# Supplementary material for: Nuclear Factor I Family Members are Key Transcription Factors Regulating Gene Expression
Source: Mol Cell Proteomics. 2024 Nov 29;24(1):100890. doi: 10.1016/j.mcpro.2024.100890 (PMC11775196; doi:10.1016/j.mcpro.2024.100890)
Supplement: Supplemental Dataset S1 [file mmc1.xlsx]

## Sheet: Dataset 1A 16h BioID
Bait	Bait uniprot	Prey	Passes filter	Passes filter with rescue	AvgSpec	PreyGene	Spec	SpecSum	NumReplicates	ctrlCounts	SaintScore	FoldChange	BFDR	Known interaction	Pubmed ID
NFIA	Q12857	Q6W2J9	FALSE	TRUE	251.67	BCOR	259|224|272	755	3	54|94|93|87|89|86	0.57	3	0.12	TRUE	pubmed:35140242
NFIA	Q12857	O14686	TRUE	TRUE	202.67	KMT2D	185|212|211	608	3	11|9|16|34|29|22	1	10.05	0	TRUE	pubmed:35140242
NFIA	Q12857	Q15652	TRUE	TRUE	168.67	JMJD1C	161|167|178	506	3	51|49|57|38|39|45	1	3.63	0	FALSE
NFIA	Q12857	Q92793	TRUE	TRUE	156	CREBBP	149|171|148	468	3	22|31|26|29|27|18	1	6.12	0	TRUE	pubmed:35140242
NFIA	Q12857	Q8IWI9	FALSE	TRUE	152.33	MGA	154|142|161	457	3	33|53|60|74|67|49	0	2.72	0.72	FALSE
NFIA	Q12857	Q8TAQ2	TRUE	TRUE	151	SMARCC2	157|150|146	453	3	32|36|44|52|49|43	1	3.54	0	FALSE
NFIA	Q12857	O14497	TRUE	TRUE	150	ARID1A	144|146|160	450	3	10|12|20|17|15|15	1	10.11	0	TRUE	pubmed:35140242
NFIA	Q12857	P51532	TRUE	TRUE	132	SMARCA4	122|138|136	396	3	33|41|48|43|48|44	1	3.08	0	FALSE
NFIA	Q12857	Q86UP3	TRUE	TRUE	131	ZFHX4	139|126|128	393	3	22|35|48|45|46|35	1	3.4	0	FALSE
NFIA	Q12857	Q9ULL5	TRUE	TRUE	126.33	PRR12	125|125|129	379	3	23|29|36|42|38|40	1	3.64	0	TRUE	pubmed:35140242
NFIA	Q12857	O75376	TRUE	TRUE	122.67	NCOR1	113|125|130	368	3	16|17|19|18|21|19	1	6.69	0	TRUE	pubmed:35140242
NFIA	Q12857	Q8NEZ4	TRUE	TRUE	120	KMT2C	117|106|137	360	3	17|14|21|26|29|29	1	5.29	0	FALSE
NFIA	Q12857	Q04726	TRUE	TRUE	116.33	TLE3	113|124|112	349	3	17|20|20|18|21|17	1	6.18	0	TRUE	pubmed:35140242;pubmed:37689310
NFIA	Q12857	Q9Y618	TRUE	TRUE	111	NCOR2	102|113|118	333	3	22|11|15|16|11|11	1	7.74	0	TRUE	pubmed:35140242
NFIA	Q12857	Q68CP9	TRUE	TRUE	103.33	ARID2	109|95|106	310	3	19|24|39|33|33|27	1	3.54	0	FALSE
NFIA	Q12857	Q92922	TRUE	TRUE	101.33	SMARCC1	97|97|110	304	3	26|26|28|36|36|33	1	3.29	0	FALSE
NFIA	Q12857	Q9Y2X9	TRUE	TRUE	93.67	ZNF281	88|81|112	281	3	22|18|24|22|21|17	1	4.53	0	TRUE	pubmed:35140242
NFIA	Q12857	O15550	TRUE	TRUE	88.67	KDM6A	98|87|81	266	3	12|13|18|20|22|23	1	4.93	0	TRUE	pubmed:35140242
NFIA	Q12857	Q8IVH2	TRUE	TRUE	87	FOXP4	82|99|80	261	3	18|11|10|21|26|19	1	4.97	0	TRUE	pubmed:35140242
NFIA	Q12857	Q8IVW6	TRUE	TRUE	86.33	ARID3B	82|88|89	259	3	2|3|7|11|7|13	1	12.05	0	TRUE	pubmed:35140242
NFIA	Q12857	Q9P2D1	TRUE	TRUE	83	CHD7	97|59|93	249	3	2|1|5|2|3|1	1	35.57	0	FALSE
NFIA	Q12857	Q96GM5	TRUE	TRUE	81.67	SMARCD1	83|78|84	245	3	13|21|18|27|27|20	1	3.89	0	TRUE	pubmed:35140242
NFIA	Q12857	O96019	TRUE	TRUE	80.67	ACTL6A	75|81|86	242	3	24|28|31|27|26|28	1	2.95	0	FALSE
NFIA	Q12857	Q96RK0	TRUE	TRUE	78.67	CIC	74|81|81	236	3	9|16|12|18|13|17	1	5.55	0	TRUE	pubmed:29844126;pubmed:35140242
NFIA	Q12857	O60341	TRUE	TRUE	78.33	KDM1A	76|80|79	235	3	22|25|32|29|25|25	1	2.97	0	FALSE
NFIA	Q12857	P52272	FALSE	TRUE	78.33	HNRNPM	68|86|81	235	3	50|59|73|54|70|72	0	1.24	0.78	FALSE
NFIA	Q12857	Q9H2P0	TRUE	TRUE	78	ADNP	72|80|82	234	3	26|25|25|30|31|26	0.96	2.87	0	FALSE
NFIA	Q12857	Q8NHM5	FALSE	TRUE	77.67	KDM2B	84|68|81	233	3	17|20|23|29|35|29	0.67	3.05	0.05	TRUE	pubmed:35140242
NFIA	Q12857	Q96EB6	TRUE	TRUE	77	SIRT1	74|82|75	231	3	16|14|12|8|9|12	1	6.51	0	FALSE
NFIA	Q12857	Q9BZK7	FALSE	TRUE	74.33	TBL1XR1	69|74|80	223	3	24|29|28|29|30|30	0.57	2.62	0.12	FALSE
NFIA	Q12857	O15164	TRUE	TRUE	73.33	TRIM24	70|72|78	220	3	15|23|31|19|26|21	1	3.26	0	FALSE
NFIA	Q12857	Q8NFD5	TRUE	TRUE	72.67	ARID1B	71|70|77	218	3	1|4|6|5|6|5	1	16.15	0	TRUE	pubmed:35140242
NFIA	Q12857	Q96ST3	TRUE	TRUE	71.67	SIN3A	75|68|72	215	3	19|17|20|24|35|21	0.98	3.16	0	FALSE
NFIA	Q12857	Q09472	TRUE	TRUE	71	EP300	60|78|75	213	3	5|2|1|4|6|3	1	20.29	0	TRUE	pubmed:35140242
NFIA	Q12857	Q15911	TRUE	TRUE	70.33	ZFHX3	69|70|72	211	3	7|9|12|8|15|8	1	7.15	0	FALSE
NFIA	Q12857	Q8N201	TRUE	TRUE	68.67	INTS1	68|70|68	206	3	9|14|17|31|27|21	0.89	3.46	0.01	FALSE
NFIA	Q12857	Q2KHR3	TRUE	TRUE	68.33	QSER1	62|73|70	205	3	18|14|18|23|26|20	1	3.45	0	TRUE	pubmed:35140242
NFIA	Q12857	Q7Z5L9	TRUE	TRUE	68	IRF2BP2	64|64|76	204	3	17|22|22|10|14|11	1	4.25	0	TRUE	pubmed:35140242
NFIA	Q12857	Q5VZL5	TRUE	TRUE	65.33	ZMYM4	61|66|69	196	3	15|13|26|15|19|15	1	3.81	0	FALSE
NFIA	Q12857	O95785	TRUE	TRUE	64.33	WIZ	57|65|71	193	3	6|11|14|15|22|14	1	4.71	0	TRUE	pubmed:35140242
NFIA	Q12857	O15090	TRUE	TRUE	63.33	ZNF536	62|61|67	190	3	5|6|7|6|8|7	1	9.74	0	FALSE
NFIA	Q12857	Q9Y4A5	TRUE	TRUE	63.33	TRRAP	65|54|71	190	3	5|14|24|12|18|15	1	4.32	0	FALSE
NFIA	Q12857	Q5JSZ5	FALSE	TRUE	63	PRRC2B	55|72|62	189	3	20|26|24|27|26|27	0.34	2.52	0.21	FALSE
NFIA	Q12857	Q8IU81	TRUE	TRUE	62.67	IRF2BP1	68|61|59	188	3	19|20|18|19|16|15	1	3.51	0	FALSE
NFIA	Q12857	Q6MZP7	TRUE	TRUE	61.67	LIN54	62|67|56	185	3	18|23|22|18|21|22	0.98	2.98	0	FALSE
NFIA	Q12857	Q9H9B1	TRUE	TRUE	61.67	EHMT1	61|58|66	185	3	6|15|12|20|22|18	1	3.98	0	TRUE	pubmed:35140242
NFIA	Q12857	Q99856	TRUE	TRUE	61.33	ARID3A	58|60|66	184	3	8|7|8|13|11|6	1	6.94	0	TRUE	pubmed:35140242
NFIA	Q12857	P15822	TRUE	TRUE	59.67	HIVEP1	49|64|66	179	3	15|17|14|11|13|7	1	4.65	0	TRUE	pubmed:35140242
NFIA	Q12857	Q9H582	TRUE	TRUE	59.67	ZNF644	59|52|68	179	3	8|9|9|20|20|13	1	4.53	0	TRUE	pubmed:35140242
NFIA	Q12857	Q12824	TRUE	TRUE	59	SMARCB1	58|60|59	177	3	10|11|19|15|13|16	1	4.21	0	FALSE
NFIA	Q12857	Q92945	FALSE	TRUE	58.67	KHSRP	52|63|61	176	3	41|35|42|38|50|51	0	1.37	0.77	FALSE
NFIA	Q12857	O15014	TRUE	TRUE	58.33	ZNF609	51|65|59	175	3	5|3|6|4|6|6	1	11.67	0	TRUE	pubmed:35140242
NFIA	Q12857	P49750	FALSE	TRUE	57.67	YLPM1	57|52|64	173	3	34|48|64|41|47|43	0	1.25	0.78	FALSE
NFIA	Q12857	Q6ZW49	TRUE	TRUE	57.33	PAXIP1	56|51|65	172	3	5|8|9|14|10|11	1	6.04	0	TRUE	pubmed:35140242
NFIA	Q12857	A6NHR9	FALSE	TRUE	54.67	SMCHD1	54|57|53	164	3	24|18|23|17|23|17	0.77	2.69	0.03	FALSE
NFIA	Q12857	Q15233	TRUE	TRUE	54.67	NONO	54|54|56	164	3	14|16|24|15|22|20	1	2.95	0	FALSE
NFIA	Q12857	Q9H8M2	TRUE	TRUE	54	BRD9	51|49|62	162	3	15|14|15|20|18|23	0.99	3.09	0	FALSE
NFIA	Q12857	Q9Y6Q9	TRUE	TRUE	53.67	NCOA3	53|55|53	161	3	6|5|4|5|5|5	1	10.73	0	TRUE	pubmed:35140242
NFIA	Q12857	P21675	TRUE	TRUE	53.33	TAF1	52|53|55	160	3	10|19|26|17|19|17	0.98	2.96	0	FALSE
NFIA	Q12857	Q04724	TRUE	TRUE	52.67	TLE1	49|49|60	158	3	6|5|6|9|4|5	1	9.03	0	TRUE	pubmed:35140242
NFIA	Q12857	Q14687	TRUE	TRUE	52.67	GSE1	52|63|43	158	3	5|4|7|8|7|6	1	8.54	0	TRUE	pubmed:35140242
NFIA	Q12857	Q96KQ7	FALSE	TRUE	52.33	EHMT2	53|44|60	157	3	11|18|18|22|22|20	0.67	2.83	0.06	FALSE
NFIA	Q12857	O00268	TRUE	TRUE	52	TAF4	47|51|58	156	3	14|11|19|16|21|13	1	3.32	0	FALSE
NFIA	Q12857	Q15596	TRUE	TRUE	51.67	NCOA2	44|57|54	155	3	13|11|9|15|12|10	1	4.43	0	TRUE	pubmed:35140242
NFIA	Q12857	Q7Z3K3	TRUE	TRUE	51.67	POGZ	45|50|60	155	3	7|19|16|9|15|8	1	4.19	0	FALSE
NFIA	Q12857	Q86T24	TRUE	TRUE	51.67	ZBTB33	53|44|58	155	3	7|10|11|12|14|19	1	4.25	0	FALSE
NFIA	Q12857	Q9NSC2	TRUE	TRUE	51.67	SALL1	54|43|58	155	3	4|3|6|6|8|6	1	9.39	0	FALSE
NFIA	Q12857	Q6KC79	TRUE	TRUE	50	NIPBL	54|47|49	150	3	6|5|6|6|7|7	1	8.11	0	FALSE
NFIA	Q12857	Q92585	TRUE	TRUE	50	MAML1	45|56|49	150	3	12|17|18|9|7|8	1	4.23	0	TRUE	pubmed:35140242
NFIA	Q12857	Q93074	TRUE	TRUE	50	MED12	58|44|48	150	3	8|6|7|11|10|7	1	6.12	0	FALSE
NFIA	Q12857	Q969G3	TRUE	TRUE	49.67	SMARCE1	46|50|53	149	3	11|12|14|17|11|13	1	3.82	0	FALSE
NFIA	Q12857	P51531	TRUE	TRUE	49	SMARCA2	45|52|50	147	3	7|7|8|12|15|4	1	5.55	0	TRUE	pubmed:35140242
NFIA	Q12857	Q14686	TRUE	TRUE	49	NCOA6	47|53|47	147	3	2|6|9|9|8|5	1	7.54	0	FALSE
NFIA	Q12857	O15379	TRUE	TRUE	48.67	HDAC3	47|50|49	146	3	10|14|15|15|15|12	1	3.6	0	FALSE
NFIA	Q12857	Q92785	TRUE	TRUE	48.67	DPF2	52|45|49	146	3	4|6|8|7|6|9	1	7.3	0	TRUE	pubmed:35140242
NFIA	Q12857	Q9UGU0	TRUE	TRUE	48.67	TCF20	40|47|59	146	3	1|1|3|3|2|3	1	22.46	0	FALSE
NFIA	Q12857	P19784	FALSE	TRUE	48.33	CSNK2A2	46|48|51	145	3	17|18|25|16|15|14	0.84	2.76	0.02	FALSE
NFIA	Q12857	Q15291	TRUE	TRUE	48.33	RBBP5	50|47|48	145	3	11|15|14|14|14|15	1	3.49	0	FALSE
NFIA	Q12857	Q9H7S9	TRUE	TRUE	47	ZNF703	30|61|50	141	3	10|7|8|4|6|4	1	7.23	0	FALSE
NFIA	Q12857	O00712	TRUE	TRUE	46.67	NFIB	51|47|42	140	3	0|2|1|0|0|0	1	93.33	0	TRUE	pubmed:26871637;pubmed:28514442;pubmed:33961781;pubmed:35140242
NFIA	Q12857	P61962	FALSE	TRUE	46.67	DCAF7	39|54|47	140	3	11|16|20|13|21|18	0.67	2.83	0.06	FALSE
NFIA	Q12857	Q9NZM4	TRUE	TRUE	46.67	BICRA	46|51|43	140	3	9|11|13|13|18|13	1	3.64	0	FALSE
NFIA	Q12857	O75925	TRUE	TRUE	45.33	PIAS1	40|44|52	136	3	3|5|4|4|4|7	1	10.07	0	FALSE
NFIA	Q12857	P54198	TRUE	TRUE	45.33	HIRA	41|45|50	136	3	9|9|12|15|21|15	0.99	3.36	0	FALSE
NFIA	Q12857	Q8TE76	TRUE	TRUE	45.33	MORC4	40|45|51	136	3	11|9|8|13|18|11	1	3.89	0	FALSE
NFIA	Q12857	P38398	TRUE	TRUE	44.67	BRCA1	42|44|48	134	3	3|6|5|7|7|5	1	8.12	0	FALSE
NFIA	Q12857	Q12948	TRUE	TRUE	44.67	FOXC1	39|48|47	134	3	4|2|2|3|2|1	1	19.14	0	TRUE	pubmed:35140242
NFIA	Q12857	Q15788	TRUE	TRUE	44.33	NCOA1	38|49|46	133	3	12|4|4|8|6|5	1	6.82	0	FALSE
NFIA	Q12857	Q9HCM1	TRUE	TRUE	44	RESF1	39|43|50	132	3	9|11|14|13|11|7	1	4.06	0	FALSE
NFIA	Q12857	P27540	TRUE	TRUE	43.33	ARNT	39|44|47	130	3	19|14|14|10|14|9	1	3.25	0	FALSE
NFIA	Q12857	P23246	FALSE	TRUE	42.33	SFPQ	43|35|49	127	3	22|31|30|29|26|27	0	1.54	0.76	FALSE
NFIA	Q12857	Q9Y6J0	TRUE	TRUE	42	CABIN1	39|38|49	126	3	7|6|9|11|9|6	1	5.25	0	FALSE
NFIA	Q12857	Q9ULD9	TRUE	TRUE	41.67	ZNF608	38|47|40	125	3	4|3|5|2|4|2	1	12.5	0	TRUE	pubmed:35140242
NFIA	Q12857	Q8TD26	TRUE	TRUE	41	CHD6	38|37|48	123	3	6|4|4|5|13|7	1	6.31	0	FALSE
NFIA	Q12857	Q9NPG3	TRUE	TRUE	41	UBN1	50|24|49	123	3	1|2|6|1|5|3	1	13.67	0	FALSE
NFIA	Q12857	O60244	TRUE	TRUE	40.67	MED14	38|43|41	122	3	9|9|12|8|12|9	1	4.14	0	FALSE
NFIA	Q12857	O75448	TRUE	TRUE	40.67	MED24	41|38|43	122	3	10|8|12|13|13|12	1	3.59	0	FALSE
NFIA	Q12857	Q03164	TRUE	TRUE	39.67	KMT2A	41|31|47	119	3	12|8|9|11|15|9	0.99	3.72	0	FALSE
NFIA	Q12857	Q8IY67	FALSE	TRUE	39.33	RAVER1	37|42|39	118	3	14|13|16|22|23|17	0	2.25	0.62	FALSE
NFIA	Q12857	Q01664	TRUE	TRUE	38.33	TFAP4	40|36|39	115	3	3|4|5|3|4|2	1	10.95	0	TRUE	pubmed:19505873
NFIA	Q12857	Q9BSM1	FALSE	TRUE	38	PCGF1	31|40|43	114	3	9|12|15|15|14|14	0.67	2.89	0.05	FALSE
NFIA	Q12857	P12755	TRUE	TRUE	37.33	SKI	39|36|37	112	3	3|5|3|6|10|7	1	6.59	0	FALSE
NFIA	Q12857	Q6P1X5	FALSE	TRUE	36.33	TAF2	35|38|36	109	3	13|15|13|12|21|11	0.32	2.56	0.25	FALSE
NFIA	Q12857	O95365	TRUE	TRUE	36	ZBTB7A	40|33|35	108	3	12|16|12|11|9|8	0.99	3.18	0	FALSE
NFIA	Q12857	Q96F45	TRUE	TRUE	36	ZNF503	36|42|30	108	3	10|4|5|5|5|3	1	6.75	0	FALSE
NFIA	Q12857	Q96PK6	TRUE	TRUE	36	RBM14	29|36|43	108	3	13|8|10|5|10|7	1	4.08	0	FALSE
NFIA	Q12857	O00512	TRUE	TRUE	35.67	BCL9	31|41|35	107	3	2|1|3|1|4|2	1	16.46	0	TRUE	pubmed:35140242
NFIA	Q12857	Q63HK5	TRUE	TRUE	35.33	TSHZ3	32|39|35	106	3	5|5|4|2|1|3	1	10.6	0	FALSE
NFIA	Q12857	Q03112	TRUE	TRUE	34.67	MECOM	26|36|42	104	3	1|2|1|1|0|0	1	41.6	0	FALSE
NFIA	Q12857	Q9UKL0	FALSE	TRUE	34.67	RCOR1	33|35|36	104	3	12|11|16|11|11|13	0.85	2.81	0.02	FALSE
NFIA	Q12857	P43243	FALSE	TRUE	34	MATR3	38|26|38	102	3	26|37|39|49|51|42	0	0.84	0.78	FALSE
NFIA	Q12857	Q96QT6	FALSE	TRUE	34	PHF12	37|33|32	102	3	5|10|15|17|14|13	0.43	2.76	0.17	FALSE
NFIA	Q12857	Q14186	TRUE	TRUE	33.67	TFDP1	33|31|37	101	3	10|14|14|8|12|8	0.96	3.06	0	FALSE
NFIA	Q12857	Q9UQR1	TRUE	TRUE	33.67	ZNF148	33|28|40	101	3	0|5|6|1|2|2	1	12.62	0	TRUE	pubmed:35140242
NFIA	Q12857	O60885	TRUE	TRUE	32	BRD4	34|31|31	96	3	10|11|14|7|11|10	0.98	3.05	0	FALSE
NFIA	Q12857	O15417	TRUE	TRUE	31.67	TNRC18	32|30|33	95	3	2|0|2|1|1|0	1	31.67	0	FALSE
NFIA	Q12857	Q9ULG1	TRUE	TRUE	31.67	INO80	35|26|34	95	3	3|5|6|12|10|12	0.96	3.96	0.01	FALSE
NFIA	Q12857	P31943	FALSE	TRUE	31	HNRNPH1	26|30|37	93	3	16|20|23|13|21|14	0	1.74	0.71	FALSE
NFIA	Q12857	Q86YP4	TRUE	TRUE	31	GATAD2A	31|29|33	93	3	6|9|6|14|12|12	0.99	3.15	0	FALSE
NFIA	Q12857	Q9H334	FALSE	TRUE	31	FOXP1	27|36|30	93	3	8|5|6|11|15|13	0.75	3.21	0.04	TRUE	pubmed:35140242
NFIA	Q12857	Q5H9F3	TRUE	TRUE	30.67	BCORL1	33|24|35	92	3	5|2|3|2|3|1	1	11.5	0	FALSE
NFIA	Q12857	Q96RE7	TRUE	TRUE	30.67	NACC1	33|33|26	92	3	7|5|8|7|6|6	1	4.72	0	FALSE
NFIA	Q12857	Q9NUA8	TRUE	TRUE	30.67	ZBTB40	34|31|27	92	3	0|3|3|2|0|0	1	23	0	FALSE
NFIA	Q12857	O60315	TRUE	TRUE	30.33	ZEB2	27|31|33	91	3	1|3|1|2|1|0	1	22.75	0	FALSE
NFIA	Q12857	P26599	FALSE	TRUE	30.33	PTBP1	30|34|27	91	3	25|18|26|21|23|24	0	1.33	0.76	FALSE
NFIA	Q12857	Q9BWF3	FALSE	TRUE	30.33	RBM4	35|26|30	91	3	10|15|11|6|16|10	0.53	2.68	0.13	FALSE
NFIA	Q12857	Q01826	TRUE	TRUE	30	SATB1	29|30|31	90	3	5|3|10|11|14|10	0.95	3.4	0.01	FALSE
NFIA	Q12857	Q4LE39	TRUE	TRUE	30	ARID4B	32|29|29	90	3	3|2|5|1|2|3	1	11.25	0	TRUE	pubmed:35140242
NFIA	Q12857	Q5TGY3	TRUE	TRUE	29.67	AHDC1	34|23|32	89	3	2|0|1|0|2|0	1	35.6	0	FALSE
NFIA	Q12857	O15409	TRUE	TRUE	29.33	FOXP2	28|30|30	88	3	2|0|0|0|2|1	1	35.2	0	FALSE
NFIA	Q12857	P26196	FALSE	TRUE	29.33	DDX6	31|29|28	88	3	22|25|21|22|27|29	0	1.21	0.77	FALSE
NFIA	Q12857	P56545	TRUE	TRUE	29.33	CTBP2	29|30|29	88	3	5|5|5|3|3|6	1	6.52	0	FALSE
NFIA	Q12857	Q96RN5	TRUE	TRUE	29.33	MED15	27|29|32	88	3	9|8|14|7|7|7	1	3.38	0	TRUE	pubmed:35140242
NFIA	Q12857	Q9H4I2	TRUE	TRUE	29.33	ZHX3	29|26|33	88	3	4|6|6|4|5|3	1	6.29	0	FALSE
NFIA	Q12857	Q8TEK3	TRUE	TRUE	29	DOT1L	35|26|26	87	3	2|3|2|5|5|5	1	7.91	0	FALSE
NFIA	Q12857	Q9UHV7	TRUE	TRUE	29	MED13	30|30|27	87	3	2|2|3|3|5|4	1	9.16	0	FALSE
NFIA	Q12857	Q6PJG2	TRUE	TRUE	28.67	MIDEAS	30|22|34	86	3	0|0|1|1|2|0	1	43	0	TRUE	pubmed:35140242
NFIA	Q12857	Q8N3U4	TRUE	TRUE	28.33	STAG2	27|31|27	85	3	7|5|8|10|14|7	1	3.33	0	FALSE
NFIA	Q12857	Q6ZU65	TRUE	TRUE	28	UBN2	29|23|32	84	3	2|3|4|5|6|5	1	6.72	0	FALSE
NFIA	Q12857	Q96DT7	TRUE	TRUE	28	ZBTB10	27|27|30	84	3	1|1|1|3|1|2	1	18.67	0	FALSE
NFIA	Q12857	Q9HCM7	TRUE	TRUE	28	FBRSL1	25|37|22	84	3	6|5|3|7|5|4	1	5.6	0	FALSE
NFIA	Q12857	Q9HAH7	TRUE	TRUE	27.67	FBRS	23|30|30	83	3	6|8|9|4|5|5	1	4.49	0	FALSE
NFIA	Q12857	Q9Y6X8	TRUE	TRUE	27.67	ZHX2	26|27|30	83	3	6|6|9|7|8|6	1	3.95	0	FALSE
NFIA	Q12857	P31629	TRUE	TRUE	27.33	HIVEP2	24|29|29	82	3	2|3|6|7|7|9	1	4.82	0	FALSE
NFIA	Q12857	O60907	TRUE	TRUE	27	TBL1X	28|24|29	81	3	3|3|3|5|5|5	1	6.75	0	TRUE	pubmed:35140242
NFIA	Q12857	P49116	TRUE	TRUE	27	NR2C2	30|22|29	81	3	0|0|0|0|0|0	1	270	0	FALSE
NFIA	Q12857	Q9ULK4	TRUE	TRUE	26.33	MED23	33|21|25	79	3	1|3|1|7|2|3	1	9.29	0	FALSE
NFIA	Q12857	O75461	TRUE	TRUE	26	E2F6	32|19|27	78	3	5|4|5|9|9|6	0.96	4.11	0	TRUE	pubmed:35140242
NFIA	Q12857	Q92618	TRUE	TRUE	26	ZNF516	26|23|29	78	3	3|3|3|1|2|2	1	11.14	0	FALSE
NFIA	Q12857	Q969R5	TRUE	TRUE	26	L3MBTL2	27|22|29	78	3	4|5|9|6|8|5	1	4.22	0	FALSE
NFIA	Q12857	Q9H165	TRUE	TRUE	26	BCL11A	25|27|26	78	3	2|1|4|3|3|1	1	11.14	0	FALSE
NFIA	Q12857	Q12873	FALSE	TRUE	25.67	CHD3	23|26|28	77	3	9|7|5|9|13|9	0.79	2.96	0.03	FALSE
NFIA	Q12857	Q96KM6	TRUE	TRUE	25.67	ZNF512B	26|23|28	77	3	0|0|0|0|0|0	1	256.67	0	FALSE
NFIA	Q12857	Q8NEM7	TRUE	TRUE	25.33	SUPT20H	30|23|23	76	3	4|4|7|12|9|7	0.98	3.53	0	FALSE
NFIA	Q12857	Q9BTC8	TRUE	TRUE	25.33	MTA3	20|32|24	76	3	4|4|4|6|10|6	1	4.47	0	FALSE
NFIA	Q12857	Q92766	TRUE	TRUE	25	RREB1	27|20|28	75	3	1|2|4|5|6|4	1	6.82	0	FALSE
NFIA	Q12857	Q86U70	TRUE	TRUE	24.67	LDB1	24|22|28	74	3	0|0|2|1|2|1	1	24.67	0	FALSE
NFIA	Q12857	Q9NTZ6	FALSE	TRUE	24.33	RBM12	21|28|24	73	3	16|18|23|13|17|13	0	1.46	0.74	FALSE
NFIA	Q12857	Q9Y6J9	TRUE	TRUE	24.33	TAF6L	23|24|26	73	3	6|9|6|7|8|5	1	3.56	0	FALSE
NFIA	Q12857	Q15637	FALSE	TRUE	24	SF1	20|24|28	72	3	13|11|14|7|14|9	0.02	2.12	0.54	FALSE
NFIA	Q12857	P0C7T5	TRUE	TRUE	23.33	ATXN1L	23|24|23	70	3	2|1|1|2|1|1	1	17.5	0	TRUE	pubmed:35140242
NFIA	Q12857	Q69YH5	TRUE	TRUE	23	CDCA2	19|20|30	69	3	3|2|5|5|7|4	1	5.31	0	FALSE
NFIA	Q12857	Q6N021	TRUE	TRUE	23	TET2	24|23|22	69	3	0|1|0|1|2|0	1	34.5	0	FALSE
NFIA	Q12857	Q8WXF1	FALSE	TRUE	23	PSPC1	18|29|22	69	3	10|11|16|8|9|11	0.19	2.12	0.36	FALSE
NFIA	Q12857	Q9H0A0	FALSE	TRUE	23	NAT10	26|20|23	69	3	8|9|12|6|6|3	0.81	3.14	0.03	FALSE
NFIA	Q12857	Q76L83	TRUE	TRUE	22.67	ASXL2	26|23|19	68	3	6|5|3|5|4|5	1	4.86	0	FALSE
NFIA	Q12857	Q96A72	FALSE	TRUE	22.67	MAGOHB	26|19|23	68	3	12|15|16|13|13|9	0	1.74	0.7	FALSE
NFIA	Q12857	Q9HAZ2	TRUE	TRUE	22.33	PRDM16	17|23|27	67	3	1|1|0|1|2|1	1	22.33	0	FALSE
NFIA	Q12857	Q9NVC6	TRUE	TRUE	22.33	MED17	25|22|20	67	3	2|3|5|5|6|3	1	5.58	0	FALSE
NFIA	Q12857	Q3L8U1	TRUE	TRUE	21.33	CHD9	23|19|22	64	3	1|0|0|0|0|0	1	128	0	FALSE
NFIA	Q12857	Q8WUU5	FALSE	TRUE	21.33	GATAD1	25|18|21	64	3	1|9|7|8|10|8	0.6	2.98	0.11	FALSE
NFIA	Q12857	Q96I24	FALSE	TRUE	21.33	FUBP3	21|19|24	64	3	8|14|17|15|17|18	0	1.44	0.74	FALSE
NFIA	Q12857	O00716	TRUE	TRUE	21	E2F3	22|22|19	63	3	6|3|7|8|5|7	0.98	3.5	0	FALSE
NFIA	Q12857	P42694	FALSE	TRUE	21	HELZ	20|22|21	63	3	26|27|36|23|24|22	0	0.8	0.78	FALSE
NFIA	Q12857	P52597	FALSE	TRUE	21	HNRNPF	19|18|26	63	3	11|13|16|10|14|11	0	1.68	0.69	FALSE
NFIA	Q12857	Q92841	TRUE	TRUE	21	DDX17	19|19|25	63	3	5|5|7|4|4|4	1	4.34	0	FALSE
NFIA	Q12857	P08651	TRUE	TRUE	20.67	NFIC	20|18|24	62	3	0|0|0|0|0|0	1	206.67	0	TRUE	pubmed:35140242
NFIA	Q12857	P54253	TRUE	TRUE	20.67	ATXN1	18|24|20	62	3	3|1|1|4|4|6	1	6.53	0	TRUE	pubmed:35140242
NFIA	Q12857	Q86SE9	TRUE	TRUE	20.67	PCGF5	20|23|19	62	3	5|7|3|3|5|5	1	4.43	0	FALSE
NFIA	Q12857	Q96JM2	TRUE	TRUE	20.67	ZNF462	19|11|32	62	3	0|0|0|2|0|1	1	41.33	0	FALSE
NFIA	Q12857	Q96K83	TRUE	TRUE	20.67	ZNF521	17|21|24	62	3	0|1|0|1|0|0	1	62	0	FALSE
NFIA	Q12857	P43694	TRUE	TRUE	20.33	GATA4	21|19|21	61	3	0|0|2|2|1|1	1	20.33	0	FALSE
NFIA	Q12857	Q13485	TRUE	TRUE	20.33	SMAD4	18|23|20	61	3	3|4|3|2|3|3	1	6.78	0	TRUE	pubmed:18215124
NFIA	Q12857	O60281	TRUE	TRUE	20	ZNF292	17|9|34	60	3	0|0|0|0|0|0	1	200	0	FALSE
NFIA	Q12857	Q6NUN9	TRUE	TRUE	19.67	ZNF746	22|22|15	59	3	0|0|2|4|4|4	1	8.43	0	FALSE
NFIA	Q12857	Q96JB3	TRUE	TRUE	19.67	HIC2	19|20|20	59	3	5|3|9|5|5|4	1	3.81	0	FALSE
NFIA	Q12857	O00763	FALSE	TRUE	19.33	ACACB	19|25|14	58	3	8|5|7|14|7|12	0.24	2.19	0.33	FALSE
NFIA	Q12857	P17544	TRUE	TRUE	19	ATF7	13|19|25	57	3	1|3|4|1|0|0	1	12.67	0	FALSE
NFIA	Q12857	P19793	TRUE	TRUE	19	RXRA	15|22|20	57	3	6|3|3|4|8|5	0.95	3.93	0.01	FALSE
NFIA	Q12857	Q9UPS6	TRUE	TRUE	19	SETD1B	20|23|14	57	3	0|1|3|7|4|5	0.97	5.7	0	FALSE
NFIA	Q12857	P61968	TRUE	TRUE	18.67	LMO4	15|19|22	56	3	2|0|5|1|0|0	0.99	14	0	FALSE
NFIA	Q12857	P28347	TRUE	TRUE	18.33	TEAD1	22|17|16	55	3	0|0|0|0|1|0	1	110	0	TRUE	pubmed:35140242
NFIA	Q12857	Q13363	TRUE	TRUE	18.33	CTBP1	13|21|21	55	3	3|3|4|1|5|2	1	6.11	0	FALSE
NFIA	Q12857	Q5T3J3	TRUE	TRUE	18.33	LRIF1	20|18|17	55	3	2|4|4|2|5|0	1	6.47	0	FALSE
NFIA	Q12857	Q8IY57	FALSE	TRUE	18.33	YAF2	22|16|17	55	3	6|3|6|7|6|7	0.75	3.14	0.04	FALSE
NFIA	Q12857	Q92782	TRUE	TRUE	18.33	DPF1	18|17|20	55	3	2|5|3|2|0|2	1	7.86	0	TRUE	pubmed:35140242
NFIA	Q12857	Q96L73	TRUE	TRUE	18.33	NSD1	22|17|16	55	3	0|2|4|1|1|0	1	13.75	0	FALSE
NFIA	Q12857	Q9HAV7	FALSE	TRUE	18.33	GRPEL1	15|17|23	55	3	9|5|10|5|5|4	0.48	2.89	0.15	FALSE
NFIA	Q12857	Q9P281	TRUE	TRUE	18.33	BAHCC1	22|16|17	55	3	0|0|1|0|0|0	1	110	0	FALSE
NFIA	Q12857	Q8WW38	TRUE	TRUE	18	ZFPM2	18|22|14	54	3	2|2|1|1|1|1	1	13.5	0	FALSE
NFIA	Q12857	Q92993	TRUE	TRUE	18	KAT5	20|15|19	54	3	0|1|4|2|1|0	1	13.5	0	FALSE
NFIA	Q12857	Q96AE4	FALSE	TRUE	18	FUBP1	12|23|19	54	3	10|8|6|9|11|8	0.14	2.08	0.41	FALSE
NFIA	Q12857	Q9HBM6	TRUE	TRUE	18	TAF9B	18|18|18	54	3	2|2|2|5|5|6	1	4.91	0	FALSE
NFIA	Q12857	O15119	TRUE	TRUE	17.67	TBX3	15|24|14	53	3	0|1|0|0|1|0	1	53	0	FALSE
NFIA	Q12857	O60942	TRUE	TRUE	17.67	RNGTT	14|20|19	53	3	2|2|4|2|2|5	1	6.24	0	FALSE
NFIA	Q12857	P55198	TRUE	TRUE	17.67	MLLT6	20|14|19	53	3	0|1|1|2|2|0	1	17.67	0	FALSE
NFIA	Q12857	Q6ZRI6	TRUE	TRUE	17.67	C15orf39	15|19|19	53	3	6|6|1|4|6|4	0.98	3.93	0	FALSE
NFIA	Q12857	Q92560	FALSE	TRUE	17.67	BAP1	25|17|11	53	3	4|4|2|4|3|5	0.88	4.82	0.02	FALSE
NFIA	Q12857	O95391	TRUE	TRUE	17.33	SLU7	17|18|17	52	3	2|7|6|6|9|3	0.93	3.15	0.01	FALSE
NFIA	Q12857	Q2KHR2	TRUE	TRUE	17.33	RFX7	16|16|20	52	3	0|0|1|0|0|0	1	104	0	FALSE
NFIA	Q12857	Q92908	TRUE	TRUE	17.33	GATA6	17|15|20	52	3	0|2|1|2|2|1	1	13	0	FALSE
NFIA	Q12857	Q9NQB0	TRUE	TRUE	17.33	TCF7L2	14|19|19	52	3	6|4|6|4|3|4	0.94	3.85	0.01	TRUE	pubmed:35140242
NFIA	Q12857	O95625	FALSE	TRUE	17	ZBTB11	20|18|13	51	3	7|5|4|7|4|2	0.78	3.52	0.03	FALSE
NFIA	Q12857	P52747	TRUE	TRUE	17	ZNF143	17|15|19	51	3	5|4|3|2|5|3	1	4.64	0	FALSE
NFIA	Q12857	Q96JN0	TRUE	TRUE	17	LCOR	17|13|21	51	3	2|2|0|1|1|0	1	17	0	FALSE
NFIA	Q12857	Q9Y4B4	TRUE	TRUE	17	RAD54L2	16|15|20	51	3	3|3|4|1|1|0	1	8.5	0	FALSE
NFIA	Q12857	P78332	FALSE	TRUE	16.67	RBM6	16|16|18	50	3	8|8|21|7|9|2	0	1.82	0.69	FALSE
NFIA	Q12857	Q70CQ2	TRUE	TRUE	16.67	USP34	18|17|15	50	3	5|3|3|3|3|2	1	5.26	0	FALSE
NFIA	Q12857	Q86TJ2	TRUE	TRUE	16.67	TADA2B	16|16|18	50	3	0|1|3|7|4|6	0.96	4.76	0	FALSE
NFIA	Q12857	Q9Y5A9	FALSE	TRUE	16.67	YTHDF2	12|19|19	50	3	21|19|22|5|9|7	0	1.2	0.75	FALSE
NFIA	Q12857	Q9HCK1	TRUE	TRUE	16.33	ZDBF2	19|16|14	49	3	2|4|4|4|6|3	0.99	4.26	0	FALSE
NFIA	Q12857	Q14671	FALSE	TRUE	16	PUM1	12|15|21	48	3	18|15|15|15|19|16	0	0.98	0.76	FALSE
NFIA	Q12857	Q7Z3B3	TRUE	TRUE	16	KANSL1	18|11|19	48	3	2|5|1|2|3|3	0.99	6	0	FALSE
NFIA	Q12857	Q9Y2X0	TRUE	TRUE	16	MED16	13|21|14	48	3	3|2|3|3|3|1	1	6.4	0	FALSE
NFIA	Q12857	O75529	TRUE	TRUE	15.67	TAF5L	18|14|15	47	3	2|2|2|3|2|2	1	7.23	0	FALSE
NFIA	Q12857	P50548	TRUE	TRUE	15.67	ERF	16|17|14	47	3	1|1|2|3|1|1	1	10.44	0	FALSE
NFIA	Q12857	P05412	TRUE	TRUE	15.33	JUN	13|15|18	46	3	0|0|1|0|0|0	1	92	0	TRUE	pubmed:25609649
NFIA	Q12857	Q9H2Z4	TRUE	TRUE	15.33	NKX2-4	12|14|20	46	3	0|0|0|0|0|0	1	153.33	0	FALSE
NFIA	Q12857	Q15723	TRUE	TRUE	15	ELF2	15|13|17	45	3	2|1|2|3|3|3	1	6.43	0	TRUE	pubmed:35140242
NFIA	Q12857	Q8N488	TRUE	TRUE	15	RYBP	18|15|12	45	3	0|1|1|2|0|0	1	22.5	0	TRUE	pubmed:34316702
NFIA	Q12857	Q9NW13	TRUE	TRUE	15	RBM28	13|17|15	45	3	2|4|4|3|3|3	1	4.74	0	FALSE
NFIA	Q12857	Q9UIU6	TRUE	TRUE	15	SIX4	12|18|15	45	3	5|4|5|1|3|3	0.97	4.29	0	TRUE	pubmed:35140242
NFIA	Q12857	O95677	TRUE	TRUE	14.67	EYA4	13|19|12	44	3	3|7|4|0|1|2	0.91	5.18	0.01	FALSE
NFIA	Q12857	P13056	TRUE	TRUE	14.67	NR2C1	14|12|18	44	3	0|0|0|0|0|0	1	146.67	0	TRUE	pubmed:35140242
NFIA	Q12857	P15622	TRUE	TRUE	14.67	ZNF250	15|15|14	44	3	3|2|4|3|5|2	1	4.63	0	FALSE
NFIA	Q12857	P56524	TRUE	TRUE	14.67	HDAC4	10|22|12	44	3	0|2|1|0|0|1	1	22	0	FALSE
NFIA	Q12857	Q69YN4	FALSE	TRUE	14.67	VIRMA	14|13|17	44	3	8|11|9|7|7|5	0	1.87	0.64	FALSE
NFIA	Q12857	Q969J2	TRUE	TRUE	14.67	ZKSCAN4	15|15|14	44	3	5|3|5|3|5|3	0.98	3.67	0	FALSE
NFIA	Q12857	Q96BD5	TRUE	TRUE	14.67	PHF21A	16|15|13	44	3	2|2|1|4|3|1	1	6.77	0	FALSE
NFIA	Q12857	Q9NQV6	TRUE	TRUE	14.67	PRDM10	13|14|17	44	3	1|1|0|1|2|1	1	14.67	0	FALSE
NFIA	Q12857	O75362	TRUE	TRUE	14.33	ZNF217	9|20|14	43	3	2|2|0|2|2|1	1	9.56	0	FALSE
NFIA	Q12857	P12757	TRUE	TRUE	14.33	SKIL	13|15|15	43	3	0|0|0|0|0|0	1	143.33	0	FALSE
NFIA	Q12857	Q01543	TRUE	TRUE	14.33	FLI1	13|15|15	43	3	1|0|1|0|0|0	1	43	0	FALSE
NFIA	Q12857	Q9UKY1	TRUE	TRUE	14.33	ZHX1	14|12|17	43	3	1|0|0|0|2|5	0.98	10.75	0	FALSE
NFIA	Q12857	Q9UPW6	TRUE	TRUE	14.33	SATB2	13|15|15	43	3	4|2|3|2|5|3	0.99	4.53	0	TRUE	pubmed:35140242
NFIA	Q12857	P14866	FALSE	TRUE	14	HNRNPL	10|11|21	42	3	4|4|7|6|4|3	0.36	3	0.2	TRUE	pubmed:28611215
NFIA	Q12857	P26367	TRUE	TRUE	14	PAX6	14|12|16	42	3	0|0|0|0|0|0	1	140	0	TRUE	pubmed:35140242
NFIA	Q12857	Q5VWG9	TRUE	TRUE	14	TAF3	15|16|11	42	3	1|1|2|2|4|4	1	6	0	FALSE
NFIA	Q12857	Q71F56	TRUE	TRUE	14	MED13L	8|22|12	42	3	0|2|2|0|1|0	1	16.8	0	FALSE
NFIA	Q12857	Q96A47	TRUE	TRUE	14	ISL2	15|10|17	42	3	1|1|3|4|4|4	0.96	4.94	0.01	FALSE
NFIA	Q12857	Q9Y4C1	FALSE	TRUE	14	KDM3A	14|11|17	42	3	5|2|4|5|5|6	0.65	3.11	0.07	FALSE
NFIA	Q12857	P46100	TRUE	TRUE	13.67	ATRX	14|13|14	41	3	5|2|2|4|2|3	1	4.56	0	FALSE
NFIA	Q12857	Q02086	TRUE	TRUE	13.67	SP2	18|13|10	41	3	0|0|0|1|0|0	1	82	0	FALSE
NFIA	Q12857	Q3KNV8	TRUE	TRUE	13.67	PCGF3	14|16|11	41	3	5|4|3|1|1|2	1	5.12	0	FALSE
NFIA	Q12857	Q8WUZ0	TRUE	TRUE	13.67	BCL7C	13|11|17	41	3	0|0|0|0|0|0	1	136.67	0	TRUE	pubmed:35140242
NFIA	Q12857	Q9H1B7	TRUE	TRUE	13.67	IRF2BPL	11|13|17	41	3	2|1|1|0|0|1	1	16.4	0	FALSE
NFIA	Q12857	P24468	TRUE	TRUE	13.33	NR2F2	14|12|14	40	3	0|0|0|0|0|0	1	133.33	0	FALSE
NFIA	Q12857	Q16594	TRUE	TRUE	13.33	TAF9	12|10|18	40	3	0|1|3|2|6|3	0.93	5.33	0.01	FALSE
NFIA	Q12857	Q8N2W9	TRUE	TRUE	13.33	PIAS4	15|13|12	40	3	1|0|0|0|2|0	1	26.67	0	FALSE
NFIA	Q12857	P20719	TRUE	TRUE	13	HOXA5	11|11|17	39	3	0|1|0|0|0|1	1	39	0	FALSE
NFIA	Q12857	P55197	TRUE	TRUE	13	MLLT10	13|15|11	39	3	2|2|3|2|3|2	1	5.57	0	FALSE
NFIA	Q12857	Q5PSV4	FALSE	TRUE	13	BRMS1L	15|11|13	39	3	3|3|3|6|4|4	0.81	3.39	0.03	FALSE
NFIA	Q12857	Q8NF64	TRUE	TRUE	13	ZMIZ2	12|16|11	39	3	5|2|2|2|2|1	0.99	5.57	0	FALSE
NFIA	Q12857	O43439	TRUE	TRUE	12.67	CBFA2T2	15|13|10	38	3	0|0|0|0|0|0	1	126.67	0	FALSE
NFIA	Q12857	Q14865	TRUE	TRUE	12.67	ARID5B	9|16|13	38	3	1|2|1|0|0|0	1	19	0	FALSE
NFIA	Q12857	Q7Z5J4	TRUE	TRUE	12.67	RAI1	14|6|18	38	3	0|0|0|0|0|0	1	126.67	0	FALSE
NFIA	Q12857	Q9BYJ9	FALSE	TRUE	12.67	YTHDF1	10|11|17	38	3	12|9|12|8|10|9	0	1.27	0.72	FALSE
NFIA	Q12857	Q8IX15	FALSE	TRUE	12.33	HOMEZ	12|11|14	37	3	3|2|5|5|4|4	0.75	3.22	0.04	FALSE
NFIA	Q12857	Q8WXX7	TRUE	TRUE	12.33	AUTS2	9|14|14	37	3	2|0|2|0|0|0	1	18.5	0	FALSE
NFIA	Q12857	Q9H147	TRUE	TRUE	12.33	DNTTIP1	12|8|17	37	3	0|0|2|0|3|2	0.99	10.57	0	FALSE
NFIA	Q12857	A0AVK6	FALSE	TRUE	12	E2F8	9|14|13	36	3	5|2|1|5|3|4	0.76	3.6	0.04	FALSE
NFIA	Q12857	O43447	FALSE	TRUE	12	PPIH	10|12|14	36	3	3|3|8|2|3|3	0.71	3.27	0.04	FALSE
NFIA	Q12857	P22670	TRUE	TRUE	12	RFX1	11|14|11	36	3	0|0|1|0|0|0	1	72	0	FALSE
NFIA	Q12857	P55317	TRUE	TRUE	12	FOXA1	11|12|13	36	3	0|0|0|0|0|0	1	120	0	TRUE	pubmed:35140242
NFIA	Q12857	P78406	FALSE	TRUE	12	RAE1	12|9|15	36	3	6|11|16|10|17|13	0	0.99	0.75	FALSE
NFIA	Q12857	Q96EV2	FALSE	TRUE	12	RBM33	7|15|14	36	3	4|4|5|5|3|8	0.5	2.48	0.14	FALSE
NFIA	Q12857	Q9Y2G9	TRUE	TRUE	12	SBNO2	11|13|12	36	3	1|2|0|2|1|3	1	8	0	FALSE
NFIA	Q12857	O00257	TRUE	TRUE	11.67	CBX4	12|12|11	35	3	1|1|3|1|1|1	1	8.75	0	FALSE
NFIA	Q12857	Q6IQ21	TRUE	TRUE	11.67	ZNF770	16|11|8	35	3	1|2|3|1|3|0	0.98	7	0	FALSE
NFIA	Q12857	Q86Z02	TRUE	TRUE	11.67	HIPK1	7|17|11	35	3	0|0|0|0|0|1	1	70	0	FALSE
NFIA	Q12857	Q96PN7	TRUE	TRUE	11.67	TRERF1	10|11|14	35	3	0|0|0|0|0|0	1	116.67	0	FALSE
NFIA	Q12857	P06400	TRUE	TRUE	11.33	RB1	8|14|12	34	3	0|0|0|1|1|1	1	22.67	0	FALSE
NFIA	Q12857	P78337	TRUE	TRUE	11.33	PITX1	11|11|12	34	3	0|0|0|0|0|0	1	113.33	0	FALSE
NFIA	Q12857	Q3MHD2	FALSE	TRUE	11.33	LSM12	11|11|12	34	3	9|9|9|12|13|12	0	1.06	0.74	FALSE
NFIA	Q12857	Q5T481	FALSE	TRUE	11.33	RBM20	12|11|11	34	3	7|6|5|8|8|3	0	1.84	0.65	FALSE
NFIA	Q12857	Q99728	TRUE	TRUE	11.33	BARD1	12|11|11	34	3	1|2|0|2|3|4	1	5.67	0	FALSE
NFIA	Q12857	Q9Y5S9	FALSE	TRUE	11.33	RBM8A	9|11|14	34	3	5|6|8|7|4|4	0.04	2	0.52	FALSE
NFIA	Q12857	O75151	TRUE	TRUE	11	PHF2	12|7|14	33	3	0|1|0|0|0|0	1	66	0	FALSE
NFIA	Q12857	O75928	TRUE	TRUE	11	PIAS2	11|9|13	33	3	2|2|4|0|0|1	0.98	7.33	0	FALSE
NFIA	Q12857	P41182	TRUE	TRUE	11	BCL6	10|14|9	33	3	0|0|0|0|1|1	1	33	0	FALSE
NFIA	Q12857	Q6ZSZ6	TRUE	TRUE	11	TSHZ1	10|13|10	33	3	1|0|0|0|0|0	1	66	0	FALSE
NFIA	Q12857	Q8WY36	TRUE	TRUE	11	BBX	9|11|13	33	3	2|1|1|3|3|1	0.99	6	0	FALSE
NFIA	Q12857	Q9P2K3	FALSE	TRUE	11	RCOR3	11|13|9	33	3	3|3|5|4|1|2	0.82	3.67	0.02	FALSE
NFIA	Q12857	Q9UPW0	TRUE	TRUE	11	FOXJ3	14|10|9	33	3	0|1|1|1|0|0	1	22	0	FALSE
NFIA	Q12857	Q9Y294	TRUE	TRUE	11	ASF1A	13|12|8	33	3	2|3|4|1|1|1	0.96	5.5	0.01	FALSE
NFIA	Q12857	O15265	TRUE	TRUE	10.67	ATXN7	10|11|11	32	3	0|0|0|1|2|2	1	12.8	0	FALSE
NFIA	Q12857	Q6VMQ6	FALSE	TRUE	10.67	ATF7IP	10|9|13	32	3	6|3|4|2|5|3	0.41	2.78	0.18	FALSE
NFIA	Q12857	Q8NB78	TRUE	TRUE	10.67	KDM1B	11|11|10	32	3	0|1|1|1|2|1	1	10.67	0	FALSE
NFIA	Q12857	Q92989	FALSE	TRUE	10.67	CLP1	10|9|13	32	3	8|6|9|6|12|8	0	1.31	0.71	FALSE
NFIA	Q12857	Q9H4Z2	TRUE	TRUE	10.67	ZNF335	11|9|12	32	3	2|3|4|1|3|2	0.94	4.27	0.01	FALSE
NFIA	Q12857	Q9NP50	TRUE	TRUE	10.67	SINHCAF	12|8|12	32	3	2|4|1|3|2|1	0.94	4.92	0.01	FALSE
NFIA	Q12857	Q9ULJ6	TRUE	TRUE	10.67	ZMIZ1	8|13|11	32	3	0|0|0|0|0|0	1	106.67	0	FALSE
NFIA	Q12857	O15062	TRUE	TRUE	10.33	ZBTB5	6|12|13	31	3	1|0|0|1|1|0	1	20.67	0	FALSE
NFIA	Q12857	Q8NFU7	TRUE	TRUE	10.33	TET1	13|8|10	31	3	0|0|0|0|1|0	1	62	0	FALSE
NFIA	Q12857	Q9Y2K1	TRUE	TRUE	10.33	ZBTB1	5|18|8	31	3	0|1|0|0|0|0	1	62	0	FALSE
NFIA	Q12857	P15336	TRUE	TRUE	10	ATF2	12|5|13	30	3	0|0|0|0|0|0	1	100	0	FALSE
NFIA	Q12857	P35869	TRUE	TRUE	10	AHR	14|7|9	30	3	0|0|1|0|0|0	1	60	0	FALSE
NFIA	Q12857	Q14135	TRUE	TRUE	10	VGLL4	10|12|8	30	3	2|0|1|0|0|1	1	15	0	FALSE
NFIA	Q12857	Q9H4L4	FALSE	TRUE	10	SENP3	10|11|9	30	3	2|4|3|2|3|3	0.83	3.53	0.02	FALSE
NFIA	Q12857	Q9NQX0	TRUE	TRUE	10	PRDM6	8|10|12	30	3	0|0|0|0|0|0	1	100	0	FALSE
NFIA	Q12857	O60216	TRUE	TRUE	9.67	RAD21	9|10|10	29	3	2|4|2|2|1|2	0.96	4.46	0	FALSE
NFIA	Q12857	P57071	TRUE	TRUE	9.67	PRDM15	11|9|9	29	3	1|2|2|1|2|1	0.99	6.44	0	FALSE
NFIA	Q12857	Q13207	FALSE	TRUE	9.67	TBX2	11|6|12	29	3	3|2|3|3|4|2	0.66	3.41	0.07	FALSE
NFIA	Q12857	Q7Z7F0	FALSE	TRUE	9.67	KHDC4	10|8|11	29	3	11|7|6|6|3|6	0	1.49	0.69	FALSE
NFIA	Q12857	Q8N5C6	TRUE	TRUE	9.67	SRBD1	8|10|11	29	3	1|1|2|2|2|0	0.99	7.25	0	FALSE
NFIA	Q12857	Q92564	FALSE	TRUE	9.67	DCUN1D4	7|11|11	29	3	3|2|2|2|2|3	0.81	4.14	0.03	FALSE
NFIA	Q12857	Q96PV6	TRUE	TRUE	9.67	LENG8	11|8|10	29	3	0|1|1|0|1|1	1	14.5	0	FALSE
NFIA	Q12857	Q9NWA0	TRUE	TRUE	9.67	MED9	8|12|9	29	3	3|1|4|1|2|2	0.92	4.46	0.01	FALSE
NFIA	Q12857	Q01167	TRUE	TRUE	9.33	FOXK2	9|11|8	28	3	0|0|0|0|0|0	1	93.33	0	FALSE
NFIA	Q12857	Q9H3G5	TRUE	TRUE	9.33	CPVL	11|8|9	28	3	1|2|2|0|1|1	1	8	0	FALSE
NFIA	Q12857	Q9P2R6	TRUE	TRUE	9.33	RERE	9|11|8	28	3	0|0|0|0|3|0	0.98	18.67	0	FALSE
NFIA	Q12857	O75132	TRUE	TRUE	9	ZBED4	7|11|9	27	3	0|0|0|0|0|0	1	90	0	FALSE
NFIA	Q12857	P19532	TRUE	TRUE	9	TFE3	9|6|12	27	3	0|0|0|0|0|0	1	90	0	FALSE
NFIA	Q12857	Q4VC05	TRUE	TRUE	9	BCL7A	7|10|10	27	3	1|0|1|0|0|0	1	27	0	FALSE
NFIA	Q12857	Q68DK7	FALSE	TRUE	9	MSL1	10|8|9	27	3	1|1|2|4|5|2	0.87	3.6	0.02	FALSE
NFIA	Q12857	Q96GQ7	FALSE	TRUE	9	DDX27	8|8|11	27	3	3|3|2|1|2|2	0.88	4.15	0.02	FALSE
NFIA	Q12857	O43829	TRUE	TRUE	8.67	ZBTB14	7|11|8	26	3	0|0|0|0|0|0	1	86.67	0	FALSE
NFIA	Q12857	P50219	TRUE	TRUE	8.67	MNX1	9|8|9	26	3	2|3|2|2|2|1	0.93	4.33	0.01	TRUE	pubmed:35140242
NFIA	Q12857	Q13601	FALSE	TRUE	8.67	KRR1	8|4|14	26	3	2|3|4|3|2|2	0.5	3.25	0.14	FALSE
NFIA	Q12857	Q14781	TRUE	TRUE	8.67	CBX2	10|4|12	26	3	0|0|1|1|2|0	0.97	13	0	FALSE
NFIA	Q12857	Q86XN7	TRUE	TRUE	8.67	PROSER1	7|8|11	26	3	1|1|0|0|1|0	1	17.33	0	FALSE
NFIA	Q12857	Q9H2Y7	FALSE	TRUE	8.67	ZNF106	9|7|10	26	3	0|0|0|4|3|2	0.86	5.78	0.02	FALSE
NFIA	Q12857	O15060	FALSE	TRUE	8.33	ZBTB39	8|4|13	25	3	0|3|2|2|2|1	0.7	5	0.05	FALSE
NFIA	Q12857	O95872	TRUE	TRUE	8.33	GPANK1	7|7|11	25	3	0|0|0|0|1|2	1	16.67	0	FALSE
NFIA	Q12857	Q02930	TRUE	TRUE	8.33	CREB5	8|10|7	25	3	0|1|0|1|0|0	1	25	0	FALSE
NFIA	Q12857	Q71SY5	TRUE	TRUE	8.33	MED25	8|8|9	25	3	3|2|0|4|1|0	0.89	5	0.01	FALSE
NFIA	Q12857	Q92794	TRUE	TRUE	8.33	KAT6A	7|9|9	25	3	1|2|0|1|0|0	1	12.5	0	FALSE
NFIA	Q12857	Q9NP66	FALSE	TRUE	8.33	HMG20A	5|10|10	25	3	3|2|2|0|0|0	0.88	7.14	0.02	TRUE	pubmed:35140242
NFIA	Q12857	Q9UIG0	FALSE	TRUE	8.33	BAZ1B	11|3|11	25	3	1|1|4|1|2|0	0.69	5.56	0.05	FALSE
NFIA	Q12857	Q9UNQ2	FALSE	TRUE	8.33	DIMT1	5|9|11	25	3	5|1|3|1|4|1	0.62	3.33	0.1	FALSE
NFIA	Q12857	Q99700	FALSE	TRUE	8	ATXN2	5|10|9	24	3	10|12|15|8|11|8	0	0.75	0.78	FALSE
NFIA	Q12857	Q9BWG4	TRUE	TRUE	8	SSBP4	7|10|7	24	3	2|1|0|1|0|1	0.99	9.6	0	FALSE
NFIA	Q12857	Q9BWW4	TRUE	TRUE	8	SSBP3	7|6|11	24	3	1|1|1|0|1|0	0.99	12	0	TRUE	pubmed:35140242
NFIA	Q12857	O95948	TRUE	TRUE	7.67	ONECUT2	8|6|9	23	3	0|0|0|0|0|0	1	76.67	0	FALSE
NFIA	Q12857	P83916	FALSE	TRUE	7.67	CBX1	11|4|8	23	3	2|3|2|4|4|4	0.35	2.42	0.2	FALSE
NFIA	Q12857	Q08117	FALSE	TRUE	7.67	TLE5	7|8|8	23	3	3|1|2|2|1|3	0.82	3.83	0.02	TRUE	pubmed:35140242
NFIA	Q12857	Q9H7L9	TRUE	TRUE	7.67	SUDS3	7|6|10	23	3	0|2|0|2|0|0	0.97	11.5	0	FALSE
NFIA	Q12857	Q9UI36	TRUE	TRUE	7.67	DACH1	6|5|12	23	3	0|0|0|0|0|0	1	76.67	0	FALSE
NFIA	Q12857	O14529	FALSE	TRUE	7.33	CUX2	9|3|10	22	3	0|1|1|0|0|3	0.79	8.8	0.03	FALSE
NFIA	Q12857	Q08050	FALSE	TRUE	7.33	FOXM1	4|7|11	22	3	0|3|0|0|0|1	0.87	11	0.02	FALSE
NFIA	Q12857	Q14119	TRUE	TRUE	7.33	VEZF1	6|9|7	22	3	0|0|0|0|0|1	1	44	0	FALSE
NFIA	Q12857	Q14CW9	FALSE	TRUE	7.33	ATXN7L3	7|5|10	22	3	2|1|1|2|2|1	0.8	4.89	0.03	FALSE
NFIA	Q12857	Q5TC82	FALSE	TRUE	7.33	RC3H1	9|6|7	22	3	10|8|14|9|10|10	0	0.72	0.78	FALSE
NFIA	Q12857	Q6STE5	TRUE	TRUE	7.33	SMARCD3	4|9|9	22	3	0|0|0|0|1|0	1	44	0	FALSE
NFIA	Q12857	Q86UU0	TRUE	TRUE	7.33	BCL9L	6|5|11	22	3	0|0|0|0|0|0	1	73.33	0	FALSE
NFIA	Q12857	Q9BRQ0	TRUE	TRUE	7.33	PYGO2	8|6|8	22	3	0|0|0|0|0|0	1	73.33	0	FALSE
NFIA	Q12857	Q9Y462	TRUE	TRUE	7.33	ZNF711	4|13|5	22	3	0|0|2|1|0|0	0.94	14.67	0.01	FALSE
NFIA	Q12857	P37275	FALSE	TRUE	7	ZEB1	5|5|11	21	3	1|1|1|2|4|1	0.58	4.2	0.12	FALSE
NFIA	Q12857	Q6UUV7	TRUE	TRUE	7	CRTC3	5|9|7	21	3	1|0|2|0|0|1	0.99	10.5	0	FALSE
NFIA	Q12857	Q9C0D4	TRUE	TRUE	7	ZNF518B	6|5|10	21	3	0|0|0|0|0|0	1	70	0	FALSE
NFIA	Q12857	Q9C0K0	TRUE	TRUE	7	BCL11B	6|9|6	21	3	0|0|0|1|0|0	1	42	0	FALSE
NFIA	Q12857	Q9UHL9	TRUE	TRUE	7	GTF2IRD1	5|9|7	21	3	0|0|0|0|0|0	1	70	0	FALSE
NFIA	Q12857	O75586	FALSE	TRUE	6.67	MED6	8|8|4	20	3	1|0|1|0|2|3	0.81	5.71	0.03	FALSE
NFIA	Q12857	P31274	TRUE	TRUE	6.67	HOXC9	7|7|6	20	3	0|0|0|0|0|0	1	66.67	0	FALSE
NFIA	Q12857	P62861	FALSE	TRUE	6.67	FAU	5|9|6	20	3	2|1|3|2|1|1	0.67	4	0.06	FALSE
NFIA	Q12857	P81133	TRUE	TRUE	6.67	SIM1	5|7|8	20	3	0|0|0|0|0|0	1	66.67	0	FALSE
NFIA	Q12857	Q00403	TRUE	TRUE	6.67	GTF2B	6|6|8	20	3	2|1|2|0|1|0	0.95	6.67	0.01	FALSE
NFIA	Q12857	Q15528	FALSE	TRUE	6.67	MED22	4|9|7	20	3	1|0|2|0|2|1	0.85	6.67	0.02	FALSE
NFIA	Q12857	Q9BXF3	TRUE	TRUE	6.67	CECR2	6|9|5	20	3	0|0|0|0|2|2	0.93	10	0.01	FALSE
NFIA	Q12857	Q9NXR8	TRUE	TRUE	6.67	ING3	8|3|9	20	3	0|0|0|0|1|0	1	40	0	FALSE
NFIA	Q12857	O43347	FALSE	TRUE	6.33	MSI1	5|7|7	19	3	1|3|5|1|0|0	0.54	3.8	0.13	FALSE
NFIA	Q12857	O75177	TRUE	TRUE	6.33	SS18L1	5|7|7	19	3	1|1|1|1|1|0	0.95	7.6	0.01	FALSE
NFIA	Q12857	P17482	TRUE	TRUE	6.33	HOXB9	7|7|5	19	3	0|0|0|0|0|0	1	63.33	0	TRUE	pubmed:35140242
NFIA	Q12857	P45973	TRUE	TRUE	6.33	CBX5	7|4|8	19	3	0|0|1|1|1|0	0.97	12.67	0	FALSE
NFIA	Q12857	Q13503	TRUE	TRUE	6.33	MED21	5|8|6	19	3	0|0|1|1|2|0	0.99	9.5	0	FALSE
NFIA	Q12857	Q15853	TRUE	TRUE	6.33	USF2	8|5|6	19	3	0|1|1|1|2|0	0.95	7.6	0.01	FALSE
NFIA	Q12857	Q6AI39	TRUE	TRUE	6.33	BICRAL	9|5|5	19	3	0|0|0|1|1|0	0.99	19	0	FALSE
NFIA	Q12857	Q6IQ32	TRUE	TRUE	6.33	ADNP2	6|8|5	19	3	0|0|0|0|0|0	1	63.33	0	FALSE
NFIA	Q12857	Q6ZU67	TRUE	TRUE	6.33	BEND4	7|6|6	19	3	0|0|0|2|1|0	0.99	12.67	0	FALSE
NFIA	Q12857	Q8N196	TRUE	TRUE	6.33	SIX5	5|7|7	19	3	0|1|0|1|1|0	0.99	12.67	0	FALSE
NFIA	Q12857	Q92786	TRUE	TRUE	6.33	PROX1	7|6|6	19	3	0|0|0|0|0|0	1	63.33	0	FALSE
NFIA	Q12857	Q9UKI8	TRUE	TRUE	6.33	TLK1	6|9|4	19	3	0|0|0|0|0|0	1	63.33	0	FALSE
NFIA	Q12857	O43151	TRUE	TRUE	6	TET3	5|6|7	18	3	1|0|0|0|0|0	1	36	0	FALSE
NFIA	Q12857	P35712	TRUE	TRUE	6	SOX6	3|7|8	18	3	0|0|0|1|0|0	1	36	0	TRUE	pubmed:35140242
NFIA	Q12857	P52739	TRUE	TRUE	6	ZNF131	5|5|8	18	3	1|2|0|0|0|0	0.97	12	0	FALSE
NFIA	Q12857	Q04727	TRUE	TRUE	6	TLE4	4|7|7	18	3	0|0|0|0|0|0	1	60	0	FALSE
NFIA	Q12857	Q14938	TRUE	TRUE	6	NFIX	4|6|8	18	3	0|0|0|0|0|0	1	60	0	TRUE	pubmed:35140242
NFIA	Q12857	Q92784	TRUE	TRUE	6	DPF3	5|5|8	18	3	0|0|0|0|0|0	1	60	0	FALSE
NFIA	Q12857	Q96DH6	FALSE	TRUE	6	MSI2	7|4|7	18	3	1|1|3|0|0|0	0.84	7.2	0.02	FALSE
NFIA	Q12857	Q96PQ6	TRUE	TRUE	6	ZNF317	7|4|7	18	3	1|0|1|1|2|0	0.89	7.2	0.01	FALSE
NFIA	Q12857	Q13129	TRUE	TRUE	5.67	RLF	9|3|5	17	3	0|1|1|0|0|0	0.95	17	0.01	FALSE
NFIA	Q12857	O15350	TRUE	TRUE	5.33	TP73	3|9|4	16	3	0|0|0|1|0|0	1	32	0	FALSE
NFIA	Q12857	O75398	TRUE	TRUE	5.33	DEAF1	4|5|7	16	3	0|0|0|0|0|0	1	53.33	0	FALSE
NFIA	Q12857	O95235	FALSE	TRUE	5.33	KIF20A	9|1|6	16	3	0|0|4|6|3|3	0.2	2	0.35	FALSE
NFIA	Q12857	P0CJ78	TRUE	TRUE	5.33	ZNF865	6|6|4	16	3	0|0|0|0|0|0	1	53.33	0	FALSE
NFIA	Q12857	P28370	TRUE	TRUE	5.33	SMARCA1	5|6|5	16	3	1|1|0|1|0|0	0.98	10.67	0	FALSE
NFIA	Q12857	P54821	TRUE	TRUE	5.33	PRRX1	5|5|6	16	3	0|1|0|0|0|0	1	32	0	FALSE
NFIA	Q12857	Q2TAL8	TRUE	TRUE	5.33	QRICH1	6|4|6	16	3	0|1|0|0|1|0	0.99	16	0	FALSE
NFIA	Q12857	Q86YC2	TRUE	TRUE	5.33	PALB2	8|3|5	16	3	0|0|1|0|1|0	0.95	16	0.01	FALSE
NFIA	Q12857	Q9BZR9	TRUE	TRUE	5.33	TRIM8	4|8|4	16	3	1|0|0|0|0|0	1	32	0	FALSE
NFIA	Q12857	Q9C086	TRUE	TRUE	5.33	INO80B	5|6|5	16	3	0|0|0|0|1|0	1	32	0	FALSE
NFIA	Q12857	Q9UN79	TRUE	TRUE	5.33	SOX13	5|8|3	16	3	0|0|0|0|0|0	1	53.33	0	FALSE
NFIA	Q12857	Q9Y5P3	TRUE	TRUE	5.33	RAI2	3|5|8	16	3	0|0|0|0|0|0	1	53.33	0	FALSE
NFIA	Q12857	A0JLT2	TRUE	TRUE	5	MED19	4|5|6	15	3	0|0|0|0|0|0	1	50	0	FALSE
NFIA	Q12857	P40424	TRUE	TRUE	5	PBX1	6|4|5	15	3	0|0|0|0|0|0	1	50	0	FALSE
NFIA	Q12857	P78364	FALSE	TRUE	5	PHC1	8|1|6	15	3	0|0|0|0|0|0	0.67	50	0.06	FALSE
NFIA	Q12857	Q05BQ5	TRUE	TRUE	5	MBTD1	5|4|6	15	3	0|0|0|0|0|0	1	50	0	FALSE
NFIA	Q12857	Q8TF68	TRUE	TRUE	5	ZNF384	4|5|6	15	3	0|0|0|0|0|0	1	50	0	FALSE
NFIA	Q12857	Q9H4W6	TRUE	TRUE	5	EBF3	5|6|4	15	3	0|0|0|0|0|0	1	50	0	FALSE
NFIA	Q12857	Q9HBZ2	TRUE	TRUE	5	ARNT2	3|7|5	15	3	0|0|0|1|1|1	0.88	10	0.01	FALSE
NFIA	Q12857	Q9UJU2	TRUE	TRUE	5	LEF1	4|4|7	15	3	0|0|0|0|0|0	1	50	0	FALSE
NFIA	Q12857	O75569	TRUE	TRUE	4.67	PRKRA	3|5|6	14	3	0|0|0|0|0|1	1	28	0	FALSE
NFIA	Q12857	P13378	TRUE	TRUE	4.67	HOXD8	5|6|3	14	3	1|1|0|0|0|1	0.88	9.33	0.01	FALSE
NFIA	Q12857	P31277	FALSE	TRUE	4.67	HOXD11	6|1|7	14	3	0|0|0|0|0|0	0.67	46.67	0.06	FALSE
NFIA	Q12857	Q01085	FALSE	TRUE	4.67	TIAL1	5|4|5	14	3	1|2|3|3|5|3	0.01	1.65	0.59	FALSE
NFIA	Q12857	Q969W8	TRUE	TRUE	4.67	ZNF566	4|5|5	14	3	2|1|1|0|0|0	0.95	7	0.01	FALSE
NFIA	Q12857	Q9BQ04	TRUE	TRUE	4.67	RBM4B	4|6|4	14	3	0|1|1|0|0|0	0.97	14	0	FALSE
NFIA	Q12857	Q9NP72	TRUE	TRUE	4.67	RAB18	5|2|7	14	3	0|0|1|0|0|0	0.96	28	0.01	FALSE
NFIA	Q12857	Q9UPG8	TRUE	TRUE	4.67	PLAGL2	5|4|5	14	3	0|0|0|0|0|0	1	46.67	0	FALSE
NFIA	Q12857	O43251	TRUE	TRUE	4.33	RBFOX2	5|4|4	13	3	0|0|0|0|0|0	1	43.33	0	FALSE
NFIA	Q12857	Q02078	TRUE	TRUE	4.33	MEF2A	4|5|4	13	3	1|0|0|0|0|0	1	26	0	FALSE
NFIA	Q12857	Q9H160	TRUE	TRUE	4.33	ING2	5|5|3	13	3	0|0|0|1|0|0	1	26	0	FALSE
NFIA	Q12857	Q9UPN6	FALSE	TRUE	4.33	SCAF8	5|5|3	13	3	7|3|4|3|6|4	0	0.96	0.7	FALSE
NFIA	Q12857	O15209	TRUE	TRUE	4	ZBTB22	3|6|3	12	3	0|0|0|0|0|0	0.99	40	0	FALSE
NFIA	Q12857	O95936	FALSE	TRUE	4	EOMES	5|1|6	12	3	0|0|0|0|0|0	0.67	40	0.06	FALSE
NFIA	Q12857	P20264	TRUE	TRUE	4	POU3F3	5|3|4	12	3	0|0|0|0|0|0	0.99	40	0	FALSE
NFIA	Q12857	P31260	FALSE	TRUE	4	HOXA10	4|0|8	12	3	0|0|0|0|0|0	0.67	40	0.06	FALSE
NFIA	Q12857	P41212	TRUE	TRUE	4	ETV6	4|5|3	12	3	0|1|0|1|0|0	0.93	12	0.01	FALSE
NFIA	Q12857	Q14190	TRUE	TRUE	4	SIM2	4|4|4	12	3	0|0|0|0|0|0	1	40	0	FALSE
NFIA	Q12857	Q17R98	TRUE	TRUE	4	ZNF827	5|2|5	12	3	0|0|0|0|0|0	0.97	40	0	FALSE
NFIA	Q12857	Q8IYW5	FALSE	TRUE	4	RNF168	4|4|4	12	3	3|1|2|2|0|1	0.22	2.67	0.35	FALSE
NFIA	Q12857	Q99504	TRUE	TRUE	4	EYA3	4|3|5	12	3	1|1|0|0|0|0	0.93	12	0.01	FALSE
NFIA	Q12857	Q99583	TRUE	TRUE	4	MNT	4|4|4	12	3	0|0|1|0|0|0	1	24	0	FALSE
NFIA	Q12857	Q9BTK6	TRUE	TRUE	4	PAGR1	3|3|6	12	3	0|0|0|0|0|0	0.99	40	0	FALSE
NFIA	Q12857	Q9C0F0	TRUE	TRUE	4	ASXL3	4|5|3	12	3	0|0|0|0|0|0	0.99	40	0	FALSE
NFIA	Q12857	Q9HCS4	FALSE	TRUE	4	TCF7L1	4|1|7	12	3	0|0|0|0|0|0	0.67	40	0.06	FALSE
NFIA	Q12857	Q9P0W2	TRUE	TRUE	4	HMG20B	3|7|2	12	3	1|0|0|0|0|0	0.96	24	0.01	FALSE
NFIA	Q12857	O60548	TRUE	TRUE	3.67	FOXD2	2|5|4	11	3	0|0|0|0|0|0	0.97	36.67	0	FALSE
NFIA	Q12857	P10589	TRUE	TRUE	3.67	NR2F1	4|3|4	11	3	0|0|0|0|0|0	0.99	36.67	0	FALSE
NFIA	Q12857	Q15032	FALSE	TRUE	3.67	R3HDM1	2|4|5	11	3	3|4|3|4|3|4	0	1.05	0.66	FALSE
NFIA	Q12857	Q15561	TRUE	TRUE	3.67	TEAD4	4|4|3	11	3	0|1|0|0|0|0	1	22	0	FALSE
NFIA	Q12857	Q4W5G0	FALSE	TRUE	3.67	TIGD2	6|1|4	11	3	0|0|0|0|0|0	0.67	36.67	0.06	FALSE
NFIA	Q12857	Q5EBL2	FALSE	TRUE	3.67	ZNF628	2|2|7	11	3	1|1|0|0|0|0	0.7	11	0.05	FALSE
NFIA	Q12857	Q86Y25	TRUE	TRUE	3.67	ZNF354C	3|4|4	11	3	1|0|0|0|0|0	1	22	0	FALSE
NFIA	Q12857	Q8NCN2	TRUE	TRUE	3.67	ZBTB34	5|3|3	11	3	0|0|0|0|0|0	0.99	36.67	0	FALSE
NFIA	Q12857	Q9HBE1	TRUE	TRUE	3.67	PATZ1	4|5|2	11	3	0|0|0|0|0|0	0.97	36.67	0	FALSE
NFIA	Q12857	Q9NR56	FALSE	TRUE	3.67	MBNL1	4|4|3	11	3	4|1|2|0|3|2	0.04	1.83	0.52	FALSE
NFIA	Q12857	Q9Y4A0	TRUE	TRUE	3.67	JRKL	5|2|4	11	3	0|0|0|0|0|0	0.97	36.67	0	FALSE
NFIA	Q12857	A6NFI3	TRUE	TRUE	3.33	ZNF316	2|5|3	10	3	0|0|0|0|0|0	0.97	33.33	0	FALSE
NFIA	Q12857	O43474	TRUE	TRUE	3.33	KLF4	3|2|5	10	3	0|0|0|0|0|0	0.97	33.33	0	TRUE	pubmed:35140242
NFIA	Q12857	O43823	FALSE	TRUE	3.33	AKAP8	3|2|5	10	3	3|2|3|2|2|2	0.02	1.43	0.55	FALSE
NFIA	Q12857	Q13495	TRUE	TRUE	3.33	MAMLD1	2|2|6	10	3	0|0|0|0|0|0	0.95	33.33	0.01	FALSE
NFIA	Q12857	Q13951	TRUE	TRUE	3.33	CBFB	3|4|3	10	3	0|0|0|0|0|0	0.99	33.33	0	FALSE
NFIA	Q12857	Q16254	TRUE	TRUE	3.33	E2F4	2|3|5	10	3	0|0|0|0|0|0	0.97	33.33	0	FALSE
NFIA	Q12857	Q5SXM2	FALSE	TRUE	3.33	SNAPC4	1|5|4	10	3	0|0|0|0|0|1	0.67	20	0.06	FALSE
NFIA	Q12857	Q6NT76	TRUE	TRUE	3.33	HMBOX1	3|3|4	10	3	0|0|0|0|0|0	0.99	33.33	0	FALSE
NFIA	Q12857	Q8IUH5	TRUE	TRUE	3.33	ZDHHC17	2|3|5	10	3	0|0|0|0|0|0	0.97	33.33	0	FALSE
NFIA	Q12857	Q8IZL2	TRUE	TRUE	3.33	MAML2	5|2|3	10	3	0|0|0|0|0|0	0.97	33.33	0	FALSE
NFIA	Q12857	Q9BRJ6	FALSE	TRUE	3.33	C7orf50	2|5|3	10	3	0|1|2|0|0|2	0.49	4	0.15	FALSE
NFIA	Q12857	Q9Y2R5	TRUE	TRUE	3.33	MRPS17	3|3|4	10	3	0|0|1|0|0|0	0.99	20	0	FALSE
NFIA	Q12857	P16402	TRUE	TRUE	3	H1-3	4|2|3	9	3	0|0|0|0|0|0	0.97	30	0	FALSE
NFIA	Q12857	P18085	FALSE	TRUE	3	ARF4	4|2|3	9	3	1|1|1|0|0|0	0.65	6	0.07	FALSE
NFIA	Q12857	P18847	TRUE	TRUE	3	ATF3	2|2|5	9	3	0|0|0|0|0|0	0.95	30	0.01	FALSE
NFIA	Q12857	P52756	TRUE	TRUE	3	RBM5	4|2|3	9	3	0|0|1|0|0|0	0.96	18	0.01	FALSE
NFIA	Q12857	P55771	TRUE	TRUE	3	PAX9	3|3|3	9	3	0|0|0|0|0|0	0.99	30	0	TRUE	pubmed:35140242
NFIA	Q12857	P84022	TRUE	TRUE	3	SMAD3	5|2|2	9	3	0|0|0|0|1|0	0.92	18	0.01	TRUE	pubmed:18215124
NFIA	Q12857	Q14331	TRUE	TRUE	3	FRG1	2|3|4	9	3	0|0|0|0|0|0	0.97	30	0	FALSE
NFIA	Q12857	Q6PH81	FALSE	TRUE	3	C16orf87	6|2|1	9	3	0|1|0|0|0|0	0.63	18	0.09	FALSE
NFIA	Q12857	Q7Z739	FALSE	TRUE	3	YTHDF3	2|5|2	9	3	2|4|1|2|3|1	0.03	1.38	0.53	FALSE
NFIA	Q12857	Q86V81	FALSE	TRUE	3	ALYREF	2|2|5	9	3	1|2|4|2|4|2	0.01	1.2	0.57	FALSE
NFIA	Q12857	Q8NBM4	TRUE	TRUE	3	UBAC2	4|3|2	9	3	1|0|0|0|0|0	0.96	18	0.01	FALSE
NFIA	Q12857	Q9NTW7	FALSE	TRUE	3	ZFP64	3|2|4	9	3	0|1|0|0|1|1	0.65	6	0.07	FALSE
NFIA	Q12857	Q9UK53	TRUE	TRUE	3	ING1	2|3|4	9	3	0|0|0|1|0|0	0.96	18	0.01	FALSE
NFIA	Q12857	P55347	FALSE	TRUE	3	PKNOX1	0|6|3	9	3	1|0|0|0|0|0	0.66	18	0.06	FALSE
NFIB	O00712	Q6W2J9	TRUE	TRUE	298.33	BCOR	287|306|302	895	3	54|94|93|87|89|86	1	3.56	0	TRUE	pubmed:35140242
NFIB	O00712	O14686	TRUE	TRUE	219.33	KMT2D	218|213|227	658	3	11|9|16|34|29|22	1	10.88	0	TRUE	pubmed:35140242
NFIB	O00712	Q15652	TRUE	TRUE	187.33	JMJD1C	186|185|191	562	3	51|49|57|38|39|45	1	4.03	0	FALSE
NFIB	O00712	Q8NEZ4	TRUE	TRUE	141.33	KMT2C	147|136|141	424	3	17|14|21|26|29|29	1	6.24	0	TRUE	pubmed:35140242
NFIB	O00712	O75376	TRUE	TRUE	137	NCOR1	133|133|145	411	3	16|17|19|18|21|19	1	7.47	0	TRUE	pubmed:35140242
NFIB	O00712	Q9ULL5	TRUE	TRUE	136.67	PRR12	124|144|142	410	3	23|29|36|42|38|40	1	3.94	0	TRUE	pubmed:35140242
NFIB	O00712	Q9Y618	TRUE	TRUE	136	NCOR2	141|118|149	408	3	22|11|15|16|11|11	1	9.49	0	TRUE	pubmed:35140242
NFIB	O00712	Q8IWI9	FALSE	TRUE	132.67	MGA	138|135|125	398	3	33|53|60|74|67|49	0	2.37	0.76	FALSE
NFIB	O00712	Q86UP3	FALSE	TRUE	131.33	ZFHX4	142|137|115	394	3	22|35|48|45|46|35	0.72	3.41	0.04	FALSE
NFIB	O00712	P51532	TRUE	TRUE	130.33	SMARCA4	141|125|125	391	3	33|41|48|43|48|44	1	3.04	0	FALSE
NFIB	O00712	Q8TAQ2	TRUE	TRUE	127.67	SMARCC2	141|115|127	383	3	32|36|44|52|49|43	0.99	2.99	0	FALSE
NFIB	O00712	O14497	TRUE	TRUE	125.33	ARID1A	122|126|128	376	3	10|12|20|17|15|15	1	8.45	0	TRUE	pubmed:35140242
NFIB	O00712	Q04726	TRUE	TRUE	123.33	TLE3	126|118|126	370	3	17|20|20|18|21|17	1	6.55	0	TRUE	pubmed:35140242;pubmed:37689310
NFIB	O00712	Q92793	TRUE	TRUE	122.67	CREBBP	148|105|115	368	3	22|31|26|29|27|18	1	4.81	0	TRUE	pubmed:35140242
NFIB	O00712	P52272	FALSE	TRUE	120	HNRNPM	128|110|122	360	3	50|59|73|54|70|72	0	1.9	0.77	FALSE
NFIB	O00712	O15550	TRUE	TRUE	101	KDM6A	100|111|92	303	3	12|13|18|20|22|23	1	5.61	0	TRUE	pubmed:35140242
NFIB	O00712	Q92922	TRUE	TRUE	100.67	SMARCC1	104|95|103	302	3	26|26|28|36|36|33	1	3.26	0	FALSE
NFIB	O00712	Q8NHM5	TRUE	TRUE	92	KDM2B	86|92|98	276	3	17|20|23|29|35|29	1	3.61	0	TRUE	pubmed:35140242
NFIB	O00712	Q96RK0	TRUE	TRUE	87.33	CIC	99|81|82	262	3	9|16|12|18|13|17	1	6.16	0	TRUE	pubmed:29844126;pubmed:35140242
NFIB	O00712	Q9Y2X9	TRUE	TRUE	85.67	ZNF281	96|83|78	257	3	22|18|24|22|21|17	1	4.15	0	TRUE	pubmed:35140242
NFIB	O00712	Q8IVH2	TRUE	TRUE	84	FOXP4	81|74|97	252	3	18|11|10|21|26|19	1	4.8	0	TRUE	pubmed:35140242
NFIB	O00712	Q68CP9	FALSE	TRUE	83.67	ARID2	84|85|82	251	3	19|24|39|33|33|27	0.67	2.87	0.05	FALSE
NFIB	O00712	Q9BZK7	TRUE	TRUE	83.33	TBL1XR1	79|82|89	250	3	24|29|28|29|30|30	1	2.94	0	TRUE	pubmed:35140242
NFIB	O00712	O60341	TRUE	TRUE	77	KDM1A	75|75|81	231	3	22|25|32|29|25|25	1	2.92	0	FALSE
NFIB	O00712	P49750	FALSE	TRUE	76.33	YLPM1	70|84|75	229	3	34|48|64|41|47|43	0	1.65	0.77	FALSE
NFIB	O00712	Q96GM5	TRUE	TRUE	74.33	SMARCD1	77|79|67	223	3	13|21|18|27|27|20	1	3.54	0	TRUE	pubmed:35140242
NFIB	O00712	Q9P2D1	TRUE	TRUE	72.67	CHD7	65|80|73	218	3	2|1|5|2|3|1	1	31.14	0	FALSE
NFIB	O00712	Q8IU81	TRUE	TRUE	71.33	IRF2BP1	77|72|65	214	3	19|20|18|19|16|15	1	4	0	TRUE	pubmed:35140242
NFIB	O00712	Q8IVW6	TRUE	TRUE	71	ARID3B	70|71|72	213	3	2|3|7|11|7|13	1	9.91	0	TRUE	pubmed:35140242
NFIB	O00712	O96019	FALSE	TRUE	70.67	ACTL6A	70|73|69	212	3	24|28|31|27|26|28	0.44	2.59	0.16	FALSE
NFIB	O00712	O15014	TRUE	TRUE	70.33	ZNF609	69|64|78	211	3	5|3|6|4|6|6	1	14.07	0	TRUE	pubmed:35140242
NFIB	O00712	Q15911	TRUE	TRUE	70.33	ZFHX3	71|68|72	211	3	7|9|12|8|15|8	1	7.15	0	FALSE
NFIB	O00712	Q96EB6	TRUE	TRUE	67.33	SIRT1	66|66|70	202	3	16|14|12|8|9|12	1	5.69	0	FALSE
NFIB	O00712	Q7Z5L9	TRUE	TRUE	67	IRF2BP2	66|59|76	201	3	17|22|22|10|14|11	1	4.19	0	TRUE	pubmed:35140242
NFIB	O00712	Q92945	FALSE	TRUE	67	KHSRP	67|68|66	201	3	41|35|42|38|50|51	0	1.56	0.77	FALSE
NFIB	O00712	Q09472	TRUE	TRUE	66.33	EP300	65|55|79	199	3	5|2|1|4|6|3	1	18.95	0	FALSE
NFIB	O00712	Q6ZW49	TRUE	TRUE	65.33	PAXIP1	63|64|69	196	3	5|8|9|14|10|11	1	6.88	0	TRUE	pubmed:35140242
NFIB	O00712	O15090	TRUE	TRUE	64.33	ZNF536	61|62|70	193	3	5|6|7|6|8|7	1	9.9	0	FALSE
NFIB	O00712	Q15596	TRUE	TRUE	63.67	NCOA2	74|51|66	191	3	13|11|9|15|12|10	1	5.46	0	FALSE
NFIB	O00712	Q14687	TRUE	TRUE	63.33	GSE1	70|54|66	190	3	5|4|7|8|7|6	1	10.27	0	TRUE	pubmed:35140242
NFIB	O00712	O15164	FALSE	TRUE	62.67	TRIM24	56|65|67	188	3	15|23|31|19|26|21	0.67	2.79	0.05	FALSE
NFIB	O00712	Q5JSZ5	FALSE	TRUE	62.67	PRRC2B	63|49|76	188	3	20|26|24|27|26|27	0.37	2.51	0.19	FALSE
NFIB	O00712	Q5VZL5	TRUE	TRUE	58.67	ZMYM4	53|60|63	176	3	15|13|26|15|19|15	1	3.42	0	FALSE
NFIB	O00712	P15822	TRUE	TRUE	58	HIVEP1	56|58|60	174	3	15|17|14|11|13|7	1	4.52	0	TRUE	pubmed:35140242
NFIB	O00712	Q92585	TRUE	TRUE	58	MAML1	60|51|63	174	3	12|17|18|9|7|8	1	4.9	0	TRUE	pubmed:35140242
NFIB	O00712	Q9H2P0	FALSE	TRUE	58	ADNP	67|49|58	174	3	26|25|25|30|31|26	0.01	2.13	0.61	FALSE
NFIB	O00712	Q8NFD5	TRUE	TRUE	56.67	ARID1B	63|43|64	170	3	1|4|6|5|6|5	1	12.59	0	TRUE	pubmed:35140242
NFIB	O00712	Q6MZP7	FALSE	TRUE	56	LIN54	60|54|54	168	3	18|23|22|18|21|22	0.71	2.71	0.04	FALSE
NFIB	O00712	Q2KHR3	FALSE	TRUE	54.67	QSER1	65|47|52	164	3	18|14|18|23|26|20	0.54	2.76	0.13	FALSE
NFIB	O00712	Q04724	TRUE	TRUE	54.33	TLE1	53|56|54	163	3	6|5|6|9|4|5	1	9.31	0	TRUE	pubmed:35140242
NFIB	O00712	P61962	TRUE	TRUE	54	DCAF7	55|45|62	162	3	11|16|20|13|21|18	0.97	3.27	0	FALSE
NFIB	O00712	O15379	TRUE	TRUE	53.33	HDAC3	62|47|51	160	3	10|14|15|15|15|12	1	3.95	0	FALSE
NFIB	O00712	Q8TE76	TRUE	TRUE	53.33	MORC4	51|57|52	160	3	11|9|8|13|18|11	1	4.57	0	FALSE
NFIB	O00712	Q96ST3	FALSE	TRUE	53	SIN3A	54|47|58	159	3	19|17|20|24|35|21	0	2.34	0.66	FALSE
NFIB	O00712	Q9H7S9	TRUE	TRUE	53	ZNF703	57|47|55	159	3	10|7|8|4|6|4	1	8.15	0	FALSE
NFIB	O00712	Q9Y6Q9	TRUE	TRUE	52.33	NCOA3	57|46|54	157	3	6|5|4|5|5|5	1	10.47	0	TRUE	pubmed:35140242
NFIB	O00712	Q9H8M2	TRUE	TRUE	51.67	BRD9	55|52|48	155	3	15|14|15|20|18|23	0.98	2.95	0	FALSE
NFIB	O00712	Q9H582	TRUE	TRUE	51	ZNF644	50|56|47	153	3	8|9|9|20|20|13	1	3.87	0	TRUE	pubmed:35140242
NFIB	O00712	Q12824	TRUE	TRUE	50.67	SMARCB1	56|49|47	152	3	10|11|19|15|13|16	1	3.62	0	TRUE	pubmed:35140242
NFIB	O00712	Q99856	TRUE	TRUE	50.67	ARID3A	56|49|47	152	3	8|7|8|13|11|6	1	5.74	0	TRUE	pubmed:35140242
NFIB	O00712	P19784	TRUE	TRUE	50.33	CSNK2A2	55|48|48	151	3	17|18|25|16|15|14	0.96	2.88	0	FALSE
NFIB	O00712	Q15291	TRUE	TRUE	49.67	RBBP5	54|43|52	149	3	11|15|14|14|14|15	1	3.59	0	FALSE
NFIB	O00712	Q8N201	FALSE	TRUE	49.67	INTS1	57|42|50	149	3	9|14|17|31|27|21	0	2.5	0.62	FALSE
NFIB	O00712	Q9H9B1	FALSE	TRUE	49.67	EHMT1	55|46|48	149	3	6|15|12|20|22|18	0.7	3.2	0.04	TRUE	pubmed:35140242
NFIB	O00712	Q86T24	TRUE	TRUE	48	ZBTB33	49|48|47	144	3	7|10|11|12|14|19	1	3.95	0	FALSE
NFIB	O00712	P27540	TRUE	TRUE	47.67	ARNT	42|54|47	143	3	19|14|14|10|14|9	1	3.57	0	FALSE
NFIB	O00712	Q15788	TRUE	TRUE	47.67	NCOA1	48|44|51	143	3	12|4|4|8|6|5	1	7.33	0	FALSE
NFIB	O00712	Q15233	FALSE	TRUE	47.33	NONO	47|50|45	142	3	14|16|24|15|22|20	0.36	2.56	0.2	FALSE
NFIB	O00712	Q92785	TRUE	TRUE	47	DPF2	51|47|43	141	3	4|6|8|7|6|9	1	7.05	0	TRUE	pubmed:35140242
NFIB	O00712	Q96KQ7	FALSE	TRUE	46.33	EHMT2	49|50|40	139	3	11|18|18|22|22|20	0.54	2.5	0.13	FALSE
NFIB	O00712	P23246	FALSE	TRUE	46	SFPQ	47|40|51	138	3	22|31|30|29|26|27	0	1.67	0.75	FALSE
NFIB	O00712	Q9NZM4	TRUE	TRUE	46	BICRA	47|45|46	138	3	9|11|13|13|18|13	1	3.58	0	FALSE
NFIB	O00712	Q969G3	TRUE	TRUE	45.67	SMARCE1	44|47|46	137	3	11|12|14|17|11|13	1	3.51	0	FALSE
NFIB	O00712	O95785	FALSE	TRUE	45.33	WIZ	51|46|39	136	3	6|11|14|15|22|14	0.74	3.32	0.04	FALSE
NFIB	O00712	Q14686	TRUE	TRUE	44.67	NCOA6	43|41|50	134	3	2|6|9|9|8|5	1	6.87	0	FALSE
NFIB	O00712	O00512	TRUE	TRUE	44	BCL9	44|42|46	132	3	2|1|3|1|4|2	1	20.31	0	TRUE	pubmed:35140242
NFIB	O00712	Q9ULD9	TRUE	TRUE	43.67	ZNF608	46|47|38	131	3	4|3|5|2|4|2	1	13.1	0	TRUE	pubmed:35140242
NFIB	O00712	P21675	FALSE	TRUE	43.33	TAF1	45|34|51	130	3	10|19|26|17|19|17	0.3	2.41	0.29	FALSE
NFIB	O00712	Q9HCM1	TRUE	TRUE	43.33	RESF1	47|39|44	130	3	9|11|14|13|11|7	1	4	0	FALSE
NFIB	O00712	Q9UGU0	TRUE	TRUE	43.33	TCF20	47|34|49	130	3	1|1|3|3|2|3	1	20	0	FALSE
NFIB	O00712	Q9Y4A5	FALSE	TRUE	43.33	TRRAP	42|41|47	130	3	5|14|24|12|18|15	0.24	2.95	0.33	FALSE
NFIB	O00712	O00268	FALSE	TRUE	42.33	TAF4	39|48|40	127	3	14|11|19|16|21|13	0.43	2.7	0.17	FALSE
NFIB	O00712	Q93074	TRUE	TRUE	42.33	MED12	48|36|43	127	3	8|6|7|11|10|7	1	5.18	0	FALSE
NFIB	O00712	P43243	FALSE	TRUE	42	MATR3	40|42|44	126	3	26|37|39|49|51|42	0	1.03	0.78	FALSE
NFIB	O00712	Q96PK6	TRUE	TRUE	42	RBM14	41|42|43	126	3	13|8|10|5|10|7	1	4.75	0	FALSE
NFIB	O00712	Q9NSC2	TRUE	TRUE	42	SALL1	45|43|38	126	3	4|3|6|6|8|6	1	7.64	0	FALSE
NFIB	O00712	A6NHR9	FALSE	TRUE	41.67	SMCHD1	47|40|38	125	3	24|18|23|17|23|17	0	2.05	0.68	FALSE
NFIB	O00712	Q8TD26	TRUE	TRUE	41.67	CHD6	49|34|42	125	3	6|4|4|5|13|7	1	6.41	0	FALSE
NFIB	O00712	Q7Z3K3	TRUE	TRUE	41.33	POGZ	44|40|40	124	3	7|19|16|9|15|8	0.96	3.35	0.01	FALSE
NFIB	O00712	O00763	TRUE	TRUE	41	ACACB	46|33|44	123	3	8|5|7|14|7|12	1	4.64	0	FALSE
NFIB	O00712	Q9BSM1	TRUE	TRUE	41	PCGF1	36|42|45	123	3	9|12|15|15|14|14	0.94	3.11	0.01	TRUE	pubmed:35140242
NFIB	O00712	P51531	TRUE	TRUE	40.67	SMARCA2	37|44|41	122	3	7|7|8|12|15|4	1	4.6	0	TRUE	pubmed:35140242
NFIB	O00712	O15417	TRUE	TRUE	40.33	TNRC18	39|36|46	121	3	2|0|2|1|1|0	1	40.33	0	FALSE
NFIB	O00712	O60244	TRUE	TRUE	40	MED14	42|34|44	120	3	9|9|12|8|12|9	1	4.07	0	FALSE
NFIB	O00712	Q12948	TRUE	TRUE	39.33	FOXC1	36|45|37	118	3	4|2|2|3|2|1	1	16.86	0	TRUE	pubmed:35140242
NFIB	O00712	Q96F45	TRUE	TRUE	38.67	ZNF503	40|40|36	116	3	10|4|5|5|5|3	1	7.25	0	FALSE
NFIB	O00712	Q9Y6J0	TRUE	TRUE	38	CABIN1	44|37|33	114	3	7|6|9|11|9|6	1	4.75	0	FALSE
NFIB	O00712	O75925	TRUE	TRUE	37	PIAS1	36|38|37	111	3	3|5|4|4|4|7	1	8.22	0	FALSE
NFIB	O00712	P54198	FALSE	TRUE	36.33	HIRA	36|38|35	109	3	9|9|12|15|21|15	0.28	2.69	0.31	FALSE
NFIB	O00712	Q8IY67	FALSE	TRUE	36.33	RAVER1	41|34|34	109	3	14|13|16|22|23|17	0	2.08	0.65	FALSE
NFIB	O00712	Q6KC79	TRUE	TRUE	35.33	NIPBL	36|37|33	106	3	6|5|6|6|7|7	1	5.73	0	FALSE
NFIB	O00712	Q9HAH7	TRUE	TRUE	35.33	FBRS	38|36|32	106	3	6|8|9|4|5|5	1	5.73	0	TRUE	pubmed:35140242
NFIB	O00712	O60907	TRUE	TRUE	35	TBL1X	34|40|31	105	3	3|3|3|5|5|5	1	8.75	0	TRUE	pubmed:35140242
NFIB	O00712	P26196	FALSE	TRUE	34.33	DDX6	38|30|35	103	3	22|25|21|22|27|29	0	1.41	0.76	FALSE
NFIB	O00712	Q9NTZ6	FALSE	TRUE	34.33	RBM12	35|32|36	103	3	16|18|23|13|17|13	0	2.06	0.7	FALSE
NFIB	O00712	Q03112	TRUE	TRUE	34	MECOM	40|26|36	102	3	1|2|1|1|0|0	1	40.8	0	FALSE
NFIB	O00712	Q9NPG3	TRUE	TRUE	33.67	UBN1	32|39|30	101	3	1|2|6|1|5|3	1	11.22	0	FALSE
NFIB	O00712	P26599	FALSE	TRUE	33	PTBP1	29|34|36	99	3	25|18|26|21|23|24	0	1.45	0.76	FALSE
NFIB	O00712	Q12857	TRUE	TRUE	33	NFIA	28|30|41	99	3	1|0|0|0|0|1	1	99	0	TRUE	pubmed:26871637;pubmed:28514442;pubmed:33961781;pubmed:35140242
NFIB	O00712	Q5H9F3	TRUE	TRUE	32.67	BCORL1	36|38|24	98	3	5|2|3|2|3|1	1	12.25	0	FALSE
NFIB	O00712	Q9UKL0	FALSE	TRUE	32.33	RCOR1	31|30|36	97	3	12|11|16|11|11|13	0.38	2.62	0.19	TRUE	pubmed:35140242
NFIB	O00712	P56545	TRUE	TRUE	31.33	CTBP2	32|34|28	94	3	5|5|5|3|3|6	1	6.96	0	FALSE
NFIB	O00712	P31943	FALSE	TRUE	31	HNRNPH1	30|35|28	93	3	16|20|23|13|21|14	0	1.74	0.73	FALSE
NFIB	O00712	Q6N021	TRUE	TRUE	31	TET2	35|17|41	93	3	0|1|0|1|2|0	1	46.5	0	FALSE
NFIB	O00712	Q6P1X5	FALSE	TRUE	31	TAF2	32|29|32	93	3	13|15|13|12|21|11	0	2.19	0.65	FALSE
NFIB	O00712	Q9Y6X8	TRUE	TRUE	30.67	ZHX2	33|33|26	92	3	6|6|9|7|8|6	1	4.38	0	FALSE
NFIB	O00712	P12755	TRUE	TRUE	30.33	SKI	34|28|29	91	3	3|5|3|6|10|7	1	5.35	0	FALSE
NFIB	O00712	Q8TEK3	TRUE	TRUE	30.33	DOT1L	33|29|29	91	3	2|3|2|5|5|5	1	8.27	0	TRUE	pubmed:35850772
NFIB	O00712	Q9H334	FALSE	TRUE	30	FOXP1	29|33|28	90	3	8|5|6|11|15|13	0.79	3.1	0.03	TRUE	pubmed:35140242
NFIB	O00712	O60315	TRUE	TRUE	29.67	ZEB2	27|32|30	89	3	1|3|1|2|1|0	1	22.25	0	FALSE
NFIB	O00712	Q86U70	TRUE	TRUE	29.67	LDB1	27|28|34	89	3	0|0|2|1|2|1	1	29.67	0	TRUE	pubmed:35140242
NFIB	O00712	Q9HCM7	TRUE	TRUE	29.67	FBRSL1	29|22|38	89	3	6|5|3|7|5|4	1	5.93	0	FALSE
NFIB	O00712	Q01826	FALSE	TRUE	29.33	SATB1	34|26|28	88	3	5|3|10|11|14|10	0.76	3.32	0.03	FALSE
NFIB	O00712	Q9HAZ2	TRUE	TRUE	28.67	PRDM16	31|24|31	86	3	1|1|0|1|2|1	1	28.67	0	FALSE
NFIB	O00712	P31629	TRUE	TRUE	28	HIVEP2	32|23|29	84	3	2|3|6|7|7|9	1	4.94	0	FALSE
NFIB	O00712	Q01664	TRUE	TRUE	28	TFAP4	28|23|33	84	3	3|4|5|3|4|2	1	8	0	FALSE
NFIB	O00712	Q9BWF3	FALSE	TRUE	28	RBM4	29|27|28	84	3	10|15|11|6|16|10	0.13	2.47	0.42	FALSE
NFIB	O00712	O95365	FALSE	TRUE	27.67	ZBTB7A	25|30|28	83	3	12|16|12|11|9|8	0.19	2.44	0.36	FALSE
NFIB	O00712	Q6PJG2	TRUE	TRUE	27.67	MIDEAS	23|26|34	83	3	0|0|1|1|2|0	1	41.5	0	TRUE	pubmed:35140242
NFIB	O00712	Q9P281	TRUE	TRUE	27.33	BAHCC1	24|30|28	82	3	0|0|1|0|0|0	1	164	0	FALSE
NFIB	O00712	O75448	FALSE	TRUE	27	MED24	28|30|23	81	3	10|8|12|13|13|12	0.19	2.38	0.36	FALSE
NFIB	O00712	Q96QT6	FALSE	TRUE	27	PHF12	27|29|25	81	3	5|10|15|17|14|13	0	2.19	0.64	FALSE
NFIB	O00712	Q96RN5	TRUE	TRUE	27	MED15	27|27|27	81	3	9|8|14|7|7|7	0.99	3.12	0	FALSE
NFIB	O00712	O15409	TRUE	TRUE	26.33	FOXP2	28|20|31	79	3	2|0|0|0|2|1	1	31.6	0	FALSE
NFIB	O00712	Q76L83	TRUE	TRUE	26.33	ASXL2	27|27|25	79	3	6|5|3|5|4|5	1	5.64	0	FALSE
NFIB	O00712	Q5TGY3	TRUE	TRUE	26	AHDC1	24|25|29	78	3	2|0|1|0|2|0	1	31.2	0	FALSE
NFIB	O00712	Q8WXF1	FALSE	TRUE	25.67	PSPC1	26|27|24	77	3	10|11|16|8|9|11	0.04	2.37	0.51	FALSE
NFIB	O00712	P42694	FALSE	TRUE	25.33	HELZ	28|24|24	76	3	26|27|36|23|24|22	0	0.96	0.77	FALSE
NFIB	O00712	Q6ZRI6	TRUE	TRUE	25.33	C15orf39	28|28|20	76	3	6|6|1|4|6|4	1	5.63	0	FALSE
NFIB	O00712	P0C7T5	TRUE	TRUE	25	ATXN1L	27|25|23	75	3	2|1|1|2|1|1	1	18.75	0	TRUE	pubmed:35140242
NFIB	O00712	Q86YP4	FALSE	TRUE	25	GATAD2A	25|25|25	75	3	6|9|6|14|12|12	0.26	2.54	0.32	FALSE
NFIB	O00712	Q969R5	FALSE	TRUE	25	L3MBTL2	29|29|17	75	3	4|5|9|6|8|5	0.84	4.05	0.02	FALSE
NFIB	O00712	Q14186	FALSE	TRUE	24.33	TFDP1	25|27|21	73	3	10|14|14|8|12|8	0.02	2.21	0.55	FALSE
NFIB	O00712	Q86SE9	TRUE	TRUE	23.67	PCGF5	23|26|22	71	3	5|7|3|3|5|5	1	5.07	0	FALSE
NFIB	O00712	Q9HAV7	TRUE	TRUE	23.67	GRPEL1	23|29|19	71	3	9|5|10|5|5|4	0.96	3.74	0	FALSE
NFIB	O00712	P08651	TRUE	TRUE	23.33	NFIC	19|19|32	70	3	0|0|0|0|0|0	1	233.33	0	TRUE	pubmed:25258084;pubmed:28514442;pubmed:33961781;pubmed:35140242;pubmed:9099724
NFIB	O00712	O60885	FALSE	TRUE	23	BRD4	22|22|25	69	3	10|11|14|7|11|10	0.01	2.19	0.59	TRUE	pubmed:32416067
NFIB	O00712	Q63HK5	TRUE	TRUE	22.67	TSHZ3	22|22|24	68	3	5|5|4|2|1|3	1	6.8	0	FALSE
NFIB	O00712	Q9ULG1	FALSE	TRUE	22.67	INO80	22|26|20	68	3	3|5|6|12|10|12	0.36	2.83	0.2	FALSE
NFIB	O00712	Q03164	FALSE	TRUE	22.33	KMT2A	27|21|19	67	3	12|8|9|11|15|9	0.05	2.09	0.5	FALSE
NFIB	O00712	Q15637	FALSE	TRUE	22.33	SF1	23|24|20	67	3	13|11|14|7|14|9	0	1.97	0.68	FALSE
NFIB	O00712	Q8N3U4	FALSE	TRUE	22	STAG2	24|18|24	66	3	7|5|8|10|14|7	0.59	2.59	0.12	FALSE
NFIB	O00712	Q9H0A0	FALSE	TRUE	22	NAT10	25|21|20	66	3	8|9|12|6|6|3	0.74	3	0.04	FALSE
NFIB	O00712	Q9UQR1	TRUE	TRUE	22	ZNF148	20|26|20	66	3	0|5|6|1|2|2	1	8.25	0	TRUE	pubmed:35140242
NFIB	O00712	O75461	TRUE	TRUE	21.67	E2F6	24|23|18	65	3	5|4|5|9|9|6	0.9	3.42	0.01	FALSE
NFIB	O00712	P49116	TRUE	TRUE	21.67	NR2C2	22|23|20	65	3	0|0|0|0|0|0	1	216.67	0	FALSE
NFIB	O00712	Q4LE39	TRUE	TRUE	21.67	ARID4B	20|21|24	65	3	3|2|5|1|2|3	1	8.13	0	FALSE
NFIB	O00712	Q92841	TRUE	TRUE	21.33	DDX17	20|25|19	64	3	5|5|7|4|4|4	1	4.41	0	FALSE
NFIB	O00712	Q92782	TRUE	TRUE	21	DPF1	20|24|19	63	3	2|5|3|2|0|2	1	9	0	TRUE	pubmed:35140242
NFIB	O00712	Q9H4I2	TRUE	TRUE	21	ZHX3	23|16|24	63	3	4|6|6|4|5|3	0.99	4.5	0	FALSE
NFIB	O00712	Q9ULK4	TRUE	TRUE	21	MED23	28|15|20	63	3	1|3|1|7|2|3	1	7.41	0	FALSE
NFIB	O00712	P43694	TRUE	TRUE	20.67	GATA4	19|19|24	62	3	0|0|2|2|1|1	1	20.67	0	FALSE
NFIB	O00712	P50548	TRUE	TRUE	20.67	ERF	24|19|19	62	3	1|1|2|3|1|1	1	13.78	0	FALSE
NFIB	O00712	Q9UPS6	TRUE	TRUE	20.67	SETD1B	20|18|24	62	3	0|1|3|7|4|5	0.99	6.2	0	FALSE
NFIB	O00712	P54253	TRUE	TRUE	20.33	ATXN1	20|19|22	61	3	3|1|1|4|4|6	1	6.42	0	TRUE	pubmed:35140242
NFIB	O00712	Q14671	FALSE	TRUE	20.33	PUM1	22|14|25	61	3	18|15|15|15|19|16	0	1.24	0.75	FALSE
NFIB	O00712	Q8IY57	TRUE	TRUE	20.33	YAF2	20|20|21	61	3	6|3|6|7|6|7	0.99	3.49	0	FALSE
NFIB	O00712	P52597	FALSE	TRUE	20	HNRNPF	21|19|20	60	3	11|13|16|10|14|11	0	1.6	0.73	FALSE
NFIB	O00712	P61968	TRUE	TRUE	20	LMO4	19|22|19	60	3	2|0|5|1|0|0	1	15	0	FALSE
NFIB	O00712	Q8WUU5	FALSE	TRUE	20	GATAD1	19|21|20	60	3	1|9|7|8|10|8	0.47	2.79	0.15	FALSE
NFIB	O00712	Q96RE7	FALSE	TRUE	20	NACC1	19|15|26	60	3	7|5|8|7|6|6	0.62	3.08	0.1	FALSE
NFIB	O00712	Q3L8U1	TRUE	TRUE	19.67	CHD9	14|17|28	59	3	1|0|0|0|0|0	1	118	0	FALSE
NFIB	O00712	Q6ZU65	TRUE	TRUE	19.67	UBN2	21|19|19	59	3	2|3|4|5|6|5	1	4.72	0	FALSE
NFIB	O00712	P14866	TRUE	TRUE	19.33	HNRNPL	18|17|23	58	3	4|4|7|6|4|3	1	4.14	0	TRUE	pubmed:28611215
NFIB	O00712	P55198	TRUE	TRUE	19.33	MLLT6	20|21|17	58	3	0|1|1|2|2|0	1	19.33	0	FALSE
NFIB	O00712	Q14865	TRUE	TRUE	19.33	ARID5B	18|23|17	58	3	1|2|1|0|0|0	1	29	0	FALSE
NFIB	O00712	Q96DT7	TRUE	TRUE	19.33	ZBTB10	15|23|20	58	3	1|1|1|3|1|2	1	12.89	0	FALSE
NFIB	O00712	Q13485	TRUE	TRUE	19	SMAD4	20|15|22	57	3	3|4|3|2|3|3	1	6.33	0	FALSE
NFIB	O00712	Q96EV2	TRUE	TRUE	19	RBM33	21|16|20	57	3	4|4|5|5|3|8	0.98	3.93	0	FALSE
NFIB	O00712	Q9H165	TRUE	TRUE	19	BCL11A	17|22|18	57	3	2|1|4|3|3|1	1	8.14	0	FALSE
NFIB	O00712	Q8WW38	TRUE	TRUE	18.67	ZFPM2	16|22|18	56	3	2|2|1|1|1|1	1	14	0	FALSE
NFIB	O00712	Q9NQB0	TRUE	TRUE	18.67	TCF7L2	19|18|19	56	3	6|4|6|4|3|4	1	4.15	0	FALSE
NFIB	O00712	Q9NW13	TRUE	TRUE	18.67	RBM28	21|18|17	56	3	2|4|4|3|3|3	1	5.89	0	FALSE
NFIB	O00712	Q9UHV7	TRUE	TRUE	18.67	MED13	23|14|19	56	3	2|2|3|3|5|4	1	5.89	0	FALSE
NFIB	O00712	Q8NEM7	FALSE	TRUE	18.33	SUPT20H	18|18|19	55	3	4|4|7|12|9|7	0.17	2.56	0.38	FALSE
NFIB	O00712	Q96A47	TRUE	TRUE	18.33	ISL2	14|23|18	55	3	1|1|3|4|4|4	1	6.47	0	FALSE
NFIB	O00712	O43151	TRUE	TRUE	17.67	TET3	17|15|21	53	3	1|0|0|0|0|0	1	106	0	FALSE
NFIB	O00712	Q12873	FALSE	TRUE	17.67	CHD3	17|14|22	53	3	9|7|5|9|13|9	0.06	2.04	0.49	FALSE
NFIB	O00712	Q96I24	FALSE	TRUE	17.67	FUBP3	16|23|14	53	3	8|14|17|15|17|18	0	1.19	0.74	FALSE
NFIB	O00712	Q9BTC8	FALSE	TRUE	17.67	MTA3	24|12|17	53	3	4|4|4|6|10|6	0.62	3.12	0.1	FALSE
NFIB	O00712	P78332	FALSE	TRUE	17.33	RBM6	13|23|16	52	3	8|8|21|7|9|2	0	1.89	0.63	FALSE
NFIB	O00712	Q92908	TRUE	TRUE	17.33	GATA6	18|18|16	52	3	0|2|1|2|2|1	1	13	0	FALSE
NFIB	O00712	Q9HBM6	TRUE	TRUE	17.33	TAF9B	22|16|14	52	3	2|2|2|5|5|6	0.99	4.73	0	FALSE
NFIB	O00712	Q9NUA8	TRUE	TRUE	17.33	ZBTB40	15|18|19	52	3	0|3|3|2|0|0	1	13	0	FALSE
NFIB	O00712	Q96AE4	FALSE	TRUE	17	FUBP1	17|16|18	51	3	10|8|6|9|11|8	0	1.96	0.66	FALSE
NFIB	O00712	Q96L73	TRUE	TRUE	17	NSD1	20|16|15	51	3	0|2|4|1|1|0	1	12.75	0	FALSE
NFIB	O00712	Q9Y2G9	TRUE	TRUE	17	SBNO2	18|12|21	51	3	1|2|0|2|1|3	1	11.33	0	FALSE
NFIB	O00712	Q92560	TRUE	TRUE	16.67	BAP1	18|15|17	50	3	4|4|2|4|3|5	1	4.55	0	FALSE
NFIB	O00712	Q9Y6J9	FALSE	TRUE	16.67	TAF6L	15|13|22	50	3	6|9|6|7|8|5	0.33	2.44	0.22	FALSE
NFIB	O00712	P56524	TRUE	TRUE	16.33	HDAC4	20|12|17	49	3	0|2|1|0|0|1	1	24.5	0	FALSE
NFIB	O00712	Q69YN4	FALSE	TRUE	16.33	VIRMA	17|16|16	49	3	8|11|9|7|7|5	0	2.09	0.63	FALSE
NFIB	O00712	Q92766	TRUE	TRUE	16.33	RREB1	19|12|18	49	3	1|2|4|5|6|4	0.95	4.45	0.01	FALSE
NFIB	O00712	Q9NVC6	TRUE	TRUE	16.33	MED17	19|18|12	49	3	2|3|5|5|6|3	0.89	4.08	0.01	FALSE
NFIB	O00712	P19793	TRUE	TRUE	16	RXRA	15|15|18	48	3	6|3|3|4|8|5	0.9	3.31	0.01	FALSE
NFIB	O00712	P30101	TRUE	TRUE	16	PDIA3	26|15|7	48	3	0|0|3|1|3|0	0.95	13.71	0.01	FALSE
NFIB	O00712	Q13363	TRUE	TRUE	16	CTBP1	20|14|14	48	3	3|3|4|1|5|2	1	5.33	0	FALSE
NFIB	O00712	Q92989	FALSE	TRUE	16	CLP1	15|17|16	48	3	8|6|9|6|12|8	0	1.96	0.65	FALSE
NFIB	O00712	Q96JB3	FALSE	TRUE	16	HIC2	14|23|11	48	3	5|3|9|5|5|4	0.47	3.1	0.15	FALSE
NFIB	O00712	Q96JN0	TRUE	TRUE	16	LCOR	17|14|17	48	3	2|2|0|1|1|0	1	16	0	FALSE
NFIB	O00712	P78406	FALSE	TRUE	15.67	RAE1	12|16|19	47	3	6|11|16|10|17|13	0	1.29	0.73	FALSE
NFIB	O00712	Q5PSV4	TRUE	TRUE	15.67	BRMS1L	14|15|18	47	3	3|3|3|6|4|4	0.99	4.09	0	FALSE
NFIB	O00712	Q5T3J3	TRUE	TRUE	15.67	LRIF1	17|16|14	47	3	2|4|4|2|5|0	1	5.53	0	FALSE
NFIB	O00712	O00716	FALSE	TRUE	15.33	E2F3	16|13|17	46	3	6|3|7|8|5|7	0.34	2.56	0.21	FALSE
NFIB	O00712	Q6NUN9	TRUE	TRUE	15.33	ZNF746	17|13|16	46	3	0|0|2|4|4|4	0.99	6.57	0	FALSE
NFIB	O00712	Q8WXX7	TRUE	TRUE	15.33	AUTS2	17|12|17	46	3	2|0|2|0|0|0	1	23	0	FALSE
NFIB	O00712	Q9H147	TRUE	TRUE	15.33	DNTTIP1	14|15|17	46	3	0|0|2|0|3|2	1	13.14	0	TRUE	pubmed:35140242
NFIB	O00712	O15119	TRUE	TRUE	15	TBX3	13|17|15	45	3	0|1|0|0|1|0	1	45	0	FALSE
NFIB	O00712	Q8N488	TRUE	TRUE	15	RYBP	12|20|13	45	3	0|1|1|2|0|0	1	22.5	0	FALSE
NFIB	O00712	Q92618	TRUE	TRUE	15	ZNF516	17|15|13	45	3	3|3|3|1|2|2	1	6.43	0	FALSE
NFIB	O00712	Q9HCK1	TRUE	TRUE	15	ZDBF2	16|14|15	45	3	2|4|4|4|6|3	0.99	3.91	0	FALSE
NFIB	O00712	P38398	FALSE	TRUE	14.67	BRCA1	16|12|16	44	3	3|6|5|7|7|5	0.49	2.67	0.14	FALSE
NFIB	O00712	Q92993	TRUE	TRUE	14.33	KAT5	13|17|13	43	3	0|1|4|2|1|0	1	10.75	0	FALSE
NFIB	O00712	Q9UKY1	TRUE	TRUE	14.33	ZHX1	18|12|13	43	3	1|0|0|0|2|5	0.97	10.75	0	FALSE
NFIB	O00712	Q9UPW6	TRUE	TRUE	14.33	SATB2	14|15|14	43	3	4|2|3|2|5|3	1	4.53	0	TRUE	pubmed:35140242
NFIB	O00712	Q9Y5A9	FALSE	TRUE	14.33	YTHDF2	14|10|19	43	3	21|19|22|5|9|7	0	1.04	0.75	FALSE
NFIB	O00712	O43447	TRUE	TRUE	14	PPIH	17|12|13	42	3	3|3|8|2|3|3	0.92	3.82	0.01	FALSE
NFIB	O00712	P55197	TRUE	TRUE	14	MLLT10	15|11|16	42	3	2|2|3|2|3|2	1	6	0	FALSE
NFIB	O00712	Q5T481	FALSE	TRUE	14	RBM20	16|12|14	42	3	7|6|5|8|8|3	0.09	2.27	0.46	FALSE
NFIB	O00712	Q96A72	FALSE	TRUE	13.67	MAGOHB	16|11|14	41	3	12|15|16|13|13|9	0	1.05	0.75	FALSE
NFIB	O00712	Q9P2R6	TRUE	TRUE	13.67	RERE	15|9|17	41	3	0|0|0|0|3|0	0.99	27.33	0	FALSE
NFIB	O00712	Q86TJ2	FALSE	TRUE	13.33	TADA2B	15|10|15	40	3	0|1|3|7|4|6	0.7	3.81	0.05	FALSE
NFIB	O00712	Q9Y2X0	TRUE	TRUE	13.33	MED16	14|11|15	40	3	3|2|3|3|3|1	0.99	5.33	0	FALSE
NFIB	O00712	Q69YH5	FALSE	TRUE	12.67	CDCA2	13|15|10	38	3	3|2|5|5|7|4	0.58	2.92	0.12	FALSE
NFIB	O00712	Q86XN7	TRUE	TRUE	12.67	PROSER1	12|14|12	38	3	1|1|0|0|1|0	1	25.33	0	FALSE
NFIB	O00712	O75362	TRUE	TRUE	12.33	ZNF217	12|8|17	37	3	2|2|0|2|2|1	0.99	8.22	0	FALSE
NFIB	O00712	Q01543	TRUE	TRUE	12.33	FLI1	15|10|12	37	3	1|0|1|0|0|0	1	37	0	FALSE
NFIB	O00712	Q3KNV8	TRUE	TRUE	12.33	PCGF3	13|13|11	37	3	5|4|3|1|1|2	1	4.63	0	FALSE
NFIB	O00712	Q8IX15	FALSE	TRUE	12.33	HOMEZ	10|11|16	37	3	3|2|5|5|4|4	0.58	3.22	0.12	FALSE
NFIB	O00712	Q9BRQ0	TRUE	TRUE	12.33	PYGO2	15|12|10	37	3	0|0|0|0|0|0	1	123.33	0	FALSE
NFIB	O00712	Q9H4L4	TRUE	TRUE	12.33	SENP3	14|10|13	37	3	2|4|3|2|3|3	0.95	4.35	0.01	FALSE
NFIB	O00712	Q9ULJ6	TRUE	TRUE	12.33	ZMIZ1	9|16|12	37	3	0|0|0|0|0|0	1	123.33	0	FALSE
NFIB	O00712	O60281	TRUE	TRUE	12	ZNF292	12|12|12	36	3	0|0|0|0|0|0	1	120	0	FALSE
NFIB	O00712	P52747	FALSE	TRUE	12	ZNF143	8|15|13	36	3	5|4|3|2|5|3	0.66	3.27	0.07	FALSE
NFIB	O00712	Q3MHD2	FALSE	TRUE	12	LSM12	10|14|12	36	3	9|9|9|12|13|12	0	1.12	0.74	FALSE
NFIB	O00712	Q7Z7F0	FALSE	TRUE	12	KHDC4	11|9|16	36	3	11|7|6|6|3|6	0.07	1.85	0.48	FALSE
NFIB	O00712	Q8NF64	TRUE	TRUE	12	ZMIZ2	13|12|11	36	3	5|2|2|2|2|1	0.99	5.14	0	FALSE
NFIB	O00712	O95677	FALSE	TRUE	11.67	EYA4	9|13|13	35	3	3|7|4|0|1|2	0.74	4.12	0.04	FALSE
NFIB	O00712	P05412	TRUE	TRUE	11.67	JUN	14|9|12	35	3	0|0|1|0|0|0	1	70	0	FALSE
NFIB	O00712	P17544	TRUE	TRUE	11.67	ATF7	9|13|13	35	3	1|3|4|1|0|0	0.97	7.78	0	FALSE
NFIB	O00712	Q08117	TRUE	TRUE	11.67	TLE5	12|12|11	35	3	3|1|2|2|1|3	1	5.83	0	TRUE	pubmed:35140242
NFIB	O00712	Q15723	TRUE	TRUE	11.67	ELF2	12|9|14	35	3	2|1|2|3|3|3	0.96	5	0	FALSE
NFIB	O00712	O60942	FALSE	TRUE	11.33	RNGTT	15|7|12	34	3	2|2|4|2|2|5	0.71	4	0.04	FALSE
NFIB	O00712	P13667	TRUE	TRUE	11.33	PDIA4	13|15|6	34	3	0|0|1|0|1|2	1	17	0	FALSE
NFIB	O00712	P55317	TRUE	TRUE	11.33	FOXA1	9|13|12	34	3	0|0|0|0|0|0	1	113.33	0	TRUE	pubmed:35140242
NFIB	O00712	Q71F56	TRUE	TRUE	11.33	MED13L	13|5|16	34	3	0|2|2|0|1|0	0.97	13.6	0	FALSE
NFIB	O00712	Q9UIU6	FALSE	TRUE	11.33	SIX4	10|13|11	34	3	5|4|5|1|3|3	0.73	3.24	0.04	FALSE
NFIB	O00712	O95625	FALSE	TRUE	11	ZBTB11	8|11|14	33	3	7|5|4|7|4|2	0.23	2.28	0.34	FALSE
NFIB	O00712	P06400	TRUE	TRUE	11	RB1	11|11|11	33	3	0|0|0|1|1|1	1	22	0	FALSE
NFIB	O00712	P26367	TRUE	TRUE	11	PAX6	9|13|11	33	3	0|0|0|0|0|0	1	110	0	TRUE	pubmed:35140242
NFIB	O00712	Q8NB78	TRUE	TRUE	11	KDM1B	7|14|12	33	3	0|1|1|1|2|1	0.99	11	0	FALSE
NFIB	O00712	Q9UNQ2	TRUE	TRUE	11	DIMT1	9|13|11	33	3	5|1|3|1|4|1	0.94	4.4	0.01	FALSE
NFIB	O00712	Q9Y4B4	TRUE	TRUE	11	RAD54L2	10|11|12	33	3	3|3|4|1|1|0	0.99	5.5	0	FALSE
NFIB	O00712	A0AVK6	FALSE	TRUE	10.67	E2F8	11|8|13	32	3	5|2|1|5|3|4	0.64	3.2	0.08	FALSE
NFIB	O00712	O75529	TRUE	TRUE	10.67	TAF5L	12|10|10	32	3	2|2|2|3|2|2	0.98	4.92	0	FALSE
NFIB	O00712	O75928	TRUE	TRUE	10.67	PIAS2	10|12|10	32	3	2|2|4|0|0|1	0.99	7.11	0	FALSE
NFIB	O00712	O95391	FALSE	TRUE	10.67	SLU7	13|7|12	32	3	2|7|6|6|9|3	0.03	1.94	0.54	FALSE
NFIB	O00712	P12757	TRUE	TRUE	10.67	SKIL	8|11|13	32	3	0|0|0|0|0|0	1	106.67	0	FALSE
NFIB	O00712	Q86Z02	TRUE	TRUE	10.67	HIPK1	9|10|13	32	3	0|0|0|0|0|1	1	64	0	FALSE
NFIB	O00712	Q96K83	TRUE	TRUE	10.67	ZNF521	8|12|12	32	3	0|1|0|1|0|0	1	32	0	FALSE
NFIB	O00712	Q9H2Y7	TRUE	TRUE	10.67	ZNF106	9|15|8	32	3	0|0|0|4|3|2	0.91	7.11	0.01	FALSE
NFIB	O00712	Q9NP66	TRUE	TRUE	10.67	HMG20A	12|8|12	32	3	3|2|2|0|0|0	0.99	9.14	0	TRUE	pubmed:35140242
NFIB	O00712	Q9NQX0	TRUE	TRUE	10.67	PRDM6	11|7|14	32	3	0|0|0|0|0|0	1	106.67	0	FALSE
NFIB	O00712	O60216	TRUE	TRUE	10.33	RAD21	10|11|10	31	3	2|4|2|2|1|2	0.98	4.77	0	FALSE
NFIB	O00712	P78337	TRUE	TRUE	10.33	PITX1	9|13|9	31	3	0|0|0|0|0|0	1	103.33	0	FALSE
NFIB	O00712	Q2KHR2	TRUE	TRUE	10.33	RFX7	10|11|10	31	3	0|0|1|0|0|0	1	62	0	FALSE
NFIB	O00712	Q6VMQ6	FALSE	TRUE	10.33	ATF7IP	10|10|11	31	3	6|3|4|2|5|3	0.32	2.7	0.24	FALSE
NFIB	O00712	Q96GQ7	TRUE	TRUE	10.33	DDX27	8|13|10	31	3	3|3|2|1|2|2	0.93	4.77	0.01	FALSE
NFIB	O00712	Q9H2Z4	TRUE	TRUE	10.33	NKX2-4	12|7|12	31	3	0|0|0|0|0|0	1	103.33	0	TRUE	pubmed:35140242
NFIB	O00712	Q9P2K3	FALSE	TRUE	10.33	RCOR3	10|12|9	31	3	3|3|5|4|1|2	0.77	3.44	0.03	TRUE	pubmed:35140242
NFIB	O00712	P28347	TRUE	TRUE	10	TEAD1	11|9|10	30	3	0|0|0|0|1|0	1	60	0	TRUE	pubmed:35140242
NFIB	O00712	Q5VWG9	TRUE	TRUE	10	TAF3	11|10|9	30	3	1|1|2|2|4|4	0.95	4.29	0.01	FALSE
NFIB	O00712	Q70CQ2	FALSE	TRUE	10	USP34	9|8|13	30	3	5|3|3|3|3|2	0.52	3.16	0.13	FALSE
NFIB	O00712	Q9H1B7	TRUE	TRUE	10	IRF2BPL	12|9|9	30	3	2|1|1|0|0|1	1	12	0	FALSE
NFIB	O00712	O43439	TRUE	TRUE	9.67	CBFA2T2	10|9|10	29	3	0|0|0|0|0|0	1	96.67	0	FALSE
NFIB	O00712	Q14938	TRUE	TRUE	9.67	NFIX	7|13|9	29	3	0|0|0|0|0|0	1	96.67	0	TRUE	pubmed:26871637;pubmed:28514442;pubmed:33961781;pubmed:35140242;pubmed:9099724
NFIB	O00712	Q99700	FALSE	TRUE	9.67	ATXN2	7|6|16	29	3	10|12|15|8|11|8	0	0.91	0.73	FALSE
NFIB	O00712	Q9BWW4	TRUE	TRUE	9.67	SSBP3	9|7|13	29	3	1|1|1|0|1|0	1	14.5	0	TRUE	pubmed:35140242
NFIB	O00712	P14314	TRUE	TRUE	9.33	PRKCSH	7|9|12	28	3	1|1|4|0|0|1	0.94	8	0.01	FALSE
NFIB	O00712	P83916	FALSE	TRUE	9.33	CBX1	10|12|6	28	3	2|3|2|4|4|4	0.56	2.95	0.12	FALSE
NFIB	O00712	Q86V81	FALSE	TRUE	9.33	ALYREF	7|12|9	28	3	1|2|4|2|4|2	0.72	3.73	0.04	FALSE
NFIB	O00712	Q8WY36	TRUE	TRUE	9.33	BBX	7|11|10	28	3	2|1|1|3|3|1	0.93	5.09	0.01	FALSE
NFIB	O00712	Q9UPW0	TRUE	TRUE	9.33	FOXJ3	13|8|7	28	3	0|1|1|1|0|0	1	18.67	0	FALSE
NFIB	O00712	P15622	FALSE	TRUE	9	ZNF250	8|6|13	27	3	3|2|4|3|5|2	0.39	2.84	0.18	FALSE
NFIB	O00712	P20719	TRUE	TRUE	9	HOXA5	10|8|9	27	3	0|1|0|0|0|1	1	27	0	FALSE
NFIB	O00712	Q14135	TRUE	TRUE	9	VGLL4	8|5|14	27	3	2|0|1|0|0|1	0.99	13.5	0	FALSE
NFIB	O00712	Q92564	TRUE	TRUE	9	DCUN1D4	9|9|9	27	3	3|2|2|2|2|3	0.9	3.86	0.01	FALSE
NFIB	O00712	Q969J2	FALSE	TRUE	9	ZKSCAN4	6|11|10	27	3	5|3|5|3|5|3	0.18	2.25	0.38	FALSE
NFIB	O00712	Q96JM2	TRUE	TRUE	9	ZNF462	6|12|9	27	3	0|0|0|2|0|1	0.99	18	0	FALSE
NFIB	O00712	Q96PN7	TRUE	TRUE	9	TRERF1	8|11|8	27	3	0|0|0|0|0|0	1	90	0	FALSE
NFIB	O00712	Q9UPN6	FALSE	TRUE	9	SCAF8	14|6|7	27	3	7|3|4|3|6|4	0.28	2	0.32	FALSE
NFIB	O00712	O95872	TRUE	TRUE	8.67	GPANK1	9|9|8	26	3	0|0|0|0|1|2	1	17.33	0	FALSE
NFIB	O00712	Q08050	TRUE	TRUE	8.67	FOXM1	11|4|11	26	3	0|3|0|0|0|1	0.89	13	0.01	FALSE
NFIB	O00712	Q13601	FALSE	TRUE	8.67	KRR1	8|9|9	26	3	2|3|4|3|2|2	0.68	3.25	0.05	FALSE
NFIB	O00712	Q16594	FALSE	TRUE	8.67	TAF9	6|11|9	26	3	0|1|3|2|6|3	0.57	3.47	0.12	FALSE
NFIB	O00712	Q6UUV7	TRUE	TRUE	8.67	CRTC3	7|9|10	26	3	1|0|2|0|0|1	1	13	0	FALSE
NFIB	O00712	Q96KM6	TRUE	TRUE	8.67	ZNF512B	8|11|7	26	3	0|0|0|0|0|0	1	86.67	0	FALSE
NFIB	O00712	Q9H3G5	TRUE	TRUE	8.67	CPVL	13|7|6	26	3	1|2|2|0|1|1	0.95	7.43	0.01	FALSE
NFIB	O00712	O15060	FALSE	TRUE	8.33	ZBTB39	6|11|8	25	3	0|3|2|2|2|1	0.87	5	0.02	FALSE
NFIB	O00712	P13056	TRUE	TRUE	8.33	NR2C1	7|9|9	25	3	0|0|0|0|0|0	1	83.33	0	TRUE	pubmed:35140242
NFIB	O00712	P50219	FALSE	TRUE	8.33	MNX1	10|8|7	25	3	2|3|2|2|2|1	0.85	4.17	0.02	FALSE
NFIB	O00712	P81133	TRUE	TRUE	8.33	SIM1	10|6|9	25	3	0|0|0|0|0|0	1	83.33	0	FALSE
NFIB	O00712	O75586	TRUE	TRUE	8	MED6	8|7|9	24	3	1|0|1|0|2|3	0.99	6.86	0	FALSE
NFIB	O00712	P19532	TRUE	TRUE	8	TFE3	8|9|7	24	3	0|0|0|0|0|0	1	80	0	FALSE
NFIB	O00712	P41182	TRUE	TRUE	8	BCL6	9|6|9	24	3	0|0|0|0|1|1	1	24	0	FALSE
NFIB	O00712	Q86UU0	TRUE	TRUE	8	BCL9L	7|8|9	24	3	0|0|0|0|0|0	1	80	0	FALSE
NFIB	O00712	Q9NP72	TRUE	TRUE	8	RAB18	6|11|7	24	3	0|0|1|0|0|0	1	48	0	FALSE
NFIB	O00712	P62861	TRUE	TRUE	7.67	FAU	8|7|8	23	3	2|1|3|2|1|1	0.92	4.6	0.01	FALSE
NFIB	O00712	Q13207	FALSE	TRUE	7.67	TBX2	8|9|6	23	3	3|2|3|3|4|2	0.36	2.71	0.2	FALSE
NFIB	O00712	Q14CW9	FALSE	TRUE	7.67	ATXN7L3	9|9|5	23	3	2|1|1|2|2|1	0.82	5.11	0.02	FALSE
NFIB	O00712	Q7Z5J4	TRUE	TRUE	7.67	RAI1	8|10|5	23	3	0|0|0|0|0|0	1	76.67	0	FALSE
NFIB	O00712	Q9NQV6	TRUE	TRUE	7.67	PRDM10	7|7|9	23	3	1|1|0|1|2|1	0.99	7.67	0	FALSE
NFIB	O00712	Q01167	TRUE	TRUE	7.33	FOXK2	6|8|8	22	3	0|0|0|0|0|0	1	73.33	0	FALSE
NFIB	O00712	Q02086	TRUE	TRUE	7.33	SP2	8|6|8	22	3	0|0|0|1|0|0	1	44	0	FALSE
NFIB	O00712	Q8N2W9	TRUE	TRUE	7.33	PIAS4	10|6|6	22	3	1|0|0|0|2|0	0.99	14.67	0	FALSE
NFIB	O00712	Q8WUZ0	TRUE	TRUE	7.33	BCL7C	6|8|8	22	3	0|0|0|0|0|0	1	73.33	0	TRUE	pubmed:35140242
NFIB	O00712	Q9BYJ9	FALSE	TRUE	7.33	YTHDF1	8|5|9	22	3	12|9|12|8|10|9	0	0.73	0.78	FALSE
NFIB	O00712	Q9Y294	FALSE	TRUE	7.33	ASF1A	8|8|6	22	3	2|3|4|1|1|1	0.72	3.67	0.04	FALSE
NFIB	O00712	P31274	TRUE	TRUE	7	HOXC9	6|7|8	21	3	0|0|0|0|0|0	1	70	0	FALSE
NFIB	O00712	Q96BD5	FALSE	TRUE	7	PHF21A	6|9|6	21	3	2|2|1|4|3|1	0.5	3.23	0.14	FALSE
NFIB	O00712	Q96PV6	TRUE	TRUE	7	LENG8	5|9|7	21	3	0|1|1|0|1|1	0.98	10.5	0	FALSE
NFIB	O00712	Q9NP50	FALSE	TRUE	7	SINHCAF	7|8|6	21	3	2|4|1|3|2|1	0.56	3.23	0.12	FALSE
NFIB	O00712	P17482	TRUE	TRUE	6.67	HOXB9	7|6|7	20	3	0|0|0|0|0|0	1	66.67	0	FALSE
NFIB	O00712	P24468	TRUE	TRUE	6.67	NR2F2	6|3|11	20	3	0|0|0|0|0|0	1	66.67	0	FALSE
NFIB	O00712	Q00403	TRUE	TRUE	6.67	GTF2B	5|9|6	20	3	2|1|2|0|1|0	0.91	6.67	0.01	FALSE
NFIB	O00712	Q5TC82	FALSE	TRUE	6.67	RC3H1	6|8|6	20	3	10|8|14|9|10|10	0	0.66	0.78	FALSE
NFIB	O00712	Q6ZSZ6	TRUE	TRUE	6.67	TSHZ1	8|2|10	20	3	1|0|0|0|0|0	0.96	40	0	FALSE
NFIB	O00712	O14529	TRUE	TRUE	6.33	CUX2	6|8|5	19	3	0|1|1|0|0|3	0.89	7.6	0.01	FALSE
NFIB	O00712	O15062	TRUE	TRUE	6.33	ZBTB5	6|5|8	19	3	1|0|0|1|1|0	0.99	12.67	0	FALSE
NFIB	O00712	O95948	TRUE	TRUE	6.33	ONECUT2	5|10|4	19	3	0|0|0|0|0|0	1	63.33	0	FALSE
NFIB	O00712	Q8NFU7	TRUE	TRUE	6.33	TET1	8|3|8	19	3	0|0|0|0|1|0	1	38	0	FALSE
NFIB	O00712	Q9C0D4	TRUE	TRUE	6.33	ZNF518B	5|11|3	19	3	0|0|0|0|0|0	1	63.33	0	FALSE
NFIB	O00712	Q9H4Z2	FALSE	TRUE	6.33	ZNF335	6|8|5	19	3	2|3|4|1|3|2	0.26	2.53	0.32	FALSE
NFIB	O00712	Q9UI36	TRUE	TRUE	6.33	DACH1	6|10|3	19	3	0|0|0|0|0|0	1	63.33	0	FALSE
NFIB	O00712	O15350	TRUE	TRUE	6	TP73	6|6|6	18	3	0|0|0|1|0|0	1	36	0	FALSE
NFIB	O00712	P13378	TRUE	TRUE	6	HOXD8	8|5|5	18	3	1|1|0|0|0|1	0.98	12	0	FALSE
NFIB	O00712	P45973	TRUE	TRUE	6	CBX5	5|6|7	18	3	0|0|1|1|1|0	0.99	12	0	FALSE
NFIB	O00712	P46100	FALSE	TRUE	6	ATRX	8|4|6	18	3	5|2|2|4|2|3	0.1	2	0.45	FALSE
NFIB	O00712	Q17R98	TRUE	TRUE	6	ZNF827	6|6|6	18	3	0|0|0|0|0|0	1	60	0	FALSE
NFIB	O00712	Q9BTK6	TRUE	TRUE	6	PAGR1	5|7|6	18	3	0|0|0|0|0|0	1	60	0	TRUE	pubmed:35140242
NFIB	O00712	Q9Y5S9	FALSE	TRUE	6	RBM8A	8|4|6	18	3	5|6|8|7|4|4	0	1.06	0.7	FALSE
NFIB	O00712	O43251	TRUE	TRUE	5.67	RBFOX2	6|5|6	17	3	0|0|0|0|0|0	1	56.67	0	FALSE
NFIB	O00712	O43347	FALSE	TRUE	5.67	MSI1	5|5|7	17	3	1|3|5|1|0|0	0.42	3.4	0.17	FALSE
NFIB	O00712	P18085	TRUE	TRUE	5.67	ARF4	5|5|7	17	3	1|1|1|0|0|0	0.98	11.33	0	FALSE
NFIB	O00712	P35869	TRUE	TRUE	5.67	AHR	6|5|6	17	3	0|0|1|0|0|0	1	34	0	FALSE
NFIB	O00712	P54821	TRUE	TRUE	5.67	PRRX1	6|6|5	17	3	0|1|0|0|0|0	1	34	0	FALSE
NFIB	O00712	Q04727	TRUE	TRUE	5.67	TLE4	5|7|5	17	3	0|0|0|0|0|0	1	56.67	0	FALSE
NFIB	O00712	Q13503	TRUE	TRUE	5.67	MED21	6|5|6	17	3	0|0|1|1|2|0	0.99	8.5	0	FALSE
NFIB	O00712	Q6AI39	TRUE	TRUE	5.67	BICRAL	8|5|4	17	3	0|0|0|1|1|0	0.98	17	0	FALSE
NFIB	O00712	Q6IQ21	FALSE	TRUE	5.67	ZNF770	7|6|4	17	3	1|2|3|1|3|0	0.55	3.4	0.13	FALSE
NFIB	O00712	Q71SY5	FALSE	TRUE	5.67	MED25	5|5|7	17	3	3|2|0|4|1|0	0.47	3.4	0.16	FALSE
NFIB	O00712	Q92794	TRUE	TRUE	5.67	KAT6A	6|4|7	17	3	1|2|0|1|0|0	0.96	8.5	0	FALSE
NFIB	O00712	Q9BRJ6	TRUE	TRUE	5.67	C7orf50	6|6|5	17	3	0|1|2|0|0|2	0.95	6.8	0.01	FALSE
NFIB	O00712	Q9BWG4	TRUE	TRUE	5.67	SSBP4	5|6|6	17	3	2|1|0|1|0|1	0.94	6.8	0.01	FALSE
NFIB	O00712	Q9C0K0	TRUE	TRUE	5.67	BCL11B	5|6|6	17	3	0|0|0|1|0|0	1	34	0	FALSE
NFIB	O00712	Q9HBZ2	TRUE	TRUE	5.67	ARNT2	4|4|9	17	3	0|0|0|1|1|1	0.93	11.33	0.01	FALSE
NFIB	O00712	Q9Y4C1	FALSE	TRUE	5.67	KDM3A	5|3|9	17	3	5|2|4|5|5|6	0	1.26	0.62	FALSE
NFIB	O00712	Q9Y6M1	TRUE	TRUE	5.67	IGF2BP2	5|7|5	17	3	0|0|1|0|0|0	1	34	0	FALSE
NFIB	O00712	O00257	FALSE	TRUE	5.33	CBX4	5|5|6	16	3	1|1|3|1|1|1	0.69	4	0.05	FALSE
NFIB	O00712	O15265	FALSE	TRUE	5.33	ATXN7	5|4|7	16	3	0|0|0|1|2|2	0.87	6.4	0.02	FALSE
NFIB	O00712	O75177	FALSE	TRUE	5.33	SS18L1	7|5|4	16	3	1|1|1|1|1|0	0.85	6.4	0.02	FALSE
NFIB	O00712	P40424	TRUE	TRUE	5.33	PBX1	5|5|6	16	3	0|0|0|0|0|0	1	53.33	0	FALSE
NFIB	O00712	Q2TAL8	TRUE	TRUE	5.33	QRICH1	6|4|6	16	3	0|1|0|0|1|0	0.99	16	0	FALSE
NFIB	O00712	Q9NWA0	FALSE	TRUE	5.33	MED9	6|5|5	16	3	3|1|4|1|2|2	0.16	2.46	0.39	FALSE
NFIB	O00712	O43823	FALSE	TRUE	5	AKAP8	6|4|5	15	3	3|2|3|2|2|2	0.09	2.14	0.46	FALSE
NFIB	O00712	Q02930	TRUE	TRUE	5	CREB5	7|3|5	15	3	0|1|0|1|0|0	0.95	15	0.01	FALSE
NFIB	O00712	Q14190	TRUE	TRUE	5	SIM2	6|4|5	15	3	0|0|0|0|0|0	1	50	0	FALSE
NFIB	O00712	Q15528	FALSE	TRUE	5	MED22	7|3|5	15	3	1|0|2|0|2|1	0.69	5	0.05	FALSE
NFIB	O00712	Q6STE5	TRUE	TRUE	5	SMARCD3	6|3|6	15	3	0|0|0|0|1|0	1	30	0	FALSE
NFIB	O00712	Q7Z3B3	FALSE	TRUE	5	KANSL1	6|5|4	15	3	2|5|1|2|3|3	0.03	1.88	0.53	FALSE
NFIB	O00712	Q96DH6	FALSE	TRUE	5	MSI2	7|4|4	15	3	1|1|3|0|0|0	0.72	6	0.04	FALSE
NFIB	O00712	Q9HBE1	TRUE	TRUE	5	PATZ1	5|4|6	15	3	0|0|0|0|0|0	1	50	0	FALSE
NFIB	O00712	A0JLT2	TRUE	TRUE	4.67	MED19	4|3|7	14	3	0|0|0|0|0|0	0.99	46.67	0	FALSE
NFIB	O00712	P31260	TRUE	TRUE	4.67	HOXA10	2|10|2	14	3	0|0|0|0|0|0	0.95	46.67	0.01	FALSE
NFIB	O00712	P51659	FALSE	TRUE	4.67	HSD17B4	5|6|3	14	3	3|3|8|3|7|7	0	0.9	0.71	FALSE
NFIB	O00712	Q02078	TRUE	TRUE	4.67	MEF2A	5|4|5	14	3	1|0|0|0|0|0	1	28	0	FALSE
NFIB	O00712	Q8N196	TRUE	TRUE	4.67	SIX5	6|5|3	14	3	0|1|0|1|1|0	0.88	9.33	0.01	FALSE
NFIB	O00712	Q9BZR9	TRUE	TRUE	4.67	TRIM8	3|5|6	14	3	1|0|0|0|0|0	1	28	0	FALSE
NFIB	O00712	Q9P0W2	TRUE	TRUE	4.67	HMG20B	6|5|3	14	3	1|0|0|0|0|0	1	28	0	TRUE	pubmed:35140242
NFIB	O00712	Q9UJU2	TRUE	TRUE	4.67	LEF1	5|7|2	14	3	0|0|0|0|0|0	0.97	46.67	0	FALSE
NFIB	O00712	O95936	TRUE	TRUE	4.33	EOMES	5|4|4	13	3	0|0|0|0|0|0	1	43.33	0	FALSE
NFIB	O00712	P16402	TRUE	TRUE	4.33	H1-3	2|7|4	13	3	0|0|0|0|0|0	0.97	43.33	0	FALSE
NFIB	O00712	P31277	TRUE	TRUE	4.33	HOXD11	6|5|2	13	3	0|0|0|0|0|0	0.97	43.33	0	FALSE
NFIB	O00712	P52756	TRUE	TRUE	4.33	RBM5	4|7|2	13	3	0|0|1|0|0|0	0.96	26	0.01	FALSE
NFIB	O00712	P78364	TRUE	TRUE	4.33	PHC1	2|6|5	13	3	0|0|0|0|0|0	0.97	43.33	0	FALSE
NFIB	O00712	Q06330	TRUE	TRUE	4.33	RBPJ	4|4|5	13	3	0|0|0|0|0|0	1	43.33	0	FALSE
NFIB	O00712	Q13495	TRUE	TRUE	4.33	MAMLD1	7|2|4	13	3	0|0|0|0|0|0	0.97	43.33	0	FALSE
NFIB	O00712	Q15084	TRUE	TRUE	4.33	PDIA6	4|5|4	13	3	0|0|1|0|2|1	0.93	6.5	0.01	FALSE
NFIB	O00712	Q92786	TRUE	TRUE	4.33	PROX1	5|6|2	13	3	0|0|0|0|0|0	0.97	43.33	0	FALSE
NFIB	O00712	Q9BXF3	FALSE	TRUE	4.33	CECR2	4|4|5	13	3	0|0|0|0|2|2	0.77	6.5	0.03	FALSE
NFIB	O00712	Q9C0F0	TRUE	TRUE	4.33	ASXL3	6|3|4	13	3	0|0|0|0|0|0	0.99	43.33	0	FALSE
NFIB	O00712	Q9H7L9	FALSE	TRUE	4.33	SUDS3	3|6|4	13	3	0|2|0|2|0|0	0.72	6.5	0.04	FALSE
NFIB	O00712	Q9NTW7	TRUE	TRUE	4.33	ZFP64	4|4|5	13	3	0|1|0|0|1|1	0.92	8.67	0.01	FALSE
NFIB	O00712	Q9NXR8	TRUE	TRUE	4.33	ING3	6|5|2	13	3	0|0|0|0|1|0	0.96	26	0.01	FALSE
NFIB	O00712	Q9UK53	TRUE	TRUE	4.33	ING1	4|4|5	13	3	0|0|0|1|0|0	1	26	0	FALSE
NFIB	O00712	Q9Y2K1	FALSE	TRUE	4.33	ZBTB1	5|1|7	13	3	0|1|0|0|0|0	0.67	26	0.06	FALSE
NFIB	O00712	O75151	TRUE	TRUE	4	PHF2	4|3|5	12	3	0|1|0|0|0|0	1	24	0	FALSE
NFIB	O00712	O75569	TRUE	TRUE	4	PRKRA	4|6|2	12	3	0|0|0|0|0|1	0.96	24	0.01	FALSE
NFIB	O00712	P28370	TRUE	TRUE	4	SMARCA1	4|4|4	12	3	1|1|0|1|0|0	0.9	8	0.01	FALSE
NFIB	O00712	P35712	TRUE	TRUE	4	SOX6	2|3|7	12	3	0|0|0|1|0|0	0.96	24	0.01	TRUE	pubmed:35140242
NFIB	O00712	P37275	FALSE	TRUE	4	ZEB1	3|6|3	12	3	1|1|1|2|4|1	0.25	2.4	0.33	FALSE
NFIB	O00712	Q14781	FALSE	TRUE	4	CBX2	5|4|3	12	3	0|0|1|1|2|0	0.82	6	0.02	FALSE
NFIB	O00712	Q15853	FALSE	TRUE	4	USF2	2|4|6	12	3	0|1|1|1|2|0	0.6	4.8	0.11	FALSE
NFIB	O00712	Q4VC05	FALSE	TRUE	4	BCL7A	5|5|2	12	3	1|0|1|0|0|0	0.84	12	0.02	FALSE
NFIB	O00712	Q53TQ3	TRUE	TRUE	4	INO80D	4|5|3	12	3	0|0|0|1|0|0	1	24	0	FALSE
NFIB	O00712	Q92784	TRUE	TRUE	4	DPF3	4|4|4	12	3	0|0|0|0|0|0	1	40	0	FALSE
NFIB	O00712	Q99728	FALSE	TRUE	4	BARD1	4|1|7	12	3	1|2|0|2|3|4	0.25	2	0.33	FALSE
NFIB	O00712	Q9Y462	FALSE	TRUE	4	ZNF711	4|3|5	12	3	0|0|2|1|0|0	0.82	8	0.02	FALSE
NFIB	O00712	Q13423	FALSE	TRUE	4	NNT	0|4|8	12	3	0|0|1|0|0|0	0.67	24	0.06	FALSE
NFIB	O00712	O60548	TRUE	TRUE	3.67	FOXD2	4|3|4	11	3	0|0|0|0|0|0	0.99	36.67	0	FALSE
NFIB	O00712	P20264	TRUE	TRUE	3.67	POU3F3	4|3|4	11	3	0|0|0|0|0|0	0.99	36.67	0	FALSE
NFIB	O00712	P41162	TRUE	TRUE	3.67	ETV3	5|2|4	11	3	0|0|0|0|0|0	0.97	36.67	0	TRUE	pubmed:35140242
NFIB	O00712	P57071	FALSE	TRUE	3.67	PRDM15	2|6|3	11	3	1|2|2|1|2|1	0.28	2.44	0.31	FALSE
NFIB	O00712	Q05BQ5	TRUE	TRUE	3.67	MBTD1	3|5|3	11	3	0|0|0|0|0|0	0.99	36.67	0	FALSE
NFIB	O00712	Q07687	TRUE	TRUE	3.67	DLX2	4|4|3	11	3	0|0|0|0|0|0	0.99	36.67	0	FALSE
NFIB	O00712	Q13084	TRUE	TRUE	3.67	MRPL28	4|2|5	11	3	0|0|0|0|0|0	0.97	36.67	0	FALSE
NFIB	O00712	Q15032	FALSE	TRUE	3.67	R3HDM1	4|4|3	11	3	3|4|3|4|3|4	0	1.05	0.68	FALSE
NFIB	O00712	Q8N806	FALSE	TRUE	3.67	UBR7	4|3|4	11	3	0|1|1|1|0|1	0.71	5.5	0.04	FALSE
NFIB	O00712	Q969W8	FALSE	TRUE	3.67	ZNF566	4|3|4	11	3	2|1|1|0|0|0	0.79	5.5	0.03	FALSE
NFIB	O00712	Q9BQ04	FALSE	TRUE	3.67	RBM4B	4|2|5	11	3	0|1|1|0|0|0	0.83	11	0.02	FALSE
NFIB	O00712	Q9C086	TRUE	TRUE	3.67	INO80B	2|5|4	11	3	0|0|0|0|1|0	0.96	22	0.01	FALSE
NFIB	O00712	Q9H4W6	TRUE	TRUE	3.67	EBF3	4|5|2	11	3	0|0|0|0|0|0	0.97	36.67	0	FALSE
NFIB	O00712	Q9UPG8	FALSE	TRUE	3.67	PLAGL2	1|4|6	11	3	0|0|0|0|0|0	0.67	36.67	0.06	FALSE
NFIB	O00712	P15336	TRUE	TRUE	3.33	ATF2	2|5|3	10	3	0|0|0|0|0|0	0.97	33.33	0	FALSE
NFIB	O00712	P55771	TRUE	TRUE	3.33	PAX9	2|4|4	10	3	0|0|0|0|0|0	0.97	33.33	0	TRUE	pubmed:35140242
NFIB	O00712	Q5EBL2	FALSE	TRUE	3.33	ZNF628	2|5|3	10	3	1|1|0|0|0|0	0.79	10	0.03	FALSE
NFIB	O00712	Q6PH81	TRUE	TRUE	3.33	C16orf87	4|3|3	10	3	0|1|0|0|0|0	0.99	20	0	FALSE
NFIB	O00712	Q6PI48	TRUE	TRUE	3.33	DARS2	3|5|2	10	3	0|0|0|0|0|0	0.97	33.33	0	FALSE
NFIB	O00712	Q86V15	FALSE	TRUE	3.33	CASZ1	1|4|5	10	3	0|0|0|0|0|0	0.67	33.33	0.06	FALSE
NFIB	O00712	Q8NBM4	TRUE	TRUE	3.33	UBAC2	4|3|3	10	3	1|0|0|0|0|0	0.99	20	0	FALSE
NFIB	O00712	Q92615	FALSE	TRUE	3.33	LARP4B	2|4|4	10	3	2|2|2|0|1|1	0.23	2.5	0.34	FALSE
NFIB	O00712	Q9HCS4	FALSE	TRUE	3.33	TCF7L1	6|1|3	10	3	0|0|0|0|0|0	0.66	33.33	0.06	FALSE
NFIB	O00712	Q9Y2R5	TRUE	TRUE	3.33	MRPS17	3|2|5	10	3	0|0|1|0|0|0	0.96	20	0.01	FALSE
NFIB	O00712	Q9Y5P3	TRUE	TRUE	3.33	RAI2	4|2|4	10	3	0|0|0|0|0|0	0.97	33.33	0	FALSE
NFIB	O00712	O75398	FALSE	TRUE	3	DEAF1	3|5|1	9	3	0|0|0|0|0|0	0.66	30	0.06	FALSE
NFIB	O00712	O95409	TRUE	TRUE	3	ZIC2	5|2|2	9	3	0|0|0|0|0|0	0.95	30	0.01	FALSE
NFIB	O00712	O95789	TRUE	TRUE	3	ZMYM6	2|3|4	9	3	0|0|0|0|0|0	0.97	30	0	FALSE
NFIB	O00712	P22670	TRUE	TRUE	3	RFX1	3|4|2	9	3	0|0|1|0|0|0	0.96	18	0.01	TRUE	pubmed:12624117
NFIB	O00712	P35659	TRUE	TRUE	3	DEK	2|2|5	9	3	0|0|1|0|0|0	0.92	18	0.01	FALSE
NFIB	O00712	P82914	TRUE	TRUE	3	MRPS15	2|5|2	9	3	0|1|0|0|0|0	0.92	18	0.01	FALSE
NFIB	O00712	Q00535	TRUE	TRUE	3	CDK5	2|4|3	9	3	0|0|1|0|0|0	0.96	18	0.01	FALSE
NFIB	O00712	Q01085	FALSE	TRUE	3	TIAL1	3|2|4	9	3	1|2|3|3|5|3	0	1.06	0.64	FALSE
NFIB	O00712	Q6DJT9	TRUE	TRUE	3	PLAG1	3|4|2	9	3	0|0|0|0|0|0	0.97	30	0	FALSE
NFIB	O00712	Q6NT76	TRUE	TRUE	3	HMBOX1	3|2|4	9	3	0|0|0|0|0|0	0.97	30	0	FALSE
NFIB	O00712	Q6ZU67	FALSE	TRUE	3	BEND4	3|4|2	9	3	0|0|0|2|1|0	0.63	6	0.09	FALSE
NFIB	O00712	Q7Z739	FALSE	TRUE	3	YTHDF3	4|3|2	9	3	2|4|1|2|3|1	0.01	1.38	0.57	FALSE
NFIB	O00712	Q86YC2	FALSE	TRUE	3	PALB2	3|5|1	9	3	0|0|1|0|1|0	0.61	9	0.11	FALSE
NFIB	O00712	Q8IXJ9	FALSE	TRUE	3	ASXL1	5|3|1	9	3	0|0|0|0|0|0	0.66	30	0.06	FALSE
NFIB	O00712	Q8N5C6	FALSE	TRUE	3	SRBD1	3|2|4	9	3	1|1|2|2|2|0	0.16	2.25	0.39	FALSE
NFIB	O00712	Q8TB72	FALSE	TRUE	3	PUM2	2|4|3	9	3	2|1|2|3|1|4	0.01	1.38	0.57	FALSE
NFIB	O00712	Q99504	FALSE	TRUE	3	EYA3	2|3|4	9	3	1|1|0|0|0|0	0.78	9	0.03	FALSE
NFIB	O00712	Q9BQE9	TRUE	TRUE	3	BCL7B	3|3|3	9	3	0|0|0|0|0|0	0.99	30	0	FALSE
NFIB	O00712	Q9H944	TRUE	TRUE	3	MED20	3|4|2	9	3	0|0|0|0|0|0	0.97	30	0	FALSE
NFIB4	O00712	O15062	FALSE	TRUE	3	ZBTB5	4|2|3	9	3	1|0|0|1|1|0	0.65	6	0.07	FALSE
NFIB4	O00712	P12757	FALSE	TRUE	3	SKIL	1|4|4	9	3	0|0|0|0|0|0	0.67	30	0.06	FALSE
NFIB4	O00712	P50548	FALSE	TRUE	3	ERF	4|2|3	9	3	1|1|2|3|1|1	0.1	2	0.45	FALSE
NFIB4	O00712	P55317	TRUE	TRUE	3	FOXA1	3|3|3	9	3	0|0|0|0|0|0	0.99	30	0	TRUE	pubmed:35140242
NFIB4	O00712	Q04727	TRUE	TRUE	3	TLE4	3|3|3	9	3	0|0|0|0|0|0	0.99	30	0	FALSE
NFIB4	O00712	Q08050	FALSE	TRUE	3	FOXM1	4|3|2	9	3	0|3|0|0|0|1	0.49	4.5	0.14	FALSE
NFIB4	O00712	Q13495	FALSE	TRUE	3	MAMLD1	4|4|1	9	3	0|0|0|0|0|0	0.67	30	0.06	FALSE
NFIB4	O00712	Q5T3J3	FALSE	TRUE	3	LRIF1	1|2|6	9	3	2|4|4|2|5|0	0.01	1.06	0.57	FALSE
NFIB4	O00712	Q8N3U4	FALSE	TRUE	3	STAG2	3|2|4	9	3	7|5|8|10|14|7	0	0.35	0.78	FALSE
NFIB4	O00712	Q8NB78	FALSE	TRUE	3	KDM1B	3|2|4	9	3	0|1|1|1|2|1	0.32	3	0.25	FALSE
NFIB4	O00712	Q92879	TRUE	TRUE	3	CELF1	3|4|2	9	3	0|0|0|0|0|0	0.97	30	0	FALSE
NFIB4	O00712	Q969J2	FALSE	TRUE	3	ZKSCAN4	3|3|3	9	3	5|3|5|3|5|3	0	0.75	0.78	FALSE
NFIB4	O00712	Q99504	FALSE	TRUE	3	EYA3	4|2|3	9	3	1|1|0|0|0|0	0.78	9	0.03	FALSE
NFIB4	O00712	Q9BTC8	FALSE	TRUE	3	MTA3	2|3|4	9	3	4|4|4|6|10|6	0	0.53	0.78	FALSE
NFIB4	O00712	Q9H4Z2	FALSE	TRUE	3	ZNF335	2|3|4	9	3	2|3|4|1|3|2	0	1.2	0.61	FALSE
NFIB4	O00712	Q9NPG3	FALSE	TRUE	3	UBN1	3|2|4	9	3	1|2|6|1|5|3	0	1	0.66	FALSE
NFIB4	O00712	Q9Y4C1	FALSE	TRUE	3	KDM3A	3|3|3	9	3	5|2|4|5|5|6	0	0.67	0.78	FALSE
NFIB4	O00712	O00257	FALSE	TRUE	3.33	CBX4	3|3|4	10	3	1|1|3|1|1|1	0.18	2.5	0.37	FALSE
NFIB4	O00712	P78362	TRUE	TRUE	3.33	SRPK2	4|2|4	10	3	0|0|0|0|1|0	0.96	20	0.01	FALSE
NFIB4	O00712	Q13601	FALSE	TRUE	3.33	KRR1	3|2|5	10	3	2|3|4|3|2|2	0.01	1.25	0.59	FALSE
NFIB4	O00712	Q69YH5	FALSE	TRUE	3.33	CDCA2	1|2|7	10	3	3|2|5|5|7|4	0	0.77	0.67	FALSE
NFIB4	O00712	Q6IQ21	FALSE	TRUE	3.33	ZNF770	1|2|7	10	3	1|2|3|1|3|0	0.29	2	0.31	FALSE
NFIB4	O00712	Q7Z5J4	TRUE	TRUE	3.33	RAI1	2|4|4	10	3	0|0|0|0|0|0	0.97	33.33	0	FALSE
NFIB4	O00712	Q8IZL2	TRUE	TRUE	3.33	MAML2	5|3|2	10	3	0|0|0|0|0|0	0.97	33.33	0	FALSE
NFIB4	O00712	Q96PU8	TRUE	TRUE	3.33	QKI	3|4|3	10	3	0|0|0|0|0|0	0.99	33.33	0	FALSE
NFIB4	O00712	Q9Y294	FALSE	TRUE	3.33	ASF1A	4|3|3	10	3	2|3|4|1|1|1	0.03	1.67	0.54	FALSE
NFIB4	O00712	Q9Y6M1	TRUE	TRUE	3.33	IGF2BP2	3|3|4	10	3	0|0|1|0|0|0	0.99	20	0	FALSE
NFIB4	O00712	O60216	FALSE	TRUE	3.67	RAD21	1|5|5	11	3	2|4|2|2|1|2	0.07	1.69	0.48	FALSE
NFIB4	O00712	P31483	TRUE	TRUE	3.67	TIA1	4|4|3	11	3	0|0|0|0|0|0	0.99	36.67	0	FALSE
NFIB4	O00712	Q8IX15	FALSE	TRUE	3.67	HOMEZ	4|2|5	11	3	3|2|5|5|4|4	0	0.96	0.68	FALSE
NFIB4	O00712	Q96GQ7	FALSE	TRUE	3.67	DDX27	5|3|3	11	3	3|3|2|1|2|2	0.04	1.69	0.52	FALSE
NFIB4	O00712	Q9BWG4	FALSE	TRUE	3.67	SSBP4	3|4|4	11	3	2|1|0|1|0|1	0.59	4.4	0.12	FALSE
NFIB4	O00712	Q9NP50	FALSE	TRUE	3.67	SINHCAF	2|4|5	11	3	2|4|1|3|2|1	0.04	1.69	0.51	FALSE
NFIB4	O00712	O75586	FALSE	TRUE	4	MED6	1|6|5	12	3	1|0|1|0|2|3	0.55	3.43	0.13	FALSE
NFIB4	O00712	P50219	FALSE	TRUE	4	MNX1	4|4|4	12	3	2|3|2|2|2|1	0.05	2	0.5	FALSE
NFIB4	O00712	P51659	FALSE	TRUE	4	HSD17B4	5|5|2	12	3	3|3|8|3|7|7	0	0.77	0.78	FALSE
NFIB4	O00712	P55771	FALSE	TRUE	4	PAX9	7|4|1	12	3	0|0|0|0|0|0	0.67	40	0.06	TRUE	pubmed:35140242
NFIB4	O00712	Q14135	FALSE	TRUE	4	VGLL4	4|3|5	12	3	2|0|1|0|0|1	0.82	6	0.02	FALSE
NFIB4	O00712	Q71SY5	FALSE	TRUE	4	MED25	3|5|4	12	3	3|2|0|4|1|0	0.17	2.4	0.38	FALSE
NFIB4	O00712	Q8WUU5	FALSE	TRUE	4	GATAD1	5|2|5	12	3	1|9|7|8|10|8	0	0.56	0.78	FALSE
NFIB4	O00712	Q969R5	FALSE	TRUE	4	L3MBTL2	4|5|3	12	3	4|5|9|6|8|5	0	0.65	0.78	FALSE
NFIB4	O00712	Q9Y4B4	FALSE	TRUE	4	RAD54L2	4|3|5	12	3	3|3|4|1|1|0	0.08	2	0.47	FALSE
NFIB4	O00712	O75928	FALSE	TRUE	4.33	PIAS2	5|4|4	13	3	2|2|4|0|0|1	0.29	2.89	0.31	FALSE
NFIB4	O00712	P13667	FALSE	TRUE	4.33	PDIA4	9|4|0	13	3	0|0|1|0|1|2	0.63	6.5	0.09	FALSE
NFIB4	O00712	P26367	TRUE	TRUE	4.33	PAX6	5|3|5	13	3	0|0|0|0|0|0	1	43.33	0	TRUE	pubmed:35140242
NFIB4	O00712	Q02930	TRUE	TRUE	4.33	CREB5	3|4|6	13	3	0|1|0|1|0|0	0.94	13	0.01	FALSE
NFIB4	O00712	Q4VC05	TRUE	TRUE	4.33	BCL7A	3|6|4	13	3	1|0|1|0|0|0	0.94	13	0.01	FALSE
NFIB4	O00712	Q63HK5	FALSE	TRUE	4.33	TSHZ3	7|3|3	13	3	5|5|4|2|1|3	0.01	1.3	0.58	FALSE
NFIB4	O00712	Q93062	TRUE	TRUE	4.33	RBPMS	2|4|7	13	3	0|0|0|0|0|0	0.97	43.33	0	FALSE
NFIB4	O00712	Q9H2Y7	FALSE	TRUE	4.33	ZNF106	2|3|8	13	3	0|0|0|4|3|2	0.31	2.89	0.25	FALSE
NFIB4	O00712	Q9H6T0	TRUE	TRUE	4.33	ESRP2	4|5|4	13	3	1|0|0|0|1|0	0.97	13	0	FALSE
NFIB4	O00712	Q9HAZ2	FALSE	TRUE	4.33	PRDM16	6|4|3	13	3	1|1|0|1|2|1	0.59	4.33	0.11	FALSE
NFIB4	O00712	Q9NQX0	TRUE	TRUE	4.33	PRDM6	5|3|5	13	3	0|0|0|0|0|0	1	43.33	0	FALSE
NFIB4	O00712	Q9NWA0	FALSE	TRUE	4.33	MED9	6|3|4	13	3	3|1|4|1|2|2	0.11	2	0.44	FALSE
NFIB4	O00712	O75461	FALSE	TRUE	4.67	E2F6	4|4|6	14	3	5|4|5|9|9|6	0	0.74	0.78	FALSE
NFIB4	O00712	Q5PSV4	FALSE	TRUE	4.67	BRMS1L	3|4|7	14	3	3|3|3|6|4|4	0	1.22	0.63	FALSE
NFIB4	O00712	Q96DT7	FALSE	TRUE	4.67	ZBTB10	2|5|7	14	3	1|1|1|3|1|2	0.47	3.11	0.15	FALSE
NFIB4	O00712	Q9Y5P3	TRUE	TRUE	4.67	RAI2	4|7|3	14	3	0|0|0|0|0|0	0.99	46.67	0	FALSE
NFIB4	O00712	O75177	FALSE	TRUE	5	SS18L1	5|6|4	15	3	1|1|1|1|1|0	0.84	6	0.02	FALSE
NFIB4	O00712	P17482	TRUE	TRUE	5	HOXB9	5|5|5	15	3	0|0|0|0|0|0	1	50	0	FALSE
NFIB4	O00712	Q13207	FALSE	TRUE	5	TBX2	5|6|4	15	3	3|2|3|3|4|2	0.02	1.76	0.55	FALSE
NFIB4	O00712	Q8IXT5	TRUE	TRUE	5	RBM12B	6|3|6	15	3	0|0|0|0|0|0	1	50	0	FALSE
NFIB4	O00712	Q92766	FALSE	TRUE	5	RREB1	3|7|5	15	3	1|2|4|5|6|4	0	1.36	0.62	FALSE
NFIB4	O00712	Q96JB3	FALSE	TRUE	5	HIC2	6|4|5	15	3	5|3|9|5|5|4	0	0.97	0.71	FALSE
NFIB4	O00712	Q9BZR9	TRUE	TRUE	5	TRIM8	4|5|6	15	3	1|0|0|0|0|0	1	30	0	FALSE
NFIB4	O00712	Q9HBM6	FALSE	TRUE	5	TAF9B	6|4|5	15	3	2|2|2|5|5|6	0	1.36	0.64	FALSE
NFIB4	O00712	O60942	FALSE	TRUE	5.33	RNGTT	5|3|8	16	3	2|2|4|2|2|5	0.13	1.88	0.42	FALSE
NFIB4	O00712	P41182	TRUE	TRUE	5.33	BCL6	6|4|6	16	3	0|0|0|0|1|1	0.99	16	0	FALSE
NFIB4	O00712	Q12873	FALSE	TRUE	5.33	CHD3	8|3|5	16	3	9|7|5|9|13|9	0	0.62	0.78	FALSE
NFIB4	O00712	Q15528	FALSE	TRUE	5.33	MED22	5|5|6	16	3	1|0|2|0|2|1	0.84	5.33	0.02	FALSE
NFIB4	O00712	Q86V81	FALSE	TRUE	5.33	ALYREF	3|6|7	16	3	1|2|4|2|4|2	0.15	2.13	0.4	FALSE
NFIB4	O00712	Q96DH6	FALSE	TRUE	5.33	MSI2	6|4|6	16	3	1|1|3|0|0|0	0.8	6.4	0.03	FALSE
NFIB4	O00712	Q9UNQ2	FALSE	TRUE	5.33	DIMT1	4|6|6	16	3	5|1|3|1|4|1	0.08	2.13	0.46	FALSE
NFIB4	O00712	P05412	FALSE	TRUE	5.67	JUN	1|9|7	17	3	0|0|1|0|0|0	0.67	34	0.06	FALSE
NFIB4	O00712	P78337	TRUE	TRUE	5.67	PITX1	7|4|6	17	3	0|0|0|0|0|0	1	56.67	0	FALSE
NFIB4	O00712	Q01543	TRUE	TRUE	5.67	FLI1	6|4|7	17	3	1|0|1|0|0|0	0.99	17	0	FALSE
NFIB4	O00712	Q6VMQ6	FALSE	TRUE	5.67	ATF7IP	5|6|6	17	3	6|3|4|2|5|3	0	1.48	0.64	FALSE
NFIB4	O00712	Q70CQ2	FALSE	TRUE	5.67	USP34	5|5|7	17	3	5|3|3|3|3|2	0.02	1.79	0.55	FALSE
NFIB4	O00712	Q71F56	FALSE	TRUE	5.67	MED13L	6|3|8	17	3	0|2|2|0|1|0	0.79	6.8	0.03	FALSE
NFIB4	O00712	Q75N03	TRUE	TRUE	5.67	CBLL1	3|9|5	17	3	0|0|1|1|0|0	0.95	17	0.01	FALSE
NFIB4	O00712	Q86TJ2	FALSE	TRUE	5.67	TADA2B	2|4|11	17	3	0|1|3|7|4|6	0.14	1.62	0.41	FALSE
NFIB4	O00712	Q96JN0	FALSE	TRUE	5.67	LCOR	5|7|5	17	3	2|2|0|1|1|0	0.86	5.67	0.02	FALSE
NFIB4	O00712	Q96QT6	FALSE	TRUE	5.67	PHF12	3|7|7	17	3	5|10|15|17|14|13	0	0.46	0.78	FALSE
NFIB4	O00712	Q9NVC6	FALSE	TRUE	5.67	MED17	4|5|8	17	3	2|3|5|5|6|3	0	1.42	0.61	FALSE
NFIB4	O00712	Q9UPW6	FALSE	TRUE	5.67	SATB2	4|7|6	17	3	4|2|3|2|5|3	0.02	1.79	0.55	TRUE	pubmed:35140242
NFIB4	O00712	A0AVK6	FALSE	TRUE	6	E2F8	9|5|4	18	3	5|2|1|5|3|4	0.1	1.8	0.45	FALSE
NFIB4	O00712	O43447	FALSE	TRUE	6	PPIH	5|6|7	18	3	3|3|8|2|3|3	0	1.64	0.61	FALSE
NFIB4	O00712	O60315	FALSE	TRUE	6	ZEB2	4|4|10	18	3	1|3|1|2|1|0	0.55	4.5	0.13	FALSE
NFIB4	O00712	O95625	FALSE	TRUE	6	ZBTB11	5|9|4	18	3	7|5|4|7|4|2	0	1.24	0.65	FALSE
NFIB4	O00712	P35869	TRUE	TRUE	6	AHR	7|4|7	18	3	0|0|1|0|0|0	1	36	0	FALSE
NFIB4	O00712	Q92564	FALSE	TRUE	6	DCUN1D4	5|6|7	18	3	3|2|2|2|2|3	0.24	2.57	0.34	FALSE
NFIB4	O00712	Q96PV6	FALSE	TRUE	6	LENG8	8|3|7	18	3	0|1|1|0|1|1	0.84	9	0.02	FALSE
NFIB4	O00712	P17544	FALSE	TRUE	6.33	ATF7	6|5|8	19	3	1|3|4|1|0|0	0.63	4.22	0.09	FALSE
NFIB4	O00712	P35573	TRUE	TRUE	6.33	AGL	6|6|7	19	3	3|2|1|0|1|0	0.93	5.43	0.01	FALSE
NFIB4	O00712	P52747	FALSE	TRUE	6.33	ZNF143	4|8|7	19	3	5|4|3|2|5|3	0.02	1.73	0.56	FALSE
NFIB4	O00712	Q9BXF3	TRUE	TRUE	6.33	CECR2	6|4|9	19	3	0|0|0|0|2|2	0.89	9.5	0.01	FALSE
NFIB4	O00712	Q9HBD1	TRUE	TRUE	6.33	RC3H2	8|5|6	19	3	2|1|0|0|1|2	0.91	6.33	0.01	FALSE
NFIB4	O00712	Q07666	TRUE	TRUE	6.67	KHDRBS1	5|9|6	20	3	0|0|0|0|1|0	1	40	0	FALSE
NFIB4	O00712	Q86UU0	TRUE	TRUE	6.67	BCL9L	6|8|6	20	3	0|0|0|0|0|0	1	66.67	0	FALSE
NFIB4	O00712	Q92560	FALSE	TRUE	6.67	BAP1	7|7|6	20	3	4|4|2|4|3|5	0.01	1.82	0.59	FALSE
NFIB4	O00712	Q92618	FALSE	TRUE	6.67	ZNF516	5|8|7	20	3	3|3|3|1|2|2	0.42	2.86	0.17	FALSE
NFIB4	O00712	Q92804	TRUE	TRUE	6.67	TAF15	5|8|7	20	3	2|1|1|1|0|0	0.96	8	0.01	FALSE
NFIB4	O00712	Q9H165	FALSE	TRUE	6.67	BCL11A	6|7|7	20	3	2|1|4|3|3|1	0.37	2.86	0.19	FALSE
NFIB4	O00712	Q9H2Z4	TRUE	TRUE	6.67	NKX2-4	7|5|8	20	3	0|0|0|0|0|0	1	66.67	0	TRUE	pubmed:35140242
NFIB4	O00712	Q9H3G5	TRUE	TRUE	6.67	CPVL	7|6|7	20	3	1|2|2|0|1|1	0.94	5.71	0.01	FALSE
NFIB4	O00712	Q9H4L4	FALSE	TRUE	6.67	SENP3	5|5|10	20	3	2|4|3|2|3|3	0.3	2.35	0.29	FALSE
NFIB4	O00712	Q9UKA9	TRUE	TRUE	6.67	PTBP2	6|7|7	20	3	0|0|0|2|0|1	0.99	13.33	0	FALSE
NFIB4	O00712	Q9Y2X0	FALSE	TRUE	6.67	MED16	7|4|9	20	3	3|2|3|3|3|1	0.39	2.67	0.18	FALSE
NFIB4	O00712	Q9Y5S9	FALSE	TRUE	6.67	RBM8A	6|7|7	20	3	5|6|8|7|4|4	0	1.18	0.7	FALSE
NFIB4	O00712	O43151	TRUE	TRUE	7	TET3	9|5|7	21	3	1|0|0|0|0|0	1	42	0	FALSE
NFIB4	O00712	P06400	TRUE	TRUE	7	RB1	8|7|6	21	3	0|0|0|1|1|1	1	14	0	FALSE
NFIB4	O00712	P54253	FALSE	TRUE	7	ATXN1	8|7|6	21	3	3|1|1|4|4|6	0.08	2.21	0.46	TRUE	pubmed:35140242
NFIB4	O00712	Q4LE39	FALSE	TRUE	7	ARID4B	6|6|9	21	3	3|2|5|1|2|3	0.31	2.62	0.29	FALSE
NFIB4	O00712	Q9BRQ0	TRUE	TRUE	7	PYGO2	7|9|5	21	3	0|0|0|0|0|0	1	70	0	FALSE
NFIB4	O00712	Q9P2K3	FALSE	TRUE	7	RCOR3	8|4|9	21	3	3|3|5|4|1|2	0.27	2.33	0.32	TRUE	pubmed:35140242
NFIB4	O00712	Q9UQR1	FALSE	TRUE	7	ZNF148	5|9|7	21	3	0|5|6|1|2|2	0.24	2.62	0.33	TRUE	pubmed:35140242
NFIB4	O00712	P30101	FALSE	TRUE	7.33	PDIA3	13|8|1	22	3	0|0|3|1|3|0	0.64	6.29	0.08	FALSE
NFIB4	O00712	P81133	TRUE	TRUE	7.33	SIM1	8|8|6	22	3	0|0|0|0|0|0	1	73.33	0	FALSE
NFIB4	O00712	Q9BQ04	TRUE	TRUE	7.33	RBM4B	7|8|7	22	3	0|1|1|0|0|0	1	22	0	FALSE
NFIB4	O00712	Q9H0A0	FALSE	TRUE	7.33	NAT10	3|7|12	22	3	8|9|12|6|6|3	0	1	0.7	FALSE
NFIB4	O00712	Q9HCK1	FALSE	TRUE	7.33	ZDBF2	6|7|9	22	3	2|4|4|4|6|3	0.03	1.91	0.53	FALSE
NFIB4	O00712	Q9UIU6	FALSE	TRUE	7.33	SIX4	5|8|9	22	3	5|4|5|1|3|3	0.09	2.1	0.46	FALSE
NFIB4	O00712	Q9Y2K5	TRUE	TRUE	7.33	R3HDM2	10|5|7	22	3	1|2|0|1|0|2	0.93	7.33	0.01	FALSE
NFIB4	O00712	Q03112	TRUE	TRUE	7.67	MECOM	6|7|10	23	3	1|2|1|1|0|0	0.98	9.2	0	FALSE
NFIB4	O00712	Q86XN7	TRUE	TRUE	7.67	PROSER1	12|4|7	23	3	1|1|0|0|1|0	0.97	15.33	0	FALSE
NFIB4	O00712	Q92615	TRUE	TRUE	7.67	LARP4B	8|6|9	23	3	2|2|2|0|1|1	0.94	5.75	0.01	FALSE
NFIB4	O00712	Q96PN7	TRUE	TRUE	7.67	TRERF1	4|10|9	23	3	0|0|0|0|0|0	1	76.67	0	FALSE
NFIB4	O00712	Q9NW13	FALSE	TRUE	7.67	RBM28	9|6|8	23	3	2|4|4|3|3|3	0.2	2.42	0.35	FALSE
NFIB4	O00712	O15119	TRUE	TRUE	8	TBX3	7|6|11	24	3	0|1|0|0|1|0	1	24	0	FALSE
NFIB4	O00712	O95391	FALSE	TRUE	8	SLU7	4|12|8	24	3	2|7|6|6|9|3	0.01	1.45	0.6	FALSE
NFIB4	O00712	P54259	TRUE	TRUE	8	ATN1	10|8|6	24	3	0|0|0|0|0|0	1	80	0	FALSE
NFIB4	O00712	Q6UUV7	TRUE	TRUE	8	CRTC3	9|8|7	24	3	1|0|2|0|0|1	1	12	0	FALSE
NFIB4	O00712	Q6ZU65	FALSE	TRUE	8	UBN2	6|8|10	24	3	2|3|4|5|6|5	0.03	1.92	0.53	FALSE
NFIB4	O00712	Q76L83	FALSE	TRUE	8	ASXL2	5|8|11	24	3	6|5|3|5|4|5	0.02	1.71	0.55	FALSE
NFIB4	O00712	Q92782	FALSE	TRUE	8	DPF1	6|10|8	24	3	2|5|3|2|0|2	0.66	3.43	0.07	TRUE	pubmed:35140242
NFIB4	O00712	A6NHR9	FALSE	TRUE	8.33	SMCHD1	10|8|7	25	3	24|18|23|17|23|17	0	0.41	0.78	FALSE
NFIB4	O00712	O43251	TRUE	TRUE	8.33	RBFOX2	7|11|7	25	3	0|0|0|0|0|0	1	83.33	0	FALSE
NFIB4	O00712	O95872	TRUE	TRUE	8.33	GPANK1	5|8|12	25	3	0|0|0|0|1|2	0.98	16.67	0	FALSE
NFIB4	O00712	P55197	FALSE	TRUE	8.33	MLLT10	9|9|7	25	3	2|2|3|2|3|2	0.75	3.57	0.04	FALSE
NFIB4	O00712	Q5TGY3	TRUE	TRUE	8.33	AHDC1	9|8|8	25	3	2|0|1|0|2|0	1	10	0	FALSE
NFIB4	O00712	Q96A47	FALSE	TRUE	8.33	ISL2	6|10|9	25	3	1|1|3|4|4|4	0.53	2.94	0.13	FALSE
NFIB4	O00712	Q9BWW4	TRUE	TRUE	8.33	SSBP3	5|10|10	25	3	1|1|1|0|1|0	0.98	12.5	0	TRUE	pubmed:35140242
NFIB4	O00712	Q9Y6X8	FALSE	TRUE	8.33	ZHX2	9|6|10	25	3	6|6|9|7|8|6	0	1.19	0.71	FALSE
NFIB4	O00712	O00716	FALSE	TRUE	8.67	E2F3	9|9|8	26	3	6|3|7|8|5|7	0	1.44	0.69	FALSE
NFIB4	O00712	O75362	FALSE	TRUE	8.67	ZNF217	10|5|11	26	3	2|2|0|2|2|1	0.83	5.78	0.02	FALSE
NFIB4	O00712	Q86YP4	FALSE	TRUE	8.67	GATAD2A	5|10|11	26	3	6|9|6|14|12|12	0	0.88	0.74	FALSE
NFIB4	O00712	Q9H1B7	TRUE	TRUE	8.67	IRF2BPL	7|10|9	26	3	2|1|1|0|0|1	1	10.4	0	FALSE
NFIB4	O00712	Q92908	TRUE	TRUE	9	GATA6	7|10|10	27	3	0|2|1|2|2|1	0.98	6.75	0	FALSE
NFIB4	O00712	Q9ULK4	FALSE	TRUE	9	MED23	8|12|7	27	3	1|3|1|7|2|3	0.43	3.18	0.17	FALSE
NFIB4	O00712	Q9UPS6	FALSE	TRUE	9	SETD1B	7|9|11	27	3	0|1|3|7|4|5	0.25	2.7	0.33	FALSE
NFIB4	O00712	Q01826	FALSE	TRUE	9.33	SATB1	5|12|11	28	3	5|3|10|11|14|10	0	1.06	0.73	FALSE
NFIB4	O00712	Q03164	FALSE	TRUE	9.33	KMT2A	11|7|10	28	3	12|8|9|11|15|9	0	0.88	0.75	FALSE
NFIB4	O00712	Q08117	FALSE	TRUE	9.33	TLE5	11|11|6	28	3	3|1|2|2|1|3	0.8	4.67	0.03	TRUE	pubmed:35140242
NFIB4	O00712	Q8N488	TRUE	TRUE	9.33	RYBP	11|9|8	28	3	0|1|1|2|0|0	1	14	0	FALSE
NFIB4	O00712	Q96EB6	FALSE	TRUE	9.33	SIRT1	8|9|11	28	3	16|14|12|8|9|12	0	0.79	0.78	FALSE
NFIB4	O00712	Q96RE7	FALSE	TRUE	9.33	NACC1	10|7|11	28	3	7|5|8|7|6|6	0	1.44	0.69	FALSE
NFIB4	O00712	Q9H582	FALSE	TRUE	9.33	ZNF644	7|8|13	28	3	8|9|9|20|20|13	0	0.71	0.78	TRUE	pubmed:35140242
NFIB4	O00712	Q9NP66	TRUE	TRUE	9.33	HMG20A	12|9|7	28	3	3|2|2|0|0|0	0.97	8	0	TRUE	pubmed:35140242
NFIB4	O00712	Q9Y6J0	FALSE	TRUE	9.33	CABIN1	8|8|12	28	3	7|6|9|11|9|6	0	1.17	0.72	FALSE
NFIB4	O00712	Q01664	FALSE	TRUE	9.67	TFAP4	8|11|10	29	3	3|4|5|3|4|2	0.42	2.76	0.17	FALSE
NFIB4	O00712	Q12857	TRUE	TRUE	9.67	NFIA	10|10|9	29	3	1|0|0|0|0|1	1	29	0	TRUE	pubmed:26871637;pubmed:28514442;pubmed:33961781;pubmed:35140242
NFIB4	O00712	Q6NUN9	FALSE	TRUE	9.67	ZNF746	10|7|12	29	3	0|0|2|4|4|4	0.74	4.14	0.04	FALSE
NFIB4	O00712	O43347	TRUE	TRUE	10	MSI1	9|11|10	30	3	1|3|5|1|0|0	0.89	6	0.01	FALSE
NFIB4	O00712	P56524	TRUE	TRUE	10	HDAC4	9|10|11	30	3	0|2|1|0|0|1	1	15	0	FALSE
NFIB4	O00712	Q17RY0	TRUE	TRUE	10	CPEB4	9|11|10	30	3	0|0|0|0|0|0	1	100	0	FALSE
NFIB4	O00712	Q6P1X5	FALSE	TRUE	10	TAF2	6|13|11	30	3	13|15|13|12|21|11	0	0.71	0.78	FALSE
NFIB4	O00712	O00763	FALSE	TRUE	10.33	ACACB	11|9|11	31	3	8|5|7|14|7|12	0	1.17	0.73	FALSE
NFIB4	O00712	P31629	FALSE	TRUE	10.33	HIVEP2	11|10|10	31	3	2|3|6|7|7|9	0	1.82	0.64	FALSE
NFIB4	O00712	Q9ULG1	FALSE	TRUE	10.33	INO80	6|14|11	31	3	3|5|6|12|10|12	0	1.29	0.7	FALSE
NFIB4	O00712	Q9ULJ6	TRUE	TRUE	10.33	ZMIZ1	8|11|12	31	3	0|0|0|0|0|0	1	103.33	0	FALSE
NFIB4	O00712	O43439	TRUE	TRUE	10.67	CBFA2T2	11|13|8	32	3	0|0|0|0|0|0	1	106.67	0	FALSE
NFIB4	O00712	Q8NEM7	FALSE	TRUE	10.67	SUPT20H	9|11|12	32	3	4|4|7|12|9|7	0	1.49	0.7	FALSE
NFIB4	O00712	Q9H4I2	FALSE	TRUE	10.67	ZHX3	9|9|14	32	3	4|6|6|4|5|3	0.25	2.29	0.33	FALSE
NFIB4	O00712	O95785	FALSE	TRUE	11	WIZ	9|8|16	33	3	6|11|14|15|22|14	0	0.8	0.75	FALSE
NFIB4	O00712	P29558	TRUE	TRUE	11	RBMS1	9|12|12	33	3	1|1|1|1|0|1	1	13.2	0	FALSE
NFIB4	O00712	Q13485	FALSE	TRUE	11	SMAD4	9|13|11	33	3	3|4|3|2|3|3	0.82	3.67	0.02	FALSE
NFIB4	O00712	Q14865	TRUE	TRUE	11	ARID5B	10|12|11	33	3	1|2|1|0|0|0	1	16.5	0	FALSE
NFIB4	O00712	Q3KNV8	TRUE	TRUE	11	PCGF3	13|11|9	33	3	5|4|3|1|1|2	0.96	4.12	0	FALSE
NFIB4	O00712	Q6PJG2	TRUE	TRUE	11	MIDEAS	12|11|10	33	3	0|0|1|1|2|0	1	16.5	0	TRUE	pubmed:35140242
NFIB4	O00712	Q9UHV7	FALSE	TRUE	11	MED13	9|11|13	33	3	2|2|3|3|5|4	0.76	3.47	0.03	FALSE
NFIB4	O00712	P19793	FALSE	TRUE	11.33	RXRA	12|11|11	34	3	6|3|3|4|8|5	0.07	2.34	0.48	FALSE
NFIB4	O00712	Q9HCD5	TRUE	TRUE	11.33	NCOA5	9|12|13	34	3	0|2|2|0|0|1	1	13.6	0	FALSE
NFIB4	O00712	Q9P281	TRUE	TRUE	11.33	BAHCC1	7|12|15	34	3	0|0|1|0|0|0	1	68	0	FALSE
NFIB4	O00712	Q9Y2G9	TRUE	TRUE	11.33	SBNO2	11|9|14	34	3	1|2|0|2|1|3	1	7.56	0	FALSE
NFIB4	O00712	Q9NQB0	FALSE	TRUE	11.67	TCF7L2	10|9|16	35	3	6|4|6|4|3|4	0.34	2.59	0.21	FALSE
NFIB4	O00712	O00268	FALSE	TRUE	12	TAF4	8|14|14	36	3	14|11|19|16|21|13	0	0.77	0.78	FALSE
NFIB4	O00712	Q96A72	FALSE	TRUE	12	MAGOHB	15|14|7	36	3	12|15|16|13|13|9	0	0.92	0.75	FALSE
NFIB4	O00712	Q9Y6J9	FALSE	TRUE	12	TAF6L	10|14|12	36	3	6|9|6|7|8|5	0	1.76	0.65	FALSE
NFIB4	O00712	O60885	FALSE	TRUE	12.33	BRD4	9|15|13	37	3	10|11|14|7|11|10	0	1.17	0.73	TRUE	pubmed:32416067
NFIB4	O00712	P55198	TRUE	TRUE	12.33	MLLT6	8|13|16	37	3	0|1|1|2|2|0	1	12.33	0	FALSE
NFIB4	O00712	Q01085	TRUE	TRUE	12.33	TIAL1	11|13|13	37	3	1|2|3|3|5|3	0.98	4.35	0	FALSE
NFIB4	O00712	Q14186	FALSE	TRUE	12.33	TFDP1	12|14|11	37	3	10|14|14|8|12|8	0	1.12	0.74	FALSE
NFIB4	O00712	P54198	FALSE	TRUE	12.67	HIRA	7|14|17	38	3	9|9|12|15|21|15	0	0.94	0.75	FALSE
NFIB4	O00712	Q8TB72	TRUE	TRUE	12.67	PUM2	13|11|14	38	3	2|1|2|3|1|4	1	5.85	0	FALSE
NFIB4	O00712	Q96KQ7	FALSE	TRUE	12.67	EHMT2	9|12|17	38	3	11|18|18|22|22|20	0	0.68	0.78	FALSE
NFIB4	O00712	Q99856	FALSE	TRUE	12.67	ARID3A	13|11|14	38	3	8|7|8|13|11|6	0	1.43	0.72	TRUE	pubmed:35140242
NFIB4	O00712	O95365	FALSE	TRUE	13.33	ZBTB7A	18|12|10	40	3	12|16|12|11|9|8	0	1.18	0.73	FALSE
NFIB4	O00712	Q5H9F3	TRUE	TRUE	13.33	BCORL1	9|13|18	40	3	5|2|3|2|3|1	0.92	5	0.01	FALSE
NFIB4	O00712	Q7Z3K3	FALSE	TRUE	13.33	POGZ	8|17|15	40	3	7|19|16|9|15|8	0	1.08	0.74	FALSE
NFIB4	O00712	Q86U70	TRUE	TRUE	13.33	LDB1	7|18|15	40	3	0|0|2|1|2|1	0.99	13.33	0	TRUE	pubmed:35140242
NFIB4	O00712	Q9H9B1	FALSE	TRUE	13.33	EHMT1	7|16|17	40	3	6|15|12|20|22|18	0	0.86	0.76	TRUE	pubmed:35140242
NFIB4	O00712	Q9HAV7	FALSE	TRUE	13.33	GRPEL1	15|14|11	40	3	9|5|10|5|5|4	0.02	2.11	0.55	FALSE
NFIB4	O00712	Q9P2R6	TRUE	TRUE	13.67	RERE	17|14|10	41	3	0|0|0|0|3|0	0.99	27.33	0	FALSE
NFIB4	O00712	P43694	TRUE	TRUE	14	GATA4	16|15|11	42	3	0|0|2|2|1|1	1	14	0	FALSE
NFIB4	O00712	Q8NF64	TRUE	TRUE	14	ZMIZ2	15|13|14	42	3	5|2|2|2|2|1	1	6	0	FALSE
NFIB4	O00712	Q8TD26	FALSE	TRUE	14	CHD6	8|19|15	42	3	6|4|4|5|13|7	0.15	2.15	0.41	FALSE
NFIB4	O00712	Q9NR56	TRUE	TRUE	14	MBNL1	13|15|14	42	3	4|1|2|0|3|2	1	7	0	FALSE
NFIB4	O00712	Q13363	TRUE	TRUE	14.33	CTBP1	14|17|12	43	3	3|3|4|1|5|2	0.99	4.78	0	FALSE
NFIB4	O00712	O15409	TRUE	TRUE	14.67	FOXP2	11|14|19	44	3	2|0|0|0|2|1	1	17.6	0	FALSE
NFIB4	O00712	O75925	FALSE	TRUE	14.67	PIAS1	17|14|13	44	3	3|5|4|4|4|7	0.81	3.26	0.03	FALSE
NFIB4	O00712	P0C7T5	TRUE	TRUE	14.67	ATXN1L	15|17|12	44	3	2|1|1|2|1|1	1	11	0	TRUE	pubmed:35140242
NFIB4	O00712	Q86Z02	TRUE	TRUE	14.67	HIPK1	13|18|13	44	3	0|0|0|0|0|1	1	88	0	FALSE
NFIB4	O00712	Q8IY57	FALSE	TRUE	14.67	YAF2	12|16|16	44	3	6|3|6|7|6|7	0.32	2.51	0.24	FALSE
NFIB4	O00712	P12755	FALSE	TRUE	15	SKI	13|17|15	45	3	3|5|3|6|10|7	0.39	2.65	0.18	FALSE
NFIB4	O00712	Q9NSC2	FALSE	TRUE	15.33	SALL1	9|17|20	46	3	4|3|6|6|8|6	0.63	2.79	0.09	FALSE
NFIB4	O00712	Q7Z739	TRUE	TRUE	15.67	YTHDF3	14|14|19	47	3	2|4|1|2|3|1	1	7.23	0	FALSE
NFIB4	O00712	Q93074	FALSE	TRUE	15.67	MED12	18|12|17	47	3	8|6|7|11|10|7	0	1.92	0.63	FALSE
NFIB4	O00712	O43823	TRUE	TRUE	16.67	AKAP8	11|22|17	50	3	3|2|3|2|2|2	1	7.14	0	FALSE
NFIB4	O00712	Q8TEK3	TRUE	TRUE	16.67	DOT1L	18|17|15	50	3	2|3|2|5|5|5	1	4.55	0	TRUE	pubmed:35850772
NFIB4	O00712	Q9H334	FALSE	TRUE	16.67	FOXP1	17|18|15	50	3	8|5|6|11|15|13	0	1.72	0.7	TRUE	pubmed:35140242
NFIB4	O00712	O95677	TRUE	TRUE	17	EYA4	18|19|14	51	3	3|7|4|0|1|2	0.97	6	0	FALSE
NFIB4	O00712	Q6ZRI6	FALSE	TRUE	17	C15orf39	18|13|20	51	3	6|6|1|4|6|4	0.87	3.78	0.02	FALSE
NFIB4	O00712	Q8N201	FALSE	TRUE	17	INTS1	13|17|21	51	3	9|14|17|31|27|21	0	0.86	0.77	FALSE
NFIB4	O00712	Q8WW38	TRUE	TRUE	17	ZFPM2	18|14|19	51	3	2|2|1|1|1|1	1	12.75	0	FALSE
NFIB4	O00712	Q9Y4A5	FALSE	TRUE	17	TRRAP	15|18|18	51	3	5|14|24|12|18|15	0	1.16	0.75	FALSE
NFIB4	O00712	Q86T24	FALSE	TRUE	17.33	ZBTB33	17|20|15	52	3	7|10|11|12|14|19	0	1.42	0.73	FALSE
NFIB4	O00712	O60244	FALSE	TRUE	17.67	MED14	21|17|15	53	3	9|9|12|8|12|9	0	1.8	0.66	FALSE
NFIB4	O00712	P61968	TRUE	TRUE	18	LMO4	19|15|20	54	3	2|0|5|1|0|0	0.99	13.5	0	FALSE
NFIB4	O00712	Q6N021	TRUE	TRUE	18.67	TET2	12|21|23	56	3	0|1|0|1|2|0	1	28	0	FALSE
NFIB4	O00712	Q8WXX7	TRUE	TRUE	18.67	AUTS2	19|21|16	56	3	2|0|2|0|0|0	1	28	0	FALSE
NFIB4	O00712	Q96RN5	FALSE	TRUE	18.67	MED15	21|15|20	56	3	9|8|14|7|7|7	0.02	2.15	0.54	FALSE
NFIB4	O00712	P14866	TRUE	TRUE	19.33	HNRNPL	19|23|16	58	3	4|4|7|6|4|3	0.99	4.14	0	TRUE	pubmed:28611215
NFIB4	O00712	P21675	FALSE	TRUE	19.33	TAF1	18|22|18	58	3	10|19|26|17|19|17	0	1.07	0.76	FALSE
NFIB4	O00712	Q8IVW6	FALSE	TRUE	19.67	ARID3B	19|21|19	59	3	2|3|7|11|7|13	0.11	2.74	0.44	TRUE	pubmed:35140242
NFIB4	O00712	O15090	FALSE	TRUE	20	ZNF536	12|18|30	60	3	5|6|7|6|8|7	0.53	3.08	0.13	FALSE
NFIB4	O00712	O15417	TRUE	TRUE	20	TNRC18	20|22|18	60	3	2|0|2|1|1|0	1	20	0	FALSE
NFIB4	O00712	P51531	FALSE	TRUE	20	SMARCA2	15|17|28	60	3	7|7|8|12|15|4	0.29	2.26	0.31	TRUE	pubmed:35140242
NFIB4	O00712	Q86SE9	TRUE	TRUE	20	PCGF5	23|20|17	60	3	5|7|3|3|5|5	1	4.29	0	FALSE
NFIB4	O00712	A0AV96	TRUE	TRUE	20.33	RBM47	20|19|22	61	3	1|1|1|0|0|0	1	40.67	0	FALSE
NFIB4	O00712	Q12948	TRUE	TRUE	20.67	FOXC1	24|18|20	62	3	4|2|2|3|2|1	1	8.86	0	TRUE	pubmed:35140242
NFIB4	O00712	Q15032	TRUE	TRUE	21	R3HDM1	24|22|17	63	3	3|4|3|4|3|4	1	6	0	FALSE
NFIB4	O00712	Q9H2P0	FALSE	TRUE	21.33	ADNP	20|19|25	64	3	26|25|25|30|31|26	0	0.79	0.78	FALSE
NFIB4	O00712	O60907	TRUE	TRUE	21.67	TBL1X	15|23|27	65	3	3|3|3|5|5|5	1	5.42	0	TRUE	pubmed:35140242
NFIB4	O00712	Q9UKL0	FALSE	TRUE	21.67	RCOR1	24|21|20	65	3	12|11|16|11|11|13	0	1.76	0.71	TRUE	pubmed:35140242
NFIB4	O00712	Q15911	FALSE	TRUE	22	ZFHX3	9|26|31	66	3	7|9|12|8|15|8	0.48	2.24	0.15	FALSE
NFIB4	O00712	Q8TE76	FALSE	TRUE	22	MORC4	13|30|23	66	3	11|9|8|13|18|11	0.18	1.89	0.37	FALSE
NFIB4	O00712	O75448	FALSE	TRUE	22.33	MED24	18|23|26	67	3	10|8|12|13|13|12	0	1.97	0.63	FALSE
NFIB4	O00712	Q15291	FALSE	TRUE	22.33	RBBP5	18|22|27	67	3	11|15|14|14|14|15	0	1.61	0.71	FALSE
NFIB4	O00712	Q6KC79	TRUE	TRUE	22.33	NIPBL	18|20|29	67	3	6|5|6|6|7|7	0.92	3.62	0.01	FALSE
NFIB4	O00712	Q5VZL5	FALSE	TRUE	23	ZMYM4	21|22|26	69	3	15|13|26|15|19|15	0	1.34	0.75	FALSE
NFIB4	O00712	Q96ST3	FALSE	TRUE	24	SIN3A	20|26|26	72	3	19|17|20|24|35|21	0	1.06	0.77	FALSE
NFIB4	O00712	Q9HCM1	FALSE	TRUE	24	RESF1	13|25|34	72	3	9|11|14|13|11|7	0.34	2.22	0.21	FALSE
NFIB4	O00712	Q14686	TRUE	TRUE	24.67	NCOA6	18|24|32	74	3	2|6|9|9|8|5	0.89	3.79	0.01	FALSE
NFIB4	O00712	Q969G3	FALSE	TRUE	25.33	SMARCE1	22|26|28	76	3	11|12|14|17|11|13	0	1.95	0.68	FALSE
NFIB4	O00712	P56545	TRUE	TRUE	25.67	CTBP2	21|29|27	77	3	5|5|5|3|3|6	1	5.7	0	FALSE
NFIB4	O00712	P27540	FALSE	TRUE	26.33	ARNT	30|28|21	79	3	19|14|14|10|14|9	0	1.97	0.66	FALSE
NFIB4	O00712	Q6MZP7	FALSE	TRUE	26.33	LIN54	25|33|21	79	3	18|23|22|18|21|22	0	1.27	0.75	FALSE
NFIB4	O00712	Q7Z7F0	TRUE	TRUE	26.67	KHDC4	30|29|21	80	3	11|7|6|6|3|6	1	4.1	0	FALSE
NFIB4	O00712	Q12824	FALSE	TRUE	27	SMARCB1	24|28|29	81	3	10|11|19|15|13|16	0	1.93	0.7	TRUE	pubmed:35140242
NFIB4	O00712	Q9BSM1	FALSE	TRUE	27.33	PCGF1	25|30|27	82	3	9|12|15|15|14|14	0	2.08	0.65	TRUE	pubmed:35140242
NFIB4	O00712	Q9P2D1	TRUE	TRUE	27.33	CHD7	13|31|38	82	3	2|1|5|2|3|1	1	11.71	0	FALSE
NFIB4	O00712	Q5T481	TRUE	TRUE	27.67	RBM20	27|27|29	83	3	7|6|5|8|8|3	1	4.49	0	FALSE
NFIB4	O00712	Q92841	TRUE	TRUE	27.67	DDX17	28|30|25	83	3	5|5|7|4|4|4	1	5.72	0	FALSE
NFIB4	O00712	Q92989	TRUE	TRUE	28	CLP1	29|27|28	84	3	8|6|9|6|12|8	1	3.43	0	FALSE
NFIB4	O00712	O15164	FALSE	TRUE	28.67	TRIM24	23|28|35	86	3	15|23|31|19|26|21	0	1.27	0.76	FALSE
NFIB4	O00712	Q92785	TRUE	TRUE	28.67	DPF2	31|29|26	86	3	4|6|8|7|6|9	1	4.3	0	TRUE	pubmed:35140242
NFIB4	O00712	Q9UGU0	TRUE	TRUE	29	TCF20	22|30|35	87	3	1|1|3|3|2|3	1	13.38	0	FALSE
NFIB4	O00712	Q9NZM4	FALSE	TRUE	29.67	BICRA	26|27|36	89	3	9|11|13|13|18|13	0.31	2.31	0.25	FALSE
NFIB4	O00712	Q9BYJ9	TRUE	TRUE	31	YTHDF1	29|34|30	93	3	12|9|12|8|10|9	0.98	3.1	0	FALSE
NFIB4	O00712	Q9ULD9	TRUE	TRUE	31.33	ZNF608	29|35|30	94	3	4|3|5|2|4|2	1	9.4	0	TRUE	pubmed:35140242
NFIB4	O00712	Q6ZW49	TRUE	TRUE	31.67	PAXIP1	26|29|40	95	3	5|8|9|14|10|11	0.89	3.33	0.01	TRUE	pubmed:35140242
NFIB4	O00712	Q9HAH7	TRUE	TRUE	31.67	FBRS	40|25|30	95	3	6|8|9|4|5|5	1	5.14	0	TRUE	pubmed:35140242
NFIB4	O00712	Q68CP9	FALSE	TRUE	33.33	ARID2	32|27|41	100	3	19|24|39|33|33|27	0	1.14	0.77	FALSE
NFIB4	O00712	Q15788	TRUE	TRUE	34	NCOA1	38|33|31	102	3	12|4|4|8|6|5	1	5.23	0	FALSE
NFIB4	O00712	Q69YN4	TRUE	TRUE	34.33	VIRMA	32|34|37	103	3	8|11|9|7|7|5	1	4.38	0	FALSE
NFIB4	O00712	Q9HCM7	TRUE	TRUE	34.33	FBRSL1	45|30|28	103	3	6|5|3|7|5|4	1	6.87	0	FALSE
NFIB4	O00712	Q8NFD5	TRUE	TRUE	34.67	ARID1B	30|39|35	104	3	1|4|6|5|6|5	1	7.7	0	TRUE	pubmed:35140242
NFIB4	O00712	Q9UPN6	TRUE	TRUE	35	SCAF8	36|33|36	105	3	7|3|4|3|6|4	1	7.78	0	FALSE
NFIB4	O00712	Q04724	TRUE	TRUE	36	TLE1	31|42|35	108	3	6|5|6|9|4|5	1	6.17	0	TRUE	pubmed:35140242
NFIB4	O00712	P15822	FALSE	TRUE	36.67	HIVEP1	32|37|41	110	3	15|17|14|11|13|7	0.69	2.86	0.05	TRUE	pubmed:35140242
NFIB4	O00712	Q9H8M2	FALSE	TRUE	37	BRD9	35|39|37	111	3	15|14|15|20|18|23	0	2.11	0.69	FALSE
NFIB4	O00712	Q3MHD2	TRUE	TRUE	37.67	LSM12	32|43|38	113	3	9|9|9|12|13|12	1	3.53	0	FALSE
NFIB4	O00712	Q96GM5	FALSE	TRUE	37.67	SMARCD1	38|34|41	113	3	13|21|18|27|27|20	0	1.79	0.74	TRUE	pubmed:35140242
NFIB4	O00712	P78406	TRUE	TRUE	39	RAE1	35|38|44	117	3	6|11|16|10|17|13	0.97	3.21	0	FALSE
NFIB4	O00712	Q14687	TRUE	TRUE	40.67	GSE1	35|39|48	122	3	5|4|7|8|7|6	1	6.59	0	TRUE	pubmed:35140242
NFIB4	O00712	Q8IU81	FALSE	TRUE	41	IRF2BP1	38|42|43	123	3	19|20|18|19|16|15	0	2.3	0.61	TRUE	pubmed:35140242
NFIB4	O00712	Q2KHR3	FALSE	TRUE	42	QSER1	38|42|46	126	3	18|14|18|23|26|20	0	2.12	0.67	FALSE
NFIB4	O00712	Q96F45	TRUE	TRUE	42.33	ZNF503	56|38|33	127	3	10|4|5|5|5|3	1	7.94	0	FALSE
NFIB4	O00712	Q96RK0	TRUE	TRUE	42.33	CIC	39|43|45	127	3	9|16|12|18|13|17	0.97	2.99	0	TRUE	pubmed:29844126;pubmed:35140242
NFIB4	O00712	O15379	TRUE	TRUE	42.67	HDAC3	42|43|43	128	3	10|14|15|15|15|12	1	3.16	0	FALSE
NFIB4	O00712	P52597	TRUE	TRUE	42.67	HNRNPF	44|46|38	128	3	11|13|16|10|14|11	1	3.41	0	FALSE
NFIB4	O00712	Q96EV2	TRUE	TRUE	42.67	RBM33	49|38|41	128	3	4|4|5|5|3|8	1	8.83	0	FALSE
NFIB4	O00712	Q15596	TRUE	TRUE	43.33	NCOA2	46|42|42	130	3	13|11|9|15|12|10	1	3.71	0	FALSE
NFIB4	O00712	Q8IWI9	FALSE	TRUE	43.67	MGA	27|50|54	131	3	33|53|60|74|67|49	0	0.78	0.78	FALSE
NFIB4	O00712	Q92585	TRUE	TRUE	43.67	MAML1	44|44|43	131	3	12|17|18|9|7|8	1	3.69	0	TRUE	pubmed:35140242
NFIB4	O00712	O60341	FALSE	TRUE	44	KDM1A	41|48|43	132	3	22|25|32|29|25|25	0	1.67	0.75	FALSE
NFIB4	O00712	Q15637	TRUE	TRUE	44	SF1	46|42|44	132	3	13|11|14|7|14|9	1	3.88	0	FALSE
NFIB4	O00712	Q99700	TRUE	TRUE	44	ATXN2	45|48|39	132	3	10|12|15|8|11|8	1	4.12	0	FALSE
NFIB4	O00712	Q9Y6Q9	TRUE	TRUE	44	NCOA3	45|43|44	132	3	6|5|4|5|5|5	1	8.8	0	TRUE	pubmed:35140242
NFIB4	O00712	Q96AE4	TRUE	TRUE	44.33	FUBP1	50|42|41	133	3	10|8|6|9|11|8	1	5.12	0	FALSE
NFIB4	O00712	Q9H7S9	TRUE	TRUE	44.33	ZNF703	46|48|39	133	3	10|7|8|4|6|4	1	6.82	0	FALSE
NFIB4	O00712	O00512	TRUE	TRUE	44.67	BCL9	48|43|43	134	3	2|1|3|1|4|2	1	20.62	0	TRUE	pubmed:35140242
NFIB4	O00712	P19784	FALSE	TRUE	45	CSNK2A2	42|45|48	135	3	17|18|25|16|15|14	0.41	2.57	0.17	FALSE
NFIB4	O00712	Q9BWF3	TRUE	TRUE	45	RBM4	42|51|42	135	3	10|15|11|6|16|10	1	3.97	0	FALSE
NFIB4	O00712	Q7Z5L9	FALSE	TRUE	45.33	IRF2BP2	36|46|54	136	3	17|22|22|10|14|11	0.54	2.83	0.13	TRUE	pubmed:35140242
NFIB4	O00712	Q8IVH2	FALSE	TRUE	45.67	FOXP4	42|47|48	137	3	18|11|10|21|26|19	0.02	2.61	0.56	TRUE	pubmed:35140242
NFIB4	O00712	P61962	TRUE	TRUE	46	DCAF7	44|46|48	138	3	11|16|20|13|21|18	0.9	2.79	0.01	FALSE
NFIB4	O00712	Q8WXF1	TRUE	TRUE	48	PSPC1	49|46|49	144	3	10|11|16|8|9|11	1	4.43	0	FALSE
NFIB4	O00712	O96019	FALSE	TRUE	48.33	ACTL6A	38|50|57	145	3	24|28|31|27|26|28	0	1.77	0.73	FALSE
NFIB4	O00712	O15550	FALSE	TRUE	51.33	KDM6A	45|55|54	154	3	12|13|18|20|22|23	0.71	2.85	0.04	TRUE	pubmed:35140242
NFIB4	O00712	Q09472	TRUE	TRUE	51.67	EP300	57|46|52	155	3	5|2|1|4|6|3	1	14.76	0	FALSE
NFIB4	O00712	P31943	TRUE	TRUE	52.33	HNRNPH1	49|58|50	157	3	16|20|23|13|21|14	0.98	2.93	0	FALSE
NFIB4	O00712	Q5TC82	TRUE	TRUE	53.33	RC3H1	55|52|53	160	3	10|8|14|9|10|10	1	5.25	0	FALSE
NFIB4	O00712	Q9BZK7	FALSE	TRUE	53.33	TBL1XR1	53|54|53	160	3	24|29|28|29|30|30	0	1.88	0.75	TRUE	pubmed:35140242
NFIB4	O00712	Q9Y2X9	FALSE	TRUE	54	ZNF281	59|49|54	162	3	22|18|24|22|21|17	0.52	2.61	0.13	TRUE	pubmed:35140242
NFIB4	O00712	Q92922	FALSE	TRUE	56.33	SMARCC1	52|58|59	169	3	26|26|28|36|36|33	0	1.83	0.75	FALSE
NFIB4	O00712	O15014	TRUE	TRUE	57	ZNF609	52|63|56	171	3	5|3|6|4|6|6	1	11.4	0	TRUE	pubmed:35140242
NFIB4	O00712	Q9Y5A9	TRUE	TRUE	57.33	YTHDF2	54|58|60	172	3	21|19|22|5|9|7	0.98	4.14	0	FALSE
NFIB4	O00712	Q96I24	TRUE	TRUE	57.67	FUBP3	55|54|64	173	3	8|14|17|15|17|18	1	3.89	0	FALSE
NFIB4	O00712	P78332	TRUE	TRUE	58.67	RBM6	55|51|70	176	3	8|8|21|7|9|2	1	6.4	0	FALSE
NFIB4	O00712	Q8IY67	TRUE	TRUE	62.33	RAVER1	64|62|61	187	3	14|13|16|22|23|17	1	3.56	0	FALSE
NFIB4	O00712	Q8NHM5	FALSE	TRUE	62.67	KDM2B	51|64|73	188	3	17|20|23|29|35|29	0.23	2.46	0.34	TRUE	pubmed:35140242
NFIB4	O00712	O14497	TRUE	TRUE	66.33	ARID1A	64|69|66	199	3	10|12|20|17|15|15	1	4.47	0	TRUE	pubmed:35140242
NFIB4	O00712	P26599	TRUE	TRUE	67.67	PTBP1	67|76|60	203	3	25|18|26|21|23|24	0.9	2.96	0.01	FALSE
NFIB4	O00712	P26196	TRUE	TRUE	68	DDX6	64|68|72	204	3	22|25|21|22|27|29	0.92	2.79	0.01	FALSE
NFIB4	O00712	P51532	FALSE	TRUE	71	SMARCA4	68|68|77	213	3	33|41|48|43|48|44	0	1.66	0.77	FALSE
NFIB4	O00712	Q8NEZ4	FALSE	TRUE	71.33	KMT2C	51|73|90	214	3	17|14|21|26|29|29	0.67	3.15	0.06	TRUE	pubmed:35140242
NFIB4	O00712	Q96PK6	TRUE	TRUE	72	RBM14	66|70|80	216	3	13|8|10|5|10|7	1	8.15	0	FALSE
NFIB4	O00712	Q86UP3	FALSE	TRUE	74.67	ZFHX4	54|78|92	224	3	22|35|48|45|46|35	0	1.94	0.74	FALSE
NFIB4	O00712	Q8TAQ2	FALSE	TRUE	75.67	SMARCC2	65|70|92	227	3	32|36|44|52|49|43	0	1.77	0.75	FALSE
NFIB4	O00712	Q15233	TRUE	TRUE	79	NONO	73|86|78	237	3	14|16|24|15|22|20	1	4.27	0	FALSE
NFIB4	O00712	O75376	TRUE	TRUE	79.33	NCOR1	72|78|88	238	3	16|17|19|18|21|19	1	4.33	0	TRUE	pubmed:35140242
NFIB4	O00712	P23246	TRUE	TRUE	80	SFPQ	77|80|83	240	3	22|31|30|29|26|27	1	2.91	0	FALSE
NFIB4	O00712	Q9Y618	TRUE	TRUE	84.33	NCOR2	83|77|93	253	3	22|11|15|16|11|11	1	5.88	0	TRUE	pubmed:35140242
NFIB4	O00712	Q5JSZ5	TRUE	TRUE	88.33	PRRC2B	86|86|93	265	3	20|26|24|27|26|27	1	3.53	0	FALSE
NFIB4	O00712	Q14671	TRUE	TRUE	89.67	PUM1	89|89|91	269	3	18|15|15|15|19|16	1	5.49	0	FALSE
NFIB4	O00712	P42694	TRUE	TRUE	94.33	HELZ	102|94|87	283	3	26|27|36|23|24|22	1	3.58	0	FALSE
NFIB4	O00712	Q9ULL5	FALSE	TRUE	94.33	PRR12	98|92|93	283	3	23|29|36|42|38|40	0.43	2.72	0.17	TRUE	pubmed:35140242
NFIB4	O00712	Q9NTZ6	TRUE	TRUE	97.67	RBM12	92|91|110	293	3	16|18|23|13|17|13	1	5.86	0	FALSE
NFIB4	O00712	Q92793	TRUE	TRUE	105.67	CREBBP	111|100|106	317	3	22|31|26|29|27|18	1	4.14	0	TRUE	pubmed:35140242
NFIB4	O00712	Q04726	TRUE	TRUE	106.33	TLE3	101|108|110	319	3	17|20|20|18|21|17	1	5.65	0	TRUE	pubmed:35140242;pubmed:37689310
NFIB4	O00712	O14686	TRUE	TRUE	112	KMT2D	92|101|143	336	3	11|9|16|34|29|22	1	5.55	0	TRUE	pubmed:35140242
NFIB4	O00712	P43243	TRUE	TRUE	133.67	MATR3	127|138|136	401	3	26|37|39|49|51|42	1	3.29	0	FALSE
NFIB4	O00712	Q15652	TRUE	TRUE	152.33	JMJD1C	150|152|155	457	3	51|49|57|38|39|45	1	3.28	0	FALSE
NFIB4	O00712	Q92945	TRUE	TRUE	155.33	KHSRP	140|164|162	466	3	41|35|42|38|50|51	1	3.63	0	FALSE
NFIB4	O00712	Q6W2J9	FALSE	TRUE	205	BCOR	191|203|221	615	3	54|94|93|87|89|86	0	2.45	0.75	TRUE	pubmed:35140242
NFIB4	O00712	P49750	TRUE	TRUE	213	YLPM1	203|211|225	639	3	34|48|64|41|47|43	1	4.61	0	FALSE
NFIB4	O00712	P52272	TRUE	TRUE	262.33	HNRNPM	226|291|270	787	3	50|59|73|54|70|72	1	4.16	0	FALSE
NFIC	P08651	Q6W2J9	TRUE	TRUE	274.67	BCOR	281|272|271	824	3	54|94|93|87|89|86	1	3.28	0	TRUE	pubmed:35140242
NFIC	P08651	Q8IWI9	TRUE	TRUE	204.33	MGA	203|217|193	613	3	33|53|60|74|67|49	1	3.65	0	TRUE	pubmed:35140242
NFIC	P08651	O14686	TRUE	TRUE	187.33	KMT2D	208|188|166	562	3	11|9|16|34|29|22	1	9.29	0	TRUE	pubmed:35140242
NFIC	P08651	Q15652	TRUE	TRUE	184.33	JMJD1C	193|167|193	553	3	51|49|57|38|39|45	1	3.96	0	FALSE
NFIC	P08651	Q86UP3	TRUE	TRUE	174.33	ZFHX4	182|180|161	523	3	22|35|48|45|46|35	1	4.53	0	FALSE
NFIC	P08651	Q8NEZ4	TRUE	TRUE	145.33	KMT2C	167|151|118	436	3	17|14|21|26|29|29	1	6.41	0	FALSE
NFIC	P08651	Q9ULL5	TRUE	TRUE	133	PRR12	135|138|126	399	3	23|29|36|42|38|40	1	3.84	0	TRUE	pubmed:35140242
NFIC	P08651	Q8TAQ2	FALSE	TRUE	129.67	SMARCC2	136|144|109	389	3	32|36|44|52|49|43	0.67	3.04	0.05	FALSE
NFIC	P08651	O75376	TRUE	TRUE	124	NCOR1	122|133|117	372	3	16|17|19|18|21|19	1	6.76	0	TRUE	pubmed:35140242
NFIC	P08651	P51532	FALSE	TRUE	118.67	SMARCA4	136|119|101	356	3	33|41|48|43|48|44	0.67	2.77	0.06	FALSE
NFIC	P08651	Q92793	TRUE	TRUE	118	CREBBP	124|118|112	354	3	22|31|26|29|27|18	1	4.63	0	FALSE
NFIC	P08651	Q9Y618	TRUE	TRUE	118	NCOR2	117|112|125	354	3	22|11|15|16|11|11	1	8.23	0	TRUE	pubmed:35140242
NFIC	P08651	Q68CP9	TRUE	TRUE	114.33	ARID2	118|120|105	343	3	19|24|39|33|33|27	1	3.92	0	FALSE
NFIC	P08651	O14497	TRUE	TRUE	105	ARID1A	115|110|90	315	3	10|12|20|17|15|15	1	7.08	0	TRUE	pubmed:35140242
NFIC	P08651	Q04726	TRUE	TRUE	104.67	TLE3	97|104|113	314	3	17|20|20|18|21|17	1	5.56	0	TRUE	pubmed:35140242;pubmed:37689310
NFIC	P08651	Q8IVW6	TRUE	TRUE	104.67	ARID3B	118|108|88	314	3	2|3|7|11|7|13	1	14.6	0	TRUE	pubmed:35140242
NFIC	P08651	P52272	FALSE	TRUE	98	HNRNPM	106|103|85	294	3	50|59|73|54|70|72	0	1.56	0.78	FALSE
NFIC	P08651	Q92922	TRUE	TRUE	95.67	SMARCC1	103|100|84	287	3	26|26|28|36|36|33	1	3.1	0	FALSE
NFIC	P08651	Q9Y2X9	TRUE	TRUE	94	ZNF281	88|116|78	282	3	22|18|24|22|21|17	1	4.55	0	TRUE	pubmed:35140242
NFIC	P08651	O15550	TRUE	TRUE	92.33	KDM6A	92|99|86	277	3	12|13|18|20|22|23	1	5.13	0	TRUE	pubmed:35140242
NFIC	P08651	Q96RK0	TRUE	TRUE	91	CIC	98|91|84	273	3	9|16|12|18|13|17	1	6.42	0	TRUE	pubmed:29844126;pubmed:35140242
NFIC	P08651	Q5VZL5	TRUE	TRUE	88.67	ZMYM4	101|97|68	266	3	15|13|26|15|19|15	1	5.17	0	TRUE	pubmed:35140242
NFIC	P08651	Q9P2D1	TRUE	TRUE	88	CHD7	94|101|69	264	3	2|1|5|2|3|1	1	37.71	0	FALSE
NFIC	P08651	Q8IVH2	TRUE	TRUE	85.33	FOXP4	82|87|87	256	3	18|11|10|21|26|19	1	4.88	0	TRUE	pubmed:35140242
NFIC	P08651	Q8NHM5	TRUE	TRUE	84.67	KDM2B	85|92|77	254	3	17|20|23|29|35|29	1	3.32	0	TRUE	pubmed:35140242
NFIC	P08651	Q9H2P0	TRUE	TRUE	81	ADNP	83|83|77	243	3	26|25|25|30|31|26	1	2.98	0	FALSE
NFIC	P08651	Q15911	TRUE	TRUE	80.33	ZFHX3	86|79|76	241	3	7|9|12|8|15|8	1	8.17	0	FALSE
NFIC	P08651	O15164	TRUE	TRUE	79.67	TRIM24	79|86|74	239	3	15|23|31|19|26|21	1	3.54	0	TRUE	pubmed:35140242
NFIC	P08651	O96019	FALSE	TRUE	76.33	ACTL6A	80|83|66	229	3	24|28|31|27|26|28	0.67	2.79	0.05	FALSE
NFIC	P08651	O60341	FALSE	TRUE	74	KDM1A	73|81|68	222	3	22|25|32|29|25|25	0.81	2.81	0.03	FALSE
NFIC	P08651	Q9H9B1	TRUE	TRUE	73.67	EHMT1	89|73|59	221	3	6|15|12|20|22|18	1	4.75	0	TRUE	pubmed:35140242
NFIC	P08651	A6NHR9	TRUE	TRUE	73.33	SMCHD1	79|73|68	220	3	24|18|23|17|23|17	1	3.61	0	FALSE
NFIC	P08651	Q9BZK7	FALSE	TRUE	73.33	TBL1XR1	75|70|75	220	3	24|29|28|29|30|30	0.6	2.59	0.11	TRUE	pubmed:35140242
NFIC	P08651	Q96GM5	TRUE	TRUE	73	SMARCD1	86|70|63	219	3	13|21|18|27|27|20	1	3.48	0	TRUE	pubmed:35140242
NFIC	P08651	Q99856	TRUE	TRUE	71	ARID3A	71|74|68	213	3	8|7|8|13|11|6	1	8.04	0	TRUE	pubmed:35140242
NFIC	P08651	O15090	TRUE	TRUE	70.33	ZNF536	81|70|60	211	3	5|6|7|6|8|7	1	10.82	0	FALSE
NFIC	P08651	Q9H582	TRUE	TRUE	69.67	ZNF644	73|79|57	209	3	8|9|9|20|20|13	1	5.29	0	TRUE	pubmed:35140242
NFIC	P08651	Q7Z5L9	TRUE	TRUE	68.33	IRF2BP2	70|75|60	205	3	17|22|22|10|14|11	1	4.27	0	FALSE
NFIC	P08651	P21675	TRUE	TRUE	67.67	TAF1	67|70|66	203	3	10|19|26|17|19|17	1	3.76	0	FALSE
NFIC	P08651	Q8IU81	TRUE	TRUE	67.67	IRF2BP1	63|63|77	203	3	19|20|18|19|16|15	1	3.79	0	FALSE
NFIC	P08651	P15822	TRUE	TRUE	63.33	HIVEP1	69|64|57	190	3	15|17|14|11|13|7	1	4.94	0	TRUE	pubmed:35140242
NFIC	P08651	Q6MZP7	TRUE	TRUE	62	LIN54	59|62|65	186	3	18|23|22|18|21|22	1	3	0	FALSE
NFIC	P08651	O95785	TRUE	TRUE	60.67	WIZ	66|62|54	182	3	6|11|14|15|22|14	1	4.44	0	TRUE	pubmed:35140242
NFIC	P08651	Q96EB6	TRUE	TRUE	60.33	SIRT1	61|64|56	181	3	16|14|12|8|9|12	1	5.1	0	FALSE
NFIC	P08651	Q96KQ7	TRUE	TRUE	60	EHMT2	61|69|50	180	3	11|18|18|22|22|20	0.97	3.24	0	TRUE	pubmed:35140242
NFIC	P08651	Q96ST3	FALSE	TRUE	60	SIN3A	66|62|52	180	3	19|17|20|24|35|21	0.26	2.65	0.33	FALSE
NFIC	P08651	Q8TD26	TRUE	TRUE	59	CHD6	61|64|52	177	3	6|4|4|5|13|7	1	9.08	0	FALSE
NFIC	P08651	O00268	TRUE	TRUE	58	TAF4	65|62|47	174	3	14|11|19|16|21|13	1	3.7	0	FALSE
NFIC	P08651	Q6ZW49	TRUE	TRUE	58	PAXIP1	64|50|60	174	3	5|8|9|14|10|11	1	6.11	0	TRUE	pubmed:35140242
NFIC	P08651	Q8N201	FALSE	TRUE	58	INTS1	60|64|50	174	3	9|14|17|31|27|21	0.16	2.92	0.39	FALSE
NFIC	P08651	Q09472	TRUE	TRUE	57.33	EP300	64|57|51	172	3	5|2|1|4|6|3	1	16.38	0	FALSE
NFIC	P08651	Q86T24	TRUE	TRUE	57.33	ZBTB33	58|60|54	172	3	7|10|11|12|14|19	1	4.71	0	FALSE
NFIC	P08651	O15014	TRUE	TRUE	56.67	ZNF609	61|55|54	170	3	5|3|6|4|6|6	1	11.33	0	TRUE	pubmed:35140242
NFIC	P08651	Q5JSZ5	FALSE	TRUE	56.33	PRRC2B	59|50|60	169	3	20|26|24|27|26|27	0	2.25	0.65	FALSE
NFIC	P08651	Q9Y4A5	FALSE	TRUE	55.33	TRRAP	69|52|45	166	3	5|14|24|12|18|15	0.77	3.77	0.03	FALSE
NFIC	P08651	Q7Z3K3	TRUE	TRUE	55	POGZ	61|56|48	165	3	7|19|16|9|15|8	1	4.46	0	TRUE	pubmed:35140242
NFIC	P08651	Q8TE76	TRUE	TRUE	55	MORC4	58|56|51	165	3	11|9|8|13|18|11	1	4.71	0	TRUE	pubmed:35140242
NFIC	P08651	Q2KHR3	FALSE	TRUE	54.67	QSER1	61|52|51	164	3	18|14|18|23|26|20	0.64	2.76	0.08	FALSE
NFIC	P08651	P61962	TRUE	TRUE	54	DCAF7	59|55|48	162	3	11|16|20|13|21|18	1	3.27	0	FALSE
NFIC	P08651	Q9H8M2	TRUE	TRUE	53.33	BRD9	59|53|48	160	3	15|14|15|20|18|23	0.98	3.05	0	FALSE
NFIC	P08651	Q9HCM1	TRUE	TRUE	52.67	RESF1	56|50|52	158	3	9|11|14|13|11|7	1	4.86	0	FALSE
NFIC	P08651	O15379	TRUE	TRUE	52.33	HDAC3	58|49|50	157	3	10|14|15|15|15|12	1	3.88	0	FALSE
NFIC	P08651	Q9NSC2	TRUE	TRUE	51.33	SALL1	45|60|49	154	3	4|3|6|6|8|6	1	9.33	0	FALSE
NFIC	P08651	P54198	TRUE	TRUE	50.33	HIRA	51|57|43	151	3	9|9|12|15|21|15	1	3.73	0	FALSE
NFIC	P08651	Q14687	TRUE	TRUE	50.33	GSE1	51|44|56	151	3	5|4|7|8|7|6	1	8.16	0	TRUE	pubmed:35140242
NFIC	P08651	Q92945	FALSE	TRUE	49	KHSRP	55|46|46	147	3	41|35|42|38|50|51	0	1.14	0.78	FALSE
NFIC	P08651	Q9NZM4	TRUE	TRUE	48.67	BICRA	61|41|44	146	3	9|11|13|13|18|13	1	3.79	0	FALSE
NFIC	P08651	Q12824	TRUE	TRUE	48.33	SMARCB1	47|56|42	145	3	10|11|19|15|13|16	1	3.45	0	FALSE
NFIC	P08651	Q15233	FALSE	TRUE	48	NONO	50|50|44	144	3	14|16|24|15|22|20	0.6	2.59	0.11	FALSE
NFIC	P08651	Q15291	TRUE	TRUE	47.33	RBBP5	48|48|46	142	3	11|15|14|14|14|15	1	3.42	0	FALSE
NFIC	P08651	P19784	FALSE	TRUE	47	CSNK2A2	47|46|48	141	3	17|18|25|16|15|14	0.79	2.69	0.03	FALSE
NFIC	P08651	Q04724	TRUE	TRUE	46.67	TLE1	47|50|43	140	3	6|5|6|9|4|5	1	8	0	TRUE	pubmed:35140242
NFIC	P08651	Q15596	TRUE	TRUE	46.67	NCOA2	49|48|43	140	3	13|11|9|15|12|10	1	4	0	FALSE
NFIC	P08651	Q8NFD5	TRUE	TRUE	46.33	ARID1B	56|38|45	139	3	1|4|6|5|6|5	1	10.3	0	TRUE	pubmed:35140242
NFIC	P08651	Q6P1X5	TRUE	TRUE	45	TAF2	50|46|39	135	3	13|15|13|12|21|11	0.97	3.18	0	FALSE
NFIC	P08651	Q5H9F3	TRUE	TRUE	44.67	BCORL1	47|53|34	134	3	5|2|3|2|3|1	1	16.75	0	FALSE
NFIC	P08651	Q92585	TRUE	TRUE	44.67	MAML1	47|40|47	134	3	12|17|18|9|7|8	1	3.77	0	FALSE
NFIC	P08651	Q9Y6J0	TRUE	TRUE	44.67	CABIN1	57|49|28	134	3	7|6|9|11|9|6	1	5.58	0	FALSE
NFIC	P08651	P27540	FALSE	TRUE	44.33	ARNT	44|54|35	133	3	19|14|14|10|14|9	0.82	3.33	0.02	FALSE
NFIC	P08651	Q03164	TRUE	TRUE	44	KMT2A	47|53|32	132	3	12|8|9|11|15|9	1	4.12	0	FALSE
NFIC	P08651	P23246	FALSE	TRUE	43.67	SFPQ	52|39|40	131	3	22|31|30|29|26|27	0	1.59	0.75	FALSE
NFIC	P08651	Q969G3	TRUE	TRUE	43.67	SMARCE1	50|45|36	131	3	11|12|14|17|11|13	0.96	3.36	0	FALSE
NFIC	P08651	P49750	FALSE	TRUE	43.33	YLPM1	48|40|42	130	3	34|48|64|41|47|43	0	0.94	0.78	FALSE
NFIC	P08651	P51531	TRUE	TRUE	42.67	SMARCA2	46|45|37	128	3	7|7|8|12|15|4	1	4.83	0	TRUE	pubmed:35140242
NFIC	P08651	O75925	TRUE	TRUE	42.33	PIAS1	49|38|40	127	3	3|5|4|4|4|7	1	9.41	0	FALSE
NFIC	P08651	Q92785	TRUE	TRUE	42.33	DPF2	48|44|35	127	3	4|6|8|7|6|9	1	6.35	0	TRUE	pubmed:35140242
NFIC	P08651	Q9H4I2	TRUE	TRUE	42.33	ZHX3	42|42|43	127	3	4|6|6|4|5|3	1	9.07	0	FALSE
NFIC	P08651	Q9NPG3	TRUE	TRUE	42	UBN1	48|37|41	126	3	1|2|6|1|5|3	1	14	0	FALSE
NFIC	P08651	Q9UGU0	TRUE	TRUE	42	TCF20	50|35|41	126	3	1|1|3|3|2|3	1	19.38	0	FALSE
NFIC	P08651	Q9ULD9	TRUE	TRUE	42	ZNF608	44|41|41	126	3	4|3|5|2|4|2	1	12.6	0	TRUE	pubmed:35140242
NFIC	P08651	Q9Y6X8	TRUE	TRUE	42	ZHX2	36|45|45	126	3	6|6|9|7|8|6	1	6	0	FALSE
NFIC	P08651	Q9Y6Q9	TRUE	TRUE	41.67	NCOA3	43|36|46	125	3	6|5|4|5|5|5	1	8.33	0	TRUE	pubmed:35140242
NFIC	P08651	Q93074	TRUE	TRUE	41.33	MED12	49|43|32	124	3	8|6|7|11|10|7	1	5.06	0	FALSE
NFIC	P08651	Q9H7S9	TRUE	TRUE	41.33	ZNF703	36|46|42	124	3	10|7|8|4|6|4	1	6.36	0	FALSE
NFIC	P08651	Q96F45	TRUE	TRUE	40.33	ZNF503	42|34|45	121	3	10|4|5|5|5|3	1	7.56	0	FALSE
NFIC	P08651	Q03112	TRUE	TRUE	40	MECOM	42|39|39	120	3	1|2|1|1|0|0	1	48	0	FALSE
NFIC	P08651	Q14686	TRUE	TRUE	39.33	NCOA6	33|39|46	118	3	2|6|9|9|8|5	1	6.05	0	FALSE
NFIC	P08651	Q96QT6	TRUE	TRUE	39	PHF12	41|40|36	117	3	5|10|15|17|14|13	0.96	3.16	0.01	FALSE
NFIC	P08651	P43243	FALSE	TRUE	38.67	MATR3	39|35|42	116	3	26|37|39|49|51|42	0	0.95	0.78	FALSE
NFIC	P08651	O60315	TRUE	TRUE	38.33	ZEB2	41|45|29	115	3	1|3|1|2|1|0	1	28.75	0	TRUE	pubmed:35140242
NFIC	P08651	Q9UKL0	TRUE	TRUE	38.33	RCOR1	40|35|40	115	3	12|11|16|11|11|13	0.98	3.11	0	FALSE
NFIC	P08651	Q14186	TRUE	TRUE	38	TFDP1	41|39|34	114	3	10|14|14|8|12|8	1	3.45	0	TRUE	pubmed:35140242
NFIC	P08651	Q63HK5	TRUE	TRUE	37.67	TSHZ3	39|36|38	113	3	5|5|4|2|1|3	1	11.3	0	FALSE
NFIC	P08651	Q86YP4	TRUE	TRUE	37.67	GATAD2A	43|38|32	113	3	6|9|6|14|12|12	1	3.83	0	FALSE
NFIC	P08651	Q9BSM1	FALSE	TRUE	37.67	PCGF1	39|41|33	113	3	9|12|15|15|14|14	0.7	2.86	0.05	TRUE	pubmed:35140242
NFIC	P08651	Q6KC79	TRUE	TRUE	37.33	NIPBL	35|41|36	112	3	6|5|6|6|7|7	1	6.05	0	FALSE
NFIC	P08651	Q8IY67	FALSE	TRUE	37.33	RAVER1	38|34|40	112	3	14|13|16|22|23|17	0	2.13	0.67	FALSE
NFIC	P08651	Q15788	TRUE	TRUE	37	NCOA1	33|35|43	111	3	12|4|4|8|6|5	1	5.69	0	FALSE
NFIC	P08651	O00512	TRUE	TRUE	36	BCL9	36|35|37	108	3	2|1|3|1|4|2	1	16.62	0	FALSE
NFIC	P08651	Q12948	TRUE	TRUE	36	FOXC1	41|34|33	108	3	4|2|2|3|2|1	1	15.43	0	TRUE	pubmed:25609649;pubmed:35140242
NFIC	P08651	Q01826	TRUE	TRUE	35.67	SATB1	34|39|34	107	3	5|3|10|11|14|10	1	4.04	0	FALSE
NFIC	P08651	Q12857	TRUE	TRUE	35.33	NFIA	35|31|40	106	3	1|0|0|0|0|1	1	106	0	TRUE	pubmed:35140242
NFIC	P08651	Q12873	TRUE	TRUE	35.33	CHD3	42|32|32	106	3	9|7|5|9|13|9	1	4.08	0	FALSE
NFIC	P08651	Q01664	TRUE	TRUE	34	TFAP4	39|34|29	102	3	3|4|5|3|4|2	1	9.71	0	TRUE	pubmed:19505873;pubmed:35140242
NFIC	P08651	O00763	TRUE	TRUE	33.67	ACACB	30|42|29	101	3	8|5|7|14|7|12	1	3.81	0	FALSE
NFIC	P08651	O60244	TRUE	TRUE	33.67	MED14	36|34|31	101	3	9|9|12|8|12|9	1	3.42	0	FALSE
NFIC	P08651	O95365	FALSE	TRUE	33	ZBTB7A	33|36|30	99	3	12|16|12|11|9|8	0.82	2.91	0.02	FALSE
NFIC	P08651	O15417	TRUE	TRUE	32.67	TNRC18	41|29|28	98	3	2|0|2|1|1|0	1	32.67	0	FALSE
NFIC	P08651	Q969R5	TRUE	TRUE	32.67	L3MBTL2	35|40|23	98	3	4|5|9|6|8|5	1	5.3	0	TRUE	pubmed:35140242
NFIC	P08651	O15409	TRUE	TRUE	32.33	FOXP2	33|28|36	97	3	2|0|0|0|2|1	1	38.8	0	FALSE
NFIC	P08651	O60885	TRUE	TRUE	32.33	BRD4	32|36|29	97	3	10|11|14|7|11|10	0.93	3.08	0.01	TRUE	pubmed:32416067
NFIC	P08651	Q9HAH7	TRUE	TRUE	32.33	FBRS	32|32|33	97	3	6|8|9|4|5|5	1	5.24	0	TRUE	pubmed:35140242
NFIC	P08651	Q96PK6	TRUE	TRUE	32	RBM14	33|33|30	96	3	13|8|10|5|10|7	1	3.62	0	FALSE
NFIC	P08651	Q9ULG1	FALSE	TRUE	31.33	INO80	33|38|23	94	3	3|5|6|12|10|12	0.78	3.92	0.03	FALSE
NFIC	P08651	O60907	TRUE	TRUE	31	TBL1X	30|32|31	93	3	3|3|3|5|5|5	1	7.75	0	TRUE	pubmed:35140242
NFIC	P08651	P26196	FALSE	TRUE	31	DDX6	27|33|33	93	3	22|25|21|22|27|29	0	1.27	0.77	FALSE
NFIC	P08651	Q9H334	TRUE	TRUE	31	FOXP1	32|31|30	93	3	8|5|6|11|15|13	0.95	3.21	0.01	TRUE	pubmed:35140242
NFIC	P08651	Q76L83	TRUE	TRUE	29.67	ASXL2	30|32|27	89	3	6|5|3|5|4|5	1	6.36	0	FALSE
NFIC	P08651	Q96RE7	TRUE	TRUE	29.67	NACC1	32|23|34	89	3	7|5|8|7|6|6	1	4.56	0	FALSE
NFIC	P08651	O00712	TRUE	TRUE	29.33	NFIB	31|27|30	88	3	0|2|1|0|0|0	1	58.67	0	TRUE	pubmed:25258084;pubmed:28514442;pubmed:33961781;pubmed:35140242;pubmed:9099724
NFIC	P08651	Q6N021	TRUE	TRUE	29.33	TET2	32|22|34	88	3	0|1|0|1|2|0	1	44	0	TRUE	pubmed:35140242
NFIC	P08651	P56545	TRUE	TRUE	28.67	CTBP2	27|29|30	86	3	5|5|5|3|3|6	1	6.37	0	FALSE
NFIC	P08651	Q9H165	TRUE	TRUE	28.67	BCL11A	31|28|27	86	3	2|1|4|3|3|1	1	12.29	0	FALSE
NFIC	P08651	P31943	FALSE	TRUE	28.33	HNRNPH1	23|36|26	85	3	16|20|23|13|21|14	0	1.59	0.72	FALSE
NFIC	P08651	Q96DT7	TRUE	TRUE	28.33	ZBTB10	30|31|24	85	3	1|1|1|3|1|2	1	18.89	0	FALSE
NFIC	P08651	Q9UQR1	TRUE	TRUE	28.33	ZNF148	29|27|29	85	3	0|5|6|1|2|2	1	10.62	0	TRUE	pubmed:35140242
NFIC	P08651	Q86U70	TRUE	TRUE	28	LDB1	29|26|29	84	3	0|0|2|1|2|1	1	28	0	FALSE
NFIC	P08651	Q96KM6	TRUE	TRUE	28	ZNF512B	26|28|30	84	3	0|0|0|0|0|0	1	280	0	FALSE
NFIC	P08651	O75448	FALSE	TRUE	27.67	MED24	33|24|26	83	3	10|8|12|13|13|12	0.33	2.44	0.24	FALSE
NFIC	P08651	P12755	TRUE	TRUE	27.67	SKI	26|31|26	83	3	3|5|3|6|10|7	1	4.88	0	FALSE
NFIC	P08651	Q4LE39	TRUE	TRUE	27.33	ARID4B	32|26|24	82	3	3|2|5|1|2|3	1	10.25	0	TRUE	pubmed:35140242
NFIC	P08651	Q96L73	TRUE	TRUE	27.33	NSD1	26|27|29	82	3	0|2|4|1|1|0	1	20.5	0	FALSE
NFIC	P08651	Q9BTC8	TRUE	TRUE	27.33	MTA3	30|26|26	82	3	4|4|4|6|10|6	1	4.82	0	FALSE
NFIC	P08651	Q9BWF3	FALSE	TRUE	27.33	RBM4	29|27|26	82	3	10|15|11|6|16|10	0.1	2.41	0.44	FALSE
NFIC	P08651	P26599	FALSE	TRUE	27	PTBP1	26|27|28	81	3	25|18|26|21|23|24	0	1.18	0.77	FALSE
NFIC	P08651	Q9HAZ2	TRUE	TRUE	27	PRDM16	28|23|30	81	3	1|1|0|1|2|1	1	27	0	FALSE
NFIC	P08651	Q8TEK3	TRUE	TRUE	26.67	DOT1L	28|26|26	80	3	2|3|2|5|5|5	1	7.27	0	TRUE	pubmed:35850772
NFIC	P08651	Q92766	TRUE	TRUE	26.67	RREB1	30|27|23	80	3	1|2|4|5|6|4	1	7.27	0	TRUE	pubmed:35140242
NFIC	P08651	P49116	TRUE	TRUE	26.33	NR2C2	26|29|24	79	3	0|0|0|0|0|0	1	263.33	0	TRUE	pubmed:35140242
NFIC	P08651	Q6PJG2	TRUE	TRUE	26.33	MIDEAS	25|27|27	79	3	0|0|1|1|2|0	1	39.5	0	TRUE	pubmed:35140242
NFIC	P08651	Q9NUA8	TRUE	TRUE	26.33	ZBTB40	21|27|31	79	3	0|3|3|2|0|0	1	19.75	0	FALSE
NFIC	P08651	Q9UKY1	TRUE	TRUE	26	ZHX1	29|24|25	78	3	1|0|0|0|2|5	1	19.5	0	TRUE	pubmed:35140242
NFIC	P08651	O75461	TRUE	TRUE	25.67	E2F6	25|28|24	77	3	5|4|5|9|9|6	1	4.05	0	TRUE	pubmed:35140242
NFIC	P08651	Q9HCM7	TRUE	TRUE	25.67	FBRSL1	22|28|27	77	3	6|5|3|7|5|4	1	5.13	0	TRUE	pubmed:35140242
NFIC	P08651	P54253	TRUE	TRUE	25	ATXN1	25|24|26	75	3	3|1|1|4|4|6	1	7.89	0	TRUE	pubmed:35140242
NFIC	P08651	Q8WXF1	FALSE	TRUE	24.67	PSPC1	23|28|23	74	3	10|11|16|8|9|11	0.09	2.28	0.45	FALSE
NFIC	P08651	Q9HCK1	TRUE	TRUE	24.67	ZDBF2	30|24|20	74	3	2|4|4|4|6|3	1	6.43	0	FALSE
NFIC	P08651	P0C7T5	TRUE	TRUE	24	ATXN1L	22|28|22	72	3	2|1|1|2|1|1	1	18	0	TRUE	pubmed:35140242
NFIC	P08651	Q8WUU5	TRUE	TRUE	24	GATAD1	26|22|24	72	3	1|9|7|8|10|8	0.95	3.35	0.01	FALSE
NFIC	P08651	Q6ZU65	TRUE	TRUE	23.67	UBN2	28|29|14	71	3	2|3|4|5|6|5	0.98	5.68	0	FALSE
NFIC	P08651	Q8IY57	TRUE	TRUE	23.67	YAF2	21|24|26	71	3	6|3|6|7|6|7	1	4.06	0	FALSE
NFIC	P08651	Q9P281	TRUE	TRUE	23.67	BAHCC1	26|22|23	71	3	0|0|1|0|0|0	1	142	0	FALSE
NFIC	P08651	Q69YH5	TRUE	TRUE	23.33	CDCA2	27|20|23	70	3	3|2|5|5|7|4	1	5.38	0	FALSE
NFIC	P08651	Q8NEM7	TRUE	TRUE	23.33	SUPT20H	27|22|21	70	3	4|4|7|12|9|7	0.92	3.26	0.01	FALSE
NFIC	P08651	Q9H0A0	TRUE	TRUE	23.33	NAT10	25|22|23	70	3	8|9|12|6|6|3	0.96	3.18	0.01	FALSE
NFIC	P08651	Q14865	TRUE	TRUE	22.67	ARID5B	23|24|21	68	3	1|2|1|0|0|0	1	34	0	FALSE
NFIC	P08651	Q92560	TRUE	TRUE	22.67	BAP1	21|24|23	68	3	4|4|2|4|3|5	1	6.18	0	FALSE
NFIC	P08651	Q15637	FALSE	TRUE	22	SF1	20|22|24	66	3	13|11|14|7|14|9	0	1.94	0.68	FALSE
NFIC	P08651	Q5T3J3	TRUE	TRUE	22	LRIF1	26|22|18	66	3	2|4|4|2|5|0	1	7.76	0	FALSE
NFIC	P08651	Q5TGY3	TRUE	TRUE	22	AHDC1	20|24|22	66	3	2|0|1|0|2|0	1	26.4	0	FALSE
NFIC	P08651	Q92841	TRUE	TRUE	22	DDX17	23|19|24	66	3	5|5|7|4|4|4	1	4.55	0	FALSE
NFIC	P08651	Q96RN5	FALSE	TRUE	22	MED15	21|26|19	66	3	9|8|14|7|7|7	0.34	2.54	0.21	FALSE
NFIC	P08651	Q9HBM6	TRUE	TRUE	22	TAF9B	25|24|17	66	3	2|2|2|5|5|6	1	6	0	FALSE
NFIC	P08651	Q8WW38	TRUE	TRUE	21.67	ZFPM2	24|23|18	65	3	2|2|1|1|1|1	1	16.25	0	FALSE
NFIC	P08651	Q9UPW6	TRUE	TRUE	21.67	SATB2	26|23|16	65	3	4|2|3|2|5|3	1	6.84	0	TRUE	pubmed:35140242
NFIC	P08651	P55198	TRUE	TRUE	21.33	MLLT6	18|21|25	64	3	0|1|1|2|2|0	1	21.33	0	FALSE
NFIC	P08651	Q92618	TRUE	TRUE	21.33	ZNF516	24|21|19	64	3	3|3|3|1|2|2	1	9.14	0	FALSE
NFIC	P08651	Q9NTZ6	FALSE	TRUE	21.33	RBM12	19|24|21	64	3	16|18|23|13|17|13	0	1.28	0.75	FALSE
NFIC	P08651	Q9Y4B4	TRUE	TRUE	21.33	RAD54L2	24|21|19	64	3	3|3|4|1|1|0	1	10.67	0	FALSE
NFIC	P08651	O60281	TRUE	TRUE	20.67	ZNF292	21|25|16	62	3	0|0|0|0|0|0	1	206.67	0	FALSE
NFIC	P08651	Q8N3U4	FALSE	TRUE	20.67	STAG2	25|19|18	62	3	7|5|8|10|14|7	0.32	2.43	0.24	FALSE
NFIC	P08651	P50548	TRUE	TRUE	20.33	ERF	17|24|20	61	3	1|1|2|3|1|1	1	13.56	0	FALSE
NFIC	P08651	P31629	TRUE	TRUE	20	HIVEP2	17|21|22	60	3	2|3|6|7|7|9	0.94	3.53	0.01	FALSE
NFIC	P08651	Q9Y6J9	FALSE	TRUE	20	TAF6L	22|19|19	60	3	6|9|6|7|8|5	0.74	2.93	0.04	FALSE
NFIC	P08651	Q96JM2	TRUE	TRUE	19.67	ZNF462	25|22|12	59	3	0|0|0|2|0|1	1	39.33	0	FALSE
NFIC	P08651	Q3L8U1	TRUE	TRUE	19.33	CHD9	17|19|22	58	3	1|0|0|0|0|0	1	116	0	FALSE
NFIC	P08651	Q92993	TRUE	TRUE	19.33	KAT5	22|22|14	58	3	0|1|4|2|1|0	1	14.5	0	FALSE
NFIC	P08651	Q5VWG9	TRUE	TRUE	19	TAF3	19|22|16	57	3	1|1|2|2|4|4	1	8.14	0	FALSE
NFIC	P08651	Q7Z3B3	TRUE	TRUE	19	KANSL1	27|17|13	57	3	2|5|1|2|3|3	1	7.12	0	FALSE
NFIC	P08651	O00716	FALSE	TRUE	18.67	E2F3	21|19|16	56	3	6|3|7|8|5|7	0.77	3.11	0.03	FALSE
NFIC	P08651	P61968	TRUE	TRUE	18.67	LMO4	18|20|18	56	3	2|0|5|1|0|0	1	14	0	FALSE
NFIC	P08651	Q13363	TRUE	TRUE	18.67	CTBP1	23|16|17	56	3	3|3|4|1|5|2	1	6.22	0	FALSE
NFIC	P08651	Q6NUN9	TRUE	TRUE	18.67	ZNF746	17|21|18	56	3	0|0|2|4|4|4	1	8	0	FALSE
NFIC	P08651	Q6ZRI6	TRUE	TRUE	18.67	C15orf39	17|21|18	56	3	6|6|1|4|6|4	1	4.15	0	FALSE
NFIC	P08651	Q86TJ2	TRUE	TRUE	18.67	TADA2B	18|18|20	56	3	0|1|3|7|4|6	0.98	5.33	0	FALSE
NFIC	P08651	Q92782	TRUE	TRUE	18.67	DPF1	19|22|15	56	3	2|5|3|2|0|2	1	8	0	FALSE
NFIC	P08651	Q96K83	TRUE	TRUE	18.67	ZNF521	18|15|23	56	3	0|1|0|1|0|0	1	56	0	FALSE
NFIC	P08651	Q9HAV7	FALSE	TRUE	18.67	GRPEL1	20|21|15	56	3	9|5|10|5|5|4	0.67	2.95	0.06	FALSE
NFIC	P08651	P38398	FALSE	TRUE	18.33	BRCA1	22|15|18	55	3	3|6|5|7|7|5	0.8	3.33	0.03	TRUE	pubmed:29656893
NFIC	P08651	P42694	FALSE	TRUE	18.33	HELZ	20|22|13	55	3	26|27|36|23|24|22	0	0.7	0.78	FALSE
NFIC	P08651	Q86SE9	TRUE	TRUE	18.33	PCGF5	18|18|19	55	3	5|7|3|3|5|5	1	3.93	0	FALSE
NFIC	P08651	Q96JB3	TRUE	TRUE	18.33	HIC2	16|23|16	55	3	5|3|9|5|5|4	0.92	3.55	0.01	FALSE
NFIC	P08651	Q9UHV7	TRUE	TRUE	18.33	MED13	20|20|15	55	3	2|2|3|3|5|4	1	5.79	0	FALSE
NFIC	P08651	O15119	TRUE	TRUE	18	TBX3	21|15|18	54	3	0|1|0|0|1|0	1	54	0	FALSE
NFIC	P08651	P43694	TRUE	TRUE	18	GATA4	15|22|17	54	3	0|0|2|2|1|1	1	18	0	FALSE
NFIC	P08651	Q9NW13	TRUE	TRUE	18	RBM28	17|19|18	54	3	2|4|4|3|3|3	1	5.68	0	FALSE
NFIC	P08651	Q9C0D4	TRUE	TRUE	17.67	ZNF518B	17|23|13	53	3	0|0|0|0|0|0	1	176.67	0	FALSE
NFIC	P08651	Q9ULK4	TRUE	TRUE	17.67	MED23	24|13|16	53	3	1|3|1|7|2|3	0.98	6.24	0	FALSE
NFIC	P08651	Q9UPS6	TRUE	TRUE	17.67	SETD1B	20|17|16	53	3	0|1|3|7|4|5	0.98	5.3	0	FALSE
NFIC	P08651	P19793	TRUE	TRUE	17.33	RXRA	18|18|16	52	3	6|3|3|4|8|5	0.98	3.59	0	FALSE
NFIC	P08651	Q13485	TRUE	TRUE	17	SMAD4	14|20|17	51	3	3|4|3|2|3|3	1	5.67	0	FALSE
NFIC	P08651	O95625	TRUE	TRUE	16.33	ZBTB11	17|16|16	49	3	7|5|4|7|4|2	0.96	3.38	0	FALSE
NFIC	P08651	P52747	TRUE	TRUE	16.33	ZNF143	17|19|13	49	3	5|4|3|2|5|3	0.98	4.45	0	FALSE
NFIC	P08651	P56524	TRUE	TRUE	16.33	HDAC4	14|14|21	49	3	0|2|1|0|0|1	1	24.5	0	FALSE
NFIC	P08651	Q15723	TRUE	TRUE	16.33	ELF2	18|16|15	49	3	2|1|2|3|3|3	1	7	0	TRUE	pubmed:35140242
NFIC	P08651	Q8IX15	TRUE	TRUE	16.33	HOMEZ	15|22|12	49	3	3|2|5|5|4|4	0.92	4.26	0.01	TRUE	pubmed:35140242
NFIC	P08651	P14866	TRUE	TRUE	16	HNRNPL	16|18|14	48	3	4|4|7|6|4|3	0.91	3.43	0.01	TRUE	pubmed:28611215
NFIC	P08651	P52597	FALSE	TRUE	16	HNRNPF	14|19|15	48	3	11|13|16|10|14|11	0	1.28	0.74	FALSE
NFIC	P08651	Q96I24	FALSE	TRUE	16	FUBP3	15|18|15	48	3	8|14|17|15|17|18	0	1.08	0.76	FALSE
NFIC	P08651	P55197	TRUE	TRUE	15.67	MLLT10	14|19|14	47	3	2|2|3|2|3|2	1	6.71	0	FALSE
NFIC	P08651	Q9H147	TRUE	TRUE	15.67	DNTTIP1	15|15|17	47	3	0|0|2|0|3|2	1	13.43	0	FALSE
NFIC	P08651	Q9NQB0	FALSE	TRUE	15.67	TCF7L2	13|16|18	47	3	6|4|6|4|3|4	0.86	3.48	0.02	TRUE	pubmed:35140242
NFIC	P08651	Q9NVC6	TRUE	TRUE	15.67	MED17	17|17|13	47	3	2|3|5|5|6|3	0.96	3.92	0.01	FALSE
NFIC	P08651	Q92908	TRUE	TRUE	15	GATA6	15|16|14	45	3	0|2|1|2|2|1	1	11.25	0	FALSE
NFIC	P08651	Q92989	FALSE	TRUE	15	CLP1	17|16|12	45	3	8|6|9|6|12|8	0	1.84	0.65	FALSE
NFIC	P08651	Q96A72	FALSE	TRUE	15	MAGOHB	16|14|15	45	3	12|15|16|13|13|9	0	1.15	0.75	FALSE
NFIC	P08651	A0AVK6	TRUE	TRUE	14.67	E2F8	13|15|16	44	3	5|2|1|5|3|4	0.99	4.4	0	FALSE
NFIC	P08651	Q01543	TRUE	TRUE	14.67	FLI1	17|14|13	44	3	1|0|1|0|0|0	1	44	0	FALSE
NFIC	P08651	Q13207	TRUE	TRUE	14.67	TBX2	14|17|13	44	3	3|2|3|3|4|2	1	5.18	0	FALSE
NFIC	P08651	Q5T481	FALSE	TRUE	14.67	RBM20	13|15|16	44	3	7|6|5|8|8|3	0.11	2.38	0.44	FALSE
NFIC	P08651	Q8NB78	TRUE	TRUE	14.67	KDM1B	14|19|11	44	3	0|1|1|1|2|1	1	14.67	0	FALSE
NFIC	P08651	Q9Y2G9	TRUE	TRUE	14.67	SBNO2	15|14|15	44	3	1|2|0|2|1|3	1	9.78	0	FALSE
NFIC	P08651	P17544	TRUE	TRUE	14.33	ATF7	18|12|13	43	3	1|3|4|1|0|0	0.99	9.56	0	FALSE
NFIC	P08651	P28347	TRUE	TRUE	14.33	TEAD1	15|14|14	43	3	0|0|0|0|1|0	1	86	0	TRUE	pubmed:35140242
NFIC	P08651	Q6VMQ6	TRUE	TRUE	14.33	ATF7IP	12|16|15	43	3	6|3|4|2|5|3	0.92	3.74	0.01	FALSE
NFIC	P08651	Q8WY36	TRUE	TRUE	14.33	BBX	16|16|11	43	3	2|1|1|3|3|1	1	7.82	0	FALSE
NFIC	P08651	Q9H4L4	TRUE	TRUE	14.33	SENP3	13|19|11	43	3	2|4|3|2|3|3	0.98	5.06	0	FALSE
NFIC	P08651	O75362	TRUE	TRUE	14	ZNF217	14|16|12	42	3	2|2|0|2|2|1	1	9.33	0	FALSE
NFIC	P08651	Q6IQ32	TRUE	TRUE	14	ADNP2	10|17|15	42	3	0|0|0|0|0|0	1	140	0	FALSE
NFIC	P08651	Q96JN0	TRUE	TRUE	14	LCOR	16|13|13	42	3	2|2|0|1|1|0	1	14	0	FALSE
NFIC	P08651	P05412	TRUE	TRUE	13.67	JUN	15|17|9	41	3	0|0|1|0|0|0	1	82	0	FALSE
NFIC	P08651	Q02086	TRUE	TRUE	13.67	SP2	13|14|14	41	3	0|0|0|1|0|0	1	82	0	FALSE
NFIC	P08651	Q96A47	TRUE	TRUE	13.67	ISL2	14|16|11	41	3	1|1|3|4|4|4	0.98	4.82	0	FALSE
NFIC	P08651	Q5PSV4	FALSE	TRUE	13.33	BRMS1L	15|14|11	40	3	3|3|3|6|4|4	0.83	3.48	0.02	TRUE	pubmed:35140242
NFIC	P08651	Q6ZSZ6	TRUE	TRUE	13.33	TSHZ1	10|13|17	40	3	1|0|0|0|0|0	1	80	0	FALSE
NFIC	P08651	Q969J2	TRUE	TRUE	13.33	ZKSCAN4	13|13|14	40	3	5|3|5|3|5|3	0.9	3.33	0.01	FALSE
NFIC	P08651	Q9UNQ2	TRUE	TRUE	13.33	DIMT1	11|17|12	40	3	5|1|3|1|4|1	0.99	5.33	0	FALSE
NFIC	P08651	Q9Y2X0	TRUE	TRUE	13.33	MED16	12|16|12	40	3	3|2|3|3|3|1	1	5.33	0	FALSE
NFIC	P08651	O75529	TRUE	TRUE	13	TAF5L	8|17|14	39	3	2|2|2|3|2|2	0.94	6	0.01	FALSE
NFIC	P08651	O75928	TRUE	TRUE	13	PIAS2	12|12|15	39	3	2|2|4|0|0|1	1	8.67	0	FALSE
NFIC	P08651	P78332	FALSE	TRUE	13	RBM6	14|11|14	39	3	8|8|21|7|9|2	0	1.42	0.72	FALSE
NFIC	P08651	Q08050	TRUE	TRUE	13	FOXM1	16|12|11	39	3	0|3|0|0|0|1	1	19.5	0	FALSE
NFIC	P08651	Q9Y4C1	FALSE	TRUE	13	KDM3A	13|13|13	39	3	5|2|4|5|5|6	0.6	2.89	0.11	FALSE
NFIC	P08651	O43151	TRUE	TRUE	12.67	TET3	16|11|11	38	3	1|0|0|0|0|0	1	76	0	FALSE
NFIC	P08651	P13056	TRUE	TRUE	12.67	NR2C1	11|18|9	38	3	0|0|0|0|0|0	1	126.67	0	TRUE	pubmed:35140242
NFIC	P08651	P15622	TRUE	TRUE	12.67	ZNF250	11|12|15	38	3	3|2|4|3|5|2	0.95	4	0.01	FALSE
NFIC	P08651	Q96AE4	FALSE	TRUE	12.67	FUBP1	14|18|6	38	3	10|8|6|9|11|8	0	1.46	0.66	FALSE
NFIC	P08651	Q96BD5	TRUE	TRUE	12.67	PHF21A	13|15|10	38	3	2|2|1|4|3|1	0.99	5.85	0	FALSE
NFIC	P08651	Q9H2Y7	TRUE	TRUE	12.67	ZNF106	14|14|10	38	3	0|0|0|4|3|2	0.98	8.44	0	FALSE
NFIC	P08651	P12757	TRUE	TRUE	12.33	SKIL	11|11|15	37	3	0|0|0|0|0|0	1	123.33	0	FALSE
NFIC	P08651	P26367	TRUE	TRUE	12.33	PAX6	13|11|13	37	3	0|0|0|0|0|0	1	123.33	0	TRUE	pubmed:35140242
NFIC	P08651	Q9UIU6	FALSE	TRUE	12.33	SIX4	15|11|11	37	3	5|4|5|1|3|3	0.83	3.52	0.02	TRUE	pubmed:35140242
NFIC	P08651	Q13601	TRUE	TRUE	12	KRR1	13|13|10	36	3	2|3|4|3|2|2	0.97	4.5	0	FALSE
NFIC	P08651	Q2KHR2	TRUE	TRUE	12	RFX7	16|11|9	36	3	0|0|1|0|0|0	1	72	0	FALSE
NFIC	P08651	Q86Z02	TRUE	TRUE	12	HIPK1	15|8|13	36	3	0|0|0|0|0|1	1	72	0	FALSE
NFIC	P08651	Q8N488	TRUE	TRUE	12	RYBP	13|14|9	36	3	0|1|1|2|0|0	1	18	0	FALSE
NFIC	P08651	Q8WXX7	TRUE	TRUE	12	AUTS2	16|10|10	36	3	2|0|2|0|0|0	1	18	0	FALSE
NFIC	P08651	Q9H4Z2	TRUE	TRUE	12	ZNF335	11|9|16	36	3	2|3|4|1|3|2	0.94	4.8	0.01	FALSE
NFIC	P08651	O60942	TRUE	TRUE	11.67	RNGTT	14|12|9	35	3	2|2|4|2|2|5	0.88	4.12	0.01	FALSE
NFIC	P08651	O95391	FALSE	TRUE	11.67	SLU7	14|9|12	35	3	2|7|6|6|9|3	0.07	2.12	0.48	FALSE
NFIC	P08651	P37275	TRUE	TRUE	11.67	ZEB1	14|13|8	35	3	1|1|1|2|4|1	0.98	7	0	FALSE
NFIC	P08651	P83916	TRUE	TRUE	11.67	CBX1	11|12|12	35	3	2|3|2|4|4|4	0.94	3.68	0.01	FALSE
NFIC	P08651	Q14781	TRUE	TRUE	11.67	CBX2	13|11|11	35	3	0|0|1|1|2|0	1	17.5	0	FALSE
NFIC	P08651	Q16594	FALSE	TRUE	11.67	TAF9	9|17|9	35	3	0|1|3|2|6|3	0.79	4.67	0.03	FALSE
NFIC	P08651	Q9H2Z4	TRUE	TRUE	11.67	NKX2-4	12|11|12	35	3	0|0|0|0|0|0	1	116.67	0	FALSE
NFIC	P08651	O43447	FALSE	TRUE	11	PPIH	9|13|11	33	3	3|3|8|2|3|3	0.56	3	0.12	FALSE
NFIC	P08651	P46100	FALSE	TRUE	11	ATRX	13|11|9	33	3	5|2|2|4|2|3	0.82	3.67	0.02	FALSE
NFIC	P08651	Q9P2R6	TRUE	TRUE	11	RERE	12|11|10	33	3	0|0|0|0|3|0	0.99	22	0	FALSE
NFIC	P08651	O00257	TRUE	TRUE	10.67	CBX4	14|9|9	32	3	1|1|3|1|1|1	1	8	0	FALSE
NFIC	P08651	P20719	TRUE	TRUE	10.67	HOXA5	12|10|10	32	3	0|1|0|0|0|1	1	32	0	FALSE
NFIC	P08651	Q9P2K3	TRUE	TRUE	10.67	RCOR3	11|11|10	32	3	3|3|5|4|1|2	0.89	3.56	0.01	TRUE	pubmed:35140242
NFIC	P08651	Q9UIG0	TRUE	TRUE	10.67	BAZ1B	10|14|8	32	3	1|1|4|1|2|0	0.99	7.11	0	FALSE
NFIC	P08651	O15060	TRUE	TRUE	10.33	ZBTB39	13|11|7	31	3	0|3|2|2|2|1	0.95	6.2	0.01	FALSE
NFIC	P08651	O95872	TRUE	TRUE	10.33	GPANK1	9|12|10	31	3	0|0|0|0|1|2	1	20.67	0	FALSE
NFIC	P08651	Q3KNV8	TRUE	TRUE	10.33	PCGF3	10|10|11	31	3	5|4|3|1|1|2	0.98	3.88	0	FALSE
NFIC	P08651	Q8NF64	TRUE	TRUE	10.33	ZMIZ2	11|10|10	31	3	5|2|2|2|2|1	0.97	4.43	0	FALSE
NFIC	P08651	Q8WUZ0	TRUE	TRUE	10.33	BCL7C	9|11|11	31	3	0|0|0|0|0|0	1	103.33	0	TRUE	pubmed:35140242
NFIC	P08651	Q9H1B7	TRUE	TRUE	10.33	IRF2BPL	13|9|9	31	3	2|1|1|0|0|1	1	12.4	0	FALSE
NFIC	P08651	Q9Y5S9	FALSE	TRUE	10.33	RBM8A	10|13|8	31	3	5|6|8|7|4|4	0.01	1.82	0.58	FALSE
NFIC	P08651	O95677	FALSE	TRUE	10	EYA4	13|8|9	30	3	3|7|4|0|1|2	0.52	3.53	0.14	FALSE
NFIC	P08651	P78337	TRUE	TRUE	10	PITX1	7|13|10	30	3	0|0|0|0|0|0	1	100	0	FALSE
NFIC	P08651	Q86V81	TRUE	TRUE	10	ALYREF	10|9|11	30	3	1|2|4|2|4|2	0.92	4	0.01	FALSE
NFIC	P08651	Q86XN7	TRUE	TRUE	10	PROSER1	11|12|7	30	3	1|1|0|0|1|0	1	20	0	FALSE
NFIC	P08651	Q8NFU7	TRUE	TRUE	10	TET1	9|8|13	30	3	0|0|0|0|1|0	1	60	0	FALSE
NFIC	P08651	Q92786	TRUE	TRUE	10	PROX1	8|13|9	30	3	0|0|0|0|0|0	1	100	0	FALSE
NFIC	P08651	Q9BWW4	TRUE	TRUE	10	SSBP3	11|8|11	30	3	1|1|1|0|1|0	1	15	0	FALSE
NFIC	P08651	Q9C0K0	TRUE	TRUE	10	BCL11B	7|11|12	30	3	0|0|0|1|0|0	1	60	0	FALSE
NFIC	P08651	Q9NQV6	TRUE	TRUE	10	PRDM10	12|11|7	30	3	1|1|0|1|2|1	0.99	10	0	FALSE
NFIC	P08651	Q14671	FALSE	TRUE	9.67	PUM1	11|10|8	29	3	18|15|15|15|19|16	0	0.59	0.78	FALSE
NFIC	P08651	Q3MHD2	FALSE	TRUE	9.67	LSM12	8|10|11	29	3	9|9|9|12|13|12	0	0.91	0.75	FALSE
NFIC	P08651	Q8N2W9	TRUE	TRUE	9.67	PIAS4	11|10|8	29	3	1|0|0|0|2|0	1	19.33	0	FALSE
NFIC	P08651	Q9H3G5	TRUE	TRUE	9.67	CPVL	11|11|7	29	3	1|2|2|0|1|1	0.99	8.29	0	FALSE
NFIC	P08651	Q69YN4	FALSE	TRUE	9.33	VIRMA	10|8|10	28	3	8|11|9|7|7|5	0	1.19	0.72	TRUE	pubmed:29507755
NFIC	P08651	Q6IQ21	TRUE	TRUE	9.33	ZNF770	10|7|11	28	3	1|2|3|1|3|0	0.95	5.6	0.01	FALSE
NFIC	P08651	Q9ULJ6	TRUE	TRUE	9.33	ZMIZ1	10|11|7	28	3	0|0|0|0|0|0	1	93.33	0	FALSE
NFIC	P08651	Q9Y294	TRUE	TRUE	9.33	ASF1A	12|8|8	28	3	2|3|4|1|1|1	0.92	4.67	0.01	FALSE
NFIC	P08651	P41182	TRUE	TRUE	9	BCL6	12|7|8	27	3	0|0|0|0|1|1	1	27	0	FALSE
NFIC	P08651	Q08117	FALSE	TRUE	9	TLE5	7|11|9	27	3	3|1|2|2|1|3	0.88	4.5	0.02	FALSE
NFIC	P08651	Q68DK7	TRUE	TRUE	9	MSL1	9|9|9	27	3	1|1|2|4|5|2	0.91	3.6	0.01	FALSE
NFIC	P08651	Q70CQ2	FALSE	TRUE	9	USP34	9|9|9	27	3	5|3|3|3|3|2	0.42	2.84	0.17	FALSE
NFIC	P08651	Q92564	TRUE	TRUE	9	DCUN1D4	9|9|9	27	3	3|2|2|2|2|3	0.9	3.86	0.01	FALSE
NFIC	P08651	Q96PN7	TRUE	TRUE	9	TRERF1	8|7|12	27	3	0|0|0|0|0|0	1	90	0	FALSE
NFIC	P08651	Q9Y2K1	TRUE	TRUE	9	ZBTB1	11|5|11	27	3	0|1|0|0|0|0	1	54	0	FALSE
NFIC	P08651	Q9Y5A9	FALSE	TRUE	9	YTHDF2	9|9|9	27	3	21|19|22|5|9|7	0	0.65	0.78	FALSE
NFIC	P08651	O43829	TRUE	TRUE	8.67	ZBTB14	9|8|9	26	3	0|0|0|0|0|0	1	86.67	0	FALSE
NFIC	P08651	P24468	TRUE	TRUE	8.67	NR2F2	8|7|11	26	3	0|0|0|0|0|0	1	86.67	0	FALSE
NFIC	P08651	P78364	TRUE	TRUE	8.67	PHC1	7|12|7	26	3	0|0|0|0|0|0	1	86.67	0	FALSE
NFIC	P08651	Q14938	TRUE	TRUE	8.67	NFIX	10|8|8	26	3	0|0|0|0|0|0	1	86.67	0	TRUE	pubmed:35140242
NFIC	P08651	P55317	TRUE	TRUE	8.33	FOXA1	5|10|10	25	3	0|0|0|0|0|0	1	83.33	0	TRUE	pubmed:25609649
NFIC	P08651	Q14CW9	TRUE	TRUE	8.33	ATXN7L3	8|8|9	25	3	2|1|1|2|2|1	0.97	5.56	0	FALSE
NFIC	P08651	Q96EV2	FALSE	TRUE	8.33	RBM33	9|6|10	25	3	4|4|5|5|3|8	0	1.72	0.61	FALSE
NFIC	P08651	Q9BWG4	TRUE	TRUE	8.33	SSBP4	10|8|7	25	3	2|1|0|1|0|1	1	10	0	FALSE
NFIC	P08651	Q9Y462	TRUE	TRUE	8.33	ZNF711	7|6|12	25	3	0|0|2|1|0|0	0.99	16.67	0	FALSE
NFIC	P08651	O15062	TRUE	TRUE	8	ZBTB5	8|8|8	24	3	1|0|0|1|1|0	1	16	0	FALSE
NFIC	P08651	O15265	TRUE	TRUE	8	ATXN7	9|9|6	24	3	0|0|0|1|2|2	0.99	9.6	0	FALSE
NFIC	P08651	O60216	FALSE	TRUE	8	RAD21	7|7|10	24	3	2|4|2|2|1|2	0.71	3.69	0.04	FALSE
NFIC	P08651	O75151	TRUE	TRUE	8	PHF2	8|6|10	24	3	0|1|0|0|0|0	1	48	0	FALSE
NFIC	P08651	P06400	TRUE	TRUE	8	RB1	7|10|7	24	3	0|0|0|1|1|1	1	16	0	FALSE
NFIC	P08651	Q01167	TRUE	TRUE	8	FOXK2	8|10|6	24	3	0|0|0|0|0|0	1	80	0	FALSE
NFIC	P08651	Q92794	TRUE	TRUE	8	KAT6A	6|9|9	24	3	1|2|0|1|0|0	1	12	0	FALSE
NFIC	P08651	Q9BRQ0	TRUE	TRUE	8	PYGO2	6|9|9	24	3	0|0|0|0|0|0	1	80	0	FALSE
NFIC	P08651	Q9NP66	TRUE	TRUE	8	HMG20A	6|7|11	24	3	3|2|2|0|0|0	0.91	6.86	0.01	TRUE	pubmed:35140242
NFIC	P08651	Q9NXR8	TRUE	TRUE	8	ING3	9|10|5	24	3	0|0|0|0|1|0	1	48	0	FALSE
NFIC	P08651	Q9UHL9	TRUE	TRUE	8	GTF2IRD1	11|6|7	24	3	0|0|0|0|0|0	1	80	0	FALSE
NFIC	P08651	Q9UPW0	TRUE	TRUE	8	FOXJ3	8|8|8	24	3	0|1|1|1|0|0	1	16	0	FALSE
NFIC	P08651	O43439	TRUE	TRUE	7.67	CBFA2T2	8|4|11	23	3	0|0|0|0|0|0	1	76.67	0	FALSE
NFIC	P08651	P17482	TRUE	TRUE	7.67	HOXB9	9|7|7	23	3	0|0|0|0|0|0	1	76.67	0	FALSE
NFIC	P08651	P78406	FALSE	TRUE	7.67	RAE1	9|8|6	23	3	6|11|16|10|17|13	0	0.63	0.78	FALSE
NFIC	P08651	P81133	TRUE	TRUE	7.67	SIM1	8|6|9	23	3	0|0|0|0|0|0	1	76.67	0	FALSE
NFIC	P08651	Q17R98	TRUE	TRUE	7.67	ZNF827	6|10|7	23	3	0|0|0|0|0|0	1	76.67	0	FALSE
NFIC	P08651	Q7Z5J4	TRUE	TRUE	7.67	RAI1	8|11|4	23	3	0|0|0|0|0|0	1	76.67	0	FALSE
NFIC	P08651	Q96GQ7	FALSE	TRUE	7.67	DDX27	8|10|5	23	3	3|3|2|1|2|2	0.63	3.54	0.09	FALSE
NFIC	P08651	Q9UPG8	TRUE	TRUE	7.67	PLAGL2	8|5|10	23	3	0|0|0|0|0|0	1	76.67	0	FALSE
NFIC	P08651	O95948	TRUE	TRUE	7.33	ONECUT2	9|10|3	22	3	0|0|0|0|0|0	1	73.33	0	FALSE
NFIC	P08651	Q71F56	TRUE	TRUE	7.33	MED13L	9|6|7	22	3	0|2|2|0|1|0	0.99	8.8	0	FALSE
NFIC	P08651	Q71SY5	FALSE	TRUE	7.33	MED25	9|6|7	22	3	3|2|0|4|1|0	0.75	4.4	0.04	FALSE
NFIC	P08651	Q9NP72	TRUE	TRUE	7.33	RAB18	5|9|8	22	3	0|0|1|0|0|0	1	44	0	FALSE
NFIC	P08651	O95789	TRUE	TRUE	7	ZMYM6	7|7|7	21	3	0|0|0|0|0|0	1	70	0	FALSE
NFIC	P08651	P15336	TRUE	TRUE	7	ATF2	6|7|8	21	3	0|0|0|0|0|0	1	70	0	FALSE
NFIC	P08651	P50219	FALSE	TRUE	7	MNX1	7|6|8	21	3	2|3|2|2|2|1	0.66	3.5	0.07	TRUE	pubmed:35140242
NFIC	P08651	P57071	FALSE	TRUE	7	PRDM15	8|7|6	21	3	1|2|2|1|2|1	0.88	4.67	0.02	FALSE
NFIC	P08651	Q14119	TRUE	TRUE	7	VEZF1	6|4|11	21	3	0|0|0|0|0|1	1	42	0	FALSE
NFIC	P08651	Q6AI39	TRUE	TRUE	7	BICRAL	9|5|7	21	3	0|0|0|1|1|0	1	21	0	FALSE
NFIC	P08651	Q8N5C6	TRUE	TRUE	7	SRBD1	7|7|7	21	3	1|1|2|2|2|0	0.94	5.25	0.01	FALSE
NFIC	P08651	O43347	FALSE	TRUE	6.67	MSI1	7|5|8	20	3	1|3|5|1|0|0	0.57	4	0.12	FALSE
NFIC	P08651	P22670	TRUE	TRUE	6.67	RFX1	6|10|4	20	3	0|0|1|0|0|0	1	40	0	TRUE	pubmed:12624117
NFIC	P08651	Q14135	TRUE	TRUE	6.67	VGLL4	8|4|8	20	3	2|0|1|0|0|1	0.97	10	0	FALSE
NFIC	P08651	Q15528	TRUE	TRUE	6.67	MED22	7|8|5	20	3	1|0|2|0|2|1	0.92	6.67	0.01	FALSE
NFIC	P08651	Q7Z7F0	FALSE	TRUE	6.67	KHDC4	6|5|9	20	3	11|7|6|6|3|6	0	1.03	0.71	FALSE
NFIC	P08651	Q9H7L9	TRUE	TRUE	6.67	SUDS3	8|7|5	20	3	0|2|0|2|0|0	0.94	10	0.01	FALSE
NFIC	P08651	P14314	FALSE	TRUE	6.33	PRKCSH	7|6|6	19	3	1|1|4|0|0|1	0.79	5.43	0.03	FALSE
NFIC	P08651	P18085	TRUE	TRUE	6.33	ARF4	6|7|6	19	3	1|1|1|0|0|0	1	12.67	0	FALSE
NFIC	P08651	P62861	FALSE	TRUE	6.33	FAU	5|8|6	19	3	2|1|3|2|1|1	0.66	3.8	0.07	FALSE
NFIC	P08651	Q96DH6	TRUE	TRUE	6.33	MSI2	7|7|5	19	3	1|1|3|0|0|0	0.9	7.6	0.01	FALSE
NFIC	P08651	Q96PV6	TRUE	TRUE	6.33	LENG8	6|7|6	19	3	0|1|1|0|1|1	0.99	9.5	0	FALSE
NFIC	P08651	Q9NP50	FALSE	TRUE	6.33	SINHCAF	6|8|5	19	3	2|4|1|3|2|1	0.4	2.92	0.18	FALSE
NFIC	P08651	Q9UI36	TRUE	TRUE	6.33	DACH1	5|11|3	19	3	0|0|0|0|0|0	1	63.33	0	TRUE	pubmed:28205554
NFIC	P08651	O75569	TRUE	TRUE	6	PRKRA	6|6|6	18	3	0|0|0|0|0|1	1	36	0	FALSE
NFIC	P08651	O95235	FALSE	TRUE	6	KIF20A	5|7|6	18	3	0|0|4|6|3|3	0.09	2.25	0.46	FALSE
NFIC	P08651	P54821	TRUE	TRUE	6	PRRX1	5|8|5	18	3	0|1|0|0|0|0	1	36	0	FALSE
NFIC	P08651	Q6UUV7	TRUE	TRUE	6	CRTC3	4|5|9	18	3	1|0|2|0|0|1	0.96	9	0	FALSE
NFIC	P08651	Q9BTK6	TRUE	TRUE	6	PAGR1	6|6|6	18	3	0|0|0|0|0|0	1	60	0	FALSE
NFIC	P08651	O75132	TRUE	TRUE	5.67	ZBED4	9|5|3	17	3	0|0|0|0|0|0	1	56.67	0	FALSE
NFIC	P08651	O75177	FALSE	TRUE	5.67	SS18L1	6|7|4	17	3	1|1|1|1|1|0	0.88	6.8	0.02	FALSE
NFIC	P08651	O75586	FALSE	TRUE	5.67	MED6	6|5|6	17	3	1|0|1|0|2|3	0.85	4.86	0.02	FALSE
NFIC	P08651	P45973	TRUE	TRUE	5.67	CBX5	4|6|7	17	3	0|0|1|1|1|0	0.96	11.33	0	FALSE
NFIC	P08651	P52739	TRUE	TRUE	5.67	ZNF131	7|5|5	17	3	1|2|0|0|0|0	0.97	11.33	0	FALSE
NFIC	P08651	Q13503	TRUE	TRUE	5.67	MED21	6|5|6	17	3	0|0|1|1|2|0	0.99	8.5	0	FALSE
NFIC	P08651	Q4W5G0	TRUE	TRUE	5.67	TIGD2	10|5|2	17	3	0|0|0|0|0|0	0.97	56.67	0	FALSE
NFIC	P08651	Q8N196	TRUE	TRUE	5.67	SIX5	4|6|7	17	3	0|1|0|1|1|0	0.96	11.33	0	FALSE
NFIC	P08651	O43251	TRUE	TRUE	5.33	RBFOX2	6|4|6	16	3	0|0|0|0|0|0	1	53.33	0	FALSE
NFIC	P08651	P30101	FALSE	TRUE	5.33	PDIA3	10|2|4	16	3	0|0|3|1|3|0	0.48	4.57	0.15	FALSE
NFIC	P08651	Q02930	TRUE	TRUE	5.33	CREB5	6|5|5	16	3	0|1|0|1|0|0	0.99	16	0	FALSE
NFIC	P08651	Q15853	TRUE	TRUE	5.33	USF2	5|5|6	16	3	0|1|1|1|2|0	0.91	6.4	0.01	FALSE
NFIC	P08651	Q2TAL8	TRUE	TRUE	5.33	QRICH1	3|5|8	16	3	0|1|0|0|1|0	0.95	16	0.01	FALSE
NFIC	P08651	Q4VC05	FALSE	TRUE	5.33	BCL7A	10|4|2	16	3	1|0|1|0|0|0	0.84	16	0.02	FALSE
NFIC	P08651	Q96AV8	TRUE	TRUE	5.33	E2F7	4|4|8	16	3	0|0|0|0|0|1	1	32	0	FALSE
NFIC	P08651	Q9BYJ9	FALSE	TRUE	5.33	YTHDF1	6|4|6	16	3	12|9|12|8|10|9	0	0.53	0.78	FALSE
NFIC	P08651	O14529	FALSE	TRUE	5	CUX2	4|7|4	15	3	0|1|1|0|0|3	0.72	6	0.04	FALSE
NFIC	P08651	P13378	TRUE	TRUE	5	HOXD8	6|5|4	15	3	1|1|0|0|0|1	0.95	10	0.01	FALSE
NFIC	P08651	P16402	TRUE	TRUE	5	H1-3	4|7|4	15	3	0|0|0|0|0|0	1	50	0	FALSE
NFIC	P08651	P52756	TRUE	TRUE	5	RBM5	7|4|4	15	3	0|0|1|0|0|0	1	30	0	FALSE
NFIC	P08651	Q6STE5	TRUE	TRUE	5	SMARCD3	7|4|4	15	3	0|0|0|0|1|0	1	30	0	FALSE
NFIC	P08651	Q99700	FALSE	TRUE	5	ATXN2	6|2|7	15	3	10|12|15|8|11|8	0	0.47	0.78	FALSE
NFIC	P08651	Q9C0F0	TRUE	TRUE	5	ASXL3	6|5|4	15	3	0|0|0|0|0|0	1	50	0	FALSE
NFIC	P08651	Q9NQX0	TRUE	TRUE	5	PRDM6	6|3|6	15	3	0|0|0|0|0|0	1	50	0	FALSE
NFIC	P08651	Q9NWA0	FALSE	TRUE	5	MED9	5|4|6	15	3	3|1|4|1|2|2	0.14	2.31	0.41	FALSE
NFIC	P08651	P31260	TRUE	TRUE	4.67	HOXA10	2|10|2	14	3	0|0|0|0|0|0	0.95	46.67	0.01	FALSE
NFIC	P08651	P35712	TRUE	TRUE	4.67	SOX6	3|4|7	14	3	0|0|0|1|0|0	1	28	0	TRUE	pubmed:35140242
NFIC	P08651	P41162	TRUE	TRUE	4.67	ETV3	5|5|4	14	3	0|0|0|0|0|0	1	46.67	0	FALSE
NFIC	P08651	Q00403	FALSE	TRUE	4.67	GTF2B	6|3|5	14	3	2|1|2|0|1|0	0.67	4.67	0.05	FALSE
NFIC	P08651	Q02078	TRUE	TRUE	4.67	MEF2A	5|5|4	14	3	1|0|0|0|0|0	1	28	0	FALSE
NFIC	P08651	Q07687	TRUE	TRUE	4.67	DLX2	3|8|3	14	3	0|0|0|0|0|0	0.99	46.67	0	FALSE
NFIC	P08651	Q5EBL2	TRUE	TRUE	4.67	ZNF628	3|7|4	14	3	1|1|0|0|0|0	0.94	14	0.01	FALSE
NFIC	P08651	Q5TC79	TRUE	TRUE	4.67	ZBTB37	6|4|4	14	3	0|0|0|0|0|0	1	46.67	0	FALSE
NFIC	P08651	Q9BQ04	TRUE	TRUE	4.67	RBM4B	4|4|6	14	3	0|1|1|0|0|0	0.97	14	0	FALSE
NFIC	P08651	Q9BXF3	FALSE	TRUE	4.67	CECR2	5|5|4	14	3	0|0|0|0|2|2	0.82	7	0.02	FALSE
NFIC	P08651	Q9C086	TRUE	TRUE	4.67	INO80B	4|4|6	14	3	0|0|0|0|1|0	1	28	0	FALSE
NFIC	P08651	Q9HBE1	TRUE	TRUE	4.67	PATZ1	5|4|5	14	3	0|0|0|0|0|0	1	46.67	0	FALSE
NFIC	P08651	Q9P0W2	TRUE	TRUE	4.67	HMG20B	6|4|4	14	3	1|0|0|0|0|0	1	28	0	FALSE
NFIC	P08651	Q9UPN6	FALSE	TRUE	4.67	SCAF8	6|4|4	14	3	7|3|4|3|6|4	0	1.04	0.69	FALSE
NFIC	P08651	P19532	TRUE	TRUE	4.33	TFE3	3|8|2	13	3	0|0|0|0|0|0	0.97	43.33	0	FALSE
NFIC	P08651	P28370	TRUE	TRUE	4.33	SMARCA1	4|4|5	13	3	1|1|0|1|0|0	0.92	8.67	0.01	FALSE
NFIC	P08651	Q13423	TRUE	TRUE	4.33	NNT	2|7|4	13	3	0|0|1|0|0|0	0.96	26	0.01	FALSE
NFIC	P08651	Q2M1K9	TRUE	TRUE	4.33	ZNF423	6|3|4	13	3	0|0|0|1|0|0	1	26	0	FALSE
NFIC	P08651	Q9UJU2	TRUE	TRUE	4.33	LEF1	3|6|4	13	3	0|0|0|0|0|0	0.99	43.33	0	FALSE
NFIC	P08651	Q9Y5P3	TRUE	TRUE	4.33	RAI2	4|4|5	13	3	0|0|0|0|0|0	1	43.33	0	FALSE
NFIC	P08651	A0JLT2	TRUE	TRUE	4	MED19	5|4|3	12	3	0|0|0|0|0|0	0.99	40	0	FALSE
NFIC	P08651	O43823	FALSE	TRUE	4	AKAP8	4|5|3	12	3	3|2|3|2|2|2	0.03	1.71	0.54	FALSE
NFIC	P08651	P55347	TRUE	TRUE	4	PKNOX1	3|3|6	12	3	1|0|0|0|0|0	0.99	24	0	FALSE
NFIC	P08651	Q13129	FALSE	TRUE	4	RLF	4|6|2	12	3	0|1|1|0|0|0	0.84	12	0.02	TRUE	pubmed:35140242
NFIC	P08651	Q6ZU67	FALSE	TRUE	4	BEND4	4|3|5	12	3	0|0|0|2|1|0	0.82	8	0.02	FALSE
NFIC	P08651	Q8N108	TRUE	TRUE	4	MIER1	6|4|2	12	3	0|0|0|0|0|0	0.97	40	0	FALSE
NFIC	P08651	Q9H4W6	TRUE	TRUE	4	EBF3	7|3|2	12	3	0|0|0|0|0|0	0.97	40	0	FALSE
NFIC	P08651	P20264	TRUE	TRUE	3.67	POU3F3	3|3|5	11	3	0|0|0|0|0|0	0.99	36.67	0	FALSE
NFIC	P08651	P31274	TRUE	TRUE	3.67	HOXC9	2|4|5	11	3	0|0|0|0|0|0	0.97	36.67	0	FALSE
NFIC	P08651	P40424	TRUE	TRUE	3.67	PBX1	4|2|5	11	3	0|0|0|0|0|0	0.97	36.67	0	FALSE
NFIC	P08651	Q04727	TRUE	TRUE	3.67	TLE4	3|3|5	11	3	0|0|0|0|0|0	0.99	36.67	0	FALSE
NFIC	P08651	Q13029	TRUE	TRUE	3.67	PRDM2	5|3|3	11	3	0|0|0|0|1|1	0.9	11	0.01	FALSE
NFIC	P08651	Q15561	TRUE	TRUE	3.67	TEAD4	2|4|5	11	3	0|1|0|0|0|0	0.96	22	0.01	FALSE
NFIC	P08651	Q8N806	FALSE	TRUE	3.67	UBR7	3|4|4	11	3	0|1|1|1|0|1	0.71	5.5	0.04	FALSE
NFIC	P08651	Q9BRJ6	FALSE	TRUE	3.67	C7orf50	2|7|2	11	3	0|1|2|0|0|2	0.43	4.4	0.17	FALSE
NFIC	P08651	Q9Y4X4	TRUE	TRUE	3.67	KLF12	3|4|4	11	3	0|0|0|0|0|0	0.99	36.67	0	FALSE
NFIC	P08651	P31277	FALSE	TRUE	3.33	HOXD11	2|7|1	10	3	0|0|0|0|0|0	0.64	33.33	0.08	FALSE
NFIC	P08651	P35869	TRUE	TRUE	3.33	AHR	3|5|2	10	3	0|0|1|0|0|0	0.96	20	0.01	FALSE
NFIC	P08651	P51659	FALSE	TRUE	3.33	HSD17B4	3|5|2	10	3	3|3|8|3|7|7	0	0.65	0.78	FALSE
NFIC	P08651	Q05BQ5	TRUE	TRUE	3.33	MBTD1	3|4|3	10	3	0|0|0|0|0|0	0.99	33.33	0	FALSE
NFIC	P08651	Q12849	TRUE	TRUE	3.33	GRSF1	4|2|4	10	3	0|0|1|0|0|0	0.96	20	0.01	FALSE
NFIC	P08651	Q6NT76	TRUE	TRUE	3.33	HMBOX1	3|3|4	10	3	0|0|0|0|0|0	0.99	33.33	0	FALSE
NFIC	P08651	Q86V15	TRUE	TRUE	3.33	CASZ1	3|5|2	10	3	0|0|0|0|0|0	0.97	33.33	0	FALSE
NFIC	P08651	Q86Y25	TRUE	TRUE	3.33	ZNF354C	4|3|3	10	3	1|0|0|0|0|0	0.99	20	0	FALSE
NFIC	P08651	Q8IXJ9	TRUE	TRUE	3.33	ASXL1	4|2|4	10	3	0|0|0|0|0|0	0.97	33.33	0	FALSE
NFIC	P08651	Q8NBM4	TRUE	TRUE	3.33	UBAC2	2|4|4	10	3	1|0|0|0|0|0	0.96	20	0.01	FALSE
NFIC	P08651	Q8TF68	TRUE	TRUE	3.33	ZNF384	3|4|3	10	3	0|0|0|0|0|0	0.99	33.33	0	FALSE
NFIC	P08651	Q969W8	FALSE	TRUE	3.33	ZNF566	3|3|4	10	3	2|1|1|0|0|0	0.69	5	0.05	FALSE
NFIC	P08651	Q99504	FALSE	TRUE	3.33	EYA3	3|2|5	10	3	1|1|0|0|0|0	0.79	10	0.03	FALSE
NFIC	P08651	Q9NR56	FALSE	TRUE	3.33	MBNL1	3|3|4	10	3	4|1|2|0|3|2	0.03	1.67	0.54	FALSE
NFIC	P08651	Q9NTW7	FALSE	TRUE	3.33	ZFP64	5|3|2	10	3	0|1|0|0|1|1	0.67	6.67	0.05	FALSE
NFIC	P08651	Q9Y261	TRUE	TRUE	3.33	FOXA2	4|3|3	10	3	0|0|0|0|0|0	0.99	33.33	0	FALSE
NFIC	P08651	Q9Y6M1	TRUE	TRUE	3.33	IGF2BP2	2|5|3	10	3	0|0|1|0|0|0	0.96	20	0.01	FALSE
NFIC	P08651	O15350	TRUE	TRUE	3	TP73	2|4|3	9	3	0|0|0|1|0|0	0.96	18	0.01	FALSE
NFIC	P08651	O75600	TRUE	TRUE	3	GCAT	2|3|4	9	3	0|0|0|0|0|0	0.97	30	0	FALSE
NFIC	P08651	O95936	FALSE	TRUE	3	EOMES	1|3|5	9	3	0|0|0|0|0|0	0.66	30	0.06	FALSE
NFIC	P08651	P0CJ78	TRUE	TRUE	3	ZNF865	3|4|2	9	3	0|0|0|0|0|0	0.97	30	0	FALSE
NFIC	P08651	P13667	FALSE	TRUE	3	PDIA4	7|1|1	9	3	0|0|1|0|1|2	0.33	4.5	0.22	FALSE
NFIC	P08651	P41212	FALSE	TRUE	3	ETV6	5|1|3	9	3	0|1|0|1|0|0	0.61	9	0.11	FALSE
NFIC	P08651	P82914	FALSE	TRUE	3	MRPS15	2|6|1	9	3	0|1|0|0|0|0	0.63	18	0.09	FALSE
NFIC	P08651	Q14190	TRUE	TRUE	3	SIM2	4|2|3	9	3	0|0|0|0|0|0	0.97	30	0	FALSE
NFIC	P08651	Q15084	FALSE	TRUE	3	PDIA6	4|2|3	9	3	0|0|1|0|2|1	0.57	4.5	0.12	FALSE
NFIC	P08651	Q53TQ3	TRUE	TRUE	3	INO80D	3|3|3	9	3	0|0|0|1|0|0	0.99	18	0	FALSE
NFIC	P08651	Q6DJT9	TRUE	TRUE	3	PLAG1	3|2|4	9	3	0|0|0|0|0|0	0.97	30	0	FALSE
NFIC	P08651	Q6P1R3	TRUE	TRUE	3	MSANTD2	3|2|4	9	3	0|0|0|0|0|0	0.97	30	0	FALSE
NFIC	P08651	Q92615	FALSE	TRUE	3	LARP4B	4|2|3	9	3	2|2|2|0|1|1	0.16	2.25	0.39	FALSE
NFIC	P08651	Q96P11	TRUE	TRUE	3	NSUN5	3|3|3	9	3	0|0|1|0|0|0	0.99	18	0	FALSE
NFIC	P08651	Q99728	FALSE	TRUE	3	BARD1	2|3|4	9	3	1|2|0|2|3|4	0.02	1.5	0.55	FALSE
NFIC	P08651	Q9H9A7	TRUE	TRUE	3	RMI1	4|3|2	9	3	1|0|0|0|0|0	0.96	18	0.01	FALSE
NFIC	P08651	Q9UK53	TRUE	TRUE	3	ING1	3|4|2	9	3	0|0|0|1|0|0	0.96	18	0.01	FALSE
NFIC	P08651	Q9UN79	TRUE	TRUE	3	SOX13	4|2|3	9	3	0|0|0|0|0|0	0.97	30	0	FALSE
NFIC	P08651	Q9Y241	TRUE	TRUE	3	HIGD1A	4|3|2	9	3	0|0|0|0|0|0	0.97	30	0	FALSE
NFIC	P08651	Q9Y2R5	TRUE	TRUE	3	MRPS17	4|3|2	9	3	0|0|1|0|0|0	0.96	18	0.01	FALSE
NFIC	P08651	Q9Y4A0	TRUE	TRUE	3	JRKL	2|3|4	9	3	0|0|0|0|0|0	0.97	30	0	FALSE
NFIX	Q14938	Q04726	TRUE	TRUE	78	TLE3	80|74|76|94|73|71	468	6	17|20|20|18|21|17	1	4.14	0	TRUE	pubmed:35140242;pubmed:37689310
NFIX	Q14938	Q15652	FALSE	TRUE	72.5	JMJD1C	79|74|73|80|72|57	435	6	51|49|57|38|39|45	0	1.56	0.77	FALSE
NFIX	Q14938	Q8TAQ2	FALSE	TRUE	65.33	SMARCC2	60|65|56|79|62|70	392	6	32|36|44|52|49|43	0	1.53	0.77	TRUE	pubmed:35140242
NFIX	Q14938	Q8IWI9	FALSE	TRUE	61.17	MGA	55|65|47|70|69|61	367	6	33|53|60|74|67|49	0	1.09	0.78	TRUE	pubmed:35140242
NFIX	Q14938	Q92793	FALSE	TRUE	56.5	CREBBP	48|60|51|66|62|52	339	6	22|31|26|29|27|18	0.08	2.22	0.47	FALSE
NFIX	Q14938	P52272	FALSE	TRUE	56.33	HNRNPM	58|66|45|61|68|40	338	6	50|59|73|54|70|72	0	0.89	0.78	FALSE
NFIX	Q14938	P51532	FALSE	TRUE	56	SMARCA4	50|51|57|61|55|62	336	6	33|41|48|43|48|44	0	1.31	0.78	FALSE
NFIX	Q14938	Q9ULL5	FALSE	TRUE	54.5	PRR12	41|53|38|66|69|60	327	6	23|29|36|42|38|40	0	1.57	0.76	TRUE	pubmed:35140242
NFIX	Q14938	Q96A72	TRUE	TRUE	52	MAGOHB	52|51|48|51|58|52	312	6	12|15|16|13|13|9	1	4	0	FALSE
NFIX	Q14938	Q6W2J9	FALSE	TRUE	51.5	BCOR	54|52|52|52|51|48	309	6	54|94|93|87|89|86	0	0.61	0.78	TRUE	pubmed:35140242
NFIX	Q14938	O75376	FALSE	TRUE	50.5	NCOR1	50|55|51|57|46|44	303	6	16|17|19|18|21|19	0.67	2.75	0.05	TRUE	pubmed:35140242
NFIX	Q14938	Q8IVW6	TRUE	TRUE	49	ARID3B	52|57|47|44|42|52	294	6	2|3|7|11|7|13	1	6.84	0	TRUE	pubmed:35140242
NFIX	Q14938	Q9Y5S9	TRUE	TRUE	48.33	RBM8A	45|50|37|53|67|38	290	6	5|6|8|7|4|4	1	8.53	0	FALSE
NFIX	Q14938	Q96ST3	FALSE	TRUE	47.83	SIN3A	44|52|45|52|45|49	287	6	19|17|20|24|35|21	0	2.11	0.72	FALSE
NFIX	Q14938	A6NHR9	FALSE	TRUE	43.67	SMCHD1	46|51|48|41|35|41	262	6	24|18|23|17|23|17	0.01	2.15	0.57	FALSE
NFIX	Q14938	O14686	FALSE	TRUE	43.17	KMT2D	37|48|36|49|41|48	259	6	11|9|16|34|29|22	0	2.14	0.71	TRUE	pubmed:35140242
NFIX	Q14938	O75925	TRUE	TRUE	43.17	PIAS1	45|38|41|36|52|47	259	6	3|5|4|4|4|7	1	9.59	0	FALSE
NFIX	Q14938	P43243	FALSE	TRUE	43	MATR3	37|43|35|42|50|51	258	6	26|37|39|49|51|42	0	1.06	0.78	FALSE
NFIX	Q14938	Q9BZK7	FALSE	TRUE	43	TBL1XR1	41|46|35|49|44|43	258	6	24|29|28|29|30|30	0	1.52	0.76	FALSE
NFIX	Q14938	Q92922	FALSE	TRUE	42.67	SMARCC1	31|46|35|45|50|49	256	6	26|26|28|36|36|33	0	1.38	0.77	TRUE	pubmed:35140242
NFIX	Q14938	O14497	FALSE	TRUE	42	ARID1A	41|59|32|43|35|42	252	6	10|12|20|17|15|15	0.65	2.83	0.07	TRUE	pubmed:35140242
NFIX	Q14938	Q9Y2X9	FALSE	TRUE	41.33	ZNF281	35|43|41|48|46|35	248	6	22|18|24|22|21|17	0	2	0.68	TRUE	pubmed:35140242
NFIX	Q14938	Q8IVH2	FALSE	TRUE	41.17	FOXP4	42|42|37|40|40|46	247	6	18|11|10|21|26|19	0	2.35	0.65	FALSE
NFIX	Q14938	Q9H2P0	FALSE	TRUE	41.17	ADNP	44|50|36|43|38|36	247	6	26|25|25|30|31|26	0	1.52	0.75	FALSE
NFIX	Q14938	Q12873	TRUE	TRUE	41	CHD3	42|46|43|44|34|37	246	6	9|7|5|9|13|9	1	4.73	0	FALSE
NFIX	Q14938	Q9H7S9	TRUE	TRUE	41	ZNF703	38|42|38|47|44|37	246	6	10|7|8|4|6|4	1	6.31	0	FALSE
NFIX	Q14938	Q92945	FALSE	TRUE	40.67	KHSRP	43|43|44|37|40|37	244	6	41|35|42|38|50|51	0	0.95	0.78	FALSE
NFIX	Q14938	Q99856	TRUE	TRUE	39.83	ARID3A	32|43|41|43|37|43	239	6	8|7|8|13|11|6	1	4.51	0	TRUE	pubmed:35140242
NFIX	Q14938	O60341	FALSE	TRUE	39	KDM1A	38|39|41|35|40|41	234	6	22|25|32|29|25|25	0	1.48	0.76	FALSE
NFIX	Q14938	Q9Y618	FALSE	TRUE	38.5	NCOR2	41|32|35|49|35|39	231	6	22|11|15|16|11|11	0.44	2.69	0.16	TRUE	pubmed:35140242
NFIX	Q14938	Q9Y6X8	TRUE	TRUE	38	ZHX2	33|35|34|42|48|36	228	6	6|6|9|7|8|6	1	5.43	0	TRUE	pubmed:35140242
NFIX	Q14938	P23246	FALSE	TRUE	37.83	SFPQ	33|36|34|58|36|30	227	6	22|31|30|29|26|27	0	1.38	0.73	FALSE
NFIX	Q14938	O15164	FALSE	TRUE	36.5	TRIM24	43|41|32|37|33|33	219	6	15|23|31|19|26|21	0	1.62	0.74	TRUE	pubmed:35140242
NFIX	Q14938	Q5VZL5	FALSE	TRUE	36.17	ZMYM4	39|42|36|40|30|30	217	6	15|13|26|15|19|15	0	2.11	0.63	TRUE	pubmed:35140242
NFIX	Q14938	O96019	FALSE	TRUE	35.67	ACTL6A	39|41|31|37|34|32	214	6	24|28|31|27|26|28	0	1.3	0.77	FALSE
NFIX	Q14938	Q96RK0	FALSE	TRUE	35.33	CIC	30|35|40|35|36|36	212	6	9|16|12|18|13|17	0.24	2.49	0.34	TRUE	pubmed:29844126;pubmed:35140242
NFIX	Q14938	P49750	FALSE	TRUE	35.17	YLPM1	47|47|38|30|25|24	211	6	34|48|64|41|47|43	0	0.76	0.78	FALSE
NFIX	Q14938	Q5JSZ5	FALSE	TRUE	34.83	PRRC2B	40|37|29|34|33|36	209	6	20|26|24|27|26|27	0	1.39	0.76	FALSE
NFIX	Q14938	Q86UP3	FALSE	TRUE	34.5	ZFHX4	36|43|31|39|25|33	207	6	22|35|48|45|46|35	0	0.9	0.78	TRUE	pubmed:35140242
NFIX	Q14938	Q7Z5L9	FALSE	TRUE	34.33	IRF2BP2	30|33|30|42|41|30	206	6	17|22|22|10|14|11	0.01	2.15	0.59	TRUE	pubmed:35140242
NFIX	Q14938	Q2KHR3	FALSE	TRUE	32.67	QSER1	31|35|28|35|33|34	196	6	18|14|18|23|26|20	0	1.65	0.74	TRUE	pubmed:35140242
NFIX	Q14938	Q96F45	TRUE	TRUE	32.5	ZNF503	38|36|39|26|31|25	195	6	10|4|5|5|5|3	1	6.09	0	FALSE
NFIX	Q14938	Q9H4I2	TRUE	TRUE	32.5	ZHX3	32|30|26|40|42|25	195	6	4|6|6|4|5|3	1	6.96	0	FALSE
NFIX	Q14938	P19784	FALSE	TRUE	32.33	CSNK2A2	38|33|30|34|33|26	194	6	17|18|25|16|15|14	0	1.85	0.7	FALSE
NFIX	Q14938	Q9H334	FALSE	TRUE	32.17	FOXP1	37|29|26|40|31|30	193	6	8|5|6|11|15|13	0.8	3.33	0.03	TRUE	pubmed:35140242
NFIX	Q14938	Q8IU81	FALSE	TRUE	31.67	IRF2BP1	39|28|25|21|39|38	190	6	19|20|18|19|16|15	0	1.78	0.7	TRUE	pubmed:35140242
NFIX	Q14938	Q9UKY1	TRUE	TRUE	31.67	ZHX1	27|37|36|26|29|35	190	6	1|0|0|0|2|5	1	23.75	0	FALSE
NFIX	Q14938	Q68CP9	FALSE	TRUE	31.33	ARID2	31|41|32|26|26|32	188	6	19|24|39|33|33|27	0	1.07	0.77	TRUE	pubmed:35140242
NFIX	Q14938	Q12948	TRUE	TRUE	30.83	FOXC1	33|31|28|32|35|26	185	6	4|2|2|3|2|1	1	13.21	0	TRUE	pubmed:25609649;pubmed:35140242
NFIX	Q14938	P61962	FALSE	TRUE	30.67	DCAF7	34|40|23|26|29|32	184	6	11|16|20|13|21|18	0	1.86	0.62	FALSE
NFIX	Q14938	Q96KQ7	FALSE	TRUE	30.17	EHMT2	26|29|21|30|37|38	181	6	11|18|18|22|22|20	0	1.63	0.72	TRUE	pubmed:35140242
NFIX	Q14938	Q9Y4B4	TRUE	TRUE	29.67	RAD54L2	26|25|20|34|40|33	178	6	3|3|4|1|1|0	1	14.83	0	FALSE
NFIX	Q14938	P42694	FALSE	TRUE	29.17	HELZ	34|37|32|23|29|20	175	6	26|27|36|23|24|22	0	1.11	0.77	FALSE
NFIX	Q14938	Q01826	FALSE	TRUE	29.17	SATB1	28|23|25|33|31|35	175	6	5|3|10|11|14|10	0.69	3.3	0.05	FALSE
NFIX	Q14938	Q6MZP7	FALSE	TRUE	28.5	LIN54	26|29|29|28|27|32	171	6	18|23|22|18|21|22	0	1.38	0.76	TRUE	pubmed:35140242
NFIX	Q14938	Q9BTC8	TRUE	TRUE	28.17	MTA3	28|29|20|35|31|26	169	6	4|4|4|6|10|6	1	4.97	0	FALSE
NFIX	Q14938	Q15233	FALSE	TRUE	28	NONO	26|24|22|36|32|28	168	6	14|16|24|15|22|20	0	1.51	0.73	FALSE
NFIX	Q14938	Q04724	TRUE	TRUE	27.83	TLE1	26|33|25|43|21|19	167	6	6|5|6|9|4|5	0.99	4.77	0	TRUE	pubmed:35140242
NFIX	Q14938	Q9UGU0	TRUE	TRUE	27.33	TCF20	26|23|22|33|34|26	164	6	1|1|3|3|2|3	1	12.62	0	FALSE
NFIX	Q14938	Q9Y5A9	FALSE	TRUE	27	YTHDF2	35|36|33|20|23|15	162	6	21|19|22|5|9|7	0	1.95	0.66	FALSE
NFIX	Q14938	P51659	TRUE	TRUE	26.83	HSD17B4	28|28|23|29|29|24	161	6	3|3|8|3|7|7	1	5.19	0	FALSE
NFIX	Q14938	P26196	FALSE	TRUE	26.67	DDX6	28|25|29|27|25|26	160	6	22|25|21|22|27|29	0	1.1	0.77	FALSE
NFIX	Q14938	Q8N201	FALSE	TRUE	26.17	INTS1	19|27|17|30|29|35	157	6	9|14|17|31|27|21	0	1.32	0.75	FALSE
NFIX	Q14938	Q96GM5	FALSE	TRUE	26.17	SMARCD1	21|30|22|33|24|27	157	6	13|21|18|27|27|20	0	1.25	0.76	TRUE	pubmed:35140242
NFIX	Q14938	Q8NEZ4	FALSE	TRUE	25.33	KMT2C	24|24|15|29|26|34	152	6	17|14|21|26|29|29	0	1.12	0.76	TRUE	pubmed:35140242
NFIX	Q14938	O95785	FALSE	TRUE	24.67	WIZ	19|28|18|27|26|30	148	6	6|11|14|15|22|14	0	1.8	0.7	TRUE	pubmed:35140242
NFIX	Q14938	O95365	FALSE	TRUE	24.17	ZBTB7A	24|23|23|23|28|24	145	6	12|16|12|11|9|8	0.01	2.13	0.57	FALSE
NFIX	Q14938	P26599	FALSE	TRUE	24	PTBP1	24|23|17|23|29|28	144	6	25|18|26|21|23|24	0	1.05	0.77	FALSE
NFIX	Q14938	Q15596	FALSE	TRUE	23.67	NCOA2	28|23|22|22|28|19	142	6	13|11|9|15|12|10	0.01	2.03	0.59	FALSE
NFIX	Q14938	O15014	TRUE	TRUE	23.5	ZNF609	28|29|25|23|18|18	141	6	5|3|6|4|6|6	1	4.7	0	TRUE	pubmed:35140242
NFIX	Q14938	Q86YP4	FALSE	TRUE	23.5	GATAD2A	14|21|18|33|28|27	141	6	6|9|6|14|12|12	0.46	2.39	0.16	FALSE
NFIX	Q14938	O15550	FALSE	TRUE	23.33	KDM6A	16|27|23|27|25|22	140	6	12|13|18|20|22|23	0	1.3	0.75	TRUE	pubmed:35140242
NFIX	Q14938	Q9UKL0	FALSE	TRUE	23.33	RCOR1	16|31|22|23|25|23	140	6	12|11|16|11|11|13	0.02	1.89	0.55	FALSE
NFIX	Q14938	Q9BWF3	FALSE	TRUE	23	RBM4	25|29|23|20|24|17	138	6	10|15|11|6|16|10	0.05	2.03	0.51	FALSE
NFIX	Q14938	Q9H9B1	FALSE	TRUE	23	EHMT1	18|27|19|30|18|26	138	6	6|15|12|20|22|18	0	1.48	0.73	TRUE	pubmed:35140242
NFIX	Q14938	O60885	FALSE	TRUE	22.67	BRD4	23|25|29|21|23|15	136	6	10|11|14|7|11|10	0.14	2.16	0.41	FALSE
NFIX	Q14938	Q14671	FALSE	TRUE	22.5	PUM1	29|22|19|20|25|20	135	6	18|15|15|15|19|16	0	1.38	0.74	FALSE
NFIX	Q14938	O15379	FALSE	TRUE	22	HDAC3	26|23|23|18|17|25	132	6	10|14|15|15|15|12	0	1.63	0.72	FALSE
NFIX	Q14938	Q7Z3K3	FALSE	TRUE	21.33	POGZ	21|29|20|19|15|24	128	6	7|19|16|9|15|8	0	1.73	0.68	TRUE	pubmed:35140242
NFIX	Q14938	P52597	FALSE	TRUE	21.17	HNRNPF	26|24|21|23|15|18	127	6	11|13|16|10|14|11	0	1.69	0.7	FALSE
NFIX	Q14938	Q9UPW6	TRUE	TRUE	21.17	SATB2	23|23|17|24|20|20	127	6	4|2|3|2|5|3	1	6.68	0	TRUE	pubmed:35140242
NFIX	Q14938	Q9H8M2	FALSE	TRUE	21	BRD9	18|21|20|19|25|23	126	6	15|14|15|20|18|23	0	1.2	0.76	FALSE
NFIX	Q14938	Q9NSC2	TRUE	TRUE	21	SALL1	22|22|19|22|21|20	126	6	4|3|6|6|8|6	1	3.82	0	TRUE	pubmed:35140242
NFIX	Q14938	Q8IY67	FALSE	TRUE	20.83	RAVER1	22|19|17|18|28|21	125	6	14|13|16|22|23|17	0	1.19	0.75	FALSE
NFIX	Q14938	Q96I24	FALSE	TRUE	20.17	FUBP3	19|17|16|25|19|25	121	6	8|14|17|15|17|18	0	1.36	0.74	FALSE
NFIX	Q14938	P27540	FALSE	TRUE	20	ARNT	24|21|24|21|18|12	120	6	19|14|14|10|14|9	0	1.5	0.72	FALSE
NFIX	Q14938	P31943	FALSE	TRUE	19.5	HNRNPH1	19|21|18|23|20|16	117	6	16|20|23|13|21|14	0	1.09	0.76	TRUE	pubmed:26760575
NFIX	Q14938	Q01664	TRUE	TRUE	19.5	TFAP4	17|22|24|20|14|20	117	6	3|4|5|3|4|2	1	5.57	0	TRUE	pubmed:35140242
NFIX	Q14938	Q9ULD9	TRUE	TRUE	19.5	ZNF608	21|27|19|21|19|10	117	6	4|3|5|2|4|2	0.93	5.85	0.01	TRUE	pubmed:35140242
NFIX	Q14938	O15090	FALSE	TRUE	19.33	ZNF536	12|24|19|27|16|18	116	6	5|6|7|6|8|7	0.58	2.97	0.12	TRUE	pubmed:35140242
NFIX	Q14938	O75448	FALSE	TRUE	19.17	MED24	20|24|24|14|16|17	115	6	10|8|12|13|13|12	0	1.69	0.68	FALSE
NFIX	Q14938	P50548	TRUE	TRUE	19	ERF	15|12|14|21|27|25	114	6	1|1|2|3|1|1	1	12.67	0	FALSE
NFIX	Q14938	Q9Y6Q9	TRUE	TRUE	18.83	NCOA3	25|18|15|22|17|16	113	6	6|5|4|5|5|5	0.95	3.77	0.01	FALSE
NFIX	Q14938	P56545	TRUE	TRUE	18.67	CTBP2	20|18|22|16|21|15	112	6	5|5|5|3|3|6	0.99	4.15	0	FALSE
NFIX	Q14938	Q9HCM7	TRUE	TRUE	18.5	FBRSL1	22|16|20|16|20|17	111	6	6|5|3|7|5|4	0.97	3.7	0	FALSE
NFIX	Q14938	Q9Y4C1	TRUE	TRUE	18.5	KDM3A	13|22|14|16|24|22	111	6	5|2|4|5|5|6	0.9	4.11	0.01	FALSE
NFIX	Q14938	Q15788	FALSE	TRUE	18.17	NCOA1	13|19|22|20|18|17	109	6	12|4|4|8|6|5	0.49	2.79	0.14	FALSE
NFIX	Q14938	O95235	TRUE	TRUE	17.5	KIF20A	15|12|13|22|24|19	105	6	0|0|4|6|3|3	0.97	6.56	0	FALSE
NFIX	Q14938	Q63HK5	TRUE	TRUE	17.5	TSHZ3	22|26|17|17|13|10	105	6	5|5|4|2|1|3	0.93	5.25	0.01	FALSE
NFIX	Q14938	Q03164	FALSE	TRUE	17.33	KMT2A	17|27|16|9|16|19	104	6	12|8|9|11|15|9	0.03	1.62	0.54	TRUE	pubmed:35140242
NFIX	Q14938	Q9H582	FALSE	TRUE	17.33	ZNF644	12|20|17|25|13|17	104	6	8|9|9|20|20|13	0	1.32	0.72	TRUE	pubmed:35140242
NFIX	Q14938	Q969J2	TRUE	TRUE	17.17	ZKSCAN4	19|12|17|22|18|15	103	6	5|3|5|3|5|3	0.94	4.29	0.01	TRUE	pubmed:35140242
NFIX	Q14938	P19793	TRUE	TRUE	17	RXRA	16|17|15|20|19|15	102	6	6|3|3|4|8|5	0.94	3.52	0.01	FALSE
NFIX	Q14938	O00716	FALSE	TRUE	16.83	E2F3	15|17|17|20|16|16	101	6	6|3|7|8|5|7	0.52	2.81	0.13	FALSE
NFIX	Q14938	Q969G3	FALSE	TRUE	16.5	SMARCE1	13|19|13|20|16|18	99	6	11|12|14|17|11|13	0	1.27	0.74	TRUE	pubmed:35140242
NFIX	Q14938	Q9BYJ9	FALSE	TRUE	16.5	YTHDF1	19|23|19|14|11|13	99	6	12|9|12|8|10|9	0	1.65	0.64	FALSE
NFIX	Q14938	O15409	TRUE	TRUE	16.17	FOXP2	19|15|15|15|17|16	97	6	2|0|0|0|2|1	1	19.4	0	FALSE
NFIX	Q14938	Q4LE39	TRUE	TRUE	15.67	ARID4B	19|16|24|13|11|11	94	6	3|2|5|1|2|3	0.99	5.88	0	TRUE	pubmed:35140242
NFIX	Q14938	Q92585	FALSE	TRUE	15.5	MAML1	16|20|11|18|16|12	93	6	12|17|18|9|7|8	0	1.31	0.73	FALSE
NFIX	Q14938	Q86SE9	TRUE	TRUE	15.33	PCGF5	16|14|15|15|15|17	92	6	5|7|3|3|5|5	0.91	3.29	0.01	FALSE
NFIX	Q14938	Q13363	TRUE	TRUE	15.17	CTBP1	21|18|9|16|15|12	91	6	3|3|4|1|5|2	0.92	5.06	0.01	FALSE
NFIX	Q14938	Q9Y4A5	FALSE	TRUE	15.17	TRRAP	12|14|12|16|18|19	91	6	5|14|24|12|18|15	0	1.03	0.75	TRUE	pubmed:35140242
NFIX	Q14938	O00512	TRUE	TRUE	15	BCL9	18|15|12|22|13|10	90	6	2|1|3|1|4|2	1	6.92	0	FALSE
NFIX	Q14938	P38398	FALSE	TRUE	14.83	BRCA1	14|17|14|15|14|15	89	6	3|6|5|7|7|5	0.39	2.7	0.18	FALSE
NFIX	Q14938	Q15291	FALSE	TRUE	14.83	RBBP5	13|18|11|15|16|16	89	6	11|15|14|14|14|15	0	1.07	0.75	TRUE	pubmed:35140242
NFIX	Q14938	Q5TC82	FALSE	TRUE	14.83	RC3H1	16|17|14|17|14|11	89	6	10|8|14|9|10|10	0	1.46	0.72	FALSE
NFIX	Q14938	Q92785	FALSE	TRUE	14.83	DPF2	11|17|8|22|16|15	89	6	4|6|8|7|6|9	0.21	2.23	0.35	TRUE	pubmed:35140242
NFIX	Q14938	Q9NZM4	FALSE	TRUE	14.83	BICRA	10|19|12|17|17|14	89	6	9|11|13|13|18|13	0	1.16	0.74	TRUE	pubmed:35140242
NFIX	Q14938	Q14186	FALSE	TRUE	14.5	TFDP1	14|17|16|13|13|14	87	6	10|14|14|8|12|8	0	1.32	0.73	TRUE	pubmed:35140242
NFIX	Q14938	Q15723	TRUE	TRUE	14.5	ELF2	13|13|11|16|19|15	87	6	2|1|2|3|3|3	1	6.21	0	TRUE	pubmed:35140242
NFIX	Q14938	Q96EB6	FALSE	TRUE	14.5	SIRT1	15|17|11|16|14|14	87	6	16|14|12|8|9|12	0	1.23	0.74	FALSE
NFIX	Q14938	Q8TD26	FALSE	TRUE	14.17	CHD6	14|11|17|16|13|14	85	6	6|4|4|5|13|7	0.03	2.18	0.54	FALSE
NFIX	Q14938	Q96RE7	FALSE	TRUE	14.17	NACC1	15|13|11|20|15|11	85	6	7|5|8|7|6|6	0.17	2.18	0.38	FALSE
NFIX	Q14938	O75928	TRUE	TRUE	14	PIAS2	18|12|14|12|17|11	84	6	2|2|4|0|0|1	1	9.33	0	FALSE
NFIX	Q14938	P21675	FALSE	TRUE	14	TAF1	19|12|16|10|10|17	84	6	10|19|26|17|19|17	0	0.78	0.77	FALSE
NFIX	Q14938	Q09472	TRUE	TRUE	14	EP300	16|17|11|14|13|13	84	6	5|2|1|4|6|3	0.94	4	0.01	FALSE
NFIX	Q14938	Q15637	FALSE	TRUE	14	SF1	15|19|12|15|13|10	84	6	13|11|14|7|14|9	0	1.24	0.73	FALSE
NFIX	Q14938	Q8N3U4	FALSE	TRUE	14	STAG2	13|10|12|17|16|16	84	6	7|5|8|10|14|7	0	1.65	0.68	FALSE
NFIX	Q14938	Q8WXF1	FALSE	TRUE	14	PSPC1	14|12|13|20|15|10	84	6	10|11|16|8|9|11	0	1.29	0.71	FALSE
NFIX	Q14938	Q12824	FALSE	TRUE	13.5	SMARCB1	12|18|10|17|11|13	81	6	10|11|19|15|13|16	0	0.96	0.75	FALSE
NFIX	Q14938	Q86T24	FALSE	TRUE	13.5	ZBTB33	11|9|12|13|22|14	81	6	7|10|11|12|14|19	0	1.11	0.72	FALSE
NFIX	Q14938	O00268	FALSE	TRUE	13.33	TAF4	9|18|8|12|16|17	80	6	14|11|19|16|21|13	0	0.85	0.76	TRUE	pubmed:35140242
NFIX	Q14938	Q93074	FALSE	TRUE	13.33	MED12	12|18|18|9|9|14	80	6	8|6|7|11|10|7	0	1.63	0.63	FALSE
NFIX	Q14938	Q9P2D1	FALSE	TRUE	13.17	CHD7	12|21|6|11|18|11	79	6	2|1|5|2|3|1	0.86	5.64	0.02	FALSE
NFIX	Q14938	P51531	FALSE	TRUE	12.83	SMARCA2	12|15|16|11|8|15	77	6	7|7|8|12|15|4	0	1.45	0.7	TRUE	pubmed:35140242
NFIX	Q14938	Q8NHM5	FALSE	TRUE	12.67	KDM2B	9|14|8|17|11|17	76	6	17|20|23|29|35|29	0	0.5	0.78	TRUE	pubmed:35140242
NFIX	Q14938	Q6KC79	FALSE	TRUE	12.5	NIPBL	12|12|11|13|14|13	75	6	6|5|6|6|7|7	0.01	2.03	0.59	TRUE	pubmed:35140242
NFIX	Q14938	Q96AE4	FALSE	TRUE	12.5	FUBP1	12|15|14|13|13|8	75	6	10|8|6|9|11|8	0	1.44	0.71	FALSE
NFIX	Q14938	P52747	FALSE	TRUE	12.33	ZNF143	12|11|11|13|14|13	74	6	5|4|3|2|5|3	0.83	3.36	0.02	TRUE	pubmed:35140242
NFIX	Q14938	Q14686	FALSE	TRUE	12.17	NCOA6	12|12|20|13|7|9	73	6	2|6|9|9|8|5	0.16	1.87	0.39	FALSE
NFIX	Q14938	Q15911	FALSE	TRUE	12.17	ZFHX3	14|18|9|9|9|14	73	6	7|9|12|8|15|8	0	1.24	0.71	TRUE	pubmed:35140242
NFIX	Q14938	Q6ZW49	FALSE	TRUE	12.17	PAXIP1	9|13|10|15|13|13	73	6	5|8|9|14|10|11	0	1.28	0.72	TRUE	pubmed:35140242
NFIX	Q14938	Q3MHD2	FALSE	TRUE	12	LSM12	9|12|13|10|15|13	72	6	9|9|9|12|13|12	0	1.12	0.74	FALSE
NFIX	Q14938	O00712	TRUE	TRUE	11.83	NFIB	11|12|13|12|13|10	71	6	0|2|1|0|0|0	1	23.67	0	TRUE	pubmed:26871637;pubmed:28514442;pubmed:33961781;pubmed:35140242;pubmed:9099724
NFIX	Q14938	Q14687	FALSE	TRUE	11.33	GSE1	10|12|11|12|10|13	68	6	5|4|7|8|7|6	0	1.84	0.63	TRUE	pubmed:35140242
NFIX	Q14938	Q9BSM1	FALSE	TRUE	11.33	PCGF1	8|11|7|15|12|15	68	6	9|12|15|15|14|14	0	0.86	0.75	TRUE	pubmed:35140242
NFIX	Q14938	Q9NTZ6	FALSE	TRUE	11.33	RBM12	12|13|13|9|10|11	68	6	16|18|23|13|17|13	0	0.68	0.78	FALSE
NFIX	Q14938	P78406	FALSE	TRUE	11	RAE1	12|12|6|13|13|10	66	6	6|11|16|10|17|13	0	0.9	0.75	FALSE
NFIX	Q14938	Q8NEM7	FALSE	TRUE	10.83	SUPT20H	9|11|14|9|13|9	65	6	4|4|7|12|9|7	0	1.51	0.68	FALSE
NFIX	Q14938	Q96PK6	FALSE	TRUE	10.83	RBM14	15|13|11|10|9|7	65	6	13|8|10|5|10|7	0	1.23	0.71	FALSE
NFIX	Q14938	Q9NUA8	TRUE	TRUE	10.83	ZBTB40	8|11|7|17|7|15	65	6	0|3|3|2|0|0	0.93	8.13	0.01	TRUE	pubmed:35140242
NFIX	Q14938	O75461	FALSE	TRUE	10.67	E2F6	12|13|12|12|7|8	64	6	5|4|5|9|9|6	0	1.68	0.64	TRUE	pubmed:35140242
NFIX	Q14938	Q13485	FALSE	TRUE	10.67	SMAD4	9|9|8|11|16|11	64	6	3|4|3|2|3|3	0.7	3.56	0.05	TRUE	pubmed:25609649
NFIX	Q14938	Q3KNV8	TRUE	TRUE	10.67	PCGF3	15|11|10|11|8|9	64	6	5|4|3|1|1|2	0.92	4	0.01	FALSE
NFIX	Q14938	Q8NFD5	FALSE	TRUE	10.67	ARID1B	14|9|8|11|10|12	64	6	1|4|6|5|6|5	0.22	2.37	0.35	TRUE	pubmed:35140242
NFIX	Q14938	Q9NQB0	FALSE	TRUE	10.67	TCF7L2	7|13|11|8|12|13	64	6	6|4|6|4|3|4	0.27	2.37	0.32	TRUE	pubmed:35140242
NFIX	Q14938	Q96K83	TRUE	TRUE	10.5	ZNF521	14|9|6|13|9|12	63	6	0|1|0|1|0|0	1	31.5	0	TRUE	pubmed:35140242
NFIX	Q14938	Q9HAH7	FALSE	TRUE	10.5	FBRS	14|11|8|10|11|9	63	6	6|8|9|4|5|5	0	1.7	0.61	FALSE
NFIX	Q14938	P43694	TRUE	TRUE	10.33	GATA4	8|11|7|12|14|10	62	6	0|0|2|2|1|1	1	10.33	0	FALSE
NFIX	Q14938	P54253	FALSE	TRUE	10.33	ATXN1	10|10|6|13|8|15	62	6	3|1|1|4|4|6	0.61	3.26	0.11	TRUE	pubmed:35140242
NFIX	Q14938	Q8N2W9	TRUE	TRUE	10.33	PIAS4	13|15|10|8|10|6	62	6	1|0|0|0|2|0	1	20.67	0	FALSE
NFIX	Q14938	Q8TE76	FALSE	TRUE	10.33	MORC4	11|12|8|12|9|10	62	6	11|9|8|13|18|11	0	0.89	0.75	FALSE
NFIX	Q14938	Q9UIU6	FALSE	TRUE	10.33	SIX4	10|9|8|10|10|15	62	6	5|4|5|1|3|3	0.44	2.95	0.17	TRUE	pubmed:35140242
NFIX	Q14938	Q6ZRI6	FALSE	TRUE	10.17	C15orf39	8|10|6|10|12|15	61	6	6|6|1|4|6|4	0.22	2.26	0.35	FALSE
NFIX	Q14938	Q8WXX7	TRUE	TRUE	10.17	AUTS2	10|14|14|8|9|6	61	6	2|0|2|0|0|0	0.99	15.25	0	FALSE
NFIX	Q14938	O95677	FALSE	TRUE	10	EYA4	10|12|14|11|6|7	60	6	3|7|4|0|1|2	0.55	3.53	0.13	FALSE
NFIX	Q14938	Q9C091	TRUE	TRUE	10	GREB1L	9|8|12|10|9|12	60	6	2|1|0|1|4|2	0.99	6	0	FALSE
NFIX	Q14938	Q69YN4	FALSE	TRUE	9.83	VIRMA	11|12|10|11|9|6	59	6	8|11|9|7|7|5	0	1.26	0.71	FALSE
NFIX	Q14938	O60315	TRUE	TRUE	9.67	ZEB2	12|10|8|8|11|9	58	6	1|3|1|2|1|0	0.99	7.25	0	TRUE	pubmed:35140242
NFIX	Q14938	P15822	FALSE	TRUE	9.67	HIVEP1	8|11|13|11|10|5	58	6	15|17|14|11|13|7	0	0.75	0.76	TRUE	pubmed:35140242
NFIX	Q14938	Q96RN5	FALSE	TRUE	9.67	MED15	9|10|9|14|6|10	58	6	9|8|14|7|7|7	0	1.12	0.72	FALSE
NFIX	Q14938	Q99700	FALSE	TRUE	9.67	ATXN2	12|13|11|6|10|6	58	6	10|12|15|8|11|8	0	0.91	0.74	FALSE
NFIX	Q14938	P54198	FALSE	TRUE	9.5	HIRA	9|11|8|11|8|10	57	6	9|9|12|15|21|15	0	0.7	0.78	FALSE
NFIX	Q14938	Q7Z7F0	FALSE	TRUE	9.5	KHDC4	13|8|7|10|11|8	57	6	11|7|6|6|3|6	0	1.46	0.66	FALSE
NFIX	Q14938	Q8IYW5	TRUE	TRUE	9.5	RNF168	9|14|10|8|11|5	57	6	3|1|2|2|0|1	0.91	6.33	0.01	FALSE
NFIX	Q14938	Q9BTX7	TRUE	TRUE	9.5	TTPAL	14|11|9|8|10|5	57	6	2|2|0|1|0|0	0.98	11.4	0	FALSE
NFIX	Q14938	Q08117	TRUE	TRUE	9.33	TLE5	10|7|9|9|13|8	56	6	3|1|2|2|1|3	0.91	4.67	0.01	TRUE	pubmed:35140242
NFIX	Q14938	Q8IX15	FALSE	TRUE	9.33	HOMEZ	8|13|8|8|9|10	56	6	3|2|5|5|4|4	0.22	2.43	0.35	FALSE
NFIX	Q14938	Q92908	TRUE	TRUE	9.33	GATA6	6|9|10|10|10|11	56	6	0|2|1|2|2|1	0.97	7	0	FALSE
NFIX	Q14938	P12755	FALSE	TRUE	9.17	SKI	10|11|8|13|6|7	55	6	3|5|3|6|10|7	0.01	1.62	0.6	TRUE	pubmed:9380514
NFIX	Q14938	Q6P1X5	FALSE	TRUE	9.17	TAF2	8|13|6|10|9|9	55	6	13|15|13|12|21|11	0	0.65	0.78	FALSE
NFIX	Q14938	Q92618	FALSE	TRUE	9.17	ZNF516	11|8|6|8|10|12	55	6	3|3|3|1|2|2	0.77	3.93	0.03	FALSE
NFIX	Q14938	P15622	FALSE	TRUE	9	ZNF250	14|6|12|9|7|6	54	6	3|2|4|3|5|2	0.41	2.84	0.18	FALSE
NFIX	Q14938	Q6VMQ6	FALSE	TRUE	9	ATF7IP	10|8|11|11|6|8	54	6	6|3|4|2|5|3	0.22	2.35	0.35	FALSE
NFIX	Q14938	P37275	TRUE	TRUE	8.83	ZEB1	8|10|8|13|8|6	53	6	1|1|1|2|4|1	0.92	5.3	0.01	TRUE	pubmed:35140242
NFIX	Q14938	Q01167	TRUE	TRUE	8.83	FOXK2	12|8|8|7|10|8	53	6	0|0|0|0|0|0	1	88.33	0	TRUE	pubmed:35140242
NFIX	Q14938	Q6PJG2	TRUE	TRUE	8.83	MIDEAS	9|6|5|11|12|10	53	6	0|0|1|1|2|0	1	13.25	0	TRUE	pubmed:35140242
NFIX	Q14938	O60907	FALSE	TRUE	8.67	TBL1X	9|8|5|14|7|9	52	6	3|3|3|5|5|5	0.18	2.17	0.38	TRUE	pubmed:35140242
NFIX	Q14938	Q5H9F3	FALSE	TRUE	8.67	BCORL1	12|17|10|4|4|5	52	6	5|2|3|2|3|1	0.49	3.25	0.15	FALSE
NFIX	Q14938	Q9UQR1	FALSE	TRUE	8.67	ZNF148	7|13|6|13|9|4	52	6	0|5|6|1|2|2	0.44	3.25	0.17	TRUE	pubmed:35140242
NFIX	Q14938	Q96DT7	TRUE	TRUE	8.5	ZBTB10	6|14|10|6|8|7	51	6	1|1|1|3|1|2	0.9	5.67	0.01	TRUE	pubmed:35140242
NFIX	Q14938	Q9Y6J0	FALSE	TRUE	8.5	CABIN1	11|9|10|8|6|7	51	6	7|6|9|11|9|6	0	1.06	0.72	FALSE
NFIX	Q14938	Q9Y6J9	FALSE	TRUE	8.5	TAF6L	7|8|6|11|10|9	51	6	6|9|6|7|8|5	0	1.24	0.7	FALSE
NFIX	Q14938	O60244	FALSE	TRUE	8.33	MED14	10|8|11|7|6|8	50	6	9|9|12|8|12|9	0	0.85	0.74	FALSE
NFIX	Q14938	O43829	TRUE	TRUE	8.17	ZBTB14	10|14|4|9|8|4	49	6	0|0|0|0|0|0	1	81.67	0	FALSE
NFIX	Q14938	Q68DK7	FALSE	TRUE	8.17	MSL1	7|10|13|5|4|10	49	6	1|1|2|4|5|2	0.56	3.27	0.12	FALSE
NFIX	Q14938	Q96JN0	TRUE	TRUE	8.17	LCOR	5|12|7|5|10|10	49	6	2|2|0|1|1|0	0.93	8.17	0.01	FALSE
NFIX	Q14938	Q96QT6	FALSE	TRUE	8.17	PHF12	8|10|4|10|9|8	49	6	5|10|15|17|14|13	0	0.66	0.78	TRUE	pubmed:35140242
NFIX	Q14938	Q9H0A0	FALSE	TRUE	8.17	NAT10	12|6|11|5|5|10	49	6	8|9|12|6|6|3	0	1.11	0.7	FALSE
NFIX	Q14938	Q9ULG1	FALSE	TRUE	8.17	INO80	6|10|6|13|5|9	49	6	3|5|6|12|10|12	0	1.02	0.71	FALSE
NFIX	Q14938	O75362	FALSE	TRUE	8	ZNF217	8|6|5|8|11|10	48	6	2|2|0|2|2|1	0.86	5.33	0.02	TRUE	pubmed:35140242
NFIX	Q14938	A0AVK6	FALSE	TRUE	7.83	E2F8	8|6|4|8|11|10	47	6	5|2|1|5|3|4	0.27	2.35	0.32	FALSE
NFIX	Q14938	Q7Z739	FALSE	TRUE	7.83	YTHDF3	12|8|9|7|6|5	47	6	2|4|1|2|3|1	0.62	3.62	0.1	FALSE
NFIX	Q14938	Q92766	FALSE	TRUE	7.83	RREB1	12|7|10|5|7|6	47	6	1|2|4|5|6|4	0.2	2.14	0.35	TRUE	pubmed:35140242
NFIX	Q14938	Q92841	FALSE	TRUE	7.83	DDX17	11|15|8|8|2|3	47	6	5|5|7|4|4|4	0.15	1.62	0.4	FALSE
NFIX	Q14938	P28347	TRUE	TRUE	7.67	TEAD1	10|9|3|12|7|5	46	6	0|0|0|0|1|0	1	46	0	FALSE
NFIX	Q14938	Q8NF64	FALSE	TRUE	7.67	ZMIZ2	10|10|9|5|5|7	46	6	5|2|2|2|2|1	0.57	3.29	0.12	FALSE
NFIX	Q14938	O95391	FALSE	TRUE	7.5	SLU7	6|10|9|9|5|6	45	6	2|7|6|6|9|3	0	1.36	0.67	FALSE
NFIX	Q14938	P78332	FALSE	TRUE	7.5	RBM6	7|12|9|5|7|5	45	6	8|8|21|7|9|2	0	0.82	0.73	FALSE
NFIX	Q14938	Q92989	FALSE	TRUE	7.5	CLP1	9|9|7|6|11|3	45	6	8|6|9|6|12|8	0	0.92	0.73	FALSE
NFIX	Q14938	O15119	TRUE	TRUE	7.33	TBX3	11|12|6|5|8|2	44	6	0|1|0|0|1|0	0.92	22	0.01	FALSE
NFIX	Q14938	Q969R5	FALSE	TRUE	7.33	L3MBTL2	7|10|7|8|5|7	44	6	4|5|9|6|8|5	0	1.19	0.7	TRUE	pubmed:35140242
NFIX	Q14938	Q9UI36	TRUE	TRUE	7.33	DACH1	9|8|5|9|8|5	44	6	0|0|0|0|0|0	1	73.33	0	TRUE	pubmed:35140242
NFIX	Q14938	O43347	FALSE	TRUE	7.17	MSI1	10|9|6|9|4|5	43	6	1|3|5|1|0|0	0.59	4.3	0.11	FALSE
NFIX	Q14938	Q01543	TRUE	TRUE	7.17	FLI1	9|9|5|10|6|4	43	6	1|0|1|0|0|0	0.99	21.5	0	FALSE
NFIX	Q14938	Q149N8	TRUE	TRUE	7.17	SHPRH	6|6|5|9|7|10	43	6	3|0|1|1|1|0	0.95	7.17	0.01	FALSE
NFIX	Q14938	Q9P2K3	FALSE	TRUE	7.17	RCOR3	7|8|7|7|9|5	43	6	3|3|5|4|1|2	0.18	2.39	0.38	FALSE
NFIX	Q14938	Q9P2R6	TRUE	TRUE	7.17	RERE	10|8|3|9|8|5	43	6	0|0|0|0|3|0	0.9	14.33	0.01	FALSE
NFIX	Q14938	Q12857	TRUE	TRUE	7	NFIA	6|9|8|5|11|3	42	6	1|0|0|0|0|1	0.97	21	0	TRUE	pubmed:35140242
NFIX	Q14938	P46100	FALSE	TRUE	6.83	ATRX	9|10|9|4|3|6	41	6	5|2|2|4|2|3	0.32	2.28	0.24	FALSE
NFIX	Q14938	Q86Z02	TRUE	TRUE	6.83	HIPK1	11|8|3|6|7|6	41	6	0|0|0|0|0|1	1	41	0	FALSE
NFIX	Q14938	Q8IY57	FALSE	TRUE	6.83	YAF2	8|6|7|7|7|6	41	6	6|3|6|7|6|7	0	1.17	0.71	FALSE
NFIX	Q14938	Q9UPN6	FALSE	TRUE	6.83	SCAF8	5|9|10|6|5|6	41	6	7|3|4|3|6|4	0.01	1.52	0.59	FALSE
NFIX	Q14938	P0C7T5	FALSE	TRUE	6.67	ATXN1L	8|12|6|4|5|5	40	6	2|1|1|2|1|1	0.73	5	0.04	TRUE	pubmed:35140242
NFIX	Q14938	P24468	TRUE	TRUE	6.67	NR2F2	7|7|5|7|8|6	40	6	0|0|0|0|0|0	1	66.67	0	FALSE
NFIX	Q14938	Q6IQ32	FALSE	TRUE	6.67	ADNP2	9|16|9|4|1|1	40	6	0|0|0|0|0|0	0.67	66.67	0.06	FALSE
NFIX	Q14938	Q9BXF3	TRUE	TRUE	6.67	CECR2	8|5|6|7|6|8	40	6	0|0|0|0|2|2	0.95	10	0.01	FALSE
NFIX	Q14938	O15417	FALSE	TRUE	6.5	TNRC18	4|4|5|12|7|7	39	6	2|0|2|1|1|0	0.82	6.5	0.02	FALSE
NFIX	Q14938	P14866	FALSE	TRUE	6.5	HNRNPL	4|7|7|7|5|9	39	6	4|4|7|6|4|3	0	1.39	0.65	TRUE	pubmed:28611215
NFIX	Q14938	P17482	TRUE	TRUE	6.5	HOXB9	8|9|6|6|4|6	39	6	0|0|0|0|0|0	1	65	0	FALSE
NFIX	Q14938	Q92564	FALSE	TRUE	6.5	DCUN1D4	8|6|7|8|4|6	39	6	3|2|2|2|2|3	0.39	2.79	0.18	FALSE
NFIX	Q14938	Q9H165	FALSE	TRUE	6.5	BCL11A	8|7|9|6|4|5	39	6	2|1|4|3|3|1	0.39	2.79	0.18	FALSE
NFIX	Q14938	Q9HAV7	FALSE	TRUE	6.5	GRPEL1	6|7|8|6|8|4	39	6	9|5|10|5|5|4	0	1.03	0.71	FALSE
NFIX	Q14938	A0AV96	TRUE	TRUE	6.33	RBM47	10|10|6|5|3|4	38	6	1|1|1|0|0|0	0.92	12.67	0.01	FALSE
NFIX	Q14938	O60942	FALSE	TRUE	6.33	RNGTT	10|7|6|5|7|3	38	6	2|2|4|2|2|5	0.2	2.24	0.35	FALSE
NFIX	Q14938	P55317	TRUE	TRUE	6.33	FOXA1	7|6|5|7|7|6	38	6	0|0|0|0|0|0	1	63.33	0	TRUE	pubmed:25609649
NFIX	Q14938	P78337	TRUE	TRUE	6.33	PITX1	8|7|4|7|6|6	38	6	0|0|0|0|0|0	1	63.33	0	FALSE
NFIX	Q14938	Q6ZU65	FALSE	TRUE	6.33	UBN2	5|9|7|4|6|7	38	6	2|3|4|5|6|5	0.01	1.52	0.61	FALSE
NFIX	Q14938	Q96A47	FALSE	TRUE	6.33	ISL2	7|7|5|8|6|5	38	6	1|1|3|4|4|4	0.12	2.24	0.43	FALSE
NFIX	Q14938	Q9H2Z4	TRUE	TRUE	6.33	NKX2-4	6|8|4|7|6|7	38	6	0|0|0|0|0|0	1	63.33	0	FALSE
NFIX	Q14938	P41212	TRUE	TRUE	6.17	ETV6	4|4|3|7|8|11	37	6	0|1|0|1|0|0	0.96	18.5	0	FALSE
NFIX	Q14938	Q96EV2	FALSE	TRUE	6.17	RBM33	6|3|8|5|8|7	37	6	4|4|5|5|3|8	0	1.28	0.67	FALSE
NFIX	Q14938	Q14865	FALSE	TRUE	6	ARID5B	7|8|10|3|3|5	36	6	1|2|1|0|0|0	0.86	9	0.02	FALSE
NFIX	Q14938	Q76L83	FALSE	TRUE	6	ASXL2	6|5|6|7|7|5	36	6	6|5|3|5|4|5	0	1.29	0.68	FALSE
[truncated: 101 more rows]

## Sheet: Dataset 1B 3h BioID
Bait	Bait uniprot	Prey	Passes filter	Passes filter with rescue	AvgSpec	PreyGene	Spec	SpecSum	NumReplicates	ctrlCounts	SaintScore	FoldChange	BFDR	Known interaction	Pubmed ID
NFIA	Q12857	Q14839	FALSE	TRUE	262.67	CHD4	278|258|252	788	3	110|122|98	0	2.39	0.71	FALSE
NFIA	Q12857	Q6W2J9	TRUE	TRUE	253	BCOR	242|252|265	759	3	87|79|86	1	3.01	0	TRUE	pubmed:35140242
NFIA	Q12857	Q9HCK8	TRUE	TRUE	240.67	CHD8	236|256|230	722	3	88|86|85	1	2.79	0	FALSE
NFIA	Q12857	Q15652	TRUE	TRUE	186.67	JMJD1C	203|179|178	560	3	38|28|31	1	5.77	0	FALSE
NFIA	Q12857	O14686	TRUE	TRUE	130.67	KMT2D	144|116|132	392	3	4|5|6	1	26.13	0	TRUE	pubmed:35140242
NFIA	Q12857	Q9ULL5	TRUE	TRUE	124.33	PRR12	127|121|125	373	3	39|30|39	1	3.45	0	TRUE	pubmed:35140242
NFIA	Q12857	Q8IWI9	FALSE	TRUE	111	MGA	117|99|117	333	3	45|22|34	0.61	3.3	0.09	FALSE
NFIA	Q12857	Q9Y618	TRUE	TRUE	105.33	NCOR2	109|96|111	316	3	1|6|7	1	22.57	0	TRUE	pubmed:35140242
NFIA	Q12857	Q9UHF7	TRUE	TRUE	102.33	TRPS1	100|97|110	307	3	38|28|34	1	3.07	0	TRUE	pubmed:35140242
NFIA	Q12857	Q04726	TRUE	TRUE	98.67	TLE3	106|96|94	296	3	17|15|18	1	5.92	0	TRUE	pubmed:35140242;pubmed:37689310
NFIA	Q12857	Q8TD26	TRUE	TRUE	98.67	CHD6	113|86|97	296	3	18|31|28	1	3.84	0	FALSE
NFIA	Q12857	O75376	TRUE	TRUE	96.33	NCOR1	89|101|99	289	3	16|11|12	1	7.41	0	TRUE	pubmed:35140242
NFIA	Q12857	O14497	TRUE	TRUE	91.33	ARID1A	81|85|108	274	3	11|9|8	1	9.79	0	TRUE	pubmed:35140242
NFIA	Q12857	Q92922	TRUE	TRUE	90	SMARCC1	94|85|91	270	3	40|34|28	0.92	2.65	0.01	FALSE
NFIA	Q12857	O00712	TRUE	TRUE	87	NFIB	84|94|83	261	3	1|0|0	1	261	0	TRUE	pubmed:26871637;pubmed:28514442;pubmed:33961781;pubmed:35140242
NFIA	Q12857	P51532	TRUE	TRUE	86.67	SMARCA4	90|84|86	260	3	29|27|29	1	3.06	0	FALSE
NFIA	Q12857	Q09472	TRUE	TRUE	83.33	EP300	85|83|82	250	3	10|8|4	1	11.36	0	TRUE	pubmed:35140242
NFIA	Q12857	O15090	TRUE	TRUE	79.33	ZNF536	74|77|87	238	3	10|9|12	1	7.68	0	FALSE
NFIA	Q12857	Q8IVH2	TRUE	TRUE	79	FOXP4	79|83|75	237	3	14|9|13	1	6.58	0	TRUE	pubmed:35140242
NFIA	Q12857	O94776	FALSE	TRUE	78.33	MTA2	82|78|75	235	3	35|29|29	0.33	2.53	0.24	FALSE
NFIA	Q12857	Q9Y2X9	TRUE	TRUE	77.33	ZNF281	75|78|79	232	3	21|21|18	1	3.87	0	TRUE	pubmed:35140242
NFIA	Q12857	Q7Z5L9	TRUE	TRUE	77	IRF2BP2	75|78|78	231	3	10|13|12	1	6.6	0	TRUE	pubmed:35140242
NFIA	Q12857	Q8NHM5	TRUE	TRUE	75.33	KDM2B	89|56|81	226	3	17|20|22	1	3.83	0	TRUE	pubmed:35140242
NFIA	Q12857	Q96EB6	TRUE	TRUE	73.33	SIRT1	78|61|81	220	3	7|6|7	1	11	0	FALSE
NFIA	Q12857	Q92769	FALSE	TRUE	72	HDAC2	71|74|71	216	3	38|31|36	0	2.06	0.76	FALSE
NFIA	Q12857	Q8TE76	TRUE	TRUE	70.67	MORC4	71|66|75	212	3	22|14|11	1	4.51	0	FALSE
NFIA	Q12857	O15550	TRUE	TRUE	69.67	KDM6A	64|71|74	209	3	14|17|13	1	4.75	0	TRUE	pubmed:35140242
NFIA	Q12857	Q6N021	TRUE	TRUE	67.33	TET2	69|65|68	202	3	3|2|3	1	25.25	0	FALSE
NFIA	Q12857	Q8TAQ2	TRUE	TRUE	67.33	SMARCC2	67|66|69	202	3	20|16|14	1	4.04	0	FALSE
NFIA	Q12857	Q8N201	TRUE	TRUE	67	INTS1	75|61|65	201	3	15|16|11	1	4.79	0	FALSE
NFIA	Q12857	P15822	TRUE	TRUE	66.33	HIVEP1	68|60|71	199	3	12|12|8	1	6.22	0	TRUE	pubmed:35140242
NFIA	Q12857	Q8NEZ4	TRUE	TRUE	65.33	KMT2C	67|66|63	196	3	4|3|5	1	16.33	0	FALSE
NFIA	Q12857	O15014	TRUE	TRUE	64.67	ZNF609	70|66|58	194	3	3|3|2	1	24.25	0	TRUE	pubmed:35140242
NFIA	Q12857	Q9BZK7	FALSE	TRUE	62.67	TBL1XR1	59|68|61	188	3	27|20|21	0.82	2.76	0.03	FALSE
NFIA	Q12857	P10244	TRUE	TRUE	61.33	MYBL2	69|64|51	184	3	17|21|17	0.99	3.35	0	FALSE
NFIA	Q12857	Q6MZP7	TRUE	TRUE	60.33	LIN54	63|67|51	181	3	16|18|16	1	3.62	0	FALSE
NFIA	Q12857	Q8WXI9	FALSE	TRUE	58	GATAD2B	59|62|53	174	3	25|22|20	0.59	2.6	0.11	FALSE
NFIA	Q12857	Q12948	TRUE	TRUE	54.67	FOXC1	57|53|54	164	3	6|3|4	1	12.62	0	TRUE	pubmed:35140242
NFIA	Q12857	Q8WUA4	FALSE	TRUE	53.67	GTF3C2	57|56|48	161	3	29|24|24	0	2.09	0.73	FALSE
NFIA	Q12857	Q8IVW6	TRUE	TRUE	53	ARID3B	40|54|65	159	3	9|2|4	1	10.6	0	TRUE	pubmed:35140242
NFIA	Q12857	P08651	TRUE	TRUE	52.67	NFIC	51|54|53	158	3	0|0|0	1	526.67	0	TRUE	pubmed:35140242
NFIA	Q12857	Q9Y467	TRUE	TRUE	52	SALL2	55|51|50	156	3	14|17|20	1	3.06	0	FALSE
NFIA	Q12857	A6NHR9	TRUE	TRUE	51.67	SMCHD1	52|51|52	155	3	12|17|7	1	4.31	0	FALSE
NFIA	Q12857	Q9H582	TRUE	TRUE	50.67	ZNF644	55|45|52	152	3	11|9|8	1	5.43	0	TRUE	pubmed:35140242
NFIA	Q12857	Q92585	TRUE	TRUE	50.33	MAML1	50|51|50	151	3	17|16|14	1	3.21	0	TRUE	pubmed:35140242
NFIA	Q12857	Q96GM5	TRUE	TRUE	49	SMARCD1	47|44|56	147	3	17|6|9	1	4.59	0	TRUE	pubmed:35140242
NFIA	Q12857	Q9UBW7	FALSE	TRUE	48	ZMYM2	45|47|52	144	3	19|21|18	0.3	2.48	0.29	FALSE
NFIA	Q12857	Q12830	TRUE	TRUE	47.67	BPTF	52|48|43	143	3	16|6|10	1	4.47	0	FALSE
NFIA	Q12857	Q86T24	TRUE	TRUE	47.67	ZBTB33	48|46|49	143	3	10|13|7	1	4.77	0	FALSE
NFIA	Q12857	Q99496	FALSE	TRUE	47	RNF2	51|40|50	141	3	19|14|18	0.67	2.76	0.06	FALSE
NFIA	Q12857	Q9Y6Q9	TRUE	TRUE	46.67	NCOA3	41|53|46	140	3	1|5|6	1	11.67	0	TRUE	pubmed:35140242
NFIA	Q12857	Q9Y2G9	TRUE	TRUE	46.33	SBNO2	46|53|40	139	3	6|7|7	1	6.95	0	FALSE
NFIA	Q12857	O15164	TRUE	TRUE	45.67	TRIM24	50|40|47	137	3	14|11|14	1	3.51	0	FALSE
NFIA	Q12857	Q5VZL5	FALSE	TRUE	45.33	ZMYM4	43|42|51	136	3	17|21|24	0.01	2.19	0.61	FALSE
NFIA	Q12857	P31629	TRUE	TRUE	45	HIVEP2	44|45|46	135	3	3|2|2	1	19.29	0	FALSE
NFIA	Q12857	Q92793	TRUE	TRUE	45	CREBBP	50|47|38	135	3	3|3|2	1	16.88	0	TRUE	pubmed:35140242
NFIA	Q12857	Q96ST3	TRUE	TRUE	45	SIN3A	46|43|46	135	3	19|15|11	1	3	0	FALSE
NFIA	Q12857	Q9H7S9	TRUE	TRUE	45	ZNF703	52|39|44	135	3	5|8|7	1	6.75	0	FALSE
NFIA	Q12857	Q9Y4A5	TRUE	TRUE	45	TRRAP	49|38|48	135	3	13|12|8	1	4.09	0	FALSE
NFIA	Q12857	Q99856	TRUE	TRUE	44	ARID3A	41|48|43	132	3	2|1|4	1	18.86	0	TRUE	pubmed:35140242
NFIA	Q12857	Q15596	TRUE	TRUE	43	NCOA2	42|45|42	129	3	11|17|19	0.96	2.74	0.01	TRUE	pubmed:35140242
NFIA	Q12857	Q96RK0	TRUE	TRUE	42.67	CIC	45|42|41	128	3	6|3|4	1	9.85	0	TRUE	pubmed:29844126;pubmed:35140242
NFIA	Q12857	Q14687	TRUE	TRUE	42.33	GSE1	51|47|29	127	3	5|12|6	1	5.52	0	TRUE	pubmed:35140242
NFIA	Q12857	Q96RE7	TRUE	TRUE	42.33	NACC1	46|37|44	127	3	5|6|8	1	6.68	0	FALSE
NFIA	Q12857	O95365	TRUE	TRUE	42	ZBTB7A	43|39|44	126	3	10|8|13	1	4.06	0	FALSE
NFIA	Q12857	O95785	TRUE	TRUE	42	WIZ	38|45|43	126	3	14|9|12	1	3.6	0	TRUE	pubmed:35140242
NFIA	Q12857	Q9NUA8	TRUE	TRUE	40.67	ZBTB40	41|36|45	122	3	6|2|8	1	7.62	0	FALSE
NFIA	Q12857	Q96L91	TRUE	TRUE	40.33	EP400	46|34|41	121	3	13|4|7	1	5.04	0	FALSE
NFIA	Q12857	Q5TKA1	FALSE	TRUE	40	LIN9	36|41|43	120	3	17|16|11	0.66	2.73	0.07	FALSE
NFIA	Q12857	Q68CP9	TRUE	TRUE	40	ARID2	32|47|41	120	3	8|9|11	1	4.29	0	FALSE
NFIA	Q12857	Q8NFD5	TRUE	TRUE	39.67	ARID1B	36|35|48	119	3	1|0|2	1	39.67	0	TRUE	pubmed:35140242
NFIA	Q12857	Q9NSC2	TRUE	TRUE	39.67	SALL1	43|39|37	119	3	2|0|1	1	39.67	0	FALSE
NFIA	Q12857	O15379	TRUE	TRUE	39.33	HDAC3	37|39|42	118	3	12|12|11	1	3.37	0	FALSE
NFIA	Q12857	Q03112	TRUE	TRUE	39.33	MECOM	41|39|38	118	3	0|1|0	1	118	0	FALSE
NFIA	Q12857	Q9H2P0	FALSE	TRUE	39	ADNP	37|39|41	117	3	15|15|15	0.43	2.6	0.17	FALSE
NFIA	Q12857	O00512	TRUE	TRUE	38.67	BCL9	45|35|36	116	3	0|1|1	1	58	0	TRUE	pubmed:35140242
NFIA	Q12857	P12755	TRUE	TRUE	37.67	SKI	36|36|41	113	3	4|3|3	1	11.3	0	FALSE
NFIA	Q12857	O75925	TRUE	TRUE	37	PIAS1	39|35|37	111	3	4|4|4	1	9.25	0	FALSE
NFIA	Q12857	Q13547	FALSE	TRUE	37	HDAC1	39|35|37	111	3	14|15|13	0.52	2.64	0.13	FALSE
NFIA	Q12857	Q92785	TRUE	TRUE	36.67	DPF2	33|38|39	110	3	2|4|4	1	11	0	TRUE	pubmed:35140242
NFIA	Q12857	Q9HCM1	TRUE	TRUE	36.33	RESF1	35|33|41	109	3	9|6|6	1	5.19	0	FALSE
NFIA	Q12857	Q9UMN6	TRUE	TRUE	36.33	KMT2B	37|34|38	109	3	9|10|6	1	4.36	0	FALSE
NFIA	Q12857	Q9NVM9	FALSE	TRUE	36	INTS13	38|32|38	108	3	17|21|16	0	2	0.72	FALSE
NFIA	Q12857	Q04724	TRUE	TRUE	35.67	TLE1	35|37|35	107	3	4|5|6	1	7.13	0	TRUE	pubmed:35140242
NFIA	Q12857	Q01664	TRUE	TRUE	35.33	TFAP4	34|34|38	106	3	3|1|2	1	17.67	0	TRUE	pubmed:19505873
NFIA	Q12857	Q96KQ7	TRUE	TRUE	35.33	EHMT2	39|32|35	106	3	12|6|9	1	3.93	0	FALSE
NFIA	Q12857	O15417	TRUE	TRUE	34	TNRC18	34|35|33	102	3	0|0|1	1	102	0	FALSE
NFIA	Q12857	Q15788	TRUE	TRUE	34	NCOA1	36|32|34	102	3	5|3|5	1	7.85	0	FALSE
NFIA	Q12857	Q96F45	TRUE	TRUE	34	ZNF503	32|39|31	102	3	4|4|2	1	10.2	0	FALSE
NFIA	Q12857	Q15911	TRUE	TRUE	33	ZFHX3	29|29|41	99	3	5|3|5	1	7.62	0	FALSE
NFIA	Q12857	Q15648	TRUE	TRUE	32.33	MED1	31|34|32	97	3	10|8|10	1	3.46	0	FALSE
NFIA	Q12857	Q3L8U1	TRUE	TRUE	32	CHD9	32|36|28	96	3	0|1|4	1	19.2	0	FALSE
NFIA	Q12857	Q6ZRI6	TRUE	TRUE	32	C15orf39	32|36|28	96	3	4|0|1	1	19.2	0	FALSE
NFIA	Q12857	O15409	TRUE	TRUE	31	FOXP2	38|27|28	93	3	1|1|3	1	18.6	0	FALSE
NFIA	Q12857	Q63HK5	TRUE	TRUE	31	TSHZ3	34|30|29	93	3	2|4|2	1	11.62	0	FALSE
NFIA	Q12857	Q8IU81	TRUE	TRUE	31	IRF2BP1	31|34|28	93	3	3|4|1	1	11.62	0	FALSE
NFIA	Q12857	Q9H334	TRUE	TRUE	31	FOXP1	31|34|28	93	3	4|4|3	1	8.45	0	TRUE	pubmed:35140242
NFIA	Q12857	O60907	TRUE	TRUE	30.67	TBL1X	31|30|31	92	3	8|5|6	1	4.84	0	TRUE	pubmed:35140242
NFIA	Q12857	P38398	TRUE	TRUE	30.67	BRCA1	28|24|40	92	3	10|6|4	1	4.6	0	FALSE
NFIA	Q12857	Q8WW38	TRUE	TRUE	30.67	ZFPM2	32|26|34	92	3	3|4|1	1	11.5	0	FALSE
NFIA	Q12857	Q14592	TRUE	TRUE	30.33	ZNF460	30|30|31	91	3	7|10|7	1	3.79	0	FALSE
NFIA	Q12857	Q6ZW49	TRUE	TRUE	30.33	PAXIP1	34|29|28	91	3	11|2|4	0.97	5.35	0	TRUE	pubmed:35140242
NFIA	Q12857	Q9NZM4	TRUE	TRUE	30.33	BICRA	31|29|31	91	3	9|2|8	1	4.79	0	FALSE
NFIA	Q12857	Q9ULJ3	TRUE	TRUE	30.33	ZBTB21	29|31|31	91	3	10|9|9	1	3.25	0	FALSE
NFIA	Q12857	O95983	FALSE	TRUE	30	MBD3	30|30|30	90	3	12|17|11	0	2.25	0.66	FALSE
NFIA	Q12857	Q6KC79	TRUE	TRUE	30	NIPBL	24|26|40	90	3	6|7|8	1	4.29	0	FALSE
NFIA	Q12857	Q93074	TRUE	TRUE	30	MED12	30|31|29	90	3	9|3|9	1	4.29	0	FALSE
NFIA	Q12857	Q9UPN9	TRUE	TRUE	29.67	TRIM33	32|28|29	89	3	9|6|9	1	3.71	0	FALSE
NFIA	Q12857	Q9HAZ2	TRUE	TRUE	29.33	PRDM16	33|32|23	88	3	0|0|0	1	293.33	0	FALSE
NFIA	Q12857	Q70CQ2	TRUE	TRUE	29	USP34	27|31|29	87	3	9|7|7	1	3.78	0	FALSE
NFIA	Q12857	Q9ULD9	TRUE	TRUE	28.67	ZNF608	28|34|24	86	3	1|0|0	1	86	0	TRUE	pubmed:35140242
NFIA	Q12857	Q8N3U4	TRUE	TRUE	28.33	STAG2	28|29|28	85	3	5|10|8	1	3.7	0	FALSE
NFIA	Q12857	Q96DT7	TRUE	TRUE	28.33	ZBTB10	29|30|26	85	3	4|2|6	1	7.08	0	FALSE
NFIA	Q12857	Q14686	TRUE	TRUE	27.67	NCOA6	28|29|26	83	3	0|2|1	1	27.67	0	FALSE
NFIA	Q12857	Q92925	TRUE	TRUE	27.67	SMARCD2	27|30|26	83	3	6|5|8	1	4.37	0	TRUE	pubmed:35140242
NFIA	Q12857	O60315	TRUE	TRUE	27.33	ZEB2	26|30|26	82	3	3|0|1	1	20.5	0	FALSE
NFIA	Q12857	Q7Z3K3	TRUE	TRUE	27.33	POGZ	27|26|29	82	3	9|1|6	0.98	5.12	0	FALSE
NFIA	Q12857	Q6NUN9	TRUE	TRUE	26	ZNF746	29|22|27	78	3	1|0|0	1	78	0	FALSE
NFIA	Q12857	O75182	TRUE	TRUE	25.67	SIN3B	28|25|24	77	3	10|9|6	0.94	3.08	0.01	FALSE
NFIA	Q12857	P51531	TRUE	TRUE	25.67	SMARCA2	23|26|28	77	3	4|2|4	1	7.7	0	TRUE	pubmed:35140242
NFIA	Q12857	Q06587	TRUE	TRUE	25.67	RING1	29|23|25	77	3	10|6|6	0.99	3.5	0	FALSE
NFIA	Q12857	P56545	TRUE	TRUE	25.33	CTBP2	23|28|25	76	3	10|4|6	1	3.8	0	FALSE
NFIA	Q12857	Q12824	TRUE	TRUE	25.33	SMARCB1	28|24|24	76	3	7|7|8	1	3.45	0	FALSE
NFIA	Q12857	Q6P4R8	FALSE	TRUE	25	NFRKB	24|27|24	75	3	15|8|9	0.03	2.34	0.55	FALSE
NFIA	Q12857	Q9BSM1	FALSE	TRUE	25	PCGF1	25|22|28	75	3	7|12|5	0.7	3.12	0.05	FALSE
NFIA	Q12857	Q9P2D1	TRUE	TRUE	25	CHD7	28|27|20	75	3	2|1|0	1	25	0	FALSE
NFIA	Q12857	Q13485	TRUE	TRUE	24.67	SMAD4	20|23|31	74	3	3|4|3	1	7.4	0	TRUE	pubmed:18215124
NFIA	Q12857	Q9HCM7	TRUE	TRUE	24.67	FBRSL1	27|26|21	74	3	2|4|3	1	8.22	0	FALSE
NFIA	Q12857	Q9Y6X9	TRUE	TRUE	24.67	MORC2	27|27|20	74	3	1|2|2	1	14.8	0	FALSE
NFIA	Q12857	P40692	FALSE	TRUE	24.33	MLH1	25|28|20	73	3	17|18|17	0	1.4	0.76	FALSE
NFIA	Q12857	Q9UPP1	TRUE	TRUE	24.33	PHF8	29|22|22	73	3	8|4|6	1	4.06	0	FALSE
NFIA	Q12857	Q9UKL0	FALSE	TRUE	23.33	RCOR1	24|22|24	70	3	8|8|8	0.84	2.92	0.02	FALSE
NFIA	Q12857	P26358	FALSE	TRUE	22.67	DNMT1	24|20|24	68	3	12|17|20	0	1.39	0.76	FALSE
NFIA	Q12857	O60244	TRUE	TRUE	22.33	MED14	25|21|21	67	3	6|9|4	0.99	3.53	0	FALSE
NFIA	Q12857	Q7Z589	TRUE	TRUE	22.33	EMSY	22|23|22	67	3	6|7|8	0.98	3.19	0	FALSE
NFIA	Q12857	Q9Y6X8	TRUE	TRUE	22.33	ZHX2	24|18|25	67	3	3|0|2	1	13.4	0	FALSE
NFIA	Q12857	Q9NTZ6	FALSE	TRUE	22	RBM12	18|27|21	66	3	31|23|27	0	0.81	0.79	FALSE
NFIA	Q12857	Q9BTC8	TRUE	TRUE	21.67	MTA3	23|21|21	65	3	9|6|6	0.94	3.1	0.01	FALSE
NFIA	Q12857	Q8IY67	FALSE	TRUE	21.33	RAVER1	26|19|19	64	3	13|12|12	0	1.73	0.7	FALSE
NFIA	Q12857	Q12873	TRUE	TRUE	21	CHD3	20|19|24	63	3	5|5|7	0.99	3.71	0	FALSE
NFIA	Q12857	Q92618	TRUE	TRUE	21	ZNF516	21|19|23	63	3	1|2|0	1	21	0	FALSE
NFIA	Q12857	Q9NQB0	TRUE	TRUE	21	TCF7L2	21|22|20	63	3	2|2|2	1	10.5	0	TRUE	pubmed:35140242
NFIA	Q12857	A0AVK6	TRUE	TRUE	20.67	E2F8	23|18|21	62	3	2|4|5	1	5.64	0	FALSE
NFIA	Q12857	P25440	TRUE	TRUE	20.67	BRD2	22|23|17	62	3	5|3|5	1	4.77	0	FALSE
NFIA	Q12857	O95872	TRUE	TRUE	20.33	GPANK1	19|18|24	61	3	6|3|5	1	4.36	0	FALSE
NFIA	Q12857	Q86XI2	FALSE	TRUE	20.33	NCAPG2	22|15|24	61	3	16|16|10	0	1.45	0.75	FALSE
NFIA	Q12857	Q9BX63	FALSE	TRUE	20.33	BRIP1	25|20|16	61	3	5|7|5	0.86	3.59	0.02	FALSE
NFIA	Q12857	P12757	TRUE	TRUE	20	SKIL	20|21|19	60	3	0|0|0	1	200	0	FALSE
NFIA	Q12857	Q96L73	TRUE	TRUE	20	NSD1	24|18|18	60	3	1|0|2	1	20	0	FALSE
NFIA	Q12857	Q9HAH7	TRUE	TRUE	20	FBRS	22|20|18	60	3	5|3|7	1	4	0	FALSE
NFIA	Q12857	Q969J2	TRUE	TRUE	19.33	ZKSCAN4	22|15|21	58	3	2|2|5	1	6.44	0	FALSE
NFIA	Q12857	O43439	TRUE	TRUE	19	CBFA2T2	20|22|15	57	3	0|0|0	1	190	0	FALSE
NFIA	Q12857	P19793	TRUE	TRUE	19	RXRA	22|17|18	57	3	5|4|3	1	4.75	0	FALSE
NFIA	Q12857	P52747	TRUE	TRUE	19	ZNF143	19|20|18	57	3	4|2|3	1	6.33	0	FALSE
NFIA	Q12857	Q14938	TRUE	TRUE	19	NFIX	20|21|16	57	3	0|0|0	1	190	0	TRUE	pubmed:35140242
NFIA	Q12857	Q96SY0	FALSE	TRUE	19	INTS14	19|19|19	57	3	11|14|12	0	1.54	0.75	FALSE
NFIA	Q12857	O60885	TRUE	TRUE	18.67	BRD4	16|22|18	56	3	4|4|5	1	4.31	0	FALSE
NFIA	Q12857	O75362	TRUE	TRUE	18.67	ZNF217	20|20|16	56	3	1|1|4	1	9.33	0	FALSE
NFIA	Q12857	Q9H4Z2	TRUE	TRUE	18.67	ZNF335	15|20|21	56	3	1|1|1	1	18.67	0	FALSE
NFIA	Q12857	Q9ULG1	FALSE	TRUE	18.67	INO80	20|18|18	56	3	9|3|3	0.83	3.73	0.02	FALSE
NFIA	Q12857	P54198	FALSE	TRUE	18.33	HIRA	17|19|19	55	3	11|6|8	0.01	2.2	0.61	FALSE
NFIA	Q12857	Q14865	TRUE	TRUE	18.33	ARID5B	20|19|16	55	3	3|1|0	1	13.75	0	FALSE
NFIA	Q12857	Q9Y6J9	TRUE	TRUE	18	TAF6L	16|18|20	54	3	4|6|2	1	4.5	0	FALSE
NFIA	Q12857	O95625	TRUE	TRUE	17.67	ZBTB11	17|15|21	53	3	6|3|2	1	4.82	0	FALSE
NFIA	Q12857	Q92908	TRUE	TRUE	17.67	GATA6	19|17|17	53	3	3|2|2	1	7.57	0	FALSE
NFIA	Q12857	Q9UGU0	TRUE	TRUE	17.67	TCF20	25|12|16	53	3	0|0|0	1	176.67	0	FALSE
NFIA	Q12857	P49116	TRUE	TRUE	17	NR2C2	18|16|17	51	3	2|0|0	1	25.5	0	FALSE
NFIA	Q12857	Q86U70	TRUE	TRUE	17	LDB1	13|21|17	51	3	5|1|4	0.99	5.1	0	FALSE
NFIA	Q12857	O95218	TRUE	TRUE	16.67	ZRANB2	19|15|16	50	3	4|4|7	0.9	3.33	0.01	FALSE
NFIA	Q12857	P43694	TRUE	TRUE	16.67	GATA4	14|15|21	50	3	0|0|0	1	166.67	0	FALSE
NFIA	Q12857	Q01543	TRUE	TRUE	16.67	FLI1	19|15|16	50	3	0|0|0	1	166.67	0	FALSE
NFIA	Q12857	Q8IY57	TRUE	TRUE	16.67	YAF2	16|16|18	50	3	3|2|1	1	8.33	0	FALSE
NFIA	Q12857	O43151	TRUE	TRUE	16.33	TET3	19|13|17	49	3	0|0|0	1	163.33	0	FALSE
NFIA	Q12857	P41182	TRUE	TRUE	16	BCL6	17|16|15	48	3	0|0|0	1	160	0	FALSE
NFIA	Q12857	Q9H165	TRUE	TRUE	16	BCL11A	14|16|18	48	3	0|0|1	1	48	0	FALSE
NFIA	Q12857	O75461	FALSE	TRUE	15.67	E2F6	15|16|16	47	3	8|6|5	0.12	2.47	0.45	TRUE	pubmed:35140242
NFIA	Q12857	Q86Z02	TRUE	TRUE	15.67	HIPK1	18|18|11	47	3	0|0|0	1	156.67	0	FALSE
NFIA	Q12857	Q969R5	FALSE	TRUE	15.67	L3MBTL2	13|16|18	47	3	9|6|7	0.03	2.14	0.55	FALSE
NFIA	Q12857	Q9Y620	TRUE	TRUE	15.67	RAD54B	15|16|16	47	3	1|4|5	1	4.7	0	FALSE
NFIA	Q12857	P61968	TRUE	TRUE	15	LMO4	18|15|12	45	3	0|0|0	1	150	0	FALSE
NFIA	Q12857	Q86SE9	TRUE	TRUE	15	PCGF5	16|15|14	45	3	6|5|3	0.87	3.21	0.01	FALSE
NFIA	Q12857	Q92782	TRUE	TRUE	15	DPF1	17|15|13	45	3	1|1|1	1	15	0	TRUE	pubmed:35140242
NFIA	Q12857	P81133	TRUE	TRUE	14.67	SIM1	14|13|17	44	3	0|0|0	1	146.67	0	FALSE
NFIA	Q12857	Q9H981	TRUE	TRUE	14.67	ACTR8	14|18|12	44	3	0|0|0	1	146.67	0	FALSE
NFIA	Q12857	O43829	TRUE	TRUE	14.33	ZBTB14	16|13|14	43	3	0|0|0	1	143.33	0	FALSE
NFIA	Q12857	P50548	TRUE	TRUE	14.33	ERF	13|15|15	43	3	0|0|0	1	143.33	0	FALSE
NFIA	Q12857	P85037	TRUE	TRUE	14.33	FOXK1	16|12|15	43	3	2|3|1	1	7.17	0	FALSE
NFIA	Q12857	Q8N2W9	TRUE	TRUE	14.33	PIAS4	13|15|15	43	3	0|0|0	1	143.33	0	FALSE
NFIA	Q12857	P35869	TRUE	TRUE	14	AHR	17|14|11	42	3	1|2|1	1	10.5	0	FALSE
NFIA	Q12857	P49750	FALSE	TRUE	14	YLPM1	12|15|15	42	3	30|26|27	0	0.51	0.79	FALSE
NFIA	Q12857	P81877	TRUE	TRUE	14	SSBP2	13|12|17	42	3	3|4|1	1	5.25	0	FALSE
NFIA	Q12857	Q01826	FALSE	TRUE	14	SATB1	15|13|14	42	3	5|3|5	0.85	3.23	0.02	FALSE
NFIA	Q12857	Q15723	TRUE	TRUE	14	ELF2	14|13|15	42	3	1|1|1	1	14	0	TRUE	pubmed:35140242
NFIA	Q12857	Q6ZSZ6	TRUE	TRUE	14	TSHZ1	19|13|10	42	3	0|0|0	1	140	0	FALSE
NFIA	Q12857	Q8IX12	FALSE	TRUE	14	CCAR1	17|11|14	42	3	9|11|9	0	1.45	0.72	FALSE
NFIA	Q12857	Q9UEG4	TRUE	TRUE	14	ZNF629	12|16|14	42	3	2|3|2	1	6	0	FALSE
NFIA	Q12857	P17028	TRUE	TRUE	13.67	ZNF24	12|12|17	41	3	4|2|3	0.98	4.56	0	FALSE
NFIA	Q12857	Q14135	TRUE	TRUE	13.67	VGLL4	15|13|13	41	3	0|2|3	1	8.2	0	FALSE
NFIA	Q12857	P18887	FALSE	TRUE	13.33	XRCC1	13|7|20	40	3	4|3|4	0.65	3.64	0.07	FALSE
NFIA	Q12857	Q5T5X7	TRUE	TRUE	13.33	BEND3	13|16|11	40	3	4|2|2	0.99	5	0	FALSE
NFIA	Q12857	Q96JB3	TRUE	TRUE	13.33	HIC2	14|12|14	40	3	0|2|1	1	13.33	0	FALSE
NFIA	Q12857	P13056	TRUE	TRUE	13	NR2C1	13|12|14	39	3	2|1|2	1	7.8	0	TRUE	pubmed:35140242
NFIA	Q12857	P20719	TRUE	TRUE	13	HOXA5	13|12|14	39	3	0|0|0	1	130	0	FALSE
NFIA	Q12857	Q9UIU6	TRUE	TRUE	13	SIX4	12|12|15	39	3	0|3|1	1	9.75	0	TRUE	pubmed:35140242
NFIA	Q12857	P35712	TRUE	TRUE	12.67	SOX6	16|11|11	38	3	0|0|0	1	126.67	0	TRUE	pubmed:35140242
NFIA	Q12857	Q08050	TRUE	TRUE	12.67	FOXM1	15|10|13	38	3	0|0|1	1	38	0	FALSE
NFIA	Q12857	Q99697	TRUE	TRUE	12.67	PITX2	13|12|13	38	3	0|0|0	1	126.67	0	FALSE
NFIA	Q12857	Q9HBZ2	TRUE	TRUE	12.67	ARNT2	13|13|12	38	3	1|2|3	1	6.33	0	FALSE
NFIA	Q12857	Q9UQR1	TRUE	TRUE	12.67	ZNF148	15|12|11	38	3	3|0|0	0.97	12.67	0	TRUE	pubmed:35140242
NFIA	Q12857	O95677	TRUE	TRUE	12.33	EYA4	11|13|13	37	3	1|1|3	1	7.4	0	FALSE
NFIA	Q12857	P32519	TRUE	TRUE	12.33	ELF1	13|11|13	37	3	1|3|2	1	6.17	0	TRUE	pubmed:35140242
NFIA	Q12857	Q13363	TRUE	TRUE	12.33	CTBP1	15|11|11	37	3	2|0|1	1	12.33	0	FALSE
NFIA	Q12857	Q9Y6J0	TRUE	TRUE	12.33	CABIN1	14|10|13	37	3	4|2|2	0.97	4.63	0	FALSE
NFIA	Q12857	O15062	TRUE	TRUE	12	ZBTB5	8|14|14	36	3	0|1|1	1	18	0	FALSE
NFIA	Q12857	Q76L83	TRUE	TRUE	12	ASXL2	7|14|15	36	3	1|0|0	1	36	0	FALSE
NFIA	Q12857	Q8TEK3	TRUE	TRUE	12	DOT1L	13|11|12	36	3	1|1|0	1	18	0	FALSE
NFIA	Q12857	Q92766	TRUE	TRUE	12	RREB1	12|12|12	36	3	0|0|1	1	36	0	FALSE
NFIA	Q12857	Q9Y3C7	TRUE	TRUE	12	MED31	13|8|15	36	3	1|2|1	0.99	9	0	FALSE
NFIA	Q12857	Q02086	TRUE	TRUE	11.67	SP2	10|14|11	35	3	0|0|0	1	116.67	0	FALSE
NFIA	Q12857	Q86TJ2	TRUE	TRUE	11.67	TADA2B	14|9|12	35	3	1|1|1	1	11.67	0	FALSE
NFIA	Q12857	Q92560	TRUE	TRUE	11.67	BAP1	10|12|13	35	3	0|2|1	1	11.67	0	FALSE
NFIA	Q12857	Q9H4I2	TRUE	TRUE	11.67	ZHX3	13|10|12	35	3	0|1|0	1	35	0	FALSE
NFIA	Q12857	Q92993	TRUE	TRUE	11.33	KAT5	10|10|14	34	3	1|1|1	1	11.33	0	FALSE
NFIA	Q12857	Q96A47	TRUE	TRUE	11.33	ISL2	12|8|14	34	3	3|1|2	0.96	5.67	0.01	FALSE
NFIA	Q12857	Q9P281	TRUE	TRUE	11.33	BAHCC1	9|13|12	34	3	0|0|0	1	113.33	0	FALSE
NFIA	Q12857	P06400	TRUE	TRUE	11	RB1	14|10|9	33	3	2|2|3	0.95	4.71	0.01	FALSE
NFIA	Q12857	Q5TGY3	TRUE	TRUE	11	AHDC1	13|8|12	33	3	1|0|0	1	33	0	FALSE
NFIA	Q12857	Q86XN7	TRUE	TRUE	11	PROSER1	12|10|11	33	3	4|0|1	0.91	6.6	0.01	FALSE
NFIA	Q12857	Q96JN0	TRUE	TRUE	11	LCOR	13|9|11	33	3	0|0|0	1	110	0	FALSE
NFIA	Q12857	Q9ULK4	TRUE	TRUE	11	MED23	12|10|11	33	3	2|2|2	0.99	5.5	0	FALSE
NFIA	Q12857	P49916	FALSE	TRUE	10.67	LIG3	11|2|19	32	3	5|2|2	0.64	3.56	0.08	FALSE
NFIA	Q12857	P50219	TRUE	TRUE	10.67	MNX1	9|12|11	32	3	1|1|0	1	16	0	TRUE	pubmed:35140242
NFIA	Q12857	Q8WXX7	TRUE	TRUE	10.67	AUTS2	11|10|11	32	3	0|0|0	1	106.67	0	FALSE
NFIA	Q12857	Q8WY36	FALSE	TRUE	10.67	BBX	12|10|10	32	3	4|1|4	0.85	3.56	0.02	FALSE
NFIA	Q12857	Q9NP50	TRUE	TRUE	10.67	SINHCAF	12|9|11	32	3	3|0|2	0.98	6.4	0	FALSE
NFIA	Q12857	Q9NPG3	TRUE	TRUE	10.67	UBN1	10|12|10	32	3	2|0|0	0.99	16	0	FALSE
NFIA	Q12857	Q9P2R6	TRUE	TRUE	10.67	RERE	14|9|9	32	3	0|0|0	1	106.67	0	FALSE
NFIA	Q12857	Q9Y2K1	TRUE	TRUE	10.67	ZBTB1	8|14|10	32	3	0|0|0	1	106.67	0	FALSE
NFIA	Q12857	Q5PSV4	TRUE	TRUE	10.33	BRMS1L	7|10|14	31	3	2|2|2	0.89	5.17	0.01	FALSE
NFIA	Q12857	Q92613	TRUE	TRUE	10.33	JADE3	16|12|3	31	3	0|1|0	0.97	31	0	FALSE
NFIA	Q12857	Q96CB8	FALSE	TRUE	10.33	INTS12	10|10|11	31	3	3|2|4	0.84	3.44	0.02	FALSE
NFIA	Q12857	Q96QT6	TRUE	TRUE	10.33	PHF12	10|8|13	31	3	1|0|2	1	10.33	0	FALSE
NFIA	Q12857	Q9UKD1	TRUE	TRUE	10.33	GMEB2	10|11|10	31	3	2|2|2	0.99	5.17	0	FALSE
NFIA	Q12857	O75529	FALSE	TRUE	10	TAF5L	9|12|9	30	3	4|1|4	0.68	3.33	0.06	FALSE
NFIA	Q12857	P26367	TRUE	TRUE	10	PAX6	6|11|13	30	3	0|0|0	1	100	0	TRUE	pubmed:35140242
NFIA	Q12857	Q06546	TRUE	TRUE	10	GABPA	13|7|10	30	3	0|0|1	1	30	0	FALSE
NFIA	Q12857	Q2TAL8	TRUE	TRUE	10	QRICH1	12|9|9	30	3	1|1|1	1	10	0	FALSE
NFIA	Q12857	Q6ZU65	FALSE	TRUE	10	UBN2	10|6|14	30	3	3|1|3	0.72	4.29	0.05	FALSE
NFIA	Q12857	Q9BWF3	FALSE	TRUE	10	RBM4	9|6|15	30	3	6|3|6	0.26	2	0.31	FALSE
NFIA	Q12857	Q9UHB7	FALSE	TRUE	10	AFF4	10|8|12	30	3	5|2|2	0.67	3.33	0.06	FALSE
NFIA	Q12857	Q9Y2X0	TRUE	TRUE	10	MED16	9|12|9	30	3	2|1|3	0.97	5	0	FALSE
NFIA	Q12857	P54821	TRUE	TRUE	9.67	PRRX1	10|8|11	29	3	0|0|0	1	96.67	0	FALSE
NFIA	Q12857	Q68DI1	TRUE	TRUE	9.67	ZNF776	10|11|8	29	3	0|0|1	1	29	0	FALSE
NFIA	Q12857	Q8N196	TRUE	TRUE	9.67	SIX5	10|8|11	29	3	0|0|0	1	96.67	0	FALSE
NFIA	Q12857	Q9Y5S9	FALSE	TRUE	9.67	RBM8A	9|9|11	29	3	7|6|9	0	1.32	0.73	FALSE
NFIA	Q12857	Q12996	FALSE	TRUE	9.33	CSTF3	11|7|10	28	3	5|6|5	0	1.75	0.64	FALSE
NFIA	Q12857	Q96SI1	TRUE	TRUE	9.33	KCTD15	10|11|7	28	3	0|1|0	1	28	0	FALSE
NFIA	Q12857	P55198	FALSE	TRUE	9	MLLT6	11|5|11	27	3	4|1|1	0.7	4.5	0.05	FALSE
NFIA	Q12857	Q06330	TRUE	TRUE	9	RBPJ	6|9|12	27	3	0|0|0	1	90	0	TRUE	pubmed:25609649
NFIA	Q12857	Q8NF64	FALSE	TRUE	9	ZMIZ2	8|10|9	27	3	1|3|4	0.72	3.38	0.05	FALSE
NFIA	Q12857	Q8WUU5	TRUE	TRUE	9	GATAD1	7|11|9	27	3	2|1|0	0.99	9	0	FALSE
NFIA	Q12857	Q96K83	TRUE	TRUE	9	ZNF521	9|7|11	27	3	0|0|0	1	90	0	FALSE
NFIA	Q12857	Q9UHV7	TRUE	TRUE	9	MED13	9|9|9	27	3	2|3|2	0.89	3.86	0.01	FALSE
NFIA	Q12857	Q9Y692	TRUE	TRUE	9	GMEB1	13|6|8	27	3	0|0|1	1	27	0	FALSE
NFIA	Q12857	O15060	TRUE	TRUE	8.67	ZBTB39	7|11|8	26	3	0|0|0	1	86.67	0	FALSE
NFIA	Q12857	O75132	TRUE	TRUE	8.67	ZBED4	7|9|10	26	3	1|2|1	0.98	6.5	0	FALSE
NFIA	Q12857	P24468	TRUE	TRUE	8.67	NR2F2	7|9|10	26	3	0|0|0	1	86.67	0	FALSE
NFIA	Q12857	Q08117	TRUE	TRUE	8.67	TLE5	9|8|9	26	3	2|3|0	0.94	5.2	0.01	TRUE	pubmed:35140242
NFIA	Q12857	Q3KNV8	TRUE	TRUE	8.67	PCGF3	9|8|9	26	3	0|0|1	1	26	0	FALSE
NFIA	Q12857	Q6IQ21	TRUE	TRUE	8.67	ZNF770	9|9|8	26	3	3|2|1	0.93	4.33	0.01	FALSE
NFIA	Q12857	Q6PJG2	TRUE	TRUE	8.67	MIDEAS	8|8|10	26	3	0|0|0	1	86.67	0	TRUE	pubmed:35140242
NFIA	Q12857	Q86Y25	TRUE	TRUE	8.67	ZNF354C	9|10|7	26	3	3|1|2	0.87	4.33	0.01	FALSE
NFIA	Q12857	Q96AV8	TRUE	TRUE	8.67	E2F7	8|12|6	26	3	0|1|0	1	26	0	FALSE
NFIA	Q12857	Q9BWW4	TRUE	TRUE	8.67	SSBP3	6|8|12	26	3	1|1|1	0.97	8.67	0	TRUE	pubmed:35140242
NFIA	Q12857	P54278	FALSE	TRUE	8.33	PMS2	7|12|6	25	3	2|3|3	0.43	3.13	0.17	FALSE
NFIA	Q12857	P55317	TRUE	TRUE	8.33	FOXA1	9|9|7	25	3	0|0|0	1	83.33	0	TRUE	pubmed:35140242
NFIA	Q12857	Q92889	FALSE	TRUE	8.33	ERCC4	7|9|9	25	3	3|5|4	0.03	2.08	0.55	FALSE
NFIA	Q12857	Q99728	TRUE	TRUE	8.33	BARD1	10|7|8	25	3	1|2|0	0.99	8.33	0	FALSE
NFIA	Q12857	Q9BZR9	TRUE	TRUE	8.33	TRIM8	11|5|9	25	3	0|0|0	1	83.33	0	FALSE
NFIA	Q12857	Q9UPW0	TRUE	TRUE	8.33	FOXJ3	10|7|8	25	3	0|0|0	1	83.33	0	FALSE
NFIA	Q12857	O15350	TRUE	TRUE	8	TP73	10|6|8	24	3	0|0|2	0.95	12	0.01	FALSE
NFIA	Q12857	P17544	TRUE	TRUE	8	ATF7	9|6|9	24	3	0|2|0	0.96	12	0.01	FALSE
NFIA	Q12857	Q14119	TRUE	TRUE	8	VEZF1	9|7|8	24	3	0|0|0	1	80	0	FALSE
NFIA	Q12857	Q14190	TRUE	TRUE	8	SIM2	9|10|5	24	3	1|0|0	1	24	0	FALSE
NFIA	Q12857	Q8N5C6	TRUE	TRUE	8	SRBD1	6|10|8	24	3	1|0|0	1	24	0	FALSE
NFIA	Q12857	Q969W8	TRUE	TRUE	8	ZNF566	8|9|7	24	3	2|1|1	0.97	6	0	FALSE
NFIA	Q12857	Q9C0K0	TRUE	TRUE	8	BCL11B	12|8|4	24	3	0|0|0	1	80	0	FALSE
NFIA	Q12857	P28347	TRUE	TRUE	7.67	TEAD1	7|8|8	23	3	0|0|0	1	76.67	0	TRUE	pubmed:35140242
NFIA	Q12857	P28370	TRUE	TRUE	7.67	SMARCA1	9|8|6	23	3	1|2|0	0.97	7.67	0	FALSE
NFIA	Q12857	P54253	TRUE	TRUE	7.67	ATXN1	7|8|8	23	3	0|0|0	1	76.67	0	TRUE	pubmed:35140242
NFIA	Q12857	Q8IX15	TRUE	TRUE	7.67	HOMEZ	8|8|7	23	3	1|1|0	1	11.5	0	FALSE
NFIA	Q12857	Q8N488	TRUE	TRUE	7.67	RYBP	6|9|8	23	3	1|0|0	1	23	0	TRUE	pubmed:34316702
NFIA	Q12857	Q99504	TRUE	TRUE	7.67	EYA3	10|9|4	23	3	0|0|0	1	76.67	0	FALSE
NFIA	Q12857	Q9BXF3	TRUE	TRUE	7.67	CECR2	10|6|7	23	3	0|0|0	1	76.67	0	FALSE
NFIA	Q12857	Q9H1B7	TRUE	TRUE	7.67	IRF2BPL	9|7|7	23	3	0|0|0	1	76.67	0	FALSE
NFIA	Q12857	Q9NQX0	TRUE	TRUE	7.67	PRDM6	8|11|4	23	3	0|0|0	1	76.67	0	FALSE
NFIA	Q12857	Q9P2K3	TRUE	TRUE	7.67	RCOR3	8|7|8	23	3	1|0|0	1	23	0	FALSE
NFIA	Q12857	Q9UPG8	TRUE	TRUE	7.67	PLAGL2	9|6|8	23	3	0|0|0	1	76.67	0	FALSE
NFIA	Q12857	O15119	FALSE	TRUE	7.33	TBX3	6|8|8	22	3	1|0|4	0.64	4.4	0.08	FALSE
NFIA	Q12857	P19532	TRUE	TRUE	7.33	TFE3	7|6|9	22	3	0|0|0	1	73.33	0	FALSE
NFIA	Q12857	Q96JP5	TRUE	TRUE	7.33	ZFP91	7|6|9	22	3	0|0|0	1	73.33	0	FALSE
NFIA	Q12857	Q9H2Z4	TRUE	TRUE	7.33	NKX2-4	7|8|7	22	3	0|0|0	1	73.33	0	FALSE
NFIA	Q12857	Q9ULJ6	TRUE	TRUE	7.33	ZMIZ1	9|8|5	22	3	0|0|0	1	73.33	0	FALSE
NFIA	Q12857	O60281	TRUE	TRUE	7	ZNF292	10|5|6	21	3	0|0|0	1	70	0	FALSE
NFIA	Q12857	P41162	TRUE	TRUE	7	ETV3	8|6|7	21	3	0|0|0	1	70	0	TRUE	pubmed:35140242
NFIA	Q12857	Q92831	TRUE	TRUE	7	KAT2B	8|8|5	21	3	0|1|0	1	21	0	FALSE
NFIA	Q12857	Q96JM2	TRUE	TRUE	7	ZNF462	7|8|6	21	3	0|0|0	1	70	0	FALSE
NFIA	Q12857	Q96QU8	TRUE	TRUE	7	XPO6	6|6|9	21	3	1|0|1	0.99	10.5	0	FALSE
NFIA	Q12857	Q9BRQ0	TRUE	TRUE	7	PYGO2	9|5|7	21	3	0|0|2	0.91	10.5	0.01	FALSE
NFIA	Q12857	Q9NQV6	TRUE	TRUE	7	PRDM10	8|6|7	21	3	0|0|0	1	70	0	FALSE
NFIA	Q12857	Q9NVR2	FALSE	TRUE	7	INTS10	8|6|7	21	3	3|2|2	0.45	3	0.16	FALSE
NFIA	Q12857	O00257	TRUE	TRUE	6.67	CBX4	4|8|8	20	3	0|1|0	1	20	0	FALSE
NFIA	Q12857	P0C7T5	TRUE	TRUE	6.67	ATXN1L	8|6|6	20	3	0|0|2	0.92	10	0.01	TRUE	pubmed:35140242
NFIA	Q12857	Q86UU0	TRUE	TRUE	6.67	BCL9L	5|4|11	20	3	0|0|0	1	66.67	0	FALSE
NFIA	Q12857	Q96KM6	TRUE	TRUE	6.67	ZNF512B	5|9|6	20	3	0|0|0	1	66.67	0	FALSE
NFIA	Q12857	Q9Y6X3	TRUE	TRUE	6.67	MAU2	8|6|6	20	3	1|1|1	0.95	6.67	0.01	FALSE
NFIA	Q12857	O43347	FALSE	TRUE	6.33	MSI1	4|7|8	19	3	2|1|2	0.64	3.8	0.08	FALSE
NFIA	Q12857	O94818	TRUE	TRUE	6.33	NOL4	4|10|5	19	3	0|0|0	1	63.33	0	FALSE
NFIA	Q12857	P42568	TRUE	TRUE	6.33	MLLT3	6|5|8	19	3	1|1|1	0.9	6.33	0.01	FALSE
NFIA	Q12857	P54277	FALSE	TRUE	6.33	PMS1	8|9|2	19	3	2|2|2	0.61	3.17	0.1	FALSE
NFIA	Q12857	Q01167	TRUE	TRUE	6.33	FOXK2	6|6|7	19	3	1|0|0	1	19	0	FALSE
NFIA	Q12857	Q15853	TRUE	TRUE	6.33	USF2	4|10|5	19	3	0|0|0	1	63.33	0	FALSE
NFIA	Q12857	Q2KHR2	TRUE	TRUE	6.33	RFX7	6|6|7	19	3	0|0|0	1	63.33	0	FALSE
NFIA	Q12857	Q8NBZ0	TRUE	TRUE	6.33	INO80E	5|8|6	19	3	0|0|0	1	63.33	0	FALSE
NFIA	Q12857	Q9H116	TRUE	TRUE	6.33	GZF1	8|5|6	19	3	0|0|0	1	63.33	0	FALSE
NFIA	Q12857	O43660	TRUE	TRUE	6	PLRG1	6|4|8	18	3	0|0|1	1	18	0	FALSE
NFIA	Q12857	O75928	TRUE	TRUE	6	PIAS2	6|6|6	18	3	1|0|2	0.93	6	0.01	FALSE
NFIA	Q12857	P14859	FALSE	TRUE	6	POU2F1	6|9|3	18	3	1|2|0	0.73	6	0.05	FALSE
NFIA	Q12857	P17482	TRUE	TRUE	6	HOXB9	7|6|5	18	3	0|0|0	1	60	0	TRUE	pubmed:35140242
NFIA	Q12857	P22670	TRUE	TRUE	6	RFX1	6|7|5	18	3	0|0|0	1	60	0	FALSE
NFIA	Q12857	P29084	TRUE	TRUE	6	GTF2E2	7|6|5	18	3	0|1|0	1	18	0	FALSE
NFIA	Q12857	Q13895	TRUE	TRUE	6	BYSL	4|7|7	18	3	0|1|0	1	18	0	FALSE
NFIA	Q12857	Q6STE5	TRUE	TRUE	6	SMARCD3	7|5|6	18	3	0|0|0	1	60	0	FALSE
NFIA	Q12857	Q9C0J9	TRUE	TRUE	6	BHLHE41	5|5|8	18	3	0|0|0	1	60	0	FALSE
NFIA	Q12857	Q9H0E3	TRUE	TRUE	6	SAP130	7|6|5	18	3	1|2|0	0.9	6	0.01	FALSE
NFIA	Q12857	Q9HCS4	TRUE	TRUE	6	TCF7L1	9|7|2	18	3	0|0|0	0.97	60	0	FALSE
NFIA	Q12857	Q9P0W2	TRUE	TRUE	6	HMG20B	6|6|6	18	3	0|0|0	1	60	0	FALSE
NFIA	Q12857	Q9UPW6	FALSE	TRUE	6	SATB2	2|10|6	18	3	1|0|0	0.86	18	0.02	TRUE	pubmed:35140242
NFIA	Q12857	O14770	TRUE	TRUE	5.67	MEIS2	4|8|5	17	3	0|0|0	1	56.67	0	FALSE
NFIA	Q12857	P55197	TRUE	TRUE	5.67	MLLT10	5|8|4	17	3	0|1|0	1	17	0	FALSE
NFIA	Q12857	Q96PK6	FALSE	TRUE	5.67	RBM14	6|6|5	17	3	6|2|6	0	1.21	0.71	FALSE
NFIA	Q12857	Q9H147	TRUE	TRUE	5.67	DNTTIP1	8|4|5	17	3	1|0|1	0.91	8.5	0.01	FALSE
NFIA	Q12857	Q9H4W6	TRUE	TRUE	5.67	EBF3	5|6|6	17	3	0|0|0	1	56.67	0	FALSE
NFIA	Q12857	Q9Y5P3	TRUE	TRUE	5.67	RAI2	6|5|6	17	3	0|0|0	1	56.67	0	FALSE
NFIA	Q12857	Q14188	TRUE	TRUE	5.33	TFDP2	3|7|6	16	3	0|0|0	1	53.33	0	FALSE
NFIA	Q12857	Q15572	TRUE	TRUE	5.33	TAF1C	6|5|5	16	3	0|1|0	1	16	0	FALSE
NFIA	Q12857	Q5T1R4	TRUE	TRUE	5.33	HIVEP3	6|6|4	16	3	0|0|0	1	53.33	0	FALSE
NFIA	Q12857	Q6AI39	TRUE	TRUE	5.33	BICRAL	4|7|5	16	3	0|0|0	1	53.33	0	FALSE
NFIA	Q12857	Q7RTS1	TRUE	TRUE	5.33	BHLHA15	6|7|3	16	3	0|0|0	1	53.33	0	FALSE
NFIA	Q12857	Q7Z7F0	FALSE	TRUE	5.33	KHDC4	7|4|5	16	3	1|1|1	0.78	5.33	0.04	FALSE
NFIA	Q12857	Q86WZ6	TRUE	TRUE	5.33	ZNF227	5|5|6	16	3	0|0|1	1	16	0	FALSE
NFIA	Q12857	Q96BR9	TRUE	TRUE	5.33	ZBTB8A	6|6|4	16	3	0|0|0	1	53.33	0	FALSE
NFIA	Q12857	Q9UHL9	TRUE	TRUE	5.33	GTF2IRD1	7|5|4	16	3	0|0|0	1	53.33	0	FALSE
NFIA	Q12857	Q9UN79	TRUE	TRUE	5.33	SOX13	6|6|4	16	3	0|0|0	1	53.33	0	FALSE
NFIA	Q12857	Q9Y4B4	FALSE	TRUE	5.33	RAD54L2	5|6|5	16	3	2|1|0	0.84	5.33	0.02	FALSE
NFIA	Q12857	O00255	FALSE	TRUE	5	MEN1	4|6|5	15	3	2|1|0	0.76	5	0.04	FALSE
NFIA	Q12857	O75177	TRUE	TRUE	5	SS18L1	5|6|4	15	3	0|0|0	1	50	0	FALSE
NFIA	Q12857	O75586	TRUE	TRUE	5	MED6	7|3|5	15	3	0|1|0	0.97	15	0	FALSE
NFIA	Q12857	P05412	TRUE	TRUE	5	JUN	5|3|7	15	3	0|0|1	0.97	15	0	TRUE	pubmed:25609649
NFIA	Q12857	P0CG40	TRUE	TRUE	5	SP9	4|6|5	15	3	0|0|0	1	50	0	FALSE
NFIA	Q12857	Q13227	FALSE	TRUE	5	GPS2	5|4|6	15	3	1|1|1	0.76	5	0.04	TRUE	pubmed:35140242
NFIA	Q12857	Q6PCT2	TRUE	TRUE	5	FBXL19	8|4|3	15	3	0|0|0	0.99	50	0	FALSE
NFIA	Q12857	Q86UV5	FALSE	TRUE	5	USP48	3|6|6	15	3	1|1|2	0.59	3.75	0.11	FALSE
NFIA	Q12857	Q96BF6	TRUE	TRUE	5	NACC2	7|5|3	15	3	0|0|0	1	50	0	FALSE
NFIA	Q12857	Q9UHA2	TRUE	TRUE	5	SS18L2	7|6|2	15	3	0|0|0	0.97	50	0	FALSE
NFIA	Q12857	Q9Y4E5	FALSE	TRUE	5	ZNF451	7|5|3	15	3	1|3|1	0.41	3	0.18	FALSE
NFIA	Q12857	O00311	FALSE	TRUE	4.67	CDC7	5|4|5	14	3	2|3|3	0.01	1.75	0.59	FALSE
NFIA	Q12857	Q8NFW8	TRUE	TRUE	4.67	CMAS	6|3|5	14	3	0|1|0	0.97	14	0	FALSE
NFIA	Q12857	Q9BWG4	TRUE	TRUE	4.67	SSBP4	5|4|5	14	3	0|0|0	1	46.67	0	FALSE
NFIA	Q12857	Q9H8G1	TRUE	TRUE	4.67	ZNF430	5|2|7	14	3	0|0|0	0.97	46.67	0	FALSE
NFIA	Q12857	Q9NYW8	TRUE	TRUE	4.67	RBAK	3|7|4	14	3	0|0|0	0.99	46.67	0	FALSE
NFIA	Q12857	Q9UHC1	FALSE	TRUE	4.67	MLH3	7|5|2	14	3	4|4|4	0	1.17	0.67	FALSE
NFIA	Q12857	Q9UI36	TRUE	TRUE	4.67	DACH1	5|4|5	14	3	0|0|0	1	46.67	0	FALSE
NFIA	Q12857	Q9UPN6	FALSE	TRUE	4.67	SCAF8	3|5|6	14	3	1|2|3	0.19	2.33	0.36	FALSE
NFIA	Q12857	O95936	TRUE	TRUE	4.33	EOMES	3|4|6	13	3	0|0|1	0.97	13	0	FALSE
NFIA	Q12857	P14373	FALSE	TRUE	4.33	TRIM27	6|5|2	13	3	0|1|0	0.86	13	0.02	FALSE
NFIA	Q12857	P78337	TRUE	TRUE	4.33	PITX1	5|4|4	13	3	0|0|0	1	43.33	0	FALSE
NFIA	Q12857	Q05516	TRUE	TRUE	4.33	ZBTB16	4|4|5	13	3	0|0|0	1	43.33	0	FALSE
NFIA	Q12857	Q13426	FALSE	TRUE	4.33	XRCC4	5|6|2	13	3	2|3|3	0.03	1.62	0.56	FALSE
NFIA	Q12857	Q15561	TRUE	TRUE	4.33	TEAD4	5|6|2	13	3	0|0|0	0.97	43.33	0	FALSE
NFIA	Q12857	Q5H9F3	TRUE	TRUE	4.33	BCORL1	4|5|4	13	3	0|0|0	1	43.33	0	FALSE
NFIA	Q12857	Q5T481	FALSE	TRUE	4.33	RBM20	3|6|4	13	3	6|4|4	0	0.93	0.71	FALSE
NFIA	Q12857	Q96SB8	FALSE	TRUE	4.33	SMC6	4|6|3	13	3	5|3|4	0	1.08	0.69	FALSE
NFIA	Q12857	Q9NS91	TRUE	TRUE	4.33	RAD18	5|3|5	13	3	0|0|0	1	43.33	0	FALSE
NFIA	Q12857	Q9UFW8	TRUE	TRUE	4.33	CGGBP1	6|4|3	13	3	0|1|0	0.97	13	0	FALSE
NFIA	Q12857	Q9UJU2	TRUE	TRUE	4.33	LEF1	3|4|6	13	3	0|0|0	0.99	43.33	0	FALSE
NFIA	Q12857	Q9UKY1	TRUE	TRUE	4.33	ZHX1	2|5|6	13	3	0|0|0	0.97	43.33	0	FALSE
NFIA	Q12857	O95235	FALSE	TRUE	4	KIF20A	3|5|4	12	3	5|1|0	0.09	2	0.49	FALSE
NFIA	Q12857	P40425	TRUE	TRUE	4	PBX2	2|5|5	12	3	0|0|0	0.97	40	0	FALSE
NFIA	Q12857	P46100	FALSE	TRUE	4	ATRX	3|5|4	12	3	1|0|1	0.74	6	0.04	FALSE
NFIA	Q12857	P56178	TRUE	TRUE	4	DLX5	2|5|5	12	3	0|0|0	0.97	40	0	FALSE
NFIA	Q12857	Q4VC05	FALSE	TRUE	4	BCL7A	6|2|4	12	3	1|0|0	0.85	12	0.02	FALSE
NFIA	Q12857	Q8IZL2	TRUE	TRUE	4	MAML2	3|4|5	12	3	0|0|0	0.99	40	0	FALSE
NFIA	Q12857	Q8N108	FALSE	TRUE	4	MIER1	2|6|4	12	3	0|0|1	0.85	12	0.02	FALSE
NFIA	Q12857	Q96GQ7	TRUE	TRUE	4	DDX27	4|4|4	12	3	1|0|0	0.99	12	0	FALSE
NFIA	Q12857	Q9H2F5	TRUE	TRUE	4	EPC1	5|2|5	12	3	0|0|0	0.97	40	0	FALSE
NFIA	Q12857	Q9H8N7	FALSE	TRUE	4	ZNF395	4|4|4	12	3	1|0|2	0.56	4	0.12	FALSE
NFIA	Q12857	Q9NYT6	TRUE	TRUE	4	ZNF226	5|3|4	12	3	0|1|0	0.97	12	0	FALSE
NFIA	Q12857	Q9Y4C8	TRUE	TRUE	4	RBM19	6|3|3	12	3	1|0|0	0.95	12	0.01	FALSE
NFIA	Q12857	O15209	TRUE	TRUE	3.67	ZBTB22	5|4|2	11	3	0|0|0	0.97	36.67	0	FALSE
NFIA	Q12857	O95948	TRUE	TRUE	3.67	ONECUT2	2|5|4	11	3	0|0|0	0.97	36.67	0	FALSE
NFIA	Q12857	P20248	TRUE	TRUE	3.67	CCNA2	4|4|3	11	3	0|0|0	0.99	36.67	0	FALSE
NFIA	Q12857	P35711	TRUE	TRUE	3.67	SOX5	4|5|2	11	3	0|0|0	0.97	36.67	0	TRUE	pubmed:35140242
NFIA	Q12857	P48552	TRUE	TRUE	3.67	NRIP1	4|4|3	11	3	0|0|0	0.99	36.67	0	FALSE
NFIA	Q12857	P55771	TRUE	TRUE	3.67	PAX9	4|4|3	11	3	0|0|0	0.99	36.67	0	TRUE	pubmed:35140242
NFIA	Q12857	Q14CW9	TRUE	TRUE	3.67	ATXN7L3	5|3|3	11	3	1|0|0	0.95	11	0.01	FALSE
NFIA	Q12857	Q15699	TRUE	TRUE	3.67	ALX1	4|3|4	11	3	0|0|0	0.99	36.67	0	FALSE
NFIA	Q12857	Q5T3J3	FALSE	TRUE	3.67	LRIF1	4|5|2	11	3	2|0|0	0.59	5.5	0.11	FALSE
NFIA	Q12857	Q5VWG9	FALSE	TRUE	3.67	TAF3	3|3|5	11	3	2|0|1	0.45	3.67	0.17	FALSE
NFIA	Q12857	Q8NB78	FALSE	TRUE	3.67	KDM1B	5|4|2	11	3	0|0|1	0.85	11	0.02	FALSE
NFIA	Q12857	Q96MG7	FALSE	TRUE	3.67	NSMCE3	4|4|3	11	3	1|4|1	0.04	1.83	0.54	FALSE
NFIA	Q12857	Q96NM4	TRUE	TRUE	3.67	TOX2	4|2|5	11	3	0|0|0	0.97	36.67	0	FALSE
NFIA	Q12857	Q9HBE1	TRUE	TRUE	3.67	PATZ1	4|5|2	11	3	0|0|0	0.97	36.67	0	FALSE
NFIA	Q12857	O43435	TRUE	TRUE	3.33	TBX1	4|3|3	10	3	0|0|0	0.99	33.33	0	FALSE
NFIA	Q12857	O75419	TRUE	TRUE	3.33	CDC45	3|2|5	10	3	0|0|0	0.97	33.33	0	FALSE
NFIA	Q12857	O95096	TRUE	TRUE	3.33	NKX2-2	2|3|5	10	3	0|0|0	0.97	33.33	0	FALSE
NFIA	Q12857	P14927	TRUE	TRUE	3.33	UQCRB	3|3|4	10	3	0|1|0	0.95	10	0.01	FALSE
NFIA	Q12857	P16220	FALSE	TRUE	3.33	CREB1	4|2|4	10	3	0|0|1	0.85	10	0.02	TRUE	pubmed:25609649
NFIA	Q12857	P28702	TRUE	TRUE	3.33	RXRB	4|3|3	10	3	0|0|0	0.99	33.33	0	FALSE
NFIA	Q12857	P37275	FALSE	TRUE	3.33	ZEB1	5|1|4	10	3	0|0|0	0.67	33.33	0.06	FALSE
NFIA	Q12857	P57071	TRUE	TRUE	3.33	PRDM15	3|3|4	10	3	0|0|0	0.99	33.33	0	FALSE
NFIA	Q12857	Q17R98	TRUE	TRUE	3.33	ZNF827	2|5|3	10	3	0|0|0	0.97	33.33	0	FALSE
NFIA	Q12857	Q86V97	FALSE	TRUE	3.33	KBTBD6	1|6|3	10	3	0|1|0	0.64	10	0.08	FALSE
NFIA	Q12857	Q96PN7	TRUE	TRUE	3.33	TRERF1	5|2|3	10	3	0|0|0	0.97	33.33	0	FALSE
NFIA	Q12857	Q9BRR0	TRUE	TRUE	3.33	ZKSCAN3	4|3|3	10	3	0|0|0	0.99	33.33	0	FALSE
NFIA	Q12857	Q9NXG2	TRUE	TRUE	3.33	THUMPD1	5|3|2	10	3	0|0|0	0.97	33.33	0	FALSE
NFIA	Q12857	Q9NXX6	FALSE	TRUE	3.33	NSMCE4A	3|3|4	10	3	2|2|1	0.07	2	0.5	FALSE
NFIA	Q12857	Q9Y330	TRUE	TRUE	3.33	ZBTB12	4|3|3	10	3	0|0|0	0.99	33.33	0	FALSE
NFIA	Q12857	O75398	FALSE	TRUE	3	DEAF1	4|1|4	9	3	0|0|0	0.67	30	0.06	FALSE
NFIA	Q12857	O95789	TRUE	TRUE	3	ZMYM6	3|4|2	9	3	0|0|0	0.97	30	0	FALSE
NFIA	Q12857	P18847	TRUE	TRUE	3	ATF3	4|3|2	9	3	0|0|0	0.97	30	0	FALSE
NFIA	Q12857	Q04727	FALSE	TRUE	3	TLE4	4|4|1	9	3	0|0|0	0.67	30	0.06	FALSE
NFIA	Q12857	Q5T2E6	TRUE	TRUE	3	ARMH3	2|4|3	9	3	0|0|0	0.97	30	0	FALSE
NFIA	Q12857	Q6DJT9	TRUE	TRUE	3	PLAG1	3|2|4	9	3	0|0|0	0.97	30	0	FALSE
NFIA	Q12857	Q71F56	TRUE	TRUE	3	MED13L	4|3|2	9	3	0|0|0	0.97	30	0	FALSE
NFIA	Q12857	Q8WV22	FALSE	TRUE	3	NSMCE1	4|2|3	9	3	2|0|1	0.31	3	0.26	FALSE
NFIA	Q12857	Q92784	TRUE	TRUE	3	DPF3	2|3|4	9	3	0|0|0	0.97	30	0	FALSE
NFIA	Q12857	Q92794	TRUE	TRUE	3	KAT6A	3|3|3	9	3	0|0|1	0.92	9	0.01	FALSE
NFIA	Q12857	Q9C086	TRUE	TRUE	3	INO80B	4|3|2	9	3	0|0|0	0.97	30	0	FALSE
NFIA	Q12857	Q9Y232	TRUE	TRUE	3	CDYL	4|3|2	9	3	0|0|0	0.97	30	0	FALSE
NFIB	O00712	Q6W2J9	TRUE	TRUE	322.4	BCOR	313|307|326|368|298	1612	5	87|79|86	1	3.84	0	TRUE	pubmed:35140242
NFIB	O00712	Q15652	TRUE	TRUE	207	JMJD1C	216|196|209|224|190	1035	5	38|28|31	1	6.4	0	FALSE
NFIB	O00712	Q14839	FALSE	TRUE	181.2	CHD4	195|173|184|188|166	906	5	110|122|98	0	1.65	0.79	FALSE
NFIB	O00712	Q9HCK8	FALSE	TRUE	159.4	CHD8	152|134|180|193|138	797	5	88|86|85	0	1.85	0.78	FALSE
NFIB	O00712	O14686	TRUE	TRUE	129.2	KMT2D	137|116|136|128|129	646	5	4|5|6	1	25.84	0	TRUE	pubmed:35140242
NFIB	O00712	Q9Y618	TRUE	TRUE	107.4	NCOR2	106|86|119|120|106	537	5	1|6|7	1	23.01	0	TRUE	pubmed:35140242
NFIB	O00712	Q8NHM5	TRUE	TRUE	105.4	KDM2B	109|93|123|112|90	527	5	17|20|22	1	5.36	0	TRUE	pubmed:35140242
NFIB	O00712	Q9ULL5	FALSE	TRUE	100.6	PRR12	98|81|103|109|112	503	5	39|30|39	0.8	2.79	0.03	TRUE	pubmed:35140242
NFIB	O00712	Q8IWI9	FALSE	TRUE	98	MGA	115|88|107|94|86	490	5	45|22|34	0.17	2.91	0.38	FALSE
NFIB	O00712	O75376	TRUE	TRUE	93.4	NCOR1	95|99|86|96|91	467	5	16|11|12	1	7.18	0	TRUE	pubmed:35140242
NFIB	O00712	Q92922	TRUE	TRUE	89.6	SMARCC1	94|87|96|87|84	448	5	40|34|28	0.88	2.64	0.01	FALSE
NFIB	O00712	P51532	TRUE	TRUE	88.8	SMARCA4	102|81|92|91|78	444	5	29|27|29	1	3.13	0	FALSE
NFIB	O00712	Q9UHF7	FALSE	TRUE	87	TRPS1	78|78|99|91|89	435	5	38|28|34	0.59	2.61	0.11	TRUE	pubmed:35140242
NFIB	O00712	Q04726	TRUE	TRUE	86.4	TLE3	76|71|97|102|86	432	5	17|15|18	1	5.18	0	TRUE	pubmed:35140242;pubmed:37689310
NFIB	O00712	Q8TE76	TRUE	TRUE	83.6	MORC4	68|57|97|103|93	418	5	22|14|11	1	5.34	0	FALSE
NFIB	O00712	Q8NEZ4	TRUE	TRUE	82.4	KMT2C	96|89|86|77|64	412	5	4|3|5	1	20.6	0	TRUE	pubmed:35140242
NFIB	O00712	Q8TD26	FALSE	TRUE	74.2	CHD6	68|48|82|92|81	371	5	18|31|28	0.6	2.89	0.1	FALSE
NFIB	O00712	Q8IVH2	TRUE	TRUE	73.6	FOXP4	70|73|76|74|75	368	5	14|9|13	1	6.13	0	TRUE	pubmed:35140242
NFIB	O00712	O14497	TRUE	TRUE	73.2	ARID1A	72|69|69|89|67	366	5	11|9|8	1	7.84	0	TRUE	pubmed:35140242
NFIB	O00712	Q09472	TRUE	TRUE	73.2	EP300	88|68|73|78|59	366	5	10|8|4	1	9.98	0	FALSE
NFIB	O00712	Q9Y2X9	TRUE	TRUE	72.4	ZNF281	75|58|78|79|72	362	5	21|21|18	1	3.62	0	TRUE	pubmed:35140242
NFIB	O00712	Q9BZK7	TRUE	TRUE	72	TBL1XR1	74|68|69|81|68	360	5	27|20|21	1	3.18	0	TRUE	pubmed:35140242
NFIB	O00712	P15822	TRUE	TRUE	62	HIVEP1	46|45|73|90|56	310	5	12|12|8	1	5.81	0	TRUE	pubmed:35140242
NFIB	O00712	O15090	TRUE	TRUE	60.6	ZNF536	65|65|68|56|49	303	5	10|9|12	1	5.86	0	FALSE
NFIB	O00712	O15550	TRUE	TRUE	60.4	KDM6A	67|63|63|60|49	302	5	14|17|13	1	4.12	0	TRUE	pubmed:35140242
NFIB	O00712	Q8TAQ2	TRUE	TRUE	60.2	SMARCC2	69|63|57|59|53	301	5	20|16|14	1	3.61	0	FALSE
NFIB	O00712	O94776	FALSE	TRUE	58.2	MTA2	63|60|57|63|48	291	5	35|29|29	0	1.88	0.76	FALSE
NFIB	O00712	Q12857	TRUE	TRUE	57.8	NFIA	57|49|60|61|62	289	5	1|0|0	1	173.4	0	TRUE	pubmed:26871637;pubmed:28514442;pubmed:33961781;pubmed:35140242
NFIB	O00712	Q92769	FALSE	TRUE	56.2	HDAC2	56|52|63|55|55	281	5	38|31|36	0	1.61	0.78	FALSE
NFIB	O00712	Q96EB6	TRUE	TRUE	54.8	SIRT1	55|53|53|55|58	274	5	7|6|7	1	8.22	0	FALSE
NFIB	O00712	Q99496	TRUE	TRUE	54.2	RNF2	55|55|57|49|55	271	5	19|14|18	1	3.19	0	FALSE
NFIB	O00712	Q9H7S9	TRUE	TRUE	52.2	ZNF703	56|45|58|56|46	261	5	5|8|7	1	7.83	0	FALSE
NFIB	O00712	Q8IVW6	TRUE	TRUE	51.6	ARID3B	47|52|54|50|55	258	5	9|2|4	1	10.32	0	TRUE	pubmed:35140242
NFIB	O00712	O15417	TRUE	TRUE	50.6	TNRC18	58|50|47|53|45	253	5	0|0|1	1	151.8	0	FALSE
NFIB	O00712	Q86T24	TRUE	TRUE	49.8	ZBTB33	40|42|59|55|53	249	5	10|13|7	1	4.98	0	FALSE
NFIB	O00712	Q96GM5	TRUE	TRUE	48.8	SMARCD1	57|50|50|49|38	244	5	17|6|9	0.98	4.58	0	TRUE	pubmed:35140242
NFIB	O00712	O15014	TRUE	TRUE	48.4	ZNF609	52|39|45|63|43	242	5	3|3|2	1	18.15	0	TRUE	pubmed:35140242
NFIB	O00712	Q15596	TRUE	TRUE	46	NCOA2	52|45|43|48|42	230	5	11|17|19	0.99	2.94	0	FALSE
NFIB	O00712	Q5VZL5	FALSE	TRUE	45.8	ZMYM4	48|44|49|42|46	229	5	17|21|24	0	2.22	0.68	FALSE
NFIB	O00712	Q7Z5L9	TRUE	TRUE	45.6	IRF2BP2	43|42|50|51|42	228	5	10|13|12	1	3.91	0	TRUE	pubmed:35140242
NFIB	O00712	Q9HCM1	TRUE	TRUE	44.6	RESF1	66|50|39|42|26	223	5	9|6|6	1	6.37	0	FALSE
NFIB	O00712	Q92585	FALSE	TRUE	44	MAML1	45|41|41|52|41	220	5	17|16|14	0.68	2.81	0.06	TRUE	pubmed:35140242
NFIB	O00712	Q6MZP7	FALSE	TRUE	43.4	LIN54	43|44|45|49|36	217	5	16|18|16	0.55	2.6	0.12	FALSE
NFIB	O00712	Q14687	TRUE	TRUE	42.4	GSE1	42|33|45|56|36	212	5	5|12|6	1	5.53	0	TRUE	pubmed:35140242
NFIB	O00712	P10244	FALSE	TRUE	41.8	MYBL2	40|38|44|47|40	209	5	17|21|17	0.05	2.28	0.52	FALSE
NFIB	O00712	Q8WXI9	FALSE	TRUE	41	GATAD2B	34|36|49|48|38	205	5	25|22|20	0	1.84	0.73	FALSE
NFIB	O00712	Q96RK0	TRUE	TRUE	40.8	CIC	62|51|31|35|25	204	5	6|3|4	1	9.42	0	TRUE	pubmed:29844126;pubmed:35140242
NFIB	O00712	Q9Y6Q9	TRUE	TRUE	40.4	NCOA3	40|39|42|47|34	202	5	1|5|6	1	10.1	0	TRUE	pubmed:35140242
NFIB	O00712	Q99856	TRUE	TRUE	40.2	ARID3A	44|39|39|41|38	201	5	2|1|4	1	17.23	0	TRUE	pubmed:35140242
NFIB	O00712	Q12948	TRUE	TRUE	39.6	FOXC1	42|44|34|42|36	198	5	6|3|4	1	9.14	0	TRUE	pubmed:35140242
NFIB	O00712	Q04724	TRUE	TRUE	39.2	TLE1	39|41|37|39|40	196	5	4|5|6	1	7.84	0	TRUE	pubmed:35140242
NFIB	O00712	Q03112	TRUE	TRUE	38.8	MECOM	57|47|34|27|29	194	5	0|1|0	1	116.4	0	FALSE
NFIB	O00712	Q9UBW7	FALSE	TRUE	38.6	ZMYM2	42|33|39|48|31	193	5	19|21|18	0.01	2	0.61	FALSE
NFIB	O00712	Q9BSM1	TRUE	TRUE	37.4	PCGF1	40|40|36|34|37	187	5	7|12|5	1	4.67	0	TRUE	pubmed:35140242
NFIB	O00712	Q92793	TRUE	TRUE	37.2	CREBBP	49|55|29|31|22	186	5	3|3|2	1	13.95	0	TRUE	pubmed:35140242
NFIB	O00712	Q9Y2G9	TRUE	TRUE	37.2	SBNO2	31|35|40|48|32	186	5	6|7|7	1	5.58	0	FALSE
NFIB	O00712	O15379	TRUE	TRUE	36.6	HDAC3	38|37|35|39|34	183	5	12|12|11	0.99	3.14	0	FALSE
NFIB	O00712	P08651	TRUE	TRUE	36.6	NFIC	29|26|38|49|41	183	5	0|0|0	1	366	0	TRUE	pubmed:25258084;pubmed:28514442;pubmed:33961781;pubmed:35140242;pubmed:9099724
NFIB	O00712	Q9H582	TRUE	TRUE	36	ZNF644	35|30|40|41|34	180	5	11|9|8	1	3.86	0	TRUE	pubmed:35140242
NFIB	O00712	P31629	TRUE	TRUE	35.8	HIVEP2	24|22|47|49|37	179	5	3|2|2	1	15.34	0	FALSE
NFIB	O00712	Q6N021	TRUE	TRUE	35.8	TET2	36|34|42|41|26	179	5	3|2|3	1	13.42	0	FALSE
NFIB	O00712	Q8WUA4	FALSE	TRUE	35.8	GTF3C2	34|28|43|37|37	179	5	29|24|24	0	1.39	0.77	FALSE
NFIB	O00712	Q6ZW49	TRUE	TRUE	34.4	PAXIP1	37|31|37|36|31	172	5	11|2|4	0.99	6.07	0	TRUE	pubmed:35140242
NFIB	O00712	Q68CP9	TRUE	TRUE	34	ARID2	43|42|31|25|29	170	5	8|9|11	0.9	3.64	0.01	FALSE
NFIB	O00712	Q9H2P0	FALSE	TRUE	33.6	ADNP	47|27|29|33|32	168	5	15|15|15	0.2	2.24	0.34	FALSE
NFIB	O00712	Q12824	TRUE	TRUE	33.4	SMARCB1	31|38|34|32|32	167	5	7|7|8	1	4.55	0	TRUE	pubmed:35140242
NFIB	O00712	P12755	TRUE	TRUE	33.2	SKI	22|23|44|37|40	166	5	4|3|3	1	9.96	0	FALSE
NFIB	O00712	Q96ST3	FALSE	TRUE	32.8	SIN3A	34|34|33|31|32	164	5	19|15|11	0	2.19	0.66	FALSE
NFIB	O00712	Q96F45	TRUE	TRUE	32.4	ZNF503	42|41|25|28|26	162	5	4|4|2	1	9.72	0	FALSE
NFIB	O00712	Q5TKA1	FALSE	TRUE	32.2	LIN9	31|31|31|39|29	161	5	17|16|11	0.13	2.2	0.44	FALSE
NFIB	O00712	Q96KQ7	FALSE	TRUE	32.2	EHMT2	38|20|41|29|33	161	5	12|6|9	0.8	3.58	0.03	FALSE
NFIB	O00712	Q92785	TRUE	TRUE	32	DPF2	32|27|30|39|32	160	5	2|4|4	1	9.6	0	TRUE	pubmed:35140242
NFIB	O00712	Q9H334	TRUE	TRUE	31.8	FOXP1	36|24|34|35|30	159	5	4|4|3	1	8.67	0	TRUE	pubmed:35140242
NFIB	O00712	O00512	TRUE	TRUE	31.4	BCL9	28|17|40|38|34	157	5	0|1|1	1	47.1	0	TRUE	pubmed:35140242
NFIB	O00712	Q6ZRI6	TRUE	TRUE	31.2	C15orf39	27|24|36|38|31	156	5	4|0|1	1	18.72	0	FALSE
NFIB	O00712	O95785	FALSE	TRUE	30.8	WIZ	29|25|33|34|33	154	5	14|9|12	0.58	2.64	0.11	FALSE
NFIB	O00712	Q9UKL0	TRUE	TRUE	29.8	RCOR1	37|28|29|31|24	149	5	8|8|8	0.99	3.73	0	TRUE	pubmed:35140242
NFIB	O00712	Q15788	TRUE	TRUE	29.2	NCOA1	35|28|33|28|22	146	5	5|3|5	1	6.74	0	FALSE
NFIB	O00712	Q8N201	FALSE	TRUE	28.6	INTS1	26|24|37|29|27	143	5	15|16|11	0.11	2.04	0.46	FALSE
NFIB	O00712	Q9ULD9	TRUE	TRUE	28.4	ZNF608	26|19|28|40|29	142	5	1|0|0	1	85.2	0	TRUE	pubmed:35140242
NFIB	O00712	O15164	FALSE	TRUE	28.2	TRIM24	22|26|31|32|30	141	5	14|11|14	0.01	2.17	0.59	FALSE
NFIB	O00712	Q9NSC2	TRUE	TRUE	27.8	SALL1	35|21|40|27|16	139	5	2|0|1	1	27.8	0	FALSE
NFIB	O00712	O75925	TRUE	TRUE	27.6	PIAS1	36|30|29|22|21	138	5	4|4|4	1	6.9	0	FALSE
NFIB	O00712	O95365	FALSE	TRUE	27.2	ZBTB7A	20|20|34|31|31	136	5	10|8|13	0.59	2.63	0.11	FALSE
NFIB	O00712	Q14865	TRUE	TRUE	27.2	ARID5B	42|27|26|24|17	136	5	3|1|0	1	20.4	0	FALSE
NFIB	O00712	O60315	TRUE	TRUE	26.8	ZEB2	27|25|23|35|24	134	5	3|0|1	1	20.1	0	FALSE
NFIB	O00712	P54198	FALSE	TRUE	26.8	HIRA	38|37|21|16|22	134	5	11|6|8	0.5	3.22	0.13	FALSE
NFIB	O00712	Q01664	TRUE	TRUE	26.6	TFAP4	24|30|34|20|25	133	5	3|1|2	1	13.3	0	FALSE
NFIB	O00712	Q8IU81	TRUE	TRUE	26.6	IRF2BP1	37|35|18|26|17	133	5	3|4|1	1	9.98	0	TRUE	pubmed:35140242
NFIB	O00712	Q9Y467	FALSE	TRUE	26.4	SALL2	26|29|26|32|19	132	5	14|17|20	0	1.55	0.75	FALSE
NFIB	O00712	Q93074	TRUE	TRUE	26.2	MED12	28|24|31|24|24	131	5	9|3|9	0.97	3.74	0	FALSE
NFIB	O00712	Q9NZM4	FALSE	TRUE	25.8	BICRA	33|33|24|17|22	129	5	9|2|8	0.77	4.07	0.04	FALSE
NFIB	O00712	Q9NTZ6	FALSE	TRUE	25.4	RBM12	23|24|27|27|26	127	5	31|23|27	0	0.94	0.79	FALSE
NFIB	O00712	Q8NFD5	TRUE	TRUE	24.8	ARID1B	24|21|39|20|20	124	5	1|0|2	1	24.8	0	TRUE	pubmed:35140242
NFIB	O00712	P51531	TRUE	TRUE	24.4	SMARCA2	27|27|29|22|17	122	5	4|2|4	1	7.32	0	TRUE	pubmed:35140242
NFIB	O00712	Q15911	TRUE	TRUE	24.2	ZFHX3	27|20|28|22|24	121	5	5|3|5	1	5.58	0	FALSE
NFIB	O00712	Q7Z3K3	FALSE	TRUE	24.2	POGZ	30|31|26|16|18	121	5	9|1|6	0.75	4.54	0.04	FALSE
NFIB	O00712	Q9NVM9	FALSE	TRUE	24.2	INTS13	26|22|24|24|25	121	5	17|21|16	0	1.34	0.77	FALSE
NFIB	O00712	Q96RE7	TRUE	TRUE	24	NACC1	26|21|33|21|19	120	5	5|6|8	0.97	3.79	0	FALSE
NFIB	O00712	Q06587	TRUE	TRUE	23.8	RING1	21|23|23|28|24	119	5	10|6|6	0.95	3.25	0.01	FALSE
NFIB	O00712	A6NHR9	FALSE	TRUE	23.6	SMCHD1	37|25|16|20|20	118	5	12|17|7	0.14	1.97	0.44	FALSE
NFIB	O00712	Q9NQB0	TRUE	TRUE	23.6	TCF7L2	22|23|24|26|23	118	5	2|2|2	1	11.8	0	FALSE
NFIB	O00712	Q13547	FALSE	TRUE	22.8	HDAC1	22|23|20|26|23	114	5	14|15|13	0	1.63	0.74	FALSE
NFIB	O00712	Q8WW38	TRUE	TRUE	22.8	ZFPM2	34|27|16|23|14	114	5	3|4|1	1	8.55	0	FALSE
NFIB	O00712	Q96L91	FALSE	TRUE	22.6	EP400	23|16|29|29|16	113	5	13|4|7	0.39	2.83	0.19	FALSE
NFIB	O00712	Q9P2D1	TRUE	TRUE	22.6	CHD7	28|23|29|21|12	113	5	2|1|0	1	22.6	0	FALSE
NFIB	O00712	Q6KC79	FALSE	TRUE	22.2	NIPBL	25|17|20|27|22	111	5	6|7|8	0.76	3.17	0.04	FALSE
NFIB	O00712	P49916	TRUE	TRUE	21.6	LIG3	10|13|27|25|33	108	5	5|2|2	0.96	7.2	0.01	FALSE
NFIB	O00712	Q9P281	TRUE	TRUE	21.2	BAHCC1	22|22|25|24|13	106	5	0|0|0	1	212	0	FALSE
NFIB	O00712	Q969R5	FALSE	TRUE	20.8	L3MBTL2	25|20|17|22|20	104	5	9|6|7	0.6	2.84	0.1	FALSE
NFIB	O00712	Q14686	TRUE	TRUE	20.6	NCOA6	24|19|18|21|21	103	5	0|2|1	1	20.6	0	FALSE
NFIB	O00712	Q92925	FALSE	TRUE	20.6	SMARCD2	28|19|20|21|15	103	5	6|5|8	0.78	3.25	0.04	TRUE	pubmed:35140242
NFIB	O00712	Q9HAH7	TRUE	TRUE	20.4	FBRS	20|24|18|20|20	102	5	5|3|7	1	4.08	0	TRUE	pubmed:35140242
NFIB	O00712	Q9Y4A5	FALSE	TRUE	20	TRRAP	20|13|24|22|21	100	5	13|12|8	0	1.82	0.69	FALSE
NFIB	O00712	O60907	FALSE	TRUE	19.8	TBL1X	19|10|23|27|20	99	5	8|5|6	0.77	3.13	0.04	TRUE	pubmed:35140242
NFIB	O00712	O95983	FALSE	TRUE	19.8	MBD3	19|16|17|26|21	99	5	12|17|11	0	1.49	0.73	FALSE
NFIB	O00712	O15409	TRUE	TRUE	19.6	FOXP2	21|20|20|21|16	98	5	1|1|3	1	11.76	0	FALSE
NFIB	O00712	Q6P4R8	FALSE	TRUE	19.4	NFRKB	21|17|20|21|18	97	5	15|8|9	0	1.82	0.71	FALSE
NFIB	O00712	O95872	TRUE	TRUE	19.2	GPANK1	17|21|25|18|15	96	5	6|3|5	0.98	4.11	0	FALSE
NFIB	O00712	Q8IY57	TRUE	TRUE	19.2	YAF2	17|13|22|24|20	96	5	3|2|1	1	9.6	0	FALSE
NFIB	O00712	Q7Z589	FALSE	TRUE	19	EMSY	24|19|18|17|17	95	5	6|7|8	0.37	2.71	0.2	FALSE
NFIB	O00712	Q96A47	TRUE	TRUE	18.8	ISL2	18|19|22|16|19	94	5	3|1|2	1	9.4	0	FALSE
NFIB	O00712	Q9UPN9	FALSE	TRUE	18.8	TRIM33	21|21|17|21|14	94	5	9|6|9	0.19	2.35	0.35	FALSE
NFIB	O00712	P49750	FALSE	TRUE	18.6	YLPM1	25|23|15|17|13	93	5	30|26|27	0	0.67	0.79	FALSE
NFIB	O00712	P56545	FALSE	TRUE	18.6	CTBP2	21|21|17|18|16	93	5	10|4|6	0.46	2.79	0.16	FALSE
NFIB	O00712	Q9HAZ2	TRUE	TRUE	18	PRDM16	14|7|24|25|20	90	5	0|0|0	1	180	0	FALSE
NFIB	O00712	Q9NUA8	FALSE	TRUE	18	ZBTB40	24|17|17|16|16	90	5	6|2|8	0.67	3.38	0.06	FALSE
NFIB	O00712	Q12830	FALSE	TRUE	17.6	BPTF	19|8|25|23|13	88	5	16|6|10	0	1.65	0.69	FALSE
NFIB	O00712	Q13485	TRUE	TRUE	17.6	SMAD4	14|11|24|23|16	88	5	3|4|3	0.96	5.28	0.01	FALSE
NFIB	O00712	Q14938	TRUE	TRUE	17.6	NFIX	19|14|21|17|17	88	5	0|0|0	1	176	0	TRUE	pubmed:26871637;pubmed:28514442;pubmed:33961781;pubmed:35140242;pubmed:9099724
NFIB	O00712	Q86U70	TRUE	TRUE	17.2	LDB1	20|17|20|13|16	86	5	5|1|4	0.99	5.16	0	TRUE	pubmed:35140242
NFIB	O00712	Q15648	FALSE	TRUE	16.8	MED1	20|16|13|20|15	84	5	10|8|10	0	1.8	0.67	FALSE
NFIB	O00712	Q8IY67	FALSE	TRUE	16.6	RAVER1	18|17|20|18|10	83	5	13|12|12	0	1.35	0.75	FALSE
NFIB	O00712	Q92908	TRUE	TRUE	16.6	GATA6	20|18|15|17|13	83	5	3|2|2	1	7.11	0	FALSE
NFIB	O00712	P19793	TRUE	TRUE	16.4	RXRA	20|14|17|14|17	82	5	5|4|3	0.98	4.1	0	FALSE
NFIB	O00712	P18887	FALSE	TRUE	16	XRCC1	8|14|19|20|19	80	5	4|3|4	0.8	4.36	0.03	FALSE
NFIB	O00712	P38398	FALSE	TRUE	16	BRCA1	23|15|16|16|10	80	5	10|6|4	0.22	2.4	0.33	FALSE
NFIB	O00712	Q96DT7	FALSE	TRUE	15.6	ZBTB10	17|14|22|14|11	78	5	4|2|6	0.86	3.9	0.02	FALSE
NFIB	O00712	A0AVK6	FALSE	TRUE	15.4	E2F8	19|19|15|15|9	77	5	2|4|5	0.82	4.2	0.03	FALSE
NFIB	O00712	Q86SE9	FALSE	TRUE	15.4	PCGF5	23|10|15|14|15	77	5	6|5|3	0.72	3.3	0.05	FALSE
NFIB	O00712	Q9UMN6	FALSE	TRUE	14.8	KMT2B	13|11|16|18|16	74	5	9|10|6	0	1.78	0.67	FALSE
NFIB	O00712	Q92782	TRUE	TRUE	14.6	DPF1	20|14|14|13|12	73	5	1|1|1	1	14.6	0	TRUE	pubmed:35140242
NFIB	O00712	P61968	TRUE	TRUE	14	LMO4	15|15|16|16|8	70	5	0|0|0	1	140	0	FALSE
NFIB	O00712	Q3L8U1	TRUE	TRUE	14	CHD9	13|14|14|22|7	70	5	0|1|4	0.91	8.4	0.01	FALSE
NFIB	O00712	O60244	FALSE	TRUE	13.8	MED14	17|9|15|15|13	69	5	6|9|4	0.1	2.18	0.47	FALSE
NFIB	O00712	P43694	TRUE	TRUE	13.8	GATA4	15|16|16|11|11	69	5	0|0|0	1	138	0	FALSE
NFIB	O00712	P81877	TRUE	TRUE	13.8	SSBP2	14|16|12|13|14	69	5	3|4|1	1	5.18	0	FALSE
NFIB	O00712	Q8N3U4	FALSE	TRUE	13.8	STAG2	15|8|18|13|15	69	5	5|10|8	0.01	1.8	0.62	FALSE
NFIB	O00712	Q9HCM7	TRUE	TRUE	13.6	FBRSL1	14|10|15|18|11	68	5	2|4|3	0.94	4.53	0.01	FALSE
NFIB	O00712	Q9Y6J9	FALSE	TRUE	13.4	TAF6L	11|10|14|17|15	67	5	4|6|2	0.69	3.35	0.05	FALSE
NFIB	O00712	O43151	TRUE	TRUE	13.2	TET3	7|4|17|25|13	66	5	0|0|0	1	132	0	FALSE
NFIB	O00712	O75461	FALSE	TRUE	13.2	E2F6	11|11|14|13|17	66	5	8|6|5	0.08	2.08	0.49	FALSE
NFIB	O00712	Q9BWF3	FALSE	TRUE	13.2	RBM4	17|20|8|8|13	66	5	6|3|6	0.44	2.64	0.17	FALSE
NFIB	O00712	Q9ULG1	FALSE	TRUE	13.2	INO80	15|7|13|19|12	66	5	9|3|3	0.26	2.64	0.31	FALSE
NFIB	O00712	Q9UQR1	TRUE	TRUE	13.2	ZNF148	20|17|12|7|10	66	5	3|0|0	0.94	13.2	0.01	TRUE	pubmed:35140242
NFIB	O00712	Q6NUN9	TRUE	TRUE	13	ZNF746	15|12|14|13|11	65	5	1|0|0	1	39	0	FALSE
NFIB	O00712	Q9H165	TRUE	TRUE	13	BCL11A	11|9|15|18|12	65	5	0|0|1	1	39	0	FALSE
NFIB	O00712	Q9Y6X8	TRUE	TRUE	13	ZHX2	12|9|15|15|14	65	5	3|0|2	0.99	7.8	0	FALSE
NFIB	O00712	P41182	TRUE	TRUE	12.4	BCL6	17|13|12|15|5	62	5	0|0|0	1	124	0	FALSE
NFIB	O00712	P49116	TRUE	TRUE	12.4	NR2C2	9|11|14|14|14	62	5	2|0|0	1	18.6	0	FALSE
NFIB	O00712	Q96SY0	FALSE	TRUE	12.4	INTS14	16|14|12|12|8	62	5	11|14|12	0	1.01	0.76	FALSE
NFIB	O00712	P0C7T5	TRUE	TRUE	12.2	ATXN1L	12|16|9|15|9	61	5	0|0|2	0.99	18.3	0	TRUE	pubmed:35140242
NFIB	O00712	Q6ZU65	TRUE	TRUE	12	UBN2	13|11|11|9|16	60	5	3|1|3	0.97	5.14	0	FALSE
NFIB	O00712	O75182	FALSE	TRUE	11.2	SIN3B	14|9|11|12|10	56	5	10|9|6	0	1.34	0.72	FALSE
NFIB	O00712	O75362	TRUE	TRUE	11.2	ZNF217	12|7|12|15|10	56	5	1|1|4	0.9	5.6	0.01	FALSE
NFIB	O00712	Q5TGY3	TRUE	TRUE	11.2	AHDC1	14|10|11|12|9	56	5	1|0|0	1	33.6	0	FALSE
NFIB	O00712	Q08117	TRUE	TRUE	11	TLE5	11|9|11|12|12	55	5	2|3|0	0.99	6.6	0	TRUE	pubmed:35140242
NFIB	O00712	Q96PK6	FALSE	TRUE	11	RBM14	16|15|10|7|7	55	5	6|2|6	0.39	2.36	0.19	FALSE
NFIB	O00712	P05412	TRUE	TRUE	10.8	JUN	15|13|7|8|11	54	5	0|0|1	1	32.4	0	FALSE
NFIB	O00712	Q9BTC8	FALSE	TRUE	10.8	MTA3	15|9|8|11|11	54	5	9|6|6	0	1.54	0.67	FALSE
NFIB	O00712	Q9UPP1	FALSE	TRUE	10.8	PHF8	5|9|14|15|11	54	5	8|4|6	0.03	1.8	0.55	FALSE
NFIB	O00712	Q8N488	TRUE	TRUE	10.6	RYBP	15|11|8|11|8	53	5	1|0|0	1	31.8	0	FALSE
NFIB	O00712	Q9P2R6	TRUE	TRUE	10.4	RERE	18|8|6|13|7	52	5	0|0|0	1	104	0	FALSE
NFIB	O00712	Q12873	FALSE	TRUE	10.2	CHD3	9|6|11|15|10	51	5	5|5|7	0.06	1.8	0.51	FALSE
NFIB	O00712	Q96L73	TRUE	TRUE	10.2	NSD1	14|6|11|10|10	51	5	1|0|2	0.99	10.2	0	FALSE
NFIB	O00712	P50548	TRUE	TRUE	10	ERF	11|2|12|15|10	50	5	0|0|0	0.98	100	0	FALSE
NFIB	O00712	P55198	TRUE	TRUE	9.8	MLLT6	11|10|10|8|10	49	5	4|1|1	0.92	4.9	0.01	FALSE
NFIB	O00712	Q14592	FALSE	TRUE	9.8	ZNF460	7|4|12|14|12	49	5	7|10|7	0	1.23	0.72	FALSE
NFIB	O00712	Q70CQ2	FALSE	TRUE	9.8	USP34	7|4|9|16|13	49	5	9|7|7	0	1.28	0.68	FALSE
NFIB	O00712	Q76L83	TRUE	TRUE	9.8	ASXL2	16|8|8|12|5	49	5	1|0|0	1	29.4	0	FALSE
NFIB	O00712	Q8WXX7	TRUE	TRUE	9.8	AUTS2	8|9|10|12|10	49	5	0|0|0	1	98	0	FALSE
NFIB	O00712	P12757	TRUE	TRUE	9.6	SKIL	8|8|10|13|9	48	5	0|0|0	1	96	0	FALSE
NFIB	O00712	P81133	TRUE	TRUE	9.6	SIM1	11|5|8|18|6	48	5	0|0|0	1	96	0	FALSE
NFIB	O00712	Q63HK5	FALSE	TRUE	9.6	TSHZ3	12|7|10|11|8	48	5	2|4|2	0.71	3.6	0.05	FALSE
NFIB	O00712	Q92766	TRUE	TRUE	9.6	RREB1	13|5|11|11|8	48	5	0|0|1	1	28.8	0	FALSE
NFIB	O00712	O75529	FALSE	TRUE	9.4	TAF5L	10|8|9|12|8	47	5	4|1|4	0.56	3.13	0.12	FALSE
NFIB	O00712	Q01826	FALSE	TRUE	9.4	SATB1	11|9|10|8|9	47	5	5|3|5	0.05	2.17	0.52	FALSE
NFIB	O00712	Q13227	TRUE	TRUE	9.4	GPS2	10|8|11|9|9	47	5	1|1|1	1	9.4	0	FALSE
NFIB	O00712	O60885	FALSE	TRUE	9.2	BRD4	12|9|7|7|11	46	5	4|4|5	0.12	2.12	0.45	TRUE	pubmed:32416067
NFIB	O00712	P52747	FALSE	TRUE	9.2	ZNF143	9|8|9|9|11	46	5	4|2|3	0.56	3.07	0.12	FALSE
NFIB	O00712	Q9UGU0	TRUE	TRUE	9.2	TCF20	13|6|12|8|7	46	5	0|0|0	1	92	0	FALSE
NFIB	O00712	Q9UIU6	TRUE	TRUE	9.2	SIX4	9|10|8|10|9	46	5	0|3|1	0.95	6.9	0.01	FALSE
NFIB	O00712	Q8N2W9	TRUE	TRUE	9	PIAS4	10|7|11|14|3	45	5	0|0|0	1	90	0	FALSE
NFIB	O00712	Q9P2K3	TRUE	TRUE	9	RCOR3	11|5|7|16|6	45	5	1|0|0	1	27	0	TRUE	pubmed:35140242
NFIB	O00712	Q9ULK4	FALSE	TRUE	9	MED23	19|9|4|8|5	45	5	2|2|2	0.61	4.5	0.1	FALSE
NFIB	O00712	P35869	FALSE	TRUE	8.8	AHR	12|9|11|8|4	44	5	1|2|1	0.86	6.6	0.02	FALSE
NFIB	O00712	Q5T3J3	FALSE	TRUE	8.8	LRIF1	15|14|8|4|3	44	5	2|0|0	0.82	13.2	0.02	FALSE
NFIB	O00712	Q8IX12	FALSE	TRUE	8.8	CCAR1	9|10|7|10|8	44	5	9|11|9	0	0.91	0.76	FALSE
NFIB	O00712	O95625	FALSE	TRUE	8.6	ZBTB11	7|6|11|13|6	43	5	6|3|2	0.33	2.35	0.24	FALSE
NFIB	O00712	Q15723	TRUE	TRUE	8.6	ELF2	9|4|7|13|10	43	5	1|1|1	0.91	8.6	0.01	FALSE
NFIB	O00712	Q86XN7	FALSE	TRUE	8.6	PROSER1	9|5|9|14|6	43	5	4|0|1	0.67	5.16	0.06	FALSE
NFIB	O00712	Q96JB3	TRUE	TRUE	8.6	HIC2	6|8|13|8|8	43	5	0|2|1	0.98	8.6	0	FALSE
NFIB	O00712	Q9ULJ3	FALSE	TRUE	8.6	ZBTB21	5|4|10|15|9	43	5	10|9|9	0	0.92	0.74	FALSE
NFIB	O00712	O15119	FALSE	TRUE	8.4	TBX3	17|11|4|6|4	42	5	1|0|4	0.54	5.04	0.12	FALSE
NFIB	O00712	P26367	TRUE	TRUE	8.4	PAX6	6|9|10|9|8	42	5	0|0|0	1	84	0	TRUE	pubmed:35140242
NFIB	O00712	P85037	FALSE	TRUE	8.4	FOXK1	9|10|13|7|3	42	5	2|3|1	0.73	4.2	0.05	FALSE
NFIB	O00712	Q8TEK3	TRUE	TRUE	8.4	DOT1L	12|6|10|9|5	42	5	1|1|0	0.98	12.6	0	TRUE	pubmed:35850772
NFIB	O00712	Q96QT6	TRUE	TRUE	8.4	PHF12	11|9|4|11|7	42	5	1|0|2	0.91	8.4	0.01	FALSE
NFIB	O00712	P20719	TRUE	TRUE	8.2	HOXA5	14|11|6|7|3	41	5	0|0|0	1	82	0	FALSE
NFIB	O00712	P54253	FALSE	TRUE	8.2	ATXN1	15|20|1|3|2	41	5	0|0|0	0.78	82	0.04	TRUE	pubmed:35140242
NFIB	O00712	Q96CB8	FALSE	TRUE	8.2	INTS12	4|7|12|9|9	41	5	3|2|4	0.43	2.73	0.17	FALSE
NFIB	O00712	Q9H147	TRUE	TRUE	8.2	DNTTIP1	8|12|7|7|7	41	5	1|0|1	1	12.3	0	TRUE	pubmed:35140242
NFIB	O00712	Q9H4W6	TRUE	TRUE	8.2	EBF3	8|6|6|12|9	41	5	0|0|0	1	82	0	FALSE
NFIB	O00712	Q9Y6J0	FALSE	TRUE	8.2	CABIN1	14|12|5|7|3	41	5	4|2|2	0.44	3.07	0.17	FALSE
NFIB	O00712	Q9Y6X9	FALSE	TRUE	8.2	MORC2	10|5|12|9|5	41	5	1|2|2	0.74	4.92	0.05	FALSE
NFIB	O00712	O15062	TRUE	TRUE	8	ZBTB5	6|5|10|10|9	40	5	0|1|1	0.98	12	0	FALSE
NFIB	O00712	P40692	FALSE	TRUE	8	MLH1	4|4|12|11|9	40	5	17|18|17	0	0.46	0.79	FALSE
NFIB	O00712	Q92560	FALSE	TRUE	8	BAP1	17|9|4|6|4	40	5	0|2|1	0.81	8	0.03	FALSE
NFIB	O00712	Q13363	TRUE	TRUE	7.8	CTBP1	11|5|7|10|6	39	5	2|0|1	0.94	7.8	0.01	FALSE
NFIB	O00712	Q99697	TRUE	TRUE	7.8	PITX2	7|7|9|10|6	39	5	0|0|0	1	78	0	FALSE
NFIB	O00712	P28347	TRUE	TRUE	7.6	TEAD1	10|11|8|7|2	38	5	0|0|0	0.98	76	0	TRUE	pubmed:35140242
NFIB	O00712	Q01543	TRUE	TRUE	7.6	FLI1	8|8|8|8|6	38	5	0|0|0	1	76	0	FALSE
NFIB	O00712	Q02086	TRUE	TRUE	7.6	SP2	8|6|4|12|8	38	5	0|0|0	1	76	0	FALSE
NFIB	O00712	Q06330	TRUE	TRUE	7.6	RBPJ	9|8|5|6|10	38	5	0|0|0	1	76	0	FALSE
NFIB	O00712	Q3KNV8	TRUE	TRUE	7.6	PCGF3	8|7|6|11|6	38	5	0|0|1	1	22.8	0	FALSE
NFIB	O00712	Q9BRQ0	TRUE	TRUE	7.6	PYGO2	7|6|8|8|9	38	5	0|0|2	0.96	11.4	0.01	FALSE
NFIB	O00712	Q9NPG3	FALSE	TRUE	7.6	UBN1	15|14|6|2|1	38	5	2|0|0	0.64	11.4	0.08	FALSE
NFIB	O00712	O15350	TRUE	TRUE	7.2	TP73	7|6|8|11|4	36	5	0|0|2	0.9	10.8	0.01	FALSE
NFIB	O00712	P17028	FALSE	TRUE	7.2	ZNF24	11|6|6|6|7	36	5	4|2|3	0.22	2.4	0.33	FALSE
NFIB	O00712	P32519	FALSE	TRUE	7.2	ELF1	8|5|8|7|8	36	5	1|3|2	0.69	3.6	0.05	FALSE
NFIB	O00712	Q5T5X7	FALSE	TRUE	7.2	BEND3	9|8|7|7|5	36	5	4|2|2	0.34	2.7	0.22	FALSE
NFIB	O00712	P50219	TRUE	TRUE	7	MNX1	8|8|5|7|7	35	5	1|1|0	0.98	10.5	0	FALSE
NFIB	O00712	Q5PSV4	FALSE	TRUE	7	BRMS1L	4|4|13|6|8	35	5	2|2|2	0.47	3.5	0.15	FALSE
NFIB	O00712	Q6PJG2	TRUE	TRUE	7	MIDEAS	10|9|7|5|4	35	5	0|0|0	1	70	0	TRUE	pubmed:35140242
NFIB	O00712	Q86XI2	FALSE	TRUE	7	NCAPG2	5|6|8|11|5	35	5	16|16|10	0	0.5	0.79	FALSE
NFIB	O00712	Q86Y25	FALSE	TRUE	7	ZNF354C	6|4|9|10|6	35	5	3|1|2	0.56	3.5	0.12	FALSE
NFIB	O00712	Q8NF64	FALSE	TRUE	7	ZMIZ2	5|5|10|7|8	35	5	1|3|4	0.33	2.62	0.23	FALSE
NFIB	O00712	Q9NP50	FALSE	TRUE	7	SINHCAF	6|5|8|10|6	35	5	3|0|2	0.68	4.2	0.06	FALSE
NFIB	O00712	Q9UPW6	FALSE	TRUE	7	SATB2	12|9|6|8|0	35	5	1|0|0	0.8	21	0.03	TRUE	pubmed:35140242
NFIB	O00712	Q5T481	FALSE	TRUE	6.8	RBM20	7|5|11|8|3	34	5	6|4|4	0.01	1.46	0.6	FALSE
NFIB	O00712	Q8WY36	FALSE	TRUE	6.8	BBX	7|5|5|11|6	34	5	4|1|4	0.21	2.27	0.34	FALSE
NFIB	O00712	Q9Y5S9	FALSE	TRUE	6.8	RBM8A	9|7|6|5|7	34	5	7|6|9	0	0.93	0.74	FALSE
NFIB	O00712	P54821	TRUE	TRUE	6.6	PRRX1	7|7|7|6|6	33	5	0|0|0	1	66	0	FALSE
NFIB	O00712	Q92618	FALSE	TRUE	6.6	ZNF516	8|4|7|10|4	33	5	1|2|0	0.82	6.6	0.03	FALSE
NFIB	O00712	Q9BWG4	TRUE	TRUE	6.6	SSBP4	6|9|6|8|4	33	5	0|0|0	1	66	0	FALSE
NFIB	O00712	Q9Y2X0	FALSE	TRUE	6.6	MED16	14|8|4|4|3	33	5	2|1|3	0.4	3.3	0.19	FALSE
NFIB	O00712	O95677	FALSE	TRUE	6.4	EYA4	5|4|8|10|5	32	5	1|1|3	0.56	3.84	0.12	FALSE
NFIB	O00712	P06400	FALSE	TRUE	6.4	RB1	10|7|5|5|5	32	5	2|2|3	0.32	2.74	0.25	FALSE
NFIB	O00712	P17482	TRUE	TRUE	6.4	HOXB9	7|9|6|5|5	32	5	0|0|0	1	64	0	FALSE
NFIB	O00712	Q86TJ2	TRUE	TRUE	6.4	TADA2B	7|8|5|5|7	32	5	1|1|1	0.91	6.4	0.01	FALSE
NFIB	O00712	Q969J2	FALSE	TRUE	6.4	ZKSCAN4	5|3|8|9|7	32	5	2|2|5	0.17	2.13	0.38	FALSE
NFIB	O00712	Q9BWW4	TRUE	TRUE	6.4	SSBP3	7|6|6|5|8	32	5	1|1|1	0.92	6.4	0.01	TRUE	pubmed:35140242
NFIB	O00712	Q9ULJ6	TRUE	TRUE	6.4	ZMIZ1	6|9|6|6|5	32	5	0|0|0	1	64	0	FALSE
NFIB	O00712	Q86Z02	TRUE	TRUE	6.2	HIPK1	6|5|6|10|4	31	5	0|0|0	1	62	0	FALSE
NFIB	O00712	Q96JN0	TRUE	TRUE	6.2	LCOR	7|9|6|6|3	31	5	0|0|0	1	62	0	FALSE
NFIB	O00712	Q9UKD1	FALSE	TRUE	6.2	GMEB2	8|7|3|7|6	31	5	2|2|2	0.53	3.1	0.12	FALSE
NFIB	O00712	O95218	FALSE	TRUE	6	ZRANB2	6|6|8|6|4	30	5	4|4|7	0	1.2	0.7	FALSE
NFIB	O00712	Q08050	FALSE	TRUE	6	FOXM1	9|12|3|5|1	30	5	0|0|1	0.78	18	0.03	FALSE
NFIB	O00712	Q6PH81	TRUE	TRUE	6	C16orf87	6|8|6|7|3	30	5	0|0|0	1	60	0	FALSE
NFIB	O00712	P13056	FALSE	TRUE	5.8	NR2C1	6|3|6|4|10	29	5	2|1|2	0.49	3.48	0.14	TRUE	pubmed:35140242
NFIB	O00712	P14373	FALSE	TRUE	5.8	TRIM27	2|0|13|8|6	29	5	0|1|0	0.71	17.4	0.05	FALSE
NFIB	O00712	P24468	TRUE	TRUE	5.8	NR2F2	5|8|6|4|6	29	5	0|0|0	1	58	0	FALSE
NFIB	O00712	Q8N108	TRUE	TRUE	5.8	MIER1	11|9|3|3|3	29	5	0|0|1	0.95	17.4	0.01	FALSE
NFIB	O00712	Q8NB78	TRUE	TRUE	5.8	KDM1B	11|7|4|2|5	29	5	0|0|1	0.91	17.4	0.01	FALSE
NFIB	O00712	O60281	TRUE	TRUE	5.6	ZNF292	9|6|8|2|3	28	5	0|0|0	0.98	56	0	FALSE
NFIB	O00712	P26358	FALSE	TRUE	5.6	DNMT1	7|4|6|3|8	28	5	12|17|20	0	0.34	0.79	FALSE
NFIB	O00712	Q8WUU5	FALSE	TRUE	5.6	GATAD1	9|7|4|2|6	28	5	2|1|0	0.71	5.6	0.05	FALSE
NFIB	O00712	Q9Y3C7	FALSE	TRUE	5.6	MED31	5|5|4|9|5	28	5	1|2|1	0.62	4.2	0.09	FALSE
NFIB	O00712	P17275	TRUE	TRUE	5.4	JUNB	8|6|6|3|4	27	5	0|0|0	1	54	0	FALSE
NFIB	O00712	Q5VWG9	FALSE	TRUE	5.4	TAF3	6|6|3|4|8	27	5	2|0|1	0.74	5.4	0.05	FALSE
NFIB	O00712	Q96NM4	TRUE	TRUE	5.4	TOX2	4|6|7|4|6	27	5	0|0|0	1	54	0	FALSE
NFIB	O00712	Q9H1B7	TRUE	TRUE	5.4	IRF2BPL	6|9|3|5|4	27	5	0|0|0	1	54	0	FALSE
NFIB	O00712	Q9HCS4	FALSE	TRUE	5.4	TCF7L1	5|3|7|11|1	27	5	0|0|0	0.8	54	0.03	FALSE
NFIB	O00712	Q12996	FALSE	TRUE	5	CSTF3	10|5|5|3|2	25	5	5|6|5	0	0.94	0.68	FALSE
NFIB	O00712	Q4VC05	TRUE	TRUE	5	BCL7A	4|4|4|5|8	25	5	1|0|0	1	15	0	FALSE
NFIB	O00712	P55197	FALSE	TRUE	4.8	MLLT10	2|1|5|9|7	24	5	0|1|0	0.71	14.4	0.05	FALSE
NFIB	O00712	P55317	TRUE	TRUE	4.8	FOXA1	3|2|8|5|6	24	5	0|0|0	0.98	48	0	TRUE	pubmed:35140242
NFIB	O00712	Q9H0E3	FALSE	TRUE	4.8	SAP130	8|4|4|4|4	24	5	1|2|0	0.64	4.8	0.08	FALSE
NFIB	O00712	Q9NVR2	FALSE	TRUE	4.8	INTS10	4|5|5|7|3	24	5	3|2|2	0.12	2.06	0.45	FALSE
NFIB	O00712	P17544	FALSE	TRUE	4.6	ATF7	7|6|3|4|3	23	5	0|2|0	0.7	6.9	0.05	FALSE
NFIB	O00712	Q14135	FALSE	TRUE	4.6	VGLL4	2|4|6|8|3	23	5	0|2|3	0.34	2.76	0.22	FALSE
NFIB	O00712	O95948	TRUE	TRUE	4.4	ONECUT2	4|3|6|4|5	22	5	0|0|0	1	44	0	FALSE
NFIB	O00712	P14859	FALSE	TRUE	4.4	POU2F1	6|2|6|4|4	22	5	1|2|0	0.61	4.4	0.1	FALSE
NFIB	O00712	P78337	FALSE	TRUE	4.4	PITX1	6|3|8|4|1	22	5	0|0|0	0.8	44	0.03	FALSE
NFIB	O00712	Q6ZSZ6	TRUE	TRUE	4.4	TSHZ1	6|6|4|4|2	22	5	0|0|0	0.98	44	0	FALSE
NFIB	O00712	Q8N196	FALSE	TRUE	4.4	SIX5	1|1|5|8|7	22	5	0|0|0	0.6	44	0.1	FALSE
NFIB	O00712	Q92889	FALSE	TRUE	4.4	ERCC4	7|4|4|3|4	22	5	3|5|4	0	1.1	0.68	FALSE
NFIB	O00712	Q92993	FALSE	TRUE	4.4	KAT5	5|4|5|4|4	22	5	1|1|1	0.65	4.4	0.07	FALSE
NFIB	O00712	Q96PV6	TRUE	TRUE	4.4	LENG8	6|2|5|5|4	22	5	1|0|0	0.91	13.2	0.01	FALSE
NFIB	O00712	Q9BX63	FALSE	TRUE	4.4	BRIP1	4|2|8|6|2	22	5	5|7|5	0	0.78	0.72	FALSE
NFIB	O00712	Q9BZR9	FALSE	TRUE	4.4	TRIM8	4|1|7|7|3	22	5	0|0|0	0.8	44	0.03	FALSE
NFIB	O00712	Q9Y6X3	FALSE	TRUE	4.4	MAU2	5|5|3|4|5	22	5	1|1|1	0.64	4.4	0.08	FALSE
NFIB	O00712	O15060	TRUE	TRUE	4.2	ZBTB39	3|2|2|7|7	21	5	0|0|0	0.96	42	0	FALSE
NFIB	O00712	O43439	FALSE	TRUE	4.2	CBFA2T2	4|5|6|5|1	21	5	0|0|0	0.8	42	0.03	FALSE
NFIB	O00712	Q5H9F3	FALSE	TRUE	4.2	BCORL1	10|6|1|3|1	21	5	0|0|0	0.6	42	0.1	FALSE
NFIB	O00712	Q9UEG4	FALSE	TRUE	4.2	ZNF629	4|3|5|7|2	21	5	2|3|2	0.1	1.8	0.46	FALSE
NFIB	O00712	P13378	TRUE	TRUE	4	HOXD8	3|6|3|5|3	20	5	0|0|0	0.99	40	0	FALSE
NFIB	O00712	P35712	FALSE	TRUE	4	SOX6	4|0|7|7|2	20	5	0|0|0	0.78	40	0.03	TRUE	pubmed:35140242
NFIB	O00712	P41162	FALSE	TRUE	4	ETV3	5|6|5|3|1	20	5	0|0|0	0.8	40	0.03	TRUE	pubmed:35140242
NFIB	O00712	Q01167	TRUE	TRUE	4	FOXK2	4|6|3|5|2	20	5	1|0|0	0.9	12	0.01	FALSE
NFIB	O00712	Q04727	TRUE	TRUE	4	TLE4	3|3|5|6|3	20	5	0|0|0	0.99	40	0	FALSE
NFIB	O00712	Q06546	FALSE	TRUE	4	GABPA	6|3|5|5|1	20	5	0|0|1	0.78	12	0.03	FALSE
NFIB	O00712	Q96DN6	TRUE	TRUE	4	MBD6	8|3|2|5|2	20	5	0|0|0	0.96	40	0	FALSE
NFIB	O00712	Q96JM2	FALSE	TRUE	4	ZNF462	2|1|9|3|5	20	5	0|0|0	0.78	40	0.04	FALSE
NFIB	O00712	Q96K83	FALSE	TRUE	4	ZNF521	9|8|0|2|1	20	5	0|0|0	0.58	40	0.11	FALSE
NFIB	O00712	Q9HBZ2	FALSE	TRUE	4	ARNT2	2|4|5|7|2	20	5	1|2|3	0.18	2	0.38	FALSE
NFIB	O00712	Q9UKY1	TRUE	TRUE	4	ZHX1	8|5|2|3|2	20	5	0|0|0	0.96	40	0	FALSE
NFIB	O00712	Q14190	FALSE	TRUE	3.8	SIM2	5|2|4|7|1	19	5	1|0|0	0.71	11.4	0.05	FALSE
NFIB	O00712	Q6IQ21	FALSE	TRUE	3.8	ZNF770	5|2|4|6|2	19	5	3|2|1	0.12	1.9	0.45	FALSE
NFIB	O00712	Q96GQ7	FALSE	TRUE	3.8	DDX27	2|0|6|5|6	19	5	1|0|0	0.71	11.4	0.05	FALSE
NFIB	O00712	Q96PN7	TRUE	TRUE	3.8	TRERF1	3|3|5|6|2	19	5	0|0|0	0.98	38	0	FALSE
NFIB	O00712	Q9UPG8	FALSE	TRUE	3.8	PLAGL2	1|1|5|11|1	19	5	0|0|0	0.4	38	0.18	FALSE
NFIB	O00712	Q5T1R4	FALSE	TRUE	3.8	HIVEP3	0|0|7|10|2	19	5	0|0|0	0.58	38	0.11	FALSE
NFIB	O00712	P25440	FALSE	TRUE	3.6	BRD2	5|1|2|5|5	18	5	5|3|5	0	0.83	0.71	FALSE
NFIB	O00712	Q14CW9	FALSE	TRUE	3.6	ATXN7L3	1|3|4|7|3	18	5	1|0|0	0.77	10.8	0.04	FALSE
NFIB	O00712	O00255	FALSE	TRUE	3.4	MEN1	1|1|6|5|4	17	5	2|1|0	0.46	3.4	0.16	TRUE	pubmed:35850772
NFIB	O00712	O94818	TRUE	TRUE	3.4	NOL4	3|4|2|3|5	17	5	0|0|0	0.98	34	0	FALSE
NFIB	O00712	Q969W8	FALSE	TRUE	3.4	ZNF566	3|1|4|6|3	17	5	2|1|1	0.27	2.55	0.3	FALSE
NFIB	O00712	O60548	FALSE	TRUE	3.2	FOXD2	4|1|4|5|2	16	5	0|0|0	0.78	32	0.03	FALSE
NFIB	O00712	O75928	FALSE	TRUE	3.2	PIAS2	3|6|2|3|2	16	5	1|0|2	0.33	3.2	0.22	FALSE
NFIB	O00712	Q9BTK6	TRUE	TRUE	3.2	PAGR1	2|3|3|5|3	16	5	0|0|0	0.98	32	0	TRUE	pubmed:35140242
NFIB	O00712	Q7RTS1	FALSE	TRUE	3.2	BHLHA15	0|0|6|5|5	16	5	0|0|0	0.6	32	0.1	FALSE
NFIB	O00712	O95936	FALSE	TRUE	3	EOMES	3|2|4|3|3	15	5	0|0|1	0.86	9	0.02	FALSE
NFIB	O00712	P28324	FALSE	TRUE	3	ELK4	3|4|4|3|1	15	5	0|0|0	0.79	30	0.03	FALSE
NFIB	O00712	P42568	FALSE	TRUE	3	MLLT3	5|3|2|4|1	15	5	1|1|1	0.34	3	0.21	FALSE
NFIB	O00712	Q9H2Z4	FALSE	TRUE	3	NKX2-4	2|1|5|4|3	15	5	0|0|0	0.78	30	0.04	TRUE	pubmed:35140242
NFIB	O00712	Q9C0K0	FALSE	TRUE	3	BCL11B	0|0|7|6|2	15	5	0|0|0	0.58	30	0.11	FALSE
NFIC	P08651	Q6W2J9	TRUE	TRUE	298.83	BCOR	304|300|276|309|288|316	1793	6	87|79|86	1	3.56	0	TRUE	pubmed:35140242
NFIC	P08651	Q14839	FALSE	TRUE	254.83	CHD4	241|285|258|268|235|242	1529	6	110|122|98	0.07	2.32	0.51	FALSE
NFIC	P08651	Q9HCK8	FALSE	TRUE	228.67	CHD8	212|245|234|235|204|242	1372	6	88|86|85	0.67	2.65	0.06	FALSE
NFIC	P08651	Q15652	TRUE	TRUE	187.83	JMJD1C	177|189|180|195|173|213	1127	6	38|28|31	1	5.81	0	FALSE
NFIC	P08651	Q8IWI9	TRUE	TRUE	155.83	MGA	187|188|172|126|116|146	935	6	45|22|34	0.98	4.63	0	TRUE	pubmed:35140242
NFIC	P08651	Q9UHF7	TRUE	TRUE	119.33	TRPS1	120|127|109|119|111|130	716	6	38|28|34	1	3.58	0	TRUE	pubmed:35140242
NFIC	P08651	O14686	TRUE	TRUE	118.67	KMT2D	118|113|114|118|103|146	712	6	4|5|6	1	23.73	0	TRUE	pubmed:35140242
NFIC	P08651	Q9ULL5	TRUE	TRUE	108	PRR12	110|119|104|106|94|115	648	6	39|30|39	0.97	3	0	TRUE	pubmed:35140242
NFIC	P08651	Q8NHM5	TRUE	TRUE	98.5	KDM2B	106|100|97|102|81|105	591	6	17|20|22	1	5.01	0	TRUE	pubmed:35140242
NFIC	P08651	Q8NEZ4	TRUE	TRUE	95.33	KMT2C	108|112|104|83|73|92	572	6	4|3|5	1	23.83	0	FALSE
NFIC	P08651	P51532	FALSE	TRUE	94.5	SMARCA4	108|101|100|83|68|107	567	6	29|27|29	0.83	3.34	0.02	FALSE
NFIC	P08651	Q9Y618	TRUE	TRUE	93.83	NCOR2	80|98|94|89|91|111	563	6	1|6|7	1	20.11	0	TRUE	pubmed:35140242
NFIC	P08651	O75376	TRUE	TRUE	91.67	NCOR1	81|109|98|84|84|94	550	6	16|11|12	1	7.05	0	TRUE	pubmed:35140242
NFIC	P08651	Q8TD26	FALSE	TRUE	91.33	CHD6	61|82|75|122|97|111	548	6	18|31|28	0.81	3.56	0.03	FALSE
NFIC	P08651	Q92922	FALSE	TRUE	90.17	SMARCC1	109|104|96|81|64|87	541	6	40|34|28	0.67	2.65	0.06	FALSE
NFIC	P08651	Q9Y2X9	TRUE	TRUE	88.33	ZNF281	85|101|81|91|81|91	530	6	21|21|18	1	4.42	0	TRUE	pubmed:35140242
NFIC	P08651	O15090	TRUE	TRUE	82.67	ZNF536	85|104|102|70|70|65	496	6	10|9|12	1	8	0	FALSE
NFIC	P08651	Q8TE76	TRUE	TRUE	82.67	MORC4	76|83|78|88|87|84	496	6	22|14|11	1	5.28	0	TRUE	pubmed:35140242
NFIC	P08651	Q04726	TRUE	TRUE	81.5	TLE3	72|82|69|89|86|91	489	6	17|15|18	1	4.89	0	TRUE	pubmed:35140242;pubmed:37689310
NFIC	P08651	Q8IVH2	TRUE	TRUE	79.5	FOXP4	61|63|57|86|103|107	477	6	14|9|13	1	6.62	0	TRUE	pubmed:35140242
NFIC	P08651	O94776	FALSE	TRUE	77.83	MTA2	71|84|76|80|72|84	467	6	35|29|29	0.41	2.51	0.18	FALSE
NFIC	P08651	Q8IVW6	TRUE	TRUE	76.67	ARID3B	75|74|66|75|75|95	460	6	9|2|4	1	15.33	0	TRUE	pubmed:35140242
NFIC	P08651	Q09472	TRUE	TRUE	69.67	EP300	65|77|78|71|52|75	418	6	10|8|4	1	9.5	0	FALSE
NFIC	P08651	Q92769	FALSE	TRUE	69.67	HDAC2	66|73|72|70|61|76	418	6	38|31|36	0	1.99	0.75	FALSE
NFIC	P08651	O14497	TRUE	TRUE	66.5	ARID1A	76|78|84|62|34|65	399	6	11|9|8	1	7.12	0	TRUE	pubmed:35140242
NFIC	P08651	Q8TAQ2	TRUE	TRUE	66.5	SMARCC2	84|70|69|56|44|76	399	6	20|16|14	0.93	3.99	0.01	FALSE
NFIC	P08651	Q9BZK7	TRUE	TRUE	66.5	TBL1XR1	73|66|68|61|62|69	399	6	27|20|21	0.98	2.93	0	TRUE	pubmed:35140242
NFIC	P08651	Q86T24	TRUE	TRUE	65.17	ZBTB33	68|72|56|67|68|60	391	6	10|13|7	1	6.52	0	FALSE
NFIC	P08651	O15550	TRUE	TRUE	64.17	KDM6A	75|67|62|59|58|64	385	6	14|17|13	1	4.38	0	TRUE	pubmed:35140242
NFIC	P08651	P15822	TRUE	TRUE	63.67	HIVEP1	57|62|53|75|63|72	382	6	12|12|8	1	5.97	0	TRUE	pubmed:35140242
NFIC	P08651	Q5VZL5	FALSE	TRUE	62.5	ZMYM4	68|73|67|59|49|59	375	6	17|21|24	0.83	3.02	0.02	TRUE	pubmed:35140242
NFIC	P08651	Q68CP9	TRUE	TRUE	61	ARID2	92|83|76|43|29|43	366	6	8|9|11	1	6.54	0	FALSE
NFIC	P08651	Q6MZP7	TRUE	TRUE	60.33	LIN54	56|57|60|63|63|63	362	6	16|18|16	1	3.62	0	FALSE
NFIC	P08651	Q8WXI9	FALSE	TRUE	59.5	GATAD2B	59|70|62|64|41|61	357	6	25|22|20	0.79	2.66	0.03	FALSE
NFIC	P08651	Q99856	TRUE	TRUE	56.67	ARID3A	61|54|56|55|46|68	340	6	2|1|4	1	24.29	0	TRUE	pubmed:35140242
NFIC	P08651	Q9UBW7	TRUE	TRUE	56.67	ZMYM2	51|59|55|58|55|62	340	6	19|21|18	0.94	2.93	0.01	FALSE
NFIC	P08651	Q99496	TRUE	TRUE	55.83	RNF2	61|62|52|50|45|65	335	6	19|14|18	0.94	3.28	0.01	FALSE
NFIC	P08651	Q96RK0	TRUE	TRUE	55.33	CIC	65|63|62|49|42|51	332	6	6|3|4	1	12.77	0	TRUE	pubmed:29844126;pubmed:35140242
NFIC	P08651	Q12857	TRUE	TRUE	54.5	NFIA	49|59|49|58|61|51	327	6	1|0|0	1	163.5	0	TRUE	pubmed:35140242
NFIC	P08651	Q96L91	TRUE	TRUE	54	EP400	68|64|51|48|42|51	324	6	13|4|7	1	6.75	0	FALSE
NFIC	P08651	Q9H7S9	TRUE	TRUE	54	ZNF703	55|58|50|46|56|59	324	6	5|8|7	1	8.1	0	FALSE
NFIC	P08651	P10244	FALSE	TRUE	53.33	MYBL2	39|54|52|63|52|60	320	6	17|21|17	0.83	2.91	0.02	FALSE
NFIC	P08651	O00712	TRUE	TRUE	52.83	NFIB	45|58|47|61|54|52	317	6	1|0|0	1	158.5	0	TRUE	pubmed:25258084;pubmed:28514442;pubmed:33961781;pubmed:35140242;pubmed:9099724
NFIC	P08651	Q9H582	TRUE	TRUE	52.83	ZNF644	63|56|58|45|47|48	317	6	11|9|8	1	5.66	0	TRUE	pubmed:35140242
NFIC	P08651	Q7Z5L9	TRUE	TRUE	52.5	IRF2BP2	44|48|41|49|72|61	315	6	10|13|12	1	4.5	0	FALSE
NFIC	P08651	Q8WUA4	FALSE	TRUE	51.5	GTF3C2	44|62|65|59|36|43	309	6	29|24|24	0.02	2.01	0.57	FALSE
NFIC	P08651	Q96GM5	FALSE	TRUE	51.17	SMARCD1	60|62|61|47|32|45	307	6	17|6|9	0.86	4.8	0.02	TRUE	pubmed:35140242
NFIC	P08651	Q8N201	FALSE	TRUE	51	INTS1	57|68|64|41|28|48	306	6	15|16|11	0.83	3.64	0.02	FALSE
NFIC	P08651	A6NHR9	TRUE	TRUE	49.17	SMCHD1	54|48|51|47|48|47	295	6	12|17|7	1	4.1	0	FALSE
NFIC	P08651	O95785	TRUE	TRUE	48.67	WIZ	54|52|47|41|42|56	292	6	14|9|12	1	4.17	0	TRUE	pubmed:35140242
NFIC	P08651	Q9UMN6	TRUE	TRUE	48.17	KMT2B	69|53|73|32|25|37	289	6	9|10|6	0.99	5.78	0	FALSE
NFIC	P08651	O15164	TRUE	TRUE	46.67	TRIM24	41|39|51|52|49|48	280	6	14|11|14	1	3.59	0	TRUE	pubmed:35140242
NFIC	P08651	Q96EB6	TRUE	TRUE	46.33	SIRT1	41|57|47|50|36|47	278	6	7|6|7	1	6.95	0	FALSE
NFIC	P08651	Q9H2P0	TRUE	TRUE	46	ADNP	41|44|45|46|48|52	276	6	15|15|15	0.98	3.07	0	FALSE
NFIC	P08651	Q9HCM1	TRUE	TRUE	45.83	RESF1	42|61|55|37|34|46	275	6	9|6|6	1	6.55	0	FALSE
NFIC	P08651	Q15596	FALSE	TRUE	45.67	NCOA2	37|56|56|46|30|49	274	6	11|17|19	0.67	2.91	0.06	FALSE
NFIC	P08651	Q96KQ7	TRUE	TRUE	45.67	EHMT2	49|45|42|47|40|51	274	6	12|6|9	1	5.07	0	TRUE	pubmed:35140242
NFIC	P08651	O15014	TRUE	TRUE	44.83	ZNF609	36|49|51|52|40|41	269	6	3|3|2	1	16.81	0	TRUE	pubmed:35140242
NFIC	P08651	O15417	TRUE	TRUE	44.33	TNRC18	45|49|35|45|37|55	266	6	0|0|1	1	133	0	FALSE
NFIC	P08651	Q5TKA1	TRUE	TRUE	42.83	LIN9	40|40|43|43|45|46	257	6	17|16|11	0.95	2.92	0.01	FALSE
NFIC	P08651	P12755	TRUE	TRUE	42.17	SKI	40|43|45|44|39|42	253	6	4|3|3	1	12.65	0	FALSE
NFIC	P08651	O60315	TRUE	TRUE	41.67	ZEB2	42|48|47|34|28|51	250	6	3|0|1	1	31.25	0	TRUE	pubmed:35140242
NFIC	P08651	Q7Z589	TRUE	TRUE	41.5	EMSY	42|59|55|34|19|40	249	6	6|7|8	0.91	5.93	0.01	FALSE
NFIC	P08651	Q9Y2G9	TRUE	TRUE	41.5	SBNO2	35|43|36|52|40|43	249	6	6|7|7	1	6.22	0	FALSE
NFIC	P08651	Q96ST3	FALSE	TRUE	41.33	SIN3A	41|51|41|41|31|43	248	6	19|15|11	0.83	2.76	0.02	FALSE
NFIC	P08651	Q9Y467	FALSE	TRUE	41.33	SALL2	44|39|50|41|34|40	248	6	14|17|20	0.23	2.43	0.33	FALSE
NFIC	P08651	Q03112	TRUE	TRUE	41	MECOM	44|51|42|31|36|42	246	6	0|1|0	1	123	0	FALSE
NFIC	P08651	Q12830	FALSE	TRUE	40	BPTF	24|29|35|53|50|49	240	6	16|6|10	0.64	3.75	0.08	FALSE
NFIC	P08651	O75925	TRUE	TRUE	39.67	PIAS1	39|47|45|39|34|34	238	6	4|4|4	1	9.92	0	FALSE
NFIC	P08651	O95365	TRUE	TRUE	39.67	ZBTB7A	36|34|33|49|49|37	238	6	10|8|13	1	3.84	0	FALSE
NFIC	P08651	Q14865	TRUE	TRUE	39.5	ARID5B	48|51|50|34|25|29	237	6	3|1|0	1	29.62	0	FALSE
NFIC	P08651	Q15911	TRUE	TRUE	39.33	ZFHX3	58|42|43|31|28|34	236	6	5|3|5	1	9.08	0	FALSE
NFIC	P08651	Q9Y4A5	FALSE	TRUE	39	TRRAP	37|51|47|34|22|43	234	6	13|12|8	0.83	3.55	0.02	FALSE
NFIC	P08651	Q92585	FALSE	TRUE	38.83	MAML1	35|43|40|35|45|35	233	6	17|16|14	0.35	2.48	0.21	FALSE
NFIC	P08651	Q9NSC2	TRUE	TRUE	38.33	SALL1	42|44|44|32|29|39	230	6	2|0|1	1	38.33	0	FALSE
NFIC	P08651	P54198	TRUE	TRUE	37.83	HIRA	44|45|46|28|30|34	227	6	11|6|8	1	4.54	0	FALSE
NFIC	P08651	Q12948	TRUE	TRUE	37.83	FOXC1	36|43|41|40|31|36	227	6	6|3|4	1	8.73	0	TRUE	pubmed:25609649;pubmed:35140242
NFIC	P08651	Q96F45	TRUE	TRUE	37.83	ZNF503	48|54|52|26|23|24	227	6	4|4|2	1	11.35	0	FALSE
NFIC	P08651	Q04724	TRUE	TRUE	37.5	TLE1	31|38|35|43|44|34	225	6	4|5|6	1	7.5	0	TRUE	pubmed:35140242
NFIC	P08651	Q93074	TRUE	TRUE	37.33	MED12	39|40|36|36|38|35	224	6	9|3|9	1	5.33	0	FALSE
NFIC	P08651	P31629	TRUE	TRUE	37.17	HIVEP2	23|27|30|50|47|46	223	6	3|2|2	1	15.93	0	FALSE
NFIC	P08651	Q9H334	TRUE	TRUE	37	FOXP1	34|37|33|33|46|39	222	6	4|4|3	1	10.09	0	TRUE	pubmed:35140242
NFIC	P08651	Q63HK5	TRUE	TRUE	36.83	TSHZ3	35|43|47|29|33|34	221	6	2|4|2	1	13.81	0	FALSE
NFIC	P08651	Q7Z3K3	TRUE	TRUE	36.33	POGZ	54|39|42|32|20|31	218	6	9|1|6	0.96	6.81	0.01	TRUE	pubmed:35140242
NFIC	P08651	Q15788	TRUE	TRUE	36	NCOA1	50|49|42|25|23|27	216	6	5|3|5	1	8.31	0	FALSE
NFIC	P08651	O15379	FALSE	TRUE	35.33	HDAC3	39|40|36|33|26|38	212	6	12|12|11	0.82	3.03	0.03	FALSE
NFIC	P08651	Q6N021	TRUE	TRUE	35.33	TET2	25|36|34|38|31|48	212	6	3|2|3	1	13.25	0	TRUE	pubmed:35140242
NFIC	P08651	Q9ULD9	TRUE	TRUE	35.33	ZNF608	33|40|48|30|24|37	212	6	1|0|0	1	106	0	TRUE	pubmed:35140242
NFIC	P08651	Q9UPN9	TRUE	TRUE	35.33	TRIM33	44|38|37|31|33|29	212	6	9|6|9	1	4.42	0	FALSE
NFIC	P08651	Q6P4R8	TRUE	TRUE	34.33	NFRKB	41|40|34|30|29|32	206	6	15|8|9	0.87	3.22	0.01	FALSE
NFIC	P08651	Q9UKL0	TRUE	TRUE	33.67	RCOR1	36|42|34|31|25|34	202	6	8|8|8	1	4.21	0	FALSE
NFIC	P08651	Q6ZW49	TRUE	TRUE	33.17	PAXIP1	39|34|32|37|23|34	199	6	11|2|4	0.96	5.85	0.01	TRUE	pubmed:35140242
NFIC	P08651	Q9NUA8	TRUE	TRUE	33	ZBTB40	32|41|45|31|25|24	198	6	6|2|8	1	6.19	0	FALSE
NFIC	P08651	Q969R5	TRUE	TRUE	32.67	L3MBTL2	39|42|34|32|24|25	196	6	9|6|7	1	4.45	0	TRUE	pubmed:35140242
NFIC	P08651	Q9Y6X8	TRUE	TRUE	32.33	ZHX2	33|27|29|37|36|32	194	6	3|0|2	1	19.4	0	FALSE
NFIC	P08651	Q92793	TRUE	TRUE	31.67	CREBBP	35|42|37|29|22|25	190	6	3|3|2	1	11.88	0	FALSE
NFIC	P08651	Q9BSM1	TRUE	TRUE	31.67	PCGF1	34|35|32|31|28|30	190	6	7|12|5	1	3.96	0	TRUE	pubmed:35140242
NFIC	P08651	Q14687	TRUE	TRUE	31.5	GSE1	25|29|26|40|32|37	189	6	5|12|6	0.96	4.11	0.01	TRUE	pubmed:35140242
NFIC	P08651	Q12824	TRUE	TRUE	31.33	SMARCB1	44|36|30|27|25|26	188	6	7|7|8	1	4.27	0	FALSE
NFIC	P08651	Q12873	TRUE	TRUE	31.33	CHD3	31|42|33|31|24|27	188	6	5|5|7	1	5.53	0	FALSE
NFIC	P08651	Q92785	TRUE	TRUE	31.33	DPF2	41|35|31|28|29|24	188	6	2|4|4	1	9.4	0	TRUE	pubmed:35140242
NFIC	P08651	Q9NZM4	TRUE	TRUE	31.33	BICRA	37|30|34|22|29|36	188	6	9|2|8	0.97	4.95	0	FALSE
NFIC	P08651	Q01664	TRUE	TRUE	30.83	TFAP4	31|34|35|29|29|27	185	6	3|1|2	1	15.42	0	TRUE	pubmed:19505873;pubmed:35140242
NFIC	P08651	O95983	FALSE	TRUE	30.33	MBD3	32|38|33|28|24|27	182	6	12|17|11	0.18	2.27	0.38	FALSE
NFIC	P08651	Q13547	FALSE	TRUE	30.33	HDAC1	24|33|28|33|24|40	182	6	14|15|13	0.17	2.17	0.4	FALSE
NFIC	P08651	Q9P2D1	TRUE	TRUE	30.17	CHD7	49|30|21|25|26|30	181	6	2|1|0	1	30.17	0	FALSE
NFIC	P08651	Q9Y6Q9	TRUE	TRUE	29.67	NCOA3	18|29|25|39|36|31	178	6	1|5|6	1	7.42	0	TRUE	pubmed:35140242
NFIC	P08651	Q96DT7	TRUE	TRUE	29.5	ZBTB10	32|32|31|32|22|28	177	6	4|2|6	1	7.38	0	FALSE
NFIC	P08651	Q9ULG1	TRUE	TRUE	29.33	INO80	37|38|26|25|24|26	176	6	9|3|3	0.99	5.87	0	FALSE
NFIC	P08651	Q92925	FALSE	TRUE	28.67	SMARCD2	36|35|33|27|14|27	172	6	6|5|8	0.84	4.53	0.02	TRUE	pubmed:35140242
NFIC	P08651	Q8IU81	TRUE	TRUE	28.5	IRF2BP1	25|29|31|35|28|23	171	6	3|4|1	1	10.69	0	FALSE
NFIC	P08651	Q9HAZ2	TRUE	TRUE	28.5	PRDM16	22|31|34|32|18|34	171	6	0|0|0	1	285	0	FALSE
NFIC	P08651	Q8WW38	TRUE	TRUE	28.33	ZFPM2	23|35|31|34|27|20	170	6	3|4|1	1	10.62	0	FALSE
NFIC	P08651	O75182	FALSE	TRUE	27.83	SIN3B	33|36|28|21|26|23	167	6	10|9|6	0.8	3.34	0.03	FALSE
NFIC	P08651	Q6ZRI6	TRUE	TRUE	27.67	C15orf39	23|26|26|27|35|29	166	6	4|0|1	1	16.6	0	FALSE
NFIC	P08651	Q9Y6J0	TRUE	TRUE	27.33	CABIN1	45|42|37|15|13|12	164	6	4|2|2	1	10.25	0	FALSE
NFIC	P08651	Q96RE7	TRUE	TRUE	27.17	NACC1	26|28|29|29|20|31	163	6	5|6|8	0.99	4.29	0	FALSE
NFIC	P08651	Q9BTC8	FALSE	TRUE	27.17	MTA3	33|30|31|25|18|26	163	6	9|6|6	0.87	3.88	0.02	FALSE
NFIC	P08651	P51531	TRUE	TRUE	26.67	SMARCA2	37|34|30|22|18|19	160	6	4|2|4	1	8	0	TRUE	pubmed:35140242
NFIC	P08651	Q96QT6	TRUE	TRUE	26.17	PHF12	32|32|35|18|18|22	157	6	1|0|2	1	26.17	0	FALSE
NFIC	P08651	O75461	TRUE	TRUE	25.83	E2F6	32|29|25|22|22|25	155	6	8|6|5	1	4.08	0	TRUE	pubmed:35140242
NFIC	P08651	Q9H165	TRUE	TRUE	25.67	BCL11A	31|32|29|24|18|20	154	6	0|0|1	1	77	0	FALSE
NFIC	P08651	A0AVK6	TRUE	TRUE	25.17	E2F8	20|25|18|33|27|28	151	6	2|4|5	1	6.86	0	FALSE
NFIC	P08651	O00512	TRUE	TRUE	25.17	BCL9	19|33|31|23|19|26	151	6	0|1|1	1	37.75	0	FALSE
NFIC	P08651	Q9NQB0	TRUE	TRUE	25.17	TCF7L2	25|34|26|24|23|19	151	6	2|2|2	1	12.58	0	TRUE	pubmed:35140242
NFIC	P08651	P38398	FALSE	TRUE	24.83	BRCA1	35|35|29|19|13|18	149	6	10|6|4	0.64	3.72	0.08	TRUE	pubmed:29656893
NFIC	P08651	O60244	FALSE	TRUE	24.67	MED14	22|34|28|29|16|19	148	6	6|9|4	0.84	3.89	0.02	FALSE
NFIC	P08651	Q9NVM9	FALSE	TRUE	24.67	INTS13	28|26|24|27|15|28	148	6	17|21|16	0	1.37	0.76	FALSE
NFIC	P08651	Q96L73	TRUE	TRUE	24.5	NSD1	31|22|26|32|12|24	147	6	1|0|2	1	24.5	0	FALSE
NFIC	P08651	O60907	FALSE	TRUE	24	TBL1X	16|30|24|28|19|27	144	6	8|5|6	0.84	3.79	0.02	TRUE	pubmed:35140242
NFIC	P08651	P56545	TRUE	TRUE	23.83	CTBP2	19|34|27|20|22|21	143	6	10|4|6	0.87	3.57	0.01	FALSE
NFIC	P08651	Q01826	TRUE	TRUE	23.33	SATB1	27|30|33|17|15|18	140	6	5|3|5	0.99	5.38	0	FALSE
NFIC	P08651	Q8NFD5	TRUE	TRUE	22.83	ARID1B	21|19|25|24|21|27	137	6	1|0|2	1	22.83	0	TRUE	pubmed:35140242
NFIC	P08651	P49116	TRUE	TRUE	22.5	NR2C2	28|23|22|20|20|22	135	6	2|0|0	1	33.75	0	TRUE	pubmed:35140242
NFIC	P08651	Q15648	FALSE	TRUE	22.33	MED1	25|33|24|15|17|20	134	6	10|8|10	0.29	2.39	0.3	FALSE
NFIC	P08651	O15409	TRUE	TRUE	22.17	FOXP2	20|23|21|27|20|22	133	6	1|1|3	1	13.3	0	FALSE
NFIC	P08651	Q06587	FALSE	TRUE	22.17	RING1	21|25|22|23|22|20	133	6	10|6|6	0.86	3.02	0.02	FALSE
NFIC	P08651	Q6KC79	FALSE	TRUE	22	NIPBL	28|26|18|20|19|21	132	6	6|7|8	0.73	3.14	0.05	FALSE
NFIC	P08651	Q9P281	TRUE	TRUE	22	BAHCC1	30|28|26|20|10|18	132	6	0|0|0	1	220	0	FALSE
NFIC	P08651	Q9NTZ6	FALSE	TRUE	21.5	RBM12	18|29|16|22|22|22	129	6	31|23|27	0	0.8	0.78	FALSE
NFIC	P08651	Q8IY67	FALSE	TRUE	21.33	RAVER1	18|24|27|20|18|21	128	6	13|12|12	0	1.73	0.7	FALSE
NFIC	P08651	Q3L8U1	TRUE	TRUE	21.17	CHD9	12|24|16|29|25|21	127	6	0|1|4	0.99	12.7	0	FALSE
NFIC	P08651	Q6ZU65	TRUE	TRUE	21	UBN2	25|29|24|16|14|18	126	6	3|1|3	1	9	0	FALSE
NFIC	P08651	Q13485	TRUE	TRUE	19.17	SMAD4	15|24|19|24|14|19	115	6	3|4|3	1	5.75	0	FALSE
NFIC	P08651	Q5T3J3	TRUE	TRUE	19.17	LRIF1	31|30|20|8|14|12	115	6	2|0|0	0.99	28.75	0	FALSE
NFIC	P08651	P19793	TRUE	TRUE	19	RXRA	21|19|21|19|16|18	114	6	5|4|3	1	4.75	0	FALSE
NFIC	P08651	Q9Y6X9	TRUE	TRUE	18.67	MORC2	16|24|19|16|20|17	112	6	1|2|2	1	11.2	0	FALSE
NFIC	P08651	O95625	TRUE	TRUE	18.5	ZBTB11	25|18|21|16|15|16	111	6	6|3|2	1	5.05	0	FALSE
NFIC	P08651	Q14686	TRUE	TRUE	18.5	NCOA6	17|16|15|26|18|19	111	6	0|2|1	1	18.5	0	FALSE
NFIC	P08651	Q8N3U4	FALSE	TRUE	18.5	STAG2	20|23|20|18|12|18	111	6	5|10|8	0.26	2.41	0.31	FALSE
NFIC	P08651	Q9HAH7	TRUE	TRUE	18.5	FBRS	16|24|23|17|16|15	111	6	5|3|7	0.93	3.7	0.01	TRUE	pubmed:35140242
NFIC	P08651	Q9NPG3	TRUE	TRUE	18.33	UBN1	32|29|25|12|4|8	110	6	2|0|0	0.94	27.5	0.01	FALSE
NFIC	P08651	Q9UPP1	FALSE	TRUE	18	PHF8	19|16|15|17|20|21	108	6	8|4|6	0.68	3	0.06	FALSE
NFIC	P08651	Q8IY57	TRUE	TRUE	17.83	YAF2	16|16|19|18|18|20	107	6	3|2|1	1	8.92	0	FALSE
NFIC	P08651	P49916	FALSE	TRUE	17.5	LIG3	19|23|21|12|4|26	105	6	5|2|2	0.83	5.83	0.02	FALSE
NFIC	P08651	O75362	TRUE	TRUE	17.33	ZNF217	13|17|16|19|18|21	104	6	1|1|4	1	8.67	0	FALSE
NFIC	P08651	Q8WY36	TRUE	TRUE	17.33	BBX	18|24|25|14|8|15	104	6	4|1|4	0.87	5.78	0.01	FALSE
NFIC	P08651	Q9UQR1	TRUE	TRUE	17.33	ZNF148	24|20|19|13|12|16	104	6	3|0|0	0.99	17.33	0	TRUE	pubmed:35140242
NFIC	P08651	P52747	TRUE	TRUE	17	ZNF143	14|19|18|21|14|16	102	6	4|2|3	1	5.67	0	FALSE
NFIC	P08651	Q02086	TRUE	TRUE	16.83	SP2	14|16|12|20|19|20	101	6	0|0|0	1	168.33	0	FALSE
NFIC	P08651	Q15723	TRUE	TRUE	16.83	ELF2	18|21|16|17|8|21	101	6	1|1|1	1	16.83	0	TRUE	pubmed:35140242
NFIC	P08651	Q6NUN9	TRUE	TRUE	16.83	ZNF746	17|19|17|16|17|15	101	6	1|0|0	1	50.5	0	FALSE
NFIC	P08651	O15119	TRUE	TRUE	16.67	TBX3	18|20|19|14|16|13	100	6	1|0|4	0.99	10	0	FALSE
NFIC	P08651	Q14938	TRUE	TRUE	16.67	NFIX	15|11|11|25|22|16	100	6	0|0|0	1	166.67	0	TRUE	pubmed:35140242
NFIC	P08651	O95872	TRUE	TRUE	16.17	GPANK1	17|16|13|17|15|19	97	6	6|3|5	0.89	3.46	0.01	FALSE
NFIC	P08651	Q92766	TRUE	TRUE	15.67	RREB1	18|16|13|17|13|17	94	6	0|0|1	1	47	0	TRUE	pubmed:35140242
NFIC	P08651	Q9H4I2	TRUE	TRUE	15.67	ZHX3	19|14|17|10|12|22	94	6	0|1|0	1	47	0	FALSE
NFIC	P08651	Q9Y6J9	TRUE	TRUE	15.67	TAF6L	16|18|17|15|14|14	94	6	4|6|2	0.98	3.92	0	FALSE
NFIC	P08651	O60885	FALSE	TRUE	15.5	BRD4	21|15|23|9|12|13	93	6	4|4|5	0.68	3.58	0.06	TRUE	pubmed:32416067
NFIC	P08651	Q76L83	TRUE	TRUE	15.33	ASXL2	19|20|22|9|9|13	92	6	1|0|0	1	46	0	FALSE
NFIC	P08651	Q8TEK3	TRUE	TRUE	15.17	DOT1L	19|19|21|13|10|9	91	6	1|1|0	1	22.75	0	TRUE	pubmed:35850772
NFIC	P08651	Q92618	TRUE	TRUE	15	ZNF516	15|14|17|19|10|15	90	6	1|2|0	1	15	0	FALSE
NFIC	P08651	Q92908	TRUE	TRUE	15	GATA6	13|12|14|17|17|17	90	6	3|2|2	1	6.43	0	FALSE
NFIC	P08651	Q6ZSZ6	TRUE	TRUE	14.83	TSHZ1	16|21|20|15|8|9	89	6	0|0|0	1	148.33	0	FALSE
NFIC	P08651	Q86U70	FALSE	TRUE	14.83	LDB1	16|21|18|12|9|13	89	6	5|1|4	0.86	4.45	0.02	FALSE
NFIC	P08651	Q96SY0	FALSE	TRUE	14.83	INTS14	12|15|12|14|19|17	89	6	11|14|12	0	1.2	0.75	FALSE
NFIC	P08651	P0C7T5	TRUE	TRUE	14.67	ATXN1L	14|16|17|15|14|12	88	6	0|0|2	1	22	0	TRUE	pubmed:35140242
NFIC	P08651	Q86SE9	FALSE	TRUE	14.67	PCGF5	13|17|18|12|12|16	88	6	6|5|3	0.64	3.14	0.08	FALSE
NFIC	P08651	Q96K83	TRUE	TRUE	14.67	ZNF521	22|28|26|4|4|4	88	6	0|0|0	1	146.67	0	FALSE
NFIC	P08651	P40692	FALSE	TRUE	14.33	MLH1	7|11|12|24|13|19	86	6	17|18|17	0	0.83	0.77	FALSE
NFIC	P08651	P43694	TRUE	TRUE	14.33	GATA4	17|19|15|12|8|15	86	6	0|0|0	1	143.33	0	FALSE
NFIC	P08651	P50548	TRUE	TRUE	14.17	ERF	7|13|7|18|20|20	85	6	0|0|0	1	141.67	0	FALSE
NFIC	P08651	Q08050	TRUE	TRUE	14	FOXM1	13|20|23|12|7|9	84	6	0|0|1	1	42	0	FALSE
NFIC	P08651	P81877	TRUE	TRUE	13.83	SSBP2	15|17|14|14|12|11	83	6	3|4|1	0.99	5.19	0	FALSE
NFIC	P08651	Q9UKD1	TRUE	TRUE	13.83	GMEB2	14|13|19|12|11|14	83	6	2|2|2	1	6.92	0	FALSE
NFIC	P08651	P18887	FALSE	TRUE	13.67	XRCC1	15|18|21|7|3|18	82	6	4|3|4	0.67	3.73	0.06	FALSE
NFIC	P08651	Q5TGY3	TRUE	TRUE	13.67	AHDC1	18|16|19|7|12|10	82	6	1|0|0	1	41	0	FALSE
NFIC	P08651	Q9ULJ3	FALSE	TRUE	13.67	ZBTB21	8|15|16|13|16|14	82	6	10|9|9	0	1.46	0.73	FALSE
NFIC	P08651	Q14592	FALSE	TRUE	13.33	ZNF460	13|14|17|12|13|11	80	6	7|10|7	0	1.67	0.68	FALSE
NFIC	P08651	Q8N2W9	TRUE	TRUE	13.33	PIAS4	12|12|13|18|13|12	80	6	0|0|0	1	133.33	0	FALSE
NFIC	P08651	Q8WUU5	TRUE	TRUE	13.33	GATAD1	16|18|14|13|8|11	80	6	2|1|0	1	13.33	0	FALSE
NFIC	P08651	Q96A47	TRUE	TRUE	13.33	ISL2	15|15|21|9|10|10	80	6	3|1|2	0.99	6.67	0	FALSE
NFIC	P08651	Q9HCM7	FALSE	TRUE	13.17	FBRSL1	8|16|14|15|14|12	79	6	2|4|3	0.87	4.39	0.02	TRUE	pubmed:35140242
NFIC	P08651	Q9UPW6	TRUE	TRUE	13	SATB2	23|13|16|7|7|12	78	6	1|0|0	1	39	0	TRUE	pubmed:35140242
NFIC	P08651	P61968	TRUE	TRUE	12.67	LMO4	11|13|15|14|14|9	76	6	0|0|0	1	126.67	0	FALSE
NFIC	P08651	Q5H9F3	TRUE	TRUE	12.67	BCORL1	25|13|21|5|5|7	76	6	0|0|0	1	126.67	0	FALSE
NFIC	P08651	Q92560	TRUE	TRUE	12.67	BAP1	11|18|20|9|6|12	76	6	0|2|1	0.99	12.67	0	FALSE
NFIC	P08651	Q9Y4B4	TRUE	TRUE	12.5	RAD54L2	15|17|15|10|12|6	75	6	2|1|0	0.99	12.5	0	FALSE
NFIC	P08651	Q9Y692	TRUE	TRUE	12.5	GMEB1	11|18|22|9|5|10	75	6	0|0|1	1	37.5	0	FALSE
NFIC	P08651	O43151	TRUE	TRUE	12.33	TET3	8|11|9|16|15|15	74	6	0|0|0	1	123.33	0	FALSE
NFIC	P08651	O75529	TRUE	TRUE	12.33	TAF5L	12|15|11|14|11|11	74	6	4|1|4	0.96	4.11	0.01	FALSE
NFIC	P08651	P12757	TRUE	TRUE	12.33	SKIL	17|9|10|13|12|13	74	6	0|0|0	1	123.33	0	FALSE
NFIC	P08651	P81133	TRUE	TRUE	12.33	SIM1	8|13|11|15|13|14	74	6	0|0|0	1	123.33	0	FALSE
NFIC	P08651	Q86Z02	TRUE	TRUE	12.33	HIPK1	11|16|15|17|7|8	74	6	0|0|0	1	123.33	0	FALSE
NFIC	P08651	Q9H981	TRUE	TRUE	12.33	ACTR8	14|17|14|13|6|10	74	6	0|0|0	1	123.33	0	FALSE
NFIC	P08651	P32519	TRUE	TRUE	12.17	ELF1	13|20|16|7|7|10	73	6	1|3|2	0.89	6.08	0.01	FALSE
NFIC	P08651	Q9UIU6	TRUE	TRUE	12.17	SIX4	13|16|13|8|9|14	73	6	0|3|1	0.97	9.12	0	TRUE	pubmed:35140242
NFIC	P08651	P13056	TRUE	TRUE	12	NR2C1	12|13|11|12|12|12	72	6	2|1|2	1	7.2	0	TRUE	pubmed:35140242
NFIC	P08651	Q9BWF3	FALSE	TRUE	12	RBM4	15|19|15|5|6|12	72	6	6|3|6	0.44	2.4	0.17	FALSE
NFIC	P08651	Q9P2K3	TRUE	TRUE	11.83	RCOR3	12|14|14|11|8|12	71	6	1|0|0	1	35.5	0	TRUE	pubmed:35140242
NFIC	P08651	Q5PSV4	TRUE	TRUE	11.67	BRMS1L	16|10|14|10|8|12	70	6	2|2|2	0.97	5.83	0	TRUE	pubmed:35140242
NFIC	P08651	Q96JB3	TRUE	TRUE	11.67	HIC2	12|12|12|13|10|11	70	6	0|2|1	1	11.67	0	FALSE
NFIC	P08651	Q5T5X7	FALSE	TRUE	11.5	BEND3	14|12|17|9|7|10	69	6	4|2|2	0.81	4.31	0.03	FALSE
NFIC	P08651	Q6PJG2	TRUE	TRUE	11.5	MIDEAS	17|16|24|4|4|4	69	6	0|0|0	1	115	0	TRUE	pubmed:35140242
NFIC	P08651	P26367	TRUE	TRUE	11.33	PAX6	11|12|14|9|11|11	68	6	0|0|0	1	113.33	0	TRUE	pubmed:35140242
NFIC	P08651	Q8N196	TRUE	TRUE	11.33	SIX5	7|9|18|11|10|13	68	6	0|0|0	1	113.33	0	FALSE
NFIC	P08651	P49750	FALSE	TRUE	11.17	YLPM1	19|14|14|6|5|9	67	6	30|26|27	0	0.4	0.79	FALSE
NFIC	P08651	P85037	TRUE	TRUE	11.17	FOXK1	9|15|9|12|12|10	67	6	2|3|1	0.98	5.58	0	FALSE
NFIC	P08651	Q70CQ2	FALSE	TRUE	11	USP34	7|16|6|15|11|11	66	6	9|7|7	0	1.43	0.68	FALSE
NFIC	P08651	Q8N488	TRUE	TRUE	11	RYBP	15|13|11|9|10|8	66	6	1|0|0	1	33	0	FALSE
NFIC	P08651	P26358	FALSE	TRUE	10.83	DNMT1	10|16|12|11|7|9	65	6	12|17|20	0	0.66	0.79	FALSE
NFIC	P08651	P41182	TRUE	TRUE	10.83	BCL6	11|12|10|11|10|11	65	6	0|0|0	1	108.33	0	FALSE
NFIC	P08651	Q17R98	TRUE	TRUE	10.83	ZNF827	10|12|12|10|7|14	65	6	0|0|0	1	108.33	0	FALSE
NFIC	P08651	Q92782	TRUE	TRUE	10.83	DPF1	7|14|14|10|10|10	65	6	1|1|1	1	10.83	0	FALSE
NFIC	P08651	Q06546	TRUE	TRUE	10.67	GABPA	12|10|13|13|6|10	64	6	0|0|1	1	32	0	FALSE
NFIC	P08651	Q2KHR2	TRUE	TRUE	10.67	RFX7	17|15|19|5|5|3	64	6	0|0|0	1	106.67	0	FALSE
NFIC	P08651	Q9UGU0	TRUE	TRUE	10.5	TCF20	7|12|7|11|10|16	63	6	0|0|0	1	105	0	FALSE
NFIC	P08651	Q9UKY1	TRUE	TRUE	10.5	ZHX1	11|14|15|6|8|9	63	6	0|0|0	1	105	0	TRUE	pubmed:35140242
NFIC	P08651	Q92993	TRUE	TRUE	10.33	KAT5	14|13|13|8|5|9	62	6	1|1|1	0.96	10.33	0.01	FALSE
NFIC	P08651	Q99697	TRUE	TRUE	10.33	PITX2	11|11|14|10|7|9	62	6	0|0|0	1	103.33	0	FALSE
NFIC	P08651	P55198	FALSE	TRUE	10.17	MLLT6	15|12|12|7|6|9	61	6	4|1|1	0.8	5.08	0.03	FALSE
NFIC	P08651	O75928	TRUE	TRUE	10	PIAS2	12|10|11|7|9|11	60	6	1|0|2	1	10	0	FALSE
NFIC	P08651	Q86XI2	FALSE	TRUE	10	NCAPG2	10|13|7|11|10|9	60	6	16|16|10	0	0.71	0.79	FALSE
NFIC	P08651	P17028	FALSE	TRUE	9.83	ZNF24	10|11|8|11|10|9	59	6	4|2|3	0.7	3.28	0.05	FALSE
NFIC	P08651	P28347	TRUE	TRUE	9.83	TEAD1	13|14|14|4|6|8	59	6	0|0|0	1	98.33	0	TRUE	pubmed:35140242
NFIC	P08651	Q96JN0	TRUE	TRUE	9.67	LCOR	11|14|13|4|6|10	58	6	0|0|0	1	96.67	0	FALSE
NFIC	P08651	Q9P2R6	TRUE	TRUE	9.67	RERE	10|14|11|9|6|8	58	6	0|0|0	1	96.67	0	FALSE
NFIC	P08651	Q86Y25	FALSE	TRUE	9.5	ZNF354C	6|10|8|11|14|8	57	6	3|1|2	0.85	4.75	0.02	FALSE
NFIC	P08651	Q8NB78	TRUE	TRUE	9.5	KDM1B	11|15|17|3|5|6	57	6	0|0|1	0.99	28.5	0	FALSE
NFIC	P08651	Q96JM2	TRUE	TRUE	9.5	ZNF462	7|14|9|10|5|12	57	6	0|0|0	1	95	0	FALSE
NFIC	P08651	Q9H4Z2	TRUE	TRUE	9.5	ZNF335	8|5|11|10|9|14	57	6	1|1|1	0.96	9.5	0.01	FALSE
NFIC	P08651	Q08117	TRUE	TRUE	9.17	TLE5	6|9|10|8|12|10	55	6	2|3|0	0.9	5.5	0.01	FALSE
NFIC	P08651	Q92889	FALSE	TRUE	9.17	ERCC4	10|11|14|7|5|8	55	6	3|5|4	0.25	2.29	0.32	FALSE
NFIC	P08651	Q9ULK4	FALSE	TRUE	9.17	MED23	11|9|13|9|8|5	55	6	2|2|2	0.82	4.58	0.03	FALSE
NFIC	P08651	P17544	TRUE	TRUE	9	ATF7	14|8|16|5|3|8	54	6	0|2|0	0.87	13.5	0.01	FALSE
NFIC	P08651	Q86XN7	FALSE	TRUE	9	PROSER1	8|8|10|9|10|9	54	6	4|0|1	0.8	5.4	0.03	FALSE
NFIC	P08651	Q96CB8	FALSE	TRUE	9	INTS12	9|7|7|9|11|11	54	6	3|2|4	0.51	3	0.13	FALSE
NFIC	P08651	Q86TJ2	TRUE	TRUE	8.83	TADA2B	10|11|9|11|7|5	53	6	1|1|1	0.96	8.83	0.01	FALSE
NFIC	P08651	Q8IX12	FALSE	TRUE	8.83	CCAR1	9|14|8|8|4|10	53	6	9|11|9	0	0.91	0.75	FALSE
NFIC	P08651	P05412	TRUE	TRUE	8.67	JUN	10|12|8|5|3|14	52	6	0|0|1	0.99	26	0	FALSE
NFIC	P08651	Q8IX15	TRUE	TRUE	8.67	HOMEZ	6|7|5|11|15|8	52	6	1|1|0	0.99	13	0	TRUE	pubmed:35140242
NFIC	P08651	Q9NP50	TRUE	TRUE	8.67	SINHCAF	6|9|11|7|11|8	52	6	3|0|2	0.87	5.2	0.01	FALSE
NFIC	P08651	Q9Y5S9	FALSE	TRUE	8.67	RBM8A	10|11|11|8|4|8	52	6	7|6|9	0	1.18	0.73	FALSE
NFIC	P08651	P25440	FALSE	TRUE	8.5	BRD2	8|7|8|9|9|10	51	6	5|3|5	0.02	1.96	0.59	FALSE
NFIC	P08651	Q5T481	FALSE	TRUE	8.5	RBM20	9|9|9|11|5|8	51	6	6|4|4	0.01	1.82	0.59	FALSE
NFIC	P08651	Q8WXX7	TRUE	TRUE	8.5	AUTS2	10|13|10|8|5|5	51	6	0|0|0	1	85	0	FALSE
NFIC	P08651	Q92831	TRUE	TRUE	8.5	KAT2B	10|14|12|7|3|5	51	6	0|1|0	0.99	25.5	0	FALSE
NFIC	P08651	Q9BX63	FALSE	TRUE	8.5	BRIP1	7|13|10|6|9|6	51	6	5|7|5	0.01	1.5	0.63	FALSE
NFIC	P08651	P20719	TRUE	TRUE	8.33	HOXA5	9|12|9|7|9|4	50	6	0|0|0	1	83.33	0	FALSE
NFIC	P08651	P35712	TRUE	TRUE	8.33	SOX6	10|9|8|6|8|9	50	6	0|0|0	1	83.33	0	TRUE	pubmed:35140242
NFIC	P08651	P55197	TRUE	TRUE	8.33	MLLT10	8|9|8|8|7|10	50	6	0|1|0	1	25	0	FALSE
NFIC	P08651	Q14135	FALSE	TRUE	8.33	VGLL4	2|12|10|8|11|7	50	6	0|2|3	0.78	5	0.04	FALSE
NFIC	P08651	O95235	FALSE	TRUE	8.17	KIF20A	18|14|16|1|0|0	49	6	5|1|0	0.47	4.08	0.15	FALSE
NFIC	P08651	P50219	TRUE	TRUE	8.17	MNX1	6|10|7|8|9|9	49	6	1|1|0	1	12.25	0	TRUE	pubmed:35140242
NFIC	P08651	Q01543	TRUE	TRUE	8.17	FLI1	5|9|7|10|10|8	49	6	0|0|0	1	81.67	0	FALSE
NFIC	P08651	Q96KM6	TRUE	TRUE	8.17	ZNF512B	9|5|5|8|9|13	49	6	0|0|0	1	81.67	0	FALSE
NFIC	P08651	O00255	TRUE	TRUE	8	MEN1	5|11|6|10|8|8	48	6	2|1|0	0.95	8	0.01	TRUE	pubmed:35850772
NFIC	P08651	P54821	TRUE	TRUE	8	PRRX1	9|9|7|7|8|8	48	6	0|0|0	1	80	0	FALSE
NFIC	P08651	Q12996	FALSE	TRUE	8	CSTF3	8|13|9|10|2|6	48	6	5|6|5	0.02	1.5	0.59	FALSE
NFIC	P08651	Q13227	TRUE	TRUE	8	GPS2	7|9|9|9|6|8	48	6	1|1|1	0.98	8	0	TRUE	pubmed:35140242
NFIC	P08651	Q13363	TRUE	TRUE	8	CTBP1	5|8|9|11|9|6	48	6	2|0|1	0.95	8	0.01	FALSE
NFIC	P08651	Q96PK6	FALSE	TRUE	8	RBM14	14|10|13|4|2|5	48	6	6|2|6	0.23	1.71	0.33	FALSE
NFIC	P08651	Q9H147	TRUE	TRUE	8	DNTTIP1	9|11|8|6|6|8	48	6	1|0|1	0.99	12	0	FALSE
NFIC	P08651	Q9UEG4	FALSE	TRUE	8	ZNF629	8|10|7|9|5|9	48	6	2|3|2	0.66	3.43	0.07	FALSE
NFIC	P08651	Q5VWG9	TRUE	TRUE	7.83	TAF3	10|5|7|7|8|10	47	6	2|0|1	0.96	7.83	0.01	FALSE
NFIC	P08651	Q9H4W6	TRUE	TRUE	7.83	EBF3	8|9|8|6|8|8	47	6	0|0|0	1	78.33	0	FALSE
NFIC	P08651	O15062	TRUE	TRUE	7.67	ZBTB5	6|7|7|9|9|8	46	6	0|1|1	1	11.5	0	FALSE
NFIC	P08651	P24468	TRUE	TRUE	7.67	NR2F2	7|10|12|6|4|7	46	6	0|0|0	1	76.67	0	FALSE
NFIC	P08651	O95218	FALSE	TRUE	7.5	ZRANB2	5|9|6|9|10|6	45	6	4|4|7	0	1.5	0.66	FALSE
NFIC	P08651	P06400	FALSE	TRUE	7.5	RB1	8|6|5|10|9|7	45	6	2|2|3	0.54	3.21	0.12	FALSE
NFIC	P08651	Q8N108	TRUE	TRUE	7.5	MIER1	7|13|13|3|6|3	45	6	0|0|1	0.97	22.5	0	FALSE
NFIC	P08651	Q9UHB7	FALSE	TRUE	7.5	AFF4	7|10|9|9|5|5	45	6	5|2|2	0.33	2.5	0.24	FALSE
NFIC	P08651	Q9Y2X0	FALSE	TRUE	7.5	MED16	9|13|10|5|3|5	45	6	2|1|3	0.54	3.75	0.12	FALSE
NFIC	P08651	P28370	TRUE	TRUE	7.33	SMARCA1	7|7|6|10|7|7	44	6	1|2|0	0.97	7.33	0	FALSE
NFIC	P08651	P41162	TRUE	TRUE	7.33	ETV3	7|7|9|9|6|6	44	6	0|0|0	1	73.33	0	FALSE
NFIC	P08651	P54253	TRUE	TRUE	7.33	ATXN1	7|11|10|3|5|8	44	6	0|0|0	1	73.33	0	TRUE	pubmed:35140242
NFIC	P08651	Q8NF64	FALSE	TRUE	7.33	ZMIZ2	5|9|7|8|6|9	44	6	1|3|4	0.39	2.75	0.19	FALSE
NFIC	P08651	Q9HCS4	TRUE	TRUE	7.33	TCF7L1	3|13|11|5|7|5	44	6	0|0|0	1	73.33	0	FALSE
NFIC	P08651	Q2TAL8	TRUE	TRUE	7.17	QRICH1	5|9|8|6|9|6	43	6	1|1|1	0.94	7.17	0.01	FALSE
NFIC	P08651	Q969J2	FALSE	TRUE	7.17	ZKSCAN4	6|5|11|6|9|6	43	6	2|2|5	0.26	2.39	0.31	FALSE
NFIC	P08651	P35869	FALSE	TRUE	7	AHR	10|8|9|6|3|6	42	6	1|2|1	0.79	5.25	0.03	FALSE
NFIC	P08651	Q06330	TRUE	TRUE	7	RBPJ	3|6|4|12|10|7	42	6	0|0|0	1	70	0	TRUE	pubmed:25609649
NFIC	P08651	Q9BWW4	TRUE	TRUE	7	SSBP3	5|7|9|6|11|4	42	6	1|1|1	0.88	7	0.01	FALSE
NFIC	P08651	O75132	FALSE	TRUE	6.83	ZBED4	10|5|7|7|5|7	41	6	1|2|1	0.83	5.12	0.02	FALSE
NFIC	P08651	Q5T1R4	TRUE	TRUE	6.83	HIVEP3	6|10|9|9|4|3	41	6	0|0|0	1	68.33	0	FALSE
NFIC	P08651	Q9UHV7	FALSE	TRUE	6.83	MED13	10|9|10|6|2|4	41	6	2|3|2	0.5	2.93	0.13	FALSE
NFIC	P08651	O15060	TRUE	TRUE	6.67	ZBTB39	11|4|5|4|5|11	40	6	0|0|0	1	66.67	0	FALSE
NFIC	P08651	P46100	FALSE	TRUE	6.67	ATRX	13|8|13|2|3|1	40	6	1|0|1	0.62	10	0.09	FALSE
NFIC	P08651	Q96AV8	TRUE	TRUE	6.67	E2F7	2|6|4|10|12|6	40	6	0|1|0	0.93	20	0.01	FALSE
NFIC	P08651	Q9BRQ0	TRUE	TRUE	6.67	PYGO2	7|6|5|9|7|6	40	6	0|0|2	0.91	10	0.01	FALSE
NFIC	P08651	Q9GZN1	TRUE	TRUE	6.5	ACTR6	8|6|5|7|5|8	39	6	0|0|0	1	65	0	FALSE
NFIC	P08651	O15350	TRUE	TRUE	6.33	TP73	4|8|5|8|6|7	38	6	0|0|2	0.88	9.5	0.01	FALSE
NFIC	P08651	O60281	FALSE	TRUE	6.33	ZNF292	5|1|1|10|8|13	38	6	0|0|0	0.67	63.33	0.06	FALSE
NFIC	P08651	P55317	TRUE	TRUE	6.33	FOXA1	6|6|5|8|5|8	38	6	0|0|0	1	63.33	0	TRUE	pubmed:25609649
NFIC	P08651	Q14190	TRUE	TRUE	6.33	SIM2	4|3|5|9|8|9	38	6	1|0|0	0.99	19	0	FALSE
NFIC	P08651	Q9P0W2	TRUE	TRUE	6.33	HMG20B	6|6|8|5|6|7	38	6	0|0|0	1	63.33	0	FALSE
NFIC	P08651	Q9BWG4	TRUE	TRUE	6.17	SSBP4	7|7|5|7|6|5	37	6	0|0|0	1	61.67	0	FALSE
NFIC	P08651	Q9UI36	TRUE	TRUE	6.17	DACH1	7|5|7|4|5|9	37	6	0|0|0	1	61.67	0	TRUE	pubmed:28205554
NFIC	P08651	Q9ULJ6	TRUE	TRUE	6.17	ZMIZ1	3|9|5|8|6|6	37	6	0|0|0	1	61.67	0	FALSE
NFIC	P08651	Q9Y620	FALSE	TRUE	6.17	RAD54B	4|8|2|7|11|5	37	6	1|4|5	0.15	1.85	0.43	FALSE
NFIC	P08651	O95948	TRUE	TRUE	6	ONECUT2	4|5|6|7|8|6	36	6	0|0|0	1	60	0	FALSE
NFIC	P08651	Q9C0K0	TRUE	TRUE	6	BCL11B	4|10|5|8|4|5	36	6	0|0|0	1	60	0	FALSE
NFIC	P08651	Q9UHL9	FALSE	TRUE	6	GTF2IRD1	8|12|12|1|2|1	36	6	0|0|0	0.65	60	0.07	FALSE
NFIC	P08651	Q9Y5P3	TRUE	TRUE	6	RAI2	4|8|10|4|4|6	36	6	0|0|0	1	60	0	FALSE
NFIC	P08651	Q6IQ21	FALSE	TRUE	5.83	ZNF770	8|8|8|3|4|4	35	6	3|2|1	0.45	2.92	0.16	FALSE
NFIC	P08651	Q8NBZ0	TRUE	TRUE	5.83	INO80E	5|7|6|6|5|6	35	6	0|0|0	1	58.33	0	FALSE
NFIC	P08651	Q969W8	FALSE	TRUE	5.83	ZNF566	5|8|5|6|6|5	35	6	2|1|1	0.74	4.38	0.04	FALSE
NFIC	P08651	Q9H1B7	TRUE	TRUE	5.67	IRF2BPL	5|6|9|4|4|6	34	6	0|0|0	1	56.67	0	FALSE
NFIC	P08651	Q9NVR2	FALSE	TRUE	5.67	INTS10	8|7|8|3|6|2	34	6	3|2|2	0.35	2.43	0.21	FALSE
NFIC	P08651	Q9Y2K1	TRUE	TRUE	5.67	ZBTB1	5|8|8|4|3|6	34	6	0|0|0	1	56.67	0	FALSE
NFIC	P08651	O75398	TRUE	TRUE	5.5	DEAF1	3|7|9|2|5|7	33	6	0|0|0	0.98	55	0	FALSE
NFIC	P08651	P14859	FALSE	TRUE	5.5	POU2F1	7|4|4|6|5|7	33	6	1|2|0	0.8	5.5	0.03	TRUE	pubmed:35140242
NFIC	P08651	P17482	TRUE	TRUE	5.5	HOXB9	8|6|4|5|5|5	33	6	0|0|0	1	55	0	FALSE
NFIC	P08651	Q3KNV8	TRUE	TRUE	5.5	PCGF3	4|5|7|5|8|4	33	6	0|0|1	1	16.5	0	FALSE
NFIC	P08651	Q9H0E3	FALSE	TRUE	5.5	SAP130	5|7|3|8|4|6	33	6	1|2|0	0.75	5.5	0.04	TRUE	pubmed:35140242
NFIC	P08651	O95677	FALSE	TRUE	5.33	EYA4	3|7|5|4|8|5	32	6	1|1|3	0.45	3.2	0.17	FALSE
NFIC	P08651	P78337	TRUE	TRUE	5.33	PITX1	3|8|7|4|6|4	32	6	0|0|0	1	53.33	0	FALSE
NFIC	P08651	Q04727	TRUE	TRUE	5.33	TLE4	6|7|5|5|5|4	32	6	0|0|0	1	53.33	0	FALSE
NFIC	P08651	Q9Y3C7	FALSE	TRUE	5.33	MED31	7|6|9|4|4|2	32	6	1|2|1	0.57	4	0.11	FALSE
NFIC	P08651	P14373	FALSE	TRUE	5.33	TRIM27	0|4|3|13|4|8	32	6	0|1|0	0.82	16	0.03	FALSE
NFIC	P08651	Q14CW9	TRUE	TRUE	5.17	ATXN7L3	9|5|5|5|3|4	31	6	1|0|0	0.99	15.5	0	FALSE
NFIC	P08651	Q6PH81	TRUE	TRUE	5.17	C16orf87	5|5|5|6|4|6	31	6	0|0|0	1	51.67	0	FALSE
NFIC	P08651	Q9HBZ2	FALSE	TRUE	5.17	ARNT2	3|4|2|11|7|4	31	6	1|2|3	0.3	2.58	0.29	FALSE
NFIC	P08651	Q01167	FALSE	TRUE	5	FOXK2	7|6|8|3|5|1	30	6	1|0|0	0.82	15	0.03	FALSE
NFIC	P08651	Q96PV6	FALSE	TRUE	5	LENG8	8|9|5|4|3|1	30	6	1|0|0	0.82	15	0.03	FALSE
NFIC	P08651	P35711	TRUE	TRUE	4.83	SOX5	7|6|9|2|3|2	29	6	0|0|0	0.97	48.33	0	TRUE	pubmed:35140242
NFIC	P08651	Q4VC05	TRUE	TRUE	4.83	BCL7A	5|8|4|2|6|4	29	6	1|0|0	0.93	14.5	0.01	FALSE
NFIC	P08651	Q92786	TRUE	TRUE	4.83	PROX1	7|6|7|2|5|2	29	6	0|0|0	0.97	48.33	0	FALSE
NFIC	P08651	Q96NM4	TRUE	TRUE	4.83	TOX2	4|4|5|4|5|7	29	6	0|0|0	1	48.33	0	FALSE
NFIC	P08651	Q96PN7	TRUE	TRUE	4.83	TRERF1	4|9|5|3|3|5	29	6	0|0|0	0.99	48.33	0	FALSE
NFIC	P08651	Q99728	FALSE	TRUE	4.83	BARD1	6|9|6|3|1|4	29	6	1|2|0	0.61	4.83	0.09	FALSE
NFIC	P08651	O00257	TRUE	TRUE	4.67	CBX4	6|6|4|5|4|3	28	6	0|1|0	0.98	14	0	FALSE
NFIC	P08651	Q96JP5	TRUE	TRUE	4.67	ZFP91	3|5|6|7|3|4	28	6	0|0|0	0.99	46.67	0	FALSE
NFIC	P08651	Q9H2Z4	TRUE	TRUE	4.67	NKX2-4	5|4|4|5|3|7	28	6	0|0|0	1	46.67	0	FALSE
NFIC	P08651	P13378	TRUE	TRUE	4.5	HOXD8	6|6|7|2|4|2	27	6	0|0|0	0.97	45	0	FALSE
NFIC	P08651	P16220	TRUE	TRUE	4.5	CREB1	5|4|5|4|4|5	27	6	0|0|1	1	13.5	0	TRUE	pubmed:25609649
NFIC	P08651	Q53TQ3	TRUE	TRUE	4.5	INO80D	5|4|5|4|5|4	27	6	0|0|0	1	45	0	FALSE
NFIC	P08651	Q8IVD9	FALSE	TRUE	4.5	NUDCD3	4|6|7|4|3|3	27	6	15|15|19	0	0.28	0.79	FALSE
NFIC	P08651	Q9C086	TRUE	TRUE	4.5	INO80B	3|6|6|4|4|4	27	6	0|0|0	1	45	0	FALSE
NFIC	P08651	P17275	FALSE	TRUE	4.33	JUNB	9|9|6|1|1|0	26	6	0|0|0	0.5	43.33	0.13	FALSE
NFIC	P08651	Q68DI1	FALSE	TRUE	4.33	ZNF776	1|0|7|6|5|7	26	6	0|0|1	0.67	13	0.06	FALSE
NFIC	P08651	Q9NQX0	TRUE	TRUE	4.33	PRDM6	3|5|5|2|7|4	26	6	0|0|0	0.98	43.33	0	FALSE
NFIC	P08651	O95789	TRUE	TRUE	4.17	ZMYM6	4|7|2|4|6|2	25	6	0|0|0	0.97	41.67	0	FALSE
NFIC	P08651	P42568	FALSE	TRUE	4.17	MLLT3	5|6|6|2|3|3	25	6	1|1|1	0.55	4.17	0.12	FALSE
NFIC	P08651	O60548	TRUE	TRUE	4	FOXD2	2|5|4|4|4|5	24	6	0|0|0	0.98	40	0	FALSE
NFIC	P08651	Q8N5C6	FALSE	TRUE	4	SRBD1	5|7|8|3|1|0	24	6	1|0|0	0.65	12	0.07	FALSE
NFIC	P08651	Q9H2F5	TRUE	TRUE	4	EPC1	5|2|7|3|4|3	24	6	0|0|0	0.98	40	0	FALSE
NFIC	P08651	Q9HBE1	TRUE	TRUE	4	PATZ1	6|2|4|4|4|4	24	6	0|0|0	0.98	40	0	FALSE
NFIC	P08651	Q14188	TRUE	TRUE	3.83	TFDP2	3|3|6|4|3|4	23	6	0|0|0	0.99	38.33	0	FALSE
NFIC	P08651	Q96DN6	TRUE	TRUE	3.83	MBD6	5|5|3|2|5|3	23	6	0|0|0	0.98	38.33	0	FALSE
NFIC	P08651	Q9UPG8	FALSE	TRUE	3.83	PLAGL2	1|1|1|10|5|5	23	6	0|0|0	0.5	38.33	0.13	FALSE
NFIC	P08651	Q9UPW0	TRUE	TRUE	3.83	FOXJ3	6|6|2|4|3|2	23	6	0|0|0	0.97	38.33	0	FALSE
NFIC	P08651	P54277	FALSE	TRUE	3.83	PMS1	0|0|1|7|9|6	23	6	2|2|2	0.34	1.92	0.22	FALSE
NFIC	P08651	O94818	TRUE	TRUE	3.67	NOL4	4|4|2|5|3|4	22	6	0|0|0	0.98	36.67	0	FALSE
NFIC	P08651	P37275	TRUE	TRUE	3.67	ZEB1	4|4|3|5|2|4	22	6	0|0|0	0.98	36.67	0	FALSE
NFIC	P08651	P56178	TRUE	TRUE	3.67	DLX5	5|3|4|2|3|5	22	6	0|0|0	0.98	36.67	0	FALSE
NFIC	P08651	Q6STE5	FALSE	TRUE	3.67	SMARCD3	5|5|4|1|4|3	22	6	0|0|0	0.83	36.67	0.02	FALSE
NFIC	P08651	Q96SB8	FALSE	TRUE	3.67	SMC6	5|7|2|2|4|2	22	6	5|3|4	0	0.92	0.68	FALSE
NFIC	P08651	Q9UN79	FALSE	TRUE	3.67	SOX13	2|5|8|3|4|0	22	6	0|0|0	0.82	36.67	0.03	FALSE
NFIC	P08651	O75391	TRUE	TRUE	3.5	SPAG7	5|2|3|3|2|6	21	6	0|0|0	0.97	35	0	FALSE
NFIC	P08651	Q6DJT9	TRUE	TRUE	3.5	PLAG1	2|5|3|4|2|5	21	6	0|0|0	0.97	35	0	FALSE
NFIC	P08651	Q9C0J9	TRUE	TRUE	3.5	BHLHE41	3|7|4|2|2|3	21	6	0|0|0	0.97	35	0	FALSE
NFIC	P08651	Q9Y232	TRUE	TRUE	3.5	CDYL	2|6|5|3|2|3	21	6	0|0|0	0.97	35	0	FALSE
NFIC	P08651	Q9Y6X3	FALSE	TRUE	3.5	MAU2	2|2|2|8|4|3	21	6	1|1|1	0.35	3.5	0.21	FALSE
NFIC	P08651	O75586	FALSE	TRUE	3.33	MED6	3|4|4|3|5|1	20	6	0|1|0	0.8	10	0.03	FALSE
NFIC	P08651	P22670	TRUE	TRUE	3.33	RFX1	2|3|3|4|5|3	20	6	0|0|0	0.98	33.33	0	TRUE	pubmed:12624117
NFIC	P08651	Q13426	FALSE	TRUE	3.33	XRCC4	4|4|6|2|3|1	20	6	2|3|3	0.01	1.25	0.59	FALSE
NFIC	P08651	Q86UV5	FALSE	TRUE	3.33	USP48	5|6|3|3|3|0	20	6	1|1|2	0.29	2.5	0.29	FALSE
NFIC	P08651	Q92794	FALSE	TRUE	3.33	KAT6A	7|4|2|1|3|3	20	6	0|0|1	0.73	10	0.05	FALSE
NFIC	P08651	O43439	FALSE	TRUE	3.17	CBFA2T2	1|4|3|6|4|1	19	6	0|0|0	0.66	31.67	0.07	FALSE
NFIC	P08651	P0CG40	TRUE	TRUE	3.17	SP9	3|5|4|3|2|2	19	6	0|0|0	0.97	31.67	0	FALSE
NFIC	P08651	Q15699	TRUE	TRUE	3.17	ALX1	4|5|3|3|2|2	19	6	0|0|0	0.97	31.67	0	FALSE
NFIC	P08651	Q7RTS1	FALSE	TRUE	3.17	BHLHA15	4|1|0|6|3|5	19	6	0|0|0	0.66	31.67	0.06	FALSE
NFIC	P08651	Q96GQ7	FALSE	TRUE	3.17	DDX27	1|0|1|4|5|8	19	6	1|0|0	0.5	9.5	0.14	FALSE
NFIC	P08651	Q9BTK6	TRUE	TRUE	3.17	PAGR1	2|4|5|2|3|3	19	6	0|0|0	0.97	31.67	0	FALSE
NFIC	P08651	Q9UFW8	FALSE	TRUE	3.17	CGGBP1	2|4|3|3|5|2	19	6	0|1|0	0.83	9.5	0.02	FALSE
NFIC	P08651	O43829	FALSE	TRUE	3.17	ZBTB14	0|6|4|3|2|4	19	6	0|0|0	0.82	31.67	0.03	FALSE
NFIC	P08651	O43660	FALSE	TRUE	3	PLRG1	2|2|4|1|5|4	18	6	0|0|1	0.69	9	0.05	FALSE
NFIC	P08651	P28324	TRUE	TRUE	3	ELK4	2|4|4|2|2|4	18	6	0|0|0	0.96	30	0.01	FALSE
NFIC	P08651	P54278	FALSE	TRUE	3	PMS2	1|2|2|2|3|8	18	6	2|3|3	0.08	1.12	0.49	FALSE
NFIC	P08651	Q15853	TRUE	TRUE	3	USF2	3|3|3|3|3|3	18	6	0|0|0	0.99	30	0	FALSE
NFIC	P08651	Q9NXX6	FALSE	TRUE	3	NSMCE4A	4|4|4|2|2|2	18	6	2|2|1	0.07	1.8	0.5	FALSE
NFIC	P08651	Q9UHC1	FALSE	TRUE	3	MLH3	2|4|2|5|3|2	18	6	4|4|4	0	0.75	0.71	FALSE
NFIX	Q14938	Q14839	TRUE	TRUE	303.33	CHD4	308|298|304	910	3	110|122|98	1	2.76	0	FALSE
NFIX	Q14938	Q6W2J9	FALSE	TRUE	234	BCOR	254|206|242	702	3	87|79|86	0.67	2.79	0.06	TRUE	pubmed:35140242
NFIX	Q14938	Q9HCK8	FALSE	TRUE	209	CHD8	208|212|207	627	3	88|86|85	0	2.42	0.72	FALSE
NFIX	Q14938	Q15652	TRUE	TRUE	152.33	JMJD1C	154|151|152	457	3	38|28|31	1	4.71	0	FALSE
NFIX	Q14938	Q8TD26	TRUE	TRUE	123.33	CHD6	122|112|136	370	3	18|31|28	1	4.81	0	FALSE
NFIX	Q14938	O94776	TRUE	TRUE	109.67	MTA2	105|105|119	329	3	35|29|29	1	3.54	0	FALSE
NFIX	Q14938	Q92769	TRUE	TRUE	102.33	HDAC2	105|97|105	307	3	38|31|36	1	2.92	0	FALSE
NFIX	Q14938	Q9UHF7	FALSE	TRUE	93.67	TRPS1	97|82|102	281	3	38|28|34	0.67	2.81	0.06	TRUE	pubmed:35140242
NFIX	Q14938	O15090	TRUE	TRUE	86.67	ZNF536	86|88|86	260	3	10|9|12	1	8.39	0	TRUE	pubmed:35140242
NFIX	Q14938	Q9ULL5	FALSE	TRUE	84.33	PRR12	82|83|88	253	3	39|30|39	0	2.34	0.67	TRUE	pubmed:35140242
NFIX	Q14938	Q8IWI9	FALSE	TRUE	83	MGA	94|59|96	249	3	45|22|34	0	2.47	0.71	TRUE	pubmed:35140242
NFIX	Q14938	Q9Y2X9	TRUE	TRUE	76.33	ZNF281	85|71|73	229	3	21|21|18	1	3.82	0	TRUE	pubmed:35140242
NFIX	Q14938	Q04726	TRUE	TRUE	74.33	TLE3	72|81|70	223	3	17|15|18	1	4.46	0	TRUE	pubmed:35140242;pubmed:37689310
NFIX	Q14938	Q8WUA4	TRUE	TRUE	74.33	GTF3C2	70|77|76	223	3	29|24|24	1	2.9	0	TRUE	pubmed:35140242
NFIX	Q14938	Q8NHM5	TRUE	TRUE	74	KDM2B	77|55|90	222	3	17|20|22	1	3.76	0	TRUE	pubmed:35140242
NFIX	Q14938	Q8WXI9	TRUE	TRUE	73	GATAD2B	73|73|73	219	3	25|22|20	1	3.27	0	FALSE
NFIX	Q14938	Q8TE76	TRUE	TRUE	66.33	MORC4	68|56|75	199	3	22|14|11	1	4.23	0	FALSE
NFIX	Q14938	O75376	TRUE	TRUE	65.33	NCOR1	66|66|64	196	3	16|11|12	1	5.03	0	TRUE	pubmed:35140242
NFIX	Q14938	Q9UBW7	TRUE	TRUE	64.67	ZMYM2	75|58|61	194	3	19|21|18	1	3.34	0	FALSE
NFIX	Q14938	Q9Y618	TRUE	TRUE	64.67	NCOR2	68|59|67	194	3	1|6|7	1	13.86	0	TRUE	pubmed:35140242
NFIX	Q14938	Q9NVM9	TRUE	TRUE	63.33	INTS13	70|57|63	190	3	17|21|16	1	3.52	0	FALSE
NFIX	Q14938	Q92922	FALSE	TRUE	61	SMARCC1	59|58|66	183	3	40|34|28	0	1.79	0.77	TRUE	pubmed:35140242
NFIX	Q14938	Q5VZL5	TRUE	TRUE	60.67	ZMYM4	63|57|62	182	3	17|21|24	0.99	2.94	0	TRUE	pubmed:35140242
NFIX	Q14938	P51532	FALSE	TRUE	59.67	SMARCA4	60|55|64	179	3	29|27|29	0	2.11	0.73	FALSE
NFIX	Q14938	O14686	TRUE	TRUE	57.67	KMT2D	65|51|57	173	3	4|5|6	1	11.53	0	TRUE	pubmed:35140242
NFIX	Q14938	P15822	TRUE	TRUE	56.33	HIVEP1	57|54|58	169	3	12|12|8	1	5.28	0	TRUE	pubmed:35140242
NFIX	Q14938	Q8IVH2	TRUE	TRUE	54.33	FOXP4	53|59|51	163	3	14|9|13	1	4.53	0	FALSE
NFIX	Q14938	Q8IVD9	TRUE	TRUE	52.67	NUDCD3	58|47|53	158	3	15|15|19	1	3.22	0	FALSE
NFIX	Q14938	Q86XI2	TRUE	TRUE	52	NCAPG2	47|54|55	156	3	16|16|10	1	3.71	0	FALSE
NFIX	Q14938	Q63HK5	TRUE	TRUE	51	TSHZ3	49|50|54	153	3	2|4|2	1	19.12	0	FALSE
NFIX	Q14938	Q9BZK7	FALSE	TRUE	51	TBL1XR1	50|50|53	153	3	27|20|21	0	2.25	0.69	FALSE
NFIX	Q14938	P26358	TRUE	TRUE	50.33	DNMT1	50|45|56	151	3	12|17|20	1	3.08	0	FALSE
NFIX	Q14938	Q6MZP7	TRUE	TRUE	50.33	LIN54	51|48|52	151	3	16|18|16	1	3.02	0	TRUE	pubmed:35140242
NFIX	Q14938	P40692	TRUE	TRUE	50	MLH1	50|51|49	150	3	17|18|17	0.99	2.88	0	TRUE	pubmed:32296183
NFIX	Q14938	Q12873	TRUE	TRUE	49.33	CHD3	54|47|47	148	3	5|5|7	1	8.71	0	FALSE
NFIX	Q14938	Q8NEZ4	TRUE	TRUE	49.33	KMT2C	55|51|42	148	3	4|3|5	1	12.33	0	TRUE	pubmed:35140242
NFIX	Q14938	Q9H7S9	TRUE	TRUE	49.33	ZNF703	46|56|46	148	3	5|8|7	1	7.4	0	FALSE
NFIX	Q14938	P10244	FALSE	TRUE	49	MYBL2	47|49|51	147	3	17|21|17	0.68	2.67	0.06	TRUE	pubmed:35140242
NFIX	Q14938	Q86T24	TRUE	TRUE	49	ZBTB33	45|51|51	147	3	10|13|7	1	4.9	0	FALSE
NFIX	Q14938	Q13547	TRUE	TRUE	48.33	HDAC1	49|52|44	145	3	14|15|13	1	3.45	0	TRUE	pubmed:11896613
NFIX	Q14938	Q8TAQ2	FALSE	TRUE	46.33	SMARCC2	48|42|49	139	3	20|16|14	0.7	2.78	0.05	TRUE	pubmed:35140242
NFIX	Q14938	O75925	TRUE	TRUE	46	PIAS1	50|43|45	138	3	4|4|4	1	11.5	0	FALSE
NFIX	Q14938	Q9Y467	FALSE	TRUE	46	SALL2	49|43|46	138	3	14|17|20	0.67	2.71	0.06	FALSE
NFIX	Q14938	O15550	TRUE	TRUE	45.67	KDM6A	48|44|45	137	3	14|17|13	1	3.11	0	TRUE	pubmed:35140242
NFIX	Q14938	Q8IVW6	TRUE	TRUE	45.33	ARID3B	52|37|47	136	3	9|2|4	1	9.07	0	TRUE	pubmed:35140242
NFIX	Q14938	Q96ST3	FALSE	TRUE	45	SIN3A	50|38|47	135	3	19|15|11	0.84	3	0.02	FALSE
NFIX	Q14938	Q99496	FALSE	TRUE	45	RNF2	44|38|53	135	3	19|14|18	0.45	2.65	0.16	FALSE
NFIX	Q14938	Q68CP9	TRUE	TRUE	44	ARID2	39|35|58	132	3	8|9|11	1	4.71	0	TRUE	pubmed:35140242
NFIX	Q14938	Q9Y6X8	TRUE	TRUE	41.67	ZHX2	42|49|34	125	3	3|0|2	1	25	0	TRUE	pubmed:35140242
NFIX	Q14938	Q8N201	FALSE	TRUE	41	INTS1	40|37|46	123	3	15|16|11	0.84	2.93	0.02	FALSE
NFIX	Q14938	O95983	TRUE	TRUE	40	MBD3	37|38|45	120	3	12|17|11	0.96	3	0.01	FALSE
NFIX	Q14938	Q9UMN6	TRUE	TRUE	40	KMT2B	42|37|41	120	3	9|10|6	1	4.8	0	TRUE	pubmed:35140242
NFIX	Q14938	Q9Y4B4	TRUE	TRUE	39.67	RAD54L2	40|42|37	119	3	2|1|0	1	39.67	0	FALSE
NFIX	Q14938	Q12830	TRUE	TRUE	39.33	BPTF	39|39|40	118	3	16|6|10	0.98	3.69	0	TRUE	pubmed:35140242
NFIX	Q14938	Q9Y2G9	TRUE	TRUE	39	SBNO2	39|41|37	117	3	6|7|7	1	5.85	0	FALSE
NFIX	Q14938	O95785	TRUE	TRUE	38.33	WIZ	40|36|39	115	3	14|9|12	1	3.29	0	TRUE	pubmed:35140242
NFIX	Q14938	Q96RK0	TRUE	TRUE	38	CIC	35|38|41	114	3	6|3|4	1	8.77	0	TRUE	pubmed:29844126;pubmed:35140242
NFIX	Q14938	Q99856	TRUE	TRUE	38	ARID3A	44|33|37	114	3	2|1|4	1	16.29	0	TRUE	pubmed:35140242
NFIX	Q14938	A6NHR9	FALSE	TRUE	37.33	SMCHD1	39|36|37	112	3	12|17|7	0.7	3.11	0.05	FALSE
NFIX	Q14938	O15164	FALSE	TRUE	37.33	TRIM24	37|32|43	112	3	14|11|14	0.67	2.87	0.06	TRUE	pubmed:35140242
NFIX	Q14938	Q7Z5L9	TRUE	TRUE	37.33	IRF2BP2	38|35|39	112	3	10|13|12	1	3.2	0	TRUE	pubmed:35140242
NFIX	Q14938	Q5TKA1	FALSE	TRUE	36.33	LIN9	37|35|37	109	3	17|16|11	0.09	2.48	0.49	FALSE
NFIX	Q14938	Q96SY0	TRUE	TRUE	36	INTS14	35|37|36	108	3	11|14|12	0.98	2.92	0	FALSE
NFIX	Q14938	O14497	TRUE	TRUE	35.67	ARID1A	34|35|38	107	3	11|9|8	1	3.82	0	TRUE	pubmed:35140242
NFIX	Q14938	Q96L91	TRUE	TRUE	35.67	EP400	39|34|34	107	3	13|4|7	0.99	4.46	0	TRUE	pubmed:35140242
NFIX	Q14938	Q96KQ7	TRUE	TRUE	35	EHMT2	37|28|40	105	3	12|6|9	1	3.89	0	TRUE	pubmed:35140242
NFIX	Q14938	Q9HCM1	TRUE	TRUE	35	RESF1	37|26|42	105	3	9|6|6	1	5	0	FALSE
NFIX	Q14938	Q9H2P0	FALSE	TRUE	33.33	ADNP	35|34|31	100	3	15|15|15	0	2.22	0.66	FALSE
NFIX	Q14938	Q9H582	TRUE	TRUE	33.33	ZNF644	39|27|34	100	3	11|9|8	0.97	3.57	0	TRUE	pubmed:35140242
NFIX	Q14938	Q9NSC2	TRUE	TRUE	32.67	SALL1	32|29|37	98	3	2|0|1	1	32.67	0	TRUE	pubmed:35140242
NFIX	Q14938	O95365	FALSE	TRUE	32.33	ZBTB7A	35|25|37	97	3	10|8|13	0.68	3.13	0.06	FALSE
NFIX	Q14938	Q96GM5	FALSE	TRUE	32.33	SMARCD1	32|29|36	97	3	17|6|9	0.3	3.03	0.29	TRUE	pubmed:35140242
NFIX	Q14938	Q12948	TRUE	TRUE	30.67	FOXC1	38|25|29	92	3	6|3|4	1	7.08	0	TRUE	pubmed:25609649;pubmed:35140242
NFIX	Q14938	Q9BTC8	TRUE	TRUE	30.33	MTA3	29|32|30	91	3	9|6|6	1	4.33	0	FALSE
NFIX	Q14938	Q9NUA8	TRUE	TRUE	29.67	ZBTB40	36|27|26	89	3	6|2|8	1	5.56	0	TRUE	pubmed:35140242
NFIX	Q14938	O15014	TRUE	TRUE	28.67	ZNF609	30|26|30	86	3	3|3|2	1	10.75	0	TRUE	pubmed:35140242
NFIX	Q14938	Q03112	TRUE	TRUE	28.67	MECOM	31|25|30	86	3	0|1|0	1	86	0	FALSE
NFIX	Q14938	Q09472	TRUE	TRUE	28.67	EP300	28|30|28	86	3	10|8|4	1	3.91	0	FALSE
NFIX	Q14938	Q9H334	TRUE	TRUE	28.67	FOXP1	26|29|31	86	3	4|4|3	1	7.82	0	TRUE	pubmed:35140242
NFIX	Q14938	O60315	TRUE	TRUE	28	ZEB2	27|26|31	84	3	3|0|1	1	21	0	TRUE	pubmed:35140242
NFIX	Q14938	Q6P4R8	FALSE	TRUE	27.67	NFRKB	25|33|25	83	3	15|8|9	0.34	2.59	0.22	TRUE	pubmed:35140242
NFIX	Q14938	Q9HAZ2	TRUE	TRUE	27.67	PRDM16	30|22|31	83	3	0|0|0	1	276.67	0	FALSE
NFIX	Q14938	O15379	FALSE	TRUE	27.33	HDAC3	23|31|28	82	3	12|12|11	0.18	2.34	0.38	FALSE
NFIX	Q14938	Q7Z3K3	TRUE	TRUE	27.33	POGZ	34|19|29	82	3	9|1|6	0.88	5.12	0.01	TRUE	pubmed:35140242
NFIX	Q14938	Q92889	TRUE	TRUE	27.33	ERCC4	28|24|30	82	3	3|5|4	1	6.83	0	FALSE
NFIX	Q14938	Q9UHC1	TRUE	TRUE	27.33	MLH3	30|28|24	82	3	4|4|4	1	6.83	0	FALSE
NFIX	Q14938	Q9Y4A5	FALSE	TRUE	27.33	TRRAP	30|22|30	82	3	13|12|8	0.48	2.48	0.15	TRUE	pubmed:35140242
NFIX	Q14938	Q9Y5S9	TRUE	TRUE	27.33	RBM8A	29|28|25	82	3	7|6|9	1	3.73	0	FALSE
NFIX	Q14938	O15417	TRUE	TRUE	26.33	TNRC18	28|23|28	79	3	0|0|1	1	79	0	FALSE
NFIX	Q14938	O75182	TRUE	TRUE	26.33	SIN3B	25|31|23	79	3	10|9|6	0.87	3.16	0.01	FALSE
NFIX	Q14938	Q96F45	TRUE	TRUE	26.33	ZNF503	23|29|27	79	3	4|4|2	1	7.9	0	FALSE
NFIX	Q14938	Q9BSM1	TRUE	TRUE	26.33	PCGF1	27|25|27	79	3	7|12|5	0.94	3.29	0.01	TRUE	pubmed:35140242
NFIX	Q14938	P49916	TRUE	TRUE	26	LIG3	28|24|26	78	3	5|2|2	1	8.67	0	FALSE
NFIX	Q14938	Q14687	FALSE	TRUE	26	GSE1	24|29|25	78	3	5|12|6	0.85	3.39	0.02	TRUE	pubmed:35140242
NFIX	Q14938	Q9H4I2	TRUE	TRUE	25.67	ZHX3	27|26|24	77	3	0|1|0	1	77	0	FALSE
NFIX	Q14938	Q12857	TRUE	TRUE	25.33	NFIA	27|21|28	76	3	1|0|0	1	76	0	TRUE	pubmed:35140242
NFIX	Q14938	Q96SB8	TRUE	TRUE	25	SMC6	27|25|23	75	3	5|3|4	1	6.25	0	FALSE
NFIX	Q14938	Q9UKL0	TRUE	TRUE	25	RCOR1	25|23|27	75	3	8|8|8	0.94	3.12	0.01	FALSE
NFIX	Q14938	O15409	TRUE	TRUE	24.67	FOXP2	27|20|27	74	3	1|1|3	1	14.8	0	FALSE
NFIX	Q14938	Q01826	TRUE	TRUE	24.67	SATB1	24|22|28	74	3	5|3|5	1	5.69	0	FALSE
NFIX	Q14938	P54277	TRUE	TRUE	24.33	PMS1	27|23|23	73	3	2|2|2	1	12.17	0	FALSE
NFIX	Q14938	Q15596	FALSE	TRUE	24.33	NCOA2	27|23|23	73	3	11|17|19	0	1.55	0.75	FALSE
NFIX	Q14938	Q9BX63	TRUE	TRUE	24.33	BRIP1	26|22|25	73	3	5|7|5	1	4.29	0	FALSE
NFIX	Q14938	Q86Z02	TRUE	TRUE	24	HIPK1	24|25|23	72	3	0|0|0	1	240	0	FALSE
NFIX	Q14938	Q9Y6Q9	TRUE	TRUE	23.67	NCOA3	22|25|24	71	3	1|5|6	1	5.92	0	FALSE
NFIX	Q14938	O95235	TRUE	TRUE	23.33	KIF20A	22|25|23	70	3	5|1|0	0.99	11.67	0	FALSE
NFIX	Q14938	Q8N3U4	FALSE	TRUE	23.33	STAG2	25|20|25	70	3	5|10|8	0.76	3.04	0.04	FALSE
NFIX	Q14938	P12755	TRUE	TRUE	23	SKI	29|18|22	69	3	4|3|3	1	6.9	0	TRUE	pubmed:9380514
NFIX	Q14938	P38398	FALSE	TRUE	22.67	BRCA1	25|14|29	68	3	10|6|4	0.67	3.4	0.06	FALSE
NFIX	Q14938	Q6ZW49	FALSE	TRUE	22	PAXIP1	23|22|21	66	3	11|2|4	0.76	3.88	0.04	TRUE	pubmed:35140242
NFIX	Q14938	Q8WW38	TRUE	TRUE	22	ZFPM2	20|24|22	66	3	3|4|1	1	8.25	0	FALSE
NFIX	Q14938	Q96DT7	TRUE	TRUE	22	ZBTB10	22|24|20	66	3	4|2|6	1	5.5	0	TRUE	pubmed:35140242
NFIX	Q14938	Q9ULG1	TRUE	TRUE	22	INO80	20|23|23	66	3	9|3|3	0.96	4.4	0.01	FALSE
NFIX	Q14938	Q9NZM4	FALSE	TRUE	21.67	BICRA	23|20|22	65	3	9|2|8	0.75	3.42	0.04	TRUE	pubmed:35140242
NFIX	Q14938	Q01664	TRUE	TRUE	21.33	TFAP4	23|19|22	64	3	3|1|2	1	10.67	0	TRUE	pubmed:35140242
NFIX	Q14938	Q14865	TRUE	TRUE	21.33	ARID5B	21|20|23	64	3	3|1|0	1	16	0	FALSE
NFIX	Q14938	Q6ZSZ6	TRUE	TRUE	21.33	TSHZ1	16|27|21	64	3	0|0|0	1	213.33	0	FALSE
NFIX	Q14938	Q04724	TRUE	TRUE	21	TLE1	23|20|20	63	3	4|5|6	1	4.2	0	TRUE	pubmed:35140242
NFIX	Q14938	Q92585	FALSE	TRUE	21	MAML1	17|24|22	63	3	17|16|14	0	1.34	0.76	FALSE
NFIX	Q14938	Q9ULD9	TRUE	TRUE	21	ZNF608	20|19|24	63	3	1|0|0	1	63	0	TRUE	pubmed:35140242
NFIX	Q14938	P56545	FALSE	TRUE	20.33	CTBP2	20|23|18	61	3	10|4|6	0.69	3.05	0.05	FALSE
NFIX	Q14938	Q12824	FALSE	TRUE	20.33	SMARCB1	24|18|19	61	3	7|7|8	0.44	2.77	0.17	FALSE
NFIX	Q14938	Q9P2D1	TRUE	TRUE	20.33	CHD7	19|14|28	61	3	2|1|0	1	20.33	0	FALSE
NFIX	Q14938	Q9ULJ3	FALSE	TRUE	20.33	ZBTB21	20|20|21	61	3	10|9|9	0	2.18	0.64	FALSE
NFIX	Q14938	Q06587	FALSE	TRUE	20	RING1	18|22|20	60	3	10|6|6	0.51	2.73	0.13	TRUE	pubmed:35140242
NFIX	Q14938	Q15723	TRUE	TRUE	20	ELF2	20|17|23	60	3	1|1|1	1	20	0	TRUE	pubmed:35140242
NFIX	Q14938	Q15911	TRUE	TRUE	20	ZFHX3	22|18|20	60	3	5|3|5	1	4.62	0	TRUE	pubmed:35140242
NFIX	Q14938	Q92785	TRUE	TRUE	20	DPF2	20|20|20	60	3	2|4|4	1	6	0	TRUE	pubmed:35140242
NFIX	Q14938	Q9NQB0	TRUE	TRUE	20	TCF7L2	25|16|19	60	3	2|2|2	1	10	0	TRUE	pubmed:35140242
NFIX	Q14938	P54278	TRUE	TRUE	19.67	PMS2	24|17|18	59	3	2|3|3	1	7.38	0	FALSE
NFIX	Q14938	Q9H165	TRUE	TRUE	19.67	BCL11A	17|21|21	59	3	0|0|1	1	59	0	FALSE
NFIX	Q14938	Q6N021	TRUE	TRUE	19.33	TET2	22|21|15	58	3	3|2|3	1	7.25	0	FALSE
NFIX	Q14938	Q96RE7	FALSE	TRUE	19.33	NACC1	20|20|18	58	3	5|6|8	0.87	3.05	0.02	FALSE
NFIX	Q14938	Q6ZRI6	TRUE	TRUE	18.67	C15orf39	19|22|15	56	3	4|0|1	0.99	11.2	0	FALSE
NFIX	Q14938	Q92925	FALSE	TRUE	18.67	SMARCD2	16|19|21	56	3	6|5|8	0.67	2.95	0.06	TRUE	pubmed:35140242
NFIX	Q14938	Q9HAH7	TRUE	TRUE	18.67	FBRS	18|16|22	56	3	5|3|7	0.97	3.73	0	FALSE
NFIX	Q14938	O00712	TRUE	TRUE	18	NFIB	22|13|19	54	3	1|0|0	1	54	0	TRUE	pubmed:26871637;pubmed:28514442;pubmed:33961781;pubmed:35140242;pubmed:9099724
NFIX	Q14938	Q8IX12	FALSE	TRUE	18	CCAR1	17|19|18	54	3	9|11|9	0	1.86	0.7	FALSE
NFIX	Q14938	Q8IY57	TRUE	TRUE	18	YAF2	19|17|18	54	3	3|2|1	1	9	0	FALSE
NFIX	Q14938	Q93074	FALSE	TRUE	18	MED12	23|15|16	54	3	9|3|9	0.3	2.57	0.29	FALSE
NFIX	Q14938	O60907	FALSE	TRUE	17.67	TBL1X	19|21|13	53	3	8|5|6	0.62	2.79	0.09	TRUE	pubmed:35140242
NFIX	Q14938	Q9HCM7	TRUE	TRUE	17.67	FBRSL1	23|12|18	53	3	2|4|3	0.99	5.89	0	FALSE
NFIX	Q14938	Q13485	TRUE	TRUE	17.33	SMAD4	16|16|20	52	3	3|4|3	1	5.2	0	TRUE	pubmed:25609649
NFIX	Q14938	Q8IY67	FALSE	TRUE	17.33	RAVER1	15|17|20	52	3	13|12|12	0	1.41	0.75	FALSE
NFIX	Q14938	Q9NTZ6	FALSE	TRUE	17.33	RBM12	21|17|14	52	3	31|23|27	0	0.64	0.79	FALSE
NFIX	Q14938	Q969J2	TRUE	TRUE	17	ZKSCAN4	16|16|19	51	3	2|2|5	1	5.67	0	TRUE	pubmed:35140242
NFIX	Q14938	Q15648	FALSE	TRUE	16.67	MED1	17|16|17	50	3	10|8|10	0	1.79	0.71	FALSE
NFIX	Q14938	Q15788	TRUE	TRUE	16.67	NCOA1	15|19|16	50	3	5|3|5	0.98	3.85	0	FALSE
NFIX	Q14938	P19793	TRUE	TRUE	16.33	RXRA	17|15|17	49	3	5|4|3	0.99	4.08	0	FALSE
NFIX	Q14938	Q02086	TRUE	TRUE	16.33	SP2	15|16|18	49	3	0|0|0	1	163.33	0	FALSE
NFIX	Q14938	Q86SE9	TRUE	TRUE	16.33	PCGF5	18|15|16	49	3	6|5|3	0.96	3.5	0.01	FALSE
NFIX	Q14938	Q9UKY1	TRUE	TRUE	16.33	ZHX1	16|15|18	49	3	0|0|0	1	163.33	0	FALSE
NFIX	Q14938	Q7Z589	FALSE	TRUE	16	EMSY	16|19|13	48	3	6|7|8	0.17	2.29	0.39	TRUE	pubmed:35140242
NFIX	Q14938	Q8IY92	TRUE	TRUE	16	SLX4	16|14|18	48	3	0|0|0	1	160	0	FALSE
NFIX	Q14938	Q9UPP1	FALSE	TRUE	16	PHF8	19|14|15	48	3	8|4|6	0.37	2.67	0.2	FALSE
NFIX	Q14938	P51531	TRUE	TRUE	15.33	SMARCA2	14|14|18	46	3	4|2|4	1	4.6	0	TRUE	pubmed:35140242
NFIX	Q14938	Q92793	TRUE	TRUE	15.33	CREBBP	14|19|13	46	3	3|3|2	1	5.75	0	FALSE
NFIX	Q14938	Q9H981	TRUE	TRUE	15.33	ACTR8	20|10|16	46	3	0|0|0	1	153.33	0	FALSE
NFIX	Q14938	Q9UPN9	FALSE	TRUE	15.33	TRIM33	17|16|13	46	3	9|6|9	0	1.92	0.67	FALSE
NFIX	Q14938	O60244	FALSE	TRUE	15	MED14	15|13|17	45	3	6|9|4	0.15	2.37	0.43	FALSE
NFIX	Q14938	O15119	TRUE	TRUE	14.67	TBX3	13|15|16	44	3	1|0|4	0.98	8.8	0	FALSE
NFIX	Q14938	P52747	TRUE	TRUE	14.67	ZNF143	13|15|16	44	3	4|2|3	1	4.89	0	TRUE	pubmed:35140242
NFIX	Q14938	Q5PSV4	TRUE	TRUE	14.67	BRMS1L	17|12|15	44	3	2|2|2	1	7.33	0	TRUE	pubmed:35140242
NFIX	Q14938	Q5T5X7	TRUE	TRUE	14.67	BEND3	13|13|18	44	3	4|2|2	1	5.5	0	FALSE
NFIX	Q14938	Q8NFD5	TRUE	TRUE	14.67	ARID1B	14|13|17	44	3	1|0|2	1	14.67	0	TRUE	pubmed:35140242
NFIX	Q14938	Q9NVR2	TRUE	TRUE	14.67	INTS10	13|13|18	44	3	3|2|2	1	6.29	0	FALSE
NFIX	Q14938	A0AVK6	TRUE	TRUE	14.33	E2F8	15|15|13	43	3	2|4|5	0.98	3.91	0	FALSE
NFIX	Q14938	O00311	TRUE	TRUE	14.33	CDC7	12|14|17	43	3	2|3|3	1	5.38	0	FALSE
NFIX	Q14938	O60885	FALSE	TRUE	14.33	BRD4	16|14|13	43	3	4|4|5	0.86	3.31	0.02	FALSE
NFIX	Q14938	O95218	FALSE	TRUE	14	ZRANB2	12|17|13	42	3	4|4|7	0.43	2.8	0.17	FALSE
NFIX	Q14938	P31629	TRUE	TRUE	14	HIVEP2	9|19|14	42	3	3|2|2	0.96	6	0	FALSE
NFIX	Q14938	Q6NUN9	TRUE	TRUE	14	ZNF746	14|14|14	42	3	1|0|0	1	42	0	TRUE	pubmed:35140242
NFIX	Q14938	O00512	TRUE	TRUE	13.67	BCL9	13|16|12	41	3	0|1|1	1	20.5	0	FALSE
NFIX	Q14938	P18887	TRUE	TRUE	13.67	XRCC1	15|13|13	41	3	4|3|4	0.96	3.73	0.01	FALSE
NFIX	Q14938	Q2TAL8	TRUE	TRUE	13.67	QRICH1	17|14|10	41	3	1|1|1	1	13.67	0	TRUE	pubmed:25416956;pubmed:32296183
NFIX	Q14938	Q76L83	TRUE	TRUE	13.67	ASXL2	14|11|16	41	3	1|0|0	1	41	0	FALSE
NFIX	Q14938	Q8IYW5	TRUE	TRUE	13.67	RNF168	14|10|17	41	3	3|1|1	1	8.2	0	FALSE
NFIX	Q14938	Q96EB6	FALSE	TRUE	13.67	SIRT1	13|12|16	41	3	7|6|7	0.02	2.05	0.57	FALSE
NFIX	Q14938	Q96L73	TRUE	TRUE	13.67	NSD1	16|11|14	41	3	1|0|2	1	13.67	0	FALSE
NFIX	Q14938	O75362	TRUE	TRUE	13.33	ZNF217	13|12|15	40	3	1|1|4	0.99	6.67	0	TRUE	pubmed:35140242
NFIX	Q14938	O95872	FALSE	TRUE	13.33	GPANK1	12|11|17	40	3	6|3|5	0.42	2.86	0.18	FALSE
NFIX	Q14938	P25440	FALSE	TRUE	13.33	BRD2	11|14|15	40	3	5|3|5	0.67	3.08	0.06	TRUE	pubmed:35140242
NFIX	Q14938	P54198	FALSE	TRUE	13.33	HIRA	13|11|16	40	3	11|6|8	0	1.6	0.7	FALSE
NFIX	Q14938	Q96MG7	TRUE	TRUE	13.33	NSMCE3	12|11|17	40	3	1|4|1	0.99	6.67	0	FALSE
NFIX	Q14938	Q14592	FALSE	TRUE	13	ZNF460	12|15|12	39	3	7|10|7	0	1.62	0.7	FALSE
NFIX	Q14938	Q92618	TRUE	TRUE	13	ZNF516	10|11|18	39	3	1|2|0	1	13	0	FALSE
NFIX	Q14938	Q92908	TRUE	TRUE	13	GATA6	15|13|11	39	3	3|2|2	1	5.57	0	FALSE
NFIX	Q14938	Q9BTX7	TRUE	TRUE	13	TTPAL	10|11|18	39	3	0|1|0	1	39	0	FALSE
NFIX	Q14938	Q8IU81	TRUE	TRUE	12.33	IRF2BP1	13|13|11	37	3	3|4|1	0.99	4.63	0	TRUE	pubmed:35140242
NFIX	Q14938	Q8N196	TRUE	TRUE	12.33	SIX5	15|11|11	37	3	0|0|0	1	123.33	0	FALSE
NFIX	Q14938	Q969R5	FALSE	TRUE	12.33	L3MBTL2	15|12|10	37	3	9|6|7	0	1.68	0.68	TRUE	pubmed:35140242
NFIX	Q14938	Q9Y6J9	FALSE	TRUE	12.33	TAF6L	12|11|14	37	3	4|6|2	0.66	3.08	0.06	FALSE
NFIX	Q14938	O75461	FALSE	TRUE	12	E2F6	11|8|17	36	3	8|6|5	0.13	1.89	0.44	TRUE	pubmed:35140242
NFIX	Q14938	Q92766	TRUE	TRUE	12	RREB1	13|10|13	36	3	0|0|1	1	36	0	TRUE	pubmed:35140242
NFIX	Q14938	Q96CB8	TRUE	TRUE	12	INTS12	14|10|12	36	3	3|2|4	0.92	4	0.01	FALSE
NFIX	Q14938	Q9UPW6	TRUE	TRUE	12	SATB2	18|7|11	36	3	1|0|0	1	36	0	TRUE	pubmed:35140242
NFIX	Q14938	O75928	TRUE	TRUE	11.67	PIAS2	11|14|10	35	3	1|0|2	1	11.67	0	FALSE
NFIX	Q14938	P81133	TRUE	TRUE	11.67	SIM1	9|15|11	35	3	0|0|0	1	116.67	0	FALSE
NFIX	Q14938	P85037	TRUE	TRUE	11.67	FOXK1	10|11|14	35	3	2|3|1	0.99	5.83	0	FALSE
NFIX	Q14938	Q5H9F3	TRUE	TRUE	11.67	BCORL1	13|11|11	35	3	0|0|0	1	116.67	0	FALSE
NFIX	Q14938	Q70CQ2	FALSE	TRUE	11.67	USP34	9|14|12	35	3	9|7|7	0	1.52	0.71	FALSE
NFIX	Q14938	Q8N2W9	TRUE	TRUE	11.67	PIAS4	13|10|12	35	3	0|0|0	1	116.67	0	FALSE
NFIX	Q14938	P12757	TRUE	TRUE	11.33	SKIL	15|9|10	34	3	0|0|0	1	113.33	0	FALSE
NFIX	Q14938	P37275	TRUE	TRUE	11.33	ZEB1	13|7|14	34	3	0|0|0	1	113.33	0	TRUE	pubmed:35140242
NFIX	Q14938	Q6KC79	FALSE	TRUE	11.33	NIPBL	14|8|12	34	3	6|7|8	0	1.62	0.68	TRUE	pubmed:35140242
NFIX	Q14938	Q9UHB7	TRUE	TRUE	11.33	AFF4	12|10|12	34	3	5|2|2	0.91	3.78	0.01	FALSE
NFIX	Q14938	Q9UIU6	TRUE	TRUE	11.33	SIX4	10|12|12	34	3	0|3|1	0.99	8.5	0	TRUE	pubmed:35140242
NFIX	Q14938	P49750	FALSE	TRUE	11	YLPM1	11|8|14	33	3	30|26|27	0	0.4	0.79	FALSE
NFIX	Q14938	Q13426	TRUE	TRUE	11	XRCC4	12|11|10	33	3	2|3|3	0.96	4.12	0.01	FALSE
NFIX	Q14938	Q5T3J3	TRUE	TRUE	11	LRIF1	14|7|12	33	3	2|0|0	0.98	16.5	0	FALSE
NFIX	Q14938	Q9BWF3	FALSE	TRUE	11	RBM4	12|9|12	33	3	6|3|6	0.05	2.2	0.52	FALSE
NFIX	Q14938	Q9UKD1	TRUE	TRUE	11	GMEB2	9|9|15	33	3	2|2|2	0.97	5.5	0	FALSE
NFIX	Q14938	Q9UQR1	TRUE	TRUE	11	ZNF148	12|12|9	33	3	3|0|0	0.95	11	0.01	TRUE	pubmed:35140242
NFIX	Q14938	O43151	TRUE	TRUE	10.67	TET3	10|11|11	32	3	0|0|0	1	106.67	0	FALSE
NFIX	Q14938	O95677	TRUE	TRUE	10.67	EYA4	12|8|12	32	3	1|1|3	0.98	6.4	0	FALSE
NFIX	Q14938	P41182	TRUE	TRUE	10.67	BCL6	11|7|14	32	3	0|0|0	1	106.67	0	FALSE
NFIX	Q14938	P49116	TRUE	TRUE	10.67	NR2C2	12|9|11	32	3	2|0|0	0.99	16	0	TRUE	pubmed:35140242
NFIX	Q14938	Q9Y6X9	TRUE	TRUE	10.67	MORC2	10|11|11	32	3	1|2|2	1	6.4	0	TRUE	pubmed:35140242
NFIX	Q14938	P14859	TRUE	TRUE	9.67	POU2F1	11|10|8	29	3	1|2|0	1	9.67	0	TRUE	pubmed:35140242
NFIX	Q14938	P61968	TRUE	TRUE	9.67	LMO4	10|11|8	29	3	0|0|0	1	96.67	0	FALSE
NFIX	Q14938	Q86UV5	TRUE	TRUE	9.67	USP48	11|8|10	29	3	1|1|2	0.99	7.25	0	FALSE
NFIX	Q14938	O43347	TRUE	TRUE	9.33	MSI1	8|8|12	28	3	2|1|2	0.96	5.6	0.01	FALSE
NFIX	Q14938	P13056	TRUE	TRUE	9.33	NR2C1	8|10|10	28	3	2|1|2	0.98	5.6	0	TRUE	pubmed:35140242
NFIX	Q14938	Q14686	TRUE	TRUE	9.33	NCOA6	11|9|8	28	3	0|2|1	1	9.33	0	FALSE
NFIX	Q14938	P35869	FALSE	TRUE	9	AHR	5|8|14	27	3	1|2|1	0.86	6.75	0.02	FALSE
NFIX	Q14938	P50548	TRUE	TRUE	9	ERF	8|10|9	27	3	0|0|0	1	90	0	FALSE
NFIX	Q14938	Q01543	TRUE	TRUE	9	FLI1	11|8|8	27	3	0|0|0	1	90	0	FALSE
NFIX	Q14938	Q9H8N7	TRUE	TRUE	9	ZNF395	8|9|10	27	3	1|0|2	1	9	0	FALSE
NFIX	Q14938	O15060	TRUE	TRUE	8.67	ZBTB39	10|8|8	26	3	0|0|0	1	86.67	0	FALSE
NFIX	Q14938	P24468	TRUE	TRUE	8.67	NR2F2	6|10|10	26	3	0|0|0	1	86.67	0	FALSE
NFIX	Q14938	P32519	FALSE	TRUE	8.67	ELF1	9|11|6	26	3	1|3|2	0.78	4.33	0.03	TRUE	pubmed:35140242
NFIX	Q14938	Q86TJ2	TRUE	TRUE	8.67	TADA2B	9|8|9	26	3	1|1|1	1	8.67	0	FALSE
NFIX	Q14938	Q96JB3	TRUE	TRUE	8.67	HIC2	9|8|9	26	3	0|2|1	1	8.67	0	FALSE
NFIX	Q14938	Q9NXX6	TRUE	TRUE	8.67	NSMCE4A	9|9|8	26	3	2|2|1	0.97	5.2	0	FALSE
NFIX	Q14938	O95625	FALSE	TRUE	8.33	ZBTB11	8|8|9	25	3	6|3|2	0.07	2.27	0.51	FALSE
NFIX	Q14938	Q14135	FALSE	TRUE	8.33	VGLL4	10|6|9	25	3	0|2|3	0.84	5	0.02	FALSE
NFIX	Q14938	Q5VYV7	TRUE	TRUE	8.33	SLX4IP	7|8|10	25	3	0|0|0	1	83.33	0	FALSE
NFIX	Q14938	Q96AV8	TRUE	TRUE	8.33	E2F7	9|9|7	25	3	0|1|0	1	25	0	FALSE
NFIX	Q14938	Q9Y692	TRUE	TRUE	8.33	GMEB1	11|7|7	25	3	0|0|1	1	25	0	FALSE
NFIX	Q14938	P0C7T5	TRUE	TRUE	8	ATXN1L	8|10|6	24	3	0|0|2	0.95	12	0.01	TRUE	pubmed:35140242
NFIX	Q14938	P41162	TRUE	TRUE	8	ETV3	10|7|7	24	3	0|0|0	1	80	0	FALSE
NFIX	Q14938	P43694	TRUE	TRUE	8	GATA4	8|5|11	24	3	0|0|0	1	80	0	FALSE
NFIX	Q14938	P54253	TRUE	TRUE	8	ATXN1	12|6|6	24	3	0|0|0	1	80	0	TRUE	pubmed:35140242
NFIX	Q14938	Q06546	TRUE	TRUE	8	GABPA	11|8|5	24	3	0|0|1	1	24	0	TRUE	pubmed:35140242
NFIX	Q14938	Q08050	TRUE	TRUE	8	FOXM1	7|9|8	24	3	0|0|1	1	24	0	FALSE
NFIX	Q14938	Q3L8U1	FALSE	TRUE	8	CHD9	7|9|8	24	3	0|1|4	0.72	4.8	0.05	FALSE
NFIX	Q14938	Q92560	TRUE	TRUE	8	BAP1	7|10|7	24	3	0|2|1	0.99	8	0	TRUE	pubmed:35140242
NFIX	Q14938	Q96K83	TRUE	TRUE	8	ZNF521	7|7|10	24	3	0|0|0	1	80	0	TRUE	pubmed:35140242
NFIX	Q14938	Q9UEG4	FALSE	TRUE	8	ZNF629	6|7|11	24	3	2|3|2	0.54	3.43	0.12	FALSE
NFIX	Q14938	P81877	FALSE	TRUE	7.67	SSBP2	8|8|7	23	3	3|4|1	0.4	2.88	0.19	FALSE
NFIX	Q14938	Q68DI1	TRUE	TRUE	7.67	ZNF776	9|4|10	23	3	0|0|1	1	23	0	FALSE
NFIX	Q14938	Q6ZU65	FALSE	TRUE	7.67	UBN2	9|7|7	23	3	3|1|3	0.59	3.29	0.11	FALSE
NFIX	Q14938	Q8WV22	TRUE	TRUE	7.67	NSMCE1	5|9|9	23	3	2|0|1	0.93	7.67	0.01	FALSE
NFIX	Q14938	Q9Y4E5	TRUE	TRUE	7.67	ZNF451	7|8|8	23	3	1|3|1	0.91	4.6	0.01	FALSE
NFIX	Q14938	Q9Y5P3	TRUE	TRUE	7.67	RAI2	9|6|8	23	3	0|0|0	1	76.67	0	FALSE
NFIX	Q14938	Q9Y6J0	FALSE	TRUE	7.67	CABIN1	10|5|8	23	3	4|2|2	0.47	2.88	0.15	FALSE
NFIX	Q14938	O75132	TRUE	TRUE	7.33	ZBED4	8|6|8	22	3	1|2|1	0.93	5.5	0.01	FALSE
NFIX	Q14938	P08651	TRUE	TRUE	7.33	NFIC	7|8|7	22	3	0|0|0	1	73.33	0	TRUE	pubmed:35140242
NFIX	Q14938	Q13363	TRUE	TRUE	7.33	CTBP1	7|9|6	22	3	2|0|1	0.97	7.33	0	FALSE
NFIX	Q14938	Q9H0E3	TRUE	TRUE	7.33	SAP130	7|8|7	22	3	1|2|0	0.98	7.33	0	TRUE	pubmed:35140242
NFIX	Q14938	Q9UGU0	TRUE	TRUE	7.33	TCF20	7|8|7	22	3	0|0|0	1	73.33	0	FALSE
NFIX	Q14938	P17028	FALSE	TRUE	7	ZNF24	7|7|7	21	3	4|2|3	0.08	2.33	0.49	FALSE
NFIX	Q14938	Q8IX15	TRUE	TRUE	7	HOMEZ	11|4|6	21	3	1|1|0	0.92	10.5	0.01	FALSE
NFIX	Q14938	Q96QT6	TRUE	TRUE	7	PHF12	8|5|8	21	3	1|0|2	0.93	7	0.01	TRUE	pubmed:35140242
NFIX	Q14938	Q9Y620	FALSE	TRUE	7	RAD54B	4|7|10	21	3	1|4|5	0.19	2.1	0.35	FALSE
NFIX	Q14938	P46100	TRUE	TRUE	6.67	ATRX	6|6|8	20	3	1|0|1	0.99	10	0	FALSE
NFIX	Q14938	P50219	TRUE	TRUE	6.67	MNX1	6|5|9	20	3	1|1|0	0.97	10	0	FALSE
NFIX	Q14938	Q86U70	FALSE	TRUE	6.67	LDB1	8|4|8	20	3	5|1|4	0.06	2	0.51	FALSE
NFIX	Q14938	Q8N5C6	TRUE	TRUE	6.67	SRBD1	8|4|8	20	3	1|0|0	1	20	0	FALSE
NFIX	Q14938	Q8WY36	FALSE	TRUE	6.67	BBX	6|6|8	20	3	4|1|4	0.1	2.22	0.47	FALSE
NFIX	Q14938	Q92993	TRUE	TRUE	6.67	KAT5	9|5|6	20	3	1|1|1	0.91	6.67	0.01	FALSE
NFIX	Q14938	P55317	TRUE	TRUE	6.33	FOXA1	8|4|7	19	3	0|0|0	1	63.33	0	TRUE	pubmed:25609649
NFIX	Q14938	Q08117	FALSE	TRUE	6.33	TLE5	6|7|6	19	3	2|3|0	0.66	3.8	0.07	TRUE	pubmed:35140242
NFIX	Q14938	Q12996	FALSE	TRUE	6.33	CSTF3	6|8|5	19	3	5|6|5	0	1.19	0.71	FALSE
NFIX	Q14938	Q2M1K9	TRUE	TRUE	6.33	ZNF423	4|7|8	19	3	0|0|0	1	63.33	0	FALSE
NFIX	Q14938	Q9NP50	FALSE	TRUE	6.33	SINHCAF	5|5|9	19	3	3|0|2	0.54	3.8	0.12	TRUE	pubmed:35140242
NFIX	Q14938	P28702	TRUE	TRUE	6	RXRB	8|4|6	18	3	0|0|0	1	60	0	FALSE
NFIX	Q14938	P55197	TRUE	TRUE	6	MLLT10	6|5|7	18	3	0|1|0	1	18	0	FALSE
NFIX	Q14938	P55198	FALSE	TRUE	6	MLLT6	6|6|6	18	3	4|1|1	0.34	3	0.21	FALSE
NFIX	Q14938	Q3KNV8	TRUE	TRUE	6	PCGF3	5|7|6	18	3	0|0|1	1	18	0	FALSE
NFIX	Q14938	Q5T481	FALSE	TRUE	6	RBM20	5|7|6	18	3	6|4|4	0	1.29	0.7	FALSE
NFIX	Q14938	Q8N488	TRUE	TRUE	6	RYBP	6|8|4	18	3	1|0|0	1	18	0	TRUE	pubmed:35140242
NFIX	Q14938	Q969W8	FALSE	TRUE	6	ZNF566	6|6|6	18	3	2|1|1	0.82	4.5	0.02	FALSE
NFIX	Q14938	Q96PK6	FALSE	TRUE	6	RBM14	8|4|6	18	3	6|2|6	0	1.29	0.68	FALSE
NFIX	Q14938	Q99728	TRUE	TRUE	6	BARD1	5|6|7	18	3	1|2|0	0.9	6	0.01	FALSE
NFIX	Q14938	Q9P2K3	TRUE	TRUE	6	RCOR3	6|6|6	18	3	1|0|0	1	18	0	FALSE
NFIX	Q14938	Q9UI36	TRUE	TRUE	6	DACH1	6|6|6	18	3	0|0|0	1	60	0	TRUE	pubmed:35140242
NFIX	Q14938	Q9UPG8	TRUE	TRUE	6	PLAGL2	6|5|7	18	3	0|0|0	1	60	0	FALSE
NFIX	Q14938	Q9Y2X0	FALSE	TRUE	6	MED16	4|8|6	18	3	2|1|3	0.44	3	0.17	FALSE
NFIX	Q14938	O00255	FALSE	TRUE	5.67	MEN1	5|7|5	17	3	2|1|0	0.85	5.67	0.02	FALSE
NFIX	Q14938	Q86V97	TRUE	TRUE	5.67	KBTBD6	5|3|9	17	3	0|1|0	0.97	17	0	FALSE
NFIX	Q14938	Q86XN7	FALSE	TRUE	5.67	PROSER1	6|6|5	17	3	4|0|1	0.42	3.4	0.18	FALSE
NFIX	Q14938	Q8NBZ0	TRUE	TRUE	5.67	INO80E	3|8|6	17	3	0|0|0	1	56.67	0	FALSE
NFIX	Q14938	Q8NF64	FALSE	TRUE	5.67	ZMIZ2	6|5|6	17	3	1|3|4	0.05	2.13	0.52	FALSE
NFIX	Q14938	Q8WUU5	TRUE	TRUE	5.67	GATAD1	6|6|5	17	3	2|1|0	0.88	5.67	0.01	TRUE	pubmed:35140242
NFIX	Q14938	Q9H147	TRUE	TRUE	5.67	DNTTIP1	6|5|6	17	3	1|0|1	0.97	8.5	0	FALSE
NFIX	Q14938	Q9P281	TRUE	TRUE	5.67	BAHCC1	6|4|7	17	3	0|0|0	1	56.67	0	FALSE
NFIX	Q14938	O43829	TRUE	TRUE	5.33	ZBTB14	6|4|6	16	3	0|0|0	1	53.33	0	FALSE
NFIX	Q14938	P17482	TRUE	TRUE	5.33	HOXB9	5|5|6	16	3	0|0|0	1	53.33	0	FALSE
NFIX	Q14938	Q8NFW8	TRUE	TRUE	5.33	CMAS	6|4|6	16	3	0|1|0	1	16	0	FALSE
NFIX	Q14938	Q96JN0	TRUE	TRUE	5.33	LCOR	7|4|5	16	3	0|0|0	1	53.33	0	FALSE
NFIX	Q14938	Q9BRQ0	FALSE	TRUE	5.33	PYGO2	7|7|2	16	3	0|0|2	0.72	8	0.05	FALSE
NFIX	Q14938	Q9BZR9	TRUE	TRUE	5.33	TRIM8	5|5|6	16	3	0|0|0	1	53.33	0	FALSE
NFIX	Q14938	Q9H2Z4	TRUE	TRUE	5.33	NKX2-4	6|4|6	16	3	0|0|0	1	53.33	0	FALSE
NFIX	Q14938	P06400	FALSE	TRUE	5	RB1	4|6|5	15	3	2|2|3	0.09	2.14	0.49	TRUE	pubmed:11896613
NFIX	Q14938	P28370	FALSE	TRUE	5	SMARCA1	5|6|4	15	3	1|2|0	0.76	5	0.04	FALSE
NFIX	Q14938	P42568	FALSE	TRUE	5	MLLT3	6|4|5	15	3	1|1|1	0.76	5	0.04	FALSE
NFIX	Q14938	Q15853	TRUE	TRUE	5	USF2	5|2|8	15	3	0|0|0	0.97	50	0	FALSE
NFIX	Q14938	Q86Y25	FALSE	TRUE	5	ZNF354C	5|5|5	15	3	3|1|2	0.16	2.5	0.41	FALSE
NFIX	Q14938	Q9BWW4	FALSE	TRUE	5	SSBP3	3|4|8	15	3	1|1|1	0.61	5	0.1	FALSE
NFIX	Q14938	Q9H4W6	TRUE	TRUE	5	EBF3	7|3|5	15	3	0|0|0	1	50	0	FALSE
NFIX	Q14938	Q9HBZ2	FALSE	TRUE	5	ARNT2	7|3|5	15	3	1|2|3	0.29	2.5	0.3	FALSE
NFIX	Q14938	Q9UHL9	TRUE	TRUE	5	GTF2IRD1	6|6|3	15	3	0|0|0	1	50	0	FALSE
NFIX	Q14938	Q9ULK4	FALSE	TRUE	5	MED23	3|9|3	15	3	2|2|2	0.33	2.5	0.24	FALSE
NFIX	Q14938	Q13362	TRUE	TRUE	4.67	PPP2R5C	5|4|5	14	3	0|1|1	0.89	7	0.01	FALSE
NFIX	Q14938	Q8TEK3	FALSE	TRUE	4.67	DOT1L	6|6|2	14	3	1|1|0	0.73	7	0.05	FALSE
NFIX	Q14938	Q92613	FALSE	TRUE	4.67	JADE3	2|4|8	14	3	0|1|0	0.85	14	0.02	FALSE
NFIX	Q14938	Q92831	TRUE	TRUE	4.67	KAT2B	3|7|4	14	3	0|1|0	0.97	14	0	FALSE
NFIX	Q14938	O43660	TRUE	TRUE	4.33	PLRG1	4|4|5	13	3	0|0|1	1	13	0	FALSE
NFIX	Q14938	O95789	TRUE	TRUE	4.33	ZMYM6	2|5|6	13	3	0|0|0	0.97	43.33	0	FALSE
NFIX	Q14938	P07992	TRUE	TRUE	4.33	ERCC1	4|4|5	13	3	0|0|0	1	43.33	0	FALSE
NFIX	Q14938	P26367	FALSE	TRUE	4.33	PAX6	7|1|5	13	3	0|0|0	0.67	43.33	0.06	TRUE	pubmed:35140242
NFIX	Q14938	P48552	TRUE	TRUE	4.33	NRIP1	6|4|3	13	3	0|0|0	0.99	43.33	0	FALSE
NFIX	Q14938	Q14CW9	TRUE	TRUE	4.33	ATXN7L3	6|3|4	13	3	1|0|0	0.97	13	0	FALSE
NFIX	Q14938	Q5TGY3	FALSE	TRUE	4.33	AHDC1	8|1|4	13	3	1|0|0	0.66	13	0.06	FALSE
NFIX	Q14938	Q6AI39	TRUE	TRUE	4.33	BICRAL	3|4|6	13	3	0|0|0	0.99	43.33	0	FALSE
NFIX	Q14938	Q6IQ21	FALSE	TRUE	4.33	ZNF770	4|4|5	13	3	3|2|1	0.08	2.17	0.49	FALSE
NFIX	Q14938	Q6PJG2	TRUE	TRUE	4.33	MIDEAS	6|3|4	13	3	0|0|0	0.99	43.33	0	TRUE	pubmed:35140242
NFIX	Q14938	Q8IX21	TRUE	TRUE	4.33	SLF2	5|5|3	13	3	0|0|0	1	43.33	0	FALSE
NFIX	Q14938	Q8N108	TRUE	TRUE	4.33	MIER1	4|4|5	13	3	0|0|1	1	13	0	FALSE
NFIX	Q14938	Q92786	TRUE	TRUE	4.33	PROX1	5|2|6	13	3	0|0|0	0.97	43.33	0	FALSE
NFIX	Q14938	Q96GQ7	FALSE	TRUE	4.33	DDX27	7|2|4	13	3	1|0|0	0.85	13	0.02	FALSE
NFIX	Q14938	Q9C0J9	TRUE	TRUE	4.33	BHLHE41	4|5|4	13	3	0|0|0	1	43.33	0	FALSE
NFIX	Q14938	Q9HCS4	TRUE	TRUE	4.33	TCF7L1	4|3|6	13	3	0|0|0	0.99	43.33	0	FALSE
NFIX	Q14938	Q9NPG3	FALSE	TRUE	4.33	UBN1	6|4|3	13	3	2|0|0	0.68	6.5	0.06	FALSE
NFIX	Q14938	Q9Y2K1	TRUE	TRUE	4.33	ZBTB1	8|2|3	13	3	0|0|0	0.97	43.33	0	FALSE
NFIX	Q14938	O00257	TRUE	TRUE	4	CBX4	3|4|5	12	3	0|1|0	0.97	12	0	FALSE
NFIX	Q14938	O75529	FALSE	TRUE	4	TAF5L	4|4|4	12	3	4|1|4	0	1.33	0.66	FALSE
NFIX	Q14938	P05412	FALSE	TRUE	4	JUN	7|2|3	12	3	0|0|1	0.83	12	0.02	TRUE	pubmed:25609649
NFIX	Q14938	P28347	TRUE	TRUE	4	TEAD1	4|4|4	12	3	0|0|0	1	40	0	FALSE
NFIX	Q14938	Q8WXX7	TRUE	TRUE	4	AUTS2	3|6|3	12	3	0|0|0	0.99	40	0	FALSE
NFIX	Q14938	Q96A47	FALSE	TRUE	4	ISL2	4|1|7	12	3	3|1|2	0.24	2	0.32	FALSE
NFIX	Q14938	Q99986	TRUE	TRUE	4	VRK1	5|4|3	12	3	0|0|1	0.97	12	0	FALSE
NFIX	Q14938	Q9P2R6	TRUE	TRUE	4	RERE	4|5|3	12	3	0|0|0	0.99	40	0	FALSE
NFIX	Q14938	Q9Y6X3	FALSE	TRUE	4	MAU2	7|3|2	12	3	1|1|1	0.45	4	0.17	FALSE
NFIX	Q14938	O15062	FALSE	TRUE	3.67	ZBTB5	5|2|4	11	3	0|1|1	0.65	5.5	0.07	FALSE
NFIX	Q14938	Q53TQ3	TRUE	TRUE	3.67	INO80D	5|2|4	11	3	0|0|0	0.97	36.67	0	FALSE
NFIX	Q14938	Q8N7W2	TRUE	TRUE	3.67	BEND7	5|3|3	11	3	0|0|0	0.99	36.67	0	FALSE
NFIX	Q14938	Q9C086	TRUE	TRUE	3.67	INO80B	4|4|3	11	3	0|0|0	0.99	36.67	0	FALSE
NFIX	Q14938	Q9H4Z2	FALSE	TRUE	3.67	ZNF335	3|3|5	11	3	1|1|1	0.45	3.67	0.17	FALSE
NFIX	Q14938	Q9NRE2	TRUE	TRUE	3.67	TSHZ2	4|2|5	11	3	0|0|0	0.97	36.67	0	FALSE
NFIX	Q14938	Q9UHV7	FALSE	TRUE	3.67	MED13	5|3|3	11	3	2|3|2	0.02	1.57	0.57	FALSE
NFIX	Q14938	O75586	TRUE	TRUE	3.33	MED6	3|3|4	10	3	0|1|0	0.95	10	0.01	FALSE
NFIX	Q14938	P22670	TRUE	TRUE	3.33	RFX1	3|4|3	10	3	0|0|0	0.99	33.33	0	TRUE	pubmed:12624117
NFIX	Q14938	P29084	FALSE	TRUE	3.33	GTF2E2	3|2|5	10	3	0|1|0	0.83	10	0.02	FALSE
NFIX	Q14938	P35711	TRUE	TRUE	3.33	SOX5	2|6|2	10	3	0|0|0	0.95	33.33	0.01	TRUE	pubmed:35140242
NFIX	Q14938	P35712	TRUE	TRUE	3.33	SOX6	2|6|2	10	3	0|0|0	0.95	33.33	0.01	TRUE	pubmed:35140242
NFIX	Q14938	Q13227	FALSE	TRUE	3.33	GPS2	3|4|3	10	3	1|1|1	0.37	3.33	0.2	FALSE
NFIX	Q14938	Q7RTS1	TRUE	TRUE	3.33	BHLHA15	3|5|2	10	3	0|0|0	0.97	33.33	0	FALSE
NFIX	Q14938	Q96KM6	TRUE	TRUE	3.33	ZNF512B	5|2|3	10	3	0|0|0	0.97	33.33	0	FALSE
NFIX	Q14938	Q9C0K0	TRUE	TRUE	3.33	BCL11B	3|3|4	10	3	0|0|0	0.99	33.33	0	FALSE
NFIX	Q14938	Q9HBE1	TRUE	TRUE	3.33	PATZ1	5|2|3	10	3	0|0|0	0.97	33.33	0	FALSE
NFIX	Q14938	Q9UJU2	TRUE	TRUE	3.33	LEF1	4|3|3	10	3	0|0|0	0.99	33.33	0	FALSE
NFIX	Q14938	Q9UPN6	FALSE	TRUE	3.33	SCAF8	2|5|3	10	3	1|2|3	0.06	1.67	0.52	FALSE
NFIX	Q14938	Q9Y232	TRUE	TRUE	3.33	CDYL	5|2|3	10	3	0|0|0	0.97	33.33	0	FALSE
NFIX	Q14938	Q9Y6X2	TRUE	TRUE	3.33	PIAS3	3|4|3	10	3	0|0|0	0.99	33.33	0	FALSE
NFIX	Q14938	O43439	FALSE	TRUE	3	CBFA2T2	1|5|3	9	3	0|0|0	0.66	30	0.07	FALSE
NFIX	Q14938	O94818	TRUE	TRUE	3	NOL4	4|2|3	9	3	0|0|0	0.97	30	0	FALSE
NFIX	Q14938	O95948	TRUE	TRUE	3	ONECUT2	4|2|3	9	3	0|0|0	0.97	30	0	FALSE
NFIX	Q14938	P31274	FALSE	TRUE	3	HOXC9	5|1|3	9	3	0|0|0	0.66	30	0.07	FALSE
NFIX	Q14938	P54821	FALSE	TRUE	3	PRRX1	2|1|6	9	3	0|0|0	0.64	30	0.08	FALSE
NFIX	Q14938	Q01167	TRUE	TRUE	3	FOXK2	3|3|3	9	3	1|0|0	0.92	9	0.01	TRUE	pubmed:35140242
NFIX	Q14938	Q14190	FALSE	TRUE	3	SIM2	1|5|3	9	3	1|0|0	0.64	9	0.08	FALSE
NFIX	Q14938	Q17R98	FALSE	TRUE	3	ZNF827	1|4|4	9	3	0|0|0	0.67	30	0.06	FALSE
NFIX	Q14938	Q5VWG9	FALSE	TRUE	3	TAF3	4|3|2	9	3	2|0|1	0.31	3	0.26	FALSE
NFIX	Q14938	Q6PH81	TRUE	TRUE	3	C16orf87	2|4|3	9	3	0|0|0	0.97	30	0	FALSE
NFIX	Q14938	Q96SI1	FALSE	TRUE	3	KCTD15	1|4|4	9	3	0|1|0	0.66	9	0.07	FALSE
NFIX	Q14938	Q99504	TRUE	TRUE	3	EYA3	3|3|3	9	3	0|0|0	0.99	30	0	FALSE
NFIX	Q14938	Q9BWN1	TRUE	TRUE	3	PRR14	3|4|2	9	3	0|0|0	0.97	30	0	FALSE
NFIX	Q14938	Q9UFW8	FALSE	TRUE	3	CGGBP1	2|3|4	9	3	0|1|0	0.83	9	0.02	FALSE
NFIX	Q14938	Q9UHA2	TRUE	TRUE	3	SS18L2	3|3|3	9	3	0|0|0	0.99	30	0	FALSE
NFIX	Q14938	Q9Y3C7	FALSE	TRUE	3	MED31	3|2|4	9	3	1|2|1	0.15	2.25	0.43	FALSE

## Sheet: Dataset 1C AP
Bait	Bait uniprot	Prey	Passes filter	Passes filter with rescue	AvgSpec	PreyGene	Spec	SpecSum	NumReplicates	ctrlCounts	SaintScore	FoldChange	BFDR	Known interaction	Pubmed ID
NFIA	Q12857	O00712	TRUE	TRUE	137.33	NFIB	146|142|124	412	3	0|0|0|0|0|0	1	1373.33	0	TRUE	pubmed:26871637;pubmed:28514442;pubmed:33961781;pubmed:35140242
NFIA	Q12857	P08651	TRUE	TRUE	57.67	NFIC	63|58|52	173	3	0|0|0|0|0|0	1	576.67	0	TRUE	pubmed:35140242
NFIA	Q12857	Q14938	TRUE	TRUE	43.67	NFIX	50|48|33	131	3	0|0|0|0|0|0	1	436.67	0	TRUE	pubmed:35140242
NFIA	Q12857	P51532	TRUE	TRUE	16.33	SMARCA4	20|16|13	49	3	0|1|2|5|4|5	0.99	5.76	0	FALSE
NFIA	Q12857	Q96C00	TRUE	TRUE	12.67	ZBTB9	12|12|14	38	3	3|2|1|4|3|1	1	5.43	0	FALSE
NFIA	Q12857	Q92922	TRUE	TRUE	11.67	SMARCC1	11|16|8	35	3	1|1|4|4|2|4	0.83	4.38	0.04	FALSE
NFIA	Q12857	Q6W2J9	TRUE	TRUE	11	BCOR	11|15|7	33	3	0|1|0|0|0|0	1	66	0	TRUE	pubmed:35140242
NFIA	Q12857	P55265	TRUE	TRUE	8	ADAR	7|8|9	24	3	3|4|2|0|0|0	0.84	5.33	0.04	FALSE
NFIA	Q12857	P11388	TRUE	TRUE	7.33	TOP2A	7|9|6	22	3	3|3|0|0|0|0	0.86	7.33	0.03	FALSE
NFIA	Q12857	Q04726	TRUE	TRUE	7.33	TLE3	8|6|8	22	3	1|0|0|2|0|1	1	11	0	TRUE	pubmed:35140242;pubmed:37689310
NFIA	Q12857	Q96GM5	TRUE	TRUE	7	SMARCD1	8|6|7	21	3	0|1|1|0|1|1	0.99	10.5	0	TRUE	pubmed:35140242
NFIA	Q12857	O15550	TRUE	TRUE	6.67	KDM6A	7|7|6	20	3	1|0|1|1|2|2	0.95	5.71	0.02	TRUE	pubmed:35140242
NFIA	Q12857	Q12824	TRUE	TRUE	5.67	SMARCB1	6|6|5	17	3	0|0|0|1|0|0	1	34	0	FALSE
NFIA	Q12857	Q96RE7	TRUE	TRUE	5.67	NACC1	8|3|6	17	3	1|0|1|1|0|1	0.85	8.5	0.04	FALSE
NFIA	Q12857	Q9H307	TRUE	TRUE	5.67	PNN	5|5|7	17	3	0|2|0|0|0|0	0.97	17	0.01	FALSE
NFIA	Q12857	Q9HAH7	TRUE	TRUE	5.33	FBRS	5|8|3	16	3	0|1|2|0|0|0	0.88	10.67	0.03	FALSE
NFIA	Q12857	Q969G3	TRUE	TRUE	4.67	SMARCE1	3|4|7	14	3	1|0|0|1|0|1	0.87	9.33	0.03	FALSE
NFIA	Q12857	O14686	TRUE	TRUE	4.33	KMT2D	3|5|5	13	3	0|0|0|1|1|2	0.86	6.5	0.03	TRUE	pubmed:35140242
NFIA	Q12857	Q8TAQ2	TRUE	TRUE	4.33	SMARCC2	5|6|2	13	3	0|0|0|1|1|1	0.79	8.67	0.05	FALSE
NFIA	Q12857	Q9Y2X9	TRUE	TRUE	4	ZNF281	4|5|3	12	3	0|0|0|1|0|2	0.84	8	0.04	TRUE	pubmed:35140242
NFIA	Q12857	Q86T24	TRUE	TRUE	3.67	ZBTB33	2|5|4	11	3	0|0|0|0|0|0	0.98	36.67	0.01	FALSE
NFIA	Q12857	Q8NHM5	TRUE	TRUE	3.67	KDM2B	4|4|3	11	3	0|0|1|0|0|0	1	22	0	TRUE	pubmed:35140242
NFIA	Q12857	Q8IVH2	TRUE	TRUE	3.33	FOXP4	3|2|5	10	3	0|0|0|0|0|0	0.97	33.33	0.01	TRUE	pubmed:35140242
NFIA	Q12857	Q9BWW4	TRUE	TRUE	3.33	SSBP3	4|2|4	10	3	0|0|0|0|0|0	0.98	33.33	0.01	TRUE	pubmed:35140242
NFIA	Q12857	Q9UHF7	TRUE	TRUE	3	TRPS1	5|2|2	9	3	0|0|0|0|0|0	0.95	30	0.01	TRUE	pubmed:35140242
NFIB	O00712	Q12857	TRUE	TRUE	79	NFIA	76|81|80	237	3	0|0|0|0|0|0	1	790	0	TRUE	pubmed:26871637;pubmed:28514442;pubmed:33961781;pubmed:35140242
NFIB	O00712	O43707	TRUE	TRUE	48	ACTN4	55|45|44	144	3	10|15|5|9|2|6	1	6.13	0	FALSE
NFIB	O00712	P08651	TRUE	TRUE	40	NFIC	41|36|43	120	3	0|0|0|0|0|0	1	400	0	TRUE	pubmed:25258084;pubmed:28514442;pubmed:33961781;pubmed:35140242;pubmed:9099724
NFIB	O00712	O94832	TRUE	TRUE	34.67	MYO1D	32|32|40	104	3	7|3|0|12|6|17	0.93	4.62	0.02	FALSE
NFIB	O00712	Q14938	TRUE	TRUE	28.33	NFIX	29|27|29	85	3	0|0|0|0|0|0	1	283.33	0	TRUE	pubmed:26871637;pubmed:28514442;pubmed:33961781;pubmed:35140242;pubmed:9099724
NFIB	O00712	Q9UQ80	TRUE	TRUE	28.33	PA2G4	25|32|28	85	3	7|5|11|7|15|6	0.86	3.33	0.03	FALSE
NFIB	O00712	P09936	TRUE	TRUE	21	UCHL1	24|18|21	63	3	7|5|9|6|4|1	0.98	3.94	0	FALSE
NFIB	O00712	Q14103	TRUE	TRUE	16.67	HNRNPD	15|18|17	50	3	7|7|6|3|3|3	0.95	3.45	0.01	FALSE
NFIB	O00712	P26639	TRUE	TRUE	15.67	TARS1	19|17|11	47	3	1|1|1|4|3|1	1	8.55	0	FALSE
NFIB	O00712	P11586	TRUE	TRUE	15.33	MTHFD1	13|18|15	46	3	5|1|2|4|2|1	1	6.13	0	FALSE
NFIB	O00712	P07741	TRUE	TRUE	13	APRT	11|14|14	39	3	4|1|3|1|1|0	1	7.8	0	FALSE
NFIB	O00712	Q15185	TRUE	TRUE	12	PTGES3	13|13|10	36	3	4|4|4|3|3|3	0.81	3.43	0.04	FALSE
NFIB	O00712	P50395	TRUE	TRUE	10.33	GDI2	11|9|11	31	3	3|4|2|0|0|0	0.95	6.89	0.02	FALSE
NFIB	O00712	Q9Y2J2	TRUE	TRUE	10.33	EPB41L3	9|13|9	31	3	6|1|2|2|3|1	0.86	4.13	0.03	FALSE
NFIB	O00712	P05091	TRUE	TRUE	10	ALDH2	10|11|9	30	3	3|0|2|0|0|0	0.98	12	0	FALSE
NFIB	O00712	P38919	TRUE	TRUE	10	EIF4A3	7|9|14	30	3	3|1|3|1|4|2	0.8	4.29	0.05	FALSE
NFIB	O00712	O00299	TRUE	TRUE	9.33	CLIC1	10|8|10	28	3	2|1|1|3|1|0	0.99	7	0	FALSE
NFIB	O00712	P31939	TRUE	TRUE	9.33	ATIC	9|8|11	28	3	1|2|5|1|2|0	0.91	5.09	0.02	FALSE
NFIB	O00712	P46013	TRUE	TRUE	9.33	MKI67	7|8|13	28	3	2|3|1|1|1|2	0.94	5.6	0.02	FALSE
NFIB	O00712	Q96QK1	TRUE	TRUE	9	VPS35	9|12|6	27	3	1|0|0|1|2|1	0.99	10.8	0	FALSE
NFIB	O00712	P55786	TRUE	TRUE	8.33	NPEPPS	8|12|5	25	3	3|1|0|0|0|0	0.93	12.5	0.02	FALSE
NFIB	O00712	Q9Y617	TRUE	TRUE	8.33	PSAT1	11|8|6	25	3	3|3|2|1|0|0	0.91	5.56	0.02	FALSE
NFIB	O00712	P08133	TRUE	TRUE	8	ANXA6	9|7|8	24	3	3|0|2|0|0|0	0.95	9.6	0.02	FALSE
NFIB	O00712	P11388	TRUE	TRUE	8	TOP2A	4|8|12	24	3	3|3|0|0|0|0	0.81	8	0.05	FALSE
NFIB	O00712	P42765	TRUE	TRUE	8	ACAA2	8|9|7	24	3	0|0|0|0|2|0	0.99	24	0	FALSE
NFIB	O00712	Q12792	TRUE	TRUE	8	TWF1	9|8|7	24	3	2|4|1|0|2|2	0.9	4.36	0.03	FALSE
NFIB	O00712	O75475	TRUE	TRUE	7.67	PSIP1	7|9|7	23	3	1|1|2|0|0|0	1	11.5	0	FALSE
NFIB	O00712	P27695	TRUE	TRUE	7.67	APEX1	7|12|4	23	3	0|0|1|0|0|0	1	46	0	FALSE
NFIB	O00712	P39687	TRUE	TRUE	7.33	ANP32A	7|8|7	22	3	2|3|1|0|0|0	0.95	7.33	0.02	FALSE
NFIB	O00712	Q9UBT2	TRUE	TRUE	6.67	UBA2	7|7|6	20	3	1|0|0|0|0|0	1	40	0	FALSE
NFIB	O00712	O15145	TRUE	TRUE	6	ARPC3	3|8|7	18	3	1|0|2|0|0|0	0.89	12	0.03	FALSE
NFIB	O00712	O95881	TRUE	TRUE	6	TXNDC12	6|6|6	18	3	1|0|0|0|1|0	1	18	0	FALSE
NFIB	O00712	P15121	TRUE	TRUE	6	AKR1B1	4|7|7	18	3	1|1|2|0|0|0	0.97	9	0.01	FALSE
NFIB	O00712	O14602	TRUE	TRUE	5.67	EIF1AY	5|5|7	17	3	0|0|3|1|1|0	0.85	6.8	0.04	FALSE
NFIB	O00712	P07686	TRUE	TRUE	5.33	HEXB	6|7|3	16	3	1|1|1|0|0|0	0.9	10.67	0.03	FALSE
NFIB	O00712	P30520	TRUE	TRUE	5.33	ADSS2	7|6|3	16	3	1|2|2|0|0|0	0.8	6.4	0.05	FALSE
NFIB	O00712	P63151	TRUE	TRUE	5.33	PPP2R2A	5|7|4	16	3	3|1|0|1|1|0	0.81	5.33	0.05	FALSE
NFIB	O00712	Q92747	TRUE	TRUE	5.33	ARPC1A	6|4|6	16	3	0|0|0|0|0|0	1	53.33	0	FALSE
NFIB	O00712	Q9Y2V2	TRUE	TRUE	5.33	CARHSP1	4|6|6	16	3	1|0|2|2|0|1	0.82	5.33	0.04	FALSE
NFIB	O00712	Q9NTK5	TRUE	TRUE	5	OLA1	5|5|5	15	3	0|1|1|0|0|0	0.99	15	0	FALSE
NFIB	O00712	O00154	TRUE	TRUE	4.67	ACOT7	4|5|5	14	3	0|0|0|0|0|0	1	46.67	0	FALSE
NFIB	O00712	O75347	TRUE	TRUE	4.67	TBCA	4|5|5	14	3	2|0|2|0|1|0	0.85	5.6	0.04	FALSE
NFIB	O00712	O60832	TRUE	TRUE	4.33	DKC1	7|3|3	13	3	0|1|0|0|1|0	0.91	13	0.02	FALSE
NFIB	O00712	P63220	TRUE	TRUE	4.33	RPS21	5|2|6	13	3	2|0|1|0|0|0	0.78	8.67	0.05	FALSE
NFIB	O00712	Q14166	TRUE	TRUE	4.33	TTLL12	5|6|2	13	3	0|0|0|0|0|0	0.98	43.33	0	FALSE
NFIB	O00712	O75487	TRUE	TRUE	4	GPC4	3|3|6	12	3	0|0|2|0|0|0	0.86	12	0.04	FALSE
NFIB	O00712	P11766	TRUE	TRUE	4	ADH5	3|6|3	12	3	0|0|0|1|0|0	1	24	0	FALSE
NFIB	O00712	Q53GS9	TRUE	TRUE	4	USP39	5|4|3	12	3	0|0|0|1|0|0	1	24	0	FALSE
NFIB	O00712	Q99829	TRUE	TRUE	4	CPNE1	3|5|4	12	3	0|0|0|0|0|0	1	40	0	FALSE
NFIB	O00712	Q9BTT0	TRUE	TRUE	4	ANP32E	2|6|4	12	3	0|0|2|0|0|0	0.82	12	0.04	FALSE
NFIB	O00712	P17096	TRUE	TRUE	3.67	HMGA1	2|4|5	11	3	0|0|0|0|0|0	0.98	36.67	0.01	FALSE
NFIB	O00712	Q9H4A4	TRUE	TRUE	3.67	RNPEP	5|3|3	11	3	0|0|0|0|0|0	0.99	36.67	0	FALSE
NFIB	O00712	P08559	TRUE	TRUE	3.33	PDHA1	6|2|2	10	3	0|0|0|0|1|0	0.93	20	0.02	FALSE
NFIB	O00712	P51649	TRUE	TRUE	3.33	ALDH5A1	3|3|4	10	3	1|0|1|0|0|0	0.9	10	0.03	FALSE
NFIB	O00712	Q8N1G4	TRUE	TRUE	3.33	LRRC47	4|3|3	10	3	0|0|1|0|1|0	0.9	10	0.03	FALSE
NFIB	O00712	Q9BRA2	TRUE	TRUE	3.33	TXNDC17	4|3|3	10	3	0|0|0|0|0|0	0.99	33.33	0	FALSE
NFIB	O00712	P14550	TRUE	TRUE	3	AKR1A1	2|3|4	9	3	0|0|0|0|0|0	0.97	30	0.01	FALSE
NFIB	O00712	P51858	TRUE	TRUE	3	HDGF	5|2|2	9	3	0|0|0|0|0|0	0.95	30	0.01	FALSE
NFIB	O00712	Q16658	TRUE	TRUE	3	FSCN1	2|5|2	9	3	0|0|0|0|0|0	0.95	30	0.01	FALSE
NFIC	P08651	Q12857	TRUE	TRUE	112.33	NFIA	115|111|111	337	3	0|0|0|0|0|0	1	1123.33	0	TRUE	pubmed:35140242
NFIC	P08651	O00712	TRUE	TRUE	95.67	NFIB	100|92|95	287	3	0|0|0|0|0|0	1	956.67	0	TRUE	pubmed:25258084;pubmed:28514442;pubmed:33961781;pubmed:35140242;pubmed:9099724
NFIC	P08651	O43707	TRUE	TRUE	45.33	ACTN4	52|39|45	136	3	10|15|5|9|2|6	1	5.79	0	FALSE
NFIC	P08651	Q14938	TRUE	TRUE	29.33	NFIX	26|28|34	88	3	0|0|0|0|0|0	1	293.33	0	TRUE	pubmed:35140242
NFIC	P08651	Q13838	TRUE	TRUE	25.67	DDX39B	26|27|24	77	3	8|11|10|7|7|9	0.9	2.96	0.03	FALSE
NFIC	P08651	P11388	TRUE	TRUE	23.67	TOP2A	22|26|23	71	3	3|3|0|0|0|0	1	23.67	0	FALSE
NFIC	P08651	Q6WCQ1	TRUE	TRUE	22.33	MPRIP	13|27|27	67	3	9|9|3|1|0|1	0.81	5.83	0.05	FALSE
NFIC	P08651	P28288	TRUE	TRUE	21.67	ABCD3	23|21|21	65	3	6|4|4|8|7|1	1	4.33	0	FALSE
NFIC	P08651	Q9P258	TRUE	TRUE	21.67	RCC2	23|22|20	65	3	4|12|6|5|6|5	0.98	3.42	0	FALSE
NFIC	P08651	Q14103	TRUE	TRUE	20	HNRNPD	15|19|26	60	3	7|7|6|3|3|3	0.96	4.14	0.01	FALSE
NFIC	P08651	P50454	TRUE	TRUE	18.67	SERPINH1	16|23|17	56	3	5|4|11|2|5|2	0.8	3.86	0.05	FALSE
NFIC	P08651	Q15717	TRUE	TRUE	18.67	ELAVL1	22|17|17	56	3	6|6|8|1|2|4	0.98	4.15	0	TRUE	pubmed:19322201
NFIC	P08651	P09936	TRUE	TRUE	18.33	UCHL1	15|21|19	55	3	7|5|9|6|4|1	0.81	3.44	0.04	FALSE
NFIC	P08651	P26639	TRUE	TRUE	18.33	TARS1	18|19|18	55	3	1|1|1|4|3|1	1	10	0	FALSE
NFIC	P08651	P11586	TRUE	TRUE	17.33	MTHFD1	15|19|18	52	3	5|1|2|4|2|1	1	6.93	0	FALSE
NFIC	P08651	P46013	TRUE	TRUE	16.33	MKI67	15|16|18	49	3	2|3|1|1|1|2	1	9.8	0	TRUE	pubmed:26949251
NFIC	P08651	P33993	TRUE	TRUE	15.33	MCM7	13|18|15	46	3	4|3|4|3|8|2	0.98	3.83	0	FALSE
NFIC	P08651	Q92922	TRUE	TRUE	15	SMARCC1	14|16|15	45	3	1|1|4|4|2|4	1	5.62	0	FALSE
NFIC	P08651	Q03252	TRUE	TRUE	14.33	LMNB2	13|15|15	43	3	5|4|3|1|0|0	0.98	6.62	0	FALSE
NFIC	P08651	P80723	TRUE	TRUE	14	BASP1	17|12|13	42	3	1|1|0|4|3|1	1	8.4	0	FALSE
NFIC	P08651	Q15185	TRUE	TRUE	13.33	PTGES3	16|12|12	40	3	4|4|4|3|3|3	0.94	3.81	0.02	FALSE
NFIC	P08651	O15067	TRUE	TRUE	13	PFAS	10|13|16	39	3	1|7|3|2|0|0	0.88	6	0.03	FALSE
NFIC	P08651	Q8NI27	TRUE	TRUE	13	THOC2	12|13|14	39	3	2|6|1|0|3|4	0.96	4.88	0.01	FALSE
NFIC	P08651	O00425	TRUE	TRUE	12.67	IGF2BP3	11|14|13	38	3	0|2|2|6|4|5	0.9	4	0.02	FALSE
NFIC	P08651	O75475	TRUE	TRUE	12.67	PSIP1	13|14|11	38	3	1|1|2|0|0|0	1	19	0	FALSE
NFIC	P08651	P31939	TRUE	TRUE	12.33	ATIC	10|14|13	37	3	1|2|5|1|2|0	0.98	6.73	0	FALSE
NFIC	P08651	Q9Y2J2	TRUE	TRUE	12.33	EPB41L3	14|12|11	37	3	6|1|2|2|3|1	0.98	4.93	0	FALSE
NFIC	P08651	P05204	TRUE	TRUE	11.67	HMGN2	12|10|13	35	3	2|3|3|0|0|0	0.99	8.75	0	FALSE
NFIC	P08651	P50395	TRUE	TRUE	11.67	GDI2	10|8|17	35	3	3|4|2|0|0|0	0.93	7.78	0.02	FALSE
NFIC	P08651	P60891	TRUE	TRUE	11.33	PRPS1	11|11|12	34	3	1|4|2|4|3|1	0.99	4.53	0	FALSE
NFIC	P08651	Q15181	TRUE	TRUE	11.33	PPA1	9|13|12	34	3	5|0|2|1|4|2	0.94	4.86	0.02	FALSE
NFIC	P08651	Q9UKV3	TRUE	TRUE	11.33	ACIN1	11|11|12	34	3	6|3|2|1|0|1	0.92	5.23	0.02	FALSE
NFIC	P08651	O60264	TRUE	TRUE	11	SMARCA5	8|15|10	33	3	3|3|0|1|0|0	0.97	9.43	0.01	FALSE
NFIC	P08651	Q96C00	TRUE	TRUE	11	ZBTB9	12|13|8	33	3	3|2|1|4|3|1	0.92	4.71	0.02	FALSE
NFIC	P08651	O14602	TRUE	TRUE	10.67	EIF1AY	13|9|10	32	3	0|0|3|1|1|0	1	12.8	0	FALSE
NFIC	P08651	P38919	TRUE	TRUE	10.67	EIF4A3	12|8|12	32	3	3|1|3|1|4|2	0.92	4.57	0.02	FALSE
NFIC	P08651	Q8NFH4	TRUE	TRUE	10.67	NUP37	8|9|15	32	3	3|3|2|1|0|0	0.98	7.11	0	FALSE
NFIC	P08651	Q9Y617	TRUE	TRUE	10.67	PSAT1	10|9|13	32	3	3|3|2|1|0|0	0.99	7.11	0	FALSE
NFIC	P08651	P24534	TRUE	TRUE	10.33	EEF1B2	9|9|13	31	3	3|3|3|3|3|2	0.79	3.65	0.05	FALSE
NFIC	P08651	P30084	TRUE	TRUE	10	ECHS1	10|9|11	30	3	4|2|6|0|2|0	0.78	4.29	0.05	FALSE
NFIC	P08651	Q9H307	TRUE	TRUE	9.67	PNN	8|8|13	29	3	0|2|0|0|0|0	1	29	0	FALSE
NFIC	P08651	P07741	TRUE	TRUE	9.33	APRT	10|8|10	28	3	4|1|3|1|1|0	0.97	5.6	0.01	FALSE
NFIC	P08651	P55786	TRUE	TRUE	9.33	NPEPPS	4|11|13	28	3	3|1|0|0|0|0	0.9	14	0.03	FALSE
NFIC	P08651	Q9Y4I1	TRUE	TRUE	9.33	MYO5A	3|20|5	28	3	1|0|0|0|0|0	1	56	0	FALSE
NFIC	P08651	O00299	TRUE	TRUE	9	CLIC1	7|9|11	27	3	2|1|1|3|1|0	0.98	6.75	0	FALSE
NFIC	P08651	P08133	TRUE	TRUE	9	ANXA6	6|9|12	27	3	3|0|2|0|0|0	0.94	10.8	0.02	FALSE
NFIC	P08651	Q6W2J9	TRUE	TRUE	9	BCOR	9|12|6	27	3	0|1|0|0|0|0	1	54	0	TRUE	pubmed:35140242
NFIC	P08651	Q96QK1	TRUE	TRUE	9	VPS35	9|10|8	27	3	1|0|0|1|2|1	1	10.8	0	FALSE
NFIC	P08651	P13674	TRUE	TRUE	8.67	P4HA1	9|10|7	26	3	3|3|2|1|0|1	0.95	5.2	0.01	FALSE
NFIC	P08651	Q8WUM4	TRUE	TRUE	8.33	PDCD6IP	9|6|10	25	3	2|1|2|2|1|0	0.95	6.25	0.02	FALSE
NFIC	P08651	P05091	TRUE	TRUE	8	ALDH2	5|8|11	24	3	3|0|2|0|0|0	0.9	9.6	0.03	FALSE
NFIC	P08651	P42765	TRUE	TRUE	8	ACAA2	11|5|8	24	3	0|0|0|0|2|0	0.98	24	0	FALSE
NFIC	P08651	Q14676	TRUE	TRUE	8	MDC1	6|9|9	24	3	0|2|2|0|1|1	0.98	8	0	TRUE	pubmed:29656893
NFIC	P08651	P39687	TRUE	TRUE	7.33	ANP32A	5|8|9	22	3	2|3|1|0|0|0	0.9	7.33	0.03	FALSE
NFIC	P08651	P63151	TRUE	TRUE	7.33	PPP2R2A	5|5|12	22	3	3|1|0|1|1|0	0.89	7.33	0.03	FALSE
NFIC	P08651	P35659	TRUE	TRUE	7	DEK	5|8|8	21	3	0|1|1|0|0|0	1	21	0	FALSE
NFIC	P08651	Q8NI36	TRUE	TRUE	7	WDR36	5|11|5	21	3	0|1|0|0|0|0	1	42	0	FALSE
NFIC	P08651	Q9NTK5	TRUE	TRUE	7	OLA1	6|7|8	21	3	0|1|1|0|0|0	1	21	0	FALSE
NFIC	P08651	P28838	TRUE	TRUE	6.67	LAP3	5|3|12	20	3	1|0|3|0|0|0	0.78	10	0.05	FALSE
NFIC	P08651	P36957	TRUE	TRUE	6.67	DLST	6|7|7	20	3	1|0|1|2|3|3	0.81	4	0.05	FALSE
NFIC	P08651	P61160	TRUE	TRUE	6.67	ACTR2	5|7|8	20	3	2|1|0|2|1|3	0.8	4.44	0.05	FALSE
NFIC	P08651	Q9BYG3	TRUE	TRUE	6.67	NIFK	6|8|6	20	3	0|1|0|4|1|1	0.83	5.71	0.04	FALSE
NFIC	P08651	Q9NTJ5	TRUE	TRUE	6.67	SACM1L	6|9|5	20	3	0|0|0|1|0|0	1	40	0	FALSE
NFIC	P08651	Q9UBT2	TRUE	TRUE	6.67	UBA2	6|6|8	20	3	1|0|0|0|0|0	1	40	0	FALSE
NFIC	P08651	P27695	TRUE	TRUE	6.33	APEX1	9|4|6	19	3	0|0|1|0|0|0	1	38	0	TRUE	pubmed:28986522
NFIC	P08651	P28066	TRUE	TRUE	6.33	PSMA5	5|7|7	19	3	3|1|0|1|0|2	0.91	5.43	0.02	FALSE
NFIC	P08651	P52565	TRUE	TRUE	6.33	ARHGDIA	4|6|9	19	3	2|0|2|0|0|0	0.9	9.5	0.03	FALSE
NFIC	P08651	Q53GS9	TRUE	TRUE	6.33	USP39	5|7|7	19	3	0|0|0|1|0|0	1	38	0	FALSE
NFIC	P08651	Q04726	TRUE	TRUE	6	TLE3	7|6|5	18	3	1|0|0|2|0|1	0.99	9	0	TRUE	pubmed:35140242;pubmed:37689310
NFIC	P08651	Q99798	TRUE	TRUE	6	ACO2	7|3|8	18	3	1|2|1|0|0|0	0.87	9	0.03	FALSE
NFIC	P08651	O00267	TRUE	TRUE	5.67	SUPT5H	6|6|5	17	3	1|1|2|1|1|0	0.9	5.67	0.03	FALSE
NFIC	P08651	Q96CX2	TRUE	TRUE	5.67	KCTD12	6|6|5	17	3	0|0|1|2|0|0	0.98	11.33	0.01	FALSE
NFIC	P08651	Q9BTT0	TRUE	TRUE	5.67	ANP32E	4|5|8	17	3	0|0|2|0|0|0	0.95	17	0.01	FALSE
NFIC	P08651	Q9UNX4	TRUE	TRUE	5.67	WDR3	7|5|5	17	3	0|1|0|0|0|0	1	34	0	FALSE
NFIC	P08651	P41250	TRUE	TRUE	5.33	GARS1	4|4|8	16	3	1|0|0|0|0|0	1	32	0	FALSE
NFIC	P08651	P61026	TRUE	TRUE	5.33	RAB10	6|4|6	16	3	1|1|2|1|1|0	0.82	5.33	0.04	FALSE
NFIC	P08651	P63096	TRUE	TRUE	5.33	GNAI1	5|7|4	16	3	0|0|0|2|0|2	0.87	8	0.03	FALSE
NFIC	P08651	Q14166	TRUE	TRUE	5.33	TTLL12	7|5|4	16	3	0|0|0|0|0|0	1	53.33	0	FALSE
NFIC	P08651	Q92747	TRUE	TRUE	5.33	ARPC1A	7|2|7	16	3	0|0|0|0|0|0	0.98	53.33	0	FALSE
NFIC	P08651	Q99496	TRUE	TRUE	5.33	RNF2	5|5|6	16	3	0|3|1|0|0|0	0.85	8	0.04	FALSE
NFIC	P08651	Q9BZZ5	TRUE	TRUE	5.33	API5	7|3|6	16	3	1|1|0|0|1|0	0.9	10.67	0.03	FALSE
NFIC	P08651	O60832	TRUE	TRUE	5	DKC1	5|5|5	15	3	0|1|0|0|1|0	0.99	15	0	FALSE
NFIC	P08651	P83916	TRUE	TRUE	5	CBX1	5|6|4	15	3	0|0|0|0|0|0	1	50	0	FALSE
NFIC	P08651	Q12824	TRUE	TRUE	5	SMARCB1	5|5|5	15	3	0|0|0|1|0|0	1	30	0	FALSE
NFIC	P08651	Q6DKI1	TRUE	TRUE	5	RPL7L1	5|6|4	15	3	1|0|0|1|0|2	0.96	7.5	0.01	FALSE
NFIC	P08651	Q969G3	TRUE	TRUE	5	SMARCE1	5|5|5	15	3	1|0|0|1|0|1	0.98	10	0.01	FALSE
NFIC	P08651	Q9Y2X9	TRUE	TRUE	5	ZNF281	6|4|5	15	3	0|0|0|1|0|2	0.94	10	0.02	TRUE	pubmed:35140242
NFIC	P08651	O15145	TRUE	TRUE	4.67	ARPC3	6|4|4	14	3	1|0|2|0|0|0	0.91	9.33	0.02	FALSE
NFIC	P08651	O60814	TRUE	TRUE	4.67	H2BC12	4|5|5	14	3	1|2|1|0|0|0	0.96	7	0.01	FALSE
NFIC	P08651	O94906	TRUE	TRUE	4.67	PRPF6	7|5|2	14	3	0|1|0|2|0|0	0.78	9.33	0.05	FALSE
NFIC	P08651	O95104	TRUE	TRUE	4.67	SCAF4	5|6|3	14	3	0|1|0|0|0|0	1	28	0	FALSE
NFIC	P08651	O95881	TRUE	TRUE	4.67	TXNDC12	5|4|5	14	3	1|0|0|0|1|0	0.98	14	0	FALSE
NFIC	P08651	P07686	TRUE	TRUE	4.67	HEXB	5|3|6	14	3	1|1|1|0|0|0	0.89	9.33	0.03	FALSE
NFIC	P08651	P11766	TRUE	TRUE	4.67	ADH5	5|2|7	14	3	0|0|0|1|0|0	0.96	28	0.01	FALSE
NFIC	P08651	P18206	TRUE	TRUE	4.67	VCL	6|2|6	14	3	0|0|0|1|1|0	0.86	14	0.03	FALSE
NFIC	P08651	P51858	TRUE	TRUE	4.67	HDGF	4|2|8	14	3	0|0|0|0|0|0	0.98	46.67	0.01	FALSE
NFIC	P08651	P54577	TRUE	TRUE	4.67	YARS1	5|2|7	14	3	0|0|0|0|1|0	0.96	28	0.01	FALSE
NFIC	P08651	Q14690	TRUE	TRUE	4.67	PDCD11	3|7|4	14	3	0|0|0|2|0|1	0.85	9.33	0.04	FALSE
NFIC	P08651	Q99986	TRUE	TRUE	4.67	VRK1	5|6|3	14	3	0|0|0|0|0|0	1	46.67	0	FALSE
NFIC	P08651	A6NHR9	TRUE	TRUE	4.33	SMCHD1	5|6|2	13	3	0|0|0|0|1|0	0.96	26	0.01	FALSE
NFIC	P08651	O75340	TRUE	TRUE	4.33	PDCD6	4|6|3	13	3	1|0|0|1|0|0	0.94	13	0.02	FALSE
NFIC	P08651	O94925	TRUE	TRUE	4.33	GLS	4|3|6	13	3	0|0|0|0|0|0	1	43.33	0	FALSE
NFIC	P08651	P17096	TRUE	TRUE	4.33	HMGA1	6|5|2	13	3	0|0|0|0|0|0	0.98	43.33	0	FALSE
NFIC	P08651	P62330	TRUE	TRUE	4.33	ARF6	4|5|4	13	3	0|0|0|0|0|0	1	43.33	0	FALSE
NFIC	P08651	Q15652	TRUE	TRUE	4.33	JMJD1C	8|2|3	13	3	0|0|0|0|0|0	0.97	43.33	0.01	FALSE
NFIC	P08651	Q92793	TRUE	TRUE	4.33	CREBBP	4|7|2	13	3	0|0|0|0|0|1	0.96	26	0.01	FALSE
NFIC	P08651	Q93009	TRUE	TRUE	4.33	USP7	5|4|4	13	3	0|0|0|2|0|0	0.92	13	0.02	FALSE
NFIC	P08651	Q9Y6U3	TRUE	TRUE	4.33	SCIN	3|6|4	13	3	0|0|0|0|0|0	1	43.33	0	FALSE
NFIC	P08651	O95425	TRUE	TRUE	4	SVIL	4|2|6	12	3	1|0|0|0|0|1	0.85	12	0.04	FALSE
NFIC	P08651	P05067	TRUE	TRUE	4	APP	5|4|3	12	3	0|0|0|0|0|1	1	24	0	FALSE
NFIC	P08651	P08559	TRUE	TRUE	4	PDHA1	4|3|5	12	3	0|0|0|0|1|0	1	24	0	FALSE
NFIC	P08651	P42771	TRUE	TRUE	4	CDKN2A	3|2|7	12	3	0|0|0|0|0|0	0.97	40	0.01	FALSE
NFIC	P08651	P52926	TRUE	TRUE	4	HMGA2	3|7|2	12	3	0|0|0|0|0|0	0.97	40	0.01	FALSE
NFIC	P08651	Q10713	TRUE	TRUE	4	PMPCA	3|2|7	12	3	0|0|0|0|0|0	0.97	40	0.01	FALSE
NFIC	P08651	Q13112	TRUE	TRUE	4	CHAF1B	4|3|5	12	3	0|1|0|1|0|0	0.94	12	0.02	FALSE
NFIC	P08651	Q16352	TRUE	TRUE	4	INA	4|3|5	12	3	0|0|0|0|0|0	1	40	0	FALSE
NFIC	P08651	Q96ME7	TRUE	TRUE	4	ZNF512	5|3|4	12	3	0|0|0|0|0|0	1	40	0	FALSE
NFIC	P08651	Q9BRA2	TRUE	TRUE	4	TXNDC17	5|2|5	12	3	0|0|0|0|0|0	0.98	40	0	FALSE
NFIC	P08651	Q9H0A0	TRUE	TRUE	4	NAT10	5|4|3	12	3	0|0|0|2|0|1	0.84	8	0.04	FALSE
NFIC	P08651	Q9NVJ2	TRUE	TRUE	4	ARL8B	4|4|4	12	3	0|1|0|0|0|0	1	24	0	FALSE
NFIC	P08651	A8MXV4	TRUE	TRUE	3.67	NUDT19	2|5|4	11	3	0|0|0|1|0|0	0.96	22	0.01	FALSE
NFIC	P08651	O14497	TRUE	TRUE	3.67	ARID1A	4|4|3	11	3	0|0|0|0|0|0	0.99	36.67	0	TRUE	pubmed:35140242
NFIC	P08651	O43169	TRUE	TRUE	3.67	CYB5B	2|3|6	11	3	0|0|0|0|1|0	0.96	22	0.01	FALSE
NFIC	P08651	P14550	TRUE	TRUE	3.67	AKR1A1	3|3|5	11	3	0|0|0|0|0|0	0.99	36.67	0	FALSE
NFIC	P08651	P53041	TRUE	TRUE	3.67	PPP5C	3|2|6	11	3	0|1|0|0|0|0	0.96	22	0.01	FALSE
NFIC	P08651	Q12788	TRUE	TRUE	3.67	TBL3	2|5|4	11	3	0|0|0|1|0|1	0.84	11	0.04	FALSE
NFIC	P08651	Q15050	TRUE	TRUE	3.67	RRS1	4|4|3	11	3	0|0|0|1|0|0	1	22	0	FALSE
NFIC	P08651	Q15291	TRUE	TRUE	3.67	RBBP5	4|3|4	11	3	0|0|0|1|0|0	1	22	0	FALSE
NFIC	P08651	Q99829	TRUE	TRUE	3.67	CPNE1	5|2|4	11	3	0|0|0|0|0|0	0.98	36.67	0.01	FALSE
NFIC	P08651	Q9H7B2	TRUE	TRUE	3.67	RPF2	3|5|3	11	3	0|0|0|0|0|1	1	22	0	FALSE
NFIC	P08651	O14936	TRUE	TRUE	3.33	CASK	4|3|3	10	3	0|0|0|1|1|0	0.9	10	0.03	FALSE
NFIC	P08651	O75487	TRUE	TRUE	3.33	GPC4	2|5|3	10	3	0|0|2|0|0|0	0.78	10	0.05	FALSE
NFIC	P08651	P09234	TRUE	TRUE	3.33	SNRPC	2|4|4	10	3	0|0|0|0|0|0	0.98	33.33	0.01	FALSE
NFIC	P08651	P13807	TRUE	TRUE	3.33	GYS1	5|2|3	10	3	0|1|0|0|0|0	0.96	20	0.01	FALSE
NFIC	P08651	P56545	TRUE	TRUE	3.33	CTBP2	4|4|2	10	3	0|0|0|0|1|0	0.96	20	0.01	FALSE
NFIC	P08651	Q08257	TRUE	TRUE	3.33	CRYZ	3|2|5	10	3	0|0|0|0|0|1	0.96	20	0.01	FALSE
NFIC	P08651	Q12907	TRUE	TRUE	3.33	LMAN2	2|4|4	10	3	0|0|0|1|0|1	0.84	10	0.04	FALSE
NFIC	P08651	Q14151	TRUE	TRUE	3.33	SAFB2	2|4|4	10	3	1|0|0|0|0|0	0.96	20	0.01	FALSE
NFIC	P08651	Q6ZW49	TRUE	TRUE	3.33	PAXIP1	2|4|4	10	3	0|0|0|0|0|2	0.8	10	0.05	TRUE	pubmed:35140242
NFIC	P08651	Q96FW1	TRUE	TRUE	3.33	OTUB1	3|3|4	10	3	0|0|0|0|0|0	0.99	33.33	0	FALSE
NFIC	P08651	Q9H4A4	TRUE	TRUE	3.33	RNPEP	3|4|3	10	3	0|0|0|0|0|0	0.99	33.33	0	FALSE
NFIC	P08651	P51649	TRUE	TRUE	3	ALDH5A1	4|2|3	9	3	1|0|1|0|0|0	0.8	9	0.05	FALSE
NFIC	P08651	Q5BKZ1	TRUE	TRUE	3	ZNF326	2|4|3	9	3	0|0|0|0|0|0	0.97	30	0.01	FALSE
NFIC	P08651	Q6NVY1	TRUE	TRUE	3	HIBCH	5|2|2	9	3	0|0|0|0|0|0	0.95	30	0.01	FALSE
NFIC	P08651	Q92804	TRUE	TRUE	3	TAF15	3|4|2	9	3	0|0|0|0|0|0	0.97	30	0.01	FALSE
NFIC	P08651	Q9H0S4	TRUE	TRUE	3	DDX47	2|2|5	9	3	0|0|0|0|0|0	0.95	30	0.01	FALSE
NFIX	Q14938	Q14839	TRUE	TRUE	87	CHD4	96|83|82	261	3	15|18|15|28|13|13	1	5.12	0	FALSE
NFIX	Q14938	Q12857	TRUE	TRUE	51.33	NFIA	57|51|46	154	3	0|0|0|0|0|0	1	513.33	0	TRUE	pubmed:35140242
NFIX	Q14938	Q13330	TRUE	TRUE	46.33	MTA1	51|48|40	139	3	12|13|16|14|4|6	1	4.28	0	FALSE
NFIX	Q14938	O00712	TRUE	TRUE	43	NFIB	47|41|41	129	3	0|0|0|0|0|0	1	430	0	TRUE	pubmed:26871637;pubmed:28514442;pubmed:33961781;pubmed:35140242;pubmed:9099724
NFIX	Q14938	O94776	TRUE	TRUE	42	MTA2	45|43|38	126	3	12|9|11|8|16|10	1	3.82	0	FALSE
NFIX	Q14938	O15294	TRUE	TRUE	30.33	OGT	29|26|36	91	3	7|11|8|12|8|12	0.86	3.14	0.03	FALSE
NFIX	Q14938	Q9BXW9	TRUE	TRUE	28	FANCD2	27|31|26	84	3	4|3|3|11|6|12	0.98	4.31	0	FALSE
NFIX	Q14938	Q12789	TRUE	TRUE	27	GTF3C1	27|37|17	81	3	1|4|2|8|7|9	0.89	5.23	0.03	TRUE	pubmed:35140242
NFIX	Q14938	Q9P258	TRUE	TRUE	26.67	RCC2	22|22|36	80	3	4|12|6|5|6|5	1	4.21	0	FALSE
NFIX	Q14938	Q8WXI9	TRUE	TRUE	25.33	GATAD2B	23|29|24	76	3	0|2|0|3|0|0	1	30.4	0	FALSE
NFIX	Q14938	P51532	TRUE	TRUE	22.67	SMARCA4	26|19|23	68	3	0|1|2|5|4|5	1	8	0	FALSE
NFIX	Q14938	Q5VZL5	TRUE	TRUE	21	ZMYM4	29|20|14	63	3	0|0|0|1|0|0	1	126	0	TRUE	pubmed:35140242
NFIX	Q14938	P49848	TRUE	TRUE	19.33	TAF6	21|22|15	58	3	1|2|6|0|0|1	0.99	11.6	0	TRUE	pubmed:35140242
NFIX	Q14938	Q6W2J9	TRUE	TRUE	18	BCOR	18|24|12	54	3	0|1|0|0|0|0	1	108	0	TRUE	pubmed:35140242
NFIX	Q14938	Q9UKN8	TRUE	TRUE	17.33	GTF3C4	14|19|19	52	3	2|3|0|6|6|6	0.96	4.52	0.01	FALSE
NFIX	Q14938	Q8IVD9	TRUE	TRUE	16	NUDCD3	17|17|14	48	3	0|2|3|3|1|2	1	8.73	0	FALSE
NFIX	Q14938	Q92922	TRUE	TRUE	16	SMARCC1	19|16|13	48	3	1|1|4|4|2|4	1	6	0	TRUE	pubmed:35140242
NFIX	Q14938	Q9BZK7	TRUE	TRUE	15.67	TBL1XR1	16|20|11	47	3	4|0|3|8|3|3	0.82	4.48	0.04	FALSE
NFIX	Q14938	Q9Y5Q9	TRUE	TRUE	15.67	GTF3C3	16|19|12	47	3	0|1|1|7|2|3	0.95	6.71	0.02	TRUE	pubmed:35140242
NFIX	Q14938	P08651	TRUE	TRUE	15.33	NFIC	19|15|12	46	3	0|0|0|0|0|0	1	153.33	0	TRUE	pubmed:35140242
NFIX	Q14938	P39880	TRUE	TRUE	14.67	CUX1	14|16|14	44	3	3|0|2|2|0|1	1	11	0	TRUE	pubmed:35140242
NFIX	Q14938	Q96A72	TRUE	TRUE	14.67	MAGOHB	15|13|16	44	3	5|6|7|0|0|0	0.84	4.89	0.04	FALSE
NFIX	Q14938	P55786	TRUE	TRUE	14.33	NPEPPS	2|14|27	43	3	3|1|0|0|0|0	0.77	21.5	0.05	FALSE
NFIX	Q14938	O95983	TRUE	TRUE	13	MBD3	13|14|12	39	3	3|3|2|4|1|3	1	4.88	0	FALSE
NFIX	Q14938	P04083	TRUE	TRUE	11.67	ANXA1	11|12|12	35	3	1|0|1|2|1|1	1	11.67	0	FALSE
NFIX	Q14938	Q04726	TRUE	TRUE	11.67	TLE3	13|12|10	35	3	1|0|0|2|0|1	1	17.5	0	TRUE	pubmed:35140242;pubmed:37689310
NFIX	Q14938	O15550	TRUE	TRUE	11	KDM6A	15|12|6	33	3	1|0|1|1|2|2	0.97	9.43	0.01	TRUE	pubmed:35140242
NFIX	Q14938	Q9Y2X9	TRUE	TRUE	10.33	ZNF281	8|9|14	31	3	0|0|0|1|0|2	1	20.67	0	TRUE	pubmed:35140242
NFIX	Q14938	P38919	TRUE	TRUE	9.67	EIF4A3	9|10|10	29	3	3|1|3|1|4|2	0.95	4.14	0.02	FALSE
NFIX	Q14938	Q96C00	TRUE	TRUE	9.67	ZBTB9	11|9|9	29	3	3|2|1|4|3|1	0.94	4.14	0.02	FALSE
NFIX	Q14938	Q86YP4	TRUE	TRUE	9	GATAD2A	7|10|10	27	3	0|0|0|1|1|1	1	18	0	FALSE
NFIX	Q14938	P13674	TRUE	TRUE	8.67	P4HA1	7|9|10	26	3	3|3|2|1|0|1	0.95	5.2	0.01	FALSE
NFIX	Q14938	Q8WUA4	TRUE	TRUE	8.67	GTF3C2	11|10|5	26	3	0|0|0|1|3|2	0.91	8.67	0.02	TRUE	pubmed:35140242
NFIX	Q14938	Q96EK5	TRUE	TRUE	7.67	KIFBP	9|7|7	23	3	3|1|2|0|2|0	0.98	5.75	0	FALSE
NFIX	Q14938	Q12824	TRUE	TRUE	7.33	SMARCB1	7|7|8	22	3	0|0|0|1|0|0	1	44	0	FALSE
NFIX	Q14938	Q9Y4A5	TRUE	TRUE	7.33	TRRAP	9|7|6	22	3	0|0|1|3|2|2	0.96	5.5	0.01	TRUE	pubmed:35140242
NFIX	Q14938	O95104	TRUE	TRUE	6.33	SCAF4	2|7|10	19	3	0|1|0|0|0|0	0.96	38	0.01	FALSE
NFIX	Q14938	Q96GM5	TRUE	TRUE	6.33	SMARCD1	7|9|3	19	3	0|1|1|0|1|1	0.85	9.5	0.04	TRUE	pubmed:35140242
NFIX	Q14938	Q9ULL5	TRUE	TRUE	6.33	PRR12	8|6|5	19	3	0|0|0|1|0|1	1	19	0	TRUE	pubmed:35140242
NFIX	Q14938	Q9BTC8	TRUE	TRUE	6	MTA3	8|4|6	18	3	0|0|0|0|0|0	1	60	0	FALSE
NFIX	Q14938	O14686	TRUE	TRUE	5.33	KMT2D	3|7|6	16	3	0|0|0|1|1|2	0.87	8	0.03	TRUE	pubmed:35140242
NFIX	Q14938	O75475	TRUE	TRUE	5.33	PSIP1	4|5|7	16	3	1|1|2|0|0|0	0.96	8	0.01	FALSE
NFIX	Q14938	P62380	TRUE	TRUE	5.33	TBPL1	3|8|5	16	3	0|0|0|0|0|0	1	53.33	0	FALSE
NFIX	Q14938	Q15652	TRUE	TRUE	5.33	JMJD1C	9|4|3	16	3	0|0|0|0|0|0	1	53.33	0	FALSE
NFIX	Q14938	Q6ZW49	TRUE	TRUE	5.33	PAXIP1	6|6|4	16	3	0|0|0|0|0|2	0.95	16	0.01	TRUE	pubmed:35140242
NFIX	Q14938	Q8IVH2	TRUE	TRUE	5.33	FOXP4	5|5|6	16	3	0|0|0|0|0|0	1	53.33	0	FALSE
NFIX	Q14938	Q8TAQ2	TRUE	TRUE	5.33	SMARCC2	5|4|7	16	3	0|0|0|1|1|1	0.96	10.67	0.01	TRUE	pubmed:35140242
NFIX	Q14938	Q9UHD1	TRUE	TRUE	5.33	CHORDC1	5|3|8	16	3	1|0|1|0|0|0	0.95	16	0.01	FALSE
NFIX	Q14938	Q9Y4W2	TRUE	TRUE	5.33	LAS1L	4|4|8	16	3	1|0|0|0|0|0	1	32	0	FALSE
NFIX	Q14938	O95071	TRUE	TRUE	5	UBR5	4|5|6	15	3	0|1|2|1|0|0	0.96	7.5	0.01	FALSE
NFIX	Q14938	Q99496	TRUE	TRUE	5	RNF2	5|4|6	15	3	0|3|1|0|0|0	0.81	7.5	0.05	FALSE
NFIX	Q14938	Q9UBL3	TRUE	TRUE	5	ASH2L	6|5|4	15	3	0|0|1|1|0|0	0.99	15	0	TRUE	pubmed:35140242
NFIX	Q14938	O14497	TRUE	TRUE	4.67	ARID1A	5|5|4	14	3	0|0|0|0|0|0	1	46.67	0	TRUE	pubmed:35140242
NFIX	Q14938	Q2KHR3	TRUE	TRUE	4.67	QSER1	4|4|6	14	3	0|0|0|2|1|0	0.91	9.33	0.02	TRUE	pubmed:35140242
NFIX	Q14938	Q969G3	TRUE	TRUE	4.67	SMARCE1	3|4|7	14	3	1|0|0|1|0|1	0.87	9.33	0.03	TRUE	pubmed:35140242
NFIX	Q14938	Q96RE7	TRUE	TRUE	4.67	NACC1	5|3|6	14	3	1|0|1|1|0|1	0.83	7	0.04	FALSE
NFIX	Q14938	Q96RK0	TRUE	TRUE	4.67	CIC	4|8|2	14	3	0|0|0|1|0|0	0.96	28	0.01	TRUE	pubmed:29844126;pubmed:35140242
NFIX	Q14938	Q15291	TRUE	TRUE	4.33	RBBP5	3|6|4	13	3	0|0|0|1|0|0	1	26	0	TRUE	pubmed:35140242
NFIX	Q14938	Q86T24	TRUE	TRUE	4.33	ZBTB33	7|4|2	13	3	0|0|0|0|0|0	0.98	43.33	0.01	FALSE
NFIX	Q14938	Q96SY0	TRUE	TRUE	4.33	INTS14	5|6|2	13	3	0|0|0|0|0|0	0.98	43.33	0	FALSE
NFIX	Q14938	O00170	TRUE	TRUE	4	AIP	5|4|3	12	3	0|0|0|0|0|0	1	40	0	FALSE
NFIX	Q14938	Q9Y2G9	TRUE	TRUE	4	SBNO2	4|6|2	12	3	0|0|1|0|0|0	0.96	24	0.01	FALSE
NFIX	Q14938	O15379	TRUE	TRUE	3.67	HDAC3	5|4|2	11	3	0|0|0|0|0|0	0.98	36.67	0.01	FALSE
NFIX	Q14938	P56545	TRUE	TRUE	3.67	CTBP2	3|3|5	11	3	0|0|0|0|1|0	1	22	0	FALSE
NFIX	Q14938	Q8IVW6	TRUE	TRUE	3.67	ARID3B	3|3|5	11	3	0|0|0|0|0|0	0.99	36.67	0	TRUE	pubmed:35140242
NFIX	Q14938	Q8NHM5	TRUE	TRUE	3.67	KDM2B	6|2|3	11	3	0|0|1|0|0|0	0.96	22	0.01	TRUE	pubmed:35140242
NFIX	Q14938	Q9H307	TRUE	TRUE	3.67	PNN	6|2|3	11	3	0|2|0|0|0|0	0.79	11	0.05	FALSE
NFIX	Q14938	O75925	TRUE	TRUE	3.33	PIAS1	4|3|3	10	3	0|0|0|1|1|0	0.9	10	0.03	FALSE
NFIX	Q14938	P09234	TRUE	TRUE	3.33	SNRPC	2|3|5	10	3	0|0|0|0|0|0	0.97	33.33	0.01	FALSE
NFIX	Q14938	Q8IXI2	TRUE	TRUE	3.33	RHOT1	4|4|2	10	3	1|1|0|0|0|0	0.84	10	0.04	FALSE
NFIX	Q14938	Q8NEZ4	TRUE	TRUE	3.33	KMT2C	3|5|2	10	3	0|0|0|0|0|0	0.97	33.33	0.01	TRUE	pubmed:35140242
NFIX	Q14938	P07305	TRUE	TRUE	3	H1-0	3|3|3	9	3	0|1|1|0|0|0	0.86	9	0.03	FALSE
NFIX	Q14938	Q04724	TRUE	TRUE	3	TLE1	3|3|3	9	3	0|0|0|0|0|0	0.99	30	0	TRUE	pubmed:35140242
NFIX	Q14938	Q05048	TRUE	TRUE	3	CSTF1	3|2|4	9	3	0|0|0|0|0|0	0.97	30	0.01	FALSE
NFIX	Q14938	Q12873	TRUE	TRUE	3	CHD3	3|3|3	9	3	0|0|0|0|0|0	0.99	30	0	FALSE
NFIX	Q14938	Q5TFE4	TRUE	TRUE	3	NT5DC1	2|4|3	9	3	1|1|0|0|0|0	0.8	9	0.05	FALSE
NFIX	Q14938	Q6MZP7	TRUE	TRUE	3	LIN54	4|3|2	9	3	0|0|0|0|0|0	0.97	30	0.01	TRUE	pubmed:35140242
NFIX	Q14938	Q7Z7C8	TRUE	TRUE	3	TAF8	2|4|3	9	3	0|1|0|0|0|0	0.96	18	0.01	FALSE
NFIX	Q14938	Q92793	TRUE	TRUE	3	CREBBP	3|3|3	9	3	0|0|0|0|0|1	0.99	18	0	FALSE
