# Supplementary material for: Nuclear Factor I Family Members are Key Transcription Factors Regulating Gene Expression
Source: Mol Cell Proteomics. 2024 Nov 29;24(1):100890. doi: 10.1016/j.mcpro.2024.100890 (PMC11775196; doi:10.1016/j.mcpro.2024.100890)
Supplement: Supplemental Dataset S — 2 [file mmc2.xlsx]

## Sheet: Dataset 2A NFIA
Category	Term	Count	%	PValue	Genes	List Total	Pop Hits	Pop Total	Fold Enrichment	Bonferroni	Benjamini	FDR
GOTERM_BP_DIRECT	GO:0006357~regulation of transcription from RNA polymerase II promoter	239	49.7917	1.71768e-128	Q92618, Q12948, Q12824, P20719, Q96JN0, O00268, Q9H165, P84022, Q9Y2X0, A0JLT2, Q13485, Q13363, O00712, Q9NWA0, O00716, Q13129, O75376, Q8IVH2, P0CJ78, O60216, P37275, O15409, Q8IWI9, Q92841, Q8WY36, Q8NHM5, Q13495, Q9UQR1, O75925, Q8IVW6, Q969J2, P54198, P31274, P31277, O60548, Q8TF68, P13056, Q15561, Q9UJU2, P49116, Q96RK0, O75928, P40424, P06400, A6NFI3, Q6IQ32, Q6NUN9, P35869, Q14119, Q99583,…	460	1736	19453	5.82206	3.49548e-125	3.49548e-125	3.29452e-125
GOTERM_BP_DIRECT	GO:0045944~positive regulation of transcription from RNA polymerase II promoter	184	38.3333	5.74956e-100	Q14686, P18085, Q12948, Q12824, P20719, Q9H165, Q76L83, Q9Y4C1, Q96JM2, P84022, Q9UGU0, Q9Y2G9, Q86U70, Q4LE39, O15119, Q5VWG9, O60281, A0JLT2, Q13485, Q16594, Q9UPW0, Q9NWA0, Q9C0K0, O00712, Q9UPW6, P56524, Q15788, O00716, Q13129, Q96I24, Q9ULG1, Q9NQV6, O75132, P55317, P37275, Q9UPG8, Q92841, Q14186, Q96EB6, Q9UQR1, Q09472, P61968, Q8IVW6, Q86UU0, Q9Y6Q9, P19793, P12755, O60548, Q7Z3K3, Q8TF68,…	460	1232	19453	6.31591	1.17004e-96	5.85018e-97	5.51383e-97
GOTERM_BP_DIRECT	GO:0000122~negative regulation of transcription from RNA polymerase II promoter	157	32.7083	1.33118e-85	Q96RE7, Q12948, Q96JN0, Q9H165, O43439, P84022, Q9H160, Q86U70, Q4LE39, O15119, Q5VWG9, P45973, Q13485, Q13363, Q9NWA0, Q9Y6X8, O00712, Q9UPW6, P56524, Q5H9F3, Q9Y2X9, P50548, O75376, O15090, P55317, Q8IVH2, P37275, O15409, Q96BD5, Q8NHM5, Q96EB6, Q9UK53, Q86T24, Q9UQR1, Q14865, O75925, Q09472, P61968, P83916, P12757, P19793, P12755, O75362, Q96L73, P13056, Q96KM6, Q92793, Q9BTC8, P52739, Q14190,…	460	1016	19453	6.53484	2.70895e-82	9.02982e-83	8.51066e-83
GOTERM_BP_DIRECT	GO:0045892~negative regulation of transcription, DNA-templated	113	23.5417	7.81161e-70	Q9H7S9, Q9UKL0, Q96RE7, Q05BQ5, Q9P2R6, O43439, Q9Y2G9, Q86U70, O15119, P45973, Q13485, Q13363, Q9Y6X8, P56524, Q9Y2X9, Q8IY57, O75376, Q96F45, P37275, O15409, Q9P2K3, Q92560, Q96EB6, Q86T24, Q9UQR1, Q14865, P83916, O43251, P54198, O75362, Q63HK5, Q9BTC8, O15379, Q9UJU2, Q969R5, Q92794, Q96RK0, Q9NSC2, P23246, P06400, Q17R98, Q15723, Q6NUN9, P51531, P35869, P56545, Q9Y618, P51532, Q96ST3, Q04724,…	460	591	19453	8.08574	1.58966e-66	3.97415e-67	3.74567e-67
GOTERM_BP_DIRECT	GO:0045893~positive regulation of transcription, DNA-templated	114	23.75	8.11949e-61	Q92618, Q14686, Q05BQ5, Q12948, O00268, Q9P2R6, Q9Y4C1, P84022, Q9H160, Q9Y2X0, Q13485, Q16594, Q13363, O00712, P56524, Q15788, O96019, Q13129, Q9Y2X9, Q96I24, Q8IY57, Q9ULG1, Q8IWI9, Q2TAL8, Q9UK53, Q14865, O75925, O75529, Q09472, Q6AI39, O15265, P19793, Q96L73, Q92793, Q9BTC8, Q96GM5, Q6P1X5, Q9UJU2, Q92794, Q9NSC2, Q15723, P51531, P35869, Q9C086, Q86TJ2, P51532, Q6STE5, Q9Y6J9, Q93074, Q9HBE1,…	460	728	19453	6.6222	1.65232e-57	3.30463e-58	3.11464e-58
GOTERM_BP_DIRECT	GO:0006338~chromatin remodeling	78	16.25	6.93025e-54	Q9H8M2, Q9Y2K1, Q12824, Q8WUZ0, Q9P2R6, O60885, Q8WUU5, Q9Y4C1, Q68DK7, Q16594, Q12873, Q9UPW6, P56524, Q15788, Q969G3, Q9UPS6, P46100, O96019, P28370, Q9ULG1, O95365, P55317, Q8NFU7, Q92560, Q8NHM5, Q92922, Q3L8U1, Q8TAQ2, Q8NFD5, Q6AI39, P78364, P54198, Q9Y6Q9, Q4VC05, Q96L73, Q8TD26, Q9BTC8, Q96GM5, Q92793, Q96KQ7, Q9P2D1, Q9H7L9, O95936, Q9NZM4, Q8N488, Q6ZW49, Q01826, Q99504, P23246, P06400,…	460	336	19453	9.81712	1.41031e-50	2.35051e-51	2.21537e-51
GOTERM_BP_DIRECT	GO:0006325~chromatin organization	71	14.7917	2.87933e-47	Q9H8M2, Q9UKL0, O95677, Q8IYW5, Q05BQ5, Q9NP66, Q14CW9, O60885, Q8WUU5, Q96JM2, Q9Y4C1, Q9H9B1, Q9NPG3, Q9H160, Q68DK7, P45973, Q12873, P56524, Q9P0W2, Q9UPS6, P46100, Q5H9F3, P55198, O75177, O75376, O95365, Q9UKI8, P55317, Q96BD5, Q6N021, Q8NFU7, Q92560, Q8NHM5, Q96EB6, Q9UK53, Q14781, Q3L8U1, Q09472, P83916, P54198, Q96L73, Q8TD26, Q9Y4A5, Q96KQ7, Q9BZK7, O15379, Q9H7L9, O60341, Q92993, O14686,…	460	322	19453	9.32462	5.85945e-44	8.37064e-45	7.88938e-45
GOTERM_BP_DIRECT	GO:0006355~regulation of transcription, DNA-templated	101	21.0417	1.42717e-35	Q9H7S9, Q92618, Q05BQ5, Q12948, Q76L83, Q9P2R6, Q96PQ6, Q8WUU5, P84022, Q9H160, Q9Y2G9, Q4LE39, Q13485, Q16594, O96019, Q9Y2X9, Q8IY57, O15090, P37275, Q9UK53, O75529, Q969J2, P54198, O75362, P15622, Q96L73, Q92793, Q9BTC8, Q9P2D1, Q14190, P49116, Q969R5, Q92794, O14686, P23246, P06400, A6NFI3, Q6NUN9, P51531, P35869, Q92945, O95625, Q8IX15, P52747, P51532, P17544, O60315, Q9Y6J9, Q04724, Q04727,…	460	1014	19453	4.21223	2.90429e-32	3.63036e-33	3.42163e-33
GOTERM_BP_DIRECT	GO:1902459~positive regulation of stem cell population maintenance	25	5.20833	4.67119e-27	Q9H8M2, Q6AI39, Q9Y6Q9, Q4VC05, Q12824, Q8WUZ0, Q96GM5, Q9H160, Q15561, Q9H7L9, Q4LE39, Q9NZM4, P51531, Q969G3, Q9NP50, O96019, Q5PSV4, P51532, Q96ST3, Q8NFU7, Q92785, O14497, Q8NHM5, Q92922, Q9UK53	460	47	19453	22.4942	9.50587e-24	1.05621e-24	9.95482e-25
GOTERM_BP_DIRECT	GO:0070316~regulation of G0 to G1 transition	17	3.54167	1.18355e-20	Q8TAQ2, P51531, Q969G3, Q8NFD5, O96019, Q4VC05, Q12824, P51532, Q8WUZ0, Q6STE5, Q68CP9, Q92782, Q96GM5, O14497, Q92785, Q92784, Q92922	460	25	19453	28.7566	2.40852e-17	2.40852e-18	2.27004e-18
GOTERM_BP_DIRECT	GO:2000819~regulation of nucleotide-excision repair	17	3.54167	7.21264e-20	Q8TAQ2, P51531, Q969G3, Q8NFD5, O96019, Q4VC05, Q12824, P51532, Q8WUZ0, Q6STE5, Q68CP9, Q92782, Q96GM5, O14497, Q92785, Q92784, Q92922	460	27	19453	26.6265	1.46777e-16	1.33434e-17	1.25762e-17
GOTERM_BP_DIRECT	GO:2000781~positive regulation of double-strand break repair	19	3.95833	7.53181e-19	Q8TAQ2, P51531, Q969G3, Q8NFD5, Q08050, O96019, Q4VC05, Q12824, P51532, Q8WUZ0, Q6STE5, Q68CP9, Q92782, Q96GM5, O14497, Q92785, Q92784, Q92922, Q96EB6	460	42	19453	19.1308	1.53272e-15	1.27727e-16	1.20384e-16
GOTERM_BP_DIRECT	GO:0060261~positive regulation of transcription initiation from RNA polymerase II promoter	21	4.375	2.17424e-18	Q9NWA0, Q9NVC6, O75448, Q15528, Q13503, O75586, Q9ULK4, O00268, Q93074, Q71SY5, Q6P1X5, O60244, Q6ZW49, Q9Y2X0, Q5VWG9, A0JLT2, Q16594, Q96RN5, P21675, Q9UHV7	460	59	19453	15.0521	4.42458e-15	3.40353e-16	3.20784e-16
GOTERM_BP_DIRECT	GO:0030071~regulation of mitotic metaphase/anaphase transition	17	3.54167	3.28467e-17	Q8TAQ2, P51531, Q969G3, Q8NFD5, O96019, Q4VC05, Q12824, P51532, Q8WUZ0, Q6STE5, Q68CP9, Q92782, Q96GM5, O14497, Q92785, Q92784, Q92922	460	36	19453	19.9699	6.68431e-14	4.77451e-15	4.5e-15
GOTERM_BP_DIRECT	GO:0006366~transcription from RNA polymerase II promoter	35	7.29167	3.99366e-17	O43474, P55347, O75529, Q13951, Q09472, Q86UU0, O15164, P41182, Q9UHL9, O00268, P0C7T5, Q9P2D1, O15379, Q86U70, Q9UJU2, Q4LE39, Q9Y2X0, Q13485, P06400, Q9C0K0, P46100, Q99583, Q14938, O75398, O00512, P54821, Q00403, Q9HBM6, P08651, Q14186, Q92786, P26367, P21675, Q92766	460	241	19453	6.14157	8.12709e-14	5.41806e-15	5.10656e-15
GOTERM_BP_DIRECT	GO:0051123~RNA polymerase II transcriptional preinitiation complex assembly	20	4.16667	9.50744e-17	Q9NWA0, Q9NVC6, O75448, Q15528, Q13503, O75586, Q9ULK4, O00268, Q9Y6J9, Q71SY5, Q00403, Q6P1X5, O60244, Q9Y2X0, Q5VWG9, A0JLT2, Q16594, Q96RN5, P21675	460	61	19453	13.8653	2.2593e-13	1.20923e-14	1.1397e-14
GOTERM_BP_DIRECT	GO:2000045~regulation of G1/S transition of mitotic cell cycle	18	3.75	3.37953e-15	Q8TAQ2, P51531, Q969G3, Q8NFD5, O96019, Q4VC05, Q12824, Q9ULG1, P51532, Q8WUZ0, Q6STE5, Q68CP9, Q92782, Q96GM5, O14497, Q92785, Q92784, Q92922	460	54	19453	14.0964	6.77791e-12	4.0455e-13	3.81291e-13
GOTERM_BP_DIRECT	GO:0016575~histone deacetylation	17	3.54167	4.75037e-14	Q12873, Q9UKL0, P56524, O60907, Q86YP4, Q5PSV4, Q96ST3, Q9P2K3, Q9BTC8, Q9BZK7, Q96PK6, O15379, Q9H7L9, Q6PJG2, Q96PN7, Q96EB6	460	53	19453	13.5644	9.66982e-11	5.37056e-12	5.06178e-12
GOTERM_BP_DIRECT	GO:0045582~positive regulation of T cell differentiation	14	2.91667	1.26326e-12	Q8TAQ2, P51531, Q9Y2K1, Q969G3, Q8NFD5, O96019, Q9ULJ6, Q12824, P51532, Q6STE5, Q68CP9, Q96GM5, O14497, Q92922	460	37	19453	16.0013	2.57064e-09	1.35302e-10	1.27523e-10
GOTERM_BP_DIRECT	GO:0045663~positive regulation of myoblast differentiation	15	3.125	1.63957e-12	Q8TAQ2, P51531, Q969G3, Q8NFD5, Q15911, O96019, Q12824, P51532, Q6STE5, Q68CP9, Q96GM5, O14497, Q92784, Q92993, Q92922	460	46	19453	13.7899	3.33654e-09	1.66827e-10	1.57235e-10
GOTERM_BP_DIRECT	GO:0006282~regulation of DNA repair	15	3.125	6.86838e-11	O75529, O15265, O96019, Q9C086, Q9ULG1, Q86TJ2, O00268, P38398, Q9Y6J9, Q9Y4A5, Q14CW9, Q6P1X5, Q99728, Q8NEM7, Q16594	460	59	19453	10.7515	1.39772e-07	6.35325e-09	5.98798e-09
GOTERM_BP_DIRECT	GO:0045597~positive regulation of cell differentiation	15	3.125	6.86838e-11	Q8TAQ2, P51531, Q969G3, Q8NFD5, O96019, Q12824, P51532, Q6STE5, Q68CP9, Q92782, Q96GM5, O14497, Q9UJU2, Q92784, Q92922	460	59	19453	10.7515	1.39772e-07	6.35325e-09	5.98798e-09
GOTERM_BP_DIRECT	GO:0032968~positive regulation of transcription elongation from RNA polymerase II promoter	14	2.91667	1.63128e-10	Q9NWA0, Q9NVC6, O75448, Q15528, Q13503, O75586, Q9ULK4, O60885, Q71SY5, O60244, Q86U70, Q9Y2X0, A0JLT2, Q96RN5	460	52	19453	11.3855	3.31965e-07	1.44332e-08	1.36034e-08
GOTERM_BP_DIRECT	GO:0045815~positive regulation of gene expression, epigenetic	13	2.70833	2.04059e-10	Q09472, Q8NFD5, Q9ULJ6, Q12824, P51532, P15336, O75151, Q03164, Q8NF64, Q96GM5, Q15291, Q96PK6, O14497	460	43	19453	12.7851	4.15259e-07	1.73025e-08	1.63077e-08
GOTERM_BP_DIRECT	GO:0035522~monoubiquitinated histone H2A deubiquitination	11	2.29167	6.50445e-10	Q9Y6J9, O75529, Q9Y4A5, Q14CW9, O15265, Q6P1X5, Q92560, Q86TJ2, Q8NEM7, O00268, Q16594	460	29	19453	16.0407	1.32366e-06	5.29463e-08	4.99022e-08
GOTERM_BP_DIRECT	GO:0043484~regulation of RNA splicing	16	3.33333	7.31001e-10	P52597, O75529, P31943, O43251, O15265, Q86TJ2, Q9NTZ6, P14866, Q9NR56, Q9Y6J9, Q9Y4A5, Q14CW9, Q5T481, Q8NEM7, P26599, Q16594	460	82	19453	8.25154	1.48759e-06	5.72149e-08	5.39254e-08
GOTERM_BP_DIRECT	GO:0048856~anatomical structure development	14	2.91667	8.94642e-10	O95677, P55771, P54253, P19793, P10589, P31277, O60315, P37275, P13056, P0C7T5, P24468, P49116, P26367, Q99504	460	59	19453	10.0347	1.82059e-06	6.74295e-08	6.35527e-08
GOTERM_BP_DIRECT	GO:0035521~monoubiquitinated histone deubiquitination	10	2.08333	3.06305e-09	Q9Y6J9, O75529, Q9Y4A5, Q14CW9, O15265, Q6P1X5, Q86TJ2, Q8NEM7, O00268, Q16594	460	25	19453	16.9157	6.23328e-06	2.22618e-07	2.09819e-07
GOTERM_BP_DIRECT	GO:0035019~somatic stem cell population maintenance	13	2.70833	4.51573e-09	O43474, Q9Y6X8, Q9NVC6, Q13503, Q86UU0, O75586, P12755, Q6KC79, O00512, Q93074, O60244, Q86U70, Q96RN5	460	55	19453	9.99561	9.18947e-06	3.1688e-07	2.98661e-07
GOTERM_BP_DIRECT	GO:0006337~nucleosome disassembly	9	1.875	5.44007e-09	Q8TAQ2, Q68CP9, Q969G3, Q96GM5, O14497, Q12824, Q92922, P51532, Q6STE5	460	19	19453	20.0317	1.10705e-05	3.69018e-07	3.47802e-07
GOTERM_BP_DIRECT	GO:0019827~stem cell population maintenance	13	2.70833	8.60909e-09	O43474, O00712, Q13503, P26196, O75586, Q6KC79, Q93074, Q8NFU7, O60244, O95936, Q9BZR9, O15119, Q96RN5	460	58	19453	9.4786	1.75194e-05	5.65145e-07	5.32653e-07
GOTERM_BP_DIRECT	GO:0043433~negative regulation of sequence-specific DNA binding transcription factor activity	15	3.125	3.19866e-08	P56524, Q14186, Q92786, O60341, Q9NQB0, O95936, Q6ZW49, O75928, Q5VWG9, P40424, P21675, Q96EB6, P06400, Q9UHV7	460	92	19453	6.89497	6.50906e-05	2.03415e-06	1.9172e-06
GOTERM_BP_DIRECT	GO:0006351~transcription, DNA-templated	16	3.33333	7.667e-08	O43474, P54198, Q96I24, P31274, Q02078, Q9ULG1, P12755, O95365, P55317, O43439, Q9UPG8, P17482, Q15561, O75928, O15119, Q13485	460	114	19453	5.93532	0.000156011	4.72798e-06	4.45615e-06
GOTERM_BP_DIRECT	GO:0051726~regulation of cell cycle	24	5	1.0823e-07	Q9H7S9, P05412, O15350, Q08050, P12757, Q05BQ5, Q15911, O96019, Q99583, Q9C086, Q03112, Q9ULG1, P19784, P38398, Q9Y4A5, Q8TEK3, Q92560, Q14186, Q9NXR8, Q99728, Q92993, Q14671, P06400, Q13363	460	268	19453	3.78709	0.000220223	6.47787e-06	6.10543e-06
GOTERM_BP_DIRECT	GO:0010468~regulation of gene expression	24	5	1.24136e-07	Q6ZSZ6, O15350, P35869, Q9NQX0, Q9P0W2, Q92945, O15550, Q96I24, Q9H334, Q9NP66, Q6KC79, Q9NQV6, Q9NTW7, Q7Z3K3, Q9H2P0, Q8TD26, Q9H4Z2, Q96JM2, Q96AE4, Q9P2D1, Q92786, Q9Y462, Q6IQ32, Q17R98	460	270	19453	3.75903	0.000252586	7.21765e-06	6.80268e-06
GOTERM_BP_DIRECT	GO:0042789~mRNA transcription from RNA polymerase II promoter	11	2.29167	2.14036e-07	Q15788, Q9Y2K1, Q6P1X5, P19793, Q5VWG9, O00268, P15336, Q16594, Q15596, P21675	460	50	19453	9.30361	0.000435469	1.2099e-05	1.14034e-05
GOTERM_BP_DIRECT	GO:0045596~negative regulation of cell differentiation	12	2.5	2.2833e-07	Q9H8M2, P51531, Q6AI39, Q96GM5, P12757, Q9NP50, O96019, Q4VC05, Q9NZM4, Q92922, P51532, Q8WUZ0	460	63	19453	8.05507	0.000464543	1.25581e-05	1.18361e-05
GOTERM_BP_DIRECT	GO:1902455~negative regulation of stem cell population maintenance	8	1.66667	3.397e-07	Q96ST3, Q8NFU7, Q9NP50, Q9H160, Q9H7L9, Q4LE39, Q5PSV4, Q9UK53	460	21	19453	16.1101	0.00069105	1.81918e-05	1.71459e-05
GOTERM_BP_DIRECT	GO:0030512~negative regulation of transforming growth factor beta receptor signaling pathway	15	3.125	4.94808e-07	Q9HAZ2, P12757, Q9NP50, Q86UU0, P12755, Q5PSV4, O95365, Q96ST3, Q8NFU7, Q9H160, O95948, Q9H7L9, Q4LE39, Q96EB6, Q9UK53	460	114	19453	5.56436	0.00100643	2.58189e-05	2.43344e-05
GOTERM_BP_DIRECT	GO:0006306~DNA methylation	9	1.875	5.7806e-07	Q9H9B1, P46100, Q96KQ7, Q6VMQ6, Q86YP4, O95936, Q4LE39, P26367, Q03164	460	32	19453	11.8938	0.00117566	2.94088e-05	2.7718e-05
GOTERM_BP_DIRECT	GO:0060766~negative regulation of androgen receptor signaling pathway	7	1.45833	6.9781e-07	Q9Y618, Q9H334, O75376, O75928, P51532, O95365, Q96EB6	460	15	19453	19.7349	0.00141904	3.46352e-05	3.26439e-05
GOTERM_BP_DIRECT	GO:0006974~cellular response to DNA damage stimulus	24	5	7.14943e-07	O15350, Q9Y2K1, P83916, Q14686, Q8IYW5, Q9NUA8, Q9UIG0, Q9H334, P41182, Q6KC79, P15336, Q9UKI8, P38398, O60885, Q9H160, Q15291, Q99728, Q92993, P45973, Q16594, P21675, Q96EB6, P23246	460	298	19453	3.40584	0.00145385	3.46407e-05	3.26491e-05
GOTERM_BP_DIRECT	GO:0043966~histone H3 acetylation	10	2.08333	2.22533e-06	Q9Y6J9, O75529, Q9Y4A5, Q14CW9, O15265, Q6P1X5, Q9UJU2, Q92794, O00268, Q16594	460	50	19453	8.45783	0.00451832	0.000105315	9.92602e-05
GOTERM_BP_DIRECT	GO:0036302~atrioventricular canal development	6	1.25	2.94022e-06	Q92908, Q13207, Q9P2D1, P43694, O15119, Q13485	460	11	19453	23.0668	0.00596549	0.000135985	0.000128167
GOTERM_BP_DIRECT	GO:0000381~regulation of alternative mRNA splicing, via spliceosome	11	2.29167	3.13807e-06	Q9BQ04, Q9BWF3, O43251, Q5T481, Q92841, Q8IY67, P14866, P26599, P52756, Q9NR56, O95365, Q9Y5S9	460	66	19453	7.04819	0.00636563	0.00014191	0.000133751
GOTERM_BP_DIRECT	GO:0007399~nervous system development	28	5.83333	3.47377e-06	Q8TAQ2, Q8NFD5, Q09472, O43251, P81133, P54253, Q12824, Q96GM5, Q14190, Q86U70, P49116, Q9H1B7, Q6IQ32, P56524, P51531, O96019, Q02078, O43347, P10589, P51532, Q9NR56, Q6STE5, O60315, Q92782, Q92785, O14497, Q92784, Q92922	460	425	19453	2.78611	0.00704421	0.000153677	0.000144841
GOTERM_BP_DIRECT	GO:0048513~animal organ development	9	1.875	3.5815e-06	O15409, Q9Y5P3, Q92908, Q9H334, P43694, Q8WW38, Q02078, Q92794, Q8IVH2	460	40	19453	9.51505	0.00726186	0.000155071	0.000146155
GOTERM_BP_DIRECT	GO:0043967~histone H4 acetylation	9	1.875	5.2741e-06	Q15788, Q09472, Q9Y4A5, Q05BQ5, O96019, Q9NXR8, Q9UJU2, Q92993, P15336	460	42	19453	9.06196	0.0106754	0.0002236	0.000210744
GOTERM_BP_DIRECT	GO:0051568~histone H3-K4 methylation	7	1.45833	6.70699e-06	Q9UPS6, Q15291, O15550, O14686, Q6ZW49, Q9BTK6, Q03164	460	21	19453	14.0964	0.0135561	0.000272975	0.00025728
GOTERM_BP_DIRECT	GO:0080182~histone H3-K4 trimethylation	7	1.45833	6.70699e-06	Q9H4Z2, Q6N021, Q9UPS6, O14686, O43151, P16402, Q03164	460	21	19453	14.0964	0.0135561	0.000272975	0.00025728
GOTERM_BP_DIRECT	GO:0009887~animal organ morphogenesis	15	3.125	6.96311e-06	Q09472, Q9C0F0, P55771, Q08117, Q76L83, Q04724, Q04726, Q01543, O95948, Q92922, O15119, P26367, P40424, Q86YC2, Q16254	460	142	19453	4.46716	0.0140701	0.000277842	0.000261868
GOTERM_BP_DIRECT	GO:0009653~anatomical structure morphogenesis	15	3.125	8.19172e-06	Q9UN79, O95677, P78337, Q92908, P54198, Q12948, O75398, P55317, O60548, P84022, P43694, Q8WW38, Q13485, Q99504, Q9UIU6	460	144	19453	4.40512	0.016532	0.00032058	0.000302149
GOTERM_BP_DIRECT	GO:0045739~positive regulation of DNA repair	9	1.875	1.26726e-05	P38398, O95677, Q8IYW5, O96019, Q9C086, Q9ULG1, A6NHR9, Q96EB6, Q99504	460	47	19453	8.09792	0.0254592	0.000486581	0.000458605
GOTERM_BP_DIRECT	GO:0008284~positive regulation of cell proliferation	31	6.45833	1.70812e-05	Q9H7S9, Q9H8M2, Q6AI39, Q96RE7, Q4VC05, Q86Z02, Q8WUZ0, Q96GM5, Q9BTC8, Q9UJU2, O14686, Q9NZM4, O15119, P40424, P56524, Q9BWW4, P51531, O00716, Q13207, Q08050, Q9NP50, O96019, Q01085, P51532, Q8NFU7, P18847, Q8TEK3, P20264, Q92786, Q92922, Q96EB6	460	545	19453	2.40544	0.0341632	0.000643706	0.000606697
GOTERM_BP_DIRECT	GO:0002218~activation of innate immune response	8	1.66667	1.79532e-05	Q96ST3, Q8WXF1, Q96PK6, P43243, Q15233, P23246	460	36	19453	9.39758	0.0358757	0.000664268	0.000626077
GOTERM_BP_DIRECT	GO:0051571~positive regulation of histone H3-K4 methylation	7	1.45833	2.02036e-05	P38398, Q8WXX7, Q7Z3B3, Q6ZW49, Q13485, Q03164	460	25	19453	11.841	0.0402809	0.000734183	0.000691972
GOTERM_BP_DIRECT	GO:0000398~mRNA splicing, via spliceosome	17	3.54167	2.27241e-05	P52597, Q9BQ04, P31943, P78332, Q15637, P52272, Q86V81, O43447, O95391, P52756, Q9Y5S9, Q9BWF3, Q96PK6, Q96A72, Q14331	460	200	19453	3.59458	0.0451912	0.000811291	0.000764647
GOTERM_BP_DIRECT	GO:0006367~transcription initiation from RNA polymerase II promoter	9	1.875	2.36289e-05	Q9Y6J9, Q9NVC6, O00716, Q6P1X5, Q00403, Q9ULK4, O00268, P21675	460	51	19453	7.46279	0.0469476	0.000829049	0.000781383
GOTERM_BP_DIRECT	GO:0035563~positive regulation of chromatin binding	6	1.25	2.52084e-05	Q9NWA0, P56545, Q71SY5, O60341, Q6NT76, Q9BRQ0	460	16	19453	15.8584	0.050006	0.000869475	0.000819485
GOTERM_CC_DIRECT	GO:0005634~nucleus	407	84.7917	7.15895e-153	Q9H7S9, Q92618, O95677, Q12948, Q12824, P20719, Q96JN0, O00268, Q9P2R6, Q96JM2, P84022, Q5T481, Q8N3U4, Q9Y2X0, Q9NWA0, Q9H4L4, Q5H9F3, Q9Y2X9, Q9NQV6, Q8IVH2, P0CJ78, O60216, P37275, O15409, Q92841, Q96EB6, Q9UK53, O75925, Q969J2, O60548, Q7Z3K3, P13056, Q9Y294, Q9UJU2, O14686, P26599, O75928, Q8N201, P40424, A6NFI3, Q6IQ32, P06400, Q17R98, Q6NUN9, P31943, Q92945, Q9NQX0, Q9NP50, O15550, O60315,…	466	6100	20647	2.95621	1.86133e-150	1.86133e-150	1.53917e-150
GOTERM_CC_DIRECT	GO:0005654~nucleoplasm	340	70.8333	3.14708e-139	Q14686, Q9UPN6, Q12948, Q12824, Q96JN0, O00268, Q9H165, Q76L83, Q9P2R6, O43439, Q96JM2, P84022, Q9H160, Q8N3U4, Q9Y2X0, Q5VWG9, Q13485, Q9HAV7, Q13363, O00712, Q9NWA0, Q9H4L4, Q15788, O00716, Q5H9F3, Q9Y2X9, O43447, Q9ULG1, O75376, O75132, O60216, P37275, Q8IWI9, Q92841, Q8WY36, Q8NHM5, Q13495, Q96EB6, Q9UQR1, O75925, Q8IVW6, P12757, Q969J2, P54198, Q9Y6Q9, P31274, Q9H147, P12755, O75362, P31277,…	466	4076	20647	3.69586	8.18241e-137	4.0912e-137	3.38311e-137
GOTERM_CC_DIRECT	GO:0000785~chromatin	165	34.375	1.37641e-90	Q9H8M2, Q12948, Q12824, P20719, O00268, Q9Y4C1, P84022, Q86U70, Q8N3U4, O15119, Q13485, Q9UPW0, Q9Y6X8, O00712, Q9UPW6, P56524, Q15788, O00716, O96019, P50548, O75376, Q9NQV6, O75132, P55317, Q8IVH2, Q9H2P0, P37275, O15409, O60216, Q8IWI9, Q14186, Q8WY36, Q96EB6, Q86T24, Q09472, P83916, Q6AI39, P54198, Q9Y6Q9, P31274, P19793, Q63HK5, P31277, O60548, Q7Z3K3, Q96L73, Q8TD26, P13056, Q92793, Q96GM5,…	466	1112	20647	6.57431	3.57867e-88	1.19289e-88	9.86429e-89
GOTERM_CC_DIRECT	GO:0005667~transcription factor complex	57	11.875	2.68903e-41	O43474, Q9UKL0, P55347, Q14686, O75461, Q71SY5, P84022, P31260, Q86U70, Q6PJG2, Q13485, Q9UIU6, P05412, Q9NWA0, Q9UPW6, Q15788, Q9BWW4, P78337, Q9NVC6, O00716, Q13207, Q08117, Q9ULK4, Q9P2K3, Q14186, Q15596, Q09472, P61968, P12757, Q15911, P19793, P12755, Q92793, Q6VMQ6, Q96PK6, Q15561, Q9UJU2, O60341, Q92993, Q99504, P06400, Q16254, P27540, P35869, Q92908, Q9HBZ2, Q02078, Q04724, Q04727, Q04726,…	466	234	20647	10.7927	6.99149e-39	1.74787e-39	1.44536e-39
GOTERM_CC_DIRECT	GO:0016514~SWI/SNF complex	22	4.58333	1.90692e-28	Q9C0K0, Q9H8M2, Q8TAQ2, P51531, Q969G3, Q8NFD5, Q6AI39, O96019, Q4VC05, Q12824, P51532, Q9H165, Q8WUZ0, Q6STE5, Q68CP9, Q96GM5, O14497, Q92785, Q92784, Q9NZM4, Q92922, P06400	466	30	20647	32.4917	4.958e-26	9.916e-27	8.19977e-27
GOTERM_CC_DIRECT	GO:0016363~nuclear matrix	29	6.04167	6.55783e-20	Q9H7S9, Q8TAQ2, O15265, Q5T3J3, P52272, P54253, Q9UPN6, Q12824, Q9H165, Q96GM5, P61962, Q8N3U4, Q6ZW49, Q8N2W9, Q01826, P23246, Q9UPW6, Q969G3, Q8WXF1, O96019, O43823, Q9Y618, P51532, O60216, Q68CP9, P43243, Q92922, Q15233	466	129	20647	9.96046	1.70504e-17	2.84173e-18	2.34989e-18
GOTERM_CC_DIRECT	GO:0071565~nBAF complex	14	2.91667	1.70297e-19	Q8TAQ2, P51531, Q969G3, Q8NFD5, Q12824, O75177, P51532, Q6STE5, Q92782, Q96GM5, O14497, Q92785, Q92784, Q92922	466	16	20647	38.7685	4.42772e-17	6.32531e-18	5.23055e-18
GOTERM_CC_DIRECT	GO:0000118~histone deacetylase complex	19	3.95833	9.34001e-19	Q9UKL0, Q9UPW6, P56524, O60907, Q9H147, O75376, O75362, Q9P2R6, Q96BD5, Q9Y6J9, Q96ST3, Q9P2K3, Q9Y4C1, Q9BZK7, O15379, Q6PJG2, P45973, Q15652, Q96PN7	466	44	20647	19.1325	2.4284e-16	3.0355e-17	2.51013e-17
GOTERM_CC_DIRECT	GO:0017053~transcriptional repressor complex	18	3.75	2.15411e-14	P05412, Q9UKL0, P56524, P56545, Q9HAZ2, P31274, Q9Y618, O60907, P12755, O75376, Q9NQV6, Q96QT6, Q96ST3, Q01664, Q9BZK7, O15379, P45973, Q13363	466	62	20647	12.8633	5.59996e-12	6.22299e-13	5.14593e-13
GOTERM_CC_DIRECT	GO:0071564~npBAF complex	11	2.29167	2.81662e-14	Q8TAQ2, P51531, Q8NFD5, Q969G3, Q96GM5, O96019, O14497, Q12824, Q92922, P51532, Q6STE5	466	14	20647	34.8125	7.33191e-12	6.65746e-13	5.50521e-13
GOTERM_CC_DIRECT	GO:0035060~brahma complex	11	2.29167	2.81662e-14	Q8TAQ2, P51531, Q8NFD5, Q969G3, Q96GM5, O96019, O14497, Q12824, Q92784, Q92922, Q6STE5	466	14	20647	34.8125	7.33191e-12	6.65746e-13	5.50521e-13
GOTERM_CC_DIRECT	GO:0090575~RNA polymerase II transcription factor complex	23	4.79167	5.8479e-14	P05412, Q15788, A0AVK6, P27540, P61968, O00716, P19793, O75461, P15336, Q9H2P0, P17544, P18847, Q00403, P17482, Q14186, P43694, Q13485, P40424, Q15596, Q15233, Q16254, P23246	466	124	20647	8.21821	1.52123e-11	1.26704e-12	1.04775e-12
GOTERM_CC_DIRECT	GO:0016592~mediator complex	15	3.125	3.0704e-13	Q9NWA0, Q9NVC6, O75448, Q15528, Q13503, O75586, Q71F56, Q9ULK4, Q93074, Q71SY5, O60244, Q9Y2X0, A0JLT2, Q96RN5, Q9UHV7	466	43	20647	15.4559	7.98428e-11	6.14081e-12	5.07797e-12
GOTERM_CC_DIRECT	GO:0016604~nuclear body	36	7.5	3.598e-13	Q9Y2K1, P83916, P78364, Q15637, Q15911, P15822, P12755, Q9P2R6, P57071, P38398, Q92793, Q9H9B1, Q01543, Q9UGU0, Q9NPG3, Q14190, Q6VMQ6, Q9H7L9, P61962, P43694, Q01826, Q15723, P27540, Q9P0W2, Q9UIG0, P46100, Q69YN4, Q9Y618, Q9C086, Q9ULG1, O00257, Q00403, Q6NT76, Q15596, Q92766, Q13495	466	359	20647	4.44303	9.35541e-11	6.68201e-12	5.5255e-12
GOTERM_CC_DIRECT	GO:1990907~beta-catenin-TCF complex	10	2.08333	9.1141e-13	Q04724, Q04727, Q04726, Q86UU0, Q86U70, Q9NQB0, Q9UJU2, Q9HCS4, Q9BRQ0, O00512	466	13	20647	34.0822	2.36959e-10	1.57978e-11	1.30635e-11
GOTERM_CC_DIRECT	GO:0070847~core mediator complex	12	2.5	3.83083e-12	Q9NWA0, Q9NVC6, Q71SY5, Q15528, O75448, Q13503, O60244, O75586, Q9ULK4, Q9Y2X0, A0JLT2, Q96RN5	466	26	20647	20.4493	9.96014e-10	6.2251e-11	5.14768e-11
GOTERM_CC_DIRECT	GO:0016605~PML body	19	3.95833	4.75237e-11	Q12873, O75925, P12757, P46100, P54198, Q86Z02, P12755, P13056, Q9NPG3, Q9NQB0, Q92794, Q9BZR9, Q6NT76, Q8N2W9, O75928, P45973, Q01826, Q96EB6, P06400	466	110	20647	7.653	1.23562e-08	7.26833e-10	6.01035e-10
GOTERM_CC_DIRECT	GO:0035097~histone methyltransferase complex	11	2.29167	7.36536e-11	Q9H4Z2, Q14686, Q9UPS6, Q15291, O15550, Q8NEZ4, O14686, Q6ZW49, P45973, Q9BTK6, Q03164	466	25	20647	19.495	1.91499e-08	1.06389e-09	8.79752e-10
GOTERM_CC_DIRECT	GO:0016607~nuclear speck	35	7.29167	6.23182e-10	O75529, O75925, Q86V81, O95391, Q03112, Q86Z02, O75362, Q9H2Y7, Q9Y5S9, Q68DK7, Q96KQ7, Q96PK6, Q99728, Q92794, O75928, Q86YC2, P23246, P56524, Q9BQ04, Q9UPS6, Q8WXF1, P49750, Q69YN4, Q86YP4, O43447, O00257, Q8IZL2, Q9BWF3, Q92841, Q92585, Q9UI36, Q92766, Q15233	466	445	20647	3.48481	1.62027e-07	8.52776e-09	7.0518e-09
GOTERM_CC_DIRECT	GO:0016580~Sin3 complex	9	1.875	1.51079e-08	Q96QT6, Q96ST3, Q8NFU7, Q9NP50, Q9H160, Q9H7L9, Q4LE39, Q5PSV4, Q9UK53	466	22	20647	18.1255	3.92806e-06	1.96403e-07	1.6241e-07
GOTERM_CC_DIRECT	GO:0042382~paraspeckles	7	1.45833	2.45829e-08	Q8WXF1, P52272, P41182, Q9H165, Q15233, P23246	466	10	20647	31.0148	6.39153e-06	3.0436e-07	2.51682e-07
GOTERM_CC_DIRECT	GO:0016586~RSC complex	8	1.66667	2.69638e-08	Q8TAQ2, Q68CP9, Q969G3, Q96GM5, O96019, Q12824, Q92922, P51532	466	16	20647	22.1534	7.01057e-06	3.18664e-07	2.6351e-07
GOTERM_CC_DIRECT	GO:0071339~MLL1 complex	10	2.08333	5.79181e-08	Q9H4L4, Q8IWI9, Q15291, Q7Z3B3, O75461, O00268, Q16594, P21675, Q03164	466	35	20647	12.6591	1.50586e-05	6.54726e-07	5.41408e-07
GOTERM_CC_DIRECT	GO:0033276~transcription factor TFTC complex	8	1.66667	7.21315e-08	O75529, Q9Y4A5, Q14CW9, O15265, Q6P1X5, Q9HBM6, O00268, Q16594	466	18	20647	19.6919	1.8754e-05	7.81425e-07	6.46178e-07
GOTERM_CC_DIRECT	GO:0005694~chromosome	23	4.79167	1.12559e-07	Q09472, Q2KHR3, Q9P0W2, Q9UPS6, Q13601, Q9H147, Q96GQ7, Q96L73, O60216, P38398, O60885, Q6N021, Q8NFU7, Q9H9B1, Q00403, Q8N3U4, Q8NHM5, Q5TGY3, Q6ZW49, O43151, Q69YH5, Q15233, A6NHR9	466	259	20647	3.93459	2.92649e-05	1.17061e-06	9.68007e-07
GOTERM_CC_DIRECT	GO:0031519~PcG protein complex	8	1.66667	6.97717e-07	P78364, Q9BSM1, Q8NHM5, Q8N488, O00257, Q3KNV8, Q86SE9, Q14781	466	24	20647	14.769	0.00018139	6.97717e-06	5.76958e-06
GOTERM_CC_DIRECT	GO:0044666~MLL3/4 complex	7	1.45833	8.35433e-07	Q14686, Q15291, O15550, Q8NEZ4, O14686, Q6ZW49, Q9BTK6	466	16	20647	19.3843	0.000217189	8.04491e-06	6.65252e-06
GOTERM_CC_DIRECT	GO:0000124~SAGA complex	8	1.66667	9.50326e-07	Q9Y6J9, O75529, Q9Y4A5, Q14CW9, O15265, Q86TJ2, Q8NEM7, Q16594	466	25	20647	14.1782	0.000247054	8.82446e-06	7.29715e-06
GOTERM_CC_DIRECT	GO:0005669~transcription factor TFIID complex	9	1.875	6.46334e-06	Q9Y6J9, Q6P1X5, Q00403, Q9HBM6, Q5VWG9, O00268, Q16594, P21675	466	45	20647	8.86137	0.00167906	5.79472e-05	4.79179e-05
GOTERM_CC_DIRECT	GO:0001650~fibrillar center	15	3.125	1.2276e-05	O00712, Q8WXF1, Q86UU0, Q12824, O75398, P78406, P51532, P55317, P08651, Q8N3U4, Q96PN7, Q15233, Q96EB6, Q92766	466	156	20647	4.26028	0.0031867	0.000106392	8.79783e-05
GOTERM_CC_DIRECT	GO:0000776~kinetochore	15	3.125	1.88491e-05	Q8TAQ2, Q969G3, O96019, Q12824, O75177, P51532, O75151, Q96ST3, Q68CP9, Q96GM5, Q00403, Q7Z3B3, Q92993, Q92922, P45973	466	162	20647	4.10249	0.00488882	0.000158089	0.000130728
GOTERM_CC_DIRECT	GO:0035102~PRC1 complex	6	1.25	2.01735e-05	P78364, Q9BSM1, O00257, Q3KNV8, Q86SE9, Q14781	466	16	20647	16.6151	0.00523143	0.00016391	0.000135541
GOTERM_CC_DIRECT	GO:0010494~cytoplasmic stress granule	11	2.29167	5.57434e-05	Q7Z739, Q99700, Q9BQ04, Q9BWF3, Q92945, Q9BYJ9, Q5TC82, P26196, Q01085, Q9Y5A9, Q9NR56, Q14671	466	95	20647	5.13027	0.0143892	0.00043919	0.000363177
GOTERM_MF_DIRECT	GO:0003677~DNA binding	171	35.625	1.60295e-77	Q12948, Q86Z02, Q12824, P20719, Q96JN0, O00268, Q76L83, Q96JM2, P84022, Q9UGU0, Q9H160, Q86U70, Q4LE39, O60281, Q13485, Q16594, Q9Y6X8, O00712, Q9UPW6, P56524, Q15788, Q9P0W2, Q13129, Q01085, Q8IY57, Q9ULG1, Q9NQV6, P55317, Q9H2P0, P37275, O15409, Q96BD5, O60216, Q8IWI9, Q14186, Q2TAL8, Q8WY36, Q8NHM5, Q14865, O75925, Q09472, Q8IVW6, P83916, Q969J2, P31274, Q9H147, Q63HK5, P31277, Q7Z3K3, Q8TD26,…	470	1337	18967	5.16138	5.3699e-75	5.3699e-75	4.2318e-75
GOTERM_MF_DIRECT	GO:0000978~RNA polymerase II core promoter proximal region sequence-specific DNA binding	136	28.3333	1.78742e-52	Q92618, Q96RE7, Q12948, P20719, Q9H165, Q96PQ6, P84022, O15119, Q13485, Q9UPW0, Q9C0K0, O00712, Q9UPW6, P56524, O00716, Q9Y2X9, O15090, P55317, Q8IVH2, P0CJ78, P37275, O15409, Q8IWI9, Q8NHM5, Q96EB6, Q86T24, Q9UQR1, P12757, Q969J2, P31274, P19793, P12755, O75362, P15622, P31277, O60548, Q8TF68, Q96L73, P57071, P13056, P52739, Q9P2D1, Q15561, Q9UJU2, P49116, Q9NSC2, P40424, Q16254, A0AVK6, Q6NUN9,…	470	1222	18967	4.49126	5.98786e-50	2.99393e-50	2.3594e-50
GOTERM_MF_DIRECT	GO:0000981~RNA polymerase II transcription factor activity, sequence-specific DNA binding	135	28.125	4.69401e-49	Q92618, Q96RE7, Q12948, P20719, Q96PQ6, P84022, O15119, O60281, Q13485, Q9UPW0, Q9Y6X8, O00712, Q9UPW6, O00716, Q13129, Q9Y2X9, P50548, O75132, O15090, P55317, Q8IVH2, Q9H2P0, P37275, O15409, Q8IWI9, Q9UPG8, Q14186, Q8WY36, Q86T24, P12757, Q969J2, P31274, P19793, P12755, O75362, Q63HK5, P15622, P31277, O60548, P13056, P52739, Q14190, Q15561, Q9UJU2, P49116, Q96RK0, Q9NSC2, P40424, A6NFI3, Q6IQ32,…	470	1286	18967	4.23637	1.57249e-46	5.24165e-47	4.13073e-47
GOTERM_MF_DIRECT	GO:0003682~chromatin binding	83	17.2917	4.8989e-44	Q9UKL0, P55347, Q14686, Q8IYW5, Q05BQ5, O15164, P41182, Q76L83, Q9P2R6, O60885, Q9H160, Q68DK7, Q86U70, P55197, Q8N3U4, P45973, Q13485, Q13363, P05412, Q12873, Q9UPW6, Q15788, Q969G3, P46100, O96019, Q9BRQ0, P55317, Q9H2P0, P37275, Q96BD5, O60216, Q92560, Q92922, Q15596, Q15233, Q14781, Q8TAQ2, Q09472, P83916, P78364, Q9C0F0, P12757, Q63HK5, Q96L73, Q8TD26, Q9BTC8, Q96GM5, Q92793, Q6P1X5, Q01543,…	470	498	18967	6.72589	1.64113e-41	4.10283e-42	3.23328e-42
GOTERM_MF_DIRECT	GO:0003713~transcription coactivator activity	63	13.125	1.7416e-42	Q13951, Q14686, O15164, O75586, Q9ULJ6, Q12824, Q9P2R6, Q14CW9, O60885, O60244, Q86U70, Q9Y2X0, Q16594, Q13363, Q15788, Q9BWW4, Q969G3, Q9NVC6, Q9HAZ2, O96019, Q8IY57, O75177, Q9ULK4, Q8IZL2, O00512, Q92841, Q8WW38, Q92922, Q15596, Q96EB6, Q14865, Q8TAQ2, O75529, Q8NFD5, Q09472, O75448, Q86UU0, Q9Y6Q9, P38398, Q9BTC8, Q96GM5, Q92793, O60341, Q92993, O14686, Q92794, P51531, P56545, Q13503, Q8NEZ4,…	470	267	18967	9.52204	5.83437e-40	1.16687e-40	9.19567e-41
GOTERM_MF_DIRECT	GO:0003700~transcription factor activity, sequence-specific DNA binding	85	17.7083	8.00279e-39	Q9H4I2, O43474, P55347, Q15853, P41182, Q12948, Q03112, P20719, P19532, Q9H165, P41212, Q01167, Q9UKY1, P84022, Q02930, Q13485, Q9UPW0, P05412, Q9C0K0, O00712, P78337, Q2KHR2, O00716, P22670, Q13207, Q9Y2X9, Q14938, O95365, P15336, Q8IVH2, P55317, P0CJ78, P37275, O15409, P18847, Q8IWI9, P17482, Q9UPG8, P08651, Q14186, Q9NQB0, Q9UQR1, Q9UN79, Q15911, P81133, P31274, P19793, Q9UHL9, O75362, P35712,…	470	613	18967	5.59576	2.68093e-36	4.46822e-37	3.52123e-37
GOTERM_MF_DIRECT	GO:0000976~transcription regulatory region sequence-specific DNA binding	51	10.625	4.06738e-32	O43474, Q12948, P19532, O60885, Q01167, P84022, Q4LE39, Q13485, Q16594, P05412, Q12873, P56524, Q9HAZ2, Q9Y2X9, O75376, O75132, P55317, P18847, Q9NQB0, Q14865, Q9UN79, O75925, Q15911, P19793, O60907, O75362, P35712, P38398, Q6P1X5, Q01543, Q01664, Q9BZK7, P43694, O14686, P40424, P23246, Q6NUN9, O15350, P51531, P35869, Q92908, P14866, O00257, P17544, Q9H4Z2, O43829, Q15291, Q6W2J9, Q92786, P26367	470	238	18967	8.64757	1.36257e-29	1.94653e-30	1.53398e-30
GOTERM_MF_DIRECT	GO:0003712~transcription cofactor activity	41	8.54167	3.30418e-31	O75925, Q09472, O75448, O75586, Q12824, Q71F56, Q9H165, Q96L73, Q9Y4A5, O60885, Q71SY5, Q96GM5, Q9Y4C1, Q92793, O60244, Q86U70, Q6VMQ6, Q92993, Q92794, Q8N2W9, Q8N488, O75928, A0JLT2, Q9NWA0, Q9NVC6, Q9HAZ2, Q15528, Q13503, Q8IY57, O75151, Q6STE5, Q96QT6, Q93074, Q92782, Q92785, Q8NEM7, Q92784, Q8NHM5, Q15652, Q96RN5, Q99856, Q9UHV7	470	142	18967	11.6519	1.1069e-28	1.38363e-29	1.09038e-29
GOTERM_MF_DIRECT	GO:0003714~transcription corepressor activity	47	9.79167	4.72917e-31	Q9UKL0, O75925, P61968, O43251, Q15637, P54198, O60907, Q96JN0, Q9P2R6, Q96L73, O43439, Q9BTC8, Q92793, Q9BZK7, O15379, Q6VMQ6, Q9H1B7, Q8N2W9, Q8N488, Q8IU81, Q6PJG2, Q13363, P06400, P56524, P56545, Q7Z5L9, Q5H9F3, Q9Y618, Q8IY57, Q08117, O75376, O75398, Q6KC79, O00257, P51532, Q96QT6, Q96ST3, Q04724, Q9P2K3, Q04727, Q04726, Q9HBM6, Q6W2J9, Q92785, Q8WW38, Q96PN7, Q96EB6	470	204	18967	9.29755	1.58427e-28	1.7603e-29	1.38722e-29
GOTERM_MF_DIRECT	GO:0001227~transcriptional repressor activity, RNA polymerase II transcription regulatory region sequence-specific binding	57	11.875	2.77952e-30	Q9Y2K1, Q96RE7, P41182, P50219, O75461, Q9H165, P41212, Q01167, O15119, P05412, Q9HAZ2, Q13207, Q9Y2X9, P50548, O95365, Q8IVH2, O15090, P54821, P37275, O15409, P18847, Q969W8, Q86T24, Q9UQR1, Q9UN79, O15062, P12757, Q15911, P15822, Q9UHL9, P12755, Q96DT7, O75362, O15060, Q02086, P13056, Q8NCN2, Q96KM6, O14529, P52739, Q9UJU2, Q9NSC2, Q01826, Q6NUN9, A0AVK6, Q9H334, Q99583, O75398, P10589, P17544,…	470	337	18967	6.82568	9.31138e-28	9.31138e-29	7.33792e-29
GOTERM_MF_DIRECT	GO:1990837~sequence-specific double-stranded DNA binding	69	14.375	3.67948e-28	O43474, P55347, Q15853, P41182, P50219, P20719, P19532, P31260, Q02930, O15119, Q9UIU6, Q9UPW0, P05412, Q9C0K0, O00712, P78337, Q2KHR2, O00716, P22670, Q13207, Q9Y2X9, Q14938, O95365, P15336, P55317, O15209, P18847, P17482, P08651, Q8WY36, Q86T24, P31274, P19793, P15822, P15622, P31277, O60548, Q8TF68, Q02086, P13056, O14529, Q01543, Q01664, Q9UJU2, O95936, P49116, P43694, P40424, Q16254, Q15723,…	470	560	18967	4.97235	1.23263e-25	1.12057e-26	8.83075e-27
GOTERM_MF_DIRECT	GO:0043565~sequence-specific DNA binding	54	11.25	4.80471e-27	Q13951, Q15853, P41182, Q12948, Q9P2R6, P41212, Q01167, Q8WUU5, P84022, O15119, Q13485, Q9UPW0, O00716, Q9HAZ2, Q13207, Q9Y2X9, P50548, Q8IVH2, P55317, O15409, P18847, Q9UPG8, Q9NQB0, Q86T24, Q9UQR1, Q9UN79, P19793, O60548, P13056, O14529, Q9BTC8, Q01543, Q01664, Q9UJU2, O95936, P49116, P43694, Q01826, A6NFI3, Q15723, P27540, Q08050, Q86YP4, Q9H334, Q02078, P10589, O60315, O43829, P20264, P24468,…	470	344	18967	6.33485	1.60958e-24	1.34132e-25	1.05704e-25
GOTERM_MF_DIRECT	GO:0001228~transcriptional activator activity, RNA polymerase II transcription regulatory region sequence-specific binding	56	11.6667	1.54841e-21	O43474, Q12948, Q03112, P20719, P19532, P41212, Q01167, P84022, P31260, O15119, O60281, Q13485, Q9UIU6, Q9UPW0, P05412, Q9C0K0, O00712, Q9UPW6, P78337, O00716, Q9HAZ2, Q13129, O75132, P15336, P55317, P54821, P18847, Q9UPG8, P08651, Q14186, Q92766, Q6IQ21, O60548, Q9H4W6, Q8TF68, P57071, Q01543, P52739, Q01664, Q15561, Q9UJU2, P49116, P43694, P40424, Q16254, O15350, Q14119, P55771, Q9HBZ2, Q02078,…	470	483	18967	4.67888	5.18718e-19	3.99014e-20	3.14447e-20
GOTERM_MF_DIRECT	GO:0005515~protein binding	402	83.75	4.7544e-21	Q9H7S9, Q92618, O95677, Q12948, Q12824, P20719, Q96JN0, O00268, Q9P2R6, Q96JM2, P84022, Q5T481, Q8N3U4, Q9Y2X0, Q9NWA0, Q7Z739, Q9H4L4, Q9Y2X9, Q9NQV6, Q8IVH2, O60216, P37275, O15409, Q8IWI9, Q92841, Q96EB6, Q9UK53, O75925, Q969J2, O60548, Q7Z3K3, P13056, Q96KM6, Q9Y294, Q9UJU2, P49116, O14686, P26599, O75928, P40424, Q6IQ32, P06400, Q17R98, Q6NUN9, P31943, Q92945, Q9NQX0, Q9NP50, O15550, Q99583,…	470	12657	18967	1.28173	1.59273e-18	1.13766e-19	8.96545e-20
GOTERM_MF_DIRECT	GO:0046872~metal ion binding	144	30	6.85499e-20	Q9H7S9, Q92618, O95677, Q8IYW5, Q9H165, Q9H2Y7, Q76L83, Q9P2R6, O43439, Q96PQ6, Q96JM2, P84022, Q9UGU0, Q9H160, Q5VWG9, O60281, Q13485, Q9Y6X8, Q9C0K0, P56524, Q13129, Q9Y2X9, Q8IY57, Q9NQV6, Q96F45, Q9BRQ0, O75132, O15090, Q8IVH2, P0CJ78, O15409, Q96BD5, Q9UPG8, Q8NHM5, P42694, Q96EB6, Q9UK53, Q86T24, Q9UQR1, Q09472, P61968, Q969J2, O75362, Q63HK5, P15622, Q7Z3K3, Q8TF68, Q96L73, P57071, Q96KM6,…	470	2723	18967	2.1341	2.29642e-17	1.53095e-18	1.20648e-18
GOTERM_MF_DIRECT	GO:0042393~histone binding	35	7.29167	2.44075e-18	Q8TAQ2, P78364, Q8IYW5, Q05BQ5, P54198, O60907, Q8TD26, Q9P2D1, Q9BZK7, Q9Y2G9, P55197, Q9Y294, Q9UJU2, Q92993, O14686, Q969R5, Q92794, Q12873, P56524, P51531, Q9UIG0, P46100, P55198, Q8NEZ4, Q9ULG1, Q9BRQ0, P51532, Q8NB78, Q92782, Q15291, Q92785, Q9HCM1, Q92784, Q92922, Q96EB6	470	211	18967	6.69401	8.17652e-16	5.11032e-17	4.02724e-17
GOTERM_MF_DIRECT	GO:0061629~RNA polymerase II sequence-specific DNA binding transcription factor binding	33	6.875	3.98841e-18	O43474, Q09472, P54198, Q12948, Q92793, P84022, Q86U70, O60341, O95936, P43694, Q92794, O15119, O75928, Q13485, Q13363, P06400, P05412, P56524, O15350, P35869, P27540, P78337, P28370, Q02078, O75376, P15336, P54821, Q96ST3, Q8TEK3, Q9NQB0, Q8WW38, P21675	470	187	18967	7.12153	1.33612e-15	7.85952e-17	6.19377e-17
GOTERM_MF_DIRECT	GO:0000977~RNA polymerase II regulatory region sequence-specific DNA binding	40	8.33333	9.2296e-15	O15062, P81133, P19793, Q12948, Q96DT7, O75461, P41212, Q96KM6, O14529, Q96KQ7, Q14190, Q9UJU2, P43694, P49116, Q96RK0, P40424, Q01826, P06400, Q15788, Q9UPW6, O00716, Q08050, P55771, Q14119, Q99583, Q02078, O75398, P13378, O75132, P15336, Q9H2P0, O15209, P18847, Q6W2J9, Q14186, Q969W8, Q8WY36, Q9UI36, Q92766, Q9C0D4	470	360	18967	4.48392	3.08698e-12	1.71773e-13	1.35368e-13
GOTERM_MF_DIRECT	GO:0016922~ligand-dependent nuclear receptor binding	16	3.33333	7.53957e-14	Q15788, Q969G3, Q09472, O15164, Q9Y6Q9, P19793, O75376, Q6STE5, P84022, Q92786, O14497, Q9NQB0, Q15596, P21675, Q96EB6	470	44	18967	14.6747	2.52537e-11	1.32934e-12	1.0476e-12
GOTERM_MF_DIRECT	GO:0001222~transcription corepressor binding	16	3.33333	4.61367e-13	O15350, P56545, O95785, P41182, Q96JN0, O95365, Q96QT6, Q9H582, Q9H9B1, P84022, Q96KQ7, O15379, Q9UJU2, Q13485, P40424, Q13363	470	49	18967	13.1772	1.54572e-10	7.7279e-12	6.09005e-12
GOTERM_MF_DIRECT	GO:0030374~ligand-dependent nuclear receptor transcription coactivator activity	17	3.54167	8.34852e-13	Q15788, Q9NVC6, Q14686, O75448, Q9Y6Q9, Q9ULJ6, Q6STE5, Q8NF64, Q93074, Q14CW9, O60244, Q96PK6, O60341, Q96PN7, Q15596, Q9UHV7	470	60	18967	11.434	2.79687e-10	1.33179e-11	1.04953e-11
GOTERM_MF_DIRECT	GO:0008270~zinc ion binding	61	12.7083	1.37414e-12	O43474, Q05BQ5, O15164, Q9ULJ6, O95391, Q9P2R6, Q8NF64, Q14CW9, Q8WUU5, Q9H9B1, P84022, Q5T481, Q8N2W9, Q12873, P56524, P37275, Q9BWF3, Q6N021, Q8NFU7, Q8WW38, Q8NHM5, O75925, Q09472, P78364, Q15637, Q15911, P19793, P12755, Q96L73, P13056, P38398, Q9BTC8, Q92793, Q96KQ7, P49116, P43694, Q969R5, Q92794, O75928, Q9BQ04, Q8TE76, Q92908, Q9UIG0, Q5TC82, O43823, Q86YP4, Q86TJ2, P10589, O75151, Q86UP3,…	470	888	18967	2.77216	4.60331e-10	2.09244e-11	1.64897e-11
GOTERM_MF_DIRECT	GO:0042826~histone deacetylase binding	23	4.79167	1.90807e-12	Q9UPW6, P56524, Q96RE7, Q13207, O43823, Q9Y618, Q02078, O75376, Q96JN0, Q6KC79, Q5PSV4, Q02086, P13056, Q9BTC8, Q6W2J9, Q01664, P31260, O15379, Q9UJU2, Q9H7L9, P45973, P23246	470	134	18967	6.92666	6.3919e-10	2.77914e-11	2.19013e-11
GOTERM_MF_DIRECT	GO:1990841~promoter-specific chromatin binding	16	3.33333	6.7329e-11	O43474, P56524, Q9BSM1, Q12948, Q6KC79, P15336, P57071, Q00403, P84022, Q96KQ7, Q9P2D1, O60341, Q9NQB0, O15014, Q96EB6, Q16254	470	67	18967	9.63709	2.25552e-08	9.39801e-10	7.40619e-10
GOTERM_MF_DIRECT	GO:0003729~mRNA binding	28	5.83333	2.26181e-10	O43251, Q15637, P52272, Q86V81, Q9UPN6, Q8IY67, P52756, Q9Y5S9, Q99700, Q5T481, Q96AE4, Q96PK6, Q9Y5A9, P26599, Q14671, Q7Z739, Q9BQ04, Q92945, Q5TC82, P26196, Q96I24, O43347, P14866, Q8N5C6, Q9BWF3, Q96DH6, Q9BYJ9	470	255	18967	4.43117	7.57708e-08	3.03083e-09	2.38848e-09
GOTERM_MF_DIRECT	GO:0002039~p53 binding	16	3.33333	2.47181e-10	O15350, Q09472, O15164, Q12824, P51532, P38398, O60885, Q92793, Q9H9B1, Q96KQ7, O60341, Q5VWG9, Q16594, P21675, Q96EB6	470	73	18967	8.845	8.28056e-08	3.18483e-09	2.50984e-09
GOTERM_MF_DIRECT	GO:0004402~histone acetyltransferase activity	12	2.5	3.22064e-10	Q15788, Q09472, Q92793, O75448, Q00403, Q9Y6Q9, Q92993, Q92794, P15336, Q16594, P21675	470	34	18967	14.2431	1.07891e-07	3.99598e-09	3.14907e-09
GOTERM_MF_DIRECT	GO:0003723~RNA binding	77	16.0417	7.27709e-10	P52597, Q9H0A0, P52272, Q86V81, Q9UPN6, Q8IY67, Q9H2Y7, P52756, Q9UGU0, Q5T481, Q9Y5A9, Q99728, Q96A72, Q14331, P05412, Q12873, Q7Z739, Q969G3, Q9UPS6, P78332, Q8WXF1, Q13601, Q69YN4, P26196, Q01085, Q96I24, O75132, Q9HCM7, Q9BWF3, Q96DH6, Q9NW13, Q9BYJ9, Q92841, Q15032, P42694, Q15233, O43251, O75569, Q96EV2, Q15637, P78406, Q9Y5S9, Q99700, P38398, P0C7T5, Q96AE4, Q96PK6, P26599, P23246, Q14671,…	470	1479	18967	2.10099	2.43782e-07	8.70652e-09	6.86126e-09
GOTERM_MF_DIRECT	GO:0046966~thyroid hormone receptor binding	11	2.29167	1.49807e-09	Q93074, Q9NVC6, Q14686, O75448, Q00403, Q9Y6Q9, O75376, Q9Y2X0, Q15652, Q9UHV7, Q96L73	470	30	18967	14.797	5.01852e-07	1.73053e-08	1.36376e-08
GOTERM_MF_DIRECT	GO:0001223~transcription coactivator binding	12	2.5	1.861e-08	Q9NWA0, P17544, Q09472, P35869, Q71SY5, Q92908, Q92793, P84022, O75586, Q14135, Q13485, Q96PN7	470	48	18967	10.0888	6.23432e-06	2.07811e-07	1.63768e-07
GOTERM_MF_DIRECT	GO:0031490~chromatin DNA binding	15	3.125	2.01322e-08	O43474, Q09472, P46100, O15550, P41182, P16402, Q9Y4C1, Q92793, P84022, Q92560, Q9Y2G9, O15379, O95936, Q15652, P26367	470	85	18967	7.12153	6.74427e-06	2.17558e-07	1.71449e-07
GOTERM_MF_DIRECT	GO:0070577~lysine-acetylated histone binding	9	1.875	9.84021e-08	Q9H8M2, O60885, O15164, Q92785, P51532, Q96EB6, P21675, Q03164	470	25	18967	14.5279	3.29641e-05	1.03015e-06	8.11817e-07
GOTERM_MF_DIRECT	GO:0035064~methylated histone binding	13	2.70833	3.88917e-07	P83916, Q8TE76, P46100, Q05BQ5, O00257, O75151, Q9H160, Q15291, Q9NXR8, Q969R5, P45973, Q9UK53, Q14781	470	77	18967	6.81324	0.000130279	3.94809e-06	3.11133e-06
GOTERM_MF_DIRECT	GO:0031491~nucleosome binding	9	1.875	6.29918e-07	Q8NFD5, Q8IYW5, P54198, P55198, P28370, P55197, O14497, Q9H147, Q9Y6J0	470	31	18967	11.7161	0.000211	6.20654e-06	4.89113e-06
GOTERM_MF_DIRECT	GO:0042809~vitamin D receptor binding	7	1.45833	9.16866e-07	Q93074, Q9NVC6, O75448, O60244, P19793, Q9Y2X0, Q9UHV7	470	15	18967	18.8325	0.000307103	8.77572e-06	6.91579e-06
GOTERM_MF_DIRECT	GO:0000987~core promoter proximal region sequence-specific DNA binding	11	2.29167	1.39954e-06	O43474, Q92618, A0AVK6, P35869, P27540, Q96A47, O00716, P84022, Q14186, P15336, P28347	470	58	18967	7.6536	0.000468735	1.30235e-05	1.02633e-05
GOTERM_MF_DIRECT	GO:0001221~transcription cofactor binding	9	1.875	2.70627e-06	P56545, Q09472, P19793, P51532, P26367, P40424, Q6STE5, Q8TD26, Q13363	470	37	18967	9.81616	0.000906192	2.42129e-05	1.90812e-05
GOTERM_MF_DIRECT	GO:0008013~beta-catenin binding	13	2.70833	2.74654e-06	O43474, Q09472, Q86UU0, O60907, O00512, Q9H2P0, Q93074, P84022, Q9BZK7, Q9UJU2, Q9HCS4, Q9NQB0, Q9NSC2	470	92	18967	5.70238	0.000919668	2.42129e-05	1.90812e-05
GOTERM_MF_DIRECT	GO:0061665~SUMO ligase activity	6	1.25	9.88437e-06	O75925, Q9ULJ6, Q8N2W9, O00257, O75928, Q8NF64	470	13	18967	18.6255	0.0033058	8.49042e-05	6.69096e-05
GOTERM_MF_DIRECT	GO:0050681~androgen receptor binding	7	1.45833	4.21347e-05	Q09472, Q9Y4C1, O60341, Q9H334, P51532, O95365, Q96L73	470	27	18967	10.4625	0.0140162	0.000344305	0.000271333
GOTERM_MF_DIRECT	GO:0017162~aryl hydrocarbon receptor binding	5	1.04167	4.21388e-05	Q15788, P27540, Q9HBZ2, O00268, Q15596	470	9	18967	22.4196	0.0140176	0.000344305	0.000271333
GOTERM_MF_DIRECT	GO:0004386~helicase activity	11	2.29167	4.62915e-05	Q12873, Q3L8U1, Q9Y4B4, P51531, P46100, Q9P2D1, P26196, P28370, P42694, P51532, Q8TD26	470	85	18967	5.22245	0.0153884	0.00036923	0.000290975
GOTERM_MF_DIRECT	GO:0046965~retinoid X receptor binding	6	1.25	5.93972e-05	Q9NWA0, Q15788, Q71SY5, Q14686, Q9Y618, Q96L73	470	18	18967	13.4518	0.019702	0.000462746	0.000364671
GOTERM_MF_DIRECT	GO:0046983~protein dimerization activity	16	3.33333	6.27223e-05	Q15788, Q15853, P35869, P27540, O00716, Q9HBZ2, Q9Y6Q9, Q99583, Q02078, O75461, P19532, O75132, Q8IWI9, Q01664, Q15596, Q16254	470	186	18967	3.47143	0.0207934	0.000472201	0.000372122
GOTERM_MF_DIRECT	GO:0003676~nucleic acid binding	22	4.58333	6.48102e-05	P52597, Q9H8M2, O95872, P31943, Q92945, Q96EV2, Q15911, P26196, Q8IY67, Q96GQ7, Q9NTZ6, P52756, P78406, Q86UP3, Q8N5C6, Q9HCK1, Q8TEK3, Q92841, Q15032, P43243, Q8N488, P26599	470	325	18967	2.73174	0.0214781	0.000472201	0.000372122
GOTERM_MF_DIRECT	GO:0018024~histone-lysine N-methyltransferase activity	7	1.45833	6.48395e-05	Q9HAZ2, Q8TEK3, Q9H9B1, Q9UPS6, Q96KQ7, Q03112, Q96L73	470	29	18967	9.74094	0.0214877	0.000472201	0.000372122
KEGG_PATHWAY	ATP-dependent chromatin remodeling	32	6.66667	6.41801e-25	Q9H8M2, Q8TAQ2, Q8NFD5, Q6AI39, Q4VC05, Q12824, Q8WUZ0, Q9Y4A5, Q96GM5, Q9BTC8, Q92993, Q9NZM4, Q12873, P51531, Q969G3, Q9UIG0, O96019, P28370, Q86YP4, Q9C086, Q9ULG1, O75177, P51532, Q6STE5, Q9BXF3, Q68CP9, Q92782, Q9NXR8, Q92785, O14497, Q92784, Q92922	201	117	8644	11.762	9.94791e-23	9.94791e-23	8.92103e-23
KEGG_PATHWAY	Polycomb repressive complex	26	5.41667	1.26904e-21	Q09472, P78364, Q9C0F0, Q96JN0, O75461, Q9HAH7, Q76L83, Q01167, Q92793, P61962, Q969R5, Q8N488, Q86SE9, Q9BSM1, Q5H9F3, Q8IY57, O00257, Q3KNV8, Q9HCM7, Q8WXX7, Q8IWI9, Q6W2J9, Q92560, Q14186, Q8NHM5, Q14781	201	84	8644	13.3111	1.96701e-19	9.83507e-20	8.81984e-20
KEGG_PATHWAY	Hepatocellular carcinoma	21	4.375	1.51891e-09	Q8TAQ2, P51531, Q969G3, Q8NFD5, O00716, O96019, Q12824, P51532, Q6STE5, Q68CP9, Q92782, Q96GM5, P84022, O14497, Q9UJU2, Q9HCS4, Q9NQB0, Q92784, Q92922, Q13485, P06400	201	168	8644	5.37562	2.35431e-07	7.84771e-08	7.03763e-08
KEGG_PATHWAY	Thyroid hormone signaling pathway	17	3.54167	1.56649e-08	Q15788, Q09472, Q9NVC6, O75448, Q9Y6Q9, P19793, Q71F56, O75376, Q93074, Q96ST3, Q92793, O60244, O15379, P43694, Q9Y2X0, Q15596, Q9UHV7	201	121	8644	6.04202	2.42805e-06	6.07014e-07	5.44354e-07
KEGG_PATHWAY	Basal transcription factors	11	2.29167	5.53514e-08	Q9Y6J9, O75529, Q6P1X5, Q00403, Q9HBM6, Q9UHL9, Q5VWG9, O00268, Q16594, P21675	201	45	8644	10.5123	8.57943e-06	1.71589e-06	1.53877e-06
KEGG_PATHWAY	Notch signaling pathway	12	2.5	1.40034e-07	Q04724, P56545, Q09472, Q04727, P0C7T5, Q04726, Q92793, P54253, Q9Y618, Q92585, Q8IZL2, Q13363	201	62	8644	8.32354	2.17051e-05	3.61756e-06	3.24413e-06
KEGG_PATHWAY	Transcriptional misregulation in cancer	19	3.95833	4.57871e-07	Q9C0K0, O15550, Q9HBZ2, P19793, P41182, O75177, O75376, P19532, Q03164, P37275, P41212, Q96ST3, Q8TEK3, Q01543, P31260, Q86U70, Q15652, P40424, Q9UIU6	201	193	8644	4.23365	7.09675e-05	1.01386e-05	9.09201e-06
KEGG_PATHWAY	Lysine degradation	11	2.29167	1.5432e-06	Q9NQX0, Q9HAZ2, Q8TEK3, Q9H9B1, Q9UPS6, Q96KQ7, Q03112, Q8NEZ4, O14686, Q96L73, Q03164	201	63	8644	7.50881	0.000239167	2.98995e-05	2.68131e-05
KEGG_PATHWAY	Wnt signaling pathway	17	3.54167	2.46799e-06	P05412, P56545, Q09472, O60907, P19784, Q04724, Q04727, Q04726, Q92793, P84022, Q9BZK7, Q9UJU2, Q9HCS4, Q9NQB0, Q13485, Q96EB6, Q13363	201	174	8644	4.20164	0.000382466	4.25043e-05	3.81168e-05
KEGG_PATHWAY	Thermogenesis	19	3.95833	6.54776e-06	Q92618, Q8TAQ2, P51531, Q969G3, Q8NFD5, Q9HAZ2, O96019, Q12824, P51532, P15336, Q6STE5, Q92782, Q96GM5, Q9Y4C1, Q02930, O14497, O60341, Q92784, Q92922	201	232	8644	3.52196	0.00101439	0.00010149	9.10138e-05

## Sheet: Dataset 2B NFIB
Category	Term	Count	%	PValue	Genes	Fold Enrichment	Bonferroni	Benjamini	FDR
GOTERM_BP_DIRECT	GO:0006357~regulation of transcription from RNA polymerase II promoter	222	47.5375	1.92489e-113	Q92618, P35659, Q12948, Q12824, P20719, Q96JN0, O00268, Q9H165, Q9Y2X0, A0JLT2, Q13485, Q13363, Q9NWA0, O00716, O75376, Q8IVH2, O60216, P37275, O15409, Q8IWI9, Q92841, Q8WY36, Q8NHM5, Q13495, Q9UQR1, O75925, Q8IVW6, Q9H944, Q969J2, P54198, P31274, P31277, O60548, P13056, Q9BQE9, Q9UJU2, P49116, Q96RK0, O75928, P40424, P06400, Q6NUN9, P35869, Q9Y618, Q12857, Q86TJ2, Q07687, O60315, P17544, Q9HBE1,…	5.5528	3.94411e-110	3.94411e-110	3.72467e-110
GOTERM_BP_DIRECT	GO:0045944~positive regulation of transcription from RNA polymerase II promoter	174	37.2591	7.65051e-92	Q14686, P35659, P18085, Q12948, Q12824, P20719, Q9H165, Q76L83, Q9Y4C1, Q96JM2, Q9UGU0, Q9Y2G9, Q86U70, Q4LE39, O15119, Q5VWG9, O60281, A0JLT2, Q13485, Q16594, Q9UPW0, Q9NWA0, Q9C0K0, Q9UPW6, P56524, Q15788, O00716, Q96I24, Q9ULG1, Q9NQV6, P55317, P37275, Q9UPG8, Q92841, Q14186, Q96EB6, Q9UQR1, Q09472, P61968, Q8IVW6, Q86UU0, Q9Y6Q9, P19793, P12755, O60548, Q7Z3K3, Q8TD26, P57071, Q92793, Q8IXJ9,…	6.13263	1.56759e-88	7.83795e-89	7.40187e-89
GOTERM_BP_DIRECT	GO:0000122~negative regulation of transcription from RNA polymerase II promoter	146	31.2634	2.9417e-76	Q96RE7, Q12948, Q96JN0, Q9H165, O43439, Q86U70, Q4LE39, O15119, Q5VWG9, P45973, Q13485, Q13363, Q9NWA0, Q9Y6X8, Q9UPW6, P56524, Q5H9F3, Q9Y2X9, P50548, O75376, O15090, P55317, Q8IVH2, P37275, O15409, Q96BD5, Q8NHM5, Q96EB6, Q9UK53, Q86T24, Q9UQR1, Q14865, O75925, Q09472, P61968, P83916, P12757, P19793, P12755, O75362, Q96L73, P13056, Q96KM6, Q92793, Q9BTC8, Q14190, O15379, Q9UJU2, P49116, Q9NSC2,…	6.23976	6.02754e-73	2.00918e-73	1.8974e-73
GOTERM_BP_DIRECT	GO:0045892~negative regulation of transcription, DNA-templated	113	24.197	3.52738e-71	Q9H7S9, Q9UKL0, Q96RE7, Q05BQ5, Q9P2R6, O43439, Q9Y2G9, Q86U70, O15119, P45973, Q13485, Q13363, Q9Y6X8, P56524, Q9Y2X9, Q8IY57, O75376, Q96F45, P37275, O15409, Q9P2K3, Q92560, Q96EB6, Q86T24, Q9UQR1, Q14865, P83916, O43251, P54198, O75362, Q63HK5, Q9BTC8, Q00535, O15379, Q9UJU2, Q969R5, Q92794, Q96RK0, Q9NSC2, P23246, P06400, Q17R98, Q15723, Q6NUN9, P51531, P35869, P56545, Q9Y618, P51532, Q96ST3,…	8.30232	7.22761e-68	1.8069e-68	1.70637e-68
GOTERM_BP_DIRECT	GO:0045893~positive regulation of transcription, DNA-templated	112	23.9829	3.869e-60	Q92618, Q14686, Q05BQ5, Q12948, O00268, Q9P2R6, Q9Y4C1, Q9Y2X0, Q13485, Q16594, Q13363, P56524, Q15788, O96019, Q9Y2X9, Q96I24, Q8IY57, Q9ULG1, Q8IWI9, Q2TAL8, Q9UK53, Q14865, O75925, O75529, Q09472, Q6AI39, O15265, P19793, Q96L73, Q92793, Q9BTC8, Q96GM5, Q6P1X5, Q9UJU2, Q92794, Q9NSC2, Q15723, P51531, P35869, Q9C086, Q12857, Q86TJ2, P51532, Q6STE5, Q9Y6J9, Q93074, Q9HBE1, P20264, P24468, Q7Z3B3,…	6.68029	7.92758e-57	1.58552e-57	1.4973e-57
GOTERM_BP_DIRECT	GO:0006338~chromatin remodeling	79	16.9165	5.74002e-56	Q9H8M2, Q9Y2K1, P35659, Q12824, Q8WUZ0, Q9P2R6, O60885, Q8WUU5, Q9Y4C1, Q16594, Q12873, Q9UPW6, P56524, Q15788, Q969G3, Q9UPS6, P46100, O96019, P28370, Q9ULG1, O95365, P55317, Q8NFU7, Q92560, Q8NHM5, Q92922, Q3L8U1, Q8TAQ2, Q8NFD5, Q6AI39, P78364, P54198, Q9Y6Q9, Q4VC05, Q96L73, Q8TD26, Q9BQE9, Q9BTC8, Q96GM5, Q92793, Q96KQ7, Q9P2D1, Q9H7L9, O95936, Q9NZM4, Q8N488, Q6ZW49, Q01826, Q99504, P23246,…	10.2093	1.17613e-52	1.96022e-53	1.85116e-53
GOTERM_BP_DIRECT	GO:0006325~chromatin organization	69	14.7752	8.33868e-46	Q9H8M2, Q9UKL0, O95677, P35659, Q05BQ5, Q9NP66, Q14CW9, O60885, Q8WUU5, Q96JM2, Q9Y4C1, Q9H9B1, Q9NPG3, P45973, Q12873, P56524, Q9P0W2, Q9UPS6, P46100, Q5H9F3, P55198, O75177, O75376, O95365, P55317, Q96BD5, Q6N021, Q8NFU7, Q92560, Q8NHM5, Q96EB6, Q9UK53, Q14781, Q3L8U1, Q09472, P83916, P54198, Q96L73, Q8TD26, Q9Y4A5, Q8IXJ9, Q96KQ7, Q9BZK7, O15379, Q9H7L9, O60341, Q92993, O14686, Q969R5, Q01826,…	9.30469	1.7086e-42	2.44085e-43	2.30505e-43
GOTERM_BP_DIRECT	GO:0006355~regulation of transcription, DNA-templated	98	20.985	2.28107e-34	Q9H7S9, Q92618, Q05BQ5, Q12948, Q76L83, Q9P2R6, Q8WUU5, Q9Y2G9, Q4LE39, Q13485, Q16594, O96019, Q9Y2X9, Q8IY57, O15090, P37275, Q9UK53, O75529, Q969J2, P54198, O75362, P15622, Q96L73, Q92793, Q9BTC8, Q8IXJ9, Q9P2D1, Q14190, P49116, Q969R5, Q92794, O14686, P23246, P06400, Q6NUN9, P51531, P35869, Q92945, O95625, Q12857, Q8IX15, P52747, P51532, P17544, O60315, Q9Y6J9, Q04724, Q04727, Q9HBE1, Q04726,…	4.19659	4.67392e-31	5.8424e-32	5.51735e-32
GOTERM_BP_DIRECT	GO:1902459~positive regulation of stem cell population maintenance	24	5.13919	1.10497e-25	Q9H8M2, P51531, Q969G3, Q6AI39, Q9NP50, O96019, Q9Y6Q9, Q4VC05, Q12824, Q5PSV4, P51532, Q8WUZ0, Q96ST3, Q9BQE9, Q8NFU7, Q96GM5, O14497, Q9H7L9, Q92785, Q4LE39, Q8NHM5, Q9NZM4, Q92922, Q9UK53	22.1729	2.26409e-22	2.51566e-23	2.37569e-23
GOTERM_BP_DIRECT	GO:0070316~regulation of G0 to G1 transition	18	3.85439	9.28999e-23	Q8TAQ2, P51531, Q969G3, Q8NFD5, O96019, Q4VC05, Q12824, P51532, Q8WUZ0, Q6STE5, Q9BQE9, Q68CP9, Q92782, Q96GM5, O14497, Q92785, Q92784, Q92922	31.2638	1.90352e-19	1.90352e-20	1.79761e-20
GOTERM_BP_DIRECT	GO:2000819~regulation of nucleotide-excision repair	18	3.85439	6.92898e-22	Q8TAQ2, P51531, Q969G3, Q8NFD5, O96019, Q4VC05, Q12824, P51532, Q8WUZ0, Q6STE5, Q9BQE9, Q68CP9, Q92782, Q96GM5, O14497, Q92785, Q92784, Q92922	28.9479	1.41975e-18	1.29068e-19	1.21887e-19
GOTERM_BP_DIRECT	GO:2000781~positive regulation of double-strand break repair	20	4.28266	1.34262e-20	Q8TAQ2, P51531, Q969G3, Q8NFD5, Q08050, O96019, Q4VC05, Q12824, P51532, Q8WUZ0, Q6STE5, Q9BQE9, Q68CP9, Q92782, Q96GM5, O14497, Q92785, Q92784, Q92922, Q96EB6	20.6771	2.75104e-17	2.29253e-18	2.16498e-18
GOTERM_BP_DIRECT	GO:0060261~positive regulation of transcription initiation from RNA polymerase II promoter	22	4.71092	5.42245e-20	Q9NWA0, Q9NVC6, Q9H944, O75448, Q15528, Q13503, O75586, Q9ULK4, O00268, Q93074, Q71SY5, Q6P1X5, O60244, Q6ZW49, Q9Y2X0, Q5VWG9, A0JLT2, Q16594, Q96RN5, P21675, Q9UHV7	16.1912	1.11106e-16	8.54661e-18	8.0711e-18
GOTERM_BP_DIRECT	GO:0030071~regulation of mitotic metaphase/anaphase transition	18	3.85439	5.77272e-19	Q8TAQ2, P51531, Q969G3, Q8NFD5, O96019, Q4VC05, Q12824, P51532, Q8WUZ0, Q6STE5, Q9BQE9, Q68CP9, Q92782, Q96GM5, O14497, Q92785, Q92784, Q92922	21.7109	1.18283e-15	8.44879e-17	7.97873e-17
GOTERM_BP_DIRECT	GO:0051123~RNA polymerase II transcriptional preinitiation complex assembly	21	4.49679	2.76849e-18	Q9NWA0, Q9NVC6, Q9H944, O75448, Q15528, Q13503, O75586, Q9ULK4, O00268, Q9Y6J9, Q71SY5, Q00403, Q6P1X5, O60244, Q9Y2X0, Q5VWG9, A0JLT2, Q16594, Q96RN5, P21675	14.9485	5.67263e-15	3.78176e-16	3.57135e-16
GOTERM_BP_DIRECT	GO:2000045~regulation of G1/S transition of mitotic cell cycle	19	4.06852	9.85621e-17	Q8TAQ2, P51531, Q969G3, Q8NFD5, O96019, Q4VC05, Q12824, Q9ULG1, P51532, Q8WUZ0, Q6STE5, Q9BQE9, Q68CP9, Q92782, Q96GM5, O14497, Q92785, Q92784, Q92922	15.2781	2.27485e-13	1.26221e-14	1.19199e-14
GOTERM_BP_DIRECT	GO:0006366~transcription from RNA polymerase II promoter	32	6.85225	7.64449e-15	O75529, Q09472, P35659, Q9H944, Q86UU0, O15164, P41182, O00268, P0C7T5, Q9P2D1, O15379, Q86U70, Q9UJU2, Q4LE39, Q9Y2X0, Q13485, P06400, Q9C0K0, P46100, Q14938, O75398, O00512, P54821, Q00403, Q9HBM6, P08651, Q14186, Q92786, P26367, P21675, Q92766	5.76556	1.56964e-11	9.21386e-13	8.70123e-13
GOTERM_BP_DIRECT	GO:0016575~histone deacetylation	17	3.64026	3.15293e-14	Q12873, Q9UKL0, P56524, O60907, Q86YP4, Q5PSV4, Q96ST3, Q9P2K3, Q9BTC8, Q9BZK7, Q96PK6, O15379, Q9H7L9, Q6PJG2, Q96PN7, Q96EB6	13.9278	6.46057e-11	3.58909e-12	3.3894e-12
GOTERM_BP_DIRECT	GO:0045582~positive regulation of T cell differentiation	14	2.99786	9.03649e-13	Q8TAQ2, P51531, Q9Y2K1, Q969G3, Q8NFD5, O96019, Q9ULJ6, Q12824, P51532, Q6STE5, Q68CP9, Q96GM5, O14497, Q92922	16.4299	1.8515e-09	9.74514e-11	9.20295e-11
GOTERM_BP_DIRECT	GO:0045663~positive regulation of myoblast differentiation	15	3.21199	1.14666e-12	Q8TAQ2, P51531, Q969G3, Q8NFD5, Q15911, O96019, Q12824, P51532, Q6STE5, Q68CP9, Q96GM5, O14497, Q92784, Q92993, Q92922	14.1593	2.34946e-09	1.17475e-10	1.10939e-10
GOTERM_BP_DIRECT	GO:0045597~positive regulation of cell differentiation	16	3.42612	3.2956e-12	Q8TAQ2, P51531, Q969G3, Q8NFD5, O96019, Q12824, Q07687, P51532, Q6STE5, Q68CP9, Q92782, Q96GM5, O14497, Q9UJU2, Q92784, Q92922	11.7754	6.75266e-09	3.0694e-10	2.89863e-10
GOTERM_BP_DIRECT	GO:0006282~regulation of DNA repair	16	3.42612	3.2956e-12	O75529, O15265, O96019, Q9C086, Q9ULG1, Q86TJ2, O00268, P38398, Q9Y6J9, Q9Y4A5, Q14CW9, Q6P1X5, Q99728, Q8NEM7, Q53TQ3, Q16594	11.7754	6.75266e-09	3.0694e-10	2.89863e-10
GOTERM_BP_DIRECT	GO:0032968~positive regulation of transcription elongation from RNA polymerase II promoter	15	3.21199	7.45649e-12	Q9NWA0, Q9NVC6, Q9H944, O75448, Q15528, Q13503, O75586, Q9ULK4, O60885, Q71SY5, O60244, Q86U70, Q9Y2X0, A0JLT2, Q96RN5	12.5255	1.52783e-08	6.64276e-10	6.27318e-10
GOTERM_BP_DIRECT	GO:0035522~monoubiquitinated histone H2A deubiquitination	12	2.56959	1.98934e-11	Q9Y6J9, O75529, Q9Y4A5, Q14CW9, O15265, Q6P1X5, Q8IXJ9, Q92560, Q86TJ2, Q8NEM7, O00268, Q16594	17.9677	4.07616e-08	1.6984e-09	1.6039e-09
GOTERM_BP_DIRECT	GO:0045815~positive regulation of gene expression, epigenetic	13	2.78373	1.5059e-10	Q09472, Q8NFD5, Q9ULJ6, Q12824, P51532, P15336, O75151, Q03164, Q8NF64, Q96GM5, Q15291, Q96PK6, O14497	13.1275	3.08559e-07	1.23424e-08	1.16557e-08
GOTERM_BP_DIRECT	GO:0045596~negative regulation of cell differentiation	14	2.99786	1.54222e-09	Q9H8M2, P51531, Q6AI39, P12757, Q9NP50, O96019, Q4VC05, P51532, Q8WUZ0, Q06330, Q9BQE9, Q96GM5, Q9NZM4, Q92922	9.64931	3.16e-06	1.21539e-07	1.14777e-07
GOTERM_BP_DIRECT	GO:0035521~monoubiquitinated histone deubiquitination	10	2.14133	2.43002e-09	Q9Y6J9, O75529, Q9Y4A5, Q14CW9, O15265, Q6P1X5, Q86TJ2, Q8NEM7, O00268, Q16594	17.3687	4.9791e-06	1.84412e-07	1.74152e-07
GOTERM_BP_DIRECT	GO:0035019~somatic stem cell population maintenance	13	2.78373	3.35565e-09	Q9Y6X8, Q9NVC6, Q13503, Q86UU0, O75586, P12755, Q6KC79, O00512, Q06330, Q93074, O60244, Q86U70, Q96RN5	10.2634	6.8757e-06	2.45562e-07	2.31899e-07
GOTERM_BP_DIRECT	GO:0006337~nucleosome disassembly	9	1.92719	4.42092e-09	Q8TAQ2, Q68CP9, Q969G3, Q96GM5, O14497, Q12824, Q92922, P51532, Q6STE5	20.5683	9.05843e-06	3.12361e-07	2.94982e-07
GOTERM_BP_DIRECT	GO:0043484~regulation of RNA splicing	15	3.21199	4.94342e-09	P52597, O75529, P31943, O43251, O15265, Q86TJ2, Q9NTZ6, P14866, Q9Y6J9, Q9Y4A5, Q14CW9, Q5T481, Q8NEM7, P26599, Q16594	7.94303	1.0129e-05	3.37636e-07	3.18851e-07
GOTERM_BP_DIRECT	GO:0048856~anatomical structure development	13	2.78373	7.87922e-09	O95677, P55771, P54253, P19793, P31277, O60315, P37275, P13056, P0C7T5, P24468, P49116, P26367, Q99504	9.56753	1.61444e-05	5.20791e-07	4.91816e-07
GOTERM_BP_DIRECT	GO:0051726~regulation of cell cycle	25	5.35332	1.52546e-08	Q9H7S9, P12757, Q05BQ5, Q15911, Q03112, P38398, Q9Y4A5, Q00535, Q99728, Q92993, Q13363, Q14671, P06400, P05412, O15350, Q08050, O96019, Q9C086, Q9ULG1, P19784, Q8TEK3, Q92560, Q9NXR8, Q14186, Q53TQ3	4.05055	3.12563e-05	9.76773e-07	9.22429e-07
GOTERM_BP_DIRECT	GO:0043433~negative regulation of sequence-specific DNA binding transcription factor activity	15	3.21199	2.29798e-08	P56524, Q14186, Q92786, O60341, Q9NQB0, O95936, Q6ZW49, O75928, Q5VWG9, P40424, P21675, Q96EB6, P06400, Q9UHV7	7.07965	4.70845e-05	1.42684e-06	1.34745e-06
GOTERM_BP_DIRECT	GO:0006351~transcription, DNA-templated	16	3.42612	5.42703e-08	Q6DJT9, Q9H944, P54198, Q96I24, P31274, Q02078, Q9ULG1, P12755, O95365, P55317, O43439, Q9UPG8, P17482, O75928, O15119, Q13485	6.0943	0.000111194	3.27058e-06	3.08862e-06
GOTERM_BP_DIRECT	GO:0036302~atrioventricular canal development	7	1.49893	5.96592e-08	Q92908, Q13207, Q9P2D1, P43694, O15119, Q13485, Q06330	27.6321	0.000122234	3.49262e-06	3.2983e-06
GOTERM_BP_DIRECT	GO:0010468~regulation of gene expression	24	5.13919	7.67831e-08	Q6ZSZ6, O15350, P35869, Q9NQX0, Q9P0W2, Q92945, O15550, Q96I24, Q9H334, Q9NP66, Q6KC79, Q9NQV6, Q9Y6M1, Q9NTW7, Q7Z3K3, Q9H2P0, Q8TD26, Q9H4Z2, Q96JM2, Q96AE4, Q9P2D1, Q92786, Q9Y462, Q17R98	3.85972	0.000157316	4.37024e-06	4.12709e-06
GOTERM_BP_DIRECT	GO:0042789~mRNA transcription from RNA polymerase II promoter	11	2.35546	1.67558e-07	Q15788, Q9Y2K1, Q6P1X5, P19793, Q5VWG9, O00268, P15336, Q16594, Q15596, P21675	9.55281	0.000343267	9.27907e-06	8.76281e-06
GOTERM_BP_DIRECT	GO:0006306~DNA methylation	9	1.92719	4.73167e-07	Q9H9B1, P46100, Q96KQ7, Q6VMQ6, Q86YP4, O95936, Q4LE39, P26367, Q03164	12.2124	0.00096905	2.55137e-05	2.40942e-05
GOTERM_BP_DIRECT	GO:0060766~negative regulation of androgen receptor signaling pathway	7	1.49893	5.97618e-07	Q9Y618, Q9H334, O75376, O75928, P51532, O95365, Q96EB6	20.2635	0.00122377	3.13979e-05	2.96511e-05
GOTERM_BP_DIRECT	GO:0019827~stem cell population maintenance	11	2.35546	7.22287e-07	Q93074, Q8NFU7, Q13503, O60244, P26196, O75586, O95936, Q6KC79, Q9BZR9, O15119, Q96RN5	8.23518	0.00147887	3.69991e-05	3.49406e-05
GOTERM_BP_DIRECT	GO:0043966~histone H3 acetylation	10	2.14133	1.79034e-06	Q9Y6J9, O75529, Q9Y4A5, Q14CW9, O15265, Q6P1X5, Q9UJU2, Q92794, O00268, Q16594	8.68437	0.0036617	8.94736e-05	8.44955e-05
GOTERM_BP_DIRECT	GO:0030512~negative regulation of transforming growth factor beta receptor signaling pathway	14	2.99786	2.20636e-06	Q9HAZ2, P12757, Q9NP50, Q86UU0, P12755, Q5PSV4, O95365, Q96ST3, Q8NFU7, O95948, Q9H7L9, Q4LE39, Q96EB6, Q9UK53	5.33251	0.00451063	0.000107639	0.00010165
GOTERM_BP_DIRECT	GO:0048513~animal organ development	9	1.92719	2.94458e-06	O15409, Q9Y5P3, Q92908, Q9H334, P43694, Q8WW38, Q02078, Q92794, Q8IVH2	9.76992	0.0060153	0.000140313	0.000132506
GOTERM_BP_DIRECT	GO:0043967~histone H4 acetylation	9	1.92719	4.34096e-06	Q15788, Q09472, Q9Y4A5, Q05BQ5, O96019, Q9NXR8, Q9UJU2, Q92993, P15336	9.30469	0.00885521	0.000202151	0.000190904
GOTERM_BP_DIRECT	GO:0009887~animal organ morphogenesis	15	3.21199	5.14885e-06	Q09472, Q9C0F0, P55771, Q08117, Q76L83, Q04724, Q04726, Q8IXJ9, Q01543, O95948, Q92922, O15119, P26367, P40424, Q86YC2	4.58682	0.0104946	0.000234445	0.000221401
GOTERM_BP_DIRECT	GO:1902455~negative regulation of stem cell population maintenance	7	1.49893	5.76245e-06	Q96ST3, Q8NFU7, Q9NP50, Q9H7L9, Q4LE39, Q5PSV4, Q9UK53	14.474	0.0117379	0.000245985	0.000232299
GOTERM_BP_DIRECT	GO:0080182~histone H3-K4 trimethylation	7	1.49893	5.76245e-06	Q9H4Z2, Q6N021, Q9UPS6, O14686, O43151, P16402, Q03164	14.474	0.0117379	0.000245985	0.000232299
GOTERM_BP_DIRECT	GO:0051568~histone H3-K4 methylation	7	1.49893	5.76245e-06	Q9UPS6, Q15291, O15550, O14686, Q6ZW49, Q9BTK6, Q03164	14.474	0.0117379	0.000245985	0.000232299
GOTERM_BP_DIRECT	GO:0008284~positive regulation of cell proliferation	31	6.63812	1.02577e-05	Q9H7S9, Q9H8M2, Q6AI39, Q96RE7, Q4VC05, Q86Z02, Q8WUZ0, Q9BQE9, Q96GM5, Q9BTC8, Q9UJU2, O14686, Q9NZM4, O15119, P40424, P56524, Q9BWW4, P51531, O00716, Q13207, Q08050, Q9NP50, O96019, Q01085, P51532, Q8NFU7, Q8TEK3, P20264, Q92786, Q92922, Q96EB6	2.46987	0.0207988	0.000428616	0.000404769
GOTERM_BP_DIRECT	GO:0045739~positive regulation of DNA repair	9	1.92719	1.04592e-05	P38398, O95677, O96019, Q9C086, Q9ULG1, Q53TQ3, A6NHR9, Q96EB6, Q99504	8.31483	0.0212029	0.000428616	0.000404769
GOTERM_BP_DIRECT	GO:0030154~cell differentiation	37	7.92291	1.26032e-05	Q9H4I2, O95677, Q9Y2K1, P81133, P19793, Q12948, Q12824, Q03112, O60548, P13056, Q9BQE9, Q9UKY1, Q01543, Q14190, P43694, P49116, Q13485, Q99504, P06400, Q9UPW0, Q15723, Q9BQ04, P27540, Q92908, Q02078, Q07687, P50548, P55317, Q5JSZ5, P37275, Q9H2Z4, Q9BWF3, P41162, P24468, O95409, Q8WW38, Q5TGY3, Q14781	2.22214	0.0254936	0.000506354	0.000478182
GOTERM_BP_DIRECT	GO:0002218~activation of innate immune response	8	1.71306	1.51336e-05	Q96ST3, Q8WXF1, Q96PK6, P43243, Q15233, P23246	9.64931	0.0305332	0.000596324	0.000563146
GOTERM_BP_DIRECT	GO:0051571~positive regulation of histone H3-K4 methylation	7	1.49893	1.73953e-05	P38398, Q8WXX7, Q7Z3B3, Q6ZW49, Q13485, Q03164	12.1581	0.0350155	0.000672508	0.000635092
GOTERM_BP_DIRECT	GO:0007399~nervous system development	26	5.56745	1.84999e-05	Q8TAQ2, Q8NFD5, Q09472, O43251, P81133, P54253, Q12824, Q9Y6M1, Q96GM5, Q14190, Q86U70, P49116, Q9H1B7, P56524, P51531, O96019, Q02078, O43347, P51532, Q6STE5, O60315, Q92782, Q92785, O14497, Q92784, Q92922	2.6564	0.0371972	0.000701969	0.000662914
GOTERM_BP_DIRECT	GO:0000381~regulation of alternative mRNA splicing, via spliceosome	10	2.14133	1.91141e-05	Q9BWF3, Q9BQ04, O43251, Q5T481, Q92841, Q8IY67, P14866, P26599, P52756, O95365, Q9Y5S9	6.57907	0.038408	0.000712085	0.000672467
GOTERM_BP_DIRECT	GO:0006367~transcription initiation from RNA polymerase II promoter	9	1.92719	1.95445e-05	Q9Y6J9, Q9NVC6, O00716, Q6P1X5, Q00403, Q9ULK4, O00268, P21675	7.66268	0.0392558	0.00071512	0.000675333
GOTERM_BP_DIRECT	GO:0035563~positive regulation of chromatin binding	6	1.2848	2.21949e-05	Q9NWA0, P56545, Q71SY5, O60341, Q6NT76, Q9BRQ0	16.2832	0.0444593	0.000797849	0.000753459
GOTERM_BP_DIRECT	GO:0016925~protein sumoylation	9	1.92719	2.61342e-05	O75925, P56524, Q9P0W2, Q9ULJ6, Q8N2W9, O00257, O75928, Q9H165, Q8NF64	7.37353	0.0521411	0.000912489	0.000861721
GOTERM_BP_DIRECT	GO:1905168~positive regulation of double-strand break repair via homologous recombination	8	1.71306	2.62747e-05	Q68CP9, Q9Y4A5, Q05BQ5, O96019, Q9NXR8, Q92993, Q8N2W9, Q7Z3K3	8.90705	0.052414	0.000912489	0.000861721
GOTERM_BP_DIRECT	GO:0009653~anatomical structure morphogenesis	14	2.99786	2.87419e-05	O95677, P78337, Q92908, P54198, Q12948, O75398, Q9Y6M1, P55317, O60548, P43694, Q8WW38, Q13485, Q99504, Q9UIU6	4.22157	0.0571923	0.000981536	0.000926926
GOTERM_CC_DIRECT	GO:0005634~nucleus	388	83.0835	5.25131e-140	Q9H7S9, Q92618, O95677, Q14686, P35659, Q9UPN6, Q12948, Q12824, P20719, Q96JN0, O00268, Q9H165, Q9P2R6, Q76L83, O43439, Q96JM2, Q5T481, Q9Y2G9, Q8N3U4, Q9Y2X0, Q5VWG9, A0JLT2, Q13485, Q13363, Q9NWA0, Q15788, Q9H4L4, O00716, Q5H9F3, Q9Y2X9, Q9ULG1, O75376, Q9NQV6, Q96F45, Q8IVH2, O15090, O60216, P37275, O15409, Q92841, Q8WY36, Q8NHM5, Q96EB6, Q9UK53, O75925, Q8IVW6, Q9H944, P12757, Q969J2, P54198,…	2.9055	1.43361e-137	1.43361e-137	1.2078e-137
GOTERM_CC_DIRECT	GO:0005654~nucleoplasm	327	70.0214	5.41397e-132	Q14686, P35659, Q9UPN6, Q12948, Q12824, Q96JN0, O00268, Q9H165, Q76L83, Q9P2R6, O43439, Q96JM2, Q8N3U4, Q9Y2X0, Q5VWG9, Q13485, Q9HAV7, Q13363, Q9NWA0, Q9H4L4, Q15788, O00716, Q5H9F3, Q9Y2X9, O43447, Q9ULG1, O75376, O60216, P37275, Q8IWI9, Q92841, Q8WY36, Q8NHM5, Q13495, Q96EB6, Q9UQR1, O75925, Q8IVW6, Q9H944, P12757, Q969J2, P54198, Q9Y6Q9, P31274, Q9H147, P12755, O75362, P31277, Q7Z3K3, Q8TD26,…	3.66465	1.47801e-129	7.39007e-130	6.22606e-130
GOTERM_CC_DIRECT	GO:0000785~chromatin	157	33.6188	1.28605e-84	Q9H8M2, Q12948, Q12824, P20719, O00268, Q9Y4C1, Q86U70, Q8N3U4, O15119, Q13485, Q9UPW0, Q9Y6X8, Q9UPW6, P56524, Q15788, O00716, O96019, P50548, O75376, Q9NQV6, P55317, Q8IVH2, Q9H2P0, P37275, O15409, O60216, Q8IWI9, Q14186, Q8WY36, Q96EB6, Q86T24, Q09472, P83916, Q6AI39, P54198, Q9Y6Q9, P31274, P19793, Q63HK5, P31277, O60548, Q7Z3K3, Q96L73, Q8TD26, P13056, Q9BQE9, Q92793, Q96GM5, Q9P2D1, Q14190,…	6.44931	3.51092e-82	1.17031e-82	9.85973e-83
GOTERM_CC_DIRECT	GO:0005667~transcription factor complex	52	11.1349	3.73012e-36	Q9UKL0, Q14686, O75461, Q71SY5, P31260, Q86U70, Q6PJG2, Q13485, Q9UIU6, P05412, Q9NWA0, Q9UPW6, Q15788, Q9BWW4, P78337, Q9NVC6, O00716, Q13207, Q08117, Q9ULK4, Q9P2K3, Q14186, Q15596, Q09472, P61968, P12757, Q15911, P19793, P12755, Q92793, Q6VMQ6, Q96PK6, Q9UJU2, O60341, Q92993, Q99504, P06400, P27540, P35869, Q92908, Q9HBZ2, Q02078, Q04724, Q04727, Q04726, Q8N196, Q9UI36, Q96PN7, P21675, P28347	10.1509	1.01832e-33	2.54581e-34	2.14482e-34
GOTERM_CC_DIRECT	GO:0016514~SWI/SNF complex	23	4.92505	8.67278e-31	Q9C0K0, Q9H8M2, Q8TAQ2, P51531, Q969G3, Q8NFD5, Q6AI39, O96019, Q4VC05, Q12824, P51532, Q9H165, Q8WUZ0, Q6STE5, Q9BQE9, Q68CP9, Q96GM5, O14497, Q92785, Q92784, Q9NZM4, Q92922, P06400	35.0207	2.36767e-28	4.73534e-29	3.98948e-29
GOTERM_CC_DIRECT	GO:0016363~nuclear matrix	29	6.20985	2.91135e-20	Q9H7S9, Q8TAQ2, O15265, Q5T3J3, P52272, P54253, Q9UPN6, Q12824, Q9H165, Q96GM5, P61962, Q8N3U4, Q6ZW49, Q8N2W9, Q01826, P23246, Q9UPW6, Q969G3, Q8WXF1, O96019, O43823, Q9Y618, P51532, O60216, Q68CP9, P43243, Q92922, Q15233	10.269	7.94799e-18	1.32467e-18	1.11602e-18
GOTERM_CC_DIRECT	GO:0071565~nBAF complex	14	2.99786	1.14081e-19	Q8TAQ2, P51531, Q969G3, Q8NFD5, Q12824, O75177, P51532, Q6STE5, Q92782, Q96GM5, O14497, Q92785, Q92784, Q92922	39.9693	3.11441e-17	4.44916e-18	3.74838e-18
GOTERM_CC_DIRECT	GO:0000118~histone deacetylase complex	19	4.06852	5.42819e-19	Q9UKL0, Q9UPW6, P56524, O60907, Q9H147, O75376, O75362, Q9P2R6, Q96BD5, Q9Y6J9, Q96ST3, Q9P2K3, Q9Y4C1, Q9BZK7, O15379, Q6PJG2, P45973, Q15652, Q96PN7	19.7251	1.4819e-16	1.85237e-17	1.5606e-17
GOTERM_CC_DIRECT	GO:0017053~transcriptional repressor complex	19	4.06852	6.65059e-16	P05412, Q9UKL0, P56524, P56545, Q9HAZ2, P31274, Q9Y618, O60907, P12755, O75376, Q9NQV6, Q06330, Q96QT6, Q96ST3, Q01664, Q9BZK7, O15379, P45973, Q13363	13.9985	1.81855e-13	2.01735e-14	1.69959e-14
GOTERM_CC_DIRECT	GO:0016592~mediator complex	16	3.42612	8.46883e-15	Q9NWA0, Q9NVC6, Q9H944, O75448, Q15528, Q13503, O75586, Q71F56, Q9ULK4, Q93074, Q71SY5, O60244, Q9Y2X0, A0JLT2, Q96RN5, Q9UHV7	16.9969	2.30349e-12	2.31199e-13	1.94783e-13
GOTERM_CC_DIRECT	GO:0071564~npBAF complex	11	2.35546	2.06893e-14	Q8TAQ2, P51531, Q8NFD5, Q969G3, Q96GM5, O96019, O14497, Q12824, Q92922, P51532, Q6STE5	35.8908	5.63749e-12	4.70681e-13	3.96544e-13
GOTERM_CC_DIRECT	GO:0035060~brahma complex	11	2.35546	2.06893e-14	Q8TAQ2, P51531, Q8NFD5, Q969G3, Q96GM5, O96019, O14497, Q12824, Q92784, Q92922, Q6STE5	35.8908	5.63749e-12	4.70681e-13	3.96544e-13
GOTERM_CC_DIRECT	GO:0070847~core mediator complex	13	2.78373	7.47566e-14	Q9NWA0, Q9NVC6, Q9H944, O75448, Q15528, Q13503, O75586, Q9ULK4, Q71SY5, O60244, Q9Y2X0, A0JLT2, Q96RN5	22.8396	2.0398e-11	1.56989e-12	1.32262e-12
GOTERM_CC_DIRECT	GO:0016604~nuclear body	36	7.70878	1.4729e-13	Q9Y2K1, P83916, P78364, Q15637, Q15911, P15822, P12755, Q9P2R6, P57071, P38398, Q92793, Q9H9B1, Q01543, Q9UGU0, Q9NPG3, Q14190, Q6VMQ6, Q9H7L9, P61962, P43694, Q01826, Q15723, P27540, Q9P0W2, P46100, Q69YN4, Q9Y618, Q9C086, Q9ULG1, O00257, Q00403, O95409, Q6NT76, Q15596, Q92766, Q13495	4.58064	4.02202e-11	2.87215e-12	2.41976e-12
GOTERM_CC_DIRECT	GO:1990907~beta-catenin-TCF complex	10	2.14133	6.92181e-13	Q04724, Q04727, Q04726, Q86UU0, Q86U70, Q9NQB0, Q9UJU2, Q9HCS4, Q9BRQ0, O00512	35.1378	1.88977e-10	1.25977e-11	1.06134e-11
GOTERM_CC_DIRECT	GO:0090575~RNA polymerase II transcription factor complex	21	4.49679	2.99189e-12	P05412, Q15788, A0AVK6, P27540, P61968, O00716, P19793, O75461, P15336, Q9H2P0, P17544, Q00403, P17482, Q14186, P43694, Q13485, P40424, Q15596, Q15233, P23246	7.73599	8.168e-10	5.10491e-11	4.30084e-11
GOTERM_CC_DIRECT	GO:0016605~PML body	19	4.06852	2.88074e-11	Q12873, O75925, P12757, P46100, P54198, Q86Z02, P12755, P13056, Q9NPG3, Q9NQB0, Q92794, Q9BZR9, Q6NT76, Q8N2W9, O75928, P45973, Q01826, Q96EB6, P06400	7.89004	7.86442e-09	4.62613e-10	3.89747e-10
GOTERM_CC_DIRECT	GO:0035097~histone methyltransferase complex	11	2.35546	5.46005e-11	Q9H4Z2, Q14686, Q9UPS6, Q15291, O15550, Q8NEZ4, O14686, Q6ZW49, P45973, Q9BTK6, Q03164	20.0988	1.49059e-08	8.28108e-10	6.97673e-10
GOTERM_CC_DIRECT	GO:0016607~nuclear speck	34	7.28051	1.08909e-09	O75529, O75925, Q86V81, O95391, Q03112, Q86Z02, O75362, Q9H2Y7, Q9Y5S9, Q96KQ7, Q96PK6, Q99728, Q92794, O75928, Q86YC2, P23246, Q6DJT9, P56524, Q9BQ04, Q9UPS6, Q8WXF1, P49750, Q69YN4, Q86YP4, O43447, O00257, Q9BWF3, Q92841, Q92585, Q9UI36, Q92766, Q15233	3.4901	2.97322e-07	1.56485e-08	1.31837e-08
GOTERM_CC_DIRECT	GO:0042382~paraspeckles	7	1.49893	2.0491e-08	Q8WXF1, P52272, P41182, Q9H165, Q15233, P23246	31.9754	5.59404e-06	2.79703e-07	2.35647e-07
GOTERM_CC_DIRECT	GO:0016586~RSC complex	8	1.71306	2.18571e-08	Q8TAQ2, Q68CP9, Q969G3, Q96GM5, O96019, Q12824, Q92922, P51532	22.8396	5.96696e-06	2.84142e-07	2.39387e-07
GOTERM_CC_DIRECT	GO:0071339~MLL1 complex	10	2.14133	4.45931e-08	Q9H4L4, Q8IWI9, Q15291, Q7Z3B3, O75461, O00268, Q16594, P21675, Q03164	13.0512	1.21738e-05	5.5336e-07	4.66201e-07
GOTERM_CC_DIRECT	GO:0033276~transcription factor TFTC complex	8	1.71306	5.85406e-08	O75529, Q9Y4A5, Q14CW9, O15265, Q6P1X5, Q9HBM6, O00268, Q16594	20.3019	1.59815e-05	6.94852e-07	5.85406e-07
GOTERM_CC_DIRECT	GO:0005694~chromosome	23	4.92505	6.57945e-08	Q09472, Q2KHR3, Q9P0W2, Q9UPS6, Q13601, Q9H147, Q96GQ7, Q96L73, O60216, P38398, O60885, Q6N021, Q8NFU7, Q9H9B1, Q00403, Q8N3U4, Q8NHM5, Q5TGY3, Q6ZW49, O43151, Q69YH5, Q15233, A6NHR9	4.05645	1.79617e-05	7.48412e-07	6.3053e-07
GOTERM_CC_DIRECT	GO:0016580~Sin3 complex	8	1.71306	2.90831e-07	Q96QT6, Q96ST3, Q8NFU7, Q9NP50, Q9H7L9, Q4LE39, Q5PSV4, Q9UK53	16.6106	7.93937e-05	3.17587e-06	2.67565e-06
GOTERM_CC_DIRECT	GO:0031519~PcG protein complex	8	1.71306	5.68297e-07	P78364, Q9BSM1, Q8NHM5, Q8N488, O00257, Q3KNV8, Q86SE9, Q14781	15.2264	0.000155133	5.96712e-06	5.02724e-06
GOTERM_CC_DIRECT	GO:0044666~MLL3/4 complex	7	1.49893	6.98842e-07	Q14686, Q15291, O15550, Q8NEZ4, O14686, Q6ZW49, Q9BTK6	19.9847	0.000190766	7.06607e-06	5.9531e-06
GOTERM_CC_DIRECT	GO:0000124~SAGA complex	8	1.71306	7.74513e-07	Q9Y6J9, O75529, Q9Y4A5, Q14CW9, O15265, Q86TJ2, Q8NEM7, Q16594	14.6173	0.00021142	7.5515e-06	6.36207e-06
GOTERM_CC_DIRECT	GO:0010494~cytoplasmic stress granule	13	2.78373	1.08225e-06	Q7Z739, Q9BQ04, Q92615, Q92945, Q8TB72, Q5TC82, P26196, Q01085, Q9Y6M1, Q99700, Q9BWF3, Q9BYJ9, Q9Y5A9, Q14671	6.25084	0.00029541	1.0188e-05	8.58333e-06
GOTERM_CC_DIRECT	GO:0005669~transcription factor TFIID complex	9	1.92719	5.16676e-06	Q9Y6J9, Q6P1X5, Q00403, Q9HBM6, Q5VWG9, O00268, Q16594, P21675	9.13584	0.00140953	4.70175e-05	3.96118e-05
GOTERM_CC_DIRECT	GO:0000776~kinetochore	15	3.21199	1.34191e-05	Q8TAQ2, Q969G3, O96019, Q12824, O75177, P51532, O75151, Q96ST3, Q68CP9, Q96GM5, Q00403, Q7Z3B3, Q92993, Q92922, P45973	4.22956	0.00365674	0.000118175	9.95611e-05
GOTERM_CC_DIRECT	GO:0035102~PRC1 complex	6	1.2848	1.74118e-05	P78364, Q9BSM1, O00257, Q3KNV8, Q86SE9, Q14781	17.1297	0.00474218	0.000148544	0.000125147
GOTERM_CC_DIRECT	GO:0001650~fibrillar center	14	2.99786	3.98232e-05	Q8WXF1, Q86UU0, Q12824, O75398, P78406, P51532, P55317, P08651, Q8N3U4, Q96PN7, Q15233, Q96EB6, Q92766	4.09942	0.0108131	0.000327148	0.000275619
GOTERM_CC_DIRECT	GO:0035517~PR-DUB complex	4	0.856531	4.07437e-05	Q9C0F0, Q8IXJ9, Q92560, Q76L83	45.6792	0.0110616	0.000327148	0.000275619
GOTERM_MF_DIRECT	GO:0003677~DNA binding	165	35.3319	2.64479e-74	P35659, Q12948, Q86Z02, Q12824, P20719, Q96JN0, O00268, Q76L83, Q96JM2, Q9UGU0, Q86U70, Q4LE39, O60281, Q13485, Q16594, Q9Y6X8, Q9UPW6, P56524, Q15788, Q9P0W2, Q01085, Q8IY57, Q9ULG1, Q9NQV6, P55317, Q9H2P0, P37275, O15409, Q96BD5, O60216, Q8IWI9, Q14186, Q2TAL8, Q8WY36, Q8NHM5, Q14865, O75925, Q09472, Q8IVW6, P83916, Q969J2, P31274, Q9H147, Q63HK5, P31277, Q7Z3K3, Q8TD26, P13056, Q8IXJ9, Q9P2D1,…	5.13318	9.23032e-72	9.23032e-72	7.32607e-72
GOTERM_MF_DIRECT	GO:0003682~chromatin binding	82	17.5589	4.16887e-44	Q9UKL0, Q14686, Q05BQ5, O15164, P41182, Q76L83, Q9P2R6, O60885, Q86U70, P55197, Q8N3U4, P45973, Q13485, Q13363, P05412, Q12873, Q9UPW6, Q15788, Q969G3, P46100, O96019, Q9BRQ0, P55317, Q06330, Q9H2P0, P37275, Q96BD5, O60216, Q92560, Q92922, Q15596, Q15233, Q14781, Q8TAQ2, Q09472, P83916, P78364, Q9C0F0, P12757, Q63HK5, Q96L73, Q8TD26, Q9BTC8, Q96GM5, Q92793, Q8IXJ9, Q6P1X5, Q01543, Q9P2D1, O15379,…	6.84886	1.45493e-41	7.27467e-42	5.77388e-42
GOTERM_MF_DIRECT	GO:0003713~transcription coactivator activity	63	13.4904	2.71315e-43	Q14686, O15164, O75586, Q9ULJ6, Q12824, Q9P2R6, Q14CW9, O60885, O60244, Q86U70, Q9Y2X0, Q16594, Q13363, Q15788, Q9BWW4, Q969G3, Q9NVC6, Q9HAZ2, O96019, Q8IY57, O75177, Q9ULK4, O00512, Q92841, Q8WW38, Q92922, Q15596, Q96EB6, Q14865, Q8TAQ2, O75529, Q8NFD5, Q09472, Q9H944, O75448, Q86UU0, Q9Y6Q9, P38398, Q9BTC8, Q96GM5, Q92793, Q8IXJ9, O60341, Q92993, O14686, Q92794, P51531, P56545, Q13503, Q8NEZ4,…	9.81438	9.46889e-41	3.1563e-41	2.50514e-41
GOTERM_MF_DIRECT	GO:0000978~RNA polymerase II core promoter proximal region sequence-specific DNA binding	120	25.6959	1.45621e-41	Q92618, Q96RE7, Q12948, P20719, Q9H165, O15119, Q13485, Q9UPW0, Q9C0K0, Q9UPW6, P56524, O00716, Q9Y2X9, O15090, P55317, Q8IVH2, P37275, O15409, Q8IWI9, Q8NHM5, Q96EB6, Q86T24, Q9UQR1, P12757, Q969J2, P31274, P19793, P12755, O75362, P15622, P31277, O60548, Q96L73, P57071, P13056, Q9P2D1, Q9UJU2, P49116, Q9NSC2, P40424, A0AVK6, Q6NUN9, O95625, O15550, Q12857, P52747, Q07687, P17544, O60315, Q9H4Z2,…	4.08455	5.08216e-39	1.27054e-39	1.00842e-39
GOTERM_MF_DIRECT	GO:0000981~RNA polymerase II transcription factor activity, sequence-specific DNA binding	121	25.9101	4.75083e-40	Q92618, Q96RE7, Q12948, P20719, O15119, O60281, Q13485, Q9UPW0, Q9Y6X8, Q9UPW6, O00716, Q9Y2X9, P50548, O15090, P55317, Q8IVH2, Q9H2P0, P37275, O15409, Q8IWI9, Q9UPG8, Q14186, Q8WY36, Q86T24, P12757, Q969J2, P31274, P19793, P12755, O75362, Q63HK5, P15622, P31277, O60548, P13056, Q14190, Q9UJU2, P49116, Q96RK0, Q9NSC2, P40424, Q15723, A0AVK6, P35869, O95625, Q12857, Q8IX15, P52747, Q07687, P17544,…	3.91362	1.65804e-37	3.31608e-38	2.63196e-38
GOTERM_MF_DIRECT	GO:0003712~transcription cofactor activity	42	8.99358	5.64184e-33	O75925, Q09472, Q9H944, O75448, O75586, Q12824, Q71F56, Q9H165, Q96L73, Q9Y4A5, O60885, Q71SY5, Q96GM5, Q9Y4C1, Q92793, O60244, Q86U70, Q6VMQ6, Q92993, Q92794, Q8N2W9, Q8N488, O75928, A0JLT2, Q9NWA0, Q9NVC6, Q9HAZ2, Q15528, Q13503, Q8IY57, O75151, Q6STE5, Q96QT6, Q93074, Q92782, Q92785, Q8NEM7, Q92784, Q8NHM5, Q15652, Q96RN5, Q99856, Q9UHV7	12.3025	1.969e-30	3.28167e-31	2.60465e-31
GOTERM_MF_DIRECT	GO:0003700~transcription factor activity, sequence-specific DNA binding	76	16.2741	3.58974e-32	Q9H4I2, Q15853, P41182, Q12948, Q03112, P20719, P19532, Q9H165, Q01167, Q9UKY1, Q02930, Q13485, Q9UPW0, P05412, Q9C0K0, Q6DJT9, P78337, Q2KHR2, O00716, P22670, Q13207, Q9Y2X9, Q14938, O95365, P15336, Q8IVH2, P55317, Q06330, P37275, O15409, Q8IWI9, P17482, Q9UPG8, P08651, Q14186, O95409, Q9NQB0, Q9UQR1, Q15911, P81133, P31274, P19793, O75362, P35712, O60548, Q9H4W6, P13056, Q01543, Q14190, Q9UJU2,…	5.15688	1.25282e-29	1.78974e-30	1.42051e-30
GOTERM_MF_DIRECT	GO:0003714~transcription corepressor activity	47	10.0642	1.23002e-31	Q9UKL0, O75925, P61968, O43251, Q15637, P54198, O60907, Q96JN0, Q9P2R6, Q96L73, O43439, Q9BTC8, Q92793, Q9BZK7, O15379, Q6VMQ6, Q9H1B7, Q8N2W9, Q8N488, Q8IU81, Q6PJG2, Q13363, P06400, P56524, P56545, Q7Z5L9, Q5H9F3, Q9Y618, Q8IY57, Q08117, O75376, O75398, Q6KC79, O00257, P51532, Q96QT6, Q96ST3, Q04724, Q9P2K3, Q04727, Q04726, Q9HBM6, Q6W2J9, Q92785, Q8WW38, Q96PN7, Q96EB6	9.583	4.29277e-29	5.36596e-30	4.25894e-30
GOTERM_MF_DIRECT	GO:0000976~transcription regulatory region sequence-specific DNA binding	46	9.85011	1.7276e-27	Q14865, O75925, Q15911, P19793, Q12948, O60907, O75362, P19532, P35712, P38398, O60885, Q01167, Q6P1X5, Q01543, Q01664, Q9BZK7, P43694, Q4LE39, O14686, P40424, Q13485, Q16594, P23246, P05412, Q12873, P56524, Q6NUN9, O15350, P51531, P35869, Q92908, Q9HAZ2, Q9Y2X9, O75376, Q07687, P14866, O00257, P55317, P17544, Q9H4Z2, Q6W2J9, Q15291, Q92786, Q9NQB0, P26367	8.03923	6.02933e-25	6.69926e-26	5.31718e-26
GOTERM_MF_DIRECT	GO:0001227~transcriptional repressor activity, RNA polymerase II transcription regulatory region sequence-specific binding	49	10.4925	1.27223e-23	Q9Y2K1, Q96RE7, P41182, P50219, O75461, Q9H165, Q01167, O15119, P05412, Q9HAZ2, Q13207, Q9Y2X9, P50548, O95365, Q8IVH2, O15090, P54821, P37275, O15409, P41162, Q969W8, Q86T24, Q9UQR1, O15062, P12757, Q15911, P15822, P12755, Q96DT7, O75362, O15060, Q02086, P13056, Q96KM6, O14529, Q9UJU2, Q9NSC2, Q01826, Q6NUN9, A0AVK6, Q9H334, O75398, P17544, O60315, Q9HBE1, Q96JB3, Q92786, Q9UI36, P26367	6.04784	4.44008e-21	4.44008e-22	3.52407e-22
GOTERM_MF_DIRECT	GO:1990837~sequence-specific double-stranded DNA binding	62	13.2762	1.68973e-23	Q15853, P41182, P50219, P20719, P19532, P31260, Q02930, O15119, Q9UIU6, Q9UPW0, P05412, Q9C0K0, P78337, Q2KHR2, O00716, P22670, Q13207, Q9Y2X9, Q14938, O95365, P15336, P55317, P17482, P41162, P08651, Q8WY36, Q86T24, P31274, P19793, P15822, P15622, P31277, O60548, Q02086, P13056, O14529, Q01543, Q01664, Q9UJU2, O95936, P49116, P43694, P40424, Q15723, A0AVK6, P27540, P35869, Q96A47, Q92908, P55771,…	4.60508	5.89716e-21	5.36106e-22	4.25505e-22
GOTERM_MF_DIRECT	GO:0043565~sequence-specific DNA binding	47	10.0642	1.5977e-21	Q86T24, Q9UQR1, Q15853, P41182, P19793, Q12948, O60548, Q9P2R6, P13056, Q8WUU5, O14529, Q01167, Q9BTC8, Q01543, Q01664, Q9UJU2, O95936, P43694, P49116, O15119, Q13485, Q01826, Q9UPW0, Q15723, P27540, O00716, Q9HAZ2, Q13207, Q08050, Q9Y2X9, Q9H334, Q86YP4, Q02078, P50548, Q8IVH2, P55317, Q06330, O15409, O60315, Q9UPG8, P20264, P24468, Q9NQB0, Q9Y462, Q6NT76, P21675	5.68294	5.57596e-19	4.64663e-20	3.68801e-20
GOTERM_MF_DIRECT	GO:0005515~protein binding	387	82.8694	4.64535e-19	Q9H7S9, Q92618, O95677, Q92615, Q12948, Q12824, P20719, Q96JN0, O00268, Q9P2R6, Q96JM2, Q5T481, Q8N3U4, Q9Y2X0, Q9NWA0, Q7Z739, Q9H4L4, Q9Y2X9, Q9NQV6, Q8IVH2, O60216, P37275, O15409, Q8IWI9, Q92841, Q96EB6, Q9UK53, O75925, Q9H944, Q969J2, O60548, Q7Z3K3, P13056, Q96KM6, Q8IXJ9, Q9Y294, Q9UJU2, P49116, O14686, P26599, O75928, P40424, P06400, Q17R98, Q6NUN9, P31943, Q92945, Q9NQX0, Q9NP50, O15550,…	1.27179	1.62123e-16	1.2471e-17	9.89817e-18
GOTERM_MF_DIRECT	GO:0042393~histone binding	34	7.28051	7.956e-18	Q8TAQ2, P35659, P78364, Q05BQ5, P54198, O60907, Q8TD26, Q9P2D1, Q9BZK7, Q9Y2G9, P55197, Q9Y294, Q9UJU2, Q92993, O14686, Q969R5, Q92794, Q12873, P56524, P51531, P46100, P55198, Q8NEZ4, Q9ULG1, Q9BRQ0, P51532, Q8NB78, Q92782, Q15291, Q92785, Q9HCM1, Q92784, Q92922, Q96EB6	6.7024	2.77664e-15	1.98332e-16	1.57415e-16
GOTERM_MF_DIRECT	GO:0061629~RNA polymerase II sequence-specific DNA binding transcription factor binding	32	6.85225	1.46025e-17	Q09472, P54198, Q12948, Q92793, Q86U70, O60341, O95936, P43694, Q92794, O15119, O75928, Q13485, Q13363, P06400, P05412, P56524, O15350, P35869, P27540, P78337, P28370, Q02078, O75376, P15336, P54821, Q06330, Q96ST3, Q8TEK3, Q9NQB0, Q8WW38, P21675	7.11774	5.09626e-15	3.39751e-16	2.69659e-16
GOTERM_MF_DIRECT	GO:0001228~transcriptional activator activity, RNA polymerase II transcription regulatory region sequence-specific binding	49	10.4925	4.78255e-17	Q12948, Q03112, P20719, P19532, Q01167, P31260, O15119, O60281, Q13485, Q9UIU6, Q9UPW0, P05412, Q9C0K0, Q9UPW6, Q6DJT9, P78337, O00716, Q9HAZ2, P15336, P55317, P54821, Q06330, Q9UPG8, P08651, Q14186, Q92766, Q6IQ21, O60548, Q9H4W6, P57071, Q01543, Q01664, Q9UJU2, P49116, P43694, P40424, O15350, P55771, Q9HBZ2, Q12857, Q02078, P52747, Q07687, P13378, Q86V15, Q96K83, Q8N196, O95948, P26367	4.21971	1.66911e-14	1.04319e-15	8.27979e-16
GOTERM_MF_DIRECT	GO:0046872~metal ion binding	131	28.0514	1.63687e-15	Q9H7S9, Q92618, O95677, Q9H165, Q9H2Y7, Q76L83, Q9P2R6, O43439, Q96JM2, Q9UGU0, Q5VWG9, O60281, Q13485, Q9Y6X8, Q9C0K0, P56524, Q9Y2X9, Q8IY57, Q9NQV6, Q96F45, Q9BRQ0, O15090, Q8IVH2, O15409, Q96BD5, Q9UPG8, Q8NHM5, P42694, Q96EB6, Q9UK53, Q86T24, Q9UQR1, Q09472, P61968, Q969J2, O75362, Q63HK5, P15622, Q7Z3K3, Q96L73, P57071, Q96KM6, Q92793, Q9BTC8, Q8IXJ9, O15014, Q92794, O14686, Q9NSC2, Q99504,…	2.00105	5.81202e-13	3.36039e-14	2.66713e-14
GOTERM_MF_DIRECT	GO:0000977~RNA polymerase II regulatory region sequence-specific DNA binding	37	7.92291	4.65551e-13	O15062, P81133, P19793, Q12948, Q96DT7, O75461, Q96KM6, O14529, Q96KQ7, Q14190, Q9UJU2, P43694, P49116, Q96RK0, P40424, Q01826, P06400, Q15788, Q9UPW6, O00716, Q08050, P55771, Q02078, Q07687, O75398, P13378, Q86V15, P15336, Q9H2P0, Q6W2J9, P41162, Q14186, Q969W8, Q8WY36, Q9UI36, Q92766, Q9C0D4	4.27497	1.62465e-10	9.02651e-12	7.16431e-12
GOTERM_MF_DIRECT	GO:0030374~ligand-dependent nuclear receptor transcription coactivator activity	17	3.64026	5.26125e-13	Q15788, Q9NVC6, Q14686, O75448, Q9Y6Q9, Q9ULJ6, Q6STE5, Q8NF64, Q93074, Q14CW9, O60244, Q96PK6, O60341, Q96PN7, Q15596, Q9UHV7	11.7851	1.83621e-10	9.66409e-12	7.67035e-12
GOTERM_MF_DIRECT	GO:0016922~ligand-dependent nuclear receptor binding	15	3.21199	1.02146e-12	Q15788, Q969G3, Q09472, O15164, Q9Y6Q9, P19793, O75376, Q6STE5, Q92786, O14497, Q9NQB0, Q15596, P21675, Q96EB6	14.1799	3.5647e-10	1.73749e-11	1.37904e-11
GOTERM_MF_DIRECT	GO:0042826~histone deacetylase binding	23	4.92505	1.04548e-12	Q9UPW6, P56524, Q96RE7, Q13207, O43823, Q9Y618, Q02078, O75376, Q96JN0, Q6KC79, Q5PSV4, Q02086, P13056, Q9BTC8, Q6W2J9, Q01664, P31260, O15379, Q9UJU2, Q9H7L9, P45973, P23246	7.13932	3.64878e-10	1.73749e-11	1.37904e-11
GOTERM_MF_DIRECT	GO:0003723~RNA binding	82	17.5589	1.50319e-12	P52597, Q9H0A0, Q92615, P35659, P52272, Q86V81, Q9UPN6, Q8IY67, P13667, Q9H2Y7, P52756, P14314, Q9UGU0, Q5T481, Q9Y5A9, Q99728, Q96A72, Q13084, P05412, Q12873, Q7Z739, P82914, Q969G3, Q8TB72, Q9UPS6, P78332, Q8WXF1, Q13601, Q69YN4, P26196, Q01085, Q96I24, Q9HCM7, Q9BWF3, Q96DH6, Q9NW13, Q9BYJ9, Q92841, Q15032, P42694, Q15233, O43251, O75569, Q96EV2, Q15637, Q9Y6M1, P78406, P30101, Q9Y5S9, Q99700,…	2.30611	5.24631e-10	2.38461e-11	1.89266e-11
GOTERM_MF_DIRECT	GO:0008270~zinc ion binding	59	12.6338	3.81703e-12	Q05BQ5, O15164, Q9ULJ6, O95391, Q9P2R6, Q8NF64, Q14CW9, Q8WUU5, Q9H9B1, Q5T481, Q8N2W9, Q12873, P56524, P37275, Q9BWF3, Q6N021, Q8NFU7, Q8WW38, Q8NHM5, O75925, Q09472, P78364, Q8N806, Q15637, Q15911, P19793, P12755, Q96L73, P13056, P38398, Q9BTC8, Q92793, Q96KQ7, P49116, P43694, Q969R5, Q92794, O75928, Q9BQ04, Q8TE76, Q92908, O95789, Q5TC82, O43823, Q86YP4, Q86TJ2, O75151, Q86UP3, Q8NB78, Q03164,…	2.76359	1.33215e-09	5.72229e-11	4.54176e-11
GOTERM_MF_DIRECT	GO:0003729~mRNA binding	30	6.42398	3.9351e-12	O43251, Q15637, P52272, Q86V81, Q9UPN6, Q8IY67, Q9Y6M1, P52756, Q9Y5S9, Q99700, Q5T481, Q96AE4, Q96PK6, Q9Y5A9, P26599, Q14671, Q7Z739, Q9BQ04, Q92945, Q8TB72, Q5TC82, P26196, Q96I24, O43347, P14866, Q8N5C6, Q9BWF3, Q96DH6, Q9BYJ9	4.89345	1.37334e-09	5.72229e-11	4.54176e-11
GOTERM_MF_DIRECT	GO:0001222~transcription corepressor binding	15	3.21199	5.37723e-12	O15350, P56545, O95785, P41182, Q96JN0, O95365, Q96QT6, Q9H582, Q9H9B1, Q96KQ7, O15379, Q9UJU2, Q13485, P40424, Q13363	12.7329	1.87666e-09	7.50661e-11	5.95797e-11
GOTERM_MF_DIRECT	GO:0002039~p53 binding	17	3.64026	1.39265e-11	O15350, Q09472, O15164, Q12824, P51532, P38398, O60885, Q92793, Q9H9B1, Q00535, Q96KQ7, O60341, Q5VWG9, Q16594, P21675, Q96EB6	9.68634	4.86036e-09	1.86937e-10	1.48371e-10
GOTERM_MF_DIRECT	GO:0004402~histone acetyltransferase activity	12	2.56959	2.33597e-10	Q15788, Q09472, Q92793, O75448, Q00403, Q9Y6Q9, Q92993, Q92794, P15336, Q16594, P21675	14.6803	8.15253e-08	3.01946e-09	2.39653e-09
GOTERM_MF_DIRECT	GO:0046966~thyroid hormone receptor binding	11	2.35546	1.1183e-09	Q93074, Q9NVC6, Q14686, O75448, Q00403, Q9Y6Q9, O75376, Q9Y2X0, Q15652, Q9UHV7, Q96L73	15.2512	3.90286e-07	1.39388e-08	1.10632e-08
GOTERM_MF_DIRECT	GO:1990841~promoter-specific chromatin binding	13	2.78373	5.70675e-08	P56524, Q9BSM1, Q12948, Q6KC79, P15336, P57071, Q00403, Q96KQ7, Q9P2D1, O60341, Q9NQB0, O15014, Q96EB6	8.07054	1.99164e-05	6.86778e-07	5.45093e-07
GOTERM_MF_DIRECT	GO:0070577~lysine-acetylated histone binding	9	1.92719	7.79537e-08	Q9H8M2, O60885, O15164, Q92785, P51532, Q96EB6, P21675, Q03164	14.9739	2.72055e-05	9.06862e-07	7.19773e-07
GOTERM_MF_DIRECT	GO:0031490~chromatin DNA binding	14	2.99786	1.12868e-07	Q09472, P46100, O15550, P41182, P16402, Q9Y4C1, Q92793, Q92560, Q9Y2G9, O15379, O95409, O95936, Q15652, P26367	6.85083	3.93902e-05	1.27068e-06	1.00853e-06
GOTERM_MF_DIRECT	GO:0001223~transcription coactivator binding	11	2.35546	1.65376e-07	Q9NWA0, P17544, Q09472, P35869, Q71SY5, Q92908, Q92793, O75586, Q14135, Q13485, Q96PN7	9.53203	5.77147e-05	1.80364e-06	1.43154e-06
GOTERM_MF_DIRECT	GO:0042809~vitamin D receptor binding	7	1.49893	7.6811e-07	Q93074, Q9NVC6, O75448, O60244, P19793, Q9Y2X0, Q9UHV7	19.4107	0.000268035	8.12335e-06	6.44747e-06
GOTERM_MF_DIRECT	GO:0035064~methylated histone binding	12	2.56959	2.15582e-06	P83916, Q8TE76, P46100, Q15291, Q05BQ5, Q9NXR8, Q969R5, O00257, P45973, O75151, Q9UK53, Q14781	6.48223	0.0007521	2.15484e-05	1.71029e-05
GOTERM_MF_DIRECT	GO:0001221~transcription cofactor binding	9	1.92719	2.16101e-06	P56545, Q09472, P19793, P51532, P26367, P40424, Q6STE5, Q8TD26, Q13363	10.1175	0.000753909	2.15484e-05	1.71029e-05
KEGG_PATHWAY	hsa03082:ATP-dependent chromatin remodeling	33	7.06638	5.67557e-26	Q9H8M2, Q8TAQ2, Q8NFD5, Q6AI39, Q4VC05, Q12824, Q8WUZ0, Q9BQE9, Q9Y4A5, Q96GM5, Q9BTC8, Q92993, Q9NZM4, Q12873, P51531, Q969G3, O96019, P28370, Q86YP4, Q9C086, Q9ULG1, O75177, P51532, Q6STE5, Q9BXF3, Q68CP9, Q92782, Q9NXR8, Q92785, O14497, Q92784, Q92922, Q53TQ3	11.9512	9.19442e-24	9.19442e-24	8.62687e-24
KEGG_PATHWAY	hsa03083:Polycomb repressive complex	27	5.78158	8.89971e-23	Q09472, P78364, Q9C0F0, Q96JN0, O75461, Q9HAH7, Q76L83, Q01167, Q92793, Q8IXJ9, P61962, Q969R5, Q8N488, Q86SE9, Q9BSM1, Q5H9F3, Q8IY57, O00257, Q3KNV8, Q9HCM7, Q8WXX7, Q8IWI9, Q6W2J9, Q92560, Q14186, Q8NHM5, Q14781	13.6197	1.44175e-20	7.20877e-21	6.76378e-21
KEGG_PATHWAY	hsa05225:Hepatocellular carcinoma	20	4.28266	1.20879e-08	Q8TAQ2, P51531, Q969G3, Q8NFD5, O00716, O96019, Q12824, P51532, Q6STE5, Q68CP9, Q92782, Q96GM5, O14497, Q9UJU2, Q9HCS4, Q9NQB0, Q92784, Q92922, Q13485, P06400	5.04435	1.95823e-06	6.52744e-07	6.12451e-07
KEGG_PATHWAY	hsa04919:Thyroid hormone signaling pathway	17	3.64026	1.93756e-08	Q15788, Q09472, Q9NVC6, O75448, Q9Y6Q9, P19793, Q71F56, O75376, Q93074, Q96ST3, Q92793, O60244, O15379, P43694, Q9Y2X0, Q15596, Q9UHV7	5.95317	3.13885e-06	7.84714e-07	7.36275e-07
KEGG_PATHWAY	hsa04330:Notch signaling pathway	12	2.56959	1.6294e-07	Q04724, P56545, Q09472, Q04727, P0C7T5, Q04726, Q92793, P54253, Q9Y618, Q92585, Q06330, Q13363	8.20114	2.63959e-05	5.27925e-06	4.95337e-06
KEGG_PATHWAY	hsa03022:Basal transcription factors	10	2.14133	7.75353e-07	Q9Y6J9, O75529, Q6P1X5, Q00403, Q9HBM6, Q5VWG9, O00268, Q16594, P21675	9.41612	0.000125599	2.09345e-05	1.96423e-05
KEGG_PATHWAY	hsa00310:Lysine degradation	11	2.35546	1.76687e-06	Q9NQX0, Q9HAZ2, Q8TEK3, Q9H9B1, Q9UPS6, Q96KQ7, Q03112, Q8NEZ4, O14686, Q96L73, Q03164	7.39838	0.000286193	4.08905e-05	3.83664e-05
KEGG_PATHWAY	hsa05202:Transcriptional misregulation in cancer	18	3.85439	2.63667e-06	Q9C0K0, O15550, Q9HBZ2, P19793, P41182, O75177, O75376, P19532, Q03164, P37275, Q96ST3, Q8TEK3, Q01543, P31260, Q86U70, Q15652, P40424, Q9UIU6	3.95184	0.000427049	5.33925e-05	5.00967e-05
KEGG_PATHWAY	hsa04714:Thermogenesis	19	4.06852	8.06246e-06	Q92618, Q8TAQ2, P51531, Q969G3, Q8NFD5, Q9HAZ2, O96019, Q12824, P51532, P15336, Q6STE5, Q92782, Q96GM5, Q9Y4C1, Q02930, O14497, O60341, Q92784, Q92922	3.47017	0.00130527	0.000145124	0.000136166
KEGG_PATHWAY	hsa04310:Wnt signaling pathway	16	3.42612	1.35476e-05	P05412, P56545, Q09472, O60907, P19784, Q04724, Q04727, Q04726, Q92793, Q9BZK7, Q9UJU2, Q9HCS4, Q9NQB0, Q13485, Q96EB6, Q13363	3.89633	0.00219233	0.000219472	0.000205924

## Sheet: Dataset 2C NFIC
Category	Term	Count	%	PValue	Genes	Fold Enrichment	Bonferroni	Benjamini	FDR
GOTERM_BP_DIRECT	GO:0006357~regulation of transcription from RNA polymerase II promoter	228	47.8992	1.98115e-117	Q92618, Q12948, Q12824, P20719, Q96JN0, O00268, Q9H165, Q9Y2X0, A0JLT2, Q13485, Q13363, O00712, Q9NWA0, O00716, Q13129, O75376, Q8IVH2, P0CJ78, O60216, P37275, O15409, Q8IWI9, Q92841, Q8WY36, Q8NHM5, Q9UQR1, O75925, Q8IVW6, Q969J2, P54198, P31274, P31277, Q8TF68, Q2M1K9, P13056, Q15561, Q9UJU2, P49116, Q96RK0, O75928, P40424, P06400, Q6IQ32, Q6NUN9, P35869, Q14119, Q13029, Q9Y618, Q12857, Q86TJ2,…	5.59056	3.97022e-114	3.97022e-114	3.75031e-114
GOTERM_BP_DIRECT	GO:0045944~positive regulation of transcription from RNA polymerase II promoter	180	37.8151	2.359e-96	Q14686, P18085, Q12948, Q12824, P20719, Q9H165, Q76L83, Q9Y4C1, Q96JM2, Q9UGU0, Q9Y2G9, Q86U70, Q4LE39, O15119, Q5VWG9, O60281, A0JLT2, Q13485, Q16594, Q9UPW0, Q9NWA0, Q9C0K0, O00712, Q9UPW6, P56524, Q15788, O00716, Q13129, Q96I24, Q9ULG1, Q9NQV6, O75132, P55317, P37275, Q9UPG8, Q92841, Q14186, Q96EB6, Q9UQR1, Q09472, P61968, Q8IVW6, Q9Y6Q9, P19793, P12755, Q7Z3K3, Q8TF68, Q8TD26, P57071, Q92793,…	6.21917	4.72743e-93	2.36372e-93	2.23279e-93
GOTERM_BP_DIRECT	GO:0000122~negative regulation of transcription from RNA polymerase II promoter	154	32.3529	5.52184e-83	Q96RE7, Q8N108, Q12948, Q96JN0, Q9H165, O43439, Q86U70, Q4LE39, O15119, Q5VWG9, P45973, Q13485, Q13363, Q9NWA0, Q9Y6X8, O00712, Q9UPW6, P56524, Q5H9F3, Q9Y2X9, P50548, O75376, O15090, P55317, Q8IVH2, P37275, O15409, Q96BD5, Q8NHM5, Q96EB6, Q9UK53, Q86T24, Q9UQR1, Q14865, O75925, Q09472, P61968, P83916, P12757, P19793, P12755, O75362, Q96L73, P13056, Q96KM6, Q92793, Q9BTC8, P52739, Q14190, O15379,…	6.45205	1.10658e-79	3.68859e-80	3.48428e-80
GOTERM_BP_DIRECT	GO:0045892~negative regulation of transcription, DNA-templated	110	23.1092	6.84909e-67	Q9H7S9, Q9UKL0, Q96RE7, Q05BQ5, Q9P2R6, O43439, Q9Y2G9, Q86U70, O15119, P45973, Q13485, Q13363, Q9Y6X8, P56524, Q9Y2X9, Q8IY57, O75376, Q96F45, P37275, O15409, Q9P2K3, Q92560, Q96EB6, Q86T24, Q9UQR1, Q14865, P83916, O43251, P54198, O75362, Q63HK5, Q2M1K9, Q9BTC8, O15379, Q9UJU2, Q969R5, Q92794, Q96RK0, Q9NSC2, P23246, P06400, Q17R98, Q15723, Q6NUN9, P51531, P35869, P56545, Q9Y618, P51532, Q96ST3,…	7.92274	1.37256e-63	3.43139e-64	3.24133e-64
GOTERM_BP_DIRECT	GO:0045893~positive regulation of transcription, DNA-templated	112	23.5294	3.63147e-59	Q92618, Q14686, Q05BQ5, Q12948, O00268, Q9P2R6, Q9Y4C1, Q9Y2X0, Q13485, Q16594, Q13363, O00712, P56524, Q15788, O96019, Q13129, Q9Y2X9, Q96I24, Q8IY57, Q9ULG1, Q8IWI9, Q2TAL8, Q9UK53, Q14865, O75925, O75529, Q09472, Q6AI39, O15265, P19793, Q2M1K9, Q96L73, Q92793, Q9BTC8, Q96GM5, Q6P1X5, Q9UJU2, Q92794, Q9NSC2, Q15723, P51531, P35869, Q9C086, Q12857, Q86TJ2, P51532, Q6STE5, Q9Y6J9, Q93074, Q9HBE1,…	6.54873	7.27746e-56	1.45549e-56	1.37487e-56
GOTERM_BP_DIRECT	GO:0006338~chromatin remodeling	80	16.8067	1.83919e-56	Q9H8M2, Q9Y2K1, Q8N108, Q12824, Q8WUZ0, Q9P2R6, O60885, Q8WUU5, Q9Y4C1, Q68DK7, Q16594, Q12873, Q9UPW6, P56524, Q15788, Q969G3, Q9UPS6, P46100, O96019, P28370, Q9ULG1, O95365, P55317, Q8NFU7, Q92560, Q8NHM5, Q92922, Q3L8U1, Q8TAQ2, Q8NFD5, Q6AI39, P78364, P54198, Q9Y6Q9, Q4VC05, Q96L73, Q8TD26, Q9BTC8, Q96GM5, Q92793, Q96KQ7, Q9P2D1, Q9H7L9, O95936, Q9NZM4, Q8N488, Q6ZW49, Q01826, Q99504, P23246,…	10.1349	3.68573e-53	6.14288e-54	5.80263e-54
GOTERM_BP_DIRECT	GO:0006325~chromatin organization	68	14.2857	4.11762e-44	Q9H8M2, Q9UKL0, O95677, Q05BQ5, Q9NP66, Q14CW9, O60885, Q8WUU5, Q96JM2, Q9Y4C1, Q9H9B1, Q9NPG3, Q68DK7, P45973, Q12873, P56524, Q9P0W2, Q9UPS6, P46100, Q5H9F3, P55198, O75177, O75376, O95365, P55317, Q96BD5, Q6N021, Q8NFU7, Q92560, Q8NHM5, Q96EB6, Q9UK53, Q14781, Q3L8U1, Q09472, P83916, P54198, Q96L73, Q8TD26, Q9Y4A5, Q8IXJ9, Q96KQ7, Q9BZK7, O15379, Q9H7L9, O60341, Q92993, O14686, Q969R5, Q01826,…	8.98925	8.2517e-41	1.17881e-41	1.11352e-41
GOTERM_BP_DIRECT	GO:0006355~regulation of transcription, DNA-templated	101	21.2185	7.90266e-36	Q9H7S9, Q92618, Q8N108, Q05BQ5, Q12948, Q76L83, Q9P2R6, Q8WUU5, Q9Y2G9, Q4LE39, Q13485, Q16594, O96019, Q9Y2X9, Q8IY57, O15090, P37275, Q9UK53, O75529, Q969J2, P54198, O75362, P15622, Q2M1K9, Q96L73, Q92793, Q9BTC8, Q8IXJ9, Q9P2D1, Q14190, P49116, Q969R5, Q92794, O14686, P23246, P06400, Q6NUN9, P51531, P35869, Q92945, O95625, Q13029, Q12857, Q8IX15, P52747, P51532, P17544, O60315, Q9Y6J9, Q04724,…	4.23988	1.58369e-32	1.97962e-33	1.86997e-33
GOTERM_BP_DIRECT	GO:1902459~positive regulation of stem cell population maintenance	24	5.04202	1.74803e-25	Q9H8M2, P51531, Q969G3, Q6AI39, Q9NP50, O96019, Q9Y6Q9, Q4VC05, Q12824, Q5PSV4, P51532, Q8WUZ0, Q96ST3, Q8NFU7, Q96GM5, Q15561, O14497, Q9H7L9, Q92785, Q4LE39, Q8NHM5, Q9NZM4, Q92922, Q9UK53	21.7362	3.50306e-22	3.89228e-23	3.67669e-23
GOTERM_BP_DIRECT	GO:0070316~regulation of G0 to G1 transition	16	3.36134	7.33894e-19	Q8TAQ2, P51531, Q969G3, Q8NFD5, O96019, Q4VC05, Q12824, P51532, Q8WUZ0, Q6STE5, Q68CP9, Q92782, Q96GM5, O14497, Q92785, Q92922	27.2427	1.47072e-15	1.47072e-16	1.38926e-16
GOTERM_BP_DIRECT	GO:0060261~positive regulation of transcription initiation from RNA polymerase II promoter	21	4.41176	1.91342e-18	Q9NWA0, Q9NVC6, O75448, Q15528, Q13503, O75586, Q9ULK4, O00268, Q93074, Q71SY5, Q6P1X5, O60244, Q6ZW49, Q9Y2X0, Q5VWG9, A0JLT2, Q16594, Q96RN5, P21675, Q9UHV7	15.1509	3.8345e-15	3.48591e-16	3.29283e-16
GOTERM_BP_DIRECT	GO:2000819~regulation of nucleotide-excision repair	16	3.36134	3.7278e-18	Q8TAQ2, P51531, Q969G3, Q8NFD5, O96019, Q4VC05, Q12824, P51532, Q8WUZ0, Q6STE5, Q68CP9, Q92782, Q96GM5, O14497, Q92785, Q92922	25.2247	7.47051e-15	6.22543e-16	5.88061e-16
GOTERM_BP_DIRECT	GO:2000781~positive regulation of double-strand break repair	18	3.78151	2.08599e-17	Q8TAQ2, P51531, Q969G3, Q8NFD5, Q08050, O96019, Q4VC05, Q12824, P51532, Q8WUZ0, Q6STE5, Q68CP9, Q92782, Q96GM5, O14497, Q92785, Q92922, Q96EB6	18.2429	4.18032e-14	3.21563e-15	3.03752e-15
GOTERM_BP_DIRECT	GO:0051123~RNA polymerase II transcriptional preinitiation complex assembly	20	4.20168	8.42838e-17	Q9NWA0, Q9NVC6, O75448, Q15528, Q13503, O75586, Q9ULK4, O00268, Q9Y6J9, Q71SY5, Q00403, Q6P1X5, O60244, Q9Y2X0, Q5VWG9, A0JLT2, Q16594, Q96RN5, P21675	13.9563	2.22489e-13	1.20646e-14	1.13964e-14
GOTERM_BP_DIRECT	GO:0030071~regulation of mitotic metaphase/anaphase transition	16	3.36134	9.71012e-16	Q8TAQ2, P51531, Q969G3, Q8NFD5, O96019, Q4VC05, Q12824, P51532, Q8WUZ0, Q6STE5, Q68CP9, Q92782, Q96GM5, O14497, Q92785, Q92922	18.9186	2.0024e-12	1.29727e-13	1.22542e-13
GOTERM_BP_DIRECT	GO:0016575~histone deacetylation	18	3.78151	2.16861e-15	Q12873, Q9UKL0, P56524, Q8N108, O60907, Q86YP4, Q5PSV4, Q96ST3, Q9P2K3, Q9BTC8, Q9BZK7, Q96PK6, O15379, Q9H7L9, Q6PJG2, Q96PN7, Q96EB6	14.4566	4.44977e-12	2.71618e-13	2.56573e-13
GOTERM_BP_DIRECT	GO:2000045~regulation of G1/S transition of mitotic cell cycle	17	3.57143	5.96882e-14	Q8TAQ2, P51531, Q969G3, Q8NFD5, O96019, Q4VC05, Q12824, Q9ULG1, P51532, Q8WUZ0, Q6STE5, Q68CP9, Q92782, Q96GM5, O14497, Q92785, Q92922	13.4006	1.19699e-10	7.03619e-12	6.64646e-12
GOTERM_BP_DIRECT	GO:0045582~positive regulation of T cell differentiation	14	2.94118	1.1627e-12	Q8TAQ2, P51531, Q9Y2K1, Q969G3, Q8NFD5, O96019, Q9ULJ6, Q12824, P51532, Q6STE5, Q68CP9, Q96GM5, O14497, Q92922	16.1063	2.33012e-09	1.29447e-10	1.22277e-10
GOTERM_BP_DIRECT	GO:0006366~transcription from RNA polymerase II promoter	29	6.09244	3.24703e-12	P55347, O75529, Q09472, O15164, P41182, Q9UHL9, O00268, P0C7T5, Q9P2D1, O15379, Q86U70, Q9UJU2, Q4LE39, Q9Y2X0, Q13485, P06400, Q9C0K0, P46100, Q14938, O00512, P54821, Q00403, Q9HBM6, Q14186, Q92786, P26367, P21675, Q92766	5.12214	6.50713e-09	3.42476e-10	3.23507e-10
GOTERM_BP_DIRECT	GO:0006282~regulation of DNA repair	16	3.36134	4.37924e-12	O75529, O15265, O96019, Q9C086, Q9ULG1, Q86TJ2, O00268, P38398, Q9Y6J9, Q9Y4A5, Q14CW9, Q6P1X5, Q99728, Q8NEM7, Q53TQ3, Q16594	11.5435	8.77607e-09	4.38799e-10	4.14495e-10
GOTERM_BP_DIRECT	GO:0035522~monoubiquitinated histone H2A deubiquitination	12	2.52101	2.46395e-11	Q9Y6J9, O75529, Q9Y4A5, Q14CW9, O15265, Q6P1X5, Q8IXJ9, Q92560, Q86TJ2, Q8NEM7, O00268, Q16594	17.6138	4.93774e-08	2.35131e-09	2.22107e-09
GOTERM_BP_DIRECT	GO:0045663~positive regulation of myoblast differentiation	14	2.94118	2.74092e-11	Q8TAQ2, P51531, Q969G3, Q8NFD5, Q15911, O96019, Q12824, P51532, Q6STE5, Q68CP9, Q96GM5, O14497, Q92993, Q92922	12.9551	5.4928e-08	2.49673e-09	2.35844e-09
GOTERM_BP_DIRECT	GO:0045597~positive regulation of cell differentiation	15	3.15126	6.29902e-11	Q8TAQ2, P51531, Q969G3, Q8NFD5, O96019, Q12824, Q07687, P51532, Q6STE5, Q68CP9, Q92782, Q96GM5, O14497, Q9UJU2, Q92922	10.8221	1.26232e-07	5.39863e-09	5.09961e-09
GOTERM_BP_DIRECT	GO:0043484~regulation of RNA splicing	17	3.57143	6.46543e-11	P52597, O75529, P31943, O43251, O15265, Q12849, Q86TJ2, Q9NTZ6, P14866, Q9NR56, Q9Y6J9, Q9Y4A5, Q14CW9, Q5T481, Q8NEM7, P26599, Q16594	8.82481	1.29567e-07	5.39863e-09	5.09961e-09
GOTERM_BP_DIRECT	GO:0032968~positive regulation of transcription elongation from RNA polymerase II promoter	14	2.94118	1.50481e-10	Q9NWA0, Q9NVC6, O75448, Q15528, Q13503, O75586, Q9ULK4, O60885, Q71SY5, O60244, Q86U70, Q9Y2X0, A0JLT2, Q96RN5	11.4603	3.01564e-07	1.20626e-08	1.13944e-08
GOTERM_BP_DIRECT	GO:0045815~positive regulation of gene expression, epigenetic	13	2.73109	1.89285e-10	Q09472, Q8NFD5, Q9ULJ6, Q12824, P51532, P15336, O75151, Q03164, Q8NF64, Q96GM5, Q15291, Q96PK6, O14497	12.869	3.79326e-07	1.45895e-08	1.37814e-08
GOTERM_BP_DIRECT	GO:0035521~monoubiquitinated histone deubiquitination	10	2.10084	2.89254e-09	Q9Y6J9, O75529, Q9Y4A5, Q14CW9, O15265, Q6P1X5, Q86TJ2, Q8NEM7, O00268, Q16594	17.0267	5.79663e-06	2.1469e-07	2.02799e-07
GOTERM_BP_DIRECT	GO:0043433~negative regulation of sequence-specific DNA binding transcription factor activity	16	3.36134	3.54422e-09	P56524, Q9Y261, Q14186, Q92786, O60341, Q9NQB0, O95936, Q6ZW49, O75928, Q5VWG9, P40424, P21675, Q96EB6, P06400, Q9UHV7	7.40291	7.10258e-06	2.53665e-07	2.39614e-07
GOTERM_BP_DIRECT	GO:0006337~nucleosome disassembly	9	1.89076	5.16789e-09	Q8TAQ2, Q68CP9, Q969G3, Q96GM5, O14497, Q12824, Q92922, P51532, Q6STE5	20.1632	1.03564e-05	3.57119e-07	3.37338e-07
GOTERM_BP_DIRECT	GO:0010468~regulation of gene expression	26	5.46218	5.81586e-09	Q6ZSZ6, Q9NP66, Q9Y6M1, Q7Z3K3, Q9NTW7, Q8TD26, Q96JM2, Q9P2D1, Q96AE4, Q6IQ32, Q17R98, O15350, P35869, Q9NQX0, Q9P0W2, Q92945, Q13029, O15550, Q96I24, Q9H334, Q9NQV6, Q6KC79, Q9H2P0, Q9H4Z2, Q92786, Q9Y462	4.09902	1.16549e-05	3.885e-07	3.66981e-07
GOTERM_BP_DIRECT	GO:0006351~transcription, DNA-templated	17	3.57143	1.00482e-08	Q6DJT9, P54198, Q96I24, P31274, Q02078, Q9ULG1, P12755, O95365, P55317, O43439, Q9UPG8, P17482, Q9Y261, Q15561, O75928, O15119, Q13485	6.34767	2.01364e-05	6.49567e-07	6.13588e-07
GOTERM_BP_DIRECT	GO:0051726~regulation of cell cycle	24	5.04202	9.67881e-08	Q9H7S9, P05412, O15350, Q08050, P12757, Q05BQ5, Q15911, O96019, Q9C086, Q03112, Q9ULG1, P19784, P38398, Q9Y4A5, Q8TEK3, Q92560, Q14186, Q9NXR8, Q99728, Q92993, Q53TQ3, Q14671, P06400, Q13363	3.81195	0.000193944	6.06135e-06	5.72562e-06
GOTERM_BP_DIRECT	GO:0048856~anatomical structure development	12	2.52101	1.0575e-07	P37275, O60315, O95677, P13056, P0C7T5, P54253, P24468, P19793, P49116, P31277, P26367, Q99504	8.65764	0.0002119	6.42191e-06	6.0662e-06
GOTERM_BP_DIRECT	GO:0042789~mRNA transcription from RNA polymerase II promoter	11	2.31092	2.01464e-07	Q15788, Q9Y2K1, Q6P1X5, P19793, Q5VWG9, O00268, P15336, Q16594, Q15596, P21675	9.36468	0.000403652	1.18745e-05	1.12168e-05
GOTERM_BP_DIRECT	GO:0045596~negative regulation of cell differentiation	12	2.52101	2.13859e-07	Q9H8M2, P51531, Q6AI39, Q96GM5, P12757, Q9NP50, O96019, Q4VC05, Q9NZM4, Q92922, P51532, Q8WUZ0	8.10795	0.000428482	1.2245e-05	1.15667e-05
GOTERM_BP_DIRECT	GO:0035019~somatic stem cell population maintenance	11	2.31092	5.16596e-07	Q9Y6X8, Q93074, Q9NVC6, Q13503, O60244, O75586, Q86U70, P12755, Q6KC79, Q96RN5, O00512	8.51335	0.00103472	2.87572e-05	2.71644e-05
GOTERM_BP_DIRECT	GO:0006306~DNA methylation	9	1.89076	5.50129e-07	Q9H9B1, P46100, Q96KQ7, Q6VMQ6, Q86YP4, O95936, Q4LE39, P26367, Q03164	11.9719	0.00110185	2.97962e-05	2.81458e-05
GOTERM_BP_DIRECT	GO:0060766~negative regulation of androgen receptor signaling pathway	7	1.47059	6.71555e-07	Q9Y618, Q9H334, O75376, O75928, P51532, O95365, Q96EB6	19.8645	0.00134489	3.54157e-05	3.3454e-05
GOTERM_BP_DIRECT	GO:0019827~stem cell population maintenance	11	2.31092	8.6551e-07	O00712, Q93074, Q8NFU7, Q13503, O60244, P26196, O75586, O95936, Q6KC79, O15119, Q96RN5	8.073	0.00173298	4.44739e-05	4.20105e-05
GOTERM_BP_DIRECT	GO:0043966~histone H3 acetylation	10	2.10084	2.10883e-06	Q9Y6J9, O75529, Q9Y4A5, Q14CW9, O15265, Q6P1X5, Q9UJU2, Q92794, O00268, Q16594	8.51335	0.00421718	0.000105652	9.98003e-05
GOTERM_BP_DIRECT	GO:0036302~atrioventricular canal development	6	1.2605	2.8472e-06	Q92908, Q13207, Q9P2D1, P43694, O15119, Q13485	23.2182	0.00568956	0.000139166	0.000131457
GOTERM_BP_DIRECT	GO:0000381~regulation of alternative mRNA splicing, via spliceosome	11	2.31092	2.9604e-06	Q9BQ04, Q9BWF3, O43251, Q5T481, Q92841, Q8IY67, P14866, P26599, P52756, Q9NR56, O95365, Q9Y5S9	7.09446	0.00591509	0.000141254	0.00013343
GOTERM_BP_DIRECT	GO:0007399~nervous system development	28	5.88235	3.08816e-06	Q8TAQ2, Q8NFD5, Q09472, O43251, P81133, P54253, Q12824, Q9Y6M1, Q2M1K9, Q96GM5, Q14190, Q86U70, P49116, Q9H1B7, Q6IQ32, P56524, P51531, O96019, Q02078, O43347, P51532, Q9NR56, Q6STE5, O60315, Q92782, Q92785, O14497, Q92922	2.8044	0.00616956	0.000143922	0.000135951
GOTERM_BP_DIRECT	GO:0048513~animal organ development	9	1.89076	3.41221e-06	O15409, Q9Y5P3, Q92908, Q9H334, P43694, Q8WW38, Q02078, Q92794, Q8IVH2	9.57752	0.00681475	0.000155411	0.000146803
GOTERM_BP_DIRECT	GO:0043967~histone H4 acetylation	9	1.89076	5.02619e-06	Q15788, Q09472, Q9Y4A5, Q05BQ5, O96019, Q9NXR8, Q9UJU2, Q92993, P15336	9.12144	0.010022	0.000223833	0.000211435
GOTERM_BP_DIRECT	GO:0080182~histone H3-K4 trimethylation	7	1.47059	6.45982e-06	Q9H4Z2, Q6N021, Q9UPS6, O14686, O43151, P16402, Q03164	14.1889	0.0128621	0.000269698	0.000254759
GOTERM_BP_DIRECT	GO:1902455~negative regulation of stem cell population maintenance	7	1.47059	6.45982e-06	Q96ST3, Q8NFU7, Q9NP50, Q9H7L9, Q4LE39, Q5PSV4, Q9UK53	14.1889	0.0128621	0.000269698	0.000254759
GOTERM_BP_DIRECT	GO:0051568~histone H3-K4 methylation	7	1.47059	6.45982e-06	Q9UPS6, Q15291, O15550, O14686, Q6ZW49, Q9BTK6, Q03164	14.1889	0.0128621	0.000269698	0.000254759
GOTERM_BP_DIRECT	GO:0045739~positive regulation of DNA repair	9	1.89076	1.20852e-05	P38398, O95677, O96019, Q9C086, Q9ULG1, Q53TQ3, A6NHR9, Q96EB6, Q99504	8.15108	0.023928	0.000494262	0.000466885
GOTERM_BP_DIRECT	GO:0030512~negative regulation of transforming growth factor beta receptor signaling pathway	13	2.73109	1.51589e-05	Q9HAZ2, P12757, Q9NP50, P12755, Q5PSV4, O95365, Q96ST3, Q8NFU7, O95948, Q9H7L9, Q4LE39, Q96EB6, Q9UK53	4.8541	0.0299218	0.000607567	0.000573914
GOTERM_BP_DIRECT	GO:0002218~activation of innate immune response	8	1.68067	1.72105e-05	Q96ST3, Q8WXF1, Q96PK6, P43243, Q15233, P23246	9.45928	0.0339022	0.000676272	0.000638814
GOTERM_BP_DIRECT	GO:0030154~cell differentiation	37	7.77311	1.89666e-05	Q9H4I2, O95677, Q9Y2K1, P81133, P19793, Q12948, Q12824, Q03112, Q2M1K9, P41212, P13056, Q9UKY1, Q01543, Q14190, P43694, P49116, Q13485, Q99504, P06400, Q9UPW0, Q15723, Q9BQ04, P27540, Q92908, Q02078, Q07687, P50548, P55317, Q5JSZ5, P37275, Q9H2Z4, Q9BWF3, P41162, Q9Y261, P24468, Q8WW38, Q5TGY3, Q14781	2.17838	0.0372962	0.000730944	0.000690457
GOTERM_BP_DIRECT	GO:0051571~positive regulation of histone H3-K4 methylation	7	1.47059	1.94694e-05	P38398, Q8WXX7, Q7Z3B3, Q6ZW49, Q13485, Q03164	11.9187	0.0382656	0.000736162	0.000695387
GOTERM_BP_DIRECT	GO:0006367~transcription initiation from RNA polymerase II promoter	9	1.89076	2.2546e-05	Q9Y6J9, Q9NVC6, O00716, Q6P1X5, Q00403, Q9ULK4, O00268, P21675	7.51178	0.0441772	0.000836709	0.000790364
GOTERM_BP_DIRECT	GO:0035563~positive regulation of chromatin binding	6	1.2605	2.44267e-05	Q9NWA0, P56545, Q71SY5, O60341, Q6NT76, Q9BRQ0	15.9625	0.0477729	0.000890021	0.000840724
GOTERM_BP_DIRECT	GO:0006974~cellular response to DNA damage stimulus	21	4.41176	2.71431e-05	O15350, Q9Y2K1, P83916, Q14686, Q9NUA8, Q9UIG0, Q9H334, P41182, Q6KC79, P15336, P38398, O60885, Q15291, Q99728, Q92993, P45973, Q16594, P21675, Q96EB6, P23246	2.99967	0.0529425	0.000971335	0.000917534
GOTERM_CC_DIRECT	GO:0005634~nucleus	401	84.2437	1.86279e-148	Q9H7S9, Q92618, O95677, Q8N108, Q12948, Q12824, P20719, Q96JN0, O00268, Q9P2R6, Q96JM2, Q5T481, Q8N3U4, Q9Y2X0, Q9NWA0, Q9H4L4, Q5H9F3, Q9Y2X9, Q9NQV6, Q8IVH2, P0CJ78, O60216, P37275, O15409, Q92841, Q96EB6, Q9UK53, O75925, Q969J2, Q7Z3K3, P13056, Q8IXJ9, Q9Y294, Q9UJU2, O14686, P26599, O75928, Q8N201, P40424, Q6IQ32, P06400, Q17R98, Q6NUN9, P31943, Q92945, Q9NQX0, Q9NP50, O15550, Q12857, Q07687,…	2.93785	5.01092e-146	5.01092e-146	4.20992e-146
GOTERM_CC_DIRECT	GO:0005654~nucleoplasm	336	70.5882	7.50961e-137	Q14686, Q8N108, Q9UPN6, Q12948, Q12824, Q96JN0, O00268, Q9H165, Q76L83, Q9P2R6, O43439, Q96JM2, Q8N3U4, Q9Y2X0, Q5VWG9, Q13485, Q9HAV7, Q13363, O00712, Q9NWA0, Q9H4L4, Q15788, O00716, Q5H9F3, Q9Y2X9, O43447, Q9ULG1, O75376, O75132, O60216, P37275, Q8IWI9, Q92841, Q8WY36, Q8NHM5, Q96EB6, Q9UQR1, O75925, Q8IVW6, P12757, Q969J2, P54198, Q9Y6Q9, P31274, Q12849, Q9H147, P12755, O75362, P31277, Q7Z3K3,…	3.684	2.02009e-134	1.01004e-134	8.48586e-135
GOTERM_CC_DIRECT	GO:0000785~chromatin	160	33.6134	4.52149e-86	Q9H8M2, Q12948, Q12824, P20719, O00268, Q9Y4C1, Q86U70, Q8N3U4, O15119, Q13485, Q9UPW0, Q9Y6X8, O00712, Q9UPW6, P56524, Q15788, O00716, O96019, P50548, O75376, Q9NQV6, O75132, P55317, Q8IVH2, Q9H2P0, P37275, O15409, O60216, Q8IWI9, Q14186, Q8WY36, Q96EB6, Q86T24, Q09472, P83916, Q6AI39, P54198, Q9Y6Q9, P31274, P19793, Q63HK5, P31277, Q7Z3K3, Q96L73, Q8TD26, P13056, Q92793, Q96GM5, Q9P2D1, Q14190,…	6.43028	1.21628e-83	4.05427e-84	3.40619e-84
GOTERM_CC_DIRECT	GO:0005667~transcription factor complex	54	11.3445	5.63897e-38	Q9UKL0, P55347, Q14686, O75461, Q71SY5, P31260, Q86U70, Q6PJG2, Q13485, Q9UIU6, P05412, Q9NWA0, Q9UPW6, Q15788, Q9BWW4, P78337, Q9NVC6, O00716, Q13207, Q08117, Q9ULK4, Q9P2K3, Q14186, Q15596, Q96AV8, Q09472, P61968, P12757, Q15911, P19793, P12755, Q92793, Q6VMQ6, Q96PK6, Q15561, Q9UJU2, O60341, Q92993, Q99504, P06400, P27540, P35869, Q92908, Q02078, Q04724, Q04727, Q04726, Q8N196, Q9UI36, Q96PN7,…	10.3132	1.51688e-35	3.79221e-36	3.18602e-36
GOTERM_CC_DIRECT	GO:0016514~SWI/SNF complex	21	4.41176	1.52475e-26	Q9C0K0, Q9H8M2, Q8TAQ2, P51531, Q969G3, Q8NFD5, Q6AI39, O96019, Q4VC05, Q12824, P51532, Q9H165, Q8WUZ0, Q6STE5, Q68CP9, Q96GM5, O14497, Q92785, Q9NZM4, Q92922, P06400	31.2833	4.10158e-24	8.20316e-25	6.89187e-25
GOTERM_CC_DIRECT	GO:0016363~nuclear matrix	29	6.09244	5.21468e-20	Q9H7S9, Q8TAQ2, O15265, Q5T3J3, P52272, P54253, Q9UPN6, Q12824, Q9H165, Q96GM5, P61962, Q8N3U4, Q6ZW49, Q8N2W9, Q01826, P23246, Q9UPW6, Q969G3, Q8WXF1, O96019, O43823, Q9Y618, P51532, O60216, Q68CP9, P43243, Q92922, Q15233	10.0467	1.40275e-17	2.33791e-18	1.9642e-18
GOTERM_CC_DIRECT	GO:0000118~histone deacetylase complex	19	3.9916	8.01268e-19	Q9UKL0, Q9UPW6, P56524, O60907, Q9H147, O75376, O75362, Q9P2R6, Q96BD5, Q9Y6J9, Q96ST3, Q9P2K3, Q9Y4C1, Q9BZK7, O15379, Q6PJG2, P45973, Q15652, Q96PN7	19.2982	2.15541e-16	3.07916e-17	2.58695e-17
GOTERM_CC_DIRECT	GO:0071565~nBAF complex	13	2.73109	2.22161e-17	Q8TAQ2, P51531, Q969G3, Q8NFD5, Q12824, O75177, P51532, Q6STE5, Q92782, Q96GM5, O14497, Q92785, Q92922	36.311	5.97613e-15	7.47016e-16	6.27605e-16
GOTERM_CC_DIRECT	GO:0017053~transcriptional repressor complex	19	3.9916	9.72982e-16	P05412, Q9UKL0, P56524, P56545, Q8N108, Q9HAZ2, P31274, Q9Y618, O60907, P12755, O75376, Q9NQV6, Q96QT6, Q96ST3, Q01664, Q9BZK7, O15379, P45973, Q13363	13.6955	2.68785e-13	2.90814e-14	2.44327e-14
GOTERM_CC_DIRECT	GO:0071564~npBAF complex	11	2.31092	2.58518e-14	Q8TAQ2, P51531, Q8NFD5, Q969G3, Q96GM5, O96019, O14497, Q12824, Q92922, P51532, Q6STE5	35.1139	6.95854e-12	6.95414e-13	5.84251e-13
GOTERM_CC_DIRECT	GO:0016592~mediator complex	15	3.15126	2.73061e-13	Q9NWA0, Q9NVC6, O75448, Q15528, Q13503, O75586, Q71F56, Q9ULK4, Q93074, Q71SY5, O60244, Q9Y2X0, A0JLT2, Q96RN5, Q9UHV7	15.5897	7.34679e-11	6.27492e-12	5.27187e-12
GOTERM_CC_DIRECT	GO:0016604~nuclear body	36	7.56303	2.79922e-13	Q9Y2K1, P83916, P78364, Q15637, Q15911, P15822, P12755, Q9P2R6, P57071, P38398, Q92793, Q9H9B1, Q01543, Q9UGU0, Q9NPG3, Q14190, Q6VMQ6, Q9H7L9, P61962, P43694, Q01826, Q15723, P27540, Q9P0W2, Q9UIG0, P46100, Q69YN4, Q9Y618, Q9C086, Q9ULG1, O00257, Q9H9A7, Q00403, Q6NT76, Q15596, Q92766	4.4815	7.52897e-11	6.27492e-12	5.27187e-12
GOTERM_CC_DIRECT	GO:0090575~RNA polymerase II transcription factor complex	22	4.62185	4.81665e-13	Q96AV8, P05412, Q15788, A0AVK6, P27540, P61968, O00716, P19793, O75461, P15336, Q9H2P0, P17544, Q00403, P17482, Q14186, P43694, Q13485, P40424, Q15596, Q15233, P23246	7.92896	1.29554e-10	9.96676e-12	8.37356e-12
GOTERM_CC_DIRECT	GO:0035060~brahma complex	10	2.10084	2.31463e-12	Q8TAQ2, P51531, Q8NFD5, Q969G3, Q96GM5, O96019, O14497, Q12824, Q92922, Q6STE5	31.9218	6.22626e-10	4.4474e-11	3.73648e-11
GOTERM_CC_DIRECT	GO:0070847~core mediator complex	12	2.52101	3.48938e-12	Q9NWA0, Q9NVC6, Q71SY5, Q15528, O75448, Q13503, O60244, O75586, Q9ULK4, Q9Y2X0, A0JLT2, Q96RN5	20.6264	9.38657e-10	6.25762e-11	5.25733e-11
GOTERM_CC_DIRECT	GO:0035097~histone methyltransferase complex	11	2.31092	6.7682e-11	Q9H4Z2, Q14686, Q9UPS6, Q15291, O15550, Q8NEZ4, O14686, Q6ZW49, P45973, Q9BTK6, Q03164	19.6638	1.82065e-08	1.1379e-09	9.56008e-10
GOTERM_CC_DIRECT	GO:0016607~nuclear speck	36	7.56303	1.23785e-10	Q96AV8, O75529, O75925, Q86V81, O75600, O95391, Q03112, Q86Z02, O75362, Q9H2Y7, Q9Y5S9, Q68DK7, Q96KQ7, Q96PK6, Q99728, Q92794, O75928, P23246, Q6DJT9, P56524, Q9BQ04, Q9UPS6, Q8WXF1, P49750, Q69YN4, Q86YP4, O43447, O00257, Q9BWF3, Q92841, Q92585, Q9UI36, Q92766, Q15233	3.61541	3.32982e-08	1.95872e-09	1.64562e-09
GOTERM_CC_DIRECT	GO:0016605~PML body	18	3.78151	3.64404e-10	Q12873, O75925, P12757, P46100, P54198, Q86Z02, P12755, P13056, Q9NPG3, Q9NQB0, Q92794, Q6NT76, Q8N2W9, O75928, P45973, Q01826, Q96EB6, P06400	7.31299	9.80248e-08	5.44582e-09	4.5753e-09
GOTERM_CC_DIRECT	GO:1990907~beta-catenin-TCF complex	8	1.68067	4.04002e-09	Q04724, Q04727, Q04726, Q86U70, Q9NQB0, Q9UJU2, Q9BRQ0, O00512	27.5018	1.08676e-06	5.71981e-08	4.80549e-08
GOTERM_CC_DIRECT	GO:0042382~paraspeckles	7	1.47059	2.33503e-08	Q8WXF1, P52272, P41182, Q9H165, Q15233, P23246	31.2833	6.28121e-06	3.14061e-07	2.63858e-07
GOTERM_CC_DIRECT	GO:0016586~RSC complex	8	1.68067	2.54109e-08	Q8TAQ2, Q68CP9, Q969G3, Q96GM5, O96019, Q12824, Q92922, P51532	22.3452	6.83551e-06	3.25502e-07	2.7347e-07
GOTERM_CC_DIRECT	GO:0071339~MLL1 complex	10	2.10084	5.3796e-08	Q9H4L4, Q8IWI9, Q15291, Q7Z3B3, O75461, O00268, Q16594, P21675, Q03164	12.7687	1.4471e-05	6.57779e-07	5.52632e-07
GOTERM_CC_DIRECT	GO:0033276~transcription factor TFTC complex	8	1.68067	6.80006e-08	O75529, Q9Y4A5, Q14CW9, O15265, Q6P1X5, Q9HBM6, O00268, Q16594	19.8624	1.8292e-05	7.95311e-07	6.6818e-07
GOTERM_CC_DIRECT	GO:0005694~chromosome	23	4.83193	9.61922e-08	Q09472, Q2KHR3, Q9P0W2, Q9UPS6, Q13601, Q9H147, Q96GQ7, Q96L73, O60216, P38398, O60885, Q6N021, Q8NFU7, Q9H9B1, Q00403, Q8N3U4, Q8NHM5, Q5TGY3, Q6ZW49, O43151, Q69YH5, Q15233, A6NHR9	3.96865	2.58754e-05	1.07815e-06	9.0581e-07
GOTERM_CC_DIRECT	GO:0016580~Sin3 complex	8	1.68067	3.37249e-07	Q96QT6, Q96ST3, Q8NFU7, Q9NP50, Q9H7L9, Q4LE39, Q5PSV4, Q9UK53	16.2511	9.07159e-05	3.6288e-06	3.04873e-06
GOTERM_CC_DIRECT	GO:0031519~PcG protein complex	8	1.68067	6.58436e-07	P78364, Q9BSM1, Q8NHM5, Q8N488, O00257, Q3KNV8, Q86SE9, Q14781	14.8968	0.000177104	6.81228e-06	5.72333e-06
GOTERM_CC_DIRECT	GO:0044666~MLL3/4 complex	7	1.47059	7.94346e-07	Q14686, Q15291, O15550, Q8NEZ4, O14686, Q6ZW49, Q9BTK6	19.5521	0.000213656	7.91404e-06	6.64897e-06
GOTERM_CC_DIRECT	GO:0000124~SAGA complex	8	1.68067	8.96977e-07	Q9Y6J9, O75529, Q9Y4A5, Q14CW9, O15265, Q86TJ2, Q8NEM7, Q16594	14.301	0.000241258	8.61739e-06	7.23989e-06
GOTERM_CC_DIRECT	GO:0005669~transcription factor TFIID complex	9	1.89076	6.0675e-06	Q9Y6J9, Q6P1X5, Q00403, Q9HBM6, Q5VWG9, O00268, Q16594, P21675	8.9381	0.00163083	5.62813e-05	4.72847e-05
GOTERM_CC_DIRECT	GO:0000776~kinetochore	15	3.15126	1.71286e-05	Q8TAQ2, Q969G3, O96019, Q12824, O75177, P51532, O75151, Q96ST3, Q68CP9, Q96GM5, Q00403, Q7Z3B3, Q92993, Q92922, P45973	4.13801	0.00459704	0.000153587	0.000129036
GOTERM_CC_DIRECT	GO:0035102~PRC1 complex	6	1.2605	1.93518e-05	P78364, Q9BSM1, O00257, Q3KNV8, Q86SE9, Q14781	16.7589	0.00519216	0.000167924	0.000141081
GOTERM_CC_DIRECT	GO:0035517~PR-DUB complex	4	0.840336	4.35047e-05	Q9C0F0, Q8IXJ9, Q92560, Q76L83	44.6905	0.0116348	0.000365712	0.000307252
GOTERM_MF_DIRECT	GO:0003677~DNA binding	165	34.6639	5.35547e-73	Q12948, Q86Z02, Q12824, P20719, Q96JN0, O00268, Q76L83, Q96JM2, Q9UGU0, Q86U70, Q4LE39, O60281, Q13485, Q16594, Q9Y6X8, O00712, Q9UPW6, P56524, Q15788, Q9P0W2, Q13129, Q8IY57, Q9ULG1, Q9NQV6, P55317, Q9H2P0, P37275, O15409, Q96BD5, O60216, Q8IWI9, Q14186, Q2TAL8, Q8WY36, Q8NHM5, Q14865, O75925, Q09472, Q8IVW6, P83916, Q969J2, P31274, Q9H147, Q63HK5, P31277, Q7Z3K3, Q8TD26, P13056, Q8IXJ9, Q9P2D1,…	5.04468	1.83693e-70	1.83693e-70	1.48882e-70
GOTERM_MF_DIRECT	GO:0000978~RNA polymerase II core promoter proximal region sequence-specific DNA binding	129	27.1008	1.37106e-47	Q92618, Q96RE7, Q12948, P20719, Q9H165, O15119, Q13485, Q9UPW0, Q9C0K0, O00712, Q9UPW6, P56524, O00716, Q9Y2X9, O15090, P55317, Q8IVH2, P0CJ78, P37275, O15409, Q8IWI9, Q8NHM5, Q96EB6, Q86T24, Q9UQR1, P12757, Q969J2, P31274, P19793, P12755, O75362, P15622, P31277, Q8TF68, Q2M1K9, Q96L73, P57071, P13056, P52739, Q9P2D1, Q15561, Q9UJU2, P49116, Q9NSC2, P40424, A0AVK6, Q6NUN9, O95625, O15550, Q12857,…	4.31518	4.70273e-45	2.35136e-45	1.90577e-45
GOTERM_MF_DIRECT	GO:0000981~RNA polymerase II transcription factor activity, sequence-specific DNA binding	131	27.521	1.17825e-46	Q92618, Q96RE7, Q12948, P20719, O15119, O60281, Q13485, Q9UPW0, Q9Y6X8, O00712, Q9UPW6, O00716, Q13129, Q9Y2X9, P50548, O75132, O15090, P55317, Q8IVH2, Q9H2P0, P37275, O15409, Q8IWI9, Q9UPG8, Q14186, Q8WY36, Q86T24, P12757, Q969J2, P31274, P19793, P12755, O75362, Q63HK5, P15622, P31277, Q2M1K9, P13056, P52739, Q14190, Q15561, Q9UJU2, P49116, Q96RK0, Q9NSC2, P40424, Q6IQ32, Q15723, A0AVK6, P35869,…	4.164	4.0414e-44	1.34713e-44	1.09185e-44
GOTERM_MF_DIRECT	GO:0003682~chromatin binding	83	17.437	1.76042e-44	Q9UKL0, P55347, Q14686, Q05BQ5, O15164, P41182, Q76L83, Q9P2R6, O60885, Q68DK7, Q86U70, P55197, Q8N3U4, P45973, Q13485, Q13363, P05412, Q12873, Q9UPW6, Q15788, Q969G3, P46100, O96019, Q9BRQ0, P55317, Q9H2P0, P37275, Q96BD5, O60216, Q92560, Q92922, Q15596, Q15233, Q14781, Q8TAQ2, Q09472, P83916, P78364, Q9C0F0, P12757, Q63HK5, Q96L73, Q8TD26, Q9BTC8, Q96GM5, Q92793, Q8IXJ9, Q6P1X5, Q01543, Q9P2D1,…	6.81286	6.03825e-42	1.50956e-42	1.22349e-42
GOTERM_MF_DIRECT	GO:0003713~transcription coactivator activity	60	12.605	1.89517e-39	Q14686, O15164, O75586, Q9ULJ6, Q12824, Q9P2R6, Q14CW9, O60885, O60244, Q86U70, Q9Y2X0, Q16594, Q13363, Q15788, Q9BWW4, Q969G3, Q9NVC6, Q9HAZ2, O96019, Q8IY57, O75177, Q9ULK4, O00512, Q92841, Q8WW38, Q92922, Q15596, Q96EB6, Q14865, Q8TAQ2, O75529, Q8NFD5, Q09472, O75448, Q9Y6Q9, P38398, Q9BTC8, Q96GM5, Q92793, Q8IXJ9, O60341, Q92993, O14686, Q92794, P51531, P56545, Q13503, Q8NEZ4, Q86TJ2, P51532,…	9.18588	6.50044e-37	1.30009e-37	1.05372e-37
GOTERM_MF_DIRECT	GO:0003700~transcription factor activity, sequence-specific DNA binding	81	17.0168	8.27388e-36	Q9H4I2, P55347, Q15853, P41182, Q12948, Q03112, P20719, P19532, Q9H165, P41212, Q01167, Q9UKY1, Q02930, Q9Y4X4, Q13485, Q9UPW0, P05412, Q9C0K0, O00712, Q6DJT9, P78337, Q2KHR2, O00716, P22670, Q13207, Q9Y2X9, Q14938, O95365, P15336, Q8IVH2, P55317, P0CJ78, P37275, O15409, Q8IWI9, P17482, Q9UPG8, Q14186, Q9NQB0, Q9UQR1, Q96AV8, Q9UN79, Q15911, P81133, P31274, P19793, Q9UHL9, O75362, P35712, Q9H4W6,…	5.40139	2.83794e-33	4.7299e-34	3.83356e-34
GOTERM_MF_DIRECT	GO:0000976~transcription regulatory region sequence-specific DNA binding	50	10.5042	2.56356e-31	Q12948, P19532, O60885, Q01167, Q4LE39, Q13485, Q16594, P05412, Q12873, P56524, Q9HAZ2, Q9Y2X9, O75376, O75132, P55317, Q9NQB0, Q14865, Q9UN79, O75925, Q15911, P19793, O60907, O75362, P35712, P38398, Q6P1X5, Q01543, Q01664, Q9BZK7, P43694, O14686, P40424, P23246, Q6NUN9, O15350, P51531, P35869, Q92908, Q07687, P14866, O00257, P17544, Q9H4Z2, O43829, Q15291, Q6W2J9, Q9Y261, Q92786, P26367	8.58764	8.793e-29	1.14504e-29	9.28048e-30
GOTERM_MF_DIRECT	GO:0003714~transcription corepressor activity	47	9.87395	2.67064e-31	Q9UKL0, O75925, P61968, Q8N108, O43251, Q15637, P54198, O60907, Q96JN0, Q9P2R6, Q96L73, O43439, Q9BTC8, Q92793, Q9BZK7, O15379, Q6VMQ6, Q9H1B7, Q8N2W9, Q8N488, Q8IU81, Q6PJG2, Q13363, P06400, P56524, P56545, Q7Z5L9, Q5H9F3, Q9Y618, Q8IY57, Q08117, O75376, Q6KC79, O00257, P51532, Q96QT6, Q96ST3, Q04724, Q9P2K3, Q04727, Q04726, Q9HBM6, Q6W2J9, Q92785, Q8WW38, Q96PN7, Q96EB6	9.41778	9.1603e-29	1.14504e-29	9.28048e-30
GOTERM_MF_DIRECT	GO:0001227~transcriptional repressor activity, RNA polymerase II transcription regulatory region sequence-specific binding	57	11.9748	1.41453e-30	Q9Y2K1, Q96RE7, P41182, P50219, O75461, Q9H165, P41212, Q01167, Q9Y4X4, O15119, P05412, Q9HAZ2, Q13207, Q9Y2X9, P50548, O95365, Q8IVH2, O15090, P54821, P37275, O15409, P41162, Q969W8, Q86T24, Q9UQR1, Q96AV8, Q9UN79, O15062, P12757, Q15911, P15822, Q9UHL9, P12755, Q96DT7, O75362, O15060, Q02086, P13056, Q96KM6, O14529, P52739, Q9UJU2, Q9NSC2, Q01826, Q5TC79, Q6NUN9, A0AVK6, Q13029, Q9H334, P17544,…	6.91394	4.85185e-28	5.39094e-29	4.36934e-29
GOTERM_MF_DIRECT	GO:0003712~transcription cofactor activity	40	8.40336	3.36196e-30	O75925, Q09472, O75448, O75586, Q12824, Q71F56, Q9H165, Q96L73, Q9Y4A5, O60885, Q71SY5, Q96GM5, Q9Y4C1, Q92793, O60244, Q86U70, Q6VMQ6, Q92993, Q92794, Q8N2W9, Q8N488, O75928, A0JLT2, Q9NWA0, Q9NVC6, Q9HAZ2, Q15528, Q13503, Q8IY57, O75151, Q6STE5, Q96QT6, Q93074, Q92782, Q92785, Q8NEM7, Q8NHM5, Q15652, Q96RN5, Q99856, Q9UHV7	11.5147	1.15315e-27	1.15315e-28	9.34625e-29
GOTERM_MF_DIRECT	GO:1990837~sequence-specific double-stranded DNA binding	65	13.6555	2.31533e-25	P55347, Q15853, P41182, P50219, P20719, P19532, P31260, Q02930, Q9Y4X4, O15119, Q9UIU6, Q9UPW0, P05412, Q9C0K0, O00712, P78337, Q2KHR2, O00716, P22670, Q13207, Q9Y2X9, Q14938, O95365, P15336, P55317, P17482, P41162, Q8WY36, Q86T24, Q96AV8, P31274, P19793, P15822, P15622, P31277, Q8TF68, Q02086, P13056, O14529, Q01543, Q01664, Q9UJU2, O95936, P49116, P43694, P40424, Q5TC79, Q15723, A0AVK6, P27540,…	4.74467	7.94159e-23	7.21963e-24	5.85148e-24
GOTERM_MF_DIRECT	GO:0043565~sequence-specific DNA binding	51	10.7143	1.23695e-24	Q15853, P41182, Q12948, Q9P2R6, P41212, Q01167, Q8WUU5, O15119, Q13485, Q9UPW0, O00716, Q9HAZ2, Q13207, Q9Y2X9, P50548, Q8IVH2, P55317, O15409, Q9UPG8, Q9NQB0, Q86T24, Q9UQR1, Q9UN79, P19793, Q2M1K9, P13056, O14529, Q9BTC8, Q01543, Q01664, Q9UJU2, O95936, P49116, P43694, Q01826, Q15723, P27540, Q08050, Q13029, Q86YP4, Q9H334, Q02078, O60315, O43829, P20264, Q9Y261, P24468, Q9Y462, Q6NT76, P21675	6.06028	4.24274e-22	3.53561e-23	2.8656e-23
GOTERM_MF_DIRECT	GO:0001228~transcriptional activator activity, RNA polymerase II transcription regulatory region sequence-specific binding	53	11.1345	1.42395e-19	Q12948, Q03112, P20719, P19532, P41212, Q01167, P31260, O15119, O60281, Q13485, Q9UIU6, Q9UPW0, P05412, Q9C0K0, O00712, Q9UPW6, Q6DJT9, P78337, O00716, Q9HAZ2, Q13129, O75132, P15336, P55317, P54821, Q9UPG8, Q14186, Q92766, Q6IQ21, Q9H4W6, Q8TF68, P57071, Q01543, P52739, Q01664, Q15561, Q9UJU2, P49116, P43694, P40424, O15350, Q14119, Q13029, Q12857, Q02078, P52747, Q07687, P13378, Q86V15, Q96K83,…	4.48548	4.88414e-17	3.75703e-18	3.04506e-18
GOTERM_MF_DIRECT	GO:0046872~metal ion binding	140	29.4118	1.0051e-18	Q9H7S9, Q92618, O95677, Q9H165, Q9H2Y7, Q76L83, Q9P2R6, O43439, Q96JM2, Q9UGU0, Q5VWG9, O60281, Q13485, Q9Y6X8, Q9C0K0, P56524, Q13129, Q9Y2X9, Q8IY57, Q9NQV6, Q96F45, Q9BRQ0, O75132, O15090, Q8IVH2, P0CJ78, O15409, Q96BD5, Q9UPG8, Q8NHM5, P42694, Q96EB6, Q9UK53, Q86T24, Q9UQR1, Q09472, P61968, Q969J2, O75362, Q63HK5, P15622, Q7Z3K3, Q8TF68, Q2M1K9, Q96L73, P57071, Q96KM6, Q92793, Q9BTC8, Q8IXJ9,…	2.10165	3.44748e-16	2.46249e-17	1.99584e-17
GOTERM_MF_DIRECT	GO:0005515~protein binding	388	81.5126	7.09019e-17	Q9H7S9, Q92618, O95677, Q8N108, Q92615, Q12948, Q12824, P20719, Q96JN0, O00268, Q9P2R6, Q96JM2, Q5T481, Q8N3U4, Q9Y2X0, Q9NWA0, Q9H4L4, Q9Y2X9, Q9NQV6, Q8IVH2, O60216, P37275, O15409, Q8IWI9, Q92841, Q96EB6, Q9UK53, O75925, Q969J2, Q12849, Q7Z3K3, P13056, Q96KM6, Q8IXJ9, Q9Y294, Q9UJU2, P49116, O14686, P26599, O75928, P40424, Q6IQ32, P06400, Q17R98, Q6NUN9, P31943, Q92945, Q9NQX0, Q9NP50, O15550,…	1.25309	3.80806e-14	1.62129e-15	1.31405e-15
GOTERM_MF_DIRECT	GO:0042393~histone binding	33	6.93277	1.04787e-16	Q8TAQ2, P78364, Q05BQ5, P54198, O60907, Q8TD26, Q9P2D1, Q9BZK7, Q9Y2G9, P55197, Q9Y294, Q9UJU2, Q92993, O14686, Q969R5, Q92794, Q12873, P56524, P51531, Q9UIG0, P46100, P55198, Q8NEZ4, Q9ULG1, Q9BRQ0, P51532, Q8NB78, Q92782, Q15291, Q92785, Q9HCM1, Q92922, Q96EB6	6.39311	3.80806e-14	2.24638e-15	1.82068e-15
GOTERM_MF_DIRECT	GO:0061629~RNA polymerase II sequence-specific DNA binding transcription factor binding	31	6.51261	1.99648e-16	Q09472, P54198, Q12948, Q92793, Q86U70, O60341, O95936, P43694, Q92794, O15119, O75928, Q13485, Q13363, P06400, P05412, P56524, O15350, P35869, P27540, P78337, P28370, Q02078, O75376, P15336, P54821, Q96ST3, Q8TEK3, Q9NQB0, Q8WW38, P21675	6.77643	7.61613e-14	4.0282e-15	3.26484e-15
GOTERM_MF_DIRECT	GO:0000977~RNA polymerase II regulatory region sequence-specific DNA binding	39	8.19328	3.14015e-14	O15062, P81133, P19793, Q12948, Q96DT7, O75461, P41212, Q96KM6, O14529, Q96KQ7, Q14190, Q9UJU2, P43694, P49116, Q96RK0, P40424, Q01826, P06400, Q15788, Q9UPW6, O00716, Q08050, Q14119, Q13029, Q02078, Q07687, P13378, Q86V15, O75132, P15336, Q9H2P0, Q6W2J9, P41162, Q14186, Q969W8, Q8WY36, Q9UI36, Q92766, Q9C0D4	4.42836	1.07768e-11	5.98373e-13	4.84978e-13
GOTERM_MF_DIRECT	GO:0042826~histone deacetylase binding	24	5.04202	1.71448e-13	Q9UPW6, P56524, Q96RE7, Q8N108, Q13207, O43823, Q9Y618, Q02078, O75376, Q96JN0, Q6KC79, Q5PSV4, Q02086, P13056, Q9BTC8, Q6W2J9, Q01664, P31260, O15379, Q9UJU2, Q9H7L9, P45973, P23246	7.32128	5.87965e-11	3.09508e-12	2.50855e-12
GOTERM_MF_DIRECT	GO:0030374~ligand-dependent nuclear receptor transcription coactivator activity	17	3.57143	6.86221e-13	Q15788, Q9NVC6, Q14686, O75448, Q9Y6Q9, Q9ULJ6, Q6STE5, Q8NF64, Q93074, Q14CW9, O60244, Q96PK6, O60341, Q96PN7, Q15596, Q9UHV7	11.5819	2.35376e-10	1.17687e-11	9.53847e-12
GOTERM_MF_DIRECT	GO:0016922~ligand-dependent nuclear receptor binding	15	3.15126	1.29265e-12	Q15788, Q969G3, Q09472, O15164, Q9Y6Q9, P19793, O75376, Q6STE5, Q92786, O14497, Q9NQB0, Q15596, P21675, Q96EB6	13.9354	4.43373e-10	2.11133e-11	1.71122e-11
GOTERM_MF_DIRECT	GO:0001222~transcription corepressor binding	15	3.15126	6.79136e-12	O15350, P56545, O95785, P41182, Q96JN0, O95365, Q96QT6, Q9H582, Q9H9B1, Q96KQ7, O15379, Q9UJU2, Q13485, P40424, Q13363	12.5134	2.32943e-09	1.05883e-10	8.58181e-11
GOTERM_MF_DIRECT	GO:0008270~zinc ion binding	58	12.1849	2.41063e-11	Q05BQ5, O15164, Q9ULJ6, O95391, Q9P2R6, Q8NF64, Q14CW9, Q8WUU5, Q9H9B1, Q5T481, Q8N2W9, Q12873, P56524, P37275, Q9BWF3, Q6N021, Q8NFU7, Q8WW38, Q8NHM5, O75925, Q09472, P78364, Q8N806, Q15637, Q15911, P19793, P12755, Q96L73, P13056, P38398, Q9BTC8, Q92793, Q96KQ7, P49116, P43694, Q969R5, Q92794, O75928, Q9BQ04, Q8TE76, Q92908, Q9UIG0, O95789, Q13029, O43823, Q86YP4, Q86TJ2, O75151, Q86UP3, Q8NB78,…	2.6699	8.26849e-09	3.59499e-10	2.91372e-10
GOTERM_MF_DIRECT	GO:0003723~RNA binding	79	16.5966	6.50982e-11	P52597, Q9H0A0, Q92615, P52272, Q86V81, Q9UPN6, Q8IY67, P13667, Q9H2Y7, P52756, P14314, Q9UGU0, Q5T481, Q9Y5A9, Q99728, Q96A72, P05412, Q12873, P82914, Q969G3, Q9UPS6, P78332, Q8WXF1, Q13601, Q69YN4, P26196, Q96I24, O75132, Q9HCM7, Q9BWF3, Q96DH6, Q9NW13, Q9BYJ9, Q92841, P42694, Q15233, O43251, O75569, Q96EV2, Q15637, Q12849, Q9Y6M1, P78406, P30101, Q9Y5S9, Q99700, P38398, P0C7T5, Q96AE4, Q96PK6,…	2.18343	2.23287e-08	9.30361e-10	7.54054e-10
GOTERM_MF_DIRECT	GO:0003729~mRNA binding	28	5.88235	1.69377e-10	O43251, Q15637, P52272, Q86V81, Q9UPN6, Q8IY67, Q12849, Q9Y6M1, P52756, Q9Y5S9, Q99700, Q5T481, Q96AE4, Q96PK6, Q9Y5A9, P26599, Q14671, Q9BQ04, Q92945, P26196, Q96I24, O43347, P14866, Q8N5C6, Q9BWF3, Q96DH6, Q9BYJ9	4.48847	5.80962e-08	2.32385e-09	1.88347e-09
GOTERM_MF_DIRECT	GO:0002039~p53 binding	16	3.36134	2.06759e-10	O15350, Q09472, O15164, Q12824, P51532, P38398, O60885, Q92793, Q9H9B1, Q96KQ7, O60341, Q5VWG9, Q16594, P21675, Q96EB6	8.95938	7.09185e-08	2.72763e-09	2.21073e-09
GOTERM_MF_DIRECT	GO:0004402~histone acetyltransferase activity	12	2.52101	2.81006e-10	Q15788, Q09472, Q92793, O75448, Q00403, Q9Y6Q9, Q92993, Q92794, P15336, Q16594, P21675	14.4272	9.63851e-08	3.56982e-09	2.89332e-09
GOTERM_MF_DIRECT	GO:0046966~thyroid hormone receptor binding	11	2.31092	1.32316e-09	Q93074, Q9NVC6, Q14686, O75448, Q00403, Q9Y6Q9, O75376, Q9Y2X0, Q15652, Q9UHV7, Q96L73	14.9883	4.53843e-07	1.62087e-08	1.31371e-08
GOTERM_MF_DIRECT	GO:1990841~promoter-specific chromatin binding	13	2.73109	6.9005e-08	P56524, Q9BSM1, Q12948, Q6KC79, P15336, P57071, Q00403, Q96KQ7, Q9P2D1, O60341, Q9NQB0, O15014, Q96EB6	7.93139	2.36684e-05	8.16162e-07	6.61496e-07
GOTERM_MF_DIRECT	GO:0070577~lysine-acetylated histone binding	9	1.89076	8.9134e-08	Q9H8M2, O60885, O15164, Q92785, P51532, Q96EB6, P21675, Q03164	14.7158	3.05725e-05	1.0191e-06	8.25975e-07
GOTERM_MF_DIRECT	GO:0001223~transcription coactivator binding	11	2.31092	1.94309e-07	Q9NWA0, P17544, Q09472, P35869, Q71SY5, Q92908, Q92793, O75586, Q14135, Q13485, Q96PN7	9.36768	6.66458e-05	2.14994e-06	1.74251e-06
GOTERM_MF_DIRECT	GO:0042809~vitamin D receptor binding	7	1.47059	8.50457e-07	Q93074, Q9NVC6, O75448, O60244, P19793, Q9Y2X0, Q9UHV7	19.076	0.000291664	9.11584e-06	7.38835e-06
GOTERM_MF_DIRECT	GO:0031490~chromatin DNA binding	13	2.73109	1.01762e-06	Q09472, P46100, O15550, P41182, P16402, Q9Y4C1, Q92793, Q92560, Q9Y2G9, O15379, O95936, Q15652, P26367	6.2518	0.000348985	1.05771e-05	8.57272e-06
GOTERM_MF_DIRECT	GO:0001221~transcription cofactor binding	9	1.89076	2.45975e-06	P56545, Q09472, P19793, P51532, P26367, P40424, Q6STE5, Q8TD26, Q13363	9.94309	0.000843338	2.48145e-05	2.0112e-05
GOTERM_MF_DIRECT	GO:0035064~methylated histone binding	12	2.52101	2.55021e-06	P83916, Q8TE76, P46100, Q15291, Q05BQ5, Q9NXR8, Q969R5, O00257, P45973, O75151, Q9UK53, Q14781	6.37047	0.000874341	2.49921e-05	2.0256e-05
KEGG_PATHWAY	hsa03082:ATP-dependent chromatin remodeling	32	6.72269	1.02596e-24	Q9H8M2, Q8TAQ2, Q8NFD5, Q6AI39, Q4VC05, Q12824, Q8WUZ0, Q9Y4A5, Q96GM5, Q9BTC8, Q92993, Q9NZM4, Q12873, P51531, Q969G3, Q9UIG0, O96019, P28370, Q86YP4, Q9C086, Q9ULG1, O75177, P51532, Q6STE5, Q9BXF3, Q68CP9, Q92782, Q9NXR8, Q92785, O14497, Q92922, Q53TQ3	11.5891	1.66206e-22	1.66206e-22	1.56972e-22
KEGG_PATHWAY	hsa03083:Polycomb repressive complex	27	5.67227	8.89971e-23	Q09472, P78364, Q9C0F0, Q96JN0, O75461, Q9HAH7, Q76L83, Q01167, Q92793, Q8IXJ9, P61962, Q969R5, Q8N488, Q86SE9, Q9BSM1, Q5H9F3, Q8IY57, O00257, Q3KNV8, Q9HCM7, Q8WXX7, Q8IWI9, Q6W2J9, Q92560, Q14186, Q8NHM5, Q14781	13.6197	1.44175e-20	7.20877e-21	6.80828e-21
KEGG_PATHWAY	hsa04919:Thyroid hormone signaling pathway	17	3.57143	1.93756e-08	Q15788, Q09472, Q9NVC6, O75448, Q9Y6Q9, P19793, Q71F56, O75376, Q93074, Q96ST3, Q92793, O60244, O15379, P43694, Q9Y2X0, Q15596, Q9UHV7	5.95317	3.13885e-06	1.04629e-06	9.88158e-07
KEGG_PATHWAY	hsa03022:Basal transcription factors	11	2.31092	6.37385e-08	Q9Y6J9, O75529, Q6P1X5, Q00403, Q9HBM6, Q9UHL9, Q5VWG9, O00268, Q16594, P21675	10.3577	1.03256e-05	2.58141e-06	2.438e-06
KEGG_PATHWAY	hsa00310:Lysine degradation	12	2.52101	1.93394e-07	Q9NQX0, Q9HAZ2, Q8TEK3, Q9H9B1, Q9UPS6, Q13029, Q96KQ7, Q03112, Q8NEZ4, O14686, Q96L73, Q03164	8.07096	3.13293e-05	6.26595e-06	5.91784e-06
KEGG_PATHWAY	hsa05225:Hepatocellular carcinoma	18	3.78151	3.74561e-07	Q8TAQ2, P51531, Q969G3, Q8NFD5, O00716, O96019, Q12824, P51532, Q6STE5, Q68CP9, Q92782, Q96GM5, O14497, Q9UJU2, Q9NQB0, Q92922, Q13485, P06400	4.53992	6.0677e-05	1.01131e-05	9.55129e-06
KEGG_PATHWAY	hsa04330:Notch signaling pathway	11	2.31092	1.51711e-06	Q04724, P56545, Q09472, Q04727, P0C7T5, Q04726, Q92793, P54253, Q9Y618, Q92585, Q13363	7.51771	0.000245743	3.51104e-05	3.31598e-05
KEGG_PATHWAY	hsa05202:Transcriptional misregulation in cancer	18	3.78151	2.63667e-06	Q9C0K0, O15550, P19793, P41182, O75177, O75376, P19532, Q03164, P37275, P41212, Q96ST3, Q8TEK3, Q01543, P31260, Q86U70, Q15652, P40424, Q9UIU6	3.95184	0.000427049	5.33925e-05	5.04262e-05
KEGG_PATHWAY	hsa04714:Thermogenesis	18	3.78151	3.04982e-05	Q92618, Q8TAQ2, P51531, Q969G3, Q8NFD5, Q9HAZ2, O96019, Q12824, P51532, P15336, Q6STE5, Q92782, Q96GM5, Q9Y4C1, Q02930, O14497, O60341, Q92922	3.28753	0.0049286	0.000548967	0.000518469
KEGG_PATHWAY	hsa04310:Wnt signaling pathway	15	3.15126	5.68838e-05	P05412, P56545, Q09472, O60907, P19784, Q04724, Q04727, Q04726, Q92793, Q9BZK7, Q9UJU2, Q9NQB0, Q13485, Q96EB6, Q13363	3.65281	0.0091731	0.000921517	0.000870322

## Sheet: Dataset 2D NFIX
Category	Term	Count	%	PValue	Genes	Fold Enrichment	Bonferroni	Benjamini	FDR
GOTERM_BP_DIRECT	GO:0006357~regulation of transcription from RNA polymerase II promoter	167	47.7143	5.99347e-85	Q92618, Q9H8M2, Q9UKL0, Q96RE7, Q12948, Q12824, P20719, Q96JN0, O00268, Q9H165, Q9Y4C1, Q9UGU0, Q4LE39, O15119, Q9Y2X0, Q13485, Q9UPW0, Q13363, Q9NWA0, Q9Y6X8, O00712, Q9UPW6, O00716, O96019, Q01085, P50548, O75376, P55317, Q8IVH2, Q9H2P0, P37275, O15409, Q9P2K3, Q8IWI9, Q9UPG8, Q92841, Q14186, Q8WY36, Q8NHM5, Q86T24, Q9UQR1, Q14865, O75925, Q8IVW6, Q969J2, P54198, P31274, P19793, Q63HK5, P15622,…	5.56947	1.02189e-81	1.02189e-81	9.68545e-82
GOTERM_BP_DIRECT	GO:0000122~negative regulation of transcription from RNA polymerase II promoter	117	33.4286	2.61508e-64	Q96RE7, Q12948, Q96JN0, Q9H165, O43439, Q4LE39, O15119, P45973, Q13485, Q13363, Q9NWA0, Q9Y6X8, O00712, Q9UPW6, P56524, Q5H9F3, Q9Y2X9, P50548, O75376, O15090, P55317, Q8IVH2, P37275, O15409, Q96BD5, Q8NHM5, Q96EB6, Q86T24, Q9UQR1, Q14865, O75925, Q09472, P61968, P83916, P19793, P12755, O75362, Q96L73, P13056, Q96KM6, Q92793, Q9BTC8, O15379, Q9UJU2, P49116, Q9NSC2, P23246, A0AVK6, Q6NUN9, P51531,…	6.66714	4.45871e-61	2.22936e-61	2.11299e-61
GOTERM_BP_DIRECT	GO:0045944~positive regulation of transcription from RNA polymerase II promoter	125	35.7143	7.68311e-63	Q14686, Q12948, Q12824, P20719, Q9H165, Q76L83, Q9Y4C1, Q9UGU0, Q9Y2G9, Q4LE39, O15119, Q13485, Q9UPW0, Q9NWA0, O00712, Q9UPW6, P56524, Q15788, O00716, Q96I24, Q9ULG1, Q9NQV6, O75132, P55317, P37275, Q9UPG8, Q92841, Q14186, Q96EB6, Q9UQR1, Q09472, P61968, Q8IVW6, Q9Y6Q9, P19793, P12755, Q7Z3K3, Q8TD26, Q92793, Q9P2D1, O15379, Q9UJU2, P49116, O15014, O14686, P26599, Q9NSC2, P23246, A0AVK6, Q6NUN9,…	5.87417	1.30997e-59	4.36657e-60	4.13863e-60
GOTERM_BP_DIRECT	GO:0045892~negative regulation of transcription, DNA-templated	91	26	9.2499e-60	Q9H7S9, Q9H4I2, Q9UKL0, Q96RE7, O15164, P54253, Q03112, Q9P2R6, O43439, Q01167, Q9H9B1, Q9UKY1, Q9Y2G9, Q8N2W9, O15119, Q14135, Q6PJG2, P45973, Q13485, Q9UIU6, Q13363, Q12873, Q9Y6X8, P56524, P78337, Q969G3, Q9HAZ2, Q13207, Q8WXF1, Q9Y2X9, Q8IY57, Q08117, O75376, Q96F45, O95365, P37275, O15409, Q9P2K3, Q92560, Q9NQB0, Q15233, Q96EB6, Q86T24, Q9UQR1, Q14865, Q9UN79, Q8TAQ2, P83916, Q15637, P54198,…	8.91459	1.57711e-56	3.94277e-57	3.73696e-57
GOTERM_BP_DIRECT	GO:0006338~chromatin remodeling	63	18	7.72715e-46	Q9H8M2, Q9Y2K1, Q12824, Q9P2R6, O60885, Q8WUU5, Q9Y4C1, Q68DK7, Q12873, Q9UPW6, P56524, Q15788, Q969G3, P46100, O96019, O94953, P28370, Q9ULG1, O95365, P55317, Q92560, Q8NHM5, Q92922, Q3L8U1, Q8TAQ2, Q8NFD5, P54198, Q9Y6Q9, Q96L73, Q8TD26, Q9BTC8, Q96GM5, Q92793, Q96KQ7, Q9P2D1, Q9NZM4, Q8N488, Q6ZW49, Q01826, Q99504, P23246, P51531, Q9BSM1, Q13029, O15550, Q86YP4, Q8NEZ4, Q86TJ2, Q6KC79, P51532,…	10.8555	1.31748e-42	2.63496e-43	2.49741e-43
GOTERM_BP_DIRECT	GO:0045893~positive regulation of transcription, DNA-templated	82	23.4286	7.9035e-43	Q92618, Q14686, O15164, Q12948, Q03112, O00268, Q9P2R6, Q14CW9, O60885, Q01167, Q9Y4C1, Q68DK7, O60244, Q9Y2X0, Q13485, Q9UIU6, Q13363, O00712, Q12873, P56524, Q15788, Q969G3, Q9NVC6, Q9HAZ2, O96019, Q9Y2X9, P28370, Q96I24, Q8IY57, Q9ULG1, Q8IWI9, Q2TAL8, Q92922, Q92766, Q14865, Q8TAQ2, O75925, Q8NFD5, Q09472, O75448, Q15911, P19793, O60907, Q2M1K9, Q96L73, P38398, Q9Y4A5, Q9BTC8, Q96GM5, Q92793,…	6.52123	1.34755e-39	2.24591e-40	2.12868e-40
GOTERM_BP_DIRECT	GO:0006325~chromatin organization	53	15.1429	2.31481e-35	Q9H8M2, Q9UKL0, O95677, Q8IYW5, Q14CW9, O60885, Q8WUU5, Q9Y4C1, Q9H9B1, Q9NPG3, Q68DK7, P45973, Q12873, P56524, P46100, Q5H9F3, P55198, O94953, O75376, O95365, Q9UKI8, P55317, Q96BD5, Q6N021, Q92560, Q8NHM5, Q96EB6, Q14781, Q3L8U1, Q09472, P83916, P54198, Q96L73, Q8TD26, Q9Y4A5, Q96KQ7, Q9BZK7, O15379, O60341, O14686, Q969R5, Q01826, Q99504, Q8NEZ4, P51532, Q03164, Q8TEK3, Q15291, Q6W2J9, Q7Z3B3,…	9.52944	3.94675e-32	5.63821e-33	5.3439e-33
GOTERM_BP_DIRECT	GO:0006355~regulation of transcription, DNA-templated	80	22.8571	1.00495e-30	Q9H7S9, Q92618, Q5T3J3, P54253, Q12948, Q6MZP7, Q76L83, Q9P2R6, O60885, Q01167, Q8WUU5, Q9Y2G9, Q4LE39, Q14135, Q13485, Q12873, Q8WXF1, P46100, P55198, O96019, Q9Y2X9, P28370, Q8IY57, Q08117, Q9ULK4, O15090, P37275, Q969W8, Q92922, Q15596, Q92766, Q15233, Q9UN79, Q8TAQ2, Q969J2, Q15911, P54198, Q9UHL9, O75362, P15622, Q2M1K9, Q96L73, P0C7T5, Q9Y4A5, Q9BTC8, Q92793, Q96AE4, Q9P2D1, Q6VMQ6, O60341,…	4.56772	1.71345e-27	2.14181e-28	2.03001e-28
GOTERM_BP_DIRECT	GO:1902459~positive regulation of stem cell population maintenance	17	4.85714	3.764e-17	Q9H8M2, P51531, Q969G3, Q9NP50, O96019, Q9Y6Q9, Q12824, Q5PSV4, P51532, Q96ST3, Q96GM5, O14497, Q92785, Q4LE39, Q8NHM5, Q9NZM4, Q92922	20.941	6.41762e-14	7.13068e-15	6.75847e-15
GOTERM_BP_DIRECT	GO:0070316~regulation of G0 to G1 transition	13	3.71429	2.33896e-15	Q8TAQ2, P51531, Q969G3, Q8NFD5, O96019, Q12824, P51532, Q68CP9, Q92782, Q96GM5, O14497, Q92785, Q92922	30.1058	3.97515e-12	3.98793e-13	3.77976e-13
GOTERM_BP_DIRECT	GO:2000781~positive regulation of double-strand break repair	15	4.28571	5.21329e-15	Q8TAQ2, P51531, Q969G3, Q8NFD5, Q08050, O96019, Q12824, P51532, Q68CP9, Q92782, Q96GM5, O14497, Q92785, Q92922, Q96EB6	20.6771	8.89677e-12	8.0806e-13	7.6588e-13
GOTERM_BP_DIRECT	GO:2000819~regulation of nucleotide-excision repair	13	3.71429	7.672e-15	Q8TAQ2, P51531, Q969G3, Q8NFD5, O96019, Q12824, P51532, Q68CP9, Q92782, Q96GM5, O14497, Q92785, Q92922	27.8758	1.30612e-11	1.09006e-12	1.03316e-12
GOTERM_BP_DIRECT	GO:0016575~histone deacetylation	16	4.57143	8.78163e-15	Q12873, Q9UKL0, P56524, O60907, Q86YP4, Q5PSV4, Q96ST3, Q9P2K3, Q9BTC8, Q9BZK7, Q96PK6, O15379, Q6PJG2, Q96PN7, Q96EB6	17.478	1.49541e-11	1.15174e-12	1.09162e-12
GOTERM_BP_DIRECT	GO:0030071~regulation of mitotic metaphase/anaphase transition	13	3.71429	4.83127e-13	Q8TAQ2, P51531, Q969G3, Q8NFD5, O96019, Q12824, P51532, Q68CP9, Q92782, Q96GM5, O14497, Q92785, Q92922	20.9068	8.23803e-10	5.88379e-11	5.57666e-11
GOTERM_BP_DIRECT	GO:0045582~positive regulation of T cell differentiation	13	3.71429	7.0419e-13	Q8TAQ2, P51531, Q9Y2K1, Q969G3, Q8NFD5, O96019, Q9ULJ6, Q12824, P51532, Q68CP9, Q96GM5, O14497, Q92922	20.3418	1.20069e-09	8.0043e-11	7.58648e-11
GOTERM_BP_DIRECT	GO:2000045~regulation of G1/S transition of mitotic cell cycle	14	4	5.45635e-12	Q8TAQ2, P51531, Q969G3, Q8NFD5, O96019, Q12824, Q9ULG1, P51532, Q68CP9, Q92782, Q96GM5, O14497, Q92785, Q92922	15.01	9.303e-09	5.81442e-10	5.51091e-10
GOTERM_BP_DIRECT	GO:0060261~positive regulation of transcription initiation from RNA polymerase II promoter	14	4	1.84442e-11	Q9NWA0, Q9NVC6, O75448, Q9ULK4, O00268, Q93074, Q6P1X5, O60244, Q6ZW49, Q9Y2X0, Q96RN5, P21675, Q9UHV7	13.738	3.14474e-08	1.84984e-09	1.75328e-09
GOTERM_BP_DIRECT	GO:0045663~positive regulation of myoblast differentiation	12	3.42857	2.61368e-10	Q8TAQ2, Q68CP9, P51531, Q8NFD5, Q969G3, Q96GM5, O96019, Q15911, O14497, Q12824, Q92922, P51532	15.1033	4.45632e-07	2.47573e-08	2.3465e-08
GOTERM_BP_DIRECT	GO:0045597~positive regulation of cell differentiation	13	3.71429	3.03051e-10	Q8TAQ2, P51531, Q969G3, Q8NFD5, O96019, Q12824, P51532, Q68CP9, Q92782, Q96GM5, O14497, Q9UJU2, Q92922	12.7567	5.16702e-07	2.71948e-08	2.57753e-08
GOTERM_BP_DIRECT	GO:0045815~positive regulation of gene expression, epigenetic	11	3.14286	2.32398e-09	Q09472, Q8NFD5, Q96GM5, Q15291, Q96PK6, Q9ULJ6, O14497, Q12824, P51532, Q8NF64, Q03164	14.8106	3.96237e-06	1.98119e-07	1.87777e-07
GOTERM_BP_DIRECT	GO:0051123~RNA polymerase II transcriptional preinitiation complex assembly	12	3.42857	6.50642e-09	Q9NWA0, Q9Y6J9, Q9NVC6, O75448, Q6P1X5, O60244, Q9ULK4, Q9Y2X0, O00268, Q96RN5, P21675	11.3893	1.10934e-05	5.2826e-07	5.00685e-07
GOTERM_BP_DIRECT	GO:0006337~nucleosome disassembly	8	2.28571	1.7799e-08	Q8TAQ2, Q68CP9, Q969G3, Q96GM5, O14497, Q12824, Q92922, P51532	24.3772	3.03468e-05	1.37942e-06	1.30742e-06
GOTERM_BP_DIRECT	GO:0006366~transcription from RNA polymerase II promoter	20	5.71429	4.151e-08	Q09472, P46100, O15164, Q9UHL9, O00268, O00512, P0C7T5, Q9HBM6, Q9P2D1, O15379, Q14186, Q92786, Q9UJU2, Q4LE39, Q9Y2X0, P26367, Q13485, P21675, Q92766	4.80463	7.07721e-05	3.07716e-06	2.91653e-06
GOTERM_BP_DIRECT	GO:0048856~anatomical structure development	11	3.14286	5.96579e-08	P37275, O60315, O95677, P13056, P0C7T5, P54253, P24468, P19793, P49116, P26367, Q99504	10.7941	0.000101712	4.2382e-06	4.01697e-06
GOTERM_BP_DIRECT	GO:0060766~negative regulation of androgen receptor signaling pathway	7	2	1.09522e-07	Q9Y618, Q9H334, O75376, O75928, P51532, O95365, Q96EB6	27.0181	0.000186718	7.4694e-06	7.07951e-06
GOTERM_BP_DIRECT	GO:0043484~regulation of RNA splicing	12	3.42857	1.57929e-07	P52597, Q9Y6J9, Q9Y4A5, Q14CW9, P31943, Q5T481, Q9NTZ6, Q86TJ2, Q8NEM7, P14866, P26599, Q9NR56	8.47256	0.000269233	1.03565e-05	9.8159e-06
GOTERM_BP_DIRECT	GO:0035522~monoubiquitinated histone H2A deubiquitination	8	2.28571	4.75387e-07	Q9Y6J9, Q9Y4A5, Q14CW9, Q6P1X5, Q92560, Q86TJ2, Q8NEM7, O00268	15.9713	0.000810207	3.00198e-05	2.84528e-05
GOTERM_CC_DIRECT	GO:0005634~nucleus	303	86.5714	8.91236e-119	Q9H7S9, Q92618, O95677, Q14686, Q9UPN6, Q12948, Q12824, P20719, Q96JN0, O00268, Q9H165, Q76L83, Q9P2R6, O43439, Q5T481, Q9Y2G9, Q8N3U4, Q9Y2X0, Q13485, Q13363, O00712, Q9NWA0, Q15788, O00716, Q5H9F3, Q9Y2X9, Q9ULG1, Q9NQV6, O75376, Q96F45, O75132, O15090, Q8IVH2, P37275, O15409, Q92841, Q8WY36, Q8NHM5, Q96EB6, O75925, Q8IVW6, Q969J2, P54198, Q9Y6Q9, P31274, P12755, O75362, Q7Z3K3, Q2M1K9, Q8TD26,…	3.01641	1.96072e-116	1.96072e-116	1.64879e-116
GOTERM_CC_DIRECT	GO:0005654~nucleoplasm	258	73.7143	6.02065e-112	Q14686, Q9UPN6, Q12948, Q12824, Q96JN0, O00268, Q9H165, Q76L83, Q9P2R6, O43439, Q8N3U4, Q9Y2X0, Q13485, Q9HAV7, Q13363, O00712, Q9NWA0, Q15788, O00716, Q5H9F3, Q9Y2X9, O43447, Q9ULG1, O75376, O75132, P37275, Q8IWI9, Q92841, Q8WY36, Q8NHM5, Q96EB6, Q9UQR1, O75925, Q8IVW6, Q969J2, P54198, Q9Y6Q9, P31274, P12755, O75362, Q7Z3K3, Q2M1K9, Q8TD26, P13056, Q96KM6, Q9P2D1, Q9UJU2, P61962, P49116, O14686,…	3.84382	1.32454e-109	6.62272e-110	5.5691e-110
GOTERM_CC_DIRECT	GO:0000785~chromatin	116	33.1429	4.69211e-61	Q9H8M2, Q12948, Q12824, P20719, O00268, Q9Y4C1, Q8N3U4, O15119, Q13485, Q9UPW0, Q9Y6X8, O00712, Q9UPW6, P56524, Q15788, O00716, O96019, P50548, O75376, Q9NQV6, O75132, P55317, Q8IVH2, Q9H2P0, P37275, O15409, Q8IWI9, Q14186, Q8WY36, Q96EB6, Q86T24, Q09472, P83916, P54198, Q9Y6Q9, P31274, P19793, Q63HK5, Q7Z3K3, Q96L73, Q8TD26, P13056, Q92793, Q96GM5, Q9P2D1, P49116, Q96RK0, P23246, Q6IQ32, Q15723,…	6.33478	1.03226e-58	3.44088e-59	2.89347e-59
GOTERM_CC_DIRECT	GO:0005667~transcription factor complex	41	11.7143	4.70505e-29	Q9UKL0, Q09472, Q14686, P61968, Q15911, P19793, P12755, O75461, Q92793, Q96PK6, Q6VMQ6, Q9UJU2, O60341, Q6PJG2, Q13485, Q99504, Q9UIU6, Q9NWA0, Q15788, Q9UPW6, Q9BWW4, P27540, P78337, Q9NVC6, Q92908, O00716, Q13207, Q08117, Q9ULK4, Q04724, Q9P2K3, Q04726, Q8N196, Q14186, Q9UI36, Q96PN7, Q15596, P21675, P28347	10.6401	1.03511e-26	2.58778e-27	2.17609e-27
GOTERM_CC_DIRECT	GO:0016363~nuclear matrix	26	7.42857	6.22992e-20	Q9H7S9, Q8TAQ2, Q5T3J3, P52272, P54253, Q9UPN6, Q12824, Q9H165, Q96GM5, P61962, Q8N3U4, Q6ZW49, Q8N2W9, Q01826, P23246, Q9UPW6, Q969G3, Q8WXF1, O96019, Q9Y618, P51532, Q68CP9, P43243, Q92922, Q15233	12.2394	1.37058e-17	2.74117e-18	2.30507e-18
GOTERM_CC_DIRECT	GO:0000118~histone deacetylase complex	18	5.14286	1.3757e-19	Q9UKL0, Q9UPW6, P56524, O60907, O75376, O75362, Q9P2R6, Q96BD5, Q9Y6J9, Q96ST3, Q9P2K3, Q9Y4C1, Q9BZK7, O15379, Q6PJG2, P45973, Q15652, Q96PN7	24.8426	3.02655e-17	5.04425e-18	4.24175e-18
GOTERM_CC_DIRECT	GO:0016514~SWI/SNF complex	15	4.28571	8.92938e-18	Q9H8M2, Q8TAQ2, P51531, Q969G3, Q8NFD5, O96019, Q12824, P51532, Q9H165, Q68CP9, Q96GM5, O14497, Q92785, Q9NZM4, Q92922	30.3632	1.96446e-15	2.80638e-16	2.35991e-16
GOTERM_CC_DIRECT	GO:0017053~transcriptional repressor complex	17	4.85714	2.6992e-15	Q9UKL0, P56524, P56545, Q9HAZ2, P31274, Q9Y618, O60907, P12755, O75376, Q9NQV6, Q96QT6, Q96ST3, Q01664, Q9BZK7, O15379, P45973, Q13363	16.6508	5.86198e-13	7.4228e-14	6.2419e-14
GOTERM_CC_DIRECT	GO:0071565~nBAF complex	11	3.14286	9.18548e-15	Q8TAQ2, P51531, Q8NFD5, Q969G3, Q92782, Q96GM5, O14497, Q92785, Q12824, Q92922, P51532	41.7494	2.02727e-12	2.24534e-13	1.88813e-13
GOTERM_CC_DIRECT	GO:0071564~npBAF complex	10	2.85714	1.45363e-13	Q8TAQ2, P51531, Q8NFD5, Q969G3, Q96GM5, O96019, O14497, Q12824, Q92922, P51532	43.3761	3.19722e-11	3.19799e-12	2.68922e-12
GOTERM_CC_DIRECT	GO:0035060~brahma complex	9	2.57143	1.34075e-11	Q8TAQ2, P51531, Q8NFD5, Q969G3, Q96GM5, O96019, O14497, Q12824, Q92922	39.0384	2.94965e-09	2.68149e-10	2.25489e-10
GOTERM_CC_DIRECT	GO:0090575~RNA polymerase II transcription factor complex	17	4.85714	2.1434e-10	Q15788, A0AVK6, P27540, P61968, O00716, P19793, O75461, Q9H2P0, P17544, P17482, Q14186, P43694, Q13485, Q15596, Q15233, P23246	8.3254	4.71549e-08	3.92957e-09	3.30441e-09
GOTERM_CC_DIRECT	GO:0016586~RSC complex	8	2.28571	3.04669e-09	Q8TAQ2, Q68CP9, Q969G3, Q96GM5, O96019, Q12824, Q92922, P51532	30.3632	6.70271e-07	5.15593e-08	4.33567e-08
GOTERM_CC_DIRECT	GO:0016604~nuclear body	25	7.14286	6.96501e-09	Q9Y2K1, P83916, Q15637, Q15911, P15822, P12755, Q9P2R6, P38398, Q92793, Q9H9B1, Q01543, Q9UGU0, Q9NPG3, Q6VMQ6, P61962, P43694, Q01826, Q15723, P27540, P46100, Q69YN4, Q9Y618, Q9ULG1, Q15596, Q92766	4.22886	1.5323e-06	1.0945e-07	9.20377e-08
GOTERM_CC_DIRECT	GO:0016605~PML body	14	4	3.17613e-08	Q12873, O75925, P46100, P54198, Q86Z02, P12755, P13056, Q9NPG3, Q9NQB0, Q8N2W9, O75928, P45973, Q01826, Q96EB6	7.72882	6.98746e-06	4.65832e-07	3.91722e-07
GOTERM_CC_DIRECT	GO:0035097~histone methyltransferase complex	8	2.28571	1.12722e-07	Q14686, Q15291, O15550, Q8NEZ4, O14686, Q6ZW49, P45973, Q03164	19.4325	2.47985e-05	1.54993e-06	1.30335e-06
GOTERM_CC_DIRECT	GO:0042382~paraspeckles	6	1.71429	2.72897e-07	Q8WXF1, P52272, Q9H165, Q15233, P23246	36.4359	6.00355e-05	3.5316e-06	2.96976e-06
GOTERM_CC_DIRECT	GO:0016607~nuclear speck	25	7.14286	3.90367e-07	P56524, O75925, Q8WXF1, P49750, Q69YN4, Q86YP4, O95391, Q03112, O43447, Q86Z02, O75362, Q9Y5S9, Q9BWF3, Q68DK7, Q96KQ7, Q96PK6, Q92841, Q92585, Q9UI36, O75928, Q92766, Q15233, P23246	3.4116	8.58771e-05	4.77115e-06	4.01211e-06
GOTERM_CC_DIRECT	GO:0016592~mediator complex	9	2.57143	4.27433e-07	Q9NWA0, Q93074, Q9NVC6, O75448, O60244, Q9ULK4, Q9Y2X0, Q96RN5, Q9UHV7	12.7102	9.4031e-05	4.94923e-06	4.16185e-06
GOTERM_CC_DIRECT	GO:0010494~cytoplasmic stress granule	12	3.42857	4.54265e-07	Q7Z739, Q99700, Q9BWF3, Q92945, Q8TB72, Q9BYJ9, Q5TC82, P26196, Q01085, Q9Y5A9, Q9NR56, Q14671	7.67071	9.99333e-05	4.99691e-06	4.20195e-06
GOTERM_CC_DIRECT	GO:0071339~MLL1 complex	8	2.28571	1.36931e-06	Q8IWI9, Q15291, Q7Z3B3, O75461, O00268, P21675, Q03164	13.8803	0.000301203	1.43451e-05	1.2063e-05
GOTERM_CC_DIRECT	GO:0070847~core mediator complex	7	2	3.27008e-06	Q9NWA0, Q9NVC6, O75448, O60244, Q9ULK4, Q9Y2X0, Q96RN5	16.3494	0.000719161	3.27008e-05	2.74984e-05
GOTERM_CC_DIRECT	GO:0044666~MLL3/4 complex	6	1.71429	4.36114e-06	Q14686, Q15291, O15550, Q8NEZ4, O14686, Q6ZW49	22.7724	0.000958993	4.17152e-05	3.50787e-05
GOTERM_CC_DIRECT	GO:0031519~PcG protein complex	6	1.71429	3.80914e-05	Q9BSM1, Q8NHM5, Q8N488, Q3KNV8, Q14781, Q86SE9	15.1816	0.00834525	0.000349171	0.000293621
GOTERM_CC_DIRECT	GO:1990907~beta-catenin-TCF complex	5	1.42857	4.54065e-05	Q04724, Q04726, Q9NQB0, Q9UJU2, O00512	23.3563	0.00993994	0.000399578	0.000336008
GOTERM_CC_DIRECT	GO:0001650~fibrillar center	12	3.42857	5.56823e-05	O00712, Q8WXF1, Q12824, Q8N3U4, P78406, P51532, Q96PN7, P55317, Q96EB6, Q15233, Q92766	4.67127	0.0121757	0.000471158	0.000396201
GOTERM_MF_DIRECT	GO:0003677~DNA binding	122	34.8571	5.74652e-54	Q12948, Q86Z02, Q12824, P20719, Q96JN0, O00268, Q76L83, Q9UGU0, Q4LE39, Q13485, Q9Y6X8, O00712, Q9UPW6, P56524, Q15788, Q01085, Q8IY57, Q9ULG1, Q9NQV6, P55317, Q9H2P0, P37275, O15409, Q96BD5, Q8IWI9, Q14186, Q2TAL8, Q8WY36, Q8NHM5, Q14865, O75925, Q09472, Q8IVW6, P83916, Q969J2, P31274, Q63HK5, Q7Z3K3, Q8TD26, P13056, Q9P2D1, Q9UJU2, O14686, P26599, O75928, Q96RK0, P23246, Q6IQ32, P51531, Q92945,…	5.07543	1.68373e-51	1.68373e-51	1.35618e-51
GOTERM_MF_DIRECT	GO:0003682~chromatin binding	63	18	2.25895e-34	Q9UKL0, Q14686, Q8IYW5, O15164, Q76L83, Q9P2R6, O60885, Q68DK7, P55197, Q8N3U4, P45973, Q13485, Q13363, Q12873, Q9UPW6, Q15788, Q969G3, P46100, O96019, P55317, Q9H2P0, P37275, Q96BD5, Q92560, Q92922, Q15596, Q15233, Q14781, Q8TAQ2, Q09472, P83916, Q63HK5, Q96L73, Q8TD26, Q9BTC8, Q96GM5, Q92793, Q6P1X5, Q01543, Q9P2D1, O15379, Q9UJU2, O60341, Q969R5, O15417, P23246, P51531, P56545, Q92908, Q9Y618,…	7.03648	6.61873e-32	3.30936e-32	2.66556e-32
GOTERM_MF_DIRECT	GO:0003713~transcription coactivator activity	48	13.7143	5.66178e-33	Q14865, Q8TAQ2, Q8NFD5, Q09472, Q14686, O75448, O15164, Q9Y6Q9, Q9ULJ6, Q12824, Q9P2R6, P38398, Q14CW9, O60885, Q96GM5, Q9BTC8, Q92793, O60244, O60341, O14686, Q9Y2X0, Q13363, Q15788, Q9BWW4, P51531, Q969G3, P56545, Q9NVC6, Q9HAZ2, O96019, Q8IY57, Q8NEZ4, Q86TJ2, Q9ULK4, P51532, O00512, Q9Y6J9, Q96ST3, Q93074, Q8TEK3, Q92841, O14497, Q92585, Q92922, Q96PN7, Q15596, Q96EB6, Q9UHV7	9.99941	1.6589e-30	5.52967e-31	4.45393e-31
GOTERM_MF_DIRECT	GO:0000978~RNA polymerase II core promoter proximal region sequence-specific DNA binding	90	25.7143	2.87056e-31	Q92618, Q15853, Q9Y2K1, Q96RE7, Q12948, Q03112, P20719, O75461, Q9H165, P41212, Q01167, O15119, Q13485, Q9UIU6, Q9UPW0, O00712, Q9UPW6, P56524, P78337, O00716, P22670, Q9HAZ2, Q13207, Q9NUA8, Q9Y2X9, O95365, Q8IVH2, O15090, P55317, P37275, O15409, Q8IWI9, P17482, Q9NQB0, Q8NHM5, Q15596, Q92766, Q96EB6, Q6IQ21, Q86T24, Q9UQR1, Q9UN79, Q969J2, Q15911, P31274, P19793, P15822, Q9UHL9, P12755, O75362,…	4.09652	8.41075e-29	2.10269e-29	1.69363e-29
GOTERM_MF_DIRECT	GO:0000981~RNA polymerase II transcription factor activity, sequence-specific DNA binding	91	26	2.45084e-30	Q9H4I2, Q92618, Q15853, Q96RE7, Q12948, P50219, P20719, O75461, P41212, Q01167, Q9UKY1, O15119, Q13485, Q9UIU6, Q9UPW0, O00712, Q9Y6X8, Q9UPW6, P78337, O00716, P22670, Q13207, Q9NUA8, Q9Y2X9, P50548, O95365, O75132, Q8IVH2, O15090, P55317, Q9H2P0, P37275, O15409, Q8IWI9, P17482, Q9UPG8, Q14186, Q9NQB0, Q969W8, Q8WY36, Q86T24, Q9UN79, Q6ZSZ6, Q969J2, Q15911, P81133, P31274, P19793, P15822, Q9UHL9,…	3.93591	7.18096e-28	1.43619e-28	1.1568e-28
GOTERM_MF_DIRECT	GO:0003714~transcription corepressor activity	41	11.7143	4.6872e-30	Q9UKL0, O75925, P61968, Q15637, P54198, O60907, Q96JN0, Q9P2R6, Q96L73, O43439, Q9BTC8, Q92793, Q9BZK7, O15379, Q6VMQ6, Q9H1B7, Q8N2W9, Q8N488, Q8IU81, Q6PJG2, Q13363, P56524, P56545, Q7Z5L9, Q5H9F3, Q9Y618, Q8IY57, Q08117, O75376, Q6KC79, P51532, Q96QT6, Q96ST3, Q04724, Q9P2K3, Q04726, Q6W2J9, Q9HBM6, Q92785, Q96PN7, Q96EB6	11.1789	1.37335e-27	2.28892e-28	1.84363e-28
GOTERM_MF_DIRECT	GO:0000976~transcription regulatory region sequence-specific DNA binding	39	11.1429	3.5186e-25	Q9UN79, Q14865, O75925, Q15911, P19793, Q12948, O60907, O75362, P38398, O60885, Q01167, Q6P1X5, Q01543, Q01664, Q9BZK7, P43694, Q4LE39, O14686, Q13485, P23246, Q12873, P56524, Q6NUN9, P51531, Q92908, Q9HAZ2, Q9Y2X9, O75376, P14866, O75132, P55317, P17544, O43829, Q6W2J9, Q15291, Q92786, Q9NQB0, P26367	9.11448	1.03095e-22	1.47279e-23	1.18627e-23
GOTERM_MF_DIRECT	GO:0003700~transcription factor activity, sequence-specific DNA binding	57	16.2857	3.55667e-24	Q9H4I2, Q15853, Q12948, Q03112, P20719, Q9H165, P41212, Q01167, Q9UKY1, Q13485, Q9UPW0, O00712, P78337, O00716, P22670, Q13207, Q9Y2X9, O95365, Q8IVH2, P55317, P37275, O15409, Q8IWI9, P17482, Q9UPG8, Q14186, Q9NQB0, Q9UQR1, Q9UN79, Q15911, P81133, P31274, P19793, Q9UHL9, O75362, P13056, Q01543, Q9UJU2, P49116, P43694, Q15723, Q6NUN9, A0AVK6, P27540, Q92908, Q08050, Q13029, Q9H334, Q12857, P17544,…	5.172	1.0421e-21	1.30263e-22	1.04922e-22
GOTERM_MF_DIRECT	GO:0001227~transcriptional repressor activity, RNA polymerase II transcription regulatory region sequence-specific binding	43	12.2857	2.10633e-23	Q86T24, Q9UQR1, Q9UN79, Q9Y2K1, Q96RE7, Q15911, P50219, P15822, Q9UHL9, P12755, Q96DT7, O75362, O75461, Q9H165, P41212, P13056, Q96KM6, Q01167, Q9UJU2, O15119, Q9NSC2, Q01826, A0AVK6, Q6NUN9, Q9HAZ2, Q13207, Q13029, Q9Y2X9, Q9H334, P50548, O95365, Q8IVH2, O15090, P17544, P37275, O15409, O60315, O43829, Q96JB3, Q92786, Q969W8, Q9UI36, P26367	7.09713	6.17155e-21	6.85728e-22	5.52327e-22
GOTERM_MF_DIRECT	GO:0043565~sequence-specific DNA binding	43	12.2857	4.72167e-23	Q86T24, Q9UQR1, Q9UN79, Q15853, P19793, Q12948, Q9P2R6, Q2M1K9, P41212, P13056, Q8WUU5, Q01167, Q9BTC8, Q01543, Q01664, Q9UJU2, P43694, P49116, O15119, Q13485, Q01826, Q9UPW0, Q15723, P27540, O00716, Q9HAZ2, Q13207, Q08050, Q13029, Q9Y2X9, Q9H334, Q86YP4, P50548, Q8IVH2, P55317, O15409, O60315, O43829, Q9UPG8, P24468, Q9NQB0, P21675	6.95271	1.38345e-20	1.38345e-21	1.11431e-21
GOTERM_MF_DIRECT	GO:0003712~transcription cofactor activity	30	8.57143	1.40283e-22	O75925, Q09472, O75448, Q12824, Q9H165, Q96L73, Q9Y4A5, O60885, Q9Y4C1, Q96GM5, Q92793, O60244, Q6VMQ6, Q8N2W9, Q8N488, O75928, Q9NWA0, Q9NVC6, Q9HAZ2, Q8IY57, Q96QT6, Q93074, Q92782, Q92785, Q8NEM7, Q8NHM5, Q15652, Q96RN5, Q99856, Q9UHV7	11.7511	4.11028e-20	3.73662e-21	3.0097e-21
GOTERM_MF_DIRECT	GO:0005515~protein binding	295	84.2857	2.85686e-17	Q9H7S9, Q92618, O95677, Q14687, Q14686, Q9UPN6, Q12948, Q12824, P20719, Q96JN0, O00268, Q9P2R6, O43439, Q5T481, Q8N3U4, Q9Y2X0, Q13485, Q9HAV7, Q13363, O00712, Q9NWA0, Q7Z739, Q15788, O00716, Q9Y2X9, O43447, Q9ULG1, Q9NQV6, O75376, Q96F45, O75132, Q8IVH2, P37275, O15409, Q8IWI9, Q92841, Q8NHM5, Q96EB6, Q9UQR1, O75925, P61968, Q8IVW6, Q969J2, P54198, Q9Y6Q9, P31274, P12755, O75362, Q7Z3K3, Q2M1K9,…	1.29639	8.37059e-15	6.97549e-16	5.61848e-16
GOTERM_MF_DIRECT	GO:0042393~histone binding	26	7.42857	8.31049e-14	Q8TAQ2, Q8IYW5, P54198, O60907, Q8TD26, Q9P2D1, Q9BZK7, Q9Y2G9, P55197, Q9UJU2, O14686, Q969R5, Q12873, P56524, P51531, P46100, P55198, Q8NEZ4, Q9ULG1, P51532, Q92782, Q15291, Q92785, Q9HCM1, Q92922, Q96EB6	6.85386	2.43646e-11	1.87306e-12	1.50867e-12
GOTERM_MF_DIRECT	GO:0030374~ligand-dependent nuclear receptor transcription coactivator activity	16	4.57143	1.19637e-13	Q15788, Q9NVC6, Q14686, O75448, Q9Y6Q9, Q9ULJ6, Q8NF64, Q93074, Q14CW9, O60244, Q96PK6, O60341, Q96PN7, Q15596, Q9UHV7	14.8325	3.50668e-11	2.50383e-12	2.01673e-12
GOTERM_MF_DIRECT	GO:1990837~sequence-specific double-stranded DNA binding	40	11.4286	4.23071e-13	Q86T24, Q15853, P31274, P19793, P50219, P20719, P15822, P15622, P13056, Q01543, Q01664, Q9UJU2, P43694, P49116, O15119, P23025, Q9UIU6, Q9UPW0, Q15723, O00712, A0AVK6, P27540, P78337, Q96A47, Q92908, O00716, P22670, Q13207, Q9Y2X9, Q9H334, O95365, P55317, P17544, O43829, Q92782, P17482, Q92786, Q8WY36, P26367, P28347	3.97298	1.2397e-10	8.16782e-12	6.57886e-12
GOTERM_MF_DIRECT	GO:0046872~metal ion binding	101	28.8571	4.46024e-13	Q9H7S9, Q92618, O95677, Q8IYW5, Q9H165, Q76L83, Q9P2R6, O43439, Q9UGU0, Q13485, P23025, Q9Y6X8, P56524, Q9Y2X9, Q8IY57, Q9NQV6, Q96F45, O75132, O15090, Q8IVH2, O15409, Q96BD5, Q9UPG8, Q8NHM5, P42694, Q96EB6, Q86T24, Q9UQR1, Q09472, P61968, Q969J2, O75362, Q63HK5, P15622, Q7Z3K3, Q2M1K9, Q96L73, Q96KM6, Q92793, Q9BTC8, O15014, O14686, Q9NSC2, Q99504, Q6IQ32, Q6NUN9, O95625, Q14119, O15550, P52747,…	2.06309	1.30671e-10	8.16782e-12	6.57886e-12
GOTERM_MF_DIRECT	GO:0016922~ligand-dependent nuclear receptor binding	14	4	4.94506e-13	Q15788, Q969G3, Q09472, O15164, Q9Y6Q9, P19793, O75376, Q92786, O14497, Q9NQB0, Q15596, P21675, Q96EB6	17.6978	1.44887e-10	8.52296e-12	6.86491e-12
GOTERM_MF_DIRECT	GO:0003729~mRNA binding	25	7.14286	3.83839e-11	Q7Z739, Q92945, Q8TB72, Q15637, P52272, Q5TC82, P26196, Q96I24, Q9UPN6, Q8IY67, O43347, P14866, Q9Y5S9, A0AV96, Q8N5C6, Q99700, Q9BWF3, Q9BYJ9, Q96AE4, Q5T481, Q96PK6, Q9Y5A9, P26599, Q14671	5.45311	1.12465e-08	6.24804e-10	5.03255e-10
GOTERM_MF_DIRECT	GO:0008270~zinc ion binding	47	13.4286	9.16557e-11	O75925, Q09472, O15164, Q8N806, Q15637, Q15911, Q9ULJ6, P19793, O95391, P12755, Q9P2R6, Q96L73, Q8NF64, P13056, P38398, Q14CW9, Q8WUU5, Q9BTC8, Q92793, Q9H9B1, Q96KQ7, Q5T481, P43694, P49116, Q969R5, Q8N2W9, O75928, Q12873, P56524, Q8TE76, Q92908, O95789, Q13029, Q5TC82, Q86YP4, Q86TJ2, Q86UP3, Q03164, P37275, Q9BWF3, Q6N021, Q92782, Q9HCK1, P24468, Q5VZL5, P43243, Q8NHM5	2.94394	2.68551e-08	1.41343e-09	1.13846e-09
GOTERM_MF_DIRECT	GO:0070577~lysine-acetylated histone binding	10	2.85714	2.72946e-10	Q9H8M2, O60885, O15164, Q92785, Q15059, P51532, Q96EB6, P21675, Q03164	22.2487	7.99732e-08	3.99866e-09	3.22076e-09
GOTERM_MF_DIRECT	GO:0042826~histone deacetylase binding	18	5.14286	2.89002e-10	Q9UPW6, P56524, Q96RE7, Q13207, Q9Y618, O75376, Q96JN0, Q6KC79, Q5PSV4, P13056, Q9BTC8, Q6W2J9, Q01664, O15379, Q9UJU2, P45973, P23246	7.47157	8.46777e-08	4.03227e-09	3.24784e-09
GOTERM_MF_DIRECT	GO:0001222~transcription corepressor binding	12	3.42857	8.29175e-10	Q96QT6, P56545, Q9H582, O95785, Q9H9B1, Q96KQ7, O15379, Q9UJU2, Q96JN0, Q13485, O95365, Q13363	13.6216	2.42948e-07	1.10431e-08	8.89479e-09
GOTERM_MF_DIRECT	GO:0001228~transcriptional activator activity, RNA polymerase II transcription regulatory region sequence-specific binding	32	9.14286	9.2075e-10	Q12948, Q03112, P20719, P41212, Q01167, Q01543, Q01664, Q9UJU2, P43694, P49116, O15119, Q13485, Q9UIU6, Q9UPW0, O00712, Q9UPW6, P78337, O00716, Q9HAZ2, Q14119, Q13029, Q12857, P52747, Q96K83, O75132, P55317, Q8N196, Q9UPG8, Q14186, P26367, Q92766, Q6IQ21	3.68508	2.6978e-07	1.17296e-08	9.44769e-09
GOTERM_MF_DIRECT	GO:0061629~RNA polymerase II sequence-specific DNA binding transcription factor binding	20	5.71429	1.20803e-09	P56524, Q09472, P27540, P78337, P54198, P28370, Q12948, O75376, Q96ST3, Q92793, Q8TEK3, O60341, Q9NQB0, P43694, O75928, O15119, Q13485, P21675, Q13363	5.94885	3.53952e-07	1.4748e-08	1.18789e-08
GOTERM_MF_DIRECT	GO:0003723~RNA binding	61	17.4286	1.74852e-09	P52597, Q9H0A0, P52272, Q9UPN6, Q8IY67, Q9Y2K5, A0AV96, Q9UGU0, Q5T481, Q9Y5A9, Q96A72, Q12873, Q7Z739, Q969G3, Q8TB72, P78332, Q8WXF1, Q69YN4, P26196, Q01085, Q96I24, O75132, Q9HCM7, Q9BWF3, Q9BYJ9, Q92841, Q15032, P42694, Q15233, Q96EV2, Q15637, P78406, Q9Y5S9, Q99700, P38398, P0C7T5, Q96AE4, Q96PK6, P26599, P23246, Q14671, Q3MHD2, P31943, Q92945, Q7Z7F0, P49750, Q5TC82, Q8NEZ4, Q9NTZ6, O43347,…	2.29407	5.12315e-07	1.99041e-08	1.60319e-08
GOTERM_MF_DIRECT	GO:0046966~thyroid hormone receptor binding	10	2.85714	1.76623e-09	Q93074, Q9NVC6, Q14686, O75448, Q9Y6Q9, O75376, Q9Y2X0, Q15652, Q9UHV7, Q96L73	18.5406	5.17505e-07	1.99041e-08	1.60319e-08
GOTERM_MF_DIRECT	GO:0000977~RNA polymerase II regulatory region sequence-specific DNA binding	27	7.71429	1.92298e-09	P81133, P19793, Q12948, Q96DT7, O75461, P41212, Q96KM6, Q96KQ7, Q9UJU2, P43694, P49116, Q96RK0, Q01826, Q15788, Q9UPW6, O00716, Q08050, Q14119, Q13029, O75132, Q9H2P0, Q6W2J9, Q14186, Q969W8, Q8WY36, Q9UI36, Q92766	4.17163	5.63432e-07	2.08679e-08	1.68083e-08
GOTERM_MF_DIRECT	GO:0002039~p53 binding	13	3.71429	6.26007e-09	P38398, Q09472, O60885, Q92793, Q9H9B1, O15164, Q96KQ7, O60341, Q12824, P51532, P21675, Q96EB6	9.90523	1.8342e-06	6.55071e-08	5.27634e-08
GOTERM_MF_DIRECT	GO:0042809~vitamin D receptor binding	7	2	1.38665e-07	Q93074, Q9NVC6, O75448, O60244, P19793, Q9Y2X0, Q9UHV7	25.9568	4.06279e-05	1.40099e-06	1.12844e-06
GOTERM_MF_DIRECT	GO:0004386~helicase activity	12	3.42857	3.41654e-07	Q12873, Q9Y4B4, Q3L8U1, P51531, P46100, Q9P2D1, P26196, P28370, P42694, Q149N8, P51532, Q8TD26	7.85248	0.0001001	3.33682e-06	2.68768e-06
GOTERM_MF_DIRECT	GO:0031491~nucleosome binding	8	2.28571	1.01553e-06	Q8NFD5, Q8IYW5, P54198, P55198, P28370, P55197, O14497, Q9Y6J0	14.354	0.000297507	9.59842e-06	7.73115e-06
GOTERM_MF_DIRECT	GO:1990841~promoter-specific chromatin binding	10	2.85714	2.94595e-06	P56524, Q9BSM1, Q96KQ7, Q9P2D1, O60341, Q9NQB0, Q12948, O15014, Q6KC79, Q96EB6	8.30175	0.000862793	2.69739e-05	2.17264e-05
GOTERM_MF_DIRECT	GO:0050681~androgen receptor binding	7	2	6.83763e-06	Q09472, Q9Y4C1, O60341, Q9H334, P51532, O95365, Q96L73	14.4204	0.00200143	6.07099e-05	4.88994e-05
GOTERM_MF_DIRECT	GO:0003676~nucleic acid binding	20	5.71429	7.05464e-06	P52597, Q9H8M2, P31943, Q92945, Q96EV2, Q15911, P26196, Q8IY67, Q9NTZ6, P78406, Q86UP3, Q9Y2K5, Q8N5C6, Q9HCK1, Q8TEK3, Q92841, Q15032, P43243, Q8N488, P26599	3.42287	0.00206488	6.07944e-05	4.89675e-05
GOTERM_MF_DIRECT	GO:0031490~chromatin DNA binding	10	2.85714	2.13833e-05	Q09472, Q9Y4C1, Q92793, P46100, Q92560, Q9Y2G9, O15550, O15379, P26367, Q15652	6.54373	0.0062458	0.000178182	0.000143519
GOTERM_MF_DIRECT	GO:0001223~transcription coactivator binding	8	2.28571	2.18927e-05	Q9NWA0, P17544, Q09472, Q92908, Q92793, Q14135, Q13485, Q96PN7	9.27028	0.00639411	0.000178182	0.000143519
GOTERM_MF_DIRECT	GO:0004402~histone acetyltransferase activity	7	2	2.79485e-05	Q15788, Q09472, Q92793, O75448, Q9Y6Q9, P21675	11.4515	0.00815558	0.000221322	0.000178266
GOTERM_MF_DIRECT	GO:0001221~transcription cofactor binding	7	2	4.61736e-05	P56545, Q09472, P19793, P51532, P26367, Q8TD26, Q13363	10.523	0.0134381	0.000356023	0.000286763
GOTERM_MF_DIRECT	GO:0061665~SUMO ligase activity	5	1.42857	6.38261e-05	O75925, Q9ULJ6, Q8N2W9, O75928, Q8NF64	21.393	0.0185279	0.000479514	0.00038623
KEGG_PATHWAY	hsa03083:Polycomb repressive complex	23	6.57143	8.78119e-21	Q09472, Q9BSM1, Q5H9F3, Q8IY57, Q96JN0, O75461, Q3KNV8, Q9HAH7, Q76L83, Q9HCM7, Q8WXX7, Q01167, Q92793, Q8IWI9, Q6W2J9, Q92560, Q14186, P61962, Q969R5, Q8NHM5, Q8N488, Q86SE9, Q14781	15.992	1.00984e-18	1.00984e-18	9.22025e-19
KEGG_PATHWAY	hsa03082:ATP-dependent chromatin remodeling	22	6.28571	3.01085e-16	Q12873, Q9H8M2, Q8TAQ2, P51531, Q969G3, Q8NFD5, O96019, P28370, Q86YP4, Q12824, Q9ULG1, P51532, Q9BXF3, Q9Y4A5, Q68CP9, Q9BTC8, Q92782, Q96GM5, O14497, Q92785, Q9NZM4, Q92922	10.9822	3.83027e-14	1.73124e-14	1.5807e-14
KEGG_PATHWAY	hsa04919:Thyroid hormone signaling pathway	16	4.57143	1.6184e-09	Q15788, Q09472, Q9NVC6, O75448, Q9Y6Q9, P19793, O75376, Q93074, Q96ST3, Q92793, O60244, O15379, P43694, Q9Y2X0, Q15596, Q9UHV7	7.72303	1.86116e-07	6.20386e-08	5.6644e-08
KEGG_PATHWAY	hsa05225:Hepatocellular carcinoma	16	4.57143	1.45773e-07	Q8TAQ2, P51531, Q969G3, Q8NFD5, O00716, O96019, Q12824, P51532, Q68CP9, Q92782, Q96GM5, O14497, Q9UJU2, Q9NQB0, Q92922, Q13485	5.56242	1.67637e-05	4.19096e-06	3.82653e-06
KEGG_PATHWAY	hsa04330:Notch signaling pathway	10	2.85714	8.76854e-07	Q04724, P56545, Q09472, P0C7T5, Q04726, Q92793, P54253, Q9Y618, Q92585, Q13363	9.42023	0.000100833	1.93262e-05	1.76457e-05
KEGG_PATHWAY	hsa00310:Lysine degradation	10	2.85714	1.00832e-06	Q9HAZ2, Q8TEK3, Q9H9B1, Q13029, Q96KQ7, Q03112, Q8NEZ4, O14686, Q96L73, Q03164	9.2707	0.00011595	1.93262e-05	1.76457e-05
KEGG_PATHWAY	hsa04714:Thermogenesis	15	4.28571	3.81528e-05	Q92618, Q8TAQ2, P51531, Q969G3, Q8NFD5, Q9HAZ2, O96019, Q12824, P51532, Q92782, Q9Y4C1, Q96GM5, O14497, O60341, Q92922	3.77621	0.00437804	0.000551823	0.000503838
KEGG_PATHWAY	hsa04310:Wnt signaling pathway	13	3.71429	3.83877e-05	P56545, Q09472, O60907, P19784, Q04724, Q04726, Q92793, Q9BZK7, Q9UJU2, Q9NQB0, Q13485, Q96EB6, Q13363	4.36362	0.00440494	0.000551823	0.000503838
