# Supplementary material for: Nuclear Factor I Family Members are Key Transcription Factors Regulating Gene Expression
Source: Mol Cell Proteomics. 2024 Nov 29;24(1):100890. doi: 10.1016/j.mcpro.2024.100890 (PMC11775196; doi:10.1016/j.mcpro.2024.100890)
Supplement: Supplemental Dataset S3 [file mmc3.xlsx]

## Sheet: ChIP-Seq target lists
NFIA targets	NFIB targets	NFIC targets	NFIX targets
ABCB10	ABCB10	ABCB10	ABAT
ABCB6	ABCC3	ABL1	ABCA7
ACAT1	ABL1	ACAT1	ABCB10
ACBD3-AS1	ACAT1	ACBD3-AS1	ABL1
ACOT11	ACBD3-AS1	ACLY	ACAA2
ACSBG1	ADAMTS1	ACSBG1	ACAT1
ADAMTS1	ADD3	ACTR5	ACBD3
ADD3	ADGRF1	ACVR2B	ACLY
ANGPTL4	ANGPTL4	ADAMTS1	ACMSD
ANK1	ANK1	AFF1	ACSF2
ANKRD10	ANKRD33B	ALDOA	ADAM10
ANKRD13B	ARHGEF2	ANKRD10	ADAMTS1
ANKRD33B	ARHGEF28	ANKRD13B	ADAMTS18
AP5Z1	ARHGEF3	ANKRD33B	ADAMTS20
APOA1-AS	ARHGEF37	ANKRD35	ANKRD10
ARHGEF10L	ARID3B	ANXA2R	ANKRD33B
ARHGEF28	ARMC3	AP5Z1	ANKRD35
ARHGEF37	ARMC7	APP	ANO10
ARID3B	ASS1	ARHGAP19	AP3M2
ARMC7	ATF3	ARHGEF6	AP4S1
ASS1	ATOH8	ARID3B	APC
ATF3	B3GLCT	ARID5B	APP
ATN1	BACH2	ARMC7	ARHGAP19
ATOH8	BAHCC1	ATAD2	ARHGAP4
ATXN7L1	BCAR3	ATF3	ARHGEF6
B3GLCT	BCDIN3D	ATN1	ARID3B
BACH2	BCL11B	ATXN1	ARL6IP5
BAHCC1	BCL3	AVPI1	ARPC1B
BCAR3	BHLHE40	BACH2	ATF3
BCAT2	BHLHE40-AS1	BAHCC1	ATF7-NPFF
BCDIN3D	BMP10	BAZ2A	ATG4D
BCL11B	BRAP	BCL11B	ATG5
BCL3	C12orf49	BCL3	ATN1
BCOR	C12orf80	BCOR	ATXN1
BHLHE40	C15orf39	BHLHE40	AVPI1
BHLHE40-AS1	C1orf105	BHLHE40-AS1	AZI2
BMF	CACHD1	BMF	BAHCC1
BRD4	CALML3-AS1	BMPR1A	BAIAP2
C11orf80	CAMK2G	BRD4	BAZ2A
C12orf49	CAMKK1	BRMS1L	BCAS4
C12orf80	CAST	BRWD1	BHLHE40
C15orf39	CAV1	C1orf61	BHLHE40-AS1
C15orf62	CCDC130	C5orf24	BIVM
C17orf100	CCDC18-AS1	C5orf30	BMF
C1orf61	CCDC33	C8orf34-AS1	BRMS1L
CAMK2G	CCDC9B	CACUL1	BRWD1
CAMKK1	CCN1	CAMKK1	C12orf73
CAST	CCN5	CAND1	C18orf21
CAV1	CCND3	CASP7	C1orf61
CAVIN1	CCS	CAST	C1QC
CBX8	CDC14A	CASTOR3	C5orf24
CCDC18-AS1	CDC23	CAV1	C7orf61
CCDC33	CDK18	CAVIN1	C9orf62
CCDC9	CDKN1B	CBX3	CABP1
CCDC9B	CDON	CBX8	CABP7
CCN5	CHD3	CCDC18-AS1	CACUL1
CCND3	CHD9	CCDC33	CAMKK1
CCS	CHSY1	CCDC6	CASP7
CD82	CITED2	CCDC9	CAST
CDC23	CLDN4	CCN1	CASZ1
CDCP1	CLIC4	CCND3	CAV1
CDON	CLSTN1	CDC73	CAVIN1
CHD3	CMTM7	CDCA7L	CBLIF
CHD9	CNIH3	CDIP1	CBR1
CHSY1	CNKSR3	CDKN1A	CBX2
CIRBP	CNTLN	CDKN1B	CCAR2
CLIC3	COL14A1	CDKN2A	CCDC18-AS1
CLIC4	COL1A1	CDKN2B	CCDC33
CLSTN1	COL25A1	CDKN2B-AS1	CCDC8
CNIH3	COLEC12	CDKN2C	CCDC9
CNKSR3	COMP	CHD3	CCND3
COL16A1	CORO2B	CIB1	CD34
COL1A1	CPAMD8	CIC	CDC7
COMMD1	CPLANE2	CITED2	CDC73
COMP	CRABP2	CKB	CDH22
CORO1C	CRIP2	CLSTN1	CDIP1
CPXM1	CRTC3-AS1	CNIH3	CDKN1A
CRABP2	CUEDC1	CNTLN	CDKN1B
CRB2	CUX2	COL1A1	CDRT15P1
CRIP2	CYB5R3	CORO1C	CENPM
CRTC3-AS1	CYP2B7P	CPA1	CEP85L
CSPG4	DDIT4	CRIP2	CES1P2
CTD-2201I18.1	DICER1	CRY2	CHD7
CUEDC1	DLX2	CYP1B1	CHD9
CYB5R3	DNAJB12	CYP2B7P	CIC
CYTH1	DOCK4	DAB2IP	CIPC
DAB2IP	DTNBP1	DCLK2	CITED2
DDIT4	DUSP1	DDIT4	CLMN
DIXDC1	DYNC1H1	DIXDC1	CLMP
DLX2	DZANK1	DLEU2	CLPB
DNAJB12	ECE1	DLX2	CNIH3
DOK2	EFCAB14-AS1	DNAJB12	CNTLN
DUSP1	EFNA5	DNAJC22	COL18A1-AS1
ECE1	EGLN3	DOT1L	CREB3L2
ECI1	ELOVL3	DUSP1	CREBL2
EDN2	EML4	DUSP6	CRIP2
EFNA1	EMP3	DYNC1LI2	CRY2
EFNA5	ENGASE	ECE1	CS
EGLN3	ERCC6L2	ECI1	CSF1
EIF4EBP1	ETV4	EEF2KMT	CSK
EIF4G1	FAM50B	EFNA1	CTSLP8
ELOVL3	FAM90A26	EFNA5	CYTH1
ELP3	FBLN1	EGR1	DCAKD
EMP3	FBXL14	EIF4H	DCST1-AS1
ENGASE	FCN2	ELOVL3	DDIT4
ENHO	FGFR2	ELP3	DENND6B
ENTPD2	FTH1	EML4	DLC1
ERAP1	GADD45G	EMP3	DLEU2
ERGIC1	GALNT7	ENGASE	DLX2
FAAH	GASAL1	EPN1	DNAJB12
FAM102A	GATA6	ERAP1	DNAJC22
FAM163B	GCC1	ERCC1	DPP8
FAM72C	GFOD1	EXOC3-AS1	DRD3
FBLN1	GFRA3	EZH2	DUSP1
FBLN2	GGT1	F11R	ECE1
FHL2	GNG12	FKBP5	ECI1
FMNL3	GPAT3	FLJ46875	EEF1A1
FNTA	GPD1L	FNTA	EEF1AKMT2
FOXS1	GPIHBP1	FOXA1	EFCAB11
FTH1	GPR84	FOXCUT	EFNA3
GADD45G	GRHL3	FTH1	EFNA5
GALNT17	GRIK5	FUT8	EGR1
GAS6-AS1	GRK5	GADD45G	ELF1
GASAL1	GRM3	GAS6-AS1	ELOVL3
GFRA2	GSE1	GASAL1	EMC10
GGTA1P	GULP1	GATA6	EPN1
GLI3	HCCAT5	GCHFR	ERAP1
GPAT3	HES1	GINM1	ERCC1
GPIHBP1	HIF3A	GLI3	ETFBKMT
GRHL3	HIVEP2	GLT8D1	F11R
GRK5	HM13-AS1	GLUL	FAAH
GSE1	HMGA2-AS1	GPAT3	FAIM
GTF3C4	HOXA10	GPRC5C	FAM102A
GULP1	HOXA9	GSE1	FAM83G
HDAC11	HOXB2	HAT1	FBLN1
HECTD2-AS1	HOXD11	HES1	FBXO5
HES1	HTRA1	HIGD1A	FCHO1
HIF3A	ICAM4	HIST2H2BE	FDX1
HILS1	IGF2BP1	HIVEP2	FGD5-AS1
HM13-AS1	IGF2BP3	HM13-AS1	FGF16
HMGN2	IGFBP5	HMGA2	FGFR1
HOXA10	IKZF3	HOXA10	FILIP1L
HOXB2	IL17REL	HOXA9	FKBP4
HOXD11	INAFM2	HOXB2	FKBP5
HTRA1	INHBA	HOXB3	FLOT2
ICAM4	INKA2	HOXB-AS1	FLYWCH2
IGDCC4	IQCN	HOXC4	FNTA
IGF2BP1	IQSEC1	HOXD11	FTH1
IKZF3	IRF2BP2	HOXD3	FUT8-AS1
IL11RA	ITM2C	HTRA1	GABARAPL2
IL20RB	IYD	ICAM4	GABRP
IL6R	JAG1	IDH3A	GADD45G
IL6R-AS1	JDP2	IER2	GALNT2
INHBA	JMJD1C	IGDCC4	GAS2L1
INKA2	JUN	IGF2BP1	GASAL1
INPP5A	KAT6B	IGF2BP3	GATAD2B
INSYN1-AS1	KAZALD1	IGFBP5	GCHFR
IQCN	KCNB1	INKA2	GINM1
IQSEC1	KCNIP1	IQCN	GLT8D1
ISLR	KCNK5	IQSEC2	GMDS
ITPKB-IT1	KCNMA1	IRF2BP2	GORASP2
JDP2	KCNMA1-AS3	IRF2BPL	GOT2
JMJD1C	KCNN3	ISYNA1	GSE1
JUN	KCTD14	IVD	HES1
KAT6B	KIAA0895	JADE2	HM13-AS1
KAZALD1	KIF3C	JARID2	HMGA2
KCNIP1	KLF9	JMJD1C	HOMER1
KCNK5	KMT2E-AS1	JPX	HOXD11
KCTD14	KRT15	JUN	HTRA1
KIAA0895	KRT8	JUNB	ICAM4
KIF1B	LDB1	KAZALD1	IDH3A
KIF3C	LDHA	KCTD15	IER5
KMT2E-AS1	LGALSL	KDM6A	IGF2BP3
KRT15	LHFPL2	KDM6B	IMPA2
KRT8	LHFPL3-AS2	KIF26A	INTS10
LARP1	LINC00092	KIF6	IRF2BPL
LDB1	LINC00460	KLHL15	ISLR2
LGALS1	LINC00582	KMT2E-AS1	ISYNA1
LGALS2	LINC00602	LAMC2	IVD
LGALSL	LINC00870	LCMT1-AS1	JARID2
LHFPL2	LINC00877	LDHA	JMJD1C
LINC00269	LINC00906	LGALS1	JMJD6
LINC00460	LINC01091	LGALS3BP	JPH4
LINC00887	LINC01119	LHX4	JUN
LINC00906	LINC01132	LINC00240	KAT6A
LINC01003	LINC01135	LINC00269	KAZALD1
LINC01119	LINC01333	LINC00337	KCNC1
LINC01132	LINC01354	LINC00460	KCTD15
LINC01315	LINC01389	LINC00482	KDM6B
LINC01389	LINC01411	LINC00595	KHDC1
LINC01411	LINC01522	LINC00963	KMT2E-AS1
LINC01559	LINC01605	LINC01003	KRBA2
LINC01629	LINC01686	LINC01089	KTN1-AS1
LINC01686	LINC01700	LINC01132	LASP1
LINC01693	LINC01730	LINC01135	LBHD2
LINC01700	LINC01742	LINC01273	LDAH
LINC01730	LINC01775	LINC01389	LDHA
LINC01742	LINC01778	LINC01411	LHFPL3-AS2
LINC01775	LINC01780	LINC01605	LIG4
LINC01778	LINC01883	LINC01686	LINC00324
LINC01780	LINC01994	LINC01730	LINC00330
LINC02036	LINC02039	LINC01775	LINC00337
LINC02039	LINC02044	LINC01778	LINC00595
LINC02079	LINC02073	LINC01780	LINC00963
LINC02092	LINC02079	LINC01993	LINC01003
LINC02111	LINC02092	LINC02593	LINC01089
LINC02139	LINC02111	LINC02615	LINC01132
LINC02206	LINC02139	LNPEP	LINC01354
LINC02214	LINC02206	LOC100129484	LINC01545
LINC02288	LINC02214	LOC100288798	LINC01730
LINC02454	LINC02288	LOC100499489	LINC01775
LINC02533	LINC02395	LOC100506885	LINC01778
LINC02554	LINC02454	LOC101928617	LINC01962
LINC02593	LINC02554	LOC101928728	LINC01993
LINC02615	LINC02615	LOC101928782	LINC02079
LINC02691	LINC02652	LOC102723439	LINC02150
LINC02800	LINC02800	LOC102724908	LMNA
LMX1A	LMCD1	LOC105369212	LNPEP
LNPEP	LMNTD1	LOC105371038	LOC100128882
LOC100129484	LMO1	LOC105371789	LOC100130548
LOC100129878	LNPEP	LOC105378577	LOC100499489
LOC100499489	LOC100129484	LOC284454	LOC100506885
LOC100507437	LOC100499489	LOC401261	LOC100507065
LOC101927245	LOC100506321	LOC642648	LOC101927318
LOC101927640	LOC100506801	LOC646588	LOC101927851
LOC101927855	LOC101927245	LOC648987	LOC101928519
LOC101927911	LOC101927421	LRFN3	LOC101929057
LOC101928807	LOC101927539	LRIG3	LOC101929154
LOC101929439	LOC101927557	LRP2	LOC102546229
LOC101929457	LOC101927640	LTBP4	LOC102724421
LOC102546229	LOC101927839	MAFG-DT	LOC105371038
LOC102724710	LOC101927851	MALAT1	LOC105371433
LOC105371038	LOC101927855	MAMSTR	LOC105371789
LOC105371789	LOC101927911	MAP2K5	LOC105372483
LOC105375075	LOC101928782	2001-03-01	LOC105375504
LOC107984282	LOC101928807	MBLAC2	LOC284454
LOC283387	LOC101929439	MBOAT1	LOC401261
LOC91450	LOC102546229	MC1R	LOC648987
LPCAT2	LOC102723439	MDM2	LOC728739
LRP5L	LOC102724710	MECOM	LONRF3
LRRC75B	LOC102724784	MEOX1	LRFN3
LTBP3	LOC105369212	MGA	LRRC47
LTBP4	LOC105370619	MGC12916	LTBP4
MAMSTR	LOC105371789	MIDN	LUC7L2
MAPK4	LOC105375504	MIR10226	LUZP1
MCHR1	LOC284454	MIR12136	LY86-AS1
MEF2D	LOC344967	MIR1244-4	LYPD5
MFAP2	LPAR3	MIR1915	LYPLA2
MGC32805	LPCAT2	MIR196B	LZTS2
MIDN	LRP5L	MIR2277	MAFB
MIR10226	LTBP3	MIR3180-5	2001-03-01
MIR10523	LTBP4	MIR3194	MC1R
MIR12128	MAPK4	MIR4257	MCOLN1
MIR1244-2	MDM2	MIR4287	MDM2
MIR1294	MECOM	MIR4309	MECOM
MIR1301	MEF2D	MIR4436B2	MFSD2A
MIR148A	MEOX1	MIR5188	MFSD4B
MIR1587	MFAP2	MIR5191	MFSD5
MIR1915HG	MGC32805	MIR5589	MFSD6L
MIR3186	MIR10226	MIR6071	MGA
MIR3194	MIR10523	MIR615	MIR10226
MIR365B	MIR12128	MIR6728	MIR12136
MIR3907	MIR1269A	MIRLET7A1	MIR1244-2
MIR4251	MIR148A	MKNK2	MIR1275
MIR4287	MIR1587	MNT	MIR1915
MIR4436B2	MIR1915	MRC2	MIR196A1
MIR4491	MIR3170	MRPL34	MIR196B
MIR4492	MIR3186	MRPS23	MIR2277
MIR4641	MIR3194	MTF2	MIR3180-5
MIR483	MIR3666	MTFP1	MIR3193
MIR5093	MIR3907	MUS81	MIR3615
MIR5188	MIR4287	N4BP2	MIR3692
MIR5191	MIR4436B1	NAA60	MIR3925
MIR585	MIR4454	NACC2	MIR4309
MIR6070	MIR4466	NADK2	MIR4761
MIR6071	MIR5093	NAGLU	MIR5188
MIR615	MIR5191	NCOR2	MIR548H2
MIR6165	MIR585	NEAT1	MIR5589
MIR6728	MIR6070	NET1	MIR6817
MIR6830	MIR6071	NFIA	MIR9-3HG
MIR6880	MIR6079	NFKBIA	MKNK2
MIR7855	MIR615	NKAPP1	MLEC
MIR9-3HG	MIR629	NR2F1	MLPH
MN1	MIR633	NR3C1	MLX
MRPL34	MIR6880	NREP	MNT
MRPS18A	MIR7855	NRP1	MORN1
MRPS23	MIR9-3HG	NRTN	MPP2
MTHFD1L	MLLT10	NUP153	MRGBP
MYLK2	MMP15	NUP85	MRPL14
MYOC	MRAP2	OSBPL9	MRPL34
MYOF	MRPL34	PARTICL	MRPS23
MYOM3	MRPS18A	PCDH7	MSX1
NAA60	MRPS23	PDK3	MTF2
NACC2	MT1HL1	PDLIM1	MUS81
NAV2	MYO18B	PER1	MXI1
NAV2-AS5	MYO1E	PGP	MYH10
NCOR2	MYOC	PHB2	MYL9
NFATC2	NAA60	PHF10	NAGLU
NFIA	NACC2	PHGDH	NCMAP
NFIA-AS1	NAV2-AS5	PHLDA1	NCOR2
NODAL	NCOR2	PIK3R2	NDUFA4L2
NPAS1	NFIA	PIK3R3	NEUROD2
NRP1	NFIA-AS1	PKM	NIPAL3
NRTN	NFIB	PLD1	NKAPP1
NUAK2	NODAL	PLD6	NME3
NUMBL	NPLOC4	PLEC	NORAD
OCSTAMP	NRDE2	PLEKHA3	NPTX2
OXCT1-AS1	NRP1	PLEKHF1	NRP1
PAK4	NRTN	PLXNA2	NRTN
PARD3	NUAK2	PNPLA7	NT5M
PARD6B	OACYLP	PNRC1	NUP153
PDE9A	OCSTAMP	POLE	NUP85
PER1	PARD3	POLR2I	P2RX3
PHGDH	PCDH9-AS2	POP7	PAF1
PIK3R1	PCNX2	POU3F2	PAGR1
PIK3R2	PDE10A	PPL	PAICS
PIK3R3	PDE9A	PPM1D	PAK4
PIP5K1P1	PDGFA	PPM1K	PCBP3
PKM	PDLIM1	PRKAR2A	PCSK5
PLAC9	PER1	PRKCE	PDE8A
PLD6	PHACTR2	PROSER1	PDK3
PLEC	PIAS1	PRR34-AS1	PER1
PLEKHD1	PIK3R1	PSMB2	PFN3
PLEKHF1	PIK3R2	PSMD12	PGF
PLXDC1	PIK3R3	PTPRG	PGP
PLXNA2	PIP5K1P1	PTPRS	PHB2
PMP22	PKM	RAB11A	PHGDH
PPL	PLD6	RAB8A	PHLDA1
PPP1R7	PLEKHF1	RANBP2	PIK3R2
PRKCD	PLXNA2	RARB	PIK3R3
PRPH	PNRC1	RBM20	PKM
PSMA6	PPL	RCC1	PLD6
PTEN	PRKCA	RCOR2	PLEKHH3
PTPN3	PRKCA-AS1	RELL1	PNRC1
PTPRS	PRNP	REPIN1	POLE
PXDN	PSD3	RERE	POLR2I
RAB11A	PTPRG	RHOBTB3	POP7
RAET1E-AS1	PXDN	RHOC	PPL
RALGDS	QPCT	RHOF	PPM1D
RARA	RAB11A	RHOU	PPM1K
RARB	RAET1E-AS1	RNF227	PPP6R1
RASSF5	RALGDS	ROBO1	PRF1
RBM14-RBM4	RARB	RTN4	PRR34-AS1
RBM20	RBM14-RBM4	RXRA	PSG2
RCOR3	RBM20	S100A13	PSMB2
RHOU	RHOC	SAMD11	PTCH1
RNF24	RHOU	SAMD4B	PTEN
RNU6-2	RNF227	SATB2	PTPRG
RPS10P7	RNF24	SCARB1	RAB35
RXRA	RNF43	SCARNA17	RAB8A
S100A10	RNU6-8	SDK2	RAB9BP1
S100A2	RPL13AP3	SEMA6A	RAD9B
SALRNA3	RUNX1	SEPHS1	RCAN1
SCARB1	RXRA	SERTAD1	RCBTB2
SCARNA13	SALRNA3	SERTAD2	REPIN1
SELENBP1	SAMD11	SERTAD3	REX1BD
SEMA3F	SCARA5	SETD7	RHOC
SEMA6A	SCARB1	SHTN1	RIPOR3
SEPTIN9	SECTM1	SIN3A	RNF227
SERBP1	SELENBP1	SIPA1L3	RNU6-1
SH3BP1	SEMA3F	SKIDA1	RTN1
SH3PXD2A	SEMA6A	SLC19A2	RTN4
SHQ1	SERBP1	SLC1A5	S100A13
SIAH3	SH3PXD2A	SLC2A4RG	SAMD11
SIPA1L3	SH3PXD2B	SLC30A7	SAMD4B
SLC22A6	SIAH3	SLC35A4	SCARA5
SLC29A1	SKOR1	SLC39A14	SCD5
SLC2A4RG	SLC13A4	SLC44A3-AS1	SCUBE3
SLC39A14	SLC22A6	SMAD6	SDE2
SLC44A3-AS1	SLC29A1	SMCR5	SECTM1
SLC6A6	SLC35F2	SMOC1	SEMA6A
SMAD6	SLC44A3-AS1	SNAR-I	SERTAD1
SMCO4	SLC6A6	SNORD3B-2	SERTAD3
SNED1	SMAD3	SOX13	SETD7
SNORA118	SMAD6	SOX4	SH2B3
SNORA3B	SNORA59B	SP9	SHTN1
SOX13	SOBP	SPACA6	SIPA1L3
SPC24	SOX13	SPAG4	SLC14A1
SREBF1	SPACA9	SPRED1	SLC19A1
SRL	SPRY4-IT1	SRA1	SLC19A2
SRP14-AS1	SRGAP3-AS2	SRC	SLC1A5
SRP9	SRL	SRF	SLC22A4
SSBP3	SRP14-AS1	SRL	SLC22A6
ST3GAL1	SRSF10	SRP14-AS1	SLC29A1
STAC2	STARD4	ST3GAL1	SLC2A4RG
STARD4	STK11	STAG1	SLC45A3
STK11	STOML1	STARD4	SMAD6
STK40	STOX2	STK11	SMARCA4
STOML1	SYCE1L	SUZ12P1	SMIM10
STOX2	SYNJ2	SYDE2	SMIM12
STX1A	TACR1	SYNJ2	SNAP47
SULT2B1	TANC1	TAGLN2	SNAPC2
SYNJ2	TBC1D5	TARS	SNRNP70
SYNPO	TBX3	TBC1D16	SNRPA1
SYPL1	TCP11L2	TEF	SOAT1
TACR1	TEF	TENM3	SORBS3
TCP11L2	TES	TGFBR3	SPACA6
TEF	TGFBI	TGIF1	SPAG4
TFCP2L1	TGFBR3	TIAM1	SPAG7
TGFBI	TGIF2	TIMP2	SPC24
TGIF1	THSD4	TLE2	SPRED1
TGIF2	THSD4-AS1	TLE3	SPTBN4
TIAM1	TIAM1	TLE5	SRA1
TIMP2	TIMP2	TLE6	SRC
TLE2	TLE2	TMCO3	SRP14-AS1
TLE3	TLE5	TMEM11	ST3GAL1
TLE5	TLE6	TMEM170A	STARD4
TLE6	TMEM205	TMEM173	STK11
TMEM173	TMEM230	TMEM18	STRADA
TMEM205	TMEM242	TMEM205	SULT2B1
TMEM230	TMEM250	TMEM242	SUZ12P1
TMEM242	TMEM72	TMEM250	SVOP
TMEM250	TMEM74	TMEM39B	SWI5
TMEM275	TMEM91	TMEM87B	SWT1
TMEM91	TMEM92	TOM1L2	SYDE2
TMEM92	TNFAIP8	TOX2	TACO1
TNFRSF8	TNR	TPRA1	TAF3
TOB1	TOM1L2	TPSD1	TBC1D16
TOM1L2	TOX2	TRA2B	TDG
TP73	TPRG1-AS1	TRAPPC2L	TEAD2
TPSD1	TPSD1	TRIP10	TEF
TRAK1	TRAF1	TRMT61A	TGFBR3
TRAM2	TRAK1	TSC22D4	THAP8
TRIO	TRIO	TSPAN9	TIMM8A
TSC22D4	TRPC7	TUBB4B	TLE2
TSPAN9	TSC22D4	TULP3	TLE3
TVP23A	TSPAN18	TXN2	TLR5
TXN2	TTC39A	UBP1	TLR9
UBE2T	TVP23A	UNC5B-AS1	TMEM170A
UBTF	UACA	VASP	TMEM173
UNC5B-AS1	UBE2T	VAX2	TMEM18
USP12-AS1	UBE3D	VCAN	TMEM250
WDR38	UNC5B-AS1	VEZT	TMSB10
WFDC21P	USP12-AS1	VPS26C	TP53TG5
WNT4	VAV3	WFDC21P	TPSD1
WSB1	VGLL4	WSB1	TRA2B
YTHDF1	VSTM2L	XIST	TRAPPC2L
ZBTB16	WDR38	YAP1	TRIP10
ZMYND8	WDR62	YBX3	TSC22D4
ZNF395	WFDC21P	ZCCHC3	TSHZ2
ZNF76	WFDC3	ZMYND8	TSPAN15
ZNF8-ERVK3-1	WNT4	ZNF200	TSPAN3
ZNRF3	YTHDF1	ZNF395	TTC38
ZNRF3-AS1	ZBTB10	ZNF449	TULP3
	ZBTB16	ZNF503-AS1	TUT4
	ZMYND12	ZNF608	TXN2
	ZMYND8	ZNF624	UNC5B-AS1
	ZNF395	ZNF697	URB1-AS1
	ZNF449	ZNF703	URI1
	ZNF608	ZNF76	USP22
	ZNF703	ZNF8	VASP
	ZNF76	ZNRF3-AS1	VAX2
	ZNRF3-AS1	ZSWIM6	VIM-AS1
			VPS26C
			VPS33A
			WDR11
			WNT2B
			WNT4
			YBX3
			ZFAND3
			ZFHX3
			ZFP64
			ZNF155
			ZNF200
			ZNF230
			ZNF449
			ZNF461
			ZNF530
			ZNF579
			ZNF584
			ZNF697
			ZNF76
			ZNF768
			ZNF771
			ZNF8
			ZNRF3-AS1
			ZSCAN16-AS1
