# Supplementary material for: Nuclear Factor I Family Members are Key Transcription Factors Regulating Gene Expression
Source: Mol Cell Proteomics. 2024 Nov 29;24(1):100890. doi: 10.1016/j.mcpro.2024.100890 (PMC11775196; doi:10.1016/j.mcpro.2024.100890)
Supplement: Supplemental Dataset S4 [file mmc4.xlsx]

## Sheet: Dataset 4A SH-SY5Y
Bait	Bait uniprot	Prey	Passes filter	Passes filter with rescue	AvgSpec	PreyGene	Spec	SpecSum	NumReplicates	ctrlCounts	SaintScore	FoldChange	BFDR	Known interaction	Pubmed ID
NFIB-BID2N	O00712	P05165	TRUE	TRUE	617	PCCA	568|622|661	1851	3	101|103|110|170|173|183	1	4.41	0	FALSE
NFIB-BID2N	O00712	P05166	TRUE	TRUE	383	PCCB	388|389|372	1149	3	76|73|76|118|119|122	1	3.93	0	FALSE
NFIB-BID2N	O00712	Q9HCC0	TRUE	TRUE	358.33	MCCC2	324|335|416	1075	3	54|61|57|108|113|105	0.97	4.32	0	FALSE
NFIB-BID2N	O00712	O00763	TRUE	TRUE	100.33	ACACB	92|103|106	301	3	3|3|5|14|12|8	1	13.38	0	FALSE
NFIB-BID2N	O00712	Q8TAQ2	FALSE	TRUE	95	SMARCC2	100|93|92	285	3	42|44|37|36|46|37	0	2.36	0.61	FALSE
NFIB-BID2N	O00712	P51532	FALSE	TRUE	91.33	SMARCA4	94|92|88	274	3	40|44|37|42|43|41	0	2.22	0.71	FALSE
NFIB-BID2N	O00712	P12956	TRUE	TRUE	85.33	XRCC6	93|78|85	256	3	23|24|23|32|36|32	1	3.01	0	FALSE
NFIB-BID2N	O00712	O75376	TRUE	TRUE	79	NCOR1	73|72|92	237	3	28|25|23|38|31|25	0.95	2.79	0.01	TRUE	pubmed:35140242
NFIB-BID2N	O00712	P39880	FALSE	TRUE	76	CUX1	80|81|67	228	3	30|25|21|30|31|39	0.66	2.59	0.08	FALSE
NFIB-BID2N	O00712	O14497	TRUE	TRUE	72.67	ARID1A	72|82|64	218	3	20|16|13|32|21|23	0.96	3.49	0.01	TRUE	pubmed:35140242
NFIB-BID2N	O00712	Q9BZK7	FALSE	TRUE	70.67	TBL1XR1	70|70|72	212	3	27|22|26|38|30|36	0	2.37	0.64	TRUE	pubmed:35140242
NFIB-BID2N	O00712	Q96L91	TRUE	TRUE	64	EP400	61|67|64	192	3	21|19|14|18|12|18	1	3.76	0	FALSE
NFIB-BID2N	O00712	Q92922	FALSE	TRUE	56.33	SMARCC1	57|56|56	169	3	24|33|24|28|29|26	0	2.06	0.71	FALSE
NFIB-BID2N	O00712	P15927	TRUE	TRUE	52.67	RPA2	50|50|58	158	3	18|13|14|15|20|16	1	3.29	0	TRUE	pubmed:37827155
NFIB-BID2N	O00712	Q96GM5	TRUE	TRUE	51.33	SMARCD1	46|46|62	154	3	17|14|11|16|22|18	0.99	3.14	0	TRUE	pubmed:35140242
NFIB-BID2N	O00712	Q6W2J9	TRUE	TRUE	50.67	BCOR	48|54|50	152	3	15|7|11|13|19|10	1	4.05	0	TRUE	pubmed:35140242
NFIB-BID2N	O00712	Q96BD5	TRUE	TRUE	49.33	PHF21A	46|48|54	148	3	14|16|16|17|22|18	0.92	2.87	0.01	FALSE
NFIB-BID2N	O00712	Q8NFD5	TRUE	TRUE	47.67	ARID1B	48|45|50	143	3	8|13|5|11|18|13	1	4.21	0	TRUE	pubmed:35140242
NFIB-BID2N	O00712	Q9Y4A5	FALSE	TRUE	47.33	TRRAP	41|56|45	142	3	8|12|7|28|23|26	0.04	2.73	0.5	FALSE
NFIB-BID2N	O00712	Q9Y618	TRUE	TRUE	46.67	NCOR2	48|41|51	140	3	7|8|8|17|7|9	1	5	0	TRUE	pubmed:35140242
NFIB-BID2N	O00712	Q96JM2	TRUE	TRUE	42	ZNF462	36|41|49	126	3	14|15|5|13|8|8	1	4	0	FALSE
NFIB-BID2N	O00712	Q9UKL0	FALSE	TRUE	42	RCOR1	39|44|43	126	3	15|14|9|20|16|24	0.06	2.57	0.47	TRUE	pubmed:35140242
NFIB-BID2N	O00712	O96019	FALSE	TRUE	41.33	ACTL6A	42|41|41	124	3	12|17|10|17|22|23	0	2.46	0.6	FALSE
NFIB-BID2N	O00712	P52272	FALSE	TRUE	41	HNRNPM	46|34|43	123	3	11|13|16|19|31|27	0	2.1	0.69	FALSE
NFIB-BID2N	O00712	Q14690	FALSE	TRUE	41	PDCD11	45|45|33	123	3	25|18|19|22|27|17	0	1.92	0.7	FALSE
NFIB-BID2N	O00712	P49848	FALSE	TRUE	40.33	TAF6	38|42|41	121	3	31|25|25|37|38|37	0	1.25	0.76	FALSE
NFIB-BID2N	O00712	Q92481	TRUE	TRUE	39	TFAP2B	38|38|41	117	3	3|3|4|3|6|3	1	10.64	0	FALSE
NFIB-BID2N	O00712	Q8N201	FALSE	TRUE	38.67	INTS1	33|47|36	116	3	35|37|23|30|29|27	0	1.28	0.75	FALSE
NFIB-BID2N	O00712	Q7Z5L9	FALSE	TRUE	36.67	IRF2BP2	35|38|37	110	3	19|15|17|18|20|15	0	2.12	0.67	TRUE	pubmed:35140242
NFIB-BID2N	O00712	Q12824	FALSE	TRUE	34.33	SMARCB1	30|35|38	103	3	8|16|11|14|15|16	0.47	2.58	0.18	TRUE	pubmed:35140242
NFIB-BID2N	O00712	Q92785	FALSE	TRUE	31	DPF2	31|32|30	93	3	10|11|7|16|13|13	0.52	2.66	0.16	TRUE	pubmed:35140242
NFIB-BID2N	O00712	P61964	FALSE	TRUE	30.67	WDR5	29|31|32	92	3	5|7|6|11|18|14	0.31	3.02	0.27	FALSE
NFIB-BID2N	O00712	Q5TGY3	TRUE	TRUE	30.67	AHDC1	26|35|31	92	3	7|6|8|4|6|4	1	5.26	0	FALSE
NFIB-BID2N	O00712	Q969G3	FALSE	TRUE	30.67	SMARCE1	32|27|33	92	3	10|13|14|12|17|13	0.04	2.33	0.49	FALSE
NFIB-BID2N	O00712	O00268	FALSE	TRUE	30	TAF4	30|30|30	90	3	11|5|7|14|17|17	0.01	2.54	0.57	FALSE
NFIB-BID2N	O00712	O15014	FALSE	TRUE	30	ZNF609	32|27|31	90	3	17|19|12|10|14|10	0.02	2.2	0.55	TRUE	pubmed:35140242
NFIB-BID2N	O00712	Q9UQR1	TRUE	TRUE	30	ZNF148	29|35|26	90	3	7|11|4|10|8|8	1	3.75	0	TRUE	pubmed:35140242
NFIB-BID2N	O00712	O15090	FALSE	TRUE	29.33	ZNF536	34|26|28	88	3	40|37|41|27|23|22	0	0.93	0.76	FALSE
NFIB-BID2N	O00712	Q9HAV7	TRUE	TRUE	29.33	GRPEL1	26|31|31	88	3	3|5|5|10|11|9	1	4.09	0	FALSE
NFIB-BID2N	O00712	Q9ULL5	TRUE	TRUE	29	PRR12	29|28|30	87	3	6|6|5|2|2|6	1	6.44	0	TRUE	pubmed:35140242
NFIB-BID2N	O00712	P49116	TRUE	TRUE	28.33	NR2C2	28|27|30	85	3	9|7|9|4|6|4	1	4.36	0	FALSE
NFIB-BID2N	O00712	Q5VZL5	FALSE	TRUE	28.33	ZMYM4	28|29|28	85	3	11|16|13|13|20|10	0	2.05	0.67	FALSE
NFIB-BID2N	O00712	Q92925	FALSE	TRUE	28	SMARCD2	23|33|28	84	3	13|10|7|14|13|11	0.35	2.47	0.23	TRUE	pubmed:35140242
NFIB-BID2N	O00712	P17844	FALSE	TRUE	27.67	DDX5	26|29|28	83	3	12|9|13|9|15|10	0.09	2.44	0.45	FALSE
NFIB-BID2N	O00712	P49750	FALSE	TRUE	27.67	YLPM1	22|26|35	83	3	52|56|49|58|53|55	0	0.51	0.77	FALSE
NFIB-BID2N	O00712	P20290	FALSE	TRUE	27	BTF3	29|20|32	81	3	12|12|11|10|13|15	0.15	2.22	0.4	FALSE
NFIB-BID2N	O00712	Q14938	TRUE	TRUE	27	NFIX	24|26|31	81	3	0|0|0|0|0|0	1	270	0	TRUE	pubmed:26871637;pubmed:28514442;pubmed:33961781;pubmed:35140242;pubmed:9099724
NFIB-BID2N	O00712	Q9BTC0	FALSE	TRUE	26.67	DIDO1	30|31|19	80	3	23|16|21|22|29|22	0	1.2	0.75	FALSE
NFIB-BID2N	O00712	P49790	FALSE	TRUE	26.33	NUP153	24|29|26	79	3	44|51|44|46|51|46	0	0.56	0.77	FALSE
NFIB-BID2N	O00712	Q7Z589	FALSE	TRUE	26	EMSY	24|27|27	78	3	13|15|9|13|13|11	0	2.11	0.64	FALSE
NFIB-BID2N	O00712	O95785	FALSE	TRUE	25	WIZ	21|23|31	75	3	15|16|10|12|17|12	0	1.83	0.64	FALSE
NFIB-BID2N	O00712	Q15542	FALSE	TRUE	25	TAF5	29|23|23	75	3	25|21|17|23|28|26	0	1.07	0.75	FALSE
NFIB-BID2N	O00712	P51531	TRUE	TRUE	24.67	SMARCA2	28|20|26	74	3	3|5|3|8|6|4	1	5.1	0	TRUE	pubmed:35140242
NFIB-BID2N	O00712	Q15652	FALSE	TRUE	24.67	JMJD1C	23|27|24	74	3	13|14|13|16|18|17	0	1.63	0.71	FALSE
NFIB-BID2N	O00712	O43813	TRUE	TRUE	24.33	LANCL1	23|23|27	73	3	7|3|7|8|7|7	1	3.74	0	FALSE
NFIB-BID2N	O00712	Q6P1X5	FALSE	TRUE	24.33	TAF2	25|25|23	73	3	12|10|10|17|20|14	0	1.76	0.7	FALSE
NFIB-BID2N	O00712	P08651	TRUE	TRUE	23.67	NFIC	20|27|24	71	3	1|0|0|0|0|0	1	142	0	TRUE	pubmed:25258084;pubmed:28514442;pubmed:33961781;pubmed:35140242;pubmed:9099724
NFIB-BID2N	O00712	P61371	TRUE	TRUE	23.67	ISL1	24|24|23	71	3	4|6|2|5|6|5	1	5.07	0	FALSE
NFIB-BID2N	O00712	O15379	FALSE	TRUE	23.33	HDAC3	22|30|18	70	3	12|11|15|13|12|18	0	1.73	0.65	FALSE
NFIB-BID2N	O00712	P05023	TRUE	TRUE	22.67	ATP1A1	22|21|25	68	3	7|6|3|6|9|9	0.99	3.4	0	FALSE
NFIB-BID2N	O00712	Q04726	TRUE	TRUE	22.67	TLE3	21|25|22	68	3	2|4|3|8|4|5	1	5.23	0	TRUE	pubmed:35140242;pubmed:37689310
NFIB-BID2N	O00712	Q68CP9	FALSE	TRUE	22.67	ARID2	22|19|27	68	3	7|5|6|10|19|11	0.02	2.34	0.53	FALSE
NFIB-BID2N	O00712	Q8NEZ4	TRUE	TRUE	22.33	KMT2C	21|26|20	67	3	6|4|4|5|3|4	1	5.15	0	TRUE	pubmed:35140242
NFIB-BID2N	O00712	Q9H9B1	FALSE	TRUE	22.33	EHMT1	24|24|19	67	3	8|8|8|19|22|15	0	1.67	0.71	TRUE	pubmed:35140242
NFIB-BID2N	O00712	P46087	TRUE	TRUE	22	NOP2	23|23|20	66	3	1|4|1|4|5|2	1	7.76	0	FALSE
NFIB-BID2N	O00712	Q96CB8	FALSE	TRUE	22	INTS12	22|22|22	66	3	11|8|6|10|12|9	0.02	2.36	0.53	FALSE
NFIB-BID2N	O00712	Q9Y2X9	FALSE	TRUE	21.33	ZNF281	23|18|23	64	3	11|8|9|4|6|8	0.64	2.78	0.1	TRUE	pubmed:35140242
NFIB-BID2N	O00712	Q12857	TRUE	TRUE	20.67	NFIA	24|15|23	62	3	0|0|0|0|0|0	1	206.67	0	TRUE	pubmed:26871637;pubmed:28514442;pubmed:33961781;pubmed:35140242
NFIB-BID2N	O00712	P15884	FALSE	TRUE	20	TCF4	19|19|22	60	3	11|6|9|8|8|6	0.23	2.5	0.36	FALSE
NFIB-BID2N	O00712	P21675	FALSE	TRUE	20	TAF1	13|29|18	60	3	10|16|14|21|16|14	0	1.32	0.7	FALSE
NFIB-BID2N	O00712	P40429	FALSE	TRUE	20	RPL13A	24|16|20	60	3	5|1|2|12|10|9	0.36	3.08	0.22	FALSE
NFIB-BID2N	O00712	P63244	TRUE	TRUE	19.67	RACK1	21|15|23	59	3	5|3|3|3|10|5	0.89	4.07	0.02	FALSE
NFIB-BID2N	O00712	Q9Y4L1	TRUE	TRUE	19.67	HYOU1	16|24|19	59	3	3|1|1|5|8|5	0.98	5.13	0	FALSE
NFIB-BID2N	O00712	P14866	TRUE	TRUE	19.33	HNRNPL	17|17|24	58	3	5|6|3|5|7|5	0.97	3.74	0	TRUE	pubmed:28611215
NFIB-BID2N	O00712	Q96MY1	TRUE	TRUE	19.33	NOL4L	18|16|24	58	3	1|1|0|3|4|1	1	11.6	0	FALSE
NFIB-BID2N	O00712	Q96GQ7	TRUE	TRUE	19	DDX27	19|19|19	57	3	1|0|1|3|6|2	1	8.77	0	FALSE
NFIB-BID2N	O00712	Q9NPF5	TRUE	TRUE	19	DMAP1	20|18|19	57	3	6|3|5|5|8|8	0.96	3.26	0.01	FALSE
NFIB-BID2N	O00712	P02545	TRUE	TRUE	18.33	LMNA	16|17|22	55	3	1|2|0|2|4|3	1	9.17	0	FALSE
NFIB-BID2N	O00712	P21796	TRUE	TRUE	18	VDAC1	17|17|20	54	3	2|4|3|7|7|4	1	4	0	FALSE
NFIB-BID2N	O00712	P54198	FALSE	TRUE	18	HIRA	18|15|21	54	3	8|6|8|9|11|7	0.07	2.2	0.47	FALSE
NFIB-BID2N	O00712	Q92945	FALSE	TRUE	17.33	KHSRP	22|16|14	52	3	28|17|14|21|27|26	0	0.78	0.77	FALSE
NFIB-BID2N	O00712	Q99453	TRUE	TRUE	17.33	PHOX2B	18|15|19	52	3	4|3|4|2|3|3	1	5.47	0	FALSE
NFIB-BID2N	O00712	P62266	TRUE	TRUE	17	RPS23	20|16|15	51	3	3|4|3|7|8|5	0.9	3.4	0.02	FALSE
NFIB-BID2N	O00712	Q03164	FALSE	TRUE	17	KMT2A	14|29|8	51	3	23|24|20|35|27|29	0	0.65	0.76	FALSE
NFIB-BID2N	O00712	Q15291	FALSE	TRUE	17	RBBP5	17|15|19	51	3	7|13|10|13|14|15	0	1.42	0.71	FALSE
NFIB-BID2N	O00712	P83731	TRUE	TRUE	16.67	RPL24	16|16|18	50	3	3|4|2|3|4|3	1	5.26	0	FALSE
NFIB-BID2N	O00712	P50914	TRUE	TRUE	16.33	RPL14	17|17|15	49	3	2|2|2|4|7|5	1	4.45	0	FALSE
NFIB-BID2N	O00712	Q9ULM3	FALSE	TRUE	16.33	YEATS2	13|20|16	49	3	9|9|6|6|6|9	0.13	2.18	0.41	FALSE
NFIB-BID2N	O00712	Q06330	TRUE	TRUE	16	RBPJ	15|17|16	48	3	0|0|0|0|1|1	1	48	0	FALSE
NFIB-BID2N	O00712	Q99081	TRUE	TRUE	16	TCF12	15|16|17	48	3	3|3|4|0|1|4	1	6.4	0	FALSE
NFIB-BID2N	O00712	Q04724	TRUE	TRUE	15.67	TLE1	14|14|19	47	3	1|1|3|2|2|4	1	7.23	0	TRUE	pubmed:35140242
NFIB-BID2N	O00712	Q96EV2	FALSE	TRUE	15.67	RBM33	16|15|16	47	3	10|13|9|3|2|7	0	2.14	0.62	FALSE
NFIB-BID2N	O00712	Q7L0Y3	TRUE	TRUE	15.33	TRMT10C	17|14|15	46	3	2|3|1|5|6|7	0.96	3.83	0.01	FALSE
NFIB-BID2N	O00712	O60907	TRUE	TRUE	15	TBL1X	16|15|14	45	3	2|1|1|2|5|5	1	5.62	0	TRUE	pubmed:35140242
NFIB-BID2N	O00712	Q15596	FALSE	TRUE	14.67	NCOA2	16|16|12	44	3	12|8|10|8|7|8	0	1.66	0.67	FALSE
NFIB-BID2N	O00712	Q15788	FALSE	TRUE	14.67	NCOA1	16|16|12	44	3	7|9|9|7|3|4	0.06	2.26	0.47	FALSE
NFIB-BID2N	O00712	Q16594	FALSE	TRUE	14.67	TAF9	18|14|12	44	3	3|1|9|10|7|14	0	2	0.59	FALSE
NFIB-BID2N	O00712	Q86U70	TRUE	TRUE	14.67	LDB1	18|9|17	44	3	1|1|1|2|4|2	0.99	8	0	TRUE	pubmed:35140242
NFIB-BID2N	O00712	O15347	TRUE	TRUE	14.33	HMGB3	12|16|15	43	3	4|2|4|3|4|4	0.97	4.1	0.01	FALSE
NFIB-BID2N	O00712	P45880	TRUE	TRUE	14.33	VDAC2	11|13|19	43	3	0|3|1|4|6|7	0.72	4.1	0.05	FALSE
NFIB-BID2N	O00712	P56545	FALSE	TRUE	14	CTBP2	13|11|18	42	3	5|3|6|4|12|7	0.16	2.27	0.4	FALSE
NFIB-BID2N	O00712	Q15911	FALSE	TRUE	14	ZFHX3	11|16|15	42	3	8|6|5|2|3|3	0.7	3.11	0.06	FALSE
NFIB-BID2N	O00712	Q9H1B7	FALSE	TRUE	14	IRF2BPL	12|17|13	42	3	4|5|5|3|5|7	0.48	2.9	0.17	FALSE
NFIB-BID2N	O00712	O15550	TRUE	TRUE	13.67	KDM6A	15|13|13	41	3	2|2|3|1|2|1	1	7.45	0	TRUE	pubmed:35140242
NFIB-BID2N	O00712	O00512	TRUE	TRUE	13.33	BCL9	12|12|16	40	3	1|2|1|2|2|4	1	6.67	0	TRUE	pubmed:35140242
NFIB-BID2N	O00712	O60315	TRUE	TRUE	13.33	ZEB2	14|13|13	40	3	1|2|2|2|0|1	1	10	0	FALSE
NFIB-BID2N	O00712	Q5VUA4	FALSE	TRUE	13.33	ZNF318	11|18|11	40	3	14|15|14|19|22|17	0	0.79	0.75	FALSE
NFIB-BID2N	O00712	Q9C0J8	FALSE	TRUE	13.33	WDR33	13|14|13	40	3	14|13|14|12|10|14	0	1.04	0.74	FALSE
NFIB-BID2N	O00712	Q9H6W3	FALSE	TRUE	13.33	RIOX1	15|16|9	40	3	4|5|4|5|6|3	0.64	2.96	0.09	FALSE
NFIB-BID2N	O00712	O43396	FALSE	TRUE	13	TXNL1	22|7|10	39	3	4|5|10|3|1|1	0.35	3.25	0.22	FALSE
NFIB-BID2N	O00712	O76031	TRUE	TRUE	13	CLPX	17|9|13	39	3	0|0|0|0|0|0	1	130	0	FALSE
NFIB-BID2N	O00712	Q9Y277	TRUE	TRUE	13	VDAC3	12|14|13	39	3	4|1|1|2|3|3	1	5.57	0	FALSE
NFIB-BID2N	O00712	Q6P1R3	FALSE	TRUE	12.67	MSANTD2	9|13|16	38	3	5|8|3|7|10|11	0	1.73	0.61	FALSE
NFIB-BID2N	O00712	Q8IU81	TRUE	TRUE	12.67	IRF2BP1	7|17|14	38	3	2|1|3|0|1|1	0.98	9.5	0	TRUE	pubmed:35140242
NFIB-BID2N	O00712	Q99714	FALSE	TRUE	12.67	HSD17B10	13|10|15	38	3	3|3|3|4|7|8	0.53	2.71	0.16	FALSE
NFIB-BID2N	O00712	Q9H582	FALSE	TRUE	12.67	ZNF644	12|16|10	38	3	6|8|6|6|4|5	0.16	2.17	0.4	TRUE	pubmed:35140242
NFIB-BID2N	O00712	Q9NTZ6	FALSE	TRUE	12.67	RBM12	14|13|11	38	3	7|8|9|5|7|7	0	1.77	0.64	FALSE
NFIB-BID2N	O00712	Q9Y6J9	FALSE	TRUE	12.67	TAF6L	12|13|13	38	3	14|11|10|14|15|15	0	0.96	0.77	FALSE
NFIB-BID2N	O00712	O75529	FALSE	TRUE	12.33	TAF5L	11|16|10	37	3	4|5|5|10|11|6	0.01	1.8	0.56	FALSE
NFIB-BID2N	O00712	P33992	FALSE	TRUE	12.33	MCM5	16|8|13	37	3	4|3|3|9|8|6	0.26	2.24	0.35	FALSE
NFIB-BID2N	O00712	Q13011	TRUE	TRUE	12.33	ECH1	16|8|13	37	3	0|1|0|1|5|2	0.92	8.22	0.01	FALSE
NFIB-BID2N	O00712	Q92993	TRUE	TRUE	12.33	KAT5	11|16|10	37	3	1|0|1|2|4|2	1	7.4	0	FALSE
NFIB-BID2N	O00712	Q9H4L4	TRUE	TRUE	12.33	SENP3	13|10|14	37	3	1|3|1|4|3|2	0.99	5.29	0	FALSE
NFIB-BID2N	O00712	O94805	FALSE	TRUE	12	ACTL6B	11|12|13	36	3	6|6|5|6|6|8	0	1.95	0.61	FALSE
NFIB-BID2N	O00712	Q70CQ2	TRUE	TRUE	12	USP34	14|14|8	36	3	2|4|5|2|2|3	0.75	4	0.04	FALSE
NFIB-BID2N	O00712	Q96PK6	TRUE	TRUE	12	RBM14	8|11|17	36	3	2|3|2|2|4|3	0.82	4.5	0.03	FALSE
NFIB-BID2N	O00712	O15119	TRUE	TRUE	11.67	TBX3	11|11|13	35	3	2|0|2|2|1|0	1	10	0	FALSE
NFIB-BID2N	O00712	Q99848	TRUE	TRUE	11.67	EBNA1BP2	12|13|10	35	3	3|2|2|5|4|4	0.83	3.5	0.03	FALSE
NFIB-BID2N	O00712	O14686	TRUE	TRUE	11.33	KMT2D	11|9|14	34	3	2|0|1|1|2|1	1	9.71	0	TRUE	pubmed:35140242
NFIB-BID2N	O00712	P40926	FALSE	TRUE	11.33	MDH2	19|3|12	34	3	2|1|2|0|7|1	0.62	5.23	0.11	FALSE
NFIB-BID2N	O00712	Q9P2N6	FALSE	TRUE	11.33	KANSL3	10|12|12	34	3	3|2|1|6|3|9	0.24	2.83	0.35	FALSE
NFIB-BID2N	O00712	Q15637	FALSE	TRUE	11	SF1	11|12|10	33	3	10|8|12|10|14|10	0	1.03	0.73	FALSE
NFIB-BID2N	O00712	Q9UL25	TRUE	TRUE	11	RAB21	14|9|10	33	3	3|3|3|3|3|3	0.77	3.67	0.04	FALSE
NFIB-BID2N	O00712	Q9ULJ6	TRUE	TRUE	11	ZMIZ1	10|11|12	33	3	1|2|0|0|0|1	1	16.5	0	FALSE
NFIB-BID2N	O00712	Q6PJG2	TRUE	TRUE	10.67	MIDEAS	10|8|14	32	3	0|0|0|0|0|0	1	106.67	0	TRUE	pubmed:35140242
NFIB-BID2N	O00712	Q96QT6	FALSE	TRUE	10.67	PHF12	13|6|13	32	3	3|4|5|5|6|3	0.47	2.46	0.18	FALSE
NFIB-BID2N	O00712	O00567	FALSE	TRUE	10.33	NOP56	9|16|6	31	3	6|2|10|10|9|9	0	1.35	0.64	FALSE
NFIB-BID2N	O00712	O60216	FALSE	TRUE	10	RAD21	10|8|12	30	3	2|1|3|2|7|3	0.61	3.33	0.13	FALSE
NFIB-BID2N	O00712	P52815	TRUE	TRUE	10	MRPL12	10|10|10	30	3	4|2|2|3|2|2	0.94	4	0.01	FALSE
NFIB-BID2N	O00712	P55198	TRUE	TRUE	10	MLLT6	11|11|8	30	3	0|0|0|0|4|2	0.93	10	0.01	FALSE
NFIB-BID2N	O00712	P84103	TRUE	TRUE	10	SRSF3	10|8|12	30	3	0|0|1|0|2|1	1	15	0	FALSE
NFIB-BID2N	O00712	Q8NHM5	TRUE	TRUE	10	KDM2B	10|12|8	30	3	1|0|2|0|2|1	1	10	0	TRUE	pubmed:35140242
NFIB-BID2N	O00712	P16402	TRUE	TRUE	9.67	H1-3	12|8|9	29	3	0|2|0|0|0|0	1	29	0	FALSE
NFIB-BID2N	O00712	Q12931	FALSE	TRUE	9.67	TRAP1	8|12|9	29	3	3|3|4|3|4|4	0.38	2.76	0.21	FALSE
NFIB-BID2N	O00712	Q8IX12	FALSE	TRUE	9.67	CCAR1	11|9|9	29	3	14|12|13|21|19|19	0	0.59	0.77	FALSE
NFIB-BID2N	O00712	Q93074	FALSE	TRUE	9.67	MED12	10|7|12	29	3	9|14|9|12|7|11	0	0.94	0.72	FALSE
NFIB-BID2N	O00712	O60244	FALSE	TRUE	9.33	MED14	9|13|6	28	3	6|4|7|7|7|16	0	1.19	0.69	FALSE
NFIB-BID2N	O00712	P13667	TRUE	TRUE	9.33	PDIA4	16|6|6	28	3	0|0|0|0|1|0	1	56	0	FALSE
NFIB-BID2N	O00712	P30101	TRUE	TRUE	9.33	PDIA3	10|5|13	28	3	0|0|0|0|2|0	0.98	28	0	FALSE
NFIB-BID2N	O00712	Q14686	TRUE	TRUE	9.33	NCOA6	9|7|12	28	3	5|3|2|2|2|1	0.72	3.73	0.05	FALSE
NFIB-BID2N	O00712	Q14814	FALSE	TRUE	9.33	MEF2D	11|7|10	28	3	4|6|8|6|7|9	0	1.4	0.67	FALSE
NFIB-BID2N	O00712	Q9BRQ0	FALSE	TRUE	9.33	PYGO2	10|11|7	28	3	1|0|0|3|7|6	0.42	3.29	0.2	FALSE
NFIB-BID2N	O00712	Q9UKD2	FALSE	TRUE	9.33	MRTO4	6|10|12	28	3	3|4|0|4|2|4	0.63	3.29	0.1	FALSE
NFIB-BID2N	O00712	Q9Y3Y2	FALSE	TRUE	9.33	CHTOP	8|8|12	28	3	2|2|4|7|4|5	0.23	2.33	0.36	FALSE
NFIB-BID2N	O00712	O94818	FALSE	TRUE	9	NOL4	7|8|12	27	3	3|3|2|3|2|3	0.56	3.38	0.15	FALSE
NFIB-BID2N	O00712	P05141	TRUE	TRUE	9	SLC25A5	10|8|9	27	3	0|0|0|2|1|1	1	13.5	0	FALSE
NFIB-BID2N	O00712	P07237	FALSE	TRUE	9	P4HB	8|10|9	27	3	2|4|4|5|6|6	0.01	2	0.55	FALSE
NFIB-BID2N	O00712	P09936	FALSE	TRUE	9	UCHL1	14|1|12	27	3	1|1|1|2|3|1	0.67	6	0.07	FALSE
NFIB-BID2N	O00712	P18085	TRUE	TRUE	9	ARF4	13|6|8	27	3	0|0|0|1|2|2	0.99	10.8	0	FALSE
NFIB-BID2N	O00712	P36542	TRUE	TRUE	9	ATP5F1C	7|11|9	27	3	1|0|1|3|3|3	0.92	4.91	0.01	FALSE
NFIB-BID2N	O00712	Q15113	FALSE	TRUE	9	PCOLCE	4|15|8	27	3	5|1|0|2|3|1	0.6	4.5	0.13	FALSE
NFIB-BID2N	O00712	Q4VC05	TRUE	TRUE	9	BCL7A	10|8|9	27	3	0|0|0|1|0|1	1	27	0	FALSE
NFIB-BID2N	O00712	Q8WUU5	TRUE	TRUE	9	GATAD1	7|11|9	27	3	2|2|2|4|2|2	0.77	3.86	0.04	FALSE
NFIB-BID2N	O00712	Q92841	TRUE	TRUE	9	DDX17	11|7|9	27	3	2|1|1|1|3|2	0.94	5.4	0.01	FALSE
NFIB-BID2N	O00712	Q9BRJ6	TRUE	TRUE	9	C7orf50	11|9|7	27	3	1|0|1|3|3|3	0.92	4.91	0.01	FALSE
NFIB-BID2N	O00712	O75925	FALSE	TRUE	8.67	PIAS1	10|7|9	26	3	12|8|12|4|8|4	0	1.08	0.71	FALSE
NFIB-BID2N	O00712	P62861	TRUE	TRUE	8.67	FAU	9|9|8	26	3	1|1|1|2|4|1	0.97	5.2	0	FALSE
NFIB-BID2N	O00712	P62995	TRUE	TRUE	8.67	TRA2B	10|7|9	26	3	1|2|2|3|3|2	0.82	4	0.03	FALSE
NFIB-BID2N	O00712	Q92782	TRUE	TRUE	8.67	DPF1	10|8|8	26	3	2|2|0|0|1|1	1	8.67	0	TRUE	pubmed:35140242
NFIB-BID2N	O00712	Q96AE4	FALSE	TRUE	8.67	FUBP1	10|7|9	26	3	7|8|8|11|12|12	0	0.9	0.73	FALSE
NFIB-BID2N	O00712	Q9BWG4	TRUE	TRUE	8.67	SSBP4	10|10|6	26	3	3|4|3|3|0|1	0.7	3.71	0.05	FALSE
NFIB-BID2N	O00712	Q9Y2R5	TRUE	TRUE	8.67	MRPS17	9|10|7	26	3	1|0|0|0|2|1	1	13	0	FALSE
NFIB-BID2N	O00712	P13674	FALSE	TRUE	8.33	P4HA1	8|8|9	25	3	11|8|7|7|12|8	0	0.94	0.72	FALSE
NFIB-BID2N	O00712	P20340	TRUE	TRUE	8.33	RAB6A	7|9|9	25	3	0|0|0|1|0|1	1	25	0	FALSE
NFIB-BID2N	O00712	Q00059	TRUE	TRUE	8.33	TFAM	5|7|13	25	3	0|1|1|1|4|2	0.79	5.56	0.04	FALSE
NFIB-BID2N	O00712	Q15717	FALSE	TRUE	8.33	ELAVL1	10|7|8	25	3	3|1|3|1|3|4	0.62	3.33	0.11	TRUE	pubmed:19322201
NFIB-BID2N	O00712	Q5VWG9	TRUE	TRUE	8.33	TAF3	12|7|6	25	3	1|1|1|2|2|3	0.83	5	0.03	FALSE
NFIB-BID2N	O00712	Q8N5C6	FALSE	TRUE	8.33	SRBD1	6|10|9	25	3	4|2|4|3|9|7	0	1.72	0.59	FALSE
NFIB-BID2N	O00712	Q9NVC6	FALSE	TRUE	8.33	MED17	9|8|8	25	3	1|1|1|5|6|3	0.33	2.94	0.26	FALSE
NFIB-BID2N	O00712	Q9Y2S7	TRUE	TRUE	8.33	POLDIP2	7|4|14	25	3	0|0|0|0|2|0	0.96	25	0.01	FALSE
NFIB-BID2N	O00712	O95478	TRUE	TRUE	8	NSA2	12|5|7	24	3	0|0|1|0|1|1	0.99	16	0	FALSE
NFIB-BID2N	O00712	Q13227	TRUE	TRUE	8	GPS2	7|9|8	24	3	1|1|1|2|1|3	0.95	5.33	0.01	FALSE
NFIB-BID2N	O00712	Q6N021	TRUE	TRUE	8	TET2	7|9|8	24	3	1|0|1|2|0|0	1	12	0	FALSE
NFIB-BID2N	O00712	Q6ZU65	FALSE	TRUE	8	UBN2	9|9|6	24	3	6|2|5|4|5|6	0	1.71	0.6	FALSE
NFIB-BID2N	O00712	Q86U42	TRUE	TRUE	8	PABPN1	8|7|9	24	3	0|0|1|1|0|1	1	16	0	FALSE
NFIB-BID2N	O00712	Q8N7H5	FALSE	TRUE	8	PAF1	6|7|11	24	3	9|2|7|10|10|8	0	1.04	0.7	FALSE
NFIB-BID2N	O00712	P61088	FALSE	TRUE	7.67	UBE2N	7|8|8	23	3	3|0|1|3|4|4	0.6	3.07	0.13	FALSE
NFIB-BID2N	O00712	Q6ZW49	FALSE	TRUE	7.67	PAXIP1	6|8|9	23	3	4|3|1|3|3|3	0.35	2.71	0.22	TRUE	pubmed:35140242
NFIB-BID2N	O00712	Q86V81	FALSE	TRUE	7.67	ALYREF	6|4|13	23	3	1|1|0|1|3|5	0.5	4.18	0.17	FALSE
NFIB-BID2N	O00712	Q9H7L9	FALSE	TRUE	7.67	SUDS3	8|5|10	23	3	2|0|0|3|5|5	0.4	3.07	0.2	FALSE
NFIB-BID2N	O00712	Q9NPI1	FALSE	TRUE	7.67	BRD7	7|9|7	23	3	4|2|3|8|11|7	0	1.31	0.67	FALSE
NFIB-BID2N	O00712	Q9P2D1	FALSE	TRUE	7.67	CHD7	7|8|8	23	3	4|4|3|2|4|3	0.08	2.3	0.46	FALSE
NFIB-BID2N	O00712	P28331	FALSE	TRUE	7.33	NDUFS1	7|6|9	22	3	1|0|0|1|6|6	0.35	3.14	0.23	FALSE
NFIB-BID2N	O00712	Q01826	FALSE	TRUE	7.33	SATB1	7|7|8	22	3	2|2|1|3|3|2	0.65	3.38	0.09	FALSE
NFIB-BID2N	O00712	Q96RE7	FALSE	TRUE	7.33	NACC1	9|6|7	22	3	2|2|2|3|4|3	0.35	2.75	0.22	FALSE
NFIB-BID2N	O00712	Q9BY77	TRUE	TRUE	7.33	POLDIP3	5|9|8	22	3	0|0|0|0|0|0	1	73.33	0	FALSE
NFIB-BID2N	O00712	Q9H334	FALSE	TRUE	7.33	FOXP1	8|7|7	22	3	3|0|3|3|2|2	0.65	3.38	0.09	TRUE	pubmed:35140242
NFIB-BID2N	O00712	P15822	TRUE	TRUE	7	HIVEP1	7|7|7	21	3	0|3|1|0|1|3	0.89	5.25	0.02	TRUE	pubmed:35140242
NFIB-BID2N	O00712	Q00325	FALSE	TRUE	7	SLC25A3	4|4|13	21	3	0|0|0|5|5|5	0.3	2.8	0.32	FALSE
NFIB-BID2N	O00712	Q86TJ2	FALSE	TRUE	7	TADA2B	10|8|3	21	3	3|5|5|7|8|10	0	1.11	0.68	FALSE
NFIB-BID2N	O00712	Q92786	FALSE	TRUE	7	PROX1	6|9|6	21	3	2|6|2|2|2|3	0.25	2.47	0.35	FALSE
NFIB-BID2N	O00712	Q9BSM1	TRUE	TRUE	7	PCGF1	5|9|7	21	3	1|2|0|1|1|1	0.92	7	0.01	TRUE	pubmed:35140242
NFIB-BID2N	O00712	P08621	FALSE	TRUE	6.67	SNRNP70	5|7|8	20	3	4|4|2|9|8|6	0	1.21	0.67	FALSE
NFIB-BID2N	O00712	P12004	FALSE	TRUE	6.67	PCNA	8|6|6	20	3	1|0|0|2|5|2	0.59	4	0.13	FALSE
NFIB-BID2N	O00712	P39019	TRUE	TRUE	6.67	RPS19	5|7|8	20	3	2|1|1|1|1|4	0.72	4	0.05	FALSE
NFIB-BID2N	O00712	P51148	TRUE	TRUE	6.67	RAB5C	5|7|8	20	3	0|0|0|1|1|1	0.99	13.33	0	FALSE
NFIB-BID2N	O00712	P78364	FALSE	TRUE	6.67	PHC1	6|9|5	20	3	3|4|1|5|9|5	0	1.48	0.61	FALSE
NFIB-BID2N	O00712	P82914	TRUE	TRUE	6.67	MRPS15	6|8|6	20	3	0|0|0|1|2|1	1	10	0	FALSE
NFIB-BID2N	O00712	Q52LR7	FALSE	TRUE	6.67	EPC2	6|6|8	20	3	1|1|1|2|3|3	0.65	3.64	0.08	FALSE
NFIB-BID2N	O00712	Q9BXP5	FALSE	TRUE	6.67	SRRT	6|9|5	20	3	5|5|3|3|4|3	0.03	1.74	0.52	FALSE
NFIB-BID2N	O00712	P07737	FALSE	TRUE	6.33	PFN1	11|1|7	19	3	0|0|0|0|2|1	0.66	12.67	0.07	FALSE
NFIB-BID2N	O00712	P43694	TRUE	TRUE	6.33	GATA4	6|5|8	19	3	0|0|0|0|0|2	0.97	19	0	FALSE
NFIB-BID2N	O00712	P62318	FALSE	TRUE	6.33	SNRPD3	6|7|6	19	3	3|3|3|2|3|3	0.07	2.24	0.47	FALSE
NFIB-BID2N	O00712	Q02086	TRUE	TRUE	6.33	SP2	5|5|9	19	3	0|0|0|0|0|0	1	63.33	0	FALSE
NFIB-BID2N	O00712	Q15532	TRUE	TRUE	6.33	SS18	5|6|8	19	3	0|2|0|2|1|2	0.86	5.43	0.02	FALSE
NFIB-BID2N	O00712	Q96DH6	FALSE	TRUE	6.33	MSI2	7|6|6	19	3	1|0|0|5|3|4	0.28	2.92	0.34	FALSE
NFIB-BID2N	O00712	Q9UPW0	FALSE	TRUE	6.33	FOXJ3	10|6|3	19	3	3|4|5|1|3|2	0.27	2.11	0.34	FALSE
NFIB-BID2N	O00712	O75182	FALSE	TRUE	6	SIN3B	5|7|6	18	3	5|8|2|9|7|8	0	0.92	0.7	FALSE
NFIB-BID2N	O00712	P30048	TRUE	TRUE	6	PRDX3	8|4|6	18	3	0|0|0|0|0|0	1	60	0	FALSE
NFIB-BID2N	O00712	P51149	TRUE	TRUE	6	RAB7A	5|6|7	18	3	0|0|0|0|0|2	0.97	18	0	FALSE
NFIB-BID2N	O00712	Q13394	TRUE	TRUE	6	MAB21L1	8|5|5	18	3	0|0|0|0|0|0	1	60	0	FALSE
NFIB-BID2N	O00712	Q16540	TRUE	TRUE	6	MRPL23	6|8|4	18	3	1|0|0|1|2|1	0.87	7.2	0.02	FALSE
NFIB-BID2N	O00712	Q16740	TRUE	TRUE	6	CLPP	7|5|6	18	3	0|0|0|0|0|0	1	60	0	FALSE
NFIB-BID2N	O00712	Q8NEM7	FALSE	TRUE	6	SUPT20H	4|9|5	18	3	8|11|8|9|8|7	0	0.71	0.72	FALSE
NFIB-BID2N	O00712	Q9UNQ2	FALSE	TRUE	6	DIMT1	3|10|5	18	3	3|4|1|1|1|1	0.42	3.27	0.2	FALSE
NFIB-BID2N	O00712	Q9Y3B7	FALSE	TRUE	6	MRPL11	3|7|8	18	3	3|2|3|2|1|1	0.52	3	0.16	FALSE
NFIB-BID2N	O00712	O94842	FALSE	TRUE	5.67	TOX4	7|3|7	17	3	4|3|5|5|5|7	0	1.17	0.66	FALSE
NFIB-BID2N	O00712	P31629	FALSE	TRUE	5.67	HIVEP2	2|8|7	17	3	2|1|0|1|0|2	0.69	5.67	0.06	FALSE
NFIB-BID2N	O00712	P34932	FALSE	TRUE	5.67	HSPA4	10|2|5	17	3	12|15|13|17|24|17	0	0.35	0.77	FALSE
NFIB-BID2N	O00712	Q86YP4	FALSE	TRUE	5.67	GATAD2A	8|4|5	17	3	2|3|1|3|3|4	0.17	2.13	0.39	FALSE
NFIB-BID2N	O00712	Q92560	FALSE	TRUE	5.67	BAP1	5|8|4	17	3	6|5|3|5|5|6	0	1.13	0.66	FALSE
NFIB-BID2N	O00712	P62857	TRUE	TRUE	5.33	RPS28	8|5|3	16	3	2|0|0|0|1|1	0.85	8	0.03	FALSE
NFIB-BID2N	O00712	Q08945	FALSE	TRUE	5.33	SSRP1	6|5|5	16	3	2|0|2|2|1|1	0.67	4	0.06	FALSE
NFIB-BID2N	O00712	Q13356	FALSE	TRUE	5.33	PPIL2	4|6|6	16	3	10|6|7|5|6|4	0	0.84	0.77	FALSE
NFIB-BID2N	O00712	Q8N9R8	TRUE	TRUE	5.33	SCAI	6|6|4	16	3	0|0|0|0|0|0	1	53.33	0	FALSE
NFIB-BID2N	O00712	Q8TEM1	TRUE	TRUE	5.33	NUP210	5|5|6	16	3	0|0|0|0|1|1	0.99	16	0	FALSE
NFIB-BID2N	O00712	Q9NPG3	TRUE	TRUE	5.33	UBN1	6|2|8	16	3	1|0|0|0|2|2	0.71	6.4	0.05	FALSE
NFIB-BID2N	O00712	P07196	FALSE	TRUE	5	NEFL	5|5|5	15	3	1|0|0|2|5|2	0.3	3	0.31	FALSE
NFIB-BID2N	O00712	P35659	TRUE	TRUE	5	DEK	4|5|6	15	3	0|0|0|0|2|1	0.93	10	0.01	FALSE
NFIB-BID2N	O00712	Q52LA3	TRUE	TRUE	5	LIN52	6|5|4	15	3	0|0|0|0|0|0	1	50	0	FALSE
NFIB-BID2N	O00712	Q6STE5	FALSE	TRUE	5	SMARCD3	7|4|4	15	3	0|0|0|2|2|3	0.57	4.29	0.14	FALSE
NFIB-BID2N	O00712	Q86UU0	TRUE	TRUE	5	BCL9L	5|5|5	15	3	0|0|0|0|0|0	1	50	0	FALSE
NFIB-BID2N	O00712	Q969R5	FALSE	TRUE	5	L3MBTL2	3|8|4	15	3	3|4|1|3|1|2	0.25	2.14	0.35	FALSE
NFIB-BID2N	O00712	Q96JK9	FALSE	TRUE	5	MAML3	6|5|4	15	3	2|3|4|1|2|1	0.13	2.31	0.41	FALSE
NFIB-BID2N	O00712	Q9NYK5	TRUE	TRUE	5	MRPL39	4|8|3	15	3	1|0|0|0|0|0	1	30	0	FALSE
NFIB-BID2N	O00712	Q9P015	FALSE	TRUE	5	MRPL15	6|6|3	15	3	2|4|1|2|1|0	0.48	3	0.17	FALSE
NFIB-BID2N	O00712	Q9P281	TRUE	TRUE	5	BAHCC1	5|3|7	15	3	0|0|0|1|0|0	1	30	0	FALSE
NFIB-BID2N	O00712	A8CG34	FALSE	TRUE	4.67	POM121C	2|8|4	14	3	10|7|6|10|8|6	0	0.6	0.72	FALSE
NFIB-BID2N	O00712	P37275	FALSE	TRUE	4.67	ZEB1	6|5|3	14	3	3|1|1|1|1|0	0.59	4	0.13	FALSE
NFIB-BID2N	O00712	P52292	FALSE	TRUE	4.67	KPNA2	3|5|6	14	3	4|3|3|8|10|9	0	0.76	0.77	FALSE
NFIB-BID2N	O00712	Q05BQ5	FALSE	TRUE	4.67	MBTD1	4|5|5	14	3	1|2|2|3|3|0	0.19	2.55	0.38	FALSE
NFIB-BID2N	O00712	Q15906	FALSE	TRUE	4.67	VPS72	5|7|2	14	3	1|2|0|1|1|0	0.67	5.6	0.07	FALSE
NFIB-BID2N	O00712	Q16254	TRUE	TRUE	4.67	E2F4	4|4|6	14	3	0|0|0|1|0|1	0.97	14	0	FALSE
NFIB-BID2N	O00712	Q86XN7	TRUE	TRUE	4.67	PROSER1	5|5|4	14	3	0|0|0|0|0|0	1	46.67	0	FALSE
NFIB-BID2N	O00712	Q9H2F5	TRUE	TRUE	4.67	EPC1	4|4|6	14	3	2|2|1|0|0|0	0.79	5.6	0.04	FALSE
NFIB-BID2N	O00712	Q9Y4X4	FALSE	TRUE	4.67	KLF12	5|2|7	14	3	1|2|1|1|1|1	0.57	4	0.14	TRUE	pubmed:35140242
NFIB-BID2N	O00712	Q9Y6J0	FALSE	TRUE	4.67	CABIN1	4|7|3	14	3	2|4|2|6|5|1	0.01	1.4	0.56	FALSE
NFIB-BID2N	O00712	P62310	TRUE	TRUE	4.33	LSM3	5|5|3	13	3	0|0|0|1|1|2	0.85	6.5	0.03	FALSE
NFIB-BID2N	O00712	Q15907	FALSE	TRUE	4.33	RAB11B	3|1|9	13	3	0|0|0|2|1|3	0.42	4.33	0.2	FALSE
NFIB-BID2N	O00712	Q5T481	FALSE	TRUE	4.33	RBM20	4|4|5	13	3	8|8|9|4|5|4	0	0.68	0.77	FALSE
NFIB-BID2N	O00712	Q63HK5	FALSE	TRUE	4.33	TSHZ3	7|4|2	13	3	5|8|8|6|1|2	0	0.87	0.67	FALSE
NFIB-BID2N	O00712	Q719H9	TRUE	TRUE	4.33	KCTD1	6|4|3	13	3	0|0|0|1|0|1	0.93	13	0.01	FALSE
NFIB-BID2N	O00712	Q9H147	TRUE	TRUE	4.33	DNTTIP1	4|5|4	13	3	0|0|0|0|1|0	1	26	0	TRUE	pubmed:35140242
NFIB-BID2N	O00712	Q9NVM9	FALSE	TRUE	4.33	INTS13	2|8|3	13	3	8|10|8|4|4|4	0	0.68	0.69	FALSE
NFIB-BID2N	O00712	Q9UBM7	TRUE	TRUE	4.33	DHCR7	3|6|4	13	3	0|0|0|1|2|1	0.82	6.5	0.03	FALSE
NFIB-BID2N	O00712	P54132	FALSE	TRUE	4	BLM	2|4|6	12	3	18|13|15|12|14|14	0	0.28	0.77	FALSE
NFIB-BID2N	O00712	P61296	TRUE	TRUE	4	HAND2	2|4|6	12	3	0|0|0|0|0|0	0.97	40	0	FALSE
NFIB-BID2N	O00712	P82663	FALSE	TRUE	4	MRPS25	4|2|6	12	3	3|3|3|1|3|1	0.07	1.71	0.47	FALSE
NFIB-BID2N	O00712	Q15084	FALSE	TRUE	4	PDIA6	4|2|6	12	3	0|0|0|2|2|1	0.6	4.8	0.13	FALSE
NFIB-BID2N	O00712	Q8IXI2	TRUE	TRUE	4	RHOT1	3|5|4	12	3	1|0|1|0|0|0	0.93	12	0.01	FALSE
NFIB-BID2N	O00712	Q8N9T8	FALSE	TRUE	4	KRI1	5|4|3	12	3	2|3|1|4|3|1	0.03	1.71	0.52	FALSE
NFIB-BID2N	O00712	Q92618	FALSE	TRUE	4	ZNF516	5|3|4	12	3	7|5|4|3|2|4	0	0.96	0.67	FALSE
NFIB-BID2N	O00712	Q96RN5	FALSE	TRUE	4	MED15	3|5|4	12	3	6|4|5|9|5|6	0	0.69	0.77	FALSE
NFIB-BID2N	O00712	Q9BQE9	FALSE	TRUE	4	BCL7B	1|7|4	12	3	0|0|0|0|0|0	0.67	40	0.07	FALSE
NFIB-BID2N	O00712	P28347	TRUE	TRUE	3.67	TEAD1	3|5|3	11	3	0|0|0|0|0|0	0.99	36.67	0	TRUE	pubmed:35140242
NFIB-BID2N	O00712	P48735	FALSE	TRUE	3.67	IDH2	6|0|5	11	3	0|0|0|0|1|0	0.67	22	0.07	FALSE
NFIB-BID2N	O00712	P53007	FALSE	TRUE	3.67	SLC25A1	3|2|6	11	3	0|0|1|0|0|3	0.55	5.5	0.15	FALSE
NFIB-BID2N	O00712	P68402	FALSE	TRUE	3.67	PAFAH1B2	4|1|6	11	3	1|0|0|0|0|0	0.67	22	0.07	FALSE
NFIB-BID2N	O00712	Q04727	TRUE	TRUE	3.67	TLE4	2|7|2	11	3	0|0|0|0|0|0	0.95	36.67	0.01	FALSE
NFIB-BID2N	O00712	Q13363	FALSE	TRUE	3.67	CTBP1	4|4|3	11	3	4|2|2|1|2|3	0.01	1.57	0.56	FALSE
NFIB-BID2N	O00712	Q13503	FALSE	TRUE	3.67	MED21	4|3|4	11	3	0|0|0|1|2|2	0.59	4.4	0.13	FALSE
NFIB-BID2N	O00712	Q7Z353	TRUE	TRUE	3.67	HDX	4|4|3	11	3	0|1|0|0|0|1	0.92	11	0.01	FALSE
NFIB-BID2N	O00712	Q7Z3B3	FALSE	TRUE	3.67	KANSL1	2|4|5	11	3	4|4|6|4|4|7	0	0.76	0.69	FALSE
NFIB-BID2N	O00712	Q86T24	TRUE	TRUE	3.67	ZBTB33	4|4|3	11	3	0|0|0|0|0|0	0.99	36.67	0	FALSE
NFIB-BID2N	O00712	Q86Y25	TRUE	TRUE	3.67	ZNF354C	4|2|5	11	3	0|0|0|0|0|0	0.97	36.67	0	FALSE
NFIB-BID2N	O00712	Q8IVW6	TRUE	TRUE	3.67	ARID3B	3|4|4	11	3	0|0|0|0|0|0	0.99	36.67	0	TRUE	pubmed:35140242
NFIB-BID2N	O00712	Q9BRJ2	TRUE	TRUE	3.67	MRPL45	3|3|5	11	3	0|1|0|0|1|0	0.89	11	0.02	FALSE
NFIB-BID2N	O00712	Q9ULG1	FALSE	TRUE	3.67	INO80	5|4|2	11	3	2|1|2|4|4|3	0.01	1.38	0.57	FALSE
NFIB-BID2N	O00712	Q9UNP9	FALSE	TRUE	3.67	PPIE	4|2|5	11	3	4|2|4|2|4|4	0	1.1	0.63	FALSE
NFIB-BID2N	O00712	O14770	FALSE	TRUE	3.33	MEIS2	2|3|5	10	3	0|1|0|1|1|1	0.56	5	0.15	FALSE
NFIB-BID2N	O00712	O75489	FALSE	TRUE	3.33	NDUFS3	4|2|4	10	3	0|0|0|2|1|3	0.37	3.33	0.21	FALSE
NFIB-BID2N	O00712	P12236	TRUE	TRUE	3.33	SLC25A6	3|3|4	10	3	0|0|0|0|0|0	0.99	33.33	0	FALSE
NFIB-BID2N	O00712	P14859	TRUE	TRUE	3.33	POU2F1	4|2|4	10	3	0|0|0|0|0|1	0.96	20	0.01	FALSE
NFIB-BID2N	O00712	P15923	FALSE	TRUE	3.33	TCF3	3|5|2	10	3	0|1|2|0|0|0	0.65	6.67	0.09	FALSE
NFIB-BID2N	O00712	P19623	TRUE	TRUE	3.33	SRM	4|2|4	10	3	1|0|1|0|0|0	0.82	10	0.03	FALSE
NFIB-BID2N	O00712	P22415	TRUE	TRUE	3.33	USF1	2|4|4	10	3	0|0|0|1|0|0	0.96	20	0.01	FALSE
NFIB-BID2N	O00712	P27797	TRUE	TRUE	3.33	CALR	3|3|4	10	3	0|0|0|0|0|0	0.99	33.33	0	FALSE
NFIB-BID2N	O00712	P36957	TRUE	TRUE	3.33	DLST	3|4|3	10	3	0|0|0|0|0|0	0.99	33.33	0	FALSE
NFIB-BID2N	O00712	P50416	FALSE	TRUE	3.33	CPT1A	2|4|4	10	3	1|0|1|2|4|2	0.09	2	0.45	FALSE
NFIB-BID2N	O00712	P82912	TRUE	TRUE	3.33	MRPS11	2|4|4	10	3	0|2|0|0|0|0	0.77	10	0.04	FALSE
NFIB-BID2N	O00712	Q01664	TRUE	TRUE	3.33	TFAP4	3|4|3	10	3	0|0|1|0|0|0	0.99	20	0	FALSE
NFIB-BID2N	O00712	Q01844	FALSE	TRUE	3.33	EWSR1	4|2|4	10	3	1|2|2|4|2|4	0.01	1.33	0.58	FALSE
NFIB-BID2N	O00712	Q07955	FALSE	TRUE	3.33	SRSF1	6|1|3	10	3	0|0|0|0|1|0	0.66	20	0.07	FALSE
NFIB-BID2N	O00712	Q08117	FALSE	TRUE	3.33	TLE5	2|5|3	10	3	1|2|1|1|1|2	0.25	2.5	0.35	TRUE	pubmed:35140242
NFIB-BID2N	O00712	Q13601	FALSE	TRUE	3.33	KRR1	6|2|2	10	3	1|0|1|2|1|1	0.37	3.33	0.21	FALSE
NFIB-BID2N	O00712	Q5T0B9	FALSE	TRUE	3.33	ZNF362	4|5|1	10	3	0|1|0|0|0|0	0.67	20	0.07	FALSE
NFIB-BID2N	O00712	Q6P2C8	FALSE	TRUE	3.33	MED27	4|3|3	10	3	3|2|1|3|1|3	0.01	1.54	0.55	FALSE
NFIB-BID2N	O00712	Q8WUZ0	TRUE	TRUE	3.33	BCL7C	5|2|3	10	3	0|0|0|0|0|0	0.97	33.33	0	TRUE	pubmed:35140242
NFIB-BID2N	O00712	Q99708	FALSE	TRUE	3.33	RBBP8	5|5|0	10	3	0|0|0|2|3|6	0.15	1.82	0.4	FALSE
NFIB-BID2N	O00712	Q9BTT4	FALSE	TRUE	3.33	MED10	3|3|4	10	3	1|1|1|2|1|1	0.26	2.86	0.35	FALSE
NFIB-BID2N	O00712	Q9BVA1	TRUE	TRUE	3.33	TUBB2B	4|3|3	10	3	0|0|0|0|1|1	0.88	10	0.02	FALSE
NFIB-BID2N	O00712	Q9BWF3	FALSE	TRUE	3.33	RBM4	3|4|3	10	3	7|6|4|2|3|5	0	0.74	0.77	FALSE
NFIB-BID2N	O00712	O15164	FALSE	TRUE	3	TRIM24	3|3|3	9	3	4|6|6|5|5|4	0	0.6	0.77	FALSE
NFIB-BID2N	O00712	O94905	FALSE	TRUE	3	ERLIN2	7|1|1	9	3	0|0|0|0|0|0	0.33	30	0.23	FALSE
NFIB-BID2N	O00712	O95104	FALSE	TRUE	3	SCAF4	1|3|5	9	3	8|4|7|6|9|5	0	0.46	0.77	FALSE
NFIB-BID2N	O00712	P38159	TRUE	TRUE	3	RBMX	3|3|3	9	3	0|1|0|0|1|0	0.84	9	0.03	FALSE
NFIB-BID2N	O00712	P52948	FALSE	TRUE	3	NUP98	2|5|2	9	3	31|26|27|20|28|25	0	0.11	0.77	FALSE
NFIB-BID2N	O00712	P61019	TRUE	TRUE	3	RAB2A	2|3|4	9	3	0|0|0|0|1|0	0.95	18	0.01	FALSE
NFIB-BID2N	O00712	Q07666	TRUE	TRUE	3	KHDRBS1	3|3|3	9	3	0|0|0|0|0|0	0.99	30	0	FALSE
NFIB-BID2N	O00712	Q14197	TRUE	TRUE	3	MRPL58	2|3|4	9	3	0|1|0|0|0|0	0.95	18	0.01	FALSE
NFIB-BID2N	O00712	Q16629	TRUE	TRUE	3	SRSF7	2|4|3	9	3	0|0|0|0|0|0	0.97	30	0	FALSE
NFIB-BID2N	O00712	Q6AI39	FALSE	TRUE	3	BICRAL	2|2|5	9	3	0|0|0|3|1|2	0.3	3	0.31	FALSE
NFIB-BID2N	O00712	Q6P4R8	FALSE	TRUE	3	NFRKB	4|3|2	9	3	5|5|2|1|2|2	0	1.06	0.63	FALSE
NFIB-BID2N	O00712	Q8TD26	FALSE	TRUE	3	CHD6	3|5|1	9	3	1|1|2|5|4|3	0.01	1.12	0.58	FALSE
NFIB-BID2N	O00712	Q8TF68	FALSE	TRUE	3	ZNF384	1|4|4	9	3	1|1|1|3|1|1	0.21	2.25	0.37	FALSE
NFIB-BID2N	O00712	Q92688	FALSE	TRUE	3	ANP32B	1|5|3	9	3	0|0|0|0|0|0	0.66	30	0.08	FALSE
NFIB-BID2N	O00712	Q92793	FALSE	TRUE	3	CREBBP	4|3|2	9	3	0|2|0|1|3|1	0.22	2.57	0.36	TRUE	pubmed:35140242
NFIB-BID2N	O00712	Q96EZ8	FALSE	TRUE	3	MCRS1	2|4|3	9	3	2|3|4|2|3|4	0	1	0.64	FALSE
NFIB-BID2N	O00712	Q96HW7	FALSE	TRUE	3	INTS4	5|1|3	9	3	2|0|1|1|2|2	0.24	2.25	0.36	FALSE
NFIB-BID2N	O00712	Q9NZM4	FALSE	TRUE	3	BICRA	4|3|2	9	3	2|3|2|3|2|3	0	1.2	0.6	FALSE
NFIB-BID2N	O00712	Q9UGU0	TRUE	TRUE	3	TCF20	2|4|3	9	3	0|1|0|0|0|1	0.78	9	0.04	FALSE
NFIB4-BID2N	O00712	P05165	FALSE	TRUE	457.33	PCCA	480|419|473	1372	3	101|103|110|170|173|183	0	3.27	0.72	FALSE
NFIB4-BID2N	O00712	Q9HCC0	FALSE	TRUE	286.33	MCCC2	275|271|313	859	3	54|61|57|108|113|105	0.12	3.45	0.42	FALSE
NFIB4-BID2N	O00712	P05166	FALSE	TRUE	279.33	PCCB	271|262|305	838	3	76|73|76|118|119|122	0	2.87	0.72	FALSE
NFIB4-BID2N	O00712	P52292	TRUE	TRUE	196.33	KPNA2	184|203|202	589	3	4|3|3|8|10|9	1	31.84	0	FALSE
NFIB4-BID2N	O00712	P49790	TRUE	TRUE	127.67	NUP153	125|121|137	383	3	44|51|44|46|51|46	0.85	2.72	0.02	FALSE
NFIB4-BID2N	O00712	P49750	FALSE	TRUE	114.33	YLPM1	116|96|131	343	3	52|56|49|58|53|55	0	2.12	0.67	FALSE
NFIB4-BID2N	O00712	Q8WX93	TRUE	TRUE	108.67	PALLD	104|104|118	326	3	11|11|7|15|18|15	1	8.47	0	FALSE
NFIB4-BID2N	O00712	O75376	TRUE	TRUE	89.33	NCOR1	82|86|100	268	3	28|25|23|38|31|25	1	3.15	0	TRUE	pubmed:35140242
NFIB4-BID2N	O00712	Q9BZK7	FALSE	TRUE	89.33	TBL1XR1	94|72|102	268	3	27|22|26|38|30|36	0.67	2.99	0.07	TRUE	pubmed:35140242
NFIB4-BID2N	O00712	P51532	FALSE	TRUE	88	SMARCA4	86|81|97	264	3	40|44|37|42|43|41	0	2.14	0.69	FALSE
NFIB4-BID2N	O00712	P52272	TRUE	TRUE	83	HNRNPM	79|75|95	249	3	11|13|16|19|31|27	1	4.26	0	FALSE
NFIB4-BID2N	O00712	Q8TAQ2	FALSE	TRUE	81.67	SMARCC2	83|78|84	245	3	42|44|37|36|46|37	0	2.02	0.73	FALSE
NFIB4-BID2N	O00712	O14497	TRUE	TRUE	77	ARID1A	88|62|81	231	3	20|16|13|32|21|23	0.87	3.7	0.02	TRUE	pubmed:35140242
NFIB4-BID2N	O00712	P12956	TRUE	TRUE	74.33	XRCC6	75|73|75	223	3	23|24|23|32|36|32	0.94	2.62	0.01	FALSE
NFIB4-BID2N	O00712	Q9Y618	TRUE	TRUE	69.67	NCOR2	74|56|79	209	3	7|8|8|17|7|9	1	7.46	0	TRUE	pubmed:35140242
NFIB4-BID2N	O00712	Q92922	FALSE	TRUE	66	SMARCC1	62|59|77	198	3	24|33|24|28|29|26	0.33	2.41	0.24	FALSE
NFIB4-BID2N	O00712	P39880	FALSE	TRUE	64.33	CUX1	65|65|63	193	3	30|25|21|30|31|39	0	2.19	0.7	FALSE
NFIB4-BID2N	O00712	O00763	TRUE	TRUE	62	ACACB	64|61|61	186	3	3|3|5|14|12|8	1	8.27	0	FALSE
NFIB4-BID2N	O00712	O43396	TRUE	TRUE	54.33	TXNL1	52|64|47	163	3	4|5|10|3|1|1	1	13.58	0	FALSE
NFIB4-BID2N	O00712	Q92945	FALSE	TRUE	52.33	KHSRP	47|52|58	157	3	28|17|14|21|27|26	0.02	2.36	0.53	FALSE
NFIB4-BID2N	O00712	P15927	TRUE	TRUE	51	RPA2	54|48|51	153	3	18|13|14|15|20|16	1	3.19	0	TRUE	pubmed:37827155
NFIB4-BID2N	O00712	P52948	FALSE	TRUE	49	NUP98	44|51|52	147	3	31|26|27|20|28|25	0	1.87	0.72	FALSE
NFIB4-BID2N	O00712	Q15652	TRUE	TRUE	48.67	JMJD1C	46|43|57	146	3	13|14|13|16|18|17	0.99	3.21	0	FALSE
NFIB4-BID2N	O00712	P20290	TRUE	TRUE	48	BTF3	49|48|47	144	3	12|12|11|10|13|15	1	3.95	0	FALSE
NFIB4-BID2N	O00712	P17844	TRUE	TRUE	39.33	DDX5	44|41|33	118	3	12|9|13|9|15|10	0.99	3.47	0	FALSE
NFIB4-BID2N	O00712	Q12824	TRUE	TRUE	39.33	SMARCB1	46|37|35	118	3	8|16|11|14|15|16	0.78	2.95	0.04	TRUE	pubmed:35140242
NFIB4-BID2N	O00712	Q96GM5	FALSE	TRUE	39	SMARCD1	42|34|41	117	3	17|14|11|16|22|18	0.12	2.39	0.42	TRUE	pubmed:35140242
NFIB4-BID2N	O00712	Q8NFD5	TRUE	TRUE	38.67	ARID1B	35|32|49	116	3	8|13|5|11|18|13	0.72	3.41	0.05	TRUE	pubmed:35140242
NFIB4-BID2N	O00712	O96019	FALSE	TRUE	38.33	ACTL6A	39|35|41	115	3	12|17|10|17|22|23	0	2.28	0.63	FALSE
NFIB4-BID2N	O00712	P49848	FALSE	TRUE	37.33	TAF6	40|34|38	112	3	31|25|25|37|38|37	0	1.16	0.76	FALSE
NFIB4-BID2N	O00712	Q9BTC0	FALSE	TRUE	37.33	DIDO1	34|37|41	112	3	23|16|21|22|29|22	0	1.68	0.73	FALSE
NFIB4-BID2N	O00712	Q6W2J9	TRUE	TRUE	37	BCOR	38|33|40	111	3	15|7|11|13|19|10	0.74	2.96	0.05	TRUE	pubmed:35140242
NFIB4-BID2N	O00712	Q14690	FALSE	TRUE	35.67	PDCD11	38|28|41	107	3	25|18|19|22|27|17	0	1.67	0.72	FALSE
NFIB4-BID2N	O00712	Q15542	FALSE	TRUE	35.67	TAF5	35|33|39	107	3	25|21|17|23|28|26	0	1.53	0.74	FALSE
NFIB4-BID2N	O00712	Q96L91	FALSE	TRUE	35.33	EP400	47|27|32	106	3	21|19|14|18|12|18	0.32	2.08	0.27	FALSE
NFIB4-BID2N	O00712	Q9NTZ6	TRUE	TRUE	35.33	RBM12	40|31|35	106	3	7|8|9|5|7|7	1	4.93	0	FALSE
NFIB4-BID2N	O00712	Q9Y4A5	FALSE	TRUE	35	TRRAP	42|35|28	105	3	8|12|7|28|23|26	0	2.02	0.68	FALSE
NFIB4-BID2N	O00712	Q8N201	FALSE	TRUE	34.33	INTS1	33|27|43	103	3	35|37|23|30|29|27	0	1.14	0.75	FALSE
NFIB4-BID2N	O00712	Q8IX12	FALSE	TRUE	33.67	CCAR1	34|28|39	101	3	14|12|13|21|19|19	0	2.06	0.61	FALSE
NFIB4-BID2N	O00712	Q8NEZ4	TRUE	TRUE	33	KMT2C	35|25|39	99	3	6|4|4|5|3|4	1	7.62	0	TRUE	pubmed:35140242
NFIB4-BID2N	O00712	Q92785	TRUE	TRUE	33	DPF2	31|33|35	99	3	10|11|7|16|13|13	0.81	2.83	0.03	TRUE	pubmed:35140242
NFIB4-BID2N	O00712	O15014	FALSE	TRUE	31.67	ZNF609	35|27|33	95	3	17|19|12|10|14|10	0.3	2.32	0.31	TRUE	pubmed:35140242
NFIB4-BID2N	O00712	Q04726	TRUE	TRUE	31	TLE3	27|33|33	93	3	2|4|3|8|4|5	1	7.15	0	TRUE	pubmed:35140242;pubmed:37689310
NFIB4-BID2N	O00712	Q5VUA4	FALSE	TRUE	31	ZNF318	34|22|37	93	3	14|15|14|19|22|17	0	1.84	0.67	FALSE
NFIB4-BID2N	O00712	Q9ULL5	TRUE	TRUE	31	PRR12	30|30|33	93	3	6|6|5|2|2|6	1	6.89	0	TRUE	pubmed:35140242
NFIB4-BID2N	O00712	Q96AE4	TRUE	TRUE	30.33	FUBP1	29|31|31	91	3	7|8|8|11|12|12	0.99	3.14	0	FALSE
NFIB4-BID2N	O00712	O00268	FALSE	TRUE	30	TAF4	28|30|32	90	3	11|5|7|14|17|17	0.02	2.54	0.54	FALSE
NFIB4-BID2N	O00712	O15379	FALSE	TRUE	29.67	HDAC3	25|31|33	89	3	12|11|15|13|12|18	0.01	2.2	0.55	FALSE
NFIB4-BID2N	O00712	P61964	FALSE	TRUE	29	WDR5	29|27|31	87	3	5|7|6|11|18|14	0.15	2.85	0.4	FALSE
NFIB4-BID2N	O00712	Q96RK0	TRUE	TRUE	28.67	CIC	30|24|32	86	3	2|2|1|1|4|3	1	13.23	0	TRUE	pubmed:29844126;pubmed:35140242
NFIB4-BID2N	O00712	Q68CP9	FALSE	TRUE	27.67	ARID2	29|22|32	83	3	7|5|6|10|19|11	0.3	2.86	0.31	FALSE
NFIB4-BID2N	O00712	P13674	FALSE	TRUE	27.33	P4HA1	22|27|33	82	3	11|8|7|7|12|8	0.7	3.09	0.06	FALSE
NFIB4-BID2N	O00712	Q9HAV7	TRUE	TRUE	27.33	GRPEL1	27|29|26	82	3	3|5|5|10|11|9	1	3.81	0	FALSE
NFIB4-BID2N	O00712	Q969G3	FALSE	TRUE	27	SMARCE1	27|23|31	81	3	10|13|14|12|17|13	0	2.05	0.6	FALSE
NFIB4-BID2N	O00712	Q7Z5L9	FALSE	TRUE	26.33	IRF2BP2	27|27|25	79	3	19|15|17|18|20|15	0	1.52	0.73	TRUE	pubmed:35140242
NFIB4-BID2N	O00712	Q9C0J8	FALSE	TRUE	26	WDR33	23|19|36	78	3	14|13|14|12|10|14	0.31	2.03	0.27	FALSE
NFIB4-BID2N	O00712	Q92925	FALSE	TRUE	25.33	SMARCD2	26|21|29	76	3	13|10|7|14|13|11	0.07	2.24	0.47	TRUE	pubmed:35140242
NFIB4-BID2N	O00712	Q96I24	TRUE	TRUE	24.33	FUBP3	24|25|24	73	3	7|9|6|6|14|10	0.91	2.81	0.02	FALSE
NFIB4-BID2N	O00712	P21675	FALSE	TRUE	24	TAF1	26|22|24	72	3	10|16|14|21|16|14	0	1.58	0.72	FALSE
NFIB4-BID2N	O00712	Q5VZL5	FALSE	TRUE	24	ZMYM4	21|23|28	72	3	11|16|13|13|20|10	0	1.73	0.69	FALSE
NFIB4-BID2N	O00712	P14866	TRUE	TRUE	23.67	HNRNPL	29|19|23	71	3	5|6|3|5|7|5	1	4.58	0	TRUE	pubmed:28611215
NFIB4-BID2N	O00712	Q5TGY3	TRUE	TRUE	23.33	AHDC1	23|23|24	70	3	7|6|8|4|6|4	1	4	0	FALSE
NFIB4-BID2N	O00712	Q96PK6	TRUE	TRUE	22.67	RBM14	20|20|28	68	3	2|3|2|2|4|3	1	8.5	0	FALSE
NFIB4-BID2N	O00712	A8CG34	FALSE	TRUE	22	POM121C	20|23|23	66	3	10|7|6|10|8|6	0.66	2.81	0.07	FALSE
NFIB4-BID2N	O00712	P05023	TRUE	TRUE	22	ATP1A1	17|22|27	66	3	7|6|3|6|9|9	0.72	3.3	0.05	FALSE
NFIB4-BID2N	O00712	Q6P1X5	FALSE	TRUE	22	TAF2	21|20|25	66	3	12|10|10|17|20|14	0	1.59	0.7	FALSE
NFIB4-BID2N	O00712	P07237	TRUE	TRUE	21.67	P4HB	23|23|19	65	3	2|4|4|5|6|6	1	4.81	0	FALSE
NFIB4-BID2N	O00712	Q9Y4L1	TRUE	TRUE	21.67	HYOU1	23|20|22	65	3	3|1|1|5|8|5	1	5.65	0	FALSE
NFIB4-BID2N	O00712	P02545	TRUE	TRUE	21.33	LMNA	26|18|20	64	3	1|2|0|2|4|3	1	10.67	0	FALSE
NFIB4-BID2N	O00712	Q9UKL0	FALSE	TRUE	20.67	RCOR1	21|22|19	62	3	15|14|9|20|16|24	0	1.27	0.74	TRUE	pubmed:35140242
NFIB4-BID2N	O00712	P63244	TRUE	TRUE	20.33	RACK1	20|17|24	61	3	5|3|3|3|10|5	0.98	4.21	0	FALSE
NFIB4-BID2N	O00712	P78406	TRUE	TRUE	20.33	RAE1	18|22|21	61	3	6|2|7|6|9|6	0.95	3.39	0.01	FALSE
NFIB4-BID2N	O00712	Q15637	FALSE	TRUE	20.33	SF1	20|15|26	61	3	10|8|12|10|14|10	0.02	1.91	0.55	FALSE
NFIB4-BID2N	O00712	P34932	FALSE	TRUE	19.67	HSPA4	18|17|24	59	3	12|15|13|17|24|17	0	1.2	0.73	FALSE
NFIB4-BID2N	O00712	Q7Z589	FALSE	TRUE	19.67	EMSY	17|20|22	59	3	13|15|9|13|13|11	0	1.59	0.7	FALSE
NFIB4-BID2N	O00712	Q9UHF7	TRUE	TRUE	19.67	TRPS1	23|13|23	59	3	0|0|0|3|1|0	1	29.5	0	TRUE	pubmed:35140242
NFIB4-BID2N	O00712	O15090	FALSE	TRUE	18.67	ZNF536	17|17|22	56	3	40|37|41|27|23|22	0	0.59	0.77	FALSE
NFIB4-BID2N	O00712	O43813	FALSE	TRUE	18.33	LANCL1	20|19|16	55	3	7|3|7|8|7|7	0.62	2.82	0.11	FALSE
NFIB4-BID2N	O00712	P46087	TRUE	TRUE	18.33	NOP2	20|20|15	55	3	1|4|1|4|5|2	1	6.47	0	FALSE
NFIB4-BID2N	O00712	Q96EV2	FALSE	TRUE	18.33	RBM33	18|17|20	55	3	10|13|9|3|2|7	0.03	2.5	0.51	FALSE
NFIB4-BID2N	O00712	P21796	TRUE	TRUE	18	VDAC1	20|14|20	54	3	2|4|3|7|7|4	0.94	4	0.01	FALSE
NFIB4-BID2N	O00712	P51531	TRUE	TRUE	17.33	SMARCA2	16|15|21	52	3	3|5|3|8|6|4	0.93	3.59	0.01	TRUE	pubmed:35140242
NFIB4-BID2N	O00712	P57740	FALSE	TRUE	17.33	NUP107	20|13|19	52	3	10|13|8|10|11|9	0	1.7	0.67	FALSE
NFIB4-BID2N	O00712	Q7L0Y3	TRUE	TRUE	17	TRMT10C	17|19|15	51	3	2|3|1|5|6|7	0.99	4.25	0	FALSE
NFIB4-BID2N	O00712	Q92841	TRUE	TRUE	17	DDX17	16|15|20	51	3	2|1|1|1|3|2	1	10.2	0	FALSE
NFIB4-BID2N	O00712	P40429	FALSE	TRUE	16.33	RPL13A	18|11|20	49	3	5|1|2|12|10|9	0.12	2.51	0.42	FALSE
NFIB4-BID2N	O00712	Q04724	TRUE	TRUE	16	TLE1	13|17|18	48	3	1|1|3|2|2|4	1	7.38	0	TRUE	pubmed:35140242
NFIB4-BID2N	O00712	Q12996	FALSE	TRUE	16	CSTF3	19|12|17	48	3	5|4|5|8|7|6	0.58	2.74	0.14	FALSE
NFIB4-BID2N	O00712	Q96JM2	FALSE	TRUE	16	ZNF462	16|16|16	48	3	14|15|5|13|8|8	0	1.52	0.7	FALSE
NFIB4-BID2N	O00712	O95104	FALSE	TRUE	15.67	SCAF4	17|18|12	47	3	8|4|7|6|9|5	0.28	2.41	0.34	FALSE
NFIB4-BID2N	O00712	Q16594	FALSE	TRUE	15.67	TAF9	16|12|19	47	3	3|1|9|10|7|14	0.01	2.14	0.56	FALSE
NFIB4-BID2N	O00712	Q9Y6J9	FALSE	TRUE	15.67	TAF6L	16|16|15	47	3	14|11|10|14|15|15	0	1.19	0.73	FALSE
NFIB4-BID2N	O00712	Q03164	FALSE	TRUE	15.33	KMT2A	12|10|24	46	3	23|24|20|35|27|29	0	0.58	0.77	FALSE
NFIB4-BID2N	O00712	Q14315	TRUE	TRUE	15.33	FLNC	15|20|11	46	3	1|2|1|2|3|0	1	10.22	0	FALSE
NFIB4-BID2N	O00712	Q15911	TRUE	TRUE	15.33	ZFHX3	15|14|17	46	3	8|6|5|2|3|3	0.95	3.41	0.01	FALSE
NFIB4-BID2N	O00712	Q9Y2X9	FALSE	TRUE	15.33	ZNF281	15|16|15	46	3	11|8|9|4|6|8	0	2	0.63	TRUE	pubmed:35140242
NFIB4-BID2N	O00712	O60907	TRUE	TRUE	14.67	TBL1X	17|15|12	44	3	2|1|1|2|5|5	0.99	5.5	0	TRUE	pubmed:35140242
NFIB4-BID2N	O00712	P45880	TRUE	TRUE	14.67	VDAC2	15|12|17	44	3	0|3|1|4|6|7	0.83	4.19	0.03	FALSE
NFIB4-BID2N	O00712	P54198	FALSE	TRUE	14.67	HIRA	12|16|16	44	3	8|6|8|9|11|7	0	1.8	0.65	FALSE
NFIB4-BID2N	O00712	Q15596	FALSE	TRUE	14.67	NCOA2	12|14|18	44	3	12|8|10|8|7|8	0	1.66	0.65	FALSE
NFIB4-BID2N	O00712	P0C7T5	TRUE	TRUE	14.33	ATXN1L	17|14|12	43	3	1|1|1|0|0|0	1	28.67	0	TRUE	pubmed:35140242
NFIB4-BID2N	O00712	Q05048	TRUE	TRUE	14.33	CSTF1	21|10|12	43	3	3|2|2|4|4|7	0.72	3.91	0.05	FALSE
NFIB4-BID2N	O00712	Q93074	FALSE	TRUE	14.33	MED12	19|9|15	43	3	9|14|9|12|7|11	0	1.39	0.69	FALSE
NFIB4-BID2N	O00712	O15550	TRUE	TRUE	14	KDM6A	14|11|17	42	3	2|2|3|1|2|1	1	7.64	0	TRUE	pubmed:35140242
NFIB4-BID2N	O00712	P56545	FALSE	TRUE	14	CTBP2	17|12|13	42	3	5|3|6|4|12|7	0.08	2.27	0.45	FALSE
NFIB4-BID2N	O00712	Q15291	FALSE	TRUE	14	RBBP5	13|15|14	42	3	7|13|10|13|14|15	0	1.17	0.73	FALSE
NFIB4-BID2N	O00712	Q96CB8	FALSE	TRUE	14	INTS12	15|11|16	42	3	11|8|6|10|12|9	0	1.5	0.69	FALSE
NFIB4-BID2N	O00712	P61371	FALSE	TRUE	13.67	ISL1	9|16|16	41	3	4|6|2|5|6|5	0.65	2.93	0.09	FALSE
NFIB4-BID2N	O00712	Q15788	FALSE	TRUE	13.67	NCOA1	13|12|16	41	3	7|9|9|7|3|4	0.03	2.1	0.51	FALSE
NFIB4-BID2N	O00712	O00512	TRUE	TRUE	13.33	BCL9	17|11|12	40	3	1|2|1|2|2|4	1	6.67	0	TRUE	pubmed:35140242
NFIB4-BID2N	O00712	O60244	FALSE	TRUE	13.33	MED14	18|8|14	40	3	6|4|7|7|7|16	0	1.7	0.62	FALSE
NFIB4-BID2N	O00712	Q5T481	FALSE	TRUE	13.33	RBM20	18|10|12	40	3	8|8|9|4|5|4	0.23	2.11	0.36	FALSE
NFIB4-BID2N	O00712	Q6N021	TRUE	TRUE	13.33	TET2	14|11|15	40	3	1|0|1|2|0|0	1	20	0	FALSE
NFIB4-BID2N	O00712	Q9ULM3	FALSE	TRUE	13.33	YEATS2	15|12|13	40	3	9|9|6|6|6|9	0	1.78	0.64	FALSE
NFIB4-BID2N	O00712	Q8NDV7	TRUE	TRUE	13	TNRC6A	10|14|15	39	3	2|2|1|2|0|3	1	7.8	0	FALSE
NFIB4-BID2N	O00712	Q9P2N6	FALSE	TRUE	13	KANSL3	14|9|16	39	3	3|2|1|6|3|9	0.53	3.25	0.15	FALSE
NFIB4-BID2N	O00712	Q9Y277	TRUE	TRUE	13	VDAC3	13|12|14	39	3	4|1|1|2|3|3	1	5.57	0	FALSE
NFIB4-BID2N	O00712	P50914	TRUE	TRUE	12.67	RPL14	12|12|14	38	3	2|2|2|4|7|5	0.92	3.45	0.01	FALSE
NFIB4-BID2N	O00712	P83731	TRUE	TRUE	12.67	RPL24	14|12|12	38	3	3|4|2|3|4|3	0.97	4	0	FALSE
NFIB4-BID2N	O00712	Q14686	TRUE	TRUE	12.67	NCOA6	13|9|16	38	3	5|3|2|2|2|1	0.95	5.07	0.01	FALSE
NFIB4-BID2N	O00712	Q9ULJ6	TRUE	TRUE	12.67	ZMIZ1	11|13|14	38	3	1|2|0|0|0|1	1	19	0	FALSE
NFIB4-BID2N	O00712	O76031	TRUE	TRUE	12.33	CLPX	13|10|14	37	3	0|0|0|0|0|0	1	123.33	0	FALSE
NFIB4-BID2N	O00712	O95785	FALSE	TRUE	12.33	WIZ	13|12|12	37	3	15|16|10|12|17|12	0	0.9	0.77	FALSE
NFIB4-BID2N	O00712	Q9NPI1	FALSE	TRUE	12.33	BRD7	12|12|13	37	3	4|2|3|8|11|7	0.01	2.11	0.59	FALSE
NFIB4-BID2N	O00712	Q9H1B7	FALSE	TRUE	12	IRF2BPL	13|13|10	36	3	4|5|5|3|5|7	0.23	2.48	0.36	FALSE
NFIB4-BID2N	O00712	Q9H6W3	FALSE	TRUE	12	RIOX1	14|13|9	36	3	4|5|4|5|6|3	0.48	2.67	0.18	FALSE
NFIB4-BID2N	O00712	Q9NVC6	TRUE	TRUE	12	MED17	14|10|12	36	3	1|1|1|5|6|3	0.85	4.24	0.03	FALSE
NFIB4-BID2N	O00712	Q9H4L4	TRUE	TRUE	11.67	SENP3	12|14|9	35	3	1|3|1|4|3|2	0.96	5	0.01	FALSE
NFIB4-BID2N	O00712	O00567	FALSE	TRUE	11.33	NOP56	13|6|15	34	3	6|2|10|10|9|9	0	1.48	0.65	FALSE
NFIB4-BID2N	O00712	Q8IU81	TRUE	TRUE	11.33	IRF2BP1	11|13|10	34	3	2|1|3|0|1|1	1	8.5	0	TRUE	pubmed:35140242
NFIB4-BID2N	O00712	Q6P1R3	FALSE	TRUE	11	MSANTD2	12|6|15	33	3	5|8|3|7|10|11	0	1.5	0.64	FALSE
NFIB4-BID2N	O00712	Q9H9B1	FALSE	TRUE	11	EHMT1	12|9|12	33	3	8|8|8|19|22|15	0	0.82	0.77	TRUE	pubmed:35140242
NFIB4-BID2N	O00712	O14686	TRUE	TRUE	10.67	KMT2D	10|11|11	32	3	2|0|1|1|2|1	1	9.14	0	TRUE	pubmed:35140242
NFIB4-BID2N	O00712	P08621	FALSE	TRUE	10.67	SNRNP70	10|9|13	32	3	4|4|2|9|8|6	0.02	1.94	0.54	FALSE
NFIB4-BID2N	O00712	Q13011	TRUE	TRUE	10.67	ECH1	13|9|10	32	3	0|1|0|1|5|2	0.92	7.11	0.01	FALSE
NFIB4-BID2N	O00712	Q86V81	TRUE	TRUE	10.67	ALYREF	8|9|15	32	3	1|1|0|1|3|5	0.87	5.82	0.02	FALSE
NFIB4-BID2N	O00712	Q01844	TRUE	TRUE	10.33	EWSR1	9|12|10	31	3	1|2|2|4|2|4	0.92	4.13	0.01	FALSE
NFIB4-BID2N	O00712	Q15113	TRUE	TRUE	10.33	PCOLCE	13|10|8	31	3	5|1|0|2|3|1	0.89	5.17	0.02	FALSE
NFIB4-BID2N	O00712	Q8N7H5	FALSE	TRUE	10.33	PAF1	10|13|8	31	3	9|2|7|10|10|8	0	1.35	0.68	FALSE
NFIB4-BID2N	O00712	Q9BRQ0	FALSE	TRUE	10.33	PYGO2	9|9|13	31	3	1|0|0|3|7|6	0.5	3.65	0.16	FALSE
NFIB4-BID2N	O00712	Q9BWF3	FALSE	TRUE	10.33	RBM4	10|8|13	31	3	7|6|4|2|3|5	0.21	2.3	0.37	FALSE
NFIB4-BID2N	O00712	Q9NPF5	FALSE	TRUE	10.33	DMAP1	8|7|16	31	3	6|3|5|5|8|8	0.16	1.77	0.4	FALSE
NFIB4-BID2N	O00712	Q9UKD2	TRUE	TRUE	10.33	MRTO4	10|12|9	31	3	3|4|0|4|2|4	0.83	3.65	0.03	FALSE
NFIB4-BID2N	O00712	O75529	FALSE	TRUE	10	TAF5L	11|8|11	30	3	4|5|5|10|11|6	0	1.46	0.67	FALSE
NFIB4-BID2N	O00712	O94842	FALSE	TRUE	10	TOX4	8|10|12	30	3	4|3|5|5|5|7	0.05	2.07	0.49	FALSE
NFIB4-BID2N	O00712	P07196	TRUE	TRUE	10	NEFL	11|7|12	30	3	1|0|0|2|5|2	0.86	6	0.02	FALSE
NFIB4-BID2N	O00712	Q6STE5	TRUE	TRUE	10	SMARCD3	9|9|12	30	3	0|0|0|2|2|3	0.99	8.57	0	FALSE
NFIB4-BID2N	O00712	Q86UP3	TRUE	TRUE	10	ZFHX4	10|10|10	30	3	1|0|0|0|1|0	1	30	0	FALSE
NFIB4-BID2N	O00712	Q9UQR1	FALSE	TRUE	10	ZNF148	8|13|9	30	3	7|11|4|10|8|8	0	1.25	0.69	TRUE	pubmed:35140242
NFIB4-BID2N	O00712	O60216	FALSE	TRUE	9.67	RAD21	9|11|9	29	3	2|1|3|2|7|3	0.57	3.22	0.14	FALSE
NFIB4-BID2N	O00712	Q99714	FALSE	TRUE	9.67	HSD17B10	9|9|11	29	3	3|3|3|4|7|8	0.03	2.07	0.51	FALSE
NFIB4-BID2N	O00712	Q9UL25	FALSE	TRUE	9.67	RAB21	12|7|10	29	3	3|3|3|3|3|3	0.62	3.22	0.11	FALSE
NFIB4-BID2N	O00712	P15884	FALSE	TRUE	9.33	TCF4	11|7|10	28	3	11|6|9|8|8|6	0	1.17	0.7	FALSE
NFIB4-BID2N	O00712	P33992	FALSE	TRUE	9.33	MCM5	10|8|10	28	3	4|3|3|9|8|6	0	1.7	0.63	FALSE
NFIB4-BID2N	O00712	P62266	FALSE	TRUE	9.33	RPS23	9|10|9	28	3	3|4|3|7|8|5	0	1.87	0.6	FALSE
NFIB4-BID2N	O00712	P84103	TRUE	TRUE	9.33	SRSF3	6|13|9	28	3	0|0|1|0|2|1	1	14	0	FALSE
NFIB4-BID2N	O00712	Q6ZW49	FALSE	TRUE	9.33	PAXIP1	10|7|11	28	3	4|3|1|3|3|3	0.65	3.29	0.09	TRUE	pubmed:35140242
NFIB4-BID2N	O00712	P51149	TRUE	TRUE	9	RAB7A	7|4|16	27	3	0|0|0|0|0|2	0.96	27	0.01	FALSE
NFIB4-BID2N	O00712	P36542	TRUE	TRUE	8.67	ATP5F1C	9|8|9	26	3	1|0|1|3|3|3	0.95	4.73	0.01	FALSE
NFIB4-BID2N	O00712	P39019	TRUE	TRUE	8.67	RPS19	8|9|9	26	3	2|1|1|1|1|4	0.97	5.2	0	FALSE
NFIB4-BID2N	O00712	Q13356	FALSE	TRUE	8.67	PPIL2	8|9|9	26	3	10|6|7|5|6|4	0	1.37	0.68	FALSE
NFIB4-BID2N	O00712	P78332	FALSE	TRUE	8.33	RBM6	7|9|9	25	3	11|12|3|2|2|1	0	1.61	0.63	FALSE
NFIB4-BID2N	O00712	Q4L180	TRUE	TRUE	8.33	FILIP1L	10|10|5	25	3	0|0|0|2|4|1	0.83	7.14	0.03	FALSE
NFIB4-BID2N	O00712	Q70CQ2	FALSE	TRUE	8.33	USP34	9|7|9	25	3	2|4|5|2|2|3	0.38	2.78	0.21	FALSE
NFIB4-BID2N	O00712	Q96BD5	FALSE	TRUE	8.33	PHF21A	8|9|8	25	3	14|16|16|17|22|18	0	0.49	0.77	FALSE
NFIB4-BID2N	O00712	Q9BRJ6	TRUE	TRUE	8.33	C7orf50	9|9|7	25	3	1|0|1|3|3|3	0.91	4.55	0.02	FALSE
NFIB4-BID2N	O00712	P05141	TRUE	TRUE	8	SLC25A5	9|6|9	24	3	0|0|0|2|1|1	1	12	0	FALSE
NFIB4-BID2N	O00712	P55198	TRUE	TRUE	8	MLLT6	5|9|10	24	3	0|0|0|0|4|2	0.83	8	0.03	FALSE
NFIB4-BID2N	O00712	P62861	TRUE	TRUE	8	FAU	8|8|8	24	3	1|1|1|2|4|1	0.94	4.8	0.01	FALSE
NFIB4-BID2N	O00712	P78364	FALSE	TRUE	8	PHC1	7|9|8	24	3	3|4|1|5|9|5	0	1.78	0.6	FALSE
NFIB4-BID2N	O00712	Q92560	FALSE	TRUE	8	BAP1	7|6|11	24	3	6|5|3|5|5|6	0.01	1.6	0.57	FALSE
NFIB4-BID2N	O00712	Q96GQ7	FALSE	TRUE	8	DDX27	10|8|6	24	3	1|0|1|3|6|2	0.55	3.69	0.15	FALSE
NFIB4-BID2N	O00712	Q9Y3Y2	FALSE	TRUE	8	CHTOP	6|7|11	24	3	2|2|4|7|4|5	0.12	2	0.42	FALSE
NFIB4-BID2N	O00712	P52815	FALSE	TRUE	7.67	MRPL12	7|8|8	23	3	4|2|2|3|2|2	0.51	3.07	0.16	FALSE
NFIB4-BID2N	O00712	Q12931	FALSE	TRUE	7.67	TRAP1	10|5|8	23	3	3|3|4|3|4|4	0.17	2.19	0.39	FALSE
NFIB4-BID2N	O00712	Q86U70	FALSE	TRUE	7.67	LDB1	7|5|11	23	3	1|1|1|2|4|2	0.67	4.18	0.06	TRUE	pubmed:35140242
NFIB4-BID2N	O00712	Q99081	FALSE	TRUE	7.67	TCF12	7|8|8	23	3	3|3|4|0|1|4	0.6	3.07	0.13	FALSE
NFIB4-BID2N	O00712	Q99848	FALSE	TRUE	7.67	EBNA1BP2	9|7|7	23	3	3|2|2|5|4|4	0.12	2.3	0.43	FALSE
NFIB4-BID2N	O00712	O75182	FALSE	TRUE	7.33	SIN3B	9|4|9	22	3	5|8|2|9|7|8	0	1.13	0.69	FALSE
NFIB4-BID2N	O00712	P62318	FALSE	TRUE	7.33	SNRPD3	7|5|10	22	3	3|3|3|2|3|3	0.34	2.59	0.23	FALSE
NFIB4-BID2N	O00712	P62995	FALSE	TRUE	7.33	TRA2B	8|6|8	22	3	1|2|2|3|3|2	0.63	3.38	0.1	FALSE
NFIB4-BID2N	O00712	Q14814	FALSE	TRUE	7.33	MEF2D	7|8|7	22	3	4|6|8|6|7|9	0	1.1	0.7	FALSE
NFIB4-BID2N	O00712	Q15907	TRUE	TRUE	7.33	RAB11B	6|3|13	22	3	0|0|0|2|1|3	0.71	7.33	0.05	FALSE
NFIB4-BID2N	O00712	Q6PJG2	TRUE	TRUE	7.33	MIDEAS	7|4|11	22	3	0|0|0|0|0|0	1	73.33	0	TRUE	pubmed:35140242
NFIB4-BID2N	O00712	Q86U42	TRUE	TRUE	7.33	PABPN1	9|6|7	22	3	0|0|1|1|0|1	1	14.67	0	FALSE
NFIB4-BID2N	O00712	Q8N196	TRUE	TRUE	7.33	SIX5	8|6|8	22	3	0|0|0|0|0|1	1	44	0	FALSE
NFIB4-BID2N	O00712	Q92989	FALSE	TRUE	7.33	CLP1	8|5|9	22	3	3|7|3|3|3|4	0.03	1.91	0.51	FALSE
NFIB4-BID2N	O00712	P18085	TRUE	TRUE	7	ARF4	7|7|7	21	3	0|0|0|1|2|2	0.99	8.4	0	FALSE
NFIB4-BID2N	O00712	P40926	FALSE	TRUE	7	MDH2	5|5|11	21	3	2|1|2|0|7|1	0.34	3.23	0.23	FALSE
NFIB4-BID2N	O00712	Q00325	FALSE	TRUE	7	SLC25A3	8|6|7	21	3	0|0|0|5|5|5	0.23	2.8	0.36	FALSE
NFIB4-BID2N	O00712	Q15084	TRUE	TRUE	7	PDIA6	3|9|9	21	3	0|0|0|2|2|1	0.8	8.4	0.03	FALSE
NFIB4-BID2N	O00712	Q7Z3B3	FALSE	TRUE	7	KANSL1	8|6|7	21	3	4|4|6|4|4|7	0	1.45	0.65	FALSE
NFIB4-BID2N	O00712	Q9Y2S7	TRUE	TRUE	7	POLDIP2	6|9|6	21	3	0|0|0|0|2|0	0.98	21	0	FALSE
NFIB4-BID2N	O00712	O60568	TRUE	TRUE	6.67	PLOD3	7|6|7	20	3	2|1|0|0|0|1	1	10	0	FALSE
NFIB4-BID2N	O00712	O95478	TRUE	TRUE	6.67	NSA2	5|5|10	20	3	0|0|1|0|1|1	0.98	13.33	0	FALSE
NFIB4-BID2N	O00712	Q5VWG9	FALSE	TRUE	6.67	TAF3	4|10|6	20	3	1|1|1|2|2|3	0.59	4	0.13	FALSE
NFIB4-BID2N	O00712	Q96MY1	FALSE	TRUE	6.67	NOL4L	7|5|8	20	3	1|1|0|3|4|1	0.68	4	0.06	FALSE
NFIB4-BID2N	O00712	Q96QT6	FALSE	TRUE	6.67	PHF12	8|4|8	20	3	3|4|5|5|6|3	0	1.54	0.61	FALSE
NFIB4-BID2N	O00712	P16402	TRUE	TRUE	6.33	H1-3	7|6|6	19	3	0|2|0|0|0|0	0.98	19	0	FALSE
NFIB4-BID2N	O00712	P28331	FALSE	TRUE	6.33	NDUFS1	5|3|11	19	3	1|0|0|1|6|6	0.28	2.71	0.34	FALSE
NFIB4-BID2N	O00712	P51148	TRUE	TRUE	6.33	RAB5C	7|6|6	19	3	0|0|0|1|1|1	0.99	12.67	0	FALSE
NFIB4-BID2N	O00712	Q01826	FALSE	TRUE	6.33	SATB1	5|6|8	19	3	2|2|1|3|3|2	0.4	2.92	0.2	FALSE
NFIB4-BID2N	O00712	Q8NHM5	TRUE	TRUE	6.33	KDM2B	8|3|8	19	3	1|0|2|0|2|1	0.75	6.33	0.04	TRUE	pubmed:35140242
NFIB4-BID2N	O00712	Q92782	TRUE	TRUE	6.33	DPF1	9|4|6	19	3	2|2|0|0|1|1	0.83	6.33	0.03	TRUE	pubmed:35140242
NFIB4-BID2N	O00712	Q9BY77	TRUE	TRUE	6.33	POLDIP3	5|7|7	19	3	0|0|0|0|0|0	1	63.33	0	FALSE
NFIB4-BID2N	O00712	Q9H147	TRUE	TRUE	6.33	DNTTIP1	5|9|5	19	3	0|0|0|0|1|0	1	38	0	TRUE	pubmed:35140242
NFIB4-BID2N	O00712	Q9H334	FALSE	TRUE	6.33	FOXP1	4|5|10	19	3	3|0|3|3|2|2	0.37	2.92	0.21	TRUE	pubmed:35140242
NFIB4-BID2N	O00712	P15822	TRUE	TRUE	6	HIVEP1	6|6|6	18	3	0|3|1|0|1|3	0.77	4.5	0.04	TRUE	pubmed:35140242
NFIB4-BID2N	O00712	P54132	FALSE	TRUE	6	BLM	7|7|4	18	3	18|13|15|12|14|14	0	0.42	0.77	FALSE
NFIB4-BID2N	O00712	Q04727	TRUE	TRUE	6	TLE4	10|4|4	18	3	0|0|0|0|0|0	1	60	0	FALSE
NFIB4-BID2N	O00712	Q86TJ2	FALSE	TRUE	6	TADA2B	7|5|6	18	3	3|5|5|7|8|10	0	0.95	0.7	FALSE
NFIB4-BID2N	O00712	P33240	TRUE	TRUE	5.67	CSTF2	6|6|5	17	3	0|0|0|2|1|0	0.97	11.33	0	FALSE
NFIB4-BID2N	O00712	P82663	FALSE	TRUE	5.67	MRPS25	9|4|4	17	3	3|3|3|1|3|1	0.31	2.43	0.27	FALSE
NFIB4-BID2N	O00712	Q08117	TRUE	TRUE	5.67	TLE5	5|7|5	17	3	1|2|1|1|1|2	0.71	4.25	0.05	TRUE	pubmed:35140242
NFIB4-BID2N	O00712	Q14807	FALSE	TRUE	5.67	KIF22	3|8|6	17	3	3|1|4|6|4|5	0.01	1.48	0.57	FALSE
NFIB4-BID2N	O00712	Q15544	TRUE	TRUE	5.67	TAF11	7|5|5	17	3	2|0|0|3|1|1	0.81	4.86	0.03	FALSE
NFIB4-BID2N	O00712	Q15717	FALSE	TRUE	5.67	ELAVL1	3|5|9	17	3	3|1|3|1|3|4	0.29	2.27	0.32	TRUE	pubmed:19322201
NFIB4-BID2N	O00712	Q6ZU65	FALSE	TRUE	5.67	UBN2	8|4|5	17	3	6|2|5|4|5|6	0	1.21	0.64	FALSE
NFIB4-BID2N	O00712	Q92481	FALSE	TRUE	5.67	TFAP2B	4|7|6	17	3	3|3|4|3|6|3	0	1.55	0.59	FALSE
NFIB4-BID2N	O00712	Q92993	FALSE	TRUE	5.67	KAT5	5|4|8	17	3	1|0|1|2|4|2	0.49	3.4	0.17	FALSE
NFIB4-BID2N	O00712	Q9BYW2	FALSE	TRUE	5.67	SETD2	6|6|5	17	3	5|8|3|3|4|2	0	1.36	0.65	FALSE
NFIB4-BID2N	O00712	O15119	TRUE	TRUE	5.33	TBX3	5|5|6	16	3	2|0|2|2|1|0	0.77	4.57	0.04	FALSE
NFIB4-BID2N	O00712	O75489	FALSE	TRUE	5.33	NDUFS3	2|8|6	16	3	0|0|0|2|1|3	0.64	5.33	0.1	FALSE
NFIB4-BID2N	O00712	O94805	FALSE	TRUE	5.33	ACTL6B	4|4|8	16	3	6|6|5|6|6|8	0	0.86	0.69	FALSE
NFIB4-BID2N	O00712	P00338	FALSE	TRUE	5.33	LDHA	2|10|4	16	3	0|1|1|0|7|0	0.37	3.56	0.21	FALSE
NFIB4-BID2N	O00712	P12236	TRUE	TRUE	5.33	SLC25A6	8|4|4	16	3	0|0|0|0|0|0	1	53.33	0	FALSE
NFIB4-BID2N	O00712	Q13227	FALSE	TRUE	5.33	GPS2	7|3|6	16	3	1|1|1|2|1|3	0.57	3.56	0.14	FALSE
NFIB4-BID2N	O00712	Q86UU0	TRUE	TRUE	5.33	BCL9L	4|5|7	16	3	0|0|0|0|0|0	1	53.33	0	FALSE
NFIB4-BID2N	O00712	Q86XN7	TRUE	TRUE	5.33	PROSER1	7|3|6	16	3	0|0|0|0|0|0	1	53.33	0	FALSE
NFIB4-BID2N	O00712	Q96RN5	FALSE	TRUE	5.33	MED15	5|7|4	16	3	6|4|5|9|5|6	0	0.91	0.69	FALSE
NFIB4-BID2N	O00712	Q9UNQ2	FALSE	TRUE	5.33	DIMT1	3|8|5	16	3	3|4|1|1|1|1	0.39	2.91	0.21	FALSE
NFIB4-BID2N	O00712	P30101	FALSE	TRUE	5.33	PDIA3	0|7|9	16	3	0|0|0|0|2|0	0.66	16	0.08	FALSE
NFIB4-BID2N	O00712	O75925	FALSE	TRUE	5	PIAS1	7|4|4	15	3	12|8|12|4|8|4	0	0.62	0.77	FALSE
NFIB4-BID2N	O00712	P61088	FALSE	TRUE	5	UBE2N	3|9|3	15	3	3|0|1|3|4|4	0.3	2	0.31	FALSE
NFIB4-BID2N	O00712	P62310	TRUE	TRUE	5	LSM3	6|3|6	15	3	0|0|0|1|1|2	0.86	7.5	0.02	FALSE
NFIB4-BID2N	O00712	Q13363	FALSE	TRUE	5	CTBP1	7|5|3	15	3	4|2|2|1|2|3	0.17	2.14	0.39	FALSE
NFIB4-BID2N	O00712	Q4VC05	TRUE	TRUE	5	BCL7A	7|4|4	15	3	0|0|0|1|0|1	0.97	15	0	FALSE
NFIB4-BID2N	O00712	Q8IZL8	FALSE	TRUE	5	PELP1	5|5|5	15	3	3|3|2|6|4|6	0	1.25	0.66	FALSE
NFIB4-BID2N	O00712	P0CG39	TRUE	TRUE	4.67	POTEJ	5|6|3	14	3	0|0|0|0|0|0	1	46.67	0	FALSE
NFIB4-BID2N	O00712	P12004	FALSE	TRUE	4.67	PCNA	4|4|6	14	3	1|0|0|2|5|2	0.26	2.8	0.35	FALSE
NFIB4-BID2N	O00712	P29558	TRUE	TRUE	4.67	RBMS1	4|5|5	14	3	0|0|0|0|0|0	1	46.67	0	FALSE
NFIB4-BID2N	O00712	Q7Z5J4	FALSE	TRUE	4.67	RAI1	5|1|8	14	3	5|6|4|0|2|1	0.06	1.56	0.48	FALSE
NFIB4-BID2N	O00712	Q8IY37	FALSE	TRUE	4.67	DHX37	3|8|3	14	3	2|1|2|2|5|3	0.21	1.87	0.37	FALSE
NFIB4-BID2N	O00712	Q96HA1	TRUE	TRUE	4.67	POM121	5|4|5	14	3	1|1|1|2|1|0	0.71	4.67	0.05	FALSE
NFIB4-BID2N	O00712	Q9BTT4	FALSE	TRUE	4.67	MED10	5|4|5	14	3	1|1|1|2|1|1	0.62	4	0.11	FALSE
NFIB4-BID2N	O00712	O00264	TRUE	TRUE	4.33	PGRMC1	4|5|4	13	3	0|0|0|0|1|2	0.88	8.67	0.02	FALSE
NFIB4-BID2N	O00712	P13667	TRUE	TRUE	4.33	PDIA4	3|2|8	13	3	0|0|0|0|1|0	0.95	26	0.01	FALSE
NFIB4-BID2N	O00712	P31942	TRUE	TRUE	4.33	HNRNPH3	4|3|6	13	3	0|0|0|0|1|1	0.93	13	0.01	FALSE
NFIB4-BID2N	O00712	P61006	TRUE	TRUE	4.33	RAB8A	4|3|6	13	3	0|0|0|0|0|0	0.99	43.33	0	FALSE
NFIB4-BID2N	O00712	Q52LA3	TRUE	TRUE	4.33	LIN52	5|4|4	13	3	0|0|0|0|0|0	1	43.33	0	FALSE
NFIB4-BID2N	O00712	Q86YP4	FALSE	TRUE	4.33	GATAD2A	5|3|5	13	3	2|3|1|3|3|4	0.01	1.62	0.55	FALSE
NFIB4-BID2N	O00712	Q8IY92	FALSE	TRUE	4.33	SLX4	5|2|6	13	3	8|8|9|12|8|6	0	0.51	0.77	FALSE
NFIB4-BID2N	O00712	Q8WUZ0	TRUE	TRUE	4.33	BCL7C	4|3|6	13	3	0|0|0|0|0|0	0.99	43.33	0	TRUE	pubmed:35140242
NFIB4-BID2N	O00712	Q92793	FALSE	TRUE	4.33	CREBBP	5|5|3	13	3	0|2|0|1|3|1	0.55	3.71	0.15	TRUE	pubmed:35140242
NFIB4-BID2N	O00712	Q96DH6	FALSE	TRUE	4.33	MSI2	3|4|6	13	3	1|0|0|5|3|4	0.09	2	0.45	FALSE
NFIB4-BID2N	O00712	Q9NVM9	FALSE	TRUE	4.33	INTS13	5|2|6	13	3	8|10|8|4|4|4	0	0.68	0.77	FALSE
NFIB4-BID2N	O00712	Q9P015	FALSE	TRUE	4.33	MRPL15	3|4|6	13	3	2|4|1|2|1|0	0.29	2.6	0.34	FALSE
NFIB4-BID2N	O00712	Q9Y3B7	FALSE	TRUE	4.33	MRPL11	5|5|3	13	3	3|2|3|2|1|1	0.11	2.17	0.44	FALSE
NFIB4-BID2N	O00712	O14524	TRUE	TRUE	4	NEMP1	4|5|3	12	3	0|0|0|0|0|0	0.99	40	0	FALSE
NFIB4-BID2N	O00712	O43251	TRUE	TRUE	4	RBFOX2	4|4|4	12	3	0|0|0|2|1|1	0.89	6	0.02	FALSE
NFIB4-BID2N	O00712	P07737	TRUE	TRUE	4	PFN1	3|6|3	12	3	0|0|0|0|2|1	0.75	8	0.04	FALSE
NFIB4-BID2N	O00712	P13804	TRUE	TRUE	4	ETFA	4|2|6	12	3	0|1|1|0|0|0	0.83	12	0.03	FALSE
NFIB4-BID2N	O00712	P31629	FALSE	TRUE	4	HIVEP2	5|4|3	12	3	2|1|0|1|0|2	0.54	4	0.15	FALSE
NFIB4-BID2N	O00712	Q13503	FALSE	TRUE	4	MED21	4|4|4	12	3	0|0|0|1|2|2	0.69	4.8	0.06	FALSE
NFIB4-BID2N	O00712	Q16540	FALSE	TRUE	4	MRPL23	5|4|3	12	3	1|0|0|1|2|1	0.64	4.8	0.09	FALSE
NFIB4-BID2N	O00712	Q5TA45	TRUE	TRUE	4	INTS11	5|4|3	12	3	0|0|0|1|1|1	0.84	8	0.03	FALSE
NFIB4-BID2N	O00712	Q6P2C8	FALSE	TRUE	4	MED27	3|4|5	12	3	3|2|1|3|1|3	0.04	1.85	0.49	FALSE
NFIB4-BID2N	O00712	Q8NEM7	FALSE	TRUE	4	SUPT20H	3|5|4	12	3	8|11|8|9|8|7	0	0.47	0.77	FALSE
NFIB4-BID2N	O00712	Q8TEK3	TRUE	TRUE	4	DOT1L	5|4|3	12	3	0|0|0|1|1|0	0.93	12	0.01	TRUE	pubmed:35850772
NFIB4-BID2N	O00712	Q96HW7	FALSE	TRUE	4	INTS4	3|7|2	12	3	2|0|1|1|2|2	0.36	3	0.22	FALSE
NFIB4-BID2N	O00712	Q9BWG4	FALSE	TRUE	4	SSBP4	4|3|5	12	3	3|4|3|3|0|1	0.03	1.71	0.52	FALSE
NFIB4-BID2N	O00712	Q9BXP5	FALSE	TRUE	4	SRRT	3|5|4	12	3	5|5|3|3|4|3	0	1.04	0.66	FALSE
NFIB4-BID2N	O00712	Q9BYD1	TRUE	TRUE	4	MRPL13	5|4|3	12	3	1|0|0|0|2|1	0.82	6	0.03	FALSE
NFIB4-BID2N	O00712	Q9H7L9	FALSE	TRUE	4	SUDS3	4|3|5	12	3	2|0|0|3|5|5	0.02	1.6	0.54	FALSE
NFIB4-BID2N	O00712	Q9NZL4	FALSE	TRUE	4	HSPBP1	3|4|5	12	3	2|1|1|1|0|4	0.25	2.67	0.35	FALSE
NFIB4-BID2N	O00712	Q9NZM4	FALSE	TRUE	4	BICRA	4|4|4	12	3	2|3|2|3|2|3	0.01	1.6	0.57	FALSE
NFIB4-BID2N	O00712	Q9UPN6	FALSE	TRUE	4	SCAF8	5|1|6	12	3	1|0|1|4|3|3	0.19	2	0.38	FALSE
NFIB4-BID2N	O00712	O60315	FALSE	TRUE	4	ZEB2	0|5|7	12	3	1|2|2|2|0|1	0.51	3	0.16	FALSE
NFIB4-BID2N	O00712	O15347	FALSE	TRUE	3.67	HMGB3	5|5|1	11	3	4|2|4|3|4|4	0	1.05	0.63	FALSE
NFIB4-BID2N	O00712	P09493	TRUE	TRUE	3.67	TPM1	4|3|4	11	3	0|0|0|1|1|0	0.92	11	0.01	FALSE
NFIB4-BID2N	O00712	P31040	TRUE	TRUE	3.67	SDHA	3|3|5	11	3	1|0|0|0|1|1	0.77	7.33	0.04	FALSE
NFIB4-BID2N	O00712	P43694	TRUE	TRUE	3.67	GATA4	6|2|3	11	3	0|0|0|0|0|2	0.76	11	0.04	FALSE
NFIB4-BID2N	O00712	P48307	TRUE	TRUE	3.67	TFPI2	3|4|4	11	3	0|0|1|0|2|1	0.79	5.5	0.04	FALSE
NFIB4-BID2N	O00712	P49116	FALSE	TRUE	3.67	NR2C2	4|3|4	11	3	9|7|9|4|6|4	0	0.56	0.77	FALSE
NFIB4-BID2N	O00712	P54259	FALSE	TRUE	3.67	ATN1	6|2|3	11	3	1|1|3|3|3|2	0.1	1.69	0.45	FALSE
NFIB4-BID2N	O00712	Q00059	FALSE	TRUE	3.67	TFAM	4|4|3	11	3	0|1|1|1|4|2	0.16	2.44	0.4	FALSE
NFIB4-BID2N	O00712	Q16629	TRUE	TRUE	3.67	SRSF7	5|2|4	11	3	0|0|0|0|0|0	0.97	36.67	0	FALSE
NFIB4-BID2N	O00712	Q8TD26	FALSE	TRUE	3.67	CHD6	6|2|3	11	3	1|1|2|5|4|3	0.03	1.38	0.52	FALSE
NFIB4-BID2N	O00712	Q8WUU5	FALSE	TRUE	3.67	GATAD1	4|1|6	11	3	2|2|2|4|2|2	0.07	1.57	0.47	FALSE
NFIB4-BID2N	O00712	Q96JK9	FALSE	TRUE	3.67	MAML3	3|3|5	11	3	2|3|4|1|2|1	0.04	1.69	0.5	FALSE
NFIB4-BID2N	O00712	Q9BQ04	TRUE	TRUE	3.67	RBM4B	3|5|3	11	3	1|1|0|0|1|0	0.77	7.33	0.04	FALSE
NFIB4-BID2N	O00712	Q9BQE9	TRUE	TRUE	3.67	BCL7B	3|4|4	11	3	0|0|0|0|0|0	0.99	36.67	0	FALSE
NFIB4-BID2N	O00712	Q9H582	FALSE	TRUE	3.67	ZNF644	2|4|5	11	3	6|8|6|6|4|5	0	0.63	0.77	TRUE	pubmed:35140242
NFIB4-BID2N	O00712	Q9HBM6	FALSE	TRUE	3.67	TAF9B	3|4|4	11	3	1|3|4|2|2|6	0	1.22	0.63	FALSE
NFIB4-BID2N	O00712	Q9ULD9	FALSE	TRUE	3.67	ZNF608	2|5|4	11	3	2|4|0|2|1|1	0.17	2.2	0.39	TRUE	pubmed:35140242
NFIB4-BID2N	O00712	Q9UNP9	FALSE	TRUE	3.67	PPIE	4|4|3	11	3	4|2|4|2|4|4	0	1.1	0.65	FALSE
NFIB4-BID2N	O00712	P20340	TRUE	TRUE	3.33	RAB6A	4|3|3	10	3	0|0|0|1|0|1	0.88	10	0.02	FALSE
NFIB4-BID2N	O00712	P50416	FALSE	TRUE	3.33	CPT1A	2|3|5	10	3	1|0|1|2|4|2	0.14	2	0.41	FALSE
NFIB4-BID2N	O00712	P51587	FALSE	TRUE	3.33	BRCA2	3|3|4	10	3	0|3|0|1|5|2	0.05	1.82	0.49	FALSE
NFIB4-BID2N	O00712	P62857	FALSE	TRUE	3.33	RPS28	3|2|5	10	3	2|0|0|0|1|1	0.6	5	0.13	FALSE
NFIB4-BID2N	O00712	P84095	TRUE	TRUE	3.33	RHOG	4|2|4	10	3	0|0|0|0|0|1	0.96	20	0.01	FALSE
NFIB4-BID2N	O00712	Q01995	TRUE	TRUE	3.33	TAGLN	3|4|3	10	3	0|0|0|0|0|0	0.99	33.33	0	FALSE
NFIB4-BID2N	O00712	Q12797	TRUE	TRUE	3.33	ASPH	4|3|3	10	3	0|0|0|1|0|0	0.99	20	0	FALSE
NFIB4-BID2N	O00712	Q14865	FALSE	TRUE	3.33	ARID5B	5|1|4	10	3	0|1|0|0|1|0	0.65	10	0.09	FALSE
NFIB4-BID2N	O00712	Q16740	TRUE	TRUE	3.33	CLPP	5|2|3	10	3	0|0|0|0|0|0	0.97	33.33	0	FALSE
NFIB4-BID2N	O00712	Q8IV08	FALSE	TRUE	3.33	PLD3	2|1|7	10	3	0|0|0|0|1|0	0.62	20	0.11	FALSE
NFIB4-BID2N	O00712	Q92786	FALSE	TRUE	3.33	PROX1	3|3|4	10	3	2|6|2|2|2|3	0	1.18	0.62	FALSE
NFIB4-BID2N	O00712	Q96EZ8	FALSE	TRUE	3.33	MCRS1	2|4|4	10	3	2|3|4|2|3|4	0	1.11	0.63	FALSE
NFIB4-BID2N	O00712	Q96FV9	FALSE	TRUE	3.33	THOC1	2|0|8	10	3	1|1|2|2|2|2	0.32	2	0.27	FALSE
NFIB4-BID2N	O00712	Q99453	FALSE	TRUE	3.33	PHOX2B	2|3|5	10	3	4|3|4|2|3|3	0	1.05	0.62	FALSE
NFIB4-BID2N	O00712	Q9NYK5	TRUE	TRUE	3.33	MRPL39	3|3|4	10	3	1|0|0|0|0|0	0.99	20	0	FALSE
NFIB4-BID2N	O00712	Q9P2D1	FALSE	TRUE	3.33	CHD7	1|3|6	10	3	4|4|3|2|4|3	0	1	0.61	FALSE
NFIB4-BID2N	O00712	Q9UGU0	FALSE	TRUE	3.33	TCF20	2|1|7	10	3	0|1|0|0|0|1	0.51	10	0.16	FALSE
NFIB4-BID2N	O00712	Q9Y2R5	FALSE	TRUE	3.33	MRPS17	2|6|2	10	3	1|0|0|0|2|1	0.48	5	0.17	FALSE
NFIB4-BID2N	O00712	O43439	FALSE	TRUE	3	CBFA2T2	1|5|3	9	3	7|4|3|2|1|2	0	0.95	0.62	FALSE
NFIB4-BID2N	O00712	P27797	TRUE	TRUE	3	CALR	3|4|2	9	3	0|0|0|0|0|0	0.97	30	0	FALSE
NFIB4-BID2N	O00712	Q13394	TRUE	TRUE	3	MAB21L1	3|4|2	9	3	0|0|0|0|0|0	0.97	30	0	FALSE
NFIB4-BID2N	O00712	Q5T3I0	FALSE	TRUE	3	GPATCH4	2|5|2	9	3	1|2|1|2|2|2	0.12	1.8	0.42	FALSE
NFIB4-BID2N	O00712	Q6NYC1	TRUE	TRUE	3	JMJD6	3|4|2	9	3	0|0|0|0|0|0	0.97	30	0	FALSE
NFIB4-BID2N	O00712	Q9BRJ2	TRUE	TRUE	3	MRPL45	3|2|4	9	3	0|1|0|0|1|0	0.78	9	0.04	FALSE
NFIB4-BID2N	O00712	Q9BSM1	FALSE	TRUE	3	PCGF1	3|3|3	9	3	1|2|0|1|1|1	0.27	3	0.35	TRUE	pubmed:35140242
NFIB4-BID2N	O00712	Q9HAH7	FALSE	TRUE	3	FBRS	2|6|1	9	3	0|0|0|0|0|0	0.64	30	0.09	TRUE	pubmed:35140242

## Sheet: Dataset 4B U251-MG
Bait	Bait uniprot	Prey	Passes filter	Passes filter with rescue	AvgSpec	PreyGene	Spec	SpecSum	NumReplicates	ctrlCounts	SaintScore	FoldChange	BFDR	Known interaction	Pubmed ID
NFIA_U251	Q12857	Q8NEZ4	FALSE	TRUE	55	KMT2C	36|57|72	165	3	10|15|31|12	0.4	3.24	0.28	FALSE
NFIA_U251	Q12857	P00367	TRUE	TRUE	47	GLUD1	40|46|55	141	3	1|3|17|9	0.97	6.27	0.01	FALSE
NFIA_U251	Q12857	P37802	FALSE	TRUE	45	TAGLN2	37|42|56	135	3	15|18|23|19	0.33	2.4	0.32	FALSE
NFIA_U251	Q12857	P39880	FALSE	TRUE	44	CUX1	41|43|48	132	3	16|18|19|20	0.2	2.41	0.49	FALSE
NFIA_U251	Q12857	P07737	FALSE	TRUE	39	PFN1	31|41|45	117	3	13|11|19|16	0.65	2.64	0.13	FALSE
NFIA_U251	Q12857	O14497	TRUE	TRUE	38.67	ARID1A	38|36|42	116	3	5|9|9|7	1	5.16	0	TRUE	pubmed:35140242
NFIA_U251	Q12857	Q9Y618	TRUE	TRUE	35.67	NCOR2	38|30|39	107	3	2|3|4|9	1	7.93	0	TRUE	pubmed:35140242
NFIA_U251	Q12857	Q96PK6	TRUE	TRUE	34.33	RBM14	34|33|36	103	3	5|8|12|12	1	3.71	0	FALSE
NFIA_U251	Q12857	Q8WUM4	TRUE	TRUE	33.33	PDCD6IP	20|41|39	100	3	1|1|3|8	0.99	10.26	0	FALSE
NFIA_U251	Q12857	Q92841	TRUE	TRUE	32.33	DDX17	31|32|34	97	3	6|4|13|10	0.99	3.92	0	FALSE
NFIA_U251	Q12857	Q9UKY7	TRUE	TRUE	27.67	CDV3	26|31|26	83	3	1|3|7|10	0.98	5.27	0.01	FALSE
NFIA_U251	Q12857	Q9UHF7	FALSE	TRUE	27	TRPS1	25|20|36	81	3	8|6|10|6	0.8	3.6	0.05	TRUE	pubmed:35140242
NFIA_U251	Q12857	Q92785	TRUE	TRUE	25.33	DPF2	19|23|34	76	3	6|4|8|5	0.99	4.41	0	TRUE	pubmed:35140242
NFIA_U251	Q12857	O60341	FALSE	TRUE	24.33	KDM1A	26|19|28	73	3	13|11|17|12	0	1.84	0.74	FALSE
NFIA_U251	Q12857	O75376	FALSE	TRUE	23.67	NCOR1	16|27|28	71	3	0|4|10|9	0.67	4.12	0.1	TRUE	pubmed:35140242
NFIA_U251	Q12857	P53992	TRUE	TRUE	23.33	SEC24C	20|23|27	70	3	2|1|5|5	1	7.18	0	FALSE
NFIA_U251	Q12857	P63244	FALSE	TRUE	23.33	RACK1	14|27|29	70	3	8|5|14|10	0.54	2.52	0.21	FALSE
NFIA_U251	Q12857	Q12824	FALSE	TRUE	23	SMARCB1	16|21|32	69	3	9|6|11|6	0.44	2.88	0.26	FALSE
NFIA_U251	Q12857	Q6P4R8	FALSE	TRUE	23	NFRKB	17|27|25	69	3	1|1|8|9	0.82	4.84	0.04	FALSE
NFIA_U251	Q12857	Q96RK0	FALSE	TRUE	23	CIC	26|22|21	69	3	3|3|16|12	0.05	2.71	0.59	TRUE	pubmed:29844126;pubmed:35140242
NFIA_U251	Q12857	Q16831	FALSE	TRUE	19.33	UPP1	10|24|24	58	3	2|2|5|7	0.7	4.83	0.08	FALSE
NFIA_U251	Q12857	Q9H1B7	TRUE	TRUE	18.33	IRF2BPL	20|17|18	55	3	3|2|8|4	0.99	4.31	0	FALSE
NFIA_U251	Q12857	Q9P0L0	TRUE	TRUE	18.33	VAPA	14|19|22	55	3	2|3|3|7	0.99	4.89	0	FALSE
NFIA_U251	Q12857	Q15056	FALSE	TRUE	17.33	EIF4H	11|19|22	52	3	6|7|11|8	0.22	2.17	0.46	FALSE
NFIA_U251	Q12857	Q8NFD5	TRUE	TRUE	17.33	ARID1B	14|15|23	52	3	0|0|5|2	0.97	9.9	0.01	TRUE	pubmed:35140242
NFIA_U251	Q12857	Q04726	TRUE	TRUE	17	TLE3	14|13|24	51	3	0|4|3|3	1	6.8	0	TRUE	pubmed:35140242;pubmed:37689310
NFIA_U251	Q12857	Q96AC1	TRUE	TRUE	17	FERMT2	11|20|20	51	3	0|0|3|3	0.99	11.33	0	FALSE
NFIA_U251	Q12857	Q96KR1	TRUE	TRUE	17	ZFR	16|16|19	51	3	4|2|5|8	0.96	3.58	0.01	FALSE
NFIA_U251	Q12857	P23193	TRUE	TRUE	16.33	TCEA1	18|13|18	49	3	0|0|0|2	1	32.67	0	FALSE
NFIA_U251	Q12857	Q9Y4L1	FALSE	TRUE	16.33	HYOU1	13|17|19	49	3	16|8|13|8	0	1.45	0.76	FALSE
NFIA_U251	Q12857	O75351	TRUE	TRUE	15.33	VPS4B	13|15|18	46	3	1|4|4|4	0.99	4.72	0	FALSE
NFIA_U251	Q12857	Q14697	FALSE	TRUE	15.33	GANAB	14|12|20	46	3	21|13|15|10	0	1.04	0.79	FALSE
NFIA_U251	Q12857	Q15291	FALSE	TRUE	15	RBBP5	12|13|20	45	3	2|6|7|5	0.43	3	0.26	FALSE
NFIA_U251	Q12857	Q86UU0	TRUE	TRUE	14.67	BCL9L	11|14|19	44	3	0|0|0|3	0.99	19.56	0	FALSE
NFIA_U251	Q12857	Q96L91	FALSE	TRUE	14.67	EP400	8|17|19	44	3	2|2|6|5	0.68	3.91	0.09	FALSE
NFIA_U251	Q12857	P61764	TRUE	TRUE	14	STXBP1	11|17|14	42	3	0|0|4|2	0.97	9.33	0.01	FALSE
NFIA_U251	Q12857	O00560	FALSE	TRUE	13.67	SDCBP	7|21|13	41	3	2|2|6|4	0.67	3.9	0.09	FALSE
NFIA_U251	Q12857	P13667	FALSE	TRUE	13.67	PDIA4	12|13|16	41	3	5|3|7|4	0.5	2.88	0.23	FALSE
NFIA_U251	Q12857	P36405	FALSE	TRUE	13.67	ARL3	9|14|18	41	3	5|3|9|5	0.4	2.48	0.28	FALSE
NFIA_U251	Q12857	Q9BTD8	FALSE	TRUE	13.67	RBM42	10|18|13	41	3	1|1|6|4	0.8	4.56	0.05	FALSE
NFIA_U251	Q12857	Q15596	FALSE	TRUE	13.33	NCOA2	13|8|19	40	3	1|4|6|5	0.64	3.33	0.14	TRUE	pubmed:35140242
NFIA_U251	Q12857	Q9UHV7	FALSE	TRUE	13.33	MED13	11|12|17	40	3	4|1|5|5	0.79	3.56	0.05	FALSE
NFIA_U251	Q12857	Q15785	FALSE	TRUE	13	TOMM34	7|16|16	39	3	0|0|3|2	0.94	10.4	0.02	FALSE
NFIA_U251	Q12857	Q9HC78	TRUE	TRUE	13	ZBTB20	12|14|13	39	3	2|1|5|0	0.95	6.5	0.01	FALSE
NFIA_U251	Q12857	Q7Z5L9	TRUE	TRUE	12.67	IRF2BP2	13|11|14	38	3	0|0|1|2	1	16.89	0	TRUE	pubmed:35140242
NFIA_U251	Q12857	P19793	TRUE	TRUE	12.33	RXRA	9|12|16	37	3	0|0|1|0	1	49.33	0	FALSE
NFIA_U251	Q12857	P42330	TRUE	TRUE	12.33	AKR1C3	7|13|17	37	3	0|0|0|0	1	123.33	0	FALSE
NFIA_U251	Q12857	Q9H334	TRUE	TRUE	12	FOXP1	8|15|13	36	3	0|1|3|1	0.99	9.6	0	TRUE	pubmed:35140242
NFIA_U251	Q12857	Q14938	TRUE	TRUE	11.67	NFIX	11|11|13	35	3	2|4|1|2	0.99	5.19	0	TRUE	pubmed:35140242
NFIA_U251	Q12857	Q8N9N8	TRUE	TRUE	11.67	EIF1AD	10|10|15	35	3	0|0|1|1	1	23.33	0	FALSE
NFIA_U251	Q12857	Q5TGY3	FALSE	TRUE	11	AHDC1	9|12|12	33	3	1|5|1|1	0.9	5.5	0.03	FALSE
NFIA_U251	Q12857	P09525	FALSE	TRUE	10.67	ANXA4	6|13|13	32	3	1|2|3|4	0.7	4.27	0.08	FALSE
NFIA_U251	Q12857	Q15642	TRUE	TRUE	10.67	TRIP10	8|16|8	32	3	0|0|2|0	0.99	21.33	0	FALSE
NFIA_U251	Q12857	Q9UGU0	FALSE	TRUE	10.33	TCF20	11|9|11	31	3	1|0|5|0	0.84	6.89	0.04	FALSE
NFIA_U251	Q12857	Q9UK59	TRUE	TRUE	10.33	DBR1	8|12|11	31	3	0|0|2|3	0.96	8.27	0.01	FALSE
NFIA_U251	Q12857	Q15652	TRUE	TRUE	10	JMJD1C	9|7|14	30	3	2|0|2|1	0.98	8	0.01	FALSE
NFIA_U251	Q12857	O00712	FALSE	TRUE	9.67	NFIB	9|14|6	29	3	0|0|2|5	0.71	5.52	0.08	TRUE	pubmed:26871637;pubmed:28514442;pubmed:33961781;pubmed:35140242
NFIA_U251	Q12857	O94903	TRUE	TRUE	9.67	PLPBP	9|9|11	29	3	0|2|2|3	0.98	5.52	0	FALSE
NFIA_U251	Q12857	Q9NTK5	TRUE	TRUE	9.67	OLA1	7|9|13	29	3	0|0|2|2	0.99	9.67	0	FALSE
NFIA_U251	Q12857	O43670	TRUE	TRUE	9	ZNF207	10|11|6	27	3	0|0|2|1	0.99	12	0	FALSE
NFIA_U251	Q12857	O95747	TRUE	TRUE	9	OXSR1	5|11|11	27	3	0|0|1|2	0.97	12	0.01	FALSE
NFIA_U251	Q12857	P10515	TRUE	TRUE	9	DLAT	9|8|10	27	3	0|0|0|1	1	36	0	FALSE
NFIA_U251	Q12857	O60885	TRUE	TRUE	8.67	BRD4	9|9|8	26	3	3|0|2|2	0.96	4.95	0.01	FALSE
NFIA_U251	Q12857	P49116	TRUE	TRUE	8.67	NR2C2	4|8|14	26	3	0|0|0|1	0.99	34.67	0	FALSE
NFIA_U251	Q12857	Q9ULL5	TRUE	TRUE	8.67	PRR12	5|9|12	26	3	1|2|0|0	0.97	11.56	0.01	TRUE	pubmed:35140242
NFIA_U251	Q12857	P20073	FALSE	TRUE	8.33	ANXA7	5|11|9	25	3	0|0|3|1	0.86	8.33	0.03	FALSE
NFIA_U251	Q12857	P27540	TRUE	TRUE	8.33	ARNT	9|6|10	25	3	0|1|0|0	1	33.33	0	FALSE
NFIA_U251	Q12857	P60174	FALSE	TRUE	8.33	TPI1	3|7|15	25	3	2|3|3|2	0.44	3.33	0.26	FALSE
NFIA_U251	Q12857	O60315	TRUE	TRUE	8	ZEB2	7|8|9	24	3	0|0|2|0	0.98	16	0.01	FALSE
NFIA_U251	Q12857	P08651	FALSE	TRUE	8	NFIC	6|11|7	24	3	0|0|3|2	0.84	6.4	0.04	TRUE	pubmed:35140242
NFIA_U251	Q12857	P0C7T5	FALSE	TRUE	8	ATXN1L	12|5|7	24	3	1|3|0|0	0.83	8	0.04	TRUE	pubmed:35140242
NFIA_U251	Q12857	P60981	FALSE	TRUE	8	DSTN	7|7|10	24	3	2|0|2|4	0.75	4	0.07	FALSE
NFIA_U251	Q12857	Q0VDF9	TRUE	TRUE	8	HSPA14	6|8|10	24	3	0|0|2|2	0.96	8	0.01	FALSE
NFIA_U251	Q12857	O60869	FALSE	TRUE	7.67	EDF1	5|11|7	23	3	1|3|2|5	0.4	2.79	0.28	FALSE
NFIA_U251	Q12857	P54253	FALSE	TRUE	7.67	ATXN1	9|6|8	23	3	0|0|0|3	0.89	10.22	0.03	TRUE	pubmed:35140242
NFIA_U251	Q12857	P15408	TRUE	TRUE	7.33	FOSL2	11|5|6	22	3	0|0|1|1	0.99	14.67	0	FALSE
NFIA_U251	Q12857	P40926	FALSE	TRUE	7	MDH2	3|9|9	21	3	6|3|4|4	0.01	1.65	0.65	FALSE
NFIA_U251	Q12857	Q16658	FALSE	TRUE	7	FSCN1	10|4|7	21	3	0|0|2|1	0.91	9.33	0.02	FALSE
NFIA_U251	Q12857	O43583	TRUE	TRUE	6.67	DENR	8|6|6	20	3	0|0|2|0	0.95	13.33	0.01	FALSE
NFIA_U251	Q12857	P48730	TRUE	TRUE	6.67	CSNK1D	6|7|7	20	3	0|1|0|0	1	26.67	0	FALSE
NFIA_U251	Q12857	Q14865	FALSE	TRUE	6.67	ARID5B	4|10|6	20	3	0|0|3|1	0.74	6.67	0.07	FALSE
NFIA_U251	Q12857	Q7L1Q6	TRUE	TRUE	6.67	BZW1	6|6|8	20	3	0|0|1|2	0.98	8.89	0.01	FALSE
NFIA_U251	Q12857	Q9NUQ9	TRUE	TRUE	6.67	CYRIB	5|9|6	20	3	0|0|1|2	0.96	8.89	0.01	FALSE
NFIA_U251	Q12857	P56377	TRUE	TRUE	6	AP1S2	8|5|5	18	3	0|0|1|0	1	24	0	FALSE
NFIA_U251	Q12857	Q6PJG2	TRUE	TRUE	6	MIDEAS	6|7|5	18	3	0|1|0|0	1	24	0	TRUE	pubmed:35140242
NFIA_U251	Q12857	O15014	TRUE	TRUE	5.67	ZNF609	6|4|7	17	3	0|0|0|1	0.99	22.67	0	TRUE	pubmed:35140242
NFIA_U251	Q12857	P17275	TRUE	TRUE	5.67	JUNB	4|6|7	17	3	0|1|0|0	0.99	22.67	0	FALSE
NFIA_U251	Q12857	Q04724	FALSE	TRUE	5.67	TLE1	7|2|8	17	3	0|0|1|0	0.88	22.67	0.03	TRUE	pubmed:35140242
NFIA_U251	Q12857	Q9Y237	TRUE	TRUE	5.67	PIN4	4|8|5	17	3	0|0|1|1	0.95	11.33	0.01	FALSE
NFIA_U251	Q12857	Q9Y3C8	TRUE	TRUE	5.67	UFC1	7|5|5	17	3	0|0|1|0	1	22.67	0	FALSE
NFIA_U251	Q12857	Q86T24	TRUE	TRUE	5.33	ZBTB33	3|8|5	16	3	0|0|1|0	0.96	21.33	0.01	FALSE
NFIA_U251	Q12857	Q9H147	FALSE	TRUE	5.33	DNTTIP1	2|7|7	16	3	0|0|1|3	0.62	5.33	0.17	FALSE
NFIA_U251	Q12857	P14735	FALSE	TRUE	5.33	IDE	0|8|8	16	3	0|1|0|1	0.67	10.67	0.1	FALSE
NFIA_U251	Q12857	P30048	FALSE	TRUE	5	PRDX3	5|6|4	15	3	2|0|1|0	0.87	6.67	0.03	FALSE
NFIA_U251	Q12857	Q13057	FALSE	TRUE	5	COASY	1|6|8	15	3	0|0|1|1	0.66	10	0.1	FALSE
NFIA_U251	Q12857	Q86U70	TRUE	TRUE	5	LDB1	5|4|6	15	3	0|0|0|0	1	50	0	FALSE
NFIA_U251	Q12857	Q9UQR1	FALSE	TRUE	5	ZNF148	1|7|7	15	3	1|1|4|0	0.48	3.33	0.24	TRUE	pubmed:35140242
NFIA_U251	Q12857	O75928	FALSE	TRUE	4.67	PIAS2	2|6|6	14	3	0|0|1|0	0.88	18.67	0.03	FALSE
NFIA_U251	Q12857	P28347	TRUE	TRUE	4.67	TEAD1	5|4|5	14	3	0|0|0|0	1	46.67	0	TRUE	pubmed:35140242
NFIA_U251	Q12857	P54821	FALSE	TRUE	4.67	PRRX1	6|3|5	14	3	2|0|1|0	0.78	6.22	0.06	FALSE
NFIA_U251	Q12857	Q5T749	TRUE	TRUE	4.67	KPRP	6|5|3	14	3	0|0|0|0	0.99	46.67	0	FALSE
NFIA_U251	Q12857	Q99714	TRUE	TRUE	4.67	HSD17B10	3|6|5	14	3	1|0|0|0	0.96	18.67	0.01	FALSE
NFIA_U251	Q12857	Q9ULJ6	TRUE	TRUE	4.67	ZMIZ1	3|6|5	14	3	0|0|0|0	0.99	46.67	0	FALSE
NFIA_U251	Q12857	P98170	TRUE	TRUE	4.33	XIAP	3|3|7	13	3	0|0|0|0	0.99	43.33	0	FALSE
NFIA_U251	Q12857	Q96FN4	TRUE	TRUE	4.33	CPNE2	4|5|4	13	3	0|0|1|0	0.98	17.33	0	FALSE
NFIA_U251	Q12857	Q9Y316	FALSE	TRUE	4.33	MEMO1	0|9|4	13	3	0|0|1|0	0.66	17.33	0.12	FALSE
NFIA_U251	Q12857	O15164	FALSE	TRUE	4	TRIM24	2|5|5	12	3	0|0|0|2	0.71	8	0.08	FALSE
NFIA_U251	Q12857	O43251	TRUE	TRUE	4	RBFOX2	4|3|5	12	3	0|0|0|0	0.99	40	0	FALSE
NFIA_U251	Q12857	P13804	FALSE	TRUE	4	ETFA	1|6|5	12	3	0|2|0|0	0.61	8	0.19	FALSE
NFIA_U251	Q12857	Q00403	TRUE	TRUE	4	GTF2B	4|3|5	12	3	0|0|0|0	0.99	40	0	FALSE
NFIA_U251	Q12857	Q15788	FALSE	TRUE	4	NCOA1	4|2|6	12	3	0|1|1|1	0.63	5.33	0.16	FALSE
NFIA_U251	Q12857	Q8NDT2	TRUE	TRUE	4	RBM15B	6|2|4	12	3	0|0|0|0	0.97	40	0.01	FALSE
NFIA_U251	Q12857	Q8WUU5	FALSE	TRUE	4	GATAD1	5|1|6	12	3	1|2|4|1	0.18	2	0.5	FALSE
NFIA_U251	Q12857	A0AV96	FALSE	TRUE	3.67	RBM47	1|5|5	11	3	0|0|0|1	0.66	14.67	0.1	FALSE
NFIA_U251	Q12857	Q02413	TRUE	TRUE	3.67	DSG1	4|3|4	11	3	0|0|0|0	0.99	36.67	0	FALSE
NFIA_U251	Q12857	Q96T37	FALSE	TRUE	3.67	RBM15	2|3|6	11	3	0|0|1|0	0.84	14.67	0.04	FALSE
NFIA_U251	Q12857	Q9BRQ0	FALSE	TRUE	3.67	PYGO2	2|4|5	11	3	0|0|2|1	0.61	4.89	0.18	FALSE
NFIA_U251	Q12857	Q9NQB0	FALSE	TRUE	3.67	TCF7L2	5|3|3	11	3	0|0|1|1	0.77	7.33	0.06	TRUE	pubmed:35140242
NFIA_U251	Q12857	O15075	FALSE	TRUE	3.33	DCLK1	1|4|5	10	3	0|0|0|0	0.67	33.33	0.1	FALSE
NFIA_U251	Q12857	P17535	FALSE	TRUE	3.33	JUND	1|6|3	10	3	0|0|0|0	0.66	33.33	0.11	FALSE
NFIA_U251	Q12857	Q03111	TRUE	TRUE	3.33	MLLT1	2|3|5	10	3	0|0|0|0	0.97	33.33	0.01	FALSE
NFIA_U251	Q12857	Q08554	FALSE	TRUE	3.33	DSC1	6|1|3	10	3	1|0|0|0	0.63	13.33	0.16	FALSE
NFIA_U251	Q12857	Q96FW1	TRUE	TRUE	3.33	OTUB1	2|5|3	10	3	0|0|0|0	0.97	33.33	0.01	FALSE
NFIA_U251	Q12857	Q9NVU7	TRUE	TRUE	3.33	SDAD1	2|3|5	10	3	0|0|0|0	0.97	33.33	0.01	FALSE
NFIA_U251	Q12857	Q9UBV8	FALSE	TRUE	3.33	PEF1	0|3|7	10	3	0|0|1|0	0.63	13.33	0.16	FALSE
NFIA_U251	Q12857	O15417	TRUE	TRUE	3	TNRC18	4|2|3	9	3	0|0|0|0	0.97	30	0.01	FALSE
NFIA_U251	Q12857	P51608	FALSE	TRUE	3	MECP2	6|1|2	9	3	1|2|1|0	0.34	3	0.31	FALSE
NFIA_U251	Q12857	Q9GZN8	TRUE	TRUE	3	ADISSP	2|3|4	9	3	0|0|0|0	0.97	30	0.01	FALSE
NFIB4_U251	O00712	P00367	TRUE	TRUE	95.33	GLUD1	111|95|80	286	3	1|3|17|9	1	12.71	0	FALSE
NFIB4_U251	O00712	P37802	TRUE	TRUE	61.67	TAGLN2	59|52|74	185	3	15|18|23|19	0.99	3.29	0	FALSE
NFIB4_U251	O00712	P07737	TRUE	TRUE	52	PFN1	53|47|56	156	3	13|11|19|16	1	3.53	0	FALSE
NFIB4_U251	O00712	Q96PK6	TRUE	TRUE	35	RBM14	44|34|27	105	3	5|8|12|12	0.98	3.78	0.01	FALSE
NFIB4_U251	O00712	Q8WUM4	TRUE	TRUE	34.67	PDCD6IP	34|41|29	104	3	1|1|3|8	1	10.67	0	FALSE
NFIB4_U251	O00712	P63244	TRUE	TRUE	33.33	RACK1	35|34|31	100	3	8|5|14|10	1	3.6	0	FALSE
NFIB4_U251	O00712	Q15056	TRUE	TRUE	28.67	EIF4H	26|31|29	86	3	6|7|11|8	1	3.58	0	FALSE
NFIB4_U251	O00712	Q16831	TRUE	TRUE	27.67	UPP1	27|28|28	83	3	2|2|5|7	1	6.92	0	FALSE
NFIB4_U251	O00712	O00560	TRUE	TRUE	26.33	SDCBP	28|27|24	79	3	2|2|6|4	1	7.52	0	FALSE
NFIB4_U251	O00712	Q9Y618	TRUE	TRUE	26.33	NCOR2	24|32|23	79	3	2|3|4|9	1	5.85	0	TRUE	pubmed:35140242
NFIB4_U251	O00712	Q14697	FALSE	TRUE	25.33	GANAB	31|30|15	76	3	21|13|15|10	0	1.72	0.75	FALSE
NFIB4_U251	O00712	Q9Y4L1	FALSE	TRUE	25.33	HYOU1	24|30|22	76	3	16|8|13|8	0.1	2.25	0.55	FALSE
NFIB4_U251	O00712	Q9UKY7	FALSE	TRUE	24.67	CDV3	24|21|29	74	3	1|3|7|10	0.93	4.7	0.02	FALSE
NFIB4_U251	O00712	Q8NEZ4	FALSE	TRUE	24	KMT2C	27|26|19	72	3	10|15|31|12	0	1.41	0.78	TRUE	pubmed:35140242
NFIB4_U251	O00712	Q92841	FALSE	TRUE	22.67	DDX17	30|23|15	68	3	6|4|13|10	0.38	2.75	0.29	FALSE
NFIB4_U251	O00712	P40926	TRUE	TRUE	22.33	MDH2	26|20|21	67	3	6|3|4|4	1	5.25	0	FALSE
NFIB4_U251	O00712	Q15067	TRUE	TRUE	21.67	ACOX1	26|22|17	65	3	1|1|4|7	0.98	6.67	0.01	FALSE
NFIB4_U251	O00712	P53992	TRUE	TRUE	20.67	SEC24C	19|22|21	62	3	2|1|5|5	1	6.36	0	FALSE
NFIB4_U251	O00712	O14497	FALSE	TRUE	19.67	ARID1A	13|24|22	59	3	5|9|9|7	0.62	2.62	0.17	TRUE	pubmed:35140242
NFIB4_U251	O00712	P20073	TRUE	TRUE	19.67	ANXA7	20|19|20	59	3	0|0|3|1	1	19.67	0	FALSE
NFIB4_U251	O00712	Q04726	TRUE	TRUE	18.67	TLE3	26|20|10	56	3	0|4|3|3	0.98	7.47	0	TRUE	pubmed:35140242;pubmed:37689310
NFIB4_U251	O00712	Q92785	FALSE	TRUE	18.67	DPF2	23|19|14	56	3	6|4|8|5	0.69	3.25	0.09	TRUE	pubmed:35140242
NFIB4_U251	O00712	P36405	TRUE	TRUE	18.33	ARL3	19|19|17	55	3	5|3|9|5	0.97	3.33	0.01	FALSE
NFIB4_U251	O00712	Q15785	TRUE	TRUE	15.67	TOMM34	19|15|13	47	3	0|0|3|2	1	12.53	0	FALSE
NFIB4_U251	O00712	Q96KR1	FALSE	TRUE	15	ZFR	17|12|16	45	3	4|2|5|8	0.68	3.16	0.09	FALSE
NFIB4_U251	O00712	O60869	TRUE	TRUE	13.33	EDF1	12|11|17	40	3	1|3|2|5	0.99	4.85	0	FALSE
NFIB4_U251	O00712	O75351	FALSE	TRUE	13.33	VPS4B	11|14|15	40	3	1|4|4|4	0.95	4.1	0.02	FALSE
NFIB4_U251	O00712	P13667	FALSE	TRUE	13.33	PDIA4	15|19|6	40	3	5|3|7|4	0.63	2.81	0.17	FALSE
NFIB4_U251	O00712	A0AV96	TRUE	TRUE	13	RBM47	11|16|12	39	3	0|0|0|1	1	52	0	FALSE
NFIB4_U251	O00712	P23193	TRUE	TRUE	13	TCEA1	13|11|15	39	3	0|0|0|2	1	26	0	FALSE
NFIB4_U251	O00712	P60174	TRUE	TRUE	12.67	TPI1	13|12|13	38	3	2|3|3|2	1	5.07	0	FALSE
NFIB4_U251	O00712	P09525	TRUE	TRUE	12.33	ANXA4	12|10|15	37	3	1|2|3|4	0.98	4.93	0.01	FALSE
NFIB4_U251	O00712	Q9UKV8	TRUE	TRUE	12	AGO2	10|13|13	36	3	1|2|3|3	0.99	5.33	0	FALSE
NFIB4_U251	O00712	O60341	FALSE	TRUE	11.67	KDM1A	13|14|8	35	3	13|11|17|12	0	0.88	0.79	FALSE
NFIB4_U251	O00712	Q86UU0	FALSE	TRUE	10.67	BCL9L	14|13|5	32	3	0|0|0|3	0.9	14.22	0.02	FALSE
NFIB4_U251	O00712	P60981	TRUE	TRUE	10.33	DSTN	10|11|10	31	3	2|0|2|4	0.98	5.17	0.01	FALSE
NFIB4_U251	O00712	Q15596	FALSE	TRUE	10.33	NCOA2	12|11|8	31	3	1|4|6|5	0.38	2.58	0.29	FALSE
NFIB4_U251	O00712	O75376	FALSE	TRUE	10	NCOR1	11|12|7	30	3	0|4|10|9	0	1.74	0.7	TRUE	pubmed:35140242
NFIB4_U251	O00712	Q02413	FALSE	TRUE	9.67	DSG1	13|16|0	29	3	0|0|0|0	0.67	96.67	0.09	FALSE
NFIB4_U251	O00712	O94903	TRUE	TRUE	9.33	PLPBP	8|8|12	28	3	0|2|2|3	0.95	5.33	0.01	FALSE
NFIB4_U251	O00712	Q12824	FALSE	TRUE	9.33	SMARCB1	13|12|3	28	3	9|6|11|6	0	1.17	0.75	TRUE	pubmed:35140242
NFIB4_U251	O00712	O43148	TRUE	TRUE	9	RNMT	11|8|8	27	3	1|2|1|2	0.98	6	0.01	FALSE
NFIB4_U251	O00712	P39880	FALSE	TRUE	8.67	CUX1	10|9|7	26	3	16|18|19|20	0	0.47	0.81	FALSE
NFIB4_U251	O00712	Q9Y316	TRUE	TRUE	8.67	MEMO1	10|6|10	26	3	0|0|1|0	1	34.67	0	FALSE
NFIB4_U251	O00712	Q15291	FALSE	TRUE	8.33	RBBP5	7|10|8	25	3	2|6|7|5	0	1.67	0.69	FALSE
NFIB4_U251	O00712	Q99714	TRUE	TRUE	8.33	HSD17B10	9|8|8	25	3	1|0|0|0	1	33.33	0	FALSE
NFIB4_U251	O00712	Q9BTD8	FALSE	TRUE	8.33	RBM42	10|9|6	25	3	1|1|6|4	0.29	2.78	0.43	FALSE
NFIB4_U251	O00712	Q96FN4	TRUE	TRUE	8	CPNE2	9|10|5	24	3	0|0|1|0	1	32	0	FALSE
NFIB4_U251	O00712	Q96RK0	FALSE	TRUE	8	CIC	7|9|8	24	3	3|3|16|12	0	0.94	0.77	TRUE	pubmed:29844126;pubmed:35140242
NFIB4_U251	O00712	Q9ULJ6	TRUE	TRUE	8	ZMIZ1	7|9|8	24	3	0|0|0|0	1	80	0	FALSE
NFIB4_U251	O00712	P30048	TRUE	TRUE	7.67	PRDX3	10|8|5	23	3	2|0|1|0	0.97	10.22	0.01	FALSE
NFIB4_U251	O00712	Q9NTK5	TRUE	TRUE	7.67	OLA1	8|6|9	23	3	0|0|2|2	0.96	7.67	0.01	FALSE
NFIB4_U251	O00712	Q9UK59	FALSE	TRUE	7.67	DBR1	5|9|9	23	3	0|0|2|3	0.81	6.13	0.05	FALSE
NFIB4_U251	O00712	Q16658	TRUE	TRUE	7.33	FSCN1	11|5|6	22	3	0|0|2|1	0.96	9.78	0.01	FALSE
NFIB4_U251	O00712	P61960	TRUE	TRUE	7	UFM1	9|5|7	21	3	0|0|1|1	0.99	14	0	FALSE
NFIB4_U251	O00712	Q08554	FALSE	TRUE	7	DSC1	7|14|0	21	3	1|0|0|0	0.67	28	0.1	FALSE
NFIB4_U251	O00712	Q8NFD5	FALSE	TRUE	7	ARID1B	7|9|5	21	3	0|0|5|2	0.52	4	0.22	TRUE	pubmed:35140242
NFIB4_U251	O00712	Q9Y237	TRUE	TRUE	7	PIN4	10|5|6	21	3	0|0|1|1	0.99	14	0	FALSE
NFIB4_U251	O00712	Q5TC82	TRUE	TRUE	6.67	RC3H1	3|7|10	20	3	0|0|0|1	0.97	26.67	0.01	FALSE
NFIB4_U251	O00712	P54253	FALSE	TRUE	6.33	ATXN1	7|10|2	19	3	0|0|0|3	0.7	8.44	0.08	TRUE	pubmed:35140242
NFIB4_U251	O00712	P61764	FALSE	TRUE	6.33	STXBP1	4|8|7	19	3	0|0|4|2	0.55	4.22	0.2	FALSE
NFIB4_U251	O00712	Q9UMY4	TRUE	TRUE	6.33	SNX12	6|4|9	19	3	0|0|0|0	1	63.33	0	FALSE
NFIB4_U251	O00712	Q15652	FALSE	TRUE	6	JMJD1C	6|8|4	18	3	2|0|2|1	0.73	4.8	0.07	FALSE
NFIB4_U251	O00712	Q5TGY3	FALSE	TRUE	6	AHDC1	4|7|7	18	3	1|5|1|1	0.35	3	0.3	FALSE
NFIB4_U251	O00712	Q92615	TRUE	TRUE	6	LARP4B	7|7|4	18	3	0|0|0|0	1	60	0	FALSE
NFIB4_U251	O00712	Q96AC1	FALSE	TRUE	6	FERMT2	9|5|4	18	3	0|0|3|3	0.5	4	0.24	FALSE
NFIB4_U251	O00712	P30626	TRUE	TRUE	5.67	SRI	6|5|6	17	3	0|0|1|2	0.95	7.56	0.01	FALSE
NFIB4_U251	O00712	Q13057	TRUE	TRUE	5.67	COASY	4|8|5	17	3	0|0|1|1	0.95	11.33	0.01	FALSE
NFIB4_U251	O00712	Q9BRQ0	FALSE	TRUE	5.67	PYGO2	8|6|3	17	3	0|0|2|1	0.8	7.56	0.05	FALSE
NFIB4_U251	O00712	Q9UHV7	FALSE	TRUE	5.67	MED13	8|3|6	17	3	4|1|5|5	0.01	1.51	0.66	FALSE
NFIB4_U251	O00712	O43670	FALSE	TRUE	5.33	ZNF207	6|5|5	16	3	0|0|2|1	0.93	7.11	0.02	FALSE
NFIB4_U251	O00712	P14735	TRUE	TRUE	5.33	IDE	6|6|4	16	3	0|1|0|1	0.96	10.67	0.01	FALSE
NFIB4_U251	O00712	P15408	FALSE	TRUE	5.33	FOSL2	3|7|6	16	3	0|0|1|1	0.88	10.67	0.03	FALSE
NFIB4_U251	O00712	Q04724	TRUE	TRUE	5.33	TLE1	8|4|4	16	3	0|0|1|0	0.99	21.33	0	TRUE	pubmed:35140242
NFIB4_U251	O00712	Q08257	TRUE	TRUE	5.33	CRYZ	7|4|5	16	3	0|0|0|1	0.99	21.33	0	FALSE
NFIB4_U251	O00712	Q9UBV8	TRUE	TRUE	5.33	PEF1	7|5|4	16	3	0|0|1|0	0.99	21.33	0	FALSE
NFIB4_U251	O00712	Q9UL18	TRUE	TRUE	5.33	AGO1	4|6|6	16	3	0|0|0|1	0.99	21.33	0	FALSE
NFIB4_U251	O00712	O15075	TRUE	TRUE	5	DCLK1	4|6|5	15	3	0|0|0|0	1	50	0	FALSE
NFIB4_U251	O00712	P09110	TRUE	TRUE	5	ACAA1	4|3|8	15	3	0|0|0|0	0.99	50	0	FALSE
NFIB4_U251	O00712	Q14938	FALSE	TRUE	5	NFIX	5|7|3	15	3	2|4|1|2	0.19	2.22	0.49	TRUE	pubmed:26871637;pubmed:28514442;pubmed:33961781;pubmed:35140242;pubmed:9099724
NFIB4_U251	O00712	Q8N9N8	FALSE	TRUE	5	EIF1AD	6|6|3	15	3	0|0|1|1	0.88	10	0.03	FALSE
NFIB4_U251	O00712	Q9H1B7	FALSE	TRUE	5	IRF2BPL	7|3|5	15	3	3|2|8|4	0	1.18	0.71	FALSE
NFIB4_U251	O00712	P08651	FALSE	TRUE	4.67	NFIC	3|3|8	14	3	0|0|3|2	0.4	3.73	0.28	TRUE	pubmed:25258084;pubmed:28514442;pubmed:33961781;pubmed:35140242;pubmed:9099724
NFIB4_U251	O00712	P13804	FALSE	TRUE	4.67	ETFA	7|5|2	14	3	0|2|0|0	0.74	9.33	0.07	FALSE
NFIB4_U251	O00712	P31483	TRUE	TRUE	4.67	TIA1	6|4|4	14	3	0|0|0|0	1	46.67	0	FALSE
NFIB4_U251	O00712	Q9Y3C8	TRUE	TRUE	4.67	UFC1	5|6|3	14	3	0|0|1|0	0.96	18.67	0.01	FALSE
NFIB4_U251	O00712	O75521	TRUE	TRUE	4.33	ECI2	2|5|6	13	3	0|0|0|0	0.97	43.33	0.01	FALSE
NFIB4_U251	O00712	P25098	TRUE	TRUE	4.33	GRK2	3|5|5	13	3	0|1|0|0	0.96	17.33	0.01	FALSE
NFIB4_U251	O00712	Q08117	FALSE	TRUE	4.33	TLE5	10|2|1	13	3	0|0|0|0	0.64	43.33	0.13	TRUE	pubmed:35140242
NFIB4_U251	O00712	Q9BPZ3	TRUE	TRUE	4.33	PAIP2	3|2|8	13	3	0|0|0|0	0.97	43.33	0.01	FALSE
NFIB4_U251	O00712	O43583	FALSE	TRUE	4	DENR	5|3|4	12	3	0|0|2|0	0.75	8	0.06	FALSE
NFIB4_U251	O00712	P14314	FALSE	TRUE	4	PRKCSH	4|6|2	12	3	1|0|0|0	0.87	16	0.03	FALSE
NFIB4_U251	O00712	P24666	TRUE	TRUE	4	ACP1	4|4|4	12	3	0|0|0|1	0.98	16	0.01	FALSE
NFIB4_U251	O00712	P48730	FALSE	TRUE	4	CSNK1D	2|3|7	12	3	0|1|0|0	0.84	16	0.04	FALSE
NFIB4_U251	O00712	Q12857	FALSE	TRUE	4	NFIA	3|3|6	12	3	2|2|0|3	0.21	2.29	0.48	TRUE	pubmed:26871637;pubmed:28514442;pubmed:33961781;pubmed:35140242
NFIB4_U251	O00712	Q16527	TRUE	TRUE	4	CSRP2	6|4|2	12	3	0|0|0|0	0.97	40	0.01	FALSE
NFIB4_U251	O00712	Q96DE0	TRUE	TRUE	3.67	NUDT16	3|2|6	11	3	0|0|0|0	0.97	36.67	0.01	FALSE
NFIB4_U251	O00712	O00512	TRUE	TRUE	3.33	BCL9	3|4|3	10	3	0|0|0|0	0.99	33.33	0	TRUE	pubmed:35140242
NFIB4_U251	O00712	P14854	TRUE	TRUE	3.33	COX6B1	4|3|3	10	3	0|0|0|0	0.99	33.33	0	FALSE
NFIB4_U251	O00712	P51608	FALSE	TRUE	3.33	MECP2	2|5|3	10	3	1|2|1|0	0.38	3.33	0.29	FALSE
NFIB4_U251	O00712	P98179	TRUE	TRUE	3.33	RBM3	3|4|3	10	3	0|0|0|0	0.99	33.33	0	FALSE
NFIB4_U251	O00712	Q00403	TRUE	TRUE	3.33	GTF2B	3|3|4	10	3	0|0|0|0	0.99	33.33	0	FALSE
NFIB4_U251	O00712	O43251	TRUE	TRUE	3	RBFOX2	3|3|3	9	3	0|0|0|0	0.99	30	0	FALSE
NFIB4_U251	O00712	P02794	TRUE	TRUE	3	FTH1	3|4|2	9	3	0|0|0|0	0.97	30	0.01	FALSE
NFIB4_U251	O00712	P0C7T5	FALSE	TRUE	3	ATXN1L	2|5|2	9	3	1|3|0|0	0.29	3	0.43	TRUE	pubmed:35140242
NFIB4_U251	O00712	Q7L1Q6	FALSE	TRUE	3	BZW1	3|2|4	9	3	0|0|1|2	0.45	4	0.25	FALSE
NFIB4_U251	O00712	Q86U70	TRUE	TRUE	3	LDB1	2|4|3	9	3	0|0|0|0	0.97	30	0.01	TRUE	pubmed:35140242
NFIB4_U251	O00712	Q9BWG4	TRUE	TRUE	3	SSBP4	3|3|3	9	3	0|0|0|0	0.99	30	0	FALSE
NFIB4_U251	O00712	Q9UGU0	FALSE	TRUE	3	TCF20	3|5|1	9	3	1|0|5|0	0.17	2	0.5	FALSE
