# Supplementary material for: Nuclear Factor I Family Members are Key Transcription Factors Regulating Gene Expression
Source: Mol Cell Proteomics. 2024 Nov 29;24(1):100890. doi: 10.1016/j.mcpro.2024.100890 (PMC11775196; doi:10.1016/j.mcpro.2024.100890)
Supplement: Supplemental Dataset S5 [file mmc5.xlsx]

## Sheet: Sheet1
raw file name	Bait	Uniprot ID	replicate	Tag	Cell	Experiment	Biotinylation time
15593_DMP_BID2_GFP-3N_1_S1-F4_1.d	GFP	P42212	1	MAC3-tag-N (addgene #185482)	Flp-In™ 293 T-REx	BioID	3h
15594_DMP_BID2_GFP-3N_2_S1-F5_1.d	GFP	P42212	2	MAC3-tag-N (addgene #185482)	Flp-In™ 293 T-REx	BioID	3h
15595_DMP_BID2_GFP-3N_3_S1-F6_1.d	GFP	P42212	3	MAC3-tag-N (addgene #185482)	Flp-In™ 293 T-REx	BioID	3h
15513_DMP_BID2_NFIA-3N_1_S1-A4_1.d	NFIA	Q12857	1	MAC3-tag-N (addgene #185482)	Flp-In™ 293 T-REx	BioID	3h
15514_DMP_BID2_NFIA-3N_2_S1-A5_1.d	NFIA	Q12857	2	MAC3-tag-N (addgene #185482)	Flp-In™ 293 T-REx	BioID	3h
15515_DMP_BID2_NFIA-3N_3_S1-A6_1.d	NFIA	Q12857	3	MAC3-tag-N (addgene #185482)	Flp-In™ 293 T-REx	BioID	3h
15509_DMP_BID1_NFIB-3N_1_S1-A1_1.d	NFIB	O00712	1	MAC3-tag-N (addgene #185482)	Flp-In™ 293 T-REx	BioID	3h
15511_DMP_BID1_NFIB-3N_3_S1-A3_1.d	NFIB	O00712	3	MAC3-tag-N (addgene #185482)	Flp-In™ 293 T-REx	BioID	3h
15529_DMP_BID2_NFIB-3N_1_S1-B4_1.d	NFIB	O00712	4	MAC3-tag-N (addgene #185482)	Flp-In™ 293 T-REx	BioID	3h
15530_DMP_BID2_NFIB-3N_2_S1-B5_1.d	NFIB	O00712	5	MAC3-tag-N (addgene #185482)	Flp-In™ 293 T-REx	BioID	3h
15531_DMP_BID2_NFIB-3N_3_S1-B6_1.d	NFIB	O00712	6	MAC3-tag-N (addgene #185482)	Flp-In™ 293 T-REx	BioID	3h
15525_DMP_BID1_NFIC-3N_1_S1-B1_1.d	NFIC	P08651	1	MAC3-tag-N (addgene #185482)	Flp-In™ 293 T-REx	BioID	3h
15526_DMP_BID1_NFIC-3N_2_S1-B2_1.d	NFIC	P08651	2	MAC3-tag-N (addgene #185482)	Flp-In™ 293 T-REx	BioID	3h
15527_DMP_BID1_NFIC-3N_3_S1-B3_1.d	NFIC	P08651	3	MAC3-tag-N (addgene #185482)	Flp-In™ 293 T-REx	BioID	3h
15545_DMP_BID2_NFIC-3N_1_S1-C4_1.d	NFIC	P08651	4	MAC3-tag-N (addgene #185482)	Flp-In™ 293 T-REx	BioID	3h
15546_DMP_BID2_NFIC-3N_2_S1-C5_1.d	NFIC	P08651	5	MAC3-tag-N (addgene #185482)	Flp-In™ 293 T-REx	BioID	3h
15547_DMP_BID2_NFIC-3N_3_S1-C6_1.d	NFIC	P08651	6	MAC3-tag-N (addgene #185482)	Flp-In™ 293 T-REx	BioID	3h
15561_DMP_BID2_NFIX-3N_1_S1-D4_1.d	NFIX	Q14938	1	MAC3-tag-N (addgene #185482)	Flp-In™ 293 T-REx	BioID	3h
15562_DMP_BID2_NFIX-3N_2_S1-D5_1.d	NFIX	Q14938	2	MAC3-tag-N (addgene #185482)	Flp-In™ 293 T-REx	BioID	3h
15563_DMP_BID2_NFIX-3N_3_S1-D6_1.d	NFIX	Q14938	3	MAC3-tag-N (addgene #185482)	Flp-In™ 293 T-REx	BioID	3h
17567_GFP-MAC3N_16hBID_R1_S1-D9_1.d	GFP	P42212	1	MAC3-tag-N (addgene #185482)	Flp-In™ 293 T-REx	BioID	16h
17568_GFP-MAC3N_16hBID_R2_S1-D10_1.d	GFP	P42212	2	MAC3-tag-N (addgene #185482)	Flp-In™ 293 T-REx	BioID	16h
17569_GFP-MAC3N_16hBID_R3_S1-D11_1.d	GFP	P42212	3	MAC3-tag-N (addgene #185482)	Flp-In™ 293 T-REx	BioID	16h
18916_GFP-MAC3N-HEK_16h_BID_1_S1-A5_1.d	GFP	P42212	4	MAC3-tag-N (addgene #185482)	Flp-In™ 293 T-REx	BioID	16h
18917_GFP-MAC3N-HEK_16h_BID_2_S1-A6_1.d	GFP	P42212	5	MAC3-tag-N (addgene #185482)	Flp-In™ 293 T-REx	BioID	16h
18918_GFP-MAC3N-HEK_16h_BID_3_S1-A7_1.d	GFP	P42212	6	MAC3-tag-N (addgene #185482)	Flp-In™ 293 T-REx	BioID	16h
17547_NFIA-MAC3N_16hBID_R1_S1-C1_1.d	NFIA	Q12857	1	MAC3-tag-N (addgene #185482)	Flp-In™ 293 T-REx	BioID	16h
17548_NFIA-MAC3N_16hBID_R2_S1-C2_1.d	NFIA	Q12857	2	MAC3-tag-N (addgene #185482)	Flp-In™ 293 T-REx	BioID	16h
17549_NFIA-MAC3N_16hBID_R3_S1-C3_1.d	NFIA	Q12857	3	MAC3-tag-N (addgene #185482)	Flp-In™ 293 T-REx	BioID	16h
17563_NFIB4-MAC3N_16hBID_R1_S1-D5_1.d	NFIB4	O00712-6	1	MAC3-tag-N (addgene #185482)	Flp-In™ 293 T-REx	BioID	16h
17564_NFIB4-MAC3N_16hBID_R2_S1-D6_1.d	NFIB4	O00712-6	2	MAC3-tag-N (addgene #185482)	Flp-In™ 293 T-REx	BioID	16h
17565_NFIB4-MAC3N_16hBID_R3_S1-D7_1.d	NFIB4	O00712-6	3	MAC3-tag-N (addgene #185482)	Flp-In™ 293 T-REx	BioID	16h
17551_NFIB-MAC3N_16hBID_R1_S1-C5_1.d	NFIB	O00712	1	MAC3-tag-N (addgene #185482)	Flp-In™ 293 T-REx	BioID	16h
17552_NFIB-MAC3N_16hBID_R2_S1-C6_1.d	NFIB	O00712	2	MAC3-tag-N (addgene #185482)	Flp-In™ 293 T-REx	BioID	16h
17553_NFIB-MAC3N_16hBID_R3_S1-C7_1.d	NFIB	O00712	3	MAC3-tag-N (addgene #185482)	Flp-In™ 293 T-REx	BioID	16h
17555_NFIC-MAC3N_16hBID_R1_S1-C9_1.d	NFIC	P08651	1	MAC3-tag-N (addgene #185482)	Flp-In™ 293 T-REx	BioID	16h
17556_NFIC-MAC3N_16hBID_R2_S1-C10_1.d	NFIC	P08651	2	MAC3-tag-N (addgene #185482)	Flp-In™ 293 T-REx	BioID	16h
17557_NFIC-MAC3N_16hBID_R3_S1-C11_1.d	NFIC	P08651	3	MAC3-tag-N (addgene #185482)	Flp-In™ 293 T-REx	BioID	16h
17559_NFIX-MAC3N_16hBID_R1_S1-D1_1.d	NFIX	Q14938	1	MAC3-tag-N (addgene #185482)	Flp-In™ 293 T-REx	BioID	16h
17560_NFIX-MAC3N_16hBID_R2_S1-D2_1.d	NFIX	Q14938	2	MAC3-tag-N (addgene #185482)	Flp-In™ 293 T-REx	BioID	16h
17561_NFIX-MAC3N_16hBID_R3_S1-D3_1.d	NFIX	Q14938	3	MAC3-tag-N (addgene #185482)	Flp-In™ 293 T-REx	BioID	16h
18912_NFIX-MAC3N-HEK_4p_16h_BID_1_S1-A1_1.d	NFIX	Q14938	4	MAC3-tag-N (addgene #185482)	Flp-In™ 293 T-REx	BioID	16h
18913_NFIX-MAC3N-HEK_4p_16h_BID_2_S1-A2_1.d	NFIX	Q14938	5	MAC3-tag-N (addgene #185482)	Flp-In™ 293 T-REx	BioID	16h
18914_NFIX-MAC3N-HEK_4p_16h_BID_3_S1-A3_1.d	NFIX	Q14938	6	MAC3-tag-N (addgene #185482)	Flp-In™ 293 T-REx	BioID	16h
15581_DMP_AP2_NFIA-3N_1_S1-E7_1.d	NFIA	Q12857	1	MAC3-tag-N (addgene #185482)	Flp-In™ 293 T-REx	AP-MS
15582_DMP_AP2_NFIA-3N_2_S1-E8_1.d	NFIA	Q12857	2	MAC3-tag-N (addgene #185482)	Flp-In™ 293 T-REx	AP-MS
15583_DMP_AP2_NFIA-3N_3_S1-E9_1.d	NFIA	Q12857	3	MAC3-tag-N (addgene #185482)	Flp-In™ 293 T-REx	AP-MS
15573_DMP_AP1_NFIB-3N_1_S1-E1_1.d	NFIB	O00712	1	MAC3-tag-N (addgene #185482)	Flp-In™ 293 T-REx	AP-MS
15574_DMP_AP1_NFIB-3N_2_S1-E2_1.d	NFIB	O00712	2	MAC3-tag-N (addgene #185482)	Flp-In™ 293 T-REx	AP-MS
15575_DMP_AP1_NFIB-3N_3_S1-E3_1.d	NFIB	O00712	3	MAC3-tag-N (addgene #185482)	Flp-In™ 293 T-REx	AP-MS
15589_DMP_AP1_NFIC-3N_1_S1-F1_1.d	NFIC	P08651	1	MAC3-tag-N (addgene #185482)	Flp-In™ 293 T-REx	AP-MS
15590_DMP_AP1_NFIC-3N_2_S1-F2_1.d	NFIC	P08651	2	MAC3-tag-N (addgene #185482)	Flp-In™ 293 T-REx	AP-MS
15591_DMP_AP1_NFIC-3N_3_S1-F3_1.d	NFIC	P08651	3	MAC3-tag-N (addgene #185482)	Flp-In™ 293 T-REx	AP-MS
15629_DMP_AP2_NFIX-3N_1_S1-H7_1.d	NFIX	Q14938	1	MAC3-tag-N (addgene #185482)	Flp-In™ 293 T-REx	AP-MS
15630_DMP_AP2_NFIX-3N_2_S1-H8_1.d	NFIX	Q14938	2	MAC3-tag-N (addgene #185482)	Flp-In™ 293 T-REx	AP-MS
15631_DMP_AP2_NFIX-3N_3_S1-H9_1.d	NFIX	Q14938	3	MAC3-tag-N (addgene #185482)	Flp-In™ 293 T-REx	AP-MS
15537_DMP_AP2_GFP-3N_1_S1-B10_1.d	GFP	P42212	1	MAC3-tag-N (addgene #185482)	Flp-In™ 293 T-REx	AP-MS
15538_DMP_AP2_GFP-3N_2_S1-B11_1.d	GFP	P42212	2	MAC3-tag-N (addgene #185482)	Flp-In™ 293 T-REx	AP-MS
15539_DMP_AP2_GFP-3N_3_S1-B12_1.d	GFP	P42212	3	MAC3-tag-N (addgene #185482)	Flp-In™ 293 T-REx	AP-MS
17543_GFP-MAC3N_AP_R1_S1-B9_1.d	GFP	P42212	4	MAC3-tag-N (addgene #185482)	Flp-In™ 293 T-REx	AP-MS
17544_GFP-MAC3N_AP_R2_S1-B10_1.d	GFP	P42212	5	MAC3-tag-N (addgene #185482)	Flp-In™ 293 T-REx	AP-MS
17545_GFP-MAC3N-nfib4_AP_R3_S1-B11_1.d	GFP	P42212	6	MAC3-tag-N (addgene #185482)	Flp-In™ 293 T-REx	AP-MS
18413_DMP_GFP-MAC3N-U251_BID1_S1-E1_1.d	GFP	P42212	1	MAC3-tag-N (addgene #185482)	U-251 MG	BioID	16h
18415_DMP_GFP-MAC3N-U251_BID3_S1-E3_1.d	GFP	P42212	3	MAC3-tag-N (addgene #185482)	U-251 MG	BioID	16h
18416_DMP_GFP-MAC3N-U251_BID4_S1-E4_1.d	GFP	P42212	4	MAC3-tag-N (addgene #185482)	U-251 MG	BioID	16h
18417_DMP_GFP-MAC3N-U251_BID5_S1-E5_1.d	GFP	P42212	5	MAC3-tag-N (addgene #185482)	U-251 MG	BioID	16h
18393_DMP_NFIA-MAC3N-U251_BID1_S1-A1_1.d	NFIA	Q12857	1	MAC3-tag-N (addgene #185482)	U-251 MG	BioID	16h
18394_DMP_NFIA-MAC3N-U251_BID2_S1-A2_1.d	NFIA	Q12857	2	MAC3-tag-N (addgene #185482)	U-251 MG	BioID	16h
18395_DMP_NFIA-MAC3N-U251_BID3_S1-A3_1.d	NFIA	Q12857	3	MAC3-tag-N (addgene #185482)	U-251 MG	BioID	16h
18409_DMP_NFIB4-MAC3N-U251_BID1_S1-C5_1.d	NFIB4	O00712-6	1	MAC3-tag-N (addgene #185482)	U-251 MG	BioID	16h
18410_DMP_NFIB4-MAC3N-U251_BID2_S1-C6_1.d	NFIB4	O00712-6	2	MAC3-tag-N (addgene #185482)	U-251 MG	BioID	16h
18411_DMP_NFIB4-MAC3N-U251_BID3_S1-C7_1.d	NFIB4	O00712-6	3	MAC3-tag-N (addgene #185482)	U-251 MG	BioID	16h
17579_3_BioID2-myc_SHSY5Y_R1_S1-E9_1.d	empty		1	MCS-BioID2-HA (addgene #74224)	SH-SY5Y	BioID	16h
17580_3_BioID2-myc_SHSY5Y_R2_S1-E10_1.d	empty		2	MCS-BioID2-HA (addgene #74224)	SH-SY5Y	BioID	16h
17581_3_BioID2-myc_SHSY5Y_R3_S1-E11_1.d	empty		3	MCS-BioID2-HA (addgene #74224)	SH-SY5Y	BioID	16h
17591_6_myc-BioID2_SHSY5Y_R1_S1-F9_1.d	empty		1	myc-BioID2-MCS (addgene #74223)	SH-SY5Y	BioID	16h
17592_6_myc-BioID2_SHSY5Y_R2_S1-F10_1.d	empty		2	myc-BioID2-MCS (addgene #74223)	SH-SY5Y	BioID	16h
17593_6_myc-BioID2_SHSY5Y_R3_S1-F11_1.d	empty		3	myc-BioID2-MCS (addgene #74223)	SH-SY5Y	BioID	16h
17587_5_myc-BioID2-NFIB4_SHSY5Y_R1_S1-F5_1.d	NFIB4	O00712-6	1	myc-BioID2-MCS (addgene #74223)	SH-SY5Y	BioID	16h
17588_5_myc-BioID2-NFIB4_SHSY5Y_R2_S1-F6_1.d	NFIB4	O00712-6	2	myc-BioID2-MCS (addgene #74223)	SH-SY5Y	BioID	16h
17589_5_myc-BioID2-NFIB4_SHSY5Y_R3_S1-F7_1.d	NFIB4	O00712-6	3	myc-BioID2-MCS (addgene #74223)	SH-SY5Y	BioID	16h
17583_4_myc-BioID2-NFIB_SHSY5Y_R1_S1-F1_1.d	NFIB	O00712	1	myc-BioID2-MCS (addgene #74223)	SH-SY5Y	BioID	16h
17584_4_myc-BioID2-NFIB_SHSY5Y_R2_S1-F2_1.d	NFIB	O00712	2	myc-BioID2-MCS (addgene #74223)	SH-SY5Y	BioID	16h
17585_4_myc-BioID2-NFIB_SHSY5Y_R3_S1-F3_1.d	NFIB	O00712	3	myc-BioID2-MCS (addgene #74223)	SH-SY5Y	BioID	16h
