# Supplementary material for: Nuclear Factor I Family Members are Key Transcription Factors Regulating Gene Expression
Source: Mol Cell Proteomics. 2024 Nov 29;24(1):100890. doi: 10.1016/j.mcpro.2024.100890 (PMC11775196; doi:10.1016/j.mcpro.2024.100890)
Supplement: Supplemental Dataset S6 [file mmc6.xlsx]

## Sheet: HEK_BID_16h_combined_protein
Protein	Protein ID	Entry Name	Gene	Protein Length	Organism	Protein Existence	Description	Protein Probability	Top Peptide Probability	Combined Spectral Count	Combined Unique Spectral Count	Combined Total Spectral Count	GFP_1 Spectral Count	GFP_2 Spectral Count	GFP_3 Spectral Count	GFP_4 Spectral Count	GFP_5 Spectral Count	GFP_6 Spectral Count	NFIA_1 Spectral Count	NFIA_2 Spectral Count	NFIA_3 Spectral Count	NFIB4_1 Spectral Count	NFIB4_2 Spectral Count	NFIB4_3 Spectral Count	NFIB_1 Spectral Count	NFIB_2 Spectral Count	NFIB_3 Spectral Count	NFIC_1 Spectral Count	NFIC_2 Spectral Count	NFIC_3 Spectral Count	NFIX_1 Spectral Count	NFIX_2 Spectral Count	NFIX_3 Spectral Count	NFIX_4 Spectral Count	NFIX_5 Spectral Count	NFIX_6 Spectral Count	GFP_1 Unique Spectral Count	GFP_2 Unique Spectral Count	GFP_3 Unique Spectral Count	GFP_4 Unique Spectral Count	GFP_5 Unique Spectral Count	GFP_6 Unique Spectral Count	NFIA_1 Unique Spectral Count	NFIA_2 Unique Spectral Count	NFIA_3 Unique Spectral Count	NFIB4_1 Unique Spectral Count	NFIB4_2 Unique Spectral Count	NFIB4_3 Unique Spectral Count	NFIB_1 Unique Spectral Count
sp|A0A0B4J2D5|GAL3B_HUMAN	A0A0B4J2D5	GAL3B_HUMAN	GATD3B	268	Homo sapiens	5:Protein uncertain	Putative glutamine amidotransferase-like class 1 domain-containing protein 3B, mitochondrial	0.9994	0.999	8	0	8	0	0	0	0	1	0	0	1	0	1	1	0	2	1	0	1	0	0	0	0	0	0	0	0	0	0	0	0	0	0	0	0	0	0	0	0	0
sp|A0A1W2PQ72|MSD7_HUMAN	A0A1W2PQ72	MSD7_HUMAN	MSANTD7	361	Homo sapiens	4:Protein predicted	Myb/SANT-like DNA-binding domain-containing protein 7	1	0.999	29	29	29	0	0	0	0	2	0	3	1	4	1	1	0	2	2	3	2	3	5	0	0	0	0	0	0	0	0	0	0	2	0	3	1	4	1	1	0	2
sp|A0A3B3IU46|RMACL_HUMAN	A0A3B3IU46	RMACL_HUMAN	RAMACL	118	Homo sapiens	3:Protein inferred from homology	RNA guanine-N7 methyltransferase-activating subunit-like protein	0.9626	0.999	1	0	1	0	0	0	0	0	0	0	0	0	0	0	0	0	0	0	0	0	0	1	0	0	0	0	0	0	0	0	0	0	0	0	0	0	0	0	0	0
sp|A0AV96|RBM47_HUMAN	A0AV96	RBM47_HUMAN	RBM47	593	Homo sapiens	1:Experimental evidence at protein level	RNA-binding protein 47	1	0.999	120	109	120	1	1	1	0	0	0	2	3	1	20	19	22	2	1	3	2	3	1	10	10	6	5	3	4	1	1	1	0	0	0	2	3	1	18	18	21	1
sp|A0AVK6|E2F8_HUMAN	A0AVK6	E2F8_HUMAN	E2F8	867	Homo sapiens	1:Experimental evidence at protein level	Transcription factor E2F8	1	0.999	197	197	197	5	2	1	5	3	4	9	14	13	9	5	4	11	8	13	13	15	16	8	6	4	8	11	10	5	2	1	5	3	4	9	14	13	9	5	4	11
sp|A0AVT1|UBA6_HUMAN	A0AVT1	UBA6_HUMAN	UBA6	1052	Homo sapiens	1:Experimental evidence at protein level	Ubiquitin-like modifier-activating enzyme 6	1	0.999	115	115	115	10	14	14	3	4	5	0	0	0	1	2	0	0	1	0	0	0	0	10	13	15	8	8	7	10	14	14	3	4	5	0	0	0	1	2	0	0
sp|A0FGR8|ESYT2_HUMAN	A0FGR8	ESYT2_HUMAN	ESYT2	921	Homo sapiens	1:Experimental evidence at protein level	Extended synaptotagmin-2	1	0.999	191	191	191	10	8	8	6	5	6	6	11	17	2	5	3	9	10	12	17	11	12	7	10	8	5	1	2	10	8	8	6	5	6	6	11	17	2	5	3	9
sp|A0JLT2|MED19_HUMAN	A0JLT2	MED19_HUMAN	MED19	244	Homo sapiens	1:Experimental evidence at protein level	Mediator of RNA polymerase II transcription subunit 19	1	0.999	44	44	44	0	0	0	0	0	0	4	5	6	3	0	0	4	3	7	5	4	3	0	0	0	0	0	0	0	0	0	0	0	0	4	5	6	3	0	0	4
sp|A0JNW5|BLT3B_HUMAN	A0JNW5	BLT3B_HUMAN	BLTP3B	1464	Homo sapiens	1:Experimental evidence at protein level	Bridge-like lipid transfer protein family member 3B	1	0.999	175	172	175	12	21	18	25	21	25	0	0	0	3	1	0	0	0	0	0	0	0	9	8	8	8	5	11	11	21	18	24	21	24	0	0	0	3	1	0	0
sp|A0MZ66|SHOT1_HUMAN	A0MZ66	SHOT1_HUMAN	SHTN1	631	Homo sapiens	1:Experimental evidence at protein level	Shootin-1	1	0.999	106	106	106	13	9	5	8	8	9	0	0	0	4	1	0	0	0	0	0	0	0	6	10	7	5	13	8	13	9	5	8	8	9	0	0	0	4	1	0	0
sp|A1A4S6|RHG10_HUMAN	A1A4S6	RHG10_HUMAN	ARHGAP10	786	Homo sapiens	1:Experimental evidence at protein level	Rho GTPase-activating protein 10	1	0.999	41	41	41	4	3	4	3	3	5	0	1	0	0	0	0	0	0	0	0	0	0	2	3	3	3	5	2	4	3	4	3	3	5	0	1	0	0	0	0	0
sp|A1L020|MEX3A_HUMAN	A1L020	MEX3A_HUMAN	MEX3A	520	Homo sapiens	1:Experimental evidence at protein level	RNA-binding protein MEX3A	1	0.999	8	7	8	0	0	0	1	0	0	0	0	0	0	1	4	0	0	0	0	0	0	1	0	1	0	0	0	0	0	0	1	0	0	0	0	0	0	1	4	0
sp|A1L0T0|HACL2_HUMAN	A1L0T0	HACL2_HUMAN	ILVBL	632	Homo sapiens	1:Experimental evidence at protein level	2-hydroxyacyl-CoA lyase 2	1	0.999	196	196	196	7	14	11	9	13	9	10	10	10	5	8	9	10	10	10	12	8	9	5	4	5	2	3	3	7	14	11	9	13	9	10	10	10	5	8	9	10
sp|A1L170|CA226_HUMAN	A1L170	CA226_HUMAN	C1orf226	272	Homo sapiens	1:Experimental evidence at protein level	Uncharacterized protein C1orf226	1	0.999	4	4	4	0	0	1	0	0	0	1	0	0	0	1	0	0	0	0	0	1	0	0	0	0	0	0	0	0	0	1	0	0	0	1	0	0	0	1	0	0
sp|A1L390|PKHG3_HUMAN	A1L390	PKHG3_HUMAN	PLEKHG3	1219	Homo sapiens	1:Experimental evidence at protein level	Pleckstrin homology domain-containing family G member 3	1	0.999	19	19	19	1	2	0	3	3	8	0	1	0	0	0	0	0	0	0	0	0	0	0	0	0	1	0	0	1	2	0	3	3	8	0	1	0	0	0	0	0
sp|A1X283|SPD2B_HUMAN	A1X283	SPD2B_HUMAN	SH3PXD2B	911	Homo sapiens	1:Experimental evidence at protein level	SH3 and PX domain-containing protein 2B	0.9991	0.9989	2	2	2	0	1	0	0	0	0	0	0	0	0	0	0	0	0	0	0	0	0	1	0	0	0	0	0	0	1	0	0	0	0	0	0	0	0	0	0	0
sp|A1XBS5|CBAR1_HUMAN	A1XBS5	CBAR1_HUMAN	CIBAR1	289	Homo sapiens	1:Experimental evidence at protein level	CBY1-interacting BAR domain-containing protein 1	1	0.999	10	10	10	0	0	0	1	1	4	0	0	0	0	0	1	0	0	0	0	0	0	0	1	0	1	0	1	0	0	0	1	1	4	0	0	0	0	0	1	0
sp|A2RRP1|NBAS_HUMAN	A2RRP1	NBAS_HUMAN	NBAS	2371	Homo sapiens	1:Experimental evidence at protein level	NBAS subunit of NRZ tethering complex	1	0.999	9	9	9	0	1	1	0	3	0	0	1	0	0	0	0	1	1	0	0	0	0	0	1	0	0	0	0	0	1	1	0	3	0	0	1	0	0	0	0	1
sp|A2RUB1|MEIOC_HUMAN	A2RUB1	MEIOC_HUMAN	MEIOC	952	Homo sapiens	2:Experimental evidence at transcript level	Meiosis-specific coiled-coil domain-containing protein MEIOC	0.9775	0.9987	2	2	2	0	0	1	0	0	0	0	0	0	0	1	0	0	0	0	0	0	0	0	0	0	0	0	0	0	0	1	0	0	0	0	0	0	0	1	0	0
sp|A2RUB6|CCD66_HUMAN	A2RUB6	CCD66_HUMAN	CCDC66	948	Homo sapiens	1:Experimental evidence at protein level	Coiled-coil domain-containing protein 66	1	0.999	5	5	5	0	0	1	0	0	0	0	0	0	0	0	0	0	0	0	0	0	0	1	2	1	0	0	0	0	0	1	0	0	0	0	0	0	0	0	0	0
sp|A3KMH1|VWA8_HUMAN	A3KMH1	VWA8_HUMAN	VWA8	1905	Homo sapiens	1:Experimental evidence at protein level	von Willebrand factor A domain-containing protein 8	1	0.999	10	10	10	0	1	0	0	1	1	0	1	1	1	0	0	0	0	0	1	0	1	1	0	0	0	1	0	0	1	0	0	1	1	0	1	1	1	0	0	0
sp|A3KN83|SBNO1_HUMAN	A3KN83	SBNO1_HUMAN	SBNO1	1393	Homo sapiens	1:Experimental evidence at protein level	Protein strawberry notch homolog 1	1	0.999	438	359	438	14	15	17	23	24	19	13	23	20	8	12	10	17	20	19	19	14	24	16	20	16	26	23	26	12	11	16	18	20	18	11	20	17	7	8	6	13
sp|A4D161|F221A_HUMAN	A4D161	F221A_HUMAN	FAM221A	298	Homo sapiens	1:Experimental evidence at protein level	Protein FAM221A	1	0.999	136	136	136	10	6	12	3	6	8	3	4	2	8	4	5	2	2	1	3	2	5	6	9	10	10	6	9	10	6	12	3	6	8	3	4	2	8	4	5	2
sp|A4D1E9|GTPBA_HUMAN	A4D1E9	GTPBA_HUMAN	GTPBP10	387	Homo sapiens	1:Experimental evidence at protein level	GTP-binding protein 10	0.9996	0.9989	3	3	3	0	0	0	0	0	0	0	0	0	1	1	0	0	1	0	0	0	0	0	0	0	0	0	0	0	0	0	0	0	0	0	0	0	1	1	0	0
sp|A4D1P6|WDR91_HUMAN	A4D1P6	WDR91_HUMAN	WDR91	747	Homo sapiens	1:Experimental evidence at protein level	WD repeat-containing protein 91	0.9831	0.999	13	13	13	2	2	1	2	3	1	0	0	0	1	0	0	0	0	0	0	0	0	0	0	0	0	1	0	2	2	1	2	3	1	0	0	0	1	0	0	0
sp|A5PLN9|TPC13_HUMAN	A5PLN9	TPC13_HUMAN	TRAPPC13	417	Homo sapiens	1:Experimental evidence at protein level	Trafficking protein particle complex subunit 13	1	0.999	8	8	8	1	2	2	0	2	1	0	0	0	0	0	0	0	0	0	0	0	0	0	0	0	0	0	0	1	2	2	0	2	1	0	0	0	0	0	0	0
sp|A5YKK6|CNOT1_HUMAN	A5YKK6	CNOT1_HUMAN	CNOT1	2376	Homo sapiens	1:Experimental evidence at protein level	CCR4-NOT transcription complex subunit 1	1	0.999	1354	1354	1354	73	67	73	70	89	77	42	55	50	123	126	117	39	40	33	26	23	21	40	37	36	34	32	31	73	67	73	70	89	77	42	55	50	123	126	117	39
sp|A6H8Y1|BDP1_HUMAN	A6H8Y1	BDP1_HUMAN	BDP1	2624	Homo sapiens	1:Experimental evidence at protein level	Transcription factor TFIIIB component B'' homolog	0.9627	0.999	9	9	9	1	1	0	0	1	0	0	0	0	0	0	0	0	0	0	0	0	0	2	2	2	0	0	0	1	1	0	0	1	0	0	0	0	0	0	0	0
sp|A6NCN2|KR87P_HUMAN	A6NCN2	KR87P_HUMAN	KRT87P	255	Homo sapiens	5:Protein uncertain	Putative keratin-87 protein	0.9627	0.999	1	0	1	0	0	0	0	0	0	0	0	0	0	0	0	1	0	0	0	0	0	0	0	0	0	0	0	0	0	0	0	0	0	0	0	0	0	0	0	0
sp|A6ND36|FA83G_HUMAN	A6ND36	FA83G_HUMAN	FAM83G	823	Homo sapiens	1:Experimental evidence at protein level	Protein FAM83G	1	0.999	41	41	41	3	6	1	8	4	4	1	2	1	1	2	4	0	0	0	1	0	0	0	1	1	1	0	0	3	6	1	8	4	4	1	2	1	1	2	4	0
sp|A6NDU8|RIMC1_HUMAN	A6NDU8	RIMC1_HUMAN	RIMOC1	294	Homo sapiens	1:Experimental evidence at protein level	RAB7A-interacting MON1-CCZ1 complex subunit 1	1	0.999	58	58	58	2	2	4	2	4	2	2	3	1	2	2	2	2	1	2	5	2	2	2	2	3	2	4	3	2	2	4	2	4	2	2	3	1	2	2	2	2
sp|A6NED2|RCCD1_HUMAN	A6NED2	RCCD1_HUMAN	RCCD1	376	Homo sapiens	1:Experimental evidence at protein level	RCC1 domain-containing protein 1	0.8105	0.994	1	1	1	0	0	0	0	0	0	0	0	0	0	0	0	0	0	0	0	0	1	0	0	0	0	0	0	0	0	0	0	0	0	0	0	0	0	0	0	0
sp|A6NFI3|ZN316_HUMAN	A6NFI3	ZN316_HUMAN	ZNF316	1004	Homo sapiens	1:Experimental evidence at protein level	Zinc finger protein 316	1	0.999	21	21	21	0	0	0	0	0	0	2	5	3	0	0	0	0	1	0	1	1	3	3	0	1	1	0	0	0	0	0	0	0	0	2	5	3	0	0	0	0
sp|A6NHL2|TBAL3_HUMAN	A6NHL2	TBAL3_HUMAN	TUBAL3	446	Homo sapiens	1:Experimental evidence at protein level	Tubulin alpha chain-like 3	1	0.999	49	49	141	2	2	3	2	4	2	1	2	1	3	3	1	2	1	3	3	2	2	1	2	2	3	1	1	2	2	3	2	4	2	1	2	1	3	3	1	2
sp|A6NHQ4|EPOP_HUMAN	A6NHQ4	EPOP_HUMAN	EPOP	379	Homo sapiens	1:Experimental evidence at protein level	Elongin BC and Polycomb repressive complex 2-associated protein	0.9627	0.999	2	2	2	0	0	0	0	0	0	0	0	0	0	0	0	0	0	0	1	0	1	0	0	0	0	0	0	0	0	0	0	0	0	0	0	0	0	0	0	0
sp|A6NHR9|SMHD1_HUMAN	A6NHR9	SMHD1_HUMAN	SMCHD1	2005	Homo sapiens	1:Experimental evidence at protein level	Structural maintenance of chromosomes flexible hinge domain-containing protein 1	1	0.999	918	918	918	24	18	23	17	23	17	54	57	53	10	8	7	47	40	38	79	73	68	46	51	48	41	35	41	24	18	23	17	23	17	54	57	53	10	8	7	47
sp|A6NHT5|HMX3_HUMAN	A6NHT5	HMX3_HUMAN	HMX3	357	Homo sapiens	1:Experimental evidence at protein level	Homeobox protein HMX3	1	0.999	2	2	2	0	0	0	0	0	0	0	0	0	0	0	0	0	0	0	0	0	0	0	0	0	0	2	0	0	0	0	0	0	0	0	0	0	0	0	0	0
sp|A6NIH7|U119B_HUMAN	A6NIH7	U119B_HUMAN	UNC119B	251	Homo sapiens	1:Experimental evidence at protein level	Protein unc-119 homolog B	0.9977	0.999	2	2	3	0	0	2	0	0	0	0	0	0	0	0	0	0	0	0	0	0	0	0	0	0	0	0	0	0	0	2	0	0	0	0	0	0	0	0	0	0
sp|A6NJ78|MET15_HUMAN	A6NJ78	MET15_HUMAN	METTL15	407	Homo sapiens	1:Experimental evidence at protein level	12S rRNA N4-methylcytidine (m4C) methyltransferase	0.9761	0.999	4	3	4	0	0	0	0	0	0	0	0	0	0	0	0	0	2	1	0	0	0	0	0	0	1	0	0	0	0	0	0	0	0	0	0	0	0	0	0	0
sp|A6NKD9|CC85C_HUMAN	A6NKD9	CC85C_HUMAN	CCDC85C	419	Homo sapiens	1:Experimental evidence at protein level	Coiled-coil domain-containing protein 85C	1	0.999	206	206	206	11	15	10	17	20	15	3	2	5	11	11	9	2	1	2	2	3	2	10	8	9	13	17	8	11	15	10	17	20	15	3	2	5	11	11	9	2
sp|A6NKK0|OR5H1_HUMAN	A6NKK0	OR5H1_HUMAN	OR5H1	313	Homo sapiens	1:Experimental evidence at protein level	Olfactory receptor 5H1	0.8481	0.9954	14	14	14	0	0	0	1	1	0	1	1	1	0	0	2	0	2	1	1	1	2	0	0	0	0	0	0	0	0	0	1	1	0	1	1	1	0	0	2	0
sp|A6NKT7|RGPD3_HUMAN	A6NKT7	RGPD3_HUMAN	RGPD3	1758	Homo sapiens	3:Protein inferred from homology	RanBP2-like and GRIP domain-containing protein 3	0.9809	0.999	37	1	1277	1	3	5	5	4	2	0	0	0	3	3	2	1	0	0	0	0	0	1	3	3	1	0	0	0	0	0	0	0	0	0	0	0	0	0	0	1
sp|A6NLU0|RFPLA_HUMAN	A6NLU0	RFPLA_HUMAN	RFPL4A	287	Homo sapiens	1:Experimental evidence at protein level	Ret finger protein-like 4A	0.7356	0.9908	15	15	15	1	1	1	0	1	2	1	1	0	2	1	0	0	1	1	1	0	1	0	0	0	0	0	0	1	1	1	0	1	2	1	1	0	2	1	0	0
sp|A6NNM8|TTL13_HUMAN	A6NNM8	TTL13_HUMAN	TTLL13	815	Homo sapiens	1:Experimental evidence at protein level	Tubulin polyglutamylase TTLL13	0.9807	0.989	23	23	23	1	1	1	0	1	1	2	0	1	1	1	1	1	1	2	0	2	1	1	1	1	1	1	0	1	1	1	0	1	1	2	0	1	1	1	1	1
sp|A6QL63|ABTB3_HUMAN	A6QL63	ABTB3_HUMAN	ABTB3	1104	Homo sapiens	2:Experimental evidence at transcript level	Ankyrin repeat and BTB/POZ domain-containing protein 3	0.9615	0.999	1	1	1	1	0	0	0	0	0	0	0	0	0	0	0	0	0	0	0	0	0	0	0	0	0	0	0	1	0	0	0	0	0	0	0	0	0	0	0	0
sp|A6ZKI3|RTL8C_HUMAN	A6ZKI3	RTL8C_HUMAN	RTL8C	113	Homo sapiens	1:Experimental evidence at protein level	Retrotransposon Gag-like protein 8C	0.961	0.999	7	7	7	0	0	0	1	0	0	0	0	0	0	0	0	0	0	0	0	0	0	3	0	0	0	1	2	0	0	0	1	0	0	0	0	0	0	0	0	0
sp|A7E2V4|ZSWM8_HUMAN	A7E2V4	ZSWM8_HUMAN	ZSWIM8	1837	Homo sapiens	1:Experimental evidence at protein level	Zinc finger SWIM domain-containing protein 8	1	0.999	66	66	66	1	0	0	2	9	6	4	5	4	3	0	1	6	3	6	3	2	2	2	0	0	1	2	4	1	0	0	2	9	6	4	5	4	3	0	1	6
sp|A7KAX9|RHG32_HUMAN	A7KAX9	RHG32_HUMAN	ARHGAP32	2087	Homo sapiens	1:Experimental evidence at protein level	Rho GTPase-activating protein 32	1	0.999	3	3	3	0	0	0	0	1	0	0	0	0	0	0	0	0	0	0	0	0	0	1	0	0	1	0	0	0	0	0	0	1	0	0	0	0	0	0	0	0
sp|A7MCY6|TBKB1_HUMAN	A7MCY6	TBKB1_HUMAN	TBKBP1	615	Homo sapiens	1:Experimental evidence at protein level	TANK-binding kinase 1-binding protein 1	1	0.999	17	17	17	0	0	1	2	0	2	0	1	0	1	1	1	0	0	0	0	0	0	2	0	1	1	1	3	0	0	1	2	0	2	0	1	0	1	1	1	0
sp|A7XYQ1|SOBP_HUMAN	A7XYQ1	SOBP_HUMAN	SOBP	873	Homo sapiens	1:Experimental evidence at protein level	Sine oculis-binding protein homolog	1	0.999	24	24	24	0	0	0	0	0	0	1	2	0	1	1	2	1	1	2	3	2	1	1	1	2	1	1	1	0	0	0	0	0	0	1	2	0	1	1	2	1
sp|A8CG34|P121C_HUMAN	A8CG34	P121C_HUMAN	POM121C	1229	Homo sapiens	1:Experimental evidence at protein level	Nuclear envelope pore membrane protein POM 121C	1	0.999	115	40	115	2	4	3	4	3	6	8	4	3	16	9	16	4	7	4	4	6	3	4	1	1	1	1	1	2	1	1	1	1	4	1	0	0	8	4	7	0
sp|A8K0R7|ZN839_HUMAN	A8K0R7	ZN839_HUMAN	ZNF839	811	Homo sapiens	2:Experimental evidence at transcript level	Zinc finger protein 839	1	0.999	28	28	28	1	1	0	0	0	1	1	1	0	1	1	0	1	0	1	1	3	2	4	3	2	1	1	2	1	1	0	0	0	1	1	1	0	1	1	0	1
sp|A8K855|EFCB7_HUMAN	A8K855	EFCB7_HUMAN	EFCAB7	629	Homo sapiens	1:Experimental evidence at protein level	EF-hand calcium-binding domain-containing protein 7	1	0.999	14	14	14	2	2	2	0	2	2	0	1	1	0	1	0	0	0	0	0	0	0	0	1	0	0	0	0	2	2	2	0	2	2	0	1	1	0	1	0	0
sp|A8MVW0|F1712_HUMAN	A8MVW0	F1712_HUMAN	FAM171A2	826	Homo sapiens	1:Experimental evidence at protein level	Protein FAM171A2	1	0.999	6	6	9	0	0	1	0	1	0	0	0	0	0	0	0	0	0	0	0	0	0	0	0	2	0	0	2	0	0	1	0	1	0	0	0	0	0	0	0	0
sp|A8MW92|P20L1_HUMAN	A8MW92	P20L1_HUMAN	PHF20L1	1017	Homo sapiens	1:Experimental evidence at protein level	PHD finger protein 20-like protein 1	1	0.999	13	13	13	0	0	0	2	0	1	0	0	0	0	0	0	0	0	0	0	1	0	1	3	2	1	1	1	0	0	0	2	0	1	0	0	0	0	0	0	0
sp|A8MWD9|RUXGL_HUMAN	A8MWD9	RUXGL_HUMAN	SNRPGP15	76	Homo sapiens	5:Protein uncertain	Putative small nuclear ribonucleoprotein G-like protein 15	0.9627	0.999	11	0	11	0	0	0	0	0	0	0	0	1	1	1	1	2	1	1	0	1	1	0	0	0	0	1	0	0	0	0	0	0	0	0	0	0	0	0	0	0
sp|A8MXV4|NUD19_HUMAN	A8MXV4	NUD19_HUMAN	NUDT19	375	Homo sapiens	1:Experimental evidence at protein level	Acyl-coenzyme A diphosphatase NUDT19	1	0.999	146	146	146	7	11	10	4	10	8	3	2	2	6	5	4	2	1	2	2	2	3	14	9	11	10	11	7	7	11	10	4	10	8	3	2	2	6	5	4	2
sp|A8MZA4|GG6L6_HUMAN	A8MZA4	GG6L6_HUMAN	GOLGA6L6	724	Homo sapiens	3:Protein inferred from homology	Golgin subfamily A member 6-like protein 6	0.9672	0.9868	5	1	5	0	0	0	0	0	1	0	0	0	0	0	0	0	1	0	0	0	0	0	0	0	2	0	1	0	0	0	0	0	0	0	0	0	0	0	0	0
sp|A8TX70|CO6A5_HUMAN	A8TX70	CO6A5_HUMAN	COL6A5	2615	Homo sapiens	1:Experimental evidence at protein level	Collagen alpha-5(VI) chain	0.9984	0.9967	4	4	4	0	0	0	0	0	0	0	0	0	0	0	0	0	0	0	0	0	1	0	1	1	0	1	0	0	0	0	0	0	0	0	0	0	0	0	0	0
sp|B2RTY4|MYO9A_HUMAN	B2RTY4	MYO9A_HUMAN	MYO9A	2548	Homo sapiens	1:Experimental evidence at protein level	Unconventional myosin-IXa	1	0.999	38	38	38	2	9	4	7	2	6	0	0	0	0	0	0	0	0	0	0	0	0	0	1	1	2	2	2	2	9	4	7	2	6	0	0	0	0	0	0	0
sp|B3KU38|IQIP1_HUMAN	B3KU38	IQIP1_HUMAN	IQCJ-SCHIP1	563	Homo sapiens	1:Experimental evidence at protein level	IQCJ-SCHIP1 readthrough transcript protein	0.9625	0.999	3	0	3	0	0	0	0	0	0	0	0	0	0	0	0	0	0	0	0	0	0	2	0	1	0	0	0	0	0	0	0	0	0	0	0	0	0	0	0	0
sp|B7ZAP0|RBG10_HUMAN	B7ZAP0	RBG10_HUMAN	RABGAP1L	253	Homo sapiens	1:Experimental evidence at protein level	Rab GTPase-activating protein 1-like, isoform 10	0.9627	0.999	13	13	27	3	2	0	0	1	2	0	0	0	0	0	0	0	0	0	0	0	0	0	1	2	0	0	2	3	2	0	0	1	2	0	0	0	0	0	0	0
sp|C4AMC7|WASH3_HUMAN	C4AMC7	WASH3_HUMAN	WASH3P	463	Homo sapiens	1:Experimental evidence at protein level	Putative WAS protein family homolog 3	1	0.999	70	0	70	3	3	5	4	3	6	3	5	7	1	0	1	5	4	4	3	2	2	1	0	3	2	2	1	0	0	0	0	0	0	0	0	0	0	0	0	0
sp|C9JLW8|MCRI1_HUMAN	C9JLW8	MCRI1_HUMAN	MCRIP1	97	Homo sapiens	1:Experimental evidence at protein level	Mapk-regulated corepressor-interacting protein 1	1	0.999	185	185	185	9	9	7	8	9	7	5	9	6	11	12	11	6	5	8	8	2	7	10	12	10	5	6	3	9	9	7	8	9	7	5	9	6	11	12	11	6
sp|E9PAV3|NACAM_HUMAN	E9PAV3	NACAM_HUMAN	NACA	2078	Homo sapiens	1:Experimental evidence at protein level	Nascent polypeptide-associated complex subunit alpha, muscle-specific form	1	0.999	577	0	577	22	25	27	19	21	25	28	25	31	21	21	21	32	37	37	29	34	36	16	14	12	15	18	11	0	0	0	0	0	0	0	0	0	0	0	0	0
sp|E9PRG8|CK098_HUMAN	E9PRG8	CK098_HUMAN	C11orf98	123	Homo sapiens	4:Protein predicted	Uncharacterized protein C11orf98	0.9627	0.999	24	24	24	1	1	1	0	1	0	0	1	1	2	2	1	1	0	2	1	1	1	1	2	1	1	1	1	1	1	1	0	1	0	0	1	1	2	2	1	1
sp|L0R6Q1|S35U4_HUMAN	L0R6Q1	S35U4_HUMAN	SLC35A4	103	Homo sapiens	3:Protein inferred from homology	SLC35A4 upstream open reading frame protein	0.9998	0.9988	7	7	7	0	0	0	0	1	0	0	0	0	0	1	0	0	0	1	0	0	1	0	0	0	1	0	2	0	0	0	0	1	0	0	0	0	0	1	0	0
sp|L0R819|ASURF_HUMAN	L0R819	ASURF_HUMAN	ASDURF	96	Homo sapiens	1:Experimental evidence at protein level	ASNSD1 upstream open reading frame protein	1	0.999	114	114	114	6	8	5	5	6	5	3	3	3	2	2	4	5	7	4	7	5	6	3	4	5	3	4	9	6	8	5	5	6	5	3	3	3	2	2	4	5
sp|O00116|ADAS_HUMAN	O00116	ADAS_HUMAN	AGPS	658	Homo sapiens	1:Experimental evidence at protein level	Alkyldihydroxyacetonephosphate synthase, peroxisomal	1	0.999	96	96	96	3	4	6	0	8	14	0	1	0	6	8	2	1	6	6	1	4	10	3	2	3	2	3	3	3	4	6	0	8	14	0	1	0	6	8	2	1
sp|O00139|KIF2A_HUMAN	O00139	KIF2A_HUMAN	KIF2A	706	Homo sapiens	1:Experimental evidence at protein level	Kinesin-like protein KIF2A	1	0.999	113	113	113	4	3	7	7	5	4	5	3	5	1	3	2	6	8	2	3	4	3	5	6	5	9	6	7	4	3	7	7	5	4	5	3	5	1	3	2	6
sp|O00148|DX39A_HUMAN	O00148	DX39A_HUMAN	DDX39A	427	Homo sapiens	1:Experimental evidence at protein level	ATP-dependent RNA helicase DDX39A	1	0.999	373	136	373	13	17	16	13	22	13	16	19	17	16	18	14	19	17	18	18	18	20	12	13	12	12	11	9	5	7	6	5	7	4	6	10	6	7	8	5	5
sp|O00151|PDLI1_HUMAN	O00151	PDLI1_HUMAN	PDLIM1	329	Homo sapiens	1:Experimental evidence at protein level	PDZ and LIM domain protein 1	1	0.999	649	649	649	47	44	41	26	33	33	19	29	29	26	21	21	19	10	16	21	15	23	36	35	28	28	29	20	47	44	41	26	33	33	19	29	29	26	21	21	19
sp|O00154|BACH_HUMAN	O00154	BACH_HUMAN	ACOT7	380	Homo sapiens	1:Experimental evidence at protein level	Cytosolic acyl coenzyme A thioester hydrolase	0.9627	0.999	20	20	20	1	1	1	1	1	1	0	0	0	1	1	0	3	2	0	1	0	0	1	1	1	1	1	1	1	1	1	1	1	1	0	0	0	1	1	0	3
sp|O00159|MYO1C_HUMAN	O00159	MYO1C_HUMAN	MYO1C	1063	Homo sapiens	1:Experimental evidence at protein level	Unconventional myosin-Ic	1	0.999	10	10	10	1	0	0	1	1	3	0	0	0	0	1	0	0	1	0	0	1	0	0	0	0	0	0	1	1	0	0	1	1	3	0	0	0	0	1	0	0
sp|O00161|SNP23_HUMAN	O00161	SNP23_HUMAN	SNAP23	211	Homo sapiens	1:Experimental evidence at protein level	Synaptosomal-associated protein 23	1	0.999	114	114	114	3	7	5	6	10	9	2	1	1	4	6	1	2	5	2	3	5	5	6	7	6	6	6	6	3	7	5	6	10	9	2	1	1	4	6	1	2
sp|O00165|HAX1_HUMAN	O00165	HAX1_HUMAN	HAX1	279	Homo sapiens	1:Experimental evidence at protein level	HCLS1-associated protein X-1	1	0.999	55	55	55	1	2	3	2	1	2	5	5	4	1	2	2	1	3	3	4	4	5	1	1	2	0	0	1	1	2	3	2	1	2	5	5	4	1	2	2	1
sp|O00170|AIP_HUMAN	O00170	AIP_HUMAN	AIP	330	Homo sapiens	1:Experimental evidence at protein level	AH receptor-interacting protein	1	0.999	338	338	338	25	21	21	17	19	17	9	5	6	3	4	4	13	7	11	20	18	15	16	19	12	19	21	16	25	21	21	17	19	17	9	5	6	3	4	4	13
sp|O00178|GTPB1_HUMAN	O00178	GTPB1_HUMAN	GTPBP1	669	Homo sapiens	1:Experimental evidence at protein level	GTP-binding protein 1	1	0.999	202	202	202	10	13	10	8	8	13	3	8	5	15	12	15	6	5	5	2	4	2	11	9	8	11	10	9	10	13	10	8	8	13	3	8	5	15	12	15	6
sp|O00186|STXB3_HUMAN	O00186	STXB3_HUMAN	STXBP3	592	Homo sapiens	1:Experimental evidence at protein level	Syntaxin-binding protein 3	1	0.999	75	75	75	5	5	8	6	7	7	0	0	0	0	1	1	0	6	1	1	4	4	4	5	2	2	2	4	5	5	8	6	7	7	0	0	0	0	1	1	0
sp|O00189|AP4M1_HUMAN	O00189	AP4M1_HUMAN	AP4M1	453	Homo sapiens	1:Experimental evidence at protein level	AP-4 complex subunit mu-1	0.9626	0.999	1	1	1	0	0	0	0	0	0	0	0	0	0	0	0	0	0	0	0	0	0	0	0	0	0	1	0	0	0	0	0	0	0	0	0	0	0	0	0	0
sp|O00193|SMAP_HUMAN	O00193	SMAP_HUMAN	SMAP	183	Homo sapiens	1:Experimental evidence at protein level	Small acidic protein	1	0.999	98	98	98	3	5	4	0	1	0	3	5	7	4	1	4	6	8	2	2	3	4	11	8	5	5	7	0	3	5	4	0	1	0	3	5	7	4	1	4	6
sp|O00194|RB27B_HUMAN	O00194	RB27B_HUMAN	RAB27B	218	Homo sapiens	1:Experimental evidence at protein level	Ras-related protein Rab-27B	0.9824	0.999	7	7	7	0	0	1	0	0	0	0	0	0	0	0	0	0	0	1	0	0	0	0	2	2	1	0	0	0	0	1	0	0	0	0	0	0	0	0	0	0
sp|O00203|AP3B1_HUMAN	O00203	AP3B1_HUMAN	AP3B1	1094	Homo sapiens	1:Experimental evidence at protein level	AP-3 complex subunit beta-1	1	0.999	165	116	165	8	5	8	6	11	12	5	8	7	4	2	4	8	9	11	12	11	10	6	5	6	3	2	2	7	4	6	4	9	10	3	5	5	3	1	1	4
sp|O00213|APBB1_HUMAN	O00213	APBB1_HUMAN	APBB1	710	Homo sapiens	1:Experimental evidence at protein level	Amyloid beta precursor protein binding family B member 1	1	0.999	562	551	562	28	23	25	24	26	25	33	27	37	21	23	18	22	24	22	27	25	26	20	21	21	17	15	12	28	23	25	23	25	25	31	27	36	21	23	18	21
sp|O00217|NDUS8_HUMAN	O00217	NDUS8_HUMAN	NDUFS8	210	Homo sapiens	1:Experimental evidence at protein level	NADH dehydrogenase [ubiquinone] iron-sulfur protein 8, mitochondrial	1	0.999	50	50	50	1	3	4	2	5	3	1	0	2	2	2	2	1	4	2	3	2	3	1	1	1	1	2	2	1	3	4	2	5	3	1	0	2	2	2	2	1
sp|O00221|IKBE_HUMAN	O00221	IKBE_HUMAN	NFKBIE	500	Homo sapiens	1:Experimental evidence at protein level	NF-kappa-B inhibitor epsilon	1	0.999	237	237	237	17	20	15	20	22	18	2	3	2	17	10	9	0	0	2	2	5	2	9	18	16	11	12	5	17	20	15	20	22	18	2	3	2	17	10	9	0
sp|O00231|PSD11_HUMAN	O00231	PSD11_HUMAN	PSMD11	422	Homo sapiens	1:Experimental evidence at protein level	26S proteasome non-ATPase regulatory subunit 11	1	0.999	244	244	244	13	15	10	14	14	15	7	10	6	10	9	6	9	9	14	11	8	10	10	13	11	6	8	6	13	15	10	14	14	15	7	10	6	10	9	6	9
sp|O00232|PSD12_HUMAN	O00232	PSD12_HUMAN	PSMD12	456	Homo sapiens	1:Experimental evidence at protein level	26S proteasome non-ATPase regulatory subunit 12	1	0.999	227	227	227	12	11	16	8	13	6	6	11	3	8	6	3	12	10	14	9	10	9	8	9	10	10	9	14	12	11	16	8	13	6	6	11	3	8	6	3	12
sp|O00233|PSMD9_HUMAN	O00233	PSMD9_HUMAN	PSMD9	223	Homo sapiens	1:Experimental evidence at protein level	26S proteasome non-ATPase regulatory subunit 9	0.9625	0.999	5	5	5	1	0	1	0	0	0	0	0	0	1	0	0	0	0	0	0	0	0	1	0	0	0	1	0	1	0	1	0	0	0	0	0	0	1	0	0	0
sp|O00255|MEN1_HUMAN	O00255	MEN1_HUMAN	MEN1	610	Homo sapiens	1:Experimental evidence at protein level	Menin	1	0.999	96	96	96	3	2	0	8	6	6	5	8	1	0	2	2	2	2	2	6	4	1	4	2	3	10	7	10	3	2	0	8	6	6	5	8	1	0	2	2	2
sp|O00257|CBX4_HUMAN	O00257	CBX4_HUMAN	CBX4	560	Homo sapiens	1:Experimental evidence at protein level	E3 SUMO-protein ligase CBX4	1	0.999	109	109	109	1	1	3	1	1	1	12	12	11	3	3	4	5	5	6	14	9	9	2	2	1	1	1	1	1	1	3	1	1	1	12	12	11	3	3	4	5
sp|O00264|PGRC1_HUMAN	O00264	PGRC1_HUMAN	PGRMC1	195	Homo sapiens	1:Experimental evidence at protein level	Membrane-associated progesterone receptor component 1	1	0.999	66	62	66	1	0	1	0	6	6	0	1	2	2	7	0	1	4	3	1	2	3	2	2	4	6	7	5	1	0	1	0	6	6	0	1	1	2	7	0	1
sp|O00267|SPT5H_HUMAN	O00267	SPT5H_HUMAN	SUPT5H	1087	Homo sapiens	1:Experimental evidence at protein level	Transcription elongation factor SPT5	1	0.999	611	611	611	16	14	19	11	14	17	41	54	39	20	18	24	39	35	40	46	34	30	14	16	17	21	19	13	16	14	19	11	14	17	41	54	39	20	18	24	39
sp|O00268|TAF4_HUMAN	O00268	TAF4_HUMAN	TAF4	1085	Homo sapiens	1:Experimental evidence at protein level	Transcription initiation factor TFIID subunit 4	1	0.999	667	666	667	14	11	19	16	21	13	47	51	58	8	14	14	39	48	40	65	62	47	9	18	8	12	16	17	14	11	19	16	21	13	47	51	58	8	14	14	39
sp|O00273|DFFA_HUMAN	O00273	DFFA_HUMAN	DFFA	331	Homo sapiens	1:Experimental evidence at protein level	DNA fragmentation factor subunit alpha	1	0.999	54	54	54	7	4	3	1	3	3	1	1	1	0	1	1	1	1	0	2	0	0	6	4	6	4	2	2	7	4	3	1	3	3	1	1	1	0	1	1	1
sp|O00287|RFXAP_HUMAN	O00287	RFXAP_HUMAN	RFXAP	272	Homo sapiens	1:Experimental evidence at protein level	Regulatory factor X-associated protein	1	0.999	67	67	67	0	0	2	2	4	3	5	4	2	2	3	2	6	4	2	4	4	4	2	2	2	2	2	4	0	0	2	2	4	3	5	4	2	2	3	2	6
sp|O00291|HIP1_HUMAN	O00291	HIP1_HUMAN	HIP1	1037	Homo sapiens	1:Experimental evidence at protein level	Huntingtin-interacting protein 1	0.9627	0.999	9	9	9	1	1	0	2	2	3	0	0	0	0	0	0	0	0	0	0	0	0	0	0	0	0	0	0	1	1	0	2	2	3	0	0	0	0	0	0	0
sp|O00299|CLIC1_HUMAN	O00299	CLIC1_HUMAN	CLIC1	241	Homo sapiens	1:Experimental evidence at protein level	Chloride intracellular channel protein 1	1	0.999	34	34	34	3	1	1	1	0	0	1	1	1	2	1	1	3	2	1	2	2	2	2	2	1	1	1	2	3	1	1	1	0	0	1	1	1	2	1	1	3
sp|O00303|EIF3F_HUMAN	O00303	EIF3F_HUMAN	EIF3F	357	Homo sapiens	1:Experimental evidence at protein level	Eukaryotic translation initiation factor 3 subunit F	1	0.999	314	314	314	12	13	14	15	16	13	14	12	13	9	12	10	9	14	10	17	18	13	15	14	11	12	13	15	12	13	14	15	16	13	14	12	13	9	12	10	9
sp|O00308|WWP2_HUMAN	O00308	WWP2_HUMAN	WWP2	870	Homo sapiens	1:Experimental evidence at protein level	NEDD4-like E3 ubiquitin-protein ligase WWP2	1	0.999	10	10	10	3	1	1	0	0	0	0	1	0	0	0	1	0	0	0	1	0	1	0	0	1	0	0	0	3	1	1	0	0	0	0	1	0	0	0	1	0
sp|O00311|CDC7_HUMAN	O00311	CDC7_HUMAN	CDC7	574	Homo sapiens	1:Experimental evidence at protein level	Cell division cycle 7-related protein kinase	1	0.999	121	121	121	3	3	4	3	5	4	4	7	7	4	1	2	4	2	7	6	5	5	5	5	7	8	12	8	3	3	4	3	5	4	4	7	7	4	1	2	4
sp|O00327|BMAL1_HUMAN	O00327	BMAL1_HUMAN	BMAL1	626	Homo sapiens	1:Experimental evidence at protein level	Basic helix-loop-helix ARNT-like protein 1	1	0.999	28	28	28	0	0	0	0	2	2	0	2	2	1	1	0	0	1	0	1	0	2	6	1	2	2	1	2	0	0	0	0	2	2	0	2	2	1	1	0	0
sp|O00399|DCTN6_HUMAN	O00399	DCTN6_HUMAN	DCTN6	190	Homo sapiens	1:Experimental evidence at protein level	Dynactin subunit 6	0.9627	0.999	8	8	8	0	0	1	0	0	0	0	0	1	0	0	0	1	0	0	1	0	1	1	1	0	1	0	0	0	0	1	0	0	0	0	0	1	0	0	0	1
sp|O00400|ACATN_HUMAN	O00400	ACATN_HUMAN	SLC33A1	549	Homo sapiens	1:Experimental evidence at protein level	Acetyl-coenzyme A transporter 1	0.9627	0.999	3	3	3	0	0	0	0	0	0	0	0	1	0	0	0	1	0	1	0	0	0	0	0	0	0	0	0	0	0	0	0	0	0	0	0	1	0	0	0	1
sp|O00401|WASL_HUMAN	O00401	WASL_HUMAN	WASL	505	Homo sapiens	1:Experimental evidence at protein level	Actin nucleation-promoting factor WASL	1	0.999	5	5	5	1	0	4	0	0	0	0	0	0	0	0	0	0	0	0	0	0	0	0	0	0	0	0	0	1	0	4	0	0	0	0	0	0	0	0	0	0
sp|O00410|IPO5_HUMAN	O00410	IPO5_HUMAN	IPO5	1097	Homo sapiens	1:Experimental evidence at protein level	Importin-5	1	0.999	205	204	205	11	10	13	4	15	12	2	4	2	12	11	2	3	7	14	6	6	13	6	5	6	13	18	10	11	10	12	4	15	12	2	4	2	12	11	2	3
sp|O00411|RPOM_HUMAN	O00411	RPOM_HUMAN	POLRMT	1230	Homo sapiens	1:Experimental evidence at protein level	DNA-directed RNA polymerase, mitochondrial	1	0.999	40	40	40	1	1	2	0	1	0	3	1	2	4	1	0	3	1	4	1	1	2	3	1	1	4	2	1	1	1	2	0	1	0	3	1	2	4	1	0	3
sp|O00418|EF2K_HUMAN	O00418	EF2K_HUMAN	EEF2K	725	Homo sapiens	1:Experimental evidence at protein level	Eukaryotic elongation factor 2 kinase	1	0.999	22	22	22	2	5	3	1	2	1	0	0	0	0	0	0	0	0	0	0	0	0	2	1	0	2	2	1	2	5	3	1	2	1	0	0	0	0	0	0	0
sp|O00422|SAP18_HUMAN	O00422	SAP18_HUMAN	SAP18	153	Homo sapiens	1:Experimental evidence at protein level	Histone deacetylase complex subunit SAP18	1	0.999	83	83	83	0	4	7	4	6	3	5	3	3	2	2	3	4	2	3	6	3	5	2	2	2	3	4	5	0	4	7	4	6	3	5	3	3	2	2	3	4
sp|O00425|IF2B3_HUMAN	O00425	IF2B3_HUMAN	IGF2BP3	579	Homo sapiens	1:Experimental evidence at protein level	Insulin-like growth factor 2 mRNA-binding protein 3	1	0.999	248	184	272	7	6	7	6	5	7	11	14	12	11	14	15	18	15	19	13	22	16	6	3	8	5	3	5	5	4	5	4	3	2	9	9	9	9	11	12	15
sp|O00429|DNM1L_HUMAN	O00429	DNM1L_HUMAN	DNM1L	736	Homo sapiens	1:Experimental evidence at protein level	Dynamin-1-like protein	1	0.999	657	657	657	54	41	34	31	35	31	13	14	14	24	19	17	11	20	20	20	11	20	53	38	43	39	31	24	54	41	34	31	35	31	13	14	14	24	19	17	11
sp|O00443|P3C2A_HUMAN	O00443	P3C2A_HUMAN	PIK3C2A	1686	Homo sapiens	1:Experimental evidence at protein level	Phosphatidylinositol 4-phosphate 3-kinase C2 domain-containing subunit alpha	1	0.999	473	472	473	39	40	38	35	36	37	5	8	6	18	18	18	2	2	5	2	3	8	28	27	20	22	30	26	39	40	38	35	36	37	5	8	6	18	18	18	2
sp|O00458|IFRD1_HUMAN	O00458	IFRD1_HUMAN	IFRD1	451	Homo sapiens	1:Experimental evidence at protein level	Interferon-related developmental regulator 1	1	0.999	8	8	8	1	0	0	0	0	0	0	0	0	0	0	0	0	0	0	0	1	0	2	0	2	0	1	1	1	0	0	0	0	0	0	0	0	0	0	0	0
sp|O00459|P85B_HUMAN	O00459	P85B_HUMAN	PIK3R2	728	Homo sapiens	1:Experimental evidence at protein level	Phosphatidylinositol 3-kinase regulatory subunit beta	1	0.999	17	17	20	1	2	2	3	2	5	0	0	0	0	0	0	0	0	0	1	0	0	0	0	0	1	0	0	1	2	2	3	2	5	0	0	0	0	0	0	0
sp|O00463|TRAF5_HUMAN	O00463	TRAF5_HUMAN	TRAF5	557	Homo sapiens	1:Experimental evidence at protein level	TNF receptor-associated factor 5	1	0.999	63	63	63	7	7	2	4	10	4	0	2	0	1	0	1	0	0	0	0	1	0	3	4	6	3	4	4	7	7	2	4	10	4	0	2	0	1	0	1	0
sp|O00469|PLOD2_HUMAN	O00469	PLOD2_HUMAN	PLOD2	737	Homo sapiens	1:Experimental evidence at protein level	Procollagen-lysine,2-oxoglutarate 5-dioxygenase 2	1	0.999	9	9	9	0	0	4	0	0	0	1	0	0	1	1	1	0	0	0	1	0	0	0	0	0	0	0	0	0	0	4	0	0	0	1	0	0	1	1	1	0
sp|O00470|MEIS1_HUMAN	O00470	MEIS1_HUMAN	MEIS1	390	Homo sapiens	1:Experimental evidence at protein level	Homeobox protein Meis1	1	0.999	35	6	35	0	0	0	0	0	0	1	6	3	3	0	1	1	0	5	3	0	1	2	5	1	2	1	0	0	0	0	0	0	0	1	1	0	0	0	0	0
sp|O00471|EXOC5_HUMAN	O00471	EXOC5_HUMAN	EXOC5	708	Homo sapiens	1:Experimental evidence at protein level	Exocyst complex component 5	1	0.999	8	8	8	1	1	0	1	1	3	0	0	0	0	0	0	0	0	0	0	0	0	0	1	0	0	0	0	1	1	0	1	1	3	0	0	0	0	0	0	0
sp|O00483|NDUA4_HUMAN	O00483	NDUA4_HUMAN	NDUFA4	81	Homo sapiens	1:Experimental evidence at protein level	Cytochrome c oxidase subunit NDUFA4	0.9627	0.999	19	19	19	1	0	0	1	0	0	1	1	2	2	1	1	2	2	1	1	1	1	0	0	1	0	0	0	1	0	0	1	0	0	1	1	2	2	1	1	2
sp|O00487|PSDE_HUMAN	O00487	PSDE_HUMAN	PSMD14	310	Homo sapiens	1:Experimental evidence at protein level	26S proteasome non-ATPase regulatory subunit 14	1	0.999	172	172	172	10	7	8	11	9	10	1	10	5	7	5	1	4	1	6	7	5	8	7	10	9	11	11	9	10	7	8	11	9	10	1	10	5	7	5	1	4
sp|O00505|IMA4_HUMAN	O00505	IMA4_HUMAN	KPNA3	521	Homo sapiens	1:Experimental evidence at protein level	Importin subunit alpha-4	1	0.999	203	203	284	6	7	9	5	7	3	10	14	11	9	12	13	7	12	10	9	11	10	6	6	6	8	6	6	6	7	9	5	7	3	10	14	11	9	12	13	7
sp|O00512|BCL9_HUMAN	O00512	BCL9_HUMAN	BCL9	1426	Homo sapiens	1:Experimental evidence at protein level	B-cell CLL/lymphoma 9 protein	1	0.999	584	584	584	2	1	3	1	4	2	31	41	35	48	43	43	44	42	46	36	35	37	18	15	12	22	13	10	2	1	3	1	4	2	31	41	35	48	43	43	44
sp|O00541|PESC_HUMAN	O00541	PESC_HUMAN	PES1	588	Homo sapiens	1:Experimental evidence at protein level	Pescadillo homolog	1	0.999	266	266	266	5	8	9	9	8	5	18	12	19	8	8	11	17	16	14	16	15	14	10	10	7	8	9	10	5	8	9	9	8	5	18	12	19	8	8	11	17
sp|O00560|SDCB1_HUMAN	O00560	SDCB1_HUMAN	SDCBP	298	Homo sapiens	1:Experimental evidence at protein level	Syntenin-1	1	0.999	60	60	60	0	0	4	1	0	0	3	5	6	1	2	4	5	6	5	5	4	5	3	0	1	0	0	0	0	0	4	1	0	0	3	5	6	1	2	4	5
sp|O00566|MPP10_HUMAN	O00566	MPP10_HUMAN	MPHOSPH10	681	Homo sapiens	1:Experimental evidence at protein level	U3 small nucleolar ribonucleoprotein protein MPP10	1	0.999	61	61	61	1	1	1	1	1	4	1	2	3	0	1	1	0	2	3	3	4	5	6	5	7	2	2	5	1	1	1	1	1	4	1	2	3	0	1	1	0
sp|O00567|NOP56_HUMAN	O00567	NOP56_HUMAN	NOP56	594	Homo sapiens	1:Experimental evidence at protein level	Nucleolar protein 56	1	0.999	586	586	586	16	25	27	24	19	19	28	27	41	19	17	17	29	27	39	45	33	32	14	20	15	18	13	22	16	25	27	24	19	19	28	27	41	19	17	17	29
sp|O00571|DDX3X_HUMAN	O00571	DDX3X_HUMAN	DDX3X	662	Homo sapiens	1:Experimental evidence at protein level	ATP-dependent RNA helicase DDX3X	1	0.999	1487	506	1487	64	75	79	63	70	66	59	60	75	59	64	71	48	57	61	51	53	39	70	66	61	63	67	46	26	30	28	20	25	20	21	20	24	17	21	23	14
sp|O00628|PEX7_HUMAN	O00628	PEX7_HUMAN	PEX7	323	Homo sapiens	1:Experimental evidence at protein level	Peroxisomal targeting signal 2 receptor	1	0.999	58	58	58	3	2	5	2	3	4	4	4	3	3	4	6	4	0	1	5	0	1	2	2	0	0	0	0	3	2	5	2	3	4	4	4	3	3	4	6	4
sp|O00629|IMA3_HUMAN	O00629	IMA3_HUMAN	KPNA4	521	Homo sapiens	1:Experimental evidence at protein level	Importin subunit alpha-3	1	0.999	488	407	488	14	16	18	16	19	17	27	19	28	19	25	22	22	28	26	23	28	19	14	20	18	13	17	20	12	14	14	15	17	15	21	14	19	18	20	19	18
sp|O00635|TRI38_HUMAN	O00635	TRI38_HUMAN	TRIM38	465	Homo sapiens	1:Experimental evidence at protein level	E3 ubiquitin-protein ligase TRIM38	0.9996	0.999	3	3	3	0	0	0	0	0	0	0	0	0	0	0	0	0	0	0	0	0	0	0	0	3	0	0	0	0	0	0	0	0	0	0	0	0	0	0	0	0
sp|O00712|NFIB_HUMAN	O00712	NFIB_HUMAN	NFIB	420	Homo sapiens	1:Experimental evidence at protein level	Nuclear factor 1 B-type	1	0.999	942	803	942	0	2	1	0	0	0	51	47	42	80	82	84	120	139	135	31	27	30	11	12	13	12	13	10	0	2	1	0	0	0	35	38	32	79	77	79	106
sp|O00716|E2F3_HUMAN	O00716	E2F3_HUMAN	E2F3	465	Homo sapiens	1:Experimental evidence at protein level	Transcription factor E2F3	1	0.999	328	306	328	6	3	7	8	5	7	22	22	19	9	9	8	16	13	17	21	19	16	15	17	17	20	16	16	6	3	6	8	4	6	21	21	18	7	8	6	16
sp|O00743|PPP6_HUMAN	O00743	PPP6_HUMAN	PPP6C	305	Homo sapiens	1:Experimental evidence at protein level	Serine/threonine-protein phosphatase 6 catalytic subunit	1	0.999	172	172	172	12	9	11	6	8	6	5	7	6	6	7	7	5	8	5	7	7	4	6	10	9	10	6	5	12	9	11	6	8	6	5	7	6	6	7	7	5
sp|O00746|NDKM_HUMAN	O00746	NDKM_HUMAN	NME4	187	Homo sapiens	1:Experimental evidence at protein level	Nucleoside diphosphate kinase, mitochondrial	0.8107	0.994	1	1	1	0	0	0	0	0	0	0	0	0	0	0	0	0	0	0	0	0	0	0	0	0	0	1	0	0	0	0	0	0	0	0	0	0	0	0	0	0
sp|O00750|P3C2B_HUMAN	O00750	P3C2B_HUMAN	PIK3C2B	1634	Homo sapiens	1:Experimental evidence at protein level	Phosphatidylinositol 4-phosphate 3-kinase C2 domain-containing subunit beta	1	0.999	32	32	32	7	5	10	1	3	3	0	0	0	0	1	1	0	0	0	0	0	0	0	0	1	0	0	0	7	5	10	1	3	3	0	0	0	0	1	1	0
sp|O00754|MA2B1_HUMAN	O00754	MA2B1_HUMAN	MAN2B1	1011	Homo sapiens	1:Experimental evidence at protein level	Lysosomal alpha-mannosidase	0.9627	0.999	2	2	2	0	1	1	0	0	0	0	0	0	0	0	0	0	0	0	0	0	0	0	0	0	0	0	0	0	1	1	0	0	0	0	0	0	0	0	0	0
sp|O00762|UBE2C_HUMAN	O00762	UBE2C_HUMAN	UBE2C	179	Homo sapiens	1:Experimental evidence at protein level	Ubiquitin-conjugating enzyme E2 C	0.9833	0.9979	5	5	5	0	0	0	0	0	0	0	0	0	1	0	0	0	0	0	1	0	0	0	1	1	0	1	0	0	0	0	0	0	0	0	0	0	1	0	0	0
sp|O00763|ACACB_HUMAN	O00763	ACACB_HUMAN	ACACB	2458	Homo sapiens	1:Experimental evidence at protein level	Acetyl-CoA carboxylase 2	1	0.999	380	380	1156	8	5	7	14	7	12	19	25	14	11	9	11	46	33	44	30	42	29	3	4	1	3	1	2	8	5	7	14	7	12	19	25	14	11	9	11	46
sp|O00764|PDXK_HUMAN	O00764	PDXK_HUMAN	PDXK	312	Homo sapiens	1:Experimental evidence at protein level	Pyridoxal kinase	0.9626	0.999	5	5	5	0	0	0	0	0	0	0	0	0	0	0	0	1	1	2	1	0	0	0	0	0	0	0	0	0	0	0	0	0	0	0	0	0	0	0	0	1
sp|O14497|ARI1A_HUMAN	O14497	ARI1A_HUMAN	ARID1A	2285	Homo sapiens	1:Experimental evidence at protein level	AT-rich interactive domain-containing protein 1A	1	0.999	1681	1545	1681	10	12	20	17	15	15	144	146	160	64	69	66	122	126	128	115	110	90	41	59	32	43	35	42	10	11	17	15	12	11	132	133	144	61	66	61	109
sp|O14519|CDKA1_HUMAN	O14519	CDKA1_HUMAN	CDK2AP1	115	Homo sapiens	1:Experimental evidence at protein level	Cyclin-dependent kinase 2-associated protein 1	1	0.999	171	118	171	4	3	7	7	4	4	9	8	8	6	4	4	7	8	9	8	11	8	7	8	10	9	10	8	2	2	5	3	2	3	6	5	6	4	2	2	5
sp|O14524|NEMP1_HUMAN	O14524	NEMP1_HUMAN	NEMP1	444	Homo sapiens	1:Experimental evidence at protein level	Nuclear envelope integral membrane protein 1	1	0.999	11	11	11	0	0	1	0	1	0	2	0	2	0	1	3	0	1	0	0	0	0	0	0	0	0	0	0	0	0	1	0	1	0	2	0	2	0	1	3	0
sp|O14529|CUX2_HUMAN	O14529	CUX2_HUMAN	CUX2	1486	Homo sapiens	1:Experimental evidence at protein level	Homeobox protein cut-like 2	1	0.999	66	46	189	0	1	1	0	0	3	9	3	10	0	1	3	6	8	5	4	7	4	0	0	0	1	0	0	0	1	0	0	0	3	8	2	7	0	0	1	4
sp|O14530|TXND9_HUMAN	O14530	TXND9_HUMAN	TXNDC9	226	Homo sapiens	1:Experimental evidence at protein level	Thioredoxin domain-containing protein 9	1	0.999	53	53	53	3	3	4	3	4	5	0	0	0	3	3	3	0	0	0	0	0	1	4	3	4	3	3	4	3	3	4	3	4	5	0	0	0	3	3	3	0
sp|O14531|DPYL4_HUMAN	O14531	DPYL4_HUMAN	DPYSL4	572	Homo sapiens	1:Experimental evidence at protein level	Dihydropyrimidinase-related protein 4	1	0.999	69	69	69	3	6	5	2	2	4	1	2	0	0	2	2	2	3	1	2	1	1	6	8	6	4	3	3	3	6	5	2	2	4	1	2	0	0	2	2	2
sp|O14545|TRAD1_HUMAN	O14545	TRAD1_HUMAN	TRAFD1	582	Homo sapiens	1:Experimental evidence at protein level	TRAF-type zinc finger domain-containing protein 1	1	0.999	12	12	12	3	2	1	1	2	1	0	0	0	0	0	0	0	0	1	0	0	0	1	0	0	0	0	0	3	2	1	1	2	1	0	0	0	0	0	0	0
sp|O14562|UBFD1_HUMAN	O14562	UBFD1_HUMAN	UBFD1	309	Homo sapiens	1:Experimental evidence at protein level	Ubiquitin domain-containing protein UBFD1	1	0.999	150	150	150	6	11	14	4	9	4	2	7	8	2	4	1	11	4	9	8	9	5	5	8	9	4	4	2	6	11	14	4	9	4	2	7	8	2	4	1	11
sp|O14578|CTRO_HUMAN	O14578	CTRO_HUMAN	CIT	2027	Homo sapiens	1:Experimental evidence at protein level	Citron Rho-interacting kinase	1	0.999	32	32	32	1	3	4	4	7	5	1	1	1	0	0	1	0	0	0	0	0	0	0	1	1	0	1	1	1	3	4	4	7	5	1	1	1	0	0	1	0
sp|O14579|COPE_HUMAN	O14579	COPE_HUMAN	COPE	308	Homo sapiens	1:Experimental evidence at protein level	Coatomer subunit epsilon	1	0.999	113	113	113	8	4	9	8	10	9	0	2	0	1	2	0	0	1	5	1	5	6	6	5	6	9	9	7	8	4	9	8	10	9	0	2	0	1	2	0	0
sp|O14593|RFXK_HUMAN	O14593	RFXK_HUMAN	RFXANK	260	Homo sapiens	1:Experimental evidence at protein level	DNA-binding protein RFXANK	1	0.999	11	11	11	0	0	0	0	0	0	0	1	0	0	0	0	0	1	0	0	1	1	1	1	1	2	1	1	0	0	0	0	0	0	0	1	0	0	0	0	0
sp|O14602|IF1AY_HUMAN	O14602	IF1AY_HUMAN	EIF1AY	144	Homo sapiens	1:Experimental evidence at protein level	Eukaryotic translation initiation factor 1A, Y-chromosomal	1	0.999	27	0	27	0	1	0	0	0	0	1	0	0	2	0	0	1	1	0	1	0	1	6	4	3	3	3	0	0	0	0	0	0	0	0	0	0	0	0	0	0
sp|O14617|AP3D1_HUMAN	O14617	AP3D1_HUMAN	AP3D1	1153	Homo sapiens	1:Experimental evidence at protein level	AP-3 complex subunit delta-1	1	0.999	181	181	181	9	9	8	10	11	11	5	9	6	7	9	6	3	8	12	7	5	11	7	3	5	6	5	9	9	9	8	10	11	11	5	9	6	7	9	6	3
sp|O14628|ZN195_HUMAN	O14628	ZN195_HUMAN	ZNF195	629	Homo sapiens	1:Experimental evidence at protein level	Zinc finger protein 195	1	0.999	97	96	125	3	1	6	1	3	4	7	6	6	2	3	0	3	3	4	7	5	9	6	2	3	5	5	3	3	1	6	1	3	4	7	6	6	2	3	0	3
sp|O14639|ABLM1_HUMAN	O14639	ABLM1_HUMAN	ABLIM1	778	Homo sapiens	1:Experimental evidence at protein level	Actin-binding LIM protein 1	1	0.999	50	50	50	6	11	9	6	5	4	0	0	1	1	1	0	0	0	0	0	0	0	2	3	1	0	0	0	6	11	9	6	5	4	0	0	1	1	1	0	0
sp|O14640|DVL1_HUMAN	O14640	DVL1_HUMAN	DVL1	695	Homo sapiens	1:Experimental evidence at protein level	Segment polarity protein dishevelled homolog DVL-1	1	0.999	209	132	217	13	12	9	12	12	12	2	5	3	13	6	7	5	2	8	7	2	7	5	13	10	16	16	12	6	7	4	7	9	9	1	3	2	6	3	5	5
sp|O14641|DVL2_HUMAN	O14641	DVL2_HUMAN	DVL2	736	Homo sapiens	1:Experimental evidence at protein level	Segment polarity protein dishevelled homolog DVL-2	1	0.999	782	687	782	37	28	29	41	32	39	22	28	23	53	41	34	28	30	32	24	22	26	37	24	30	44	44	34	34	25	25	38	28	35	20	25	17	51	37	31	21
sp|O14653|GOSR2_HUMAN	O14653	GOSR2_HUMAN	GOSR2	212	Homo sapiens	1:Experimental evidence at protein level	Golgi SNAP receptor complex member 2	0.9627	0.999	3	3	3	0	0	0	0	0	3	0	0	0	0	0	0	0	0	0	0	0	0	0	0	0	0	0	0	0	0	0	0	0	3	0	0	0	0	0	0	0
sp|O14654|IRS4_HUMAN	O14654	IRS4_HUMAN	IRS4	1257	Homo sapiens	1:Experimental evidence at protein level	Insulin receptor substrate 4	1	0.999	1016	1016	1016	48	61	58	63	71	67	29	33	32	32	38	42	43	33	38	38	32	40	33	35	30	39	43	38	48	61	58	63	71	67	29	33	32	32	38	42	43
sp|O14656|TOR1A_HUMAN	O14656	TOR1A_HUMAN	TOR1A	332	Homo sapiens	1:Experimental evidence at protein level	Torsin-1A	1	0.9989	7	7	7	0	0	0	0	1	0	0	0	1	0	0	0	1	2	0	1	0	0	0	0	0	0	0	1	0	0	0	0	1	0	0	0	1	0	0	0	1
sp|O14662|STX16_HUMAN	O14662	STX16_HUMAN	STX16	325	Homo sapiens	1:Experimental evidence at protein level	Syntaxin-16	1	0.999	20	20	20	1	1	2	1	2	3	0	0	0	1	0	0	0	0	1	0	0	0	2	2	1	1	1	1	1	1	2	1	2	3	0	0	0	1	0	0	0
sp|O14672|ADA10_HUMAN	O14672	ADA10_HUMAN	ADAM10	748	Homo sapiens	1:Experimental evidence at protein level	Disintegrin and metalloproteinase domain-containing protein 10	0.9725	0.999	3	3	3	0	0	0	0	0	0	0	0	0	0	0	0	0	0	0	0	0	2	0	0	0	0	0	1	0	0	0	0	0	0	0	0	0	0	0	0	0
sp|O14686|KMT2D_HUMAN	O14686	KMT2D_HUMAN	KMT2D	5537	Homo sapiens	1:Experimental evidence at protein level	Histone-lysine N-methyltransferase 2D	1	0.999	2544	2503	2544	11	9	16	34	29	22	185	212	211	92	101	143	218	213	227	208	188	166	37	48	36	49	41	48	11	9	16	33	28	22	183	210	209	91	98	139	215
sp|O14715|RGPD8_HUMAN	O14715	RGPD8_HUMAN	RGPD8	1765	Homo sapiens	1:Experimental evidence at protein level	RANBP2-like and GRIP domain-containing protein 8	0.9992	0.9963	2	2	1015	0	0	0	0	1	1	0	0	0	0	0	0	0	0	0	0	0	0	0	0	0	0	0	0	0	0	0	0	1	1	0	0	0	0	0	0	0
sp|O14727|APAF_HUMAN	O14727	APAF_HUMAN	APAF1	1248	Homo sapiens	1:Experimental evidence at protein level	Apoptotic protease-activating factor 1	1	0.999	27	27	27	0	2	0	1	0	0	0	0	0	0	1	0	1	0	0	0	0	1	7	3	4	0	3	4	0	2	0	1	0	0	0	0	0	0	1	0	1
sp|O14730|RIOK3_HUMAN	O14730	RIOK3_HUMAN	RIOK3	519	Homo sapiens	1:Experimental evidence at protein level	Serine/threonine-protein kinase RIO3	0.9625	0.999	2	2	2	0	0	0	0	0	0	0	0	0	0	0	0	0	0	0	0	0	0	0	0	0	1	1	0	0	0	0	0	0	0	0	0	0	0	0	0	0
sp|O14733|MP2K7_HUMAN	O14733	MP2K7_HUMAN	MAP2K7	419	Homo sapiens	1:Experimental evidence at protein level	Dual specificity mitogen-activated protein kinase kinase 7	1	0.999	7	7	7	0	0	0	0	0	0	0	0	1	0	0	0	0	0	0	0	0	0	0	0	0	1	4	1	0	0	0	0	0	0	0	0	1	0	0	0	0
sp|O14734|ACOT8_HUMAN	O14734	ACOT8_HUMAN	ACOT8	319	Homo sapiens	1:Experimental evidence at protein level	Acyl-coenzyme A thioesterase 8	1	0.999	83	83	83	1	1	3	0	2	1	8	8	5	0	3	3	6	5	6	4	5	5	4	1	5	2	1	4	1	1	3	0	2	1	8	8	5	0	3	3	6
sp|O14735|CDIPT_HUMAN	O14735	CDIPT_HUMAN	CDIPT	213	Homo sapiens	1:Experimental evidence at protein level	CDP-diacylglycerol--inositol 3-phosphatidyltransferase	1	0.999	31	31	31	1	1	2	2	1	1	1	2	1	1	2	2	2	3	1	1	3	1	0	2	1	0	0	0	1	1	2	2	1	1	1	2	1	1	2	2	2
sp|O14737|PDCD5_HUMAN	O14737	PDCD5_HUMAN	PDCD5	125	Homo sapiens	1:Experimental evidence at protein level	Programmed cell death protein 5	1	0.999	250	250	250	12	11	12	7	8	7	9	10	12	11	7	10	9	13	9	11	15	10	22	10	8	10	10	7	12	11	12	7	8	7	9	10	12	11	7	10	9
sp|O14744|ANM5_HUMAN	O14744	ANM5_HUMAN	PRMT5	637	Homo sapiens	1:Experimental evidence at protein level	Protein arginine N-methyltransferase 5	1	0.999	309	309	309	12	21	17	8	18	14	11	7	10	9	9	7	13	14	15	10	11	16	17	17	13	20	13	7	12	21	17	8	18	14	11	7	10	9	9	7	13
sp|O14745|NHRF1_HUMAN	O14745	NHRF1_HUMAN	NHERF1	358	Homo sapiens	1:Experimental evidence at protein level	Na(+)/H(+) exchange regulatory cofactor NHE-RF1	1	0.999	61	61	61	6	5	11	1	2	1	0	0	1	1	1	1	1	3	0	0	3	0	4	5	5	4	3	3	6	5	11	1	2	1	0	0	1	1	1	1	1
sp|O14763|TR10B_HUMAN	O14763	TR10B_HUMAN	TNFRSF10B	440	Homo sapiens	1:Experimental evidence at protein level	Tumor necrosis factor receptor superfamily member 10B	1	0.999	34	34	34	3	3	4	2	1	1	0	0	0	0	1	0	0	0	0	0	1	1	3	3	5	3	1	2	3	3	4	2	1	1	0	0	0	0	1	0	0
sp|O14770|MEIS2_HUMAN	O14770	MEIS2_HUMAN	MEIS2	477	Homo sapiens	1:Experimental evidence at protein level	Homeobox protein Meis2	0.9943	0.999	15	15	44	0	0	0	0	0	0	1	1	1	0	0	1	1	0	0	1	1	1	1	1	1	2	1	1	0	0	0	0	0	0	1	1	1	0	0	1	1
sp|O14773|TPP1_HUMAN	O14773	TPP1_HUMAN	TPP1	563	Homo sapiens	1:Experimental evidence at protein level	Tripeptidyl-peptidase 1	1	0.999	18	18	18	0	0	0	0	0	0	0	1	0	2	3	0	0	3	1	0	1	3	0	1	0	1	2	0	0	0	0	0	0	0	0	1	0	2	3	0	0
sp|O14775|GNB5_HUMAN	O14775	GNB5_HUMAN	GNB5	395	Homo sapiens	1:Experimental evidence at protein level	Guanine nucleotide-binding protein subunit beta-5	0.9439	0.9985	1	1	1	0	0	0	0	0	0	0	0	0	0	0	0	0	1	0	0	0	0	0	0	0	0	0	0	0	0	0	0	0	0	0	0	0	0	0	0	0
sp|O14776|TCRG1_HUMAN	O14776	TCRG1_HUMAN	TCERG1	1098	Homo sapiens	1:Experimental evidence at protein level	Transcription elongation regulator 1	1	0.999	329	329	329	8	10	13	8	14	10	14	21	14	20	20	25	11	12	14	12	10	18	17	15	14	9	6	14	8	10	13	8	14	10	14	21	14	20	20	25	11
sp|O14777|NDC80_HUMAN	O14777	NDC80_HUMAN	NDC80	642	Homo sapiens	1:Experimental evidence at protein level	Kinetochore protein NDC80 homolog	1	0.999	78	78	78	6	3	7	4	4	4	2	2	4	3	3	4	1	2	3	3	4	4	3	2	1	1	6	2	6	3	7	4	4	4	2	2	4	3	3	4	1
sp|O14786|NRP1_HUMAN	O14786	NRP1_HUMAN	NRP1	923	Homo sapiens	1:Experimental evidence at protein level	Neuropilin-1	1	0.999	5	5	5	0	0	1	0	0	1	0	0	0	0	0	0	0	0	1	0	1	1	0	0	0	0	0	0	0	0	1	0	0	1	0	0	0	0	0	0	0
sp|O14802|RPC1_HUMAN	O14802	RPC1_HUMAN	POLR3A	1390	Homo sapiens	1:Experimental evidence at protein level	DNA-directed RNA polymerase III subunit RPC1	1	0.999	334	334	334	14	19	18	21	18	20	8	13	8	4	3	6	7	7	10	17	13	21	17	18	16	20	17	19	14	19	18	21	18	20	8	13	8	4	3	6	7
sp|O14818|PSA7_HUMAN	O14818	PSA7_HUMAN	PSMA7	248	Homo sapiens	1:Experimental evidence at protein level	Proteasome subunit alpha type-7	1	0.999	69	28	69	3	2	7	0	0	1	3	2	4	2	3	0	3	5	4	2	7	5	2	2	5	2	2	3	1	0	3	0	0	0	1	0	2	1	0	0	2
sp|O14828|SCAM3_HUMAN	O14828	SCAM3_HUMAN	SCAMP3	347	Homo sapiens	1:Experimental evidence at protein level	Secretory carrier-associated membrane protein 3	1	0.999	43	43	43	1	0	6	0	2	5	0	0	1	1	0	0	0	5	3	2	3	6	1	1	1	2	1	2	1	0	6	0	2	5	0	0	1	1	0	0	0
sp|O14832|PAHX_HUMAN	O14832	PAHX_HUMAN	PHYH	338	Homo sapiens	1:Experimental evidence at protein level	Phytanoyl-CoA dioxygenase, peroxisomal	1	0.999	13	13	13	0	1	0	0	0	0	0	0	0	0	0	0	0	0	0	0	0	0	2	3	1	2	2	2	0	1	0	0	0	0	0	0	0	0	0	0	0
sp|O14867|BACH1_HUMAN	O14867	BACH1_HUMAN	BACH1	736	Homo sapiens	1:Experimental evidence at protein level	Transcription regulator protein BACH1	1	0.999	354	354	354	18	23	24	19	27	24	10	14	13	5	6	7	10	8	11	15	14	18	18	16	19	10	13	12	18	23	24	19	27	24	10	14	13	5	6	7	10
sp|O14880|MGST3_HUMAN	O14880	MGST3_HUMAN	MGST3	152	Homo sapiens	1:Experimental evidence at protein level	Glutathione S-transferase 3, mitochondrial	0.9627	0.999	5	5	5	0	0	0	0	0	0	0	0	1	0	2	0	0	0	1	0	0	1	0	0	0	0	0	0	0	0	0	0	0	0	0	0	1	0	2	0	0
sp|O14893|GEMI2_HUMAN	O14893	GEMI2_HUMAN	GEMIN2	280	Homo sapiens	1:Experimental evidence at protein level	Gem-associated protein 2	1	0.999	91	91	91	2	3	4	5	3	2	5	4	6	5	3	4	5	5	5	6	5	4	3	3	2	2	3	2	2	3	4	5	3	2	5	4	6	5	3	4	5
sp|O14908|GIPC1_HUMAN	O14908	GIPC1_HUMAN	GIPC1	333	Homo sapiens	1:Experimental evidence at protein level	PDZ domain-containing protein GIPC1	1	0.999	34	4	34	2	1	1	1	1	3	0	2	1	1	1	1	1	0	0	1	0	1	3	2	2	5	2	2	0	0	0	0	0	0	0	0	0	0	0	0	0
sp|O14920|IKKB_HUMAN	O14920	IKKB_HUMAN	IKBKB	756	Homo sapiens	1:Experimental evidence at protein level	Inhibitor of nuclear factor kappa-B kinase subunit beta	0.9627	0.999	1	1	1	0	0	0	0	0	0	0	0	0	0	0	0	0	0	1	0	0	0	0	0	0	0	0	0	0	0	0	0	0	0	0	0	0	0	0	0	0
sp|O14924|RGS12_HUMAN	O14924	RGS12_HUMAN	RGS12	1447	Homo sapiens	1:Experimental evidence at protein level	Regulator of G-protein signaling 12	0.9898	0.999	4	4	4	0	0	0	1	1	0	0	0	0	0	0	0	0	0	0	0	0	0	1	0	0	1	0	0	0	0	0	1	1	0	0	0	0	0	0	0	0
sp|O14925|TIM23_HUMAN	O14925	TIM23_HUMAN	TIMM23	209	Homo sapiens	1:Experimental evidence at protein level	Mitochondrial import inner membrane translocase subunit Tim23	0.9994	0.999	17	1	17	0	0	2	0	0	0	1	1	2	1	1	0	0	2	1	3	1	2	0	0	0	0	0	0	0	0	0	0	0	0	0	0	0	0	0	0	0
sp|O14929|HAT1_HUMAN	O14929	HAT1_HUMAN	HAT1	419	Homo sapiens	1:Experimental evidence at protein level	Histone acetyltransferase type B catalytic subunit	1	0.999	678	678	678	21	32	25	13	12	18	28	36	28	24	33	23	25	27	24	33	28	21	42	50	36	33	39	27	21	32	25	13	12	18	28	36	28	24	33	23	25
sp|O14936|CSKP_HUMAN	O14936	CSKP_HUMAN	CASK	926	Homo sapiens	1:Experimental evidence at protein level	Peripheral plasma membrane protein CASK	1	0.999	193	193	193	13	18	17	14	11	13	2	3	5	2	2	4	4	7	4	4	6	6	11	11	9	12	8	7	13	18	17	14	11	13	2	3	5	2	2	4	4
sp|O14949|QCR8_HUMAN	O14949	QCR8_HUMAN	UQCRQ	82	Homo sapiens	1:Experimental evidence at protein level	Cytochrome b-c1 complex subunit 8	1	0.999	7	7	7	0	0	0	0	1	1	0	0	0	0	0	0	0	4	0	0	0	0	0	0	0	0	1	0	0	0	0	0	1	1	0	0	0	0	0	0	0
sp|O14950|ML12B_HUMAN	O14950	ML12B_HUMAN	MYL12B	172	Homo sapiens	1:Experimental evidence at protein level	Myosin regulatory light chain 12B	1	0.999	137	0	137	12	5	5	5	11	12	0	3	2	6	6	1	4	5	4	3	3	3	7	7	6	5	13	9	0	0	0	0	0	0	0	0	0	0	0	0	0
sp|O14957|QCR10_HUMAN	O14957	QCR10_HUMAN	UQCR11	56	Homo sapiens	1:Experimental evidence at protein level	Cytochrome b-c1 complex subunit 10	0.9627	0.999	14	14	14	0	1	3	0	0	1	0	0	0	0	3	0	0	1	2	1	0	2	0	0	0	0	0	0	0	1	3	0	0	1	0	0	0	0	3	0	0
sp|O14964|HGS_HUMAN	O14964	HGS_HUMAN	HGS	777	Homo sapiens	1:Experimental evidence at protein level	Hepatocyte growth factor-regulated tyrosine kinase substrate	1	0.999	41	41	41	6	5	4	4	0	2	0	0	1	4	5	1	0	0	0	0	0	0	2	1	1	3	1	1	6	5	4	4	0	2	0	0	1	4	5	1	0
sp|O14965|AURKA_HUMAN	O14965	AURKA_HUMAN	AURKA	403	Homo sapiens	1:Experimental evidence at protein level	Aurora kinase A	1	0.999	23	23	23	0	2	1	0	1	0	2	5	1	0	2	1	2	0	2	0	0	2	0	1	1	0	0	0	0	2	1	0	1	0	2	5	1	0	2	1	2
sp|O14966|RAB7L_HUMAN	O14966	RAB7L_HUMAN	RAB29	203	Homo sapiens	1:Experimental evidence at protein level	Ras-related protein Rab-7L1	0.9999	0.999	26	25	26	0	2	2	1	1	1	1	1	2	0	0	0	3	3	1	1	3	3	0	1	0	0	0	0	0	2	2	1	1	1	1	1	2	0	0	0	2
sp|O14967|CLGN_HUMAN	O14967	CLGN_HUMAN	CLGN	610	Homo sapiens	1:Experimental evidence at protein level	Calmegin	0.9742	0.999	12	12	12	0	0	1	1	1	1	0	0	1	1	1	0	0	1	2	0	1	1	0	0	0	0	0	0	0	0	1	1	1	1	0	0	1	1	1	0	0
sp|O14974|MYPT1_HUMAN	O14974	MYPT1_HUMAN	PPP1R12A	1030	Homo sapiens	1:Experimental evidence at protein level	Protein phosphatase 1 regulatory subunit 12A	1	0.999	93	92	93	10	8	11	9	6	6	0	0	0	4	1	0	0	0	0	0	0	0	5	9	9	5	4	6	10	8	11	9	6	6	0	0	0	4	1	0	0
sp|O14975|S27A2_HUMAN	O14975	S27A2_HUMAN	SLC27A2	620	Homo sapiens	1:Experimental evidence at protein level	Long-chain fatty acid transport protein 2	1	0.999	14	14	14	0	2	0	0	3	1	0	0	0	0	0	0	0	0	0	0	0	1	0	2	0	2	2	1	0	2	0	0	3	1	0	0	0	0	0	0	0
sp|O14976|GAK_HUMAN	O14976	GAK_HUMAN	GAK	1311	Homo sapiens	1:Experimental evidence at protein level	Cyclin-G-associated kinase	1	0.999	99	99	99	7	5	5	10	7	9	5	3	4	5	3	4	0	1	0	1	0	1	4	3	7	5	6	4	7	5	5	10	7	9	5	3	4	5	3	4	0
sp|O14979|HNRDL_HUMAN	O14979	HNRDL_HUMAN	HNRNPDL	420	Homo sapiens	1:Experimental evidence at protein level	Heterogeneous nuclear ribonucleoprotein D-like	1	0.999	63	63	80	1	1	4	2	2	1	2	3	2	3	8	7	2	2	3	4	0	3	3	2	2	3	2	1	1	1	4	2	2	1	2	3	2	3	8	7	2
sp|O14980|XPO1_HUMAN	O14980	XPO1_HUMAN	XPO1	1071	Homo sapiens	1:Experimental evidence at protein level	Exportin-1	1	0.999	168	168	168	9	7	6	3	9	6	2	5	6	17	12	6	2	11	14	5	6	8	7	3	4	5	8	7	9	7	6	3	9	6	2	5	6	17	12	6	2
sp|O14981|BTAF1_HUMAN	O14981	BTAF1_HUMAN	BTAF1	1849	Homo sapiens	1:Experimental evidence at protein level	TATA-binding protein-associated factor 172	1	0.999	71	71	71	4	4	1	4	5	5	0	5	1	1	3	1	3	0	4	0	3	1	5	3	4	7	4	3	4	4	1	4	5	5	0	5	1	1	3	1	3
sp|O15013|ARHGA_HUMAN	O15013	ARHGA_HUMAN	ARHGEF10	1369	Homo sapiens	1:Experimental evidence at protein level	Rho guanine nucleotide exchange factor 10	1	0.999	94	81	94	8	9	9	8	5	7	0	0	0	0	1	0	0	0	0	1	1	0	7	8	6	12	6	6	8	8	8	7	4	6	0	0	0	0	1	0	0
sp|O15014|ZN609_HUMAN	O15014	ZN609_HUMAN	ZNF609	1411	Homo sapiens	1:Experimental evidence at protein level	Zinc finger protein 609	1	0.999	898	898	898	5	3	6	4	6	6	51	65	59	52	63	56	69	64	78	61	55	54	28	29	25	23	18	18	5	3	6	4	6	6	51	65	59	52	63	56	69
sp|O15015|ZN646_HUMAN	O15015	ZN646_HUMAN	ZNF646	1832	Homo sapiens	1:Experimental evidence at protein level	Zinc finger protein 646	1	0.999	23	23	23	0	0	0	0	0	1	3	3	2	0	0	0	1	4	1	1	5	1	1	0	0	0	0	0	0	0	0	0	0	1	3	3	2	0	0	0	1
sp|O15020|SPTN2_HUMAN	O15020	SPTN2_HUMAN	SPTBN2	2390	Homo sapiens	1:Experimental evidence at protein level	Spectrin beta chain, non-erythrocytic 2	0.9995	0.999	7	5	14	0	2	1	1	0	1	0	0	0	1	0	0	0	0	0	0	0	1	0	0	0	0	0	0	0	2	0	1	0	1	0	0	0	1	0	0	0
sp|O15021|MAST4_HUMAN	O15021	MAST4_HUMAN	MAST4	2623	Homo sapiens	1:Experimental evidence at protein level	Microtubule-associated serine/threonine-protein kinase 4	1	0.999	38	38	38	2	5	7	6	3	3	0	0	0	0	0	0	0	0	0	0	0	0	3	1	2	1	2	3	2	5	7	6	3	3	0	0	0	0	0	0	0
sp|O15027|SC16A_HUMAN	O15027	SC16A_HUMAN	SEC16A	2357	Homo sapiens	1:Experimental evidence at protein level	Protein transport protein Sec16A	1	0.999	1288	1288	1288	47	51	64	46	45	40	55	70	63	116	124	128	58	47	67	43	45	43	28	25	22	22	19	20	47	51	64	46	45	40	55	70	63	116	124	128	58
sp|O15031|PLXB2_HUMAN	O15031	PLXB2_HUMAN	PLXNB2	1838	Homo sapiens	1:Experimental evidence at protein level	Plexin-B2	1	0.999	6	6	6	1	2	1	0	0	0	0	0	0	0	0	0	0	0	0	0	1	0	0	0	0	1	0	0	1	2	1	0	0	0	0	0	0	0	0	0	0
sp|O15040|TCPR2_HUMAN	O15040	TCPR2_HUMAN	TECPR2	1411	Homo sapiens	1:Experimental evidence at protein level	Tectonin beta-propeller repeat-containing protein 2	0.9134	0.9976	2	2	2	0	0	0	1	0	1	0	0	0	0	0	0	0	0	0	0	0	0	0	0	0	0	0	0	0	0	0	1	0	1	0	0	0	0	0	0	0
sp|O15042|SR140_HUMAN	O15042	SR140_HUMAN	U2SURP	1029	Homo sapiens	1:Experimental evidence at protein level	U2 snRNP-associated SURP motif-containing protein	1	0.999	1928	1906	1928	61	60	69	62	65	56	90	88	94	88	100	108	100	105	110	81	79	82	76	77	69	80	58	70	61	59	69	61	64	55	88	86	93	88	99	106	98
sp|O15047|SET1A_HUMAN	O15047	SET1A_HUMAN	SETD1A	1707	Homo sapiens	1:Experimental evidence at protein level	Histone-lysine N-methyltransferase SETD1A	1	0.999	504	473	504	13	17	11	16	19	16	30	28	33	12	17	14	20	21	26	41	38	38	14	21	17	16	12	14	12	16	10	15	18	14	29	26	32	11	15	13	19
sp|O15056|SYNJ2_HUMAN	O15056	SYNJ2_HUMAN	SYNJ2	1496	Homo sapiens	1:Experimental evidence at protein level	Synaptojanin-2	1	0.999	46	46	46	4	1	0	5	2	4	0	0	0	0	1	1	0	0	0	0	0	0	4	3	3	7	5	6	4	1	0	5	2	4	0	0	0	0	1	1	0
sp|O15060|ZBT39_HUMAN	O15060	ZBT39_HUMAN	ZBTB39	712	Homo sapiens	1:Experimental evidence at protein level	Zinc finger and BTB domain-containing protein 39	1	0.999	105	103	105	0	3	2	2	2	1	8	4	13	2	1	1	6	11	8	13	11	7	1	2	2	1	1	3	0	3	2	1	2	1	8	4	13	2	1	1	6
sp|O15062|ZBTB5_HUMAN	O15062	ZBTB5_HUMAN	ZBTB5	677	Homo sapiens	1:Experimental evidence at protein level	Zinc finger and BTB domain-containing protein 5	1	0.999	93	93	93	1	0	0	1	1	0	6	12	13	4	2	3	6	5	8	8	8	8	1	1	2	1	1	1	1	0	0	1	1	0	6	12	13	4	2	3	6
sp|O15063|GRRE1_HUMAN	O15063	GRRE1_HUMAN	GARRE1	1070	Homo sapiens	1:Experimental evidence at protein level	Granule associated Rac and RHOG effector protein 1	1	0.999	86	86	86	4	7	7	7	11	13	0	2	0	10	7	7	0	0	0	0	1	0	1	2	1	2	4	0	4	7	7	7	11	13	0	2	0	10	7	7	0
sp|O15067|PUR4_HUMAN	O15067	PUR4_HUMAN	PFAS	1338	Homo sapiens	1:Experimental evidence at protein level	Phosphoribosylformylglycinamidine synthase	1	0.999	402	402	402	28	30	33	20	22	24	3	3	5	21	13	10	11	9	2	12	6	12	25	24	26	22	20	21	28	30	33	20	22	24	3	3	5	21	13	10	11
sp|O15075|DCLK1_HUMAN	O15075	DCLK1_HUMAN	DCLK1	740	Homo sapiens	1:Experimental evidence at protein level	Serine/threonine-protein kinase DCLK1	0.9627	0.999	7	7	7	2	2	0	0	0	0	1	0	0	1	0	0	0	0	0	0	0	0	0	1	0	0	0	0	2	2	0	0	0	0	1	0	0	1	0	0	0
sp|O15078|CE290_HUMAN	O15078	CE290_HUMAN	CEP290	2479	Homo sapiens	1:Experimental evidence at protein level	Centrosomal protein of 290 kDa	1	0.999	15	15	15	0	1	1	2	5	2	1	0	0	0	0	0	0	0	0	0	0	0	0	1	1	0	0	1	0	1	1	2	5	2	1	0	0	0	0	0	0
sp|O15084|ANR28_HUMAN	O15084	ANR28_HUMAN	ANKRD28	1053	Homo sapiens	1:Experimental evidence at protein level	Serine/threonine-protein phosphatase 6 regulatory ankyrin repeat subunit A	1	0.999	340	317	340	20	23	26	21	18	23	7	11	12	9	8	10	7	2	7	10	5	11	20	19	18	19	17	17	17	22	24	19	15	21	6	10	12	9	8	8	7
sp|O15085|ARHGB_HUMAN	O15085	ARHGB_HUMAN	ARHGEF11	1522	Homo sapiens	1:Experimental evidence at protein level	Rho guanine nucleotide exchange factor 11	1	0.999	29	29	29	2	4	3	4	4	4	0	0	0	0	0	0	0	0	0	0	0	0	2	2	1	1	0	2	2	4	3	4	4	4	0	0	0	0	0	0	0
sp|O15090|ZN536_HUMAN	O15090	ZN536_HUMAN	ZNF536	1300	Homo sapiens	1:Experimental evidence at protein level	Zinc finger protein 536	1	0.999	809	745	809	5	6	7	6	8	7	62	61	67	12	18	30	61	62	70	81	70	60	12	24	19	27	16	18	3	4	5	4	5	7	60	60	61	11	17	24	59
sp|O15091|MRPP3_HUMAN	O15091	MRPP3_HUMAN	PRORP	583	Homo sapiens	1:Experimental evidence at protein level	Mitochondrial ribonuclease P catalytic subunit	0.9997	0.999	18	18	18	3	2	1	0	0	1	0	1	1	0	1	0	1	0	3	0	1	0	0	2	0	1	0	0	3	2	1	0	0	1	0	1	1	0	1	0	1
sp|O15111|IKKA_HUMAN	O15111	IKKA_HUMAN	CHUK	745	Homo sapiens	1:Experimental evidence at protein level	Inhibitor of nuclear factor kappa-B kinase subunit alpha	1	0.999	13	13	13	1	2	3	0	0	0	0	2	0	1	0	0	0	0	1	0	0	1	0	0	0	0	2	0	1	2	3	0	0	0	0	2	0	1	0	0	0
sp|O15116|LSM1_HUMAN	O15116	LSM1_HUMAN	LSM1	133	Homo sapiens	1:Experimental evidence at protein level	U6 snRNA-associated Sm-like protein LSm1	1	0.999	133	133	133	5	6	7	7	9	7	3	7	5	9	11	8	3	2	3	4	3	2	5	5	5	5	6	6	5	6	7	7	9	7	3	7	5	9	11	8	3
sp|O15119|TBX3_HUMAN	O15119	TBX3_HUMAN	TBX3	743	Homo sapiens	1:Experimental evidence at protein level	T-box transcription factor TBX3	1	0.999	222	207	222	0	1	0	0	1	0	15	24	14	7	6	11	13	17	15	21	15	18	11	12	6	5	8	2	0	1	0	0	1	0	13	23	13	6	5	10	11
sp|O15121|DEGS1_HUMAN	O15121	DEGS1_HUMAN	DEGS1	323	Homo sapiens	1:Experimental evidence at protein level	Sphingolipid delta(4)-desaturase DES1	0.9996	0.9967	28	28	28	1	2	0	1	0	2	1	3	1	0	0	2	0	2	1	1	0	2	1	2	3	1	1	1	1	2	0	1	0	2	1	3	1	0	0	2	0
sp|O15126|SCAM1_HUMAN	O15126	SCAM1_HUMAN	SCAMP1	338	Homo sapiens	1:Experimental evidence at protein level	Secretory carrier-associated membrane protein 1	1	0.999	18	18	18	1	1	1	0	1	1	0	0	0	2	2	0	0	1	1	0	0	2	0	1	0	1	3	0	1	1	1	0	1	1	0	0	0	2	2	0	0
sp|O15127|SCAM2_HUMAN	O15127	SCAM2_HUMAN	SCAMP2	329	Homo sapiens	1:Experimental evidence at protein level	Secretory carrier-associated membrane protein 2	1	0.999	15	15	15	0	0	0	0	0	1	0	1	0	2	1	0	0	2	2	1	2	3	0	0	0	0	0	0	0	0	0	0	0	1	0	1	0	2	1	0	0
sp|O15131|IMA6_HUMAN	O15131	IMA6_HUMAN	KPNA5	539	Homo sapiens	1:Experimental evidence at protein level	Importin subunit alpha-6	1	0.999	28	28	326	2	1	1	1	2	1	1	0	0	2	6	5	0	0	0	0	0	1	1	2	2	0	0	0	2	1	1	1	2	1	1	0	0	2	6	5	0
sp|O15143|ARC1B_HUMAN	O15143	ARC1B_HUMAN	ARPC1B	372	Homo sapiens	1:Experimental evidence at protein level	Actin-related protein 2/3 complex subunit 1B	1	0.999	81	81	91	7	5	4	4	3	4	3	1	2	3	0	4	3	2	1	3	1	3	5	4	5	5	3	6	7	5	4	4	3	4	3	1	2	3	0	4	3
sp|O15144|ARPC2_HUMAN	O15144	ARPC2_HUMAN	ARPC2	300	Homo sapiens	1:Experimental evidence at protein level	Actin-related protein 2/3 complex subunit 2	1	0.999	128	128	128	10	11	12	8	6	8	3	2	1	4	2	1	2	2	3	4	3	4	6	10	7	8	6	5	10	11	12	8	6	8	3	2	1	4	2	1	2
sp|O15145|ARPC3_HUMAN	O15145	ARPC3_HUMAN	ARPC3	178	Homo sapiens	1:Experimental evidence at protein level	Actin-related protein 2/3 complex subunit 3	1	0.999	35	35	35	2	1	4	1	1	1	3	0	3	0	1	2	2	0	4	2	2	1	1	2	2	0	0	0	2	1	4	1	1	1	3	0	3	0	1	2	2
sp|O15160|RPAC1_HUMAN	O15160	RPAC1_HUMAN	POLR1C	346	Homo sapiens	1:Experimental evidence at protein level	DNA-directed RNA polymerases I and III subunit RPAC1	1	0.999	70	70	70	2	2	2	3	3	3	3	2	2	1	2	3	6	5	2	4	7	2	3	3	1	3	4	2	2	2	2	3	3	3	3	2	2	1	2	3	6
sp|O15164|TIF1A_HUMAN	O15164	TIF1A_HUMAN	TRIM24	1050	Homo sapiens	1:Experimental evidence at protein level	Transcription intermediary factor 1-alpha	1	0.999	1087	1036	1090	15	23	31	19	26	21	70	72	78	23	28	35	56	65	67	79	86	74	43	41	32	37	33	33	14	21	30	18	25	20	68	68	75	21	27	34	52
sp|O15169|AXIN1_HUMAN	O15169	AXIN1_HUMAN	AXIN1	862	Homo sapiens	1:Experimental evidence at protein level	Axin-1	0.9987	0.9987	6	6	6	1	0	0	1	1	0	0	0	0	0	0	0	0	0	0	0	0	1	1	0	0	0	0	1	1	0	0	1	1	0	0	0	0	0	0	0	0
sp|O15173|PGRC2_HUMAN	O15173	PGRC2_HUMAN	PGRMC2	223	Homo sapiens	1:Experimental evidence at protein level	Membrane-associated progesterone receptor component 2	1	0.999	12	12	16	0	0	0	0	1	1	0	0	0	0	0	0	0	1	0	0	2	1	1	2	0	1	1	1	0	0	0	0	1	1	0	0	0	0	0	0	0
sp|O15182|CETN3_HUMAN	O15182	CETN3_HUMAN	CETN3	167	Homo sapiens	1:Experimental evidence at protein level	Centrin-3	1	0.999	34	34	34	2	2	1	3	1	2	1	2	1	1	1	1	2	1	2	1	1	1	2	1	2	1	1	1	2	2	1	3	1	2	1	2	1	1	1	1	2
sp|O15209|ZBT22_HUMAN	O15209	ZBT22_HUMAN	ZBTB22	634	Homo sapiens	1:Experimental evidence at protein level	Zinc finger and BTB domain-containing protein 22	1	0.999	27	27	27	0	0	0	0	0	0	3	6	3	0	0	0	2	1	4	4	1	1	0	0	1	0	1	0	0	0	0	0	0	0	3	6	3	0	0	0	2
sp|O15212|PFD6_HUMAN	O15212	PFD6_HUMAN	PFDN6	129	Homo sapiens	1:Experimental evidence at protein level	Prefoldin subunit 6	1	0.999	192	192	192	10	8	13	9	10	11	4	4	2	10	9	9	5	6	3	9	10	9	9	9	11	8	9	5	10	8	13	9	10	11	4	4	2	10	9	9	5
sp|O15213|WDR46_HUMAN	O15213	WDR46_HUMAN	WDR46	610	Homo sapiens	1:Experimental evidence at protein level	WD repeat-containing protein 46	1	0.999	15	15	15	0	1	0	1	0	1	0	2	0	0	0	1	0	1	1	1	0	0	1	1	1	1	1	1	0	1	0	1	0	1	0	2	0	0	0	1	0
sp|O15226|NKRF_HUMAN	O15226	NKRF_HUMAN	NKRF	690	Homo sapiens	1:Experimental evidence at protein level	NF-kappa-B-repressing factor	1	0.999	771	771	771	18	24	30	24	26	17	29	36	32	49	43	46	34	27	32	39	32	29	32	38	34	36	33	31	18	24	30	24	26	17	29	36	32	49	43	46	34
sp|O15228|GNPAT_HUMAN	O15228	GNPAT_HUMAN	GNPAT	680	Homo sapiens	1:Experimental evidence at protein level	Dihydroxyacetone phosphate acyltransferase	1	0.999	12	12	12	0	0	3	0	2	1	0	0	0	0	0	0	0	0	0	0	0	0	0	0	1	1	2	2	0	0	3	0	2	1	0	0	0	0	0	0	0
sp|O15231|ZN185_HUMAN	O15231	ZN185_HUMAN	ZNF185	689	Homo sapiens	1:Experimental evidence at protein level	Zinc finger protein 185	0.9973	0.999	5	5	5	0	0	0	0	1	0	0	0	0	0	0	0	0	0	0	0	0	0	0	2	0	1	1	0	0	0	0	0	1	0	0	0	0	0	0	0	0
sp|O15234|CASC3_HUMAN	O15234	CASC3_HUMAN	CASC3	703	Homo sapiens	1:Experimental evidence at protein level	Protein CASC3	0.9999	0.999	14	14	14	0	0	1	0	0	0	0	0	0	1	1	2	0	0	0	2	1	0	1	1	1	1	1	1	0	0	1	0	0	0	0	0	0	1	1	2	0
sp|O15235|RT12_HUMAN	O15235	RT12_HUMAN	MRPS12	138	Homo sapiens	1:Experimental evidence at protein level	Small ribosomal subunit protein uS12m	1	0.999	9	9	9	0	0	0	0	0	0	0	0	1	0	0	0	1	3	2	1	1	0	0	0	0	0	0	0	0	0	0	0	0	0	0	0	1	0	0	0	1
sp|O15254|ACOX3_HUMAN	O15254	ACOX3_HUMAN	ACOX3	700	Homo sapiens	1:Experimental evidence at protein level	Peroxisomal acyl-coenzyme A oxidase 3	0.8154	0.9942	2	2	2	1	0	0	0	0	0	0	0	0	0	0	0	0	0	0	0	0	0	0	0	1	0	0	0	1	0	0	0	0	0	0	0	0	0	0	0	0
sp|O15258|RER1_HUMAN	O15258	RER1_HUMAN	RER1	196	Homo sapiens	1:Experimental evidence at protein level	Protein RER1	0.9999	0.999	12	12	12	1	0	0	0	0	0	0	0	0	1	0	0	0	3	2	2	2	0	0	0	1	0	0	0	1	0	0	0	0	0	0	0	0	1	0	0	0
sp|O15260|SURF4_HUMAN	O15260	SURF4_HUMAN	SURF4	269	Homo sapiens	1:Experimental evidence at protein level	Surfeit locus protein 4	1	0.999	36	36	36	2	1	2	0	2	1	2	1	2	1	2	2	2	1	3	1	3	2	2	2	1	0	1	0	2	1	2	0	2	1	2	1	2	1	2	2	2
sp|O15264|MK13_HUMAN	O15264	MK13_HUMAN	MAPK13	365	Homo sapiens	1:Experimental evidence at protein level	Mitogen-activated protein kinase 13	1	0.999	61	52	61	7	9	5	3	2	4	1	1	0	0	0	1	0	0	0	0	1	0	4	5	3	5	6	4	6	8	4	3	2	3	1	1	0	0	0	1	0
sp|O15265|ATX7_HUMAN	O15265	ATX7_HUMAN	ATXN7	892	Homo sapiens	1:Experimental evidence at protein level	Ataxin-7	1	0.999	93	93	93	0	0	0	1	2	2	10	11	11	2	1	2	5	4	7	9	9	6	1	2	0	4	2	2	0	0	0	1	2	2	10	11	11	2	1	2	5
sp|O15269|SPTC1_HUMAN	O15269	SPTC1_HUMAN	SPTLC1	473	Homo sapiens	1:Experimental evidence at protein level	Serine palmitoyltransferase 1	1	0.999	133	133	133	5	4	8	3	3	2	8	8	5	4	4	6	2	8	7	7	7	5	7	7	10	5	5	3	5	4	8	3	3	2	8	8	5	4	4	6	2
sp|O15270|SPTC2_HUMAN	O15270	SPTC2_HUMAN	SPTLC2	562	Homo sapiens	1:Experimental evidence at protein level	Serine palmitoyltransferase 2	0.9627	0.999	3	3	3	0	0	0	0	0	0	0	0	0	0	0	0	0	2	0	0	1	0	0	0	0	0	0	0	0	0	0	0	0	0	0	0	0	0	0	0	0
sp|O15294|OGT1_HUMAN	O15294	OGT1_HUMAN	OGT	1046	Homo sapiens	1:Experimental evidence at protein level	UDP-N-acetylglucosamine--peptide N-acetylglucosaminyltransferase 110 kDa subunit	1	0.999	2439	2439	2439	78	73	91	68	76	81	110	142	153	106	106	105	148	110	134	155	133	115	74	87	81	71	69	73	78	73	91	68	76	81	110	142	153	106	106	105	148
sp|O15318|RPC7_HUMAN	O15318	RPC7_HUMAN	POLR3G	223	Homo sapiens	1:Experimental evidence at protein level	DNA-directed RNA polymerase III subunit RPC7	0.9627	0.999	29	29	29	1	1	1	2	4	2	1	0	0	2	0	0	0	0	0	1	1	2	1	2	2	2	2	2	1	1	1	2	4	2	1	0	0	2	0	0	0
sp|O15321|TM9S1_HUMAN	O15321	TM9S1_HUMAN	TM9SF1	606	Homo sapiens	2:Experimental evidence at transcript level	Transmembrane 9 superfamily member 1	0.9579	0.9989	1	1	1	0	0	0	0	0	0	0	0	0	0	0	0	0	0	1	0	0	0	0	0	0	0	0	0	0	0	0	0	0	0	0	0	0	0	0	0	0
sp|O15347|HMGB3_HUMAN	O15347	HMGB3_HUMAN	HMGB3	200	Homo sapiens	1:Experimental evidence at protein level	High mobility group protein B3	1	0.999	45	45	45	1	1	0	0	1	0	5	1	1	0	1	0	3	4	1	3	1	2	3	3	3	5	4	2	1	1	0	0	1	0	5	1	1	0	1	0	3
sp|O15350|P73_HUMAN	O15350	P73_HUMAN	TP73	636	Homo sapiens	1:Experimental evidence at protein level	Tumor protein p73	1	0.999	53	53	53	0	0	0	1	0	0	3	9	4	1	1	1	6	6	6	2	4	3	0	1	0	1	3	1	0	0	0	1	0	0	3	9	4	1	1	1	6
sp|O15355|PPM1G_HUMAN	O15355	PPM1G_HUMAN	PPM1G	546	Homo sapiens	1:Experimental evidence at protein level	Protein phosphatase 1G	1	0.999	668	668	668	28	30	28	20	20	24	33	44	46	15	19	12	38	24	23	35	27	19	31	41	28	26	35	22	28	30	28	20	20	24	33	44	46	15	19	12	38
sp|O15357|SHIP2_HUMAN	O15357	SHIP2_HUMAN	INPPL1	1258	Homo sapiens	1:Experimental evidence at protein level	Phosphatidylinositol 3,4,5-trisphosphate 5-phosphatase 2	1	0.999	23	23	23	1	1	1	5	1	4	0	0	0	0	0	0	0	0	0	0	0	0	1	2	2	2	1	2	1	1	1	5	1	4	0	0	0	0	0	0	0
sp|O15360|FANCA_HUMAN	O15360	FANCA_HUMAN	FANCA	1455	Homo sapiens	1:Experimental evidence at protein level	Fanconi anemia group A protein	1	0.999	60	60	60	2	6	2	4	6	6	0	2	2	1	1	0	0	0	0	1	1	1	5	2	3	1	7	7	2	6	2	4	6	6	0	2	2	1	1	0	0
sp|O15371|EIF3D_HUMAN	O15371	EIF3D_HUMAN	EIF3D	548	Homo sapiens	1:Experimental evidence at protein level	Eukaryotic translation initiation factor 3 subunit D	1	0.999	418	418	418	17	19	24	20	15	18	15	22	20	13	14	14	16	16	16	21	23	19	15	16	15	19	18	13	17	19	24	20	15	18	15	22	20	13	14	14	16
sp|O15372|EIF3H_HUMAN	O15372	EIF3H_HUMAN	EIF3H	352	Homo sapiens	1:Experimental evidence at protein level	Eukaryotic translation initiation factor 3 subunit H	1	0.999	369	369	369	19	23	26	16	16	18	15	16	15	13	10	12	11	12	11	18	13	11	18	20	14	14	16	12	19	23	26	16	16	18	15	16	15	13	10	12	11
sp|O15379|HDAC3_HUMAN	O15379	HDAC3_HUMAN	HDAC3	428	Homo sapiens	1:Experimental evidence at protein level	Histone deacetylase 3	1	0.999	804	804	822	10	14	15	15	15	12	47	50	49	42	43	43	62	47	51	58	49	50	26	23	23	18	17	25	10	14	15	15	15	12	47	50	49	42	43	43	62
sp|O15381|NVL_HUMAN	O15381	NVL_HUMAN	NVL	856	Homo sapiens	1:Experimental evidence at protein level	Nuclear valosin-containing protein-like	1	0.999	374	374	400	16	12	13	11	15	11	25	19	28	8	10	13	15	18	21	20	21	16	15	14	14	15	13	11	16	12	13	11	15	11	25	19	28	8	10	13	15
sp|O15397|IPO8_HUMAN	O15397	IPO8_HUMAN	IPO8	1037	Homo sapiens	1:Experimental evidence at protein level	Importin-8	1	0.999	96	96	96	4	5	5	5	8	4	2	4	3	8	2	5	1	0	3	3	0	5	4	4	5	2	8	6	4	5	5	5	8	4	2	4	3	8	2	5	1
sp|O15400|STX7_HUMAN	O15400	STX7_HUMAN	STX7	261	Homo sapiens	1:Experimental evidence at protein level	Syntaxin-7	1	0.999	12	12	12	0	0	0	0	0	0	0	0	0	0	1	0	0	4	4	0	3	0	0	0	0	0	0	0	0	0	0	0	0	0	0	0	0	0	1	0	0
sp|O15409|FOXP2_HUMAN	O15409	FOXP2_HUMAN	FOXP2	715	Homo sapiens	1:Experimental evidence at protein level	Forkhead box protein P2	1	0.999	410	396	410	2	0	0	0	2	1	28	30	30	11	14	19	28	20	31	33	28	36	19	15	15	15	17	16	2	0	0	0	2	1	25	28	28	11	14	19	27
sp|O15417|TNC18_HUMAN	O15417	TNC18_HUMAN	TNRC18	2968	Homo sapiens	1:Experimental evidence at protein level	Trinucleotide repeat-containing gene 18 protein	1	0.999	419	418	419	2	0	2	1	1	0	32	30	33	20	22	18	39	36	46	41	29	28	4	4	5	12	7	7	2	0	2	1	1	0	32	30	33	20	22	18	39
sp|O15439|MRP4_HUMAN	O15439	MRP4_HUMAN	ABCC4	1325	Homo sapiens	1:Experimental evidence at protein level	ATP-binding cassette sub-family C member 4	1	0.999	13	13	13	1	0	2	0	0	1	1	0	0	0	0	0	0	3	1	0	1	0	2	0	0	0	1	0	1	0	2	0	0	1	1	0	0	0	0	0	0
sp|O15446|RPA34_HUMAN	O15446	RPA34_HUMAN	POLR1G	510	Homo sapiens	1:Experimental evidence at protein level	DNA-directed RNA polymerase I subunit RPA34	1	0.999	3	3	3	0	0	0	0	0	0	0	0	0	0	0	0	0	1	1	0	1	0	0	0	0	0	0	0	0	0	0	0	0	0	0	0	0	0	0	0	0
sp|O15460|P4HA2_HUMAN	O15460	P4HA2_HUMAN	P4HA2	535	Homo sapiens	1:Experimental evidence at protein level	Prolyl 4-hydroxylase subunit alpha-2	1	0.999	9	9	9	0	0	0	0	0	2	0	0	0	0	2	0	0	1	1	0	0	1	0	0	0	2	0	0	0	0	0	0	0	2	0	0	0	0	2	0	0
sp|O15498|YKT6_HUMAN	O15498	YKT6_HUMAN	YKT6	198	Homo sapiens	1:Experimental evidence at protein level	Synaptobrevin homolog YKT6	1	0.999	43	43	43	4	3	5	1	2	3	0	1	0	1	2	0	0	0	0	2	1	0	5	3	4	1	3	2	4	3	5	1	2	3	0	1	0	1	2	0	0
sp|O15504|NUP42_HUMAN	O15504	NUP42_HUMAN	NUP42	423	Homo sapiens	1:Experimental evidence at protein level	Nucleoporin NUP42	1	0.999	72	72	72	4	3	6	5	3	5	1	1	1	4	5	4	4	3	4	1	0	2	4	3	4	1	1	3	4	3	6	5	3	5	1	1	1	4	5	4	4
sp|O15511|ARPC5_HUMAN	O15511	ARPC5_HUMAN	ARPC5	151	Homo sapiens	1:Experimental evidence at protein level	Actin-related protein 2/3 complex subunit 5	1	0.999	39	39	39	3	3	9	4	3	2	0	0	0	0	0	0	0	0	0	0	0	0	2	1	3	6	2	1	3	3	9	4	3	2	0	0	0	0	0	0	0
sp|O15514|RPB4_HUMAN	O15514	RPB4_HUMAN	POLR2D	142	Homo sapiens	1:Experimental evidence at protein level	DNA-directed RNA polymerase II subunit RPB4	1	0.999	12	12	12	0	1	1	1	1	2	0	1	0	0	0	0	0	0	0	0	1	0	0	0	0	1	2	1	0	1	1	1	1	2	0	1	0	0	0	0	0
sp|O15516|CLOCK_HUMAN	O15516	CLOCK_HUMAN	CLOCK	846	Homo sapiens	1:Experimental evidence at protein level	Circadian locomoter output cycles protein kaput	1	0.999	27	27	27	0	1	0	0	0	0	1	1	3	0	0	0	4	0	0	2	1	2	1	2	1	4	2	2	0	1	0	0	0	0	1	1	3	0	0	0	4
sp|O15525|MAFG_HUMAN	O15525	MAFG_HUMAN	MAFG	162	Homo sapiens	1:Experimental evidence at protein level	Transcription factor MafG	0.9611	0.999	1	0	1	0	0	0	0	0	0	0	0	0	0	0	0	1	0	0	0	0	0	0	0	0	0	0	0	0	0	0	0	0	0	0	0	0	0	0	0	0
sp|O15530|PDPK1_HUMAN	O15530	PDPK1_HUMAN	PDPK1	556	Homo sapiens	1:Experimental evidence at protein level	3-phosphoinositide-dependent protein kinase 1	1	0.999	5	0	5	2	1	0	0	0	0	0	0	0	0	0	0	0	0	0	0	0	0	2	0	0	0	0	0	0	0	0	0	0	0	0	0	0	0	0	0	0
sp|O15541|R113A_HUMAN	O15541	R113A_HUMAN	RNF113A	343	Homo sapiens	1:Experimental evidence at protein level	E3 ubiquitin-protein ligase RNF113A	1	0.999	169	140	169	10	9	9	6	5	9	4	10	11	7	9	5	4	3	4	4	6	5	7	8	6	11	11	6	8	7	7	5	5	7	2	8	9	6	8	4	3
sp|O15550|KDM6A_HUMAN	O15550	KDM6A_HUMAN	KDM6A	1401	Homo sapiens	1:Experimental evidence at protein level	Lysine-specific demethylase 6A	1	0.999	1248	925	1248	12	13	18	20	22	23	98	87	81	45	55	54	100	111	92	92	99	86	16	27	23	27	25	22	8	12	12	17	19	21	67	66	59	32	36	40	77
sp|O43143|DHX15_HUMAN	O43143	DHX15_HUMAN	DHX15	795	Homo sapiens	1:Experimental evidence at protein level	ATP-dependent RNA helicase DHX15	1	0.999	1342	1336	1342	38	51	56	43	44	53	59	65	70	56	73	76	65	78	72	63	64	62	43	42	34	53	42	40	38	51	56	43	44	53	59	65	69	56	73	75	64
sp|O43148|MCES_HUMAN	O43148	MCES_HUMAN	RNMT	476	Homo sapiens	1:Experimental evidence at protein level	mRNA cap guanine-N7 methyltransferase	1	0.999	23	23	23	0	0	0	0	1	0	1	1	1	0	1	1	1	1	1	1	1	1	1	2	1	3	3	1	0	0	0	0	1	0	1	1	1	0	1	1	1
sp|O43149|ZZEF1_HUMAN	O43149	ZZEF1_HUMAN	ZZEF1	2961	Homo sapiens	1:Experimental evidence at protein level	Zinc finger ZZ-type and EF-hand domain-containing protein 1	1	0.999	80	80	80	8	9	4	5	7	3	0	0	0	1	0	0	0	0	0	0	0	2	12	7	7	6	3	6	8	9	4	5	7	3	0	0	0	1	0	0	0
sp|O43150|ASAP2_HUMAN	O43150	ASAP2_HUMAN	ASAP2	1006	Homo sapiens	1:Experimental evidence at protein level	Arf-GAP with SH3 domain, ANK repeat and PH domain-containing protein 2	0.9627	0.999	3	3	4	0	1	1	0	0	1	0	0	0	0	0	0	0	0	0	0	0	0	0	0	0	0	0	0	0	1	1	0	0	1	0	0	0	0	0	0	0
sp|O43151|TET3_HUMAN	O43151	TET3_HUMAN	TET3	1795	Homo sapiens	1:Experimental evidence at protein level	Methylcytosine dioxygenase TET3	1	0.999	140	140	146	1	0	0	0	0	0	5	6	7	9	5	7	17	15	21	16	11	11	2	3	4	0	0	0	1	0	0	0	0	0	5	6	7	9	5	7	17
sp|O43156|TTI1_HUMAN	O43156	TTI1_HUMAN	TTI1	1089	Homo sapiens	1:Experimental evidence at protein level	TELO2-interacting protein 1 homolog	1	0.999	3	3	3	1	0	0	1	0	0	0	0	0	0	1	0	0	0	0	0	0	0	0	0	0	0	0	0	1	0	0	1	0	0	0	0	0	0	1	0	0
sp|O43159|RRP8_HUMAN	O43159	RRP8_HUMAN	RRP8	456	Homo sapiens	1:Experimental evidence at protein level	Ribosomal RNA-processing protein 8	1	0.999	151	151	151	2	4	9	4	5	5	8	6	9	7	8	5	12	10	6	11	10	11	3	3	4	2	3	4	2	4	9	4	5	5	8	6	9	7	8	5	12
sp|O43164|PJA2_HUMAN	O43164	PJA2_HUMAN	PJA2	708	Homo sapiens	1:Experimental evidence at protein level	E3 ubiquitin-protein ligase Praja-2	0.9627	0.999	9	9	21	0	1	3	2	1	2	0	0	0	0	0	0	0	0	0	0	0	0	0	0	0	0	0	0	0	1	3	2	1	2	0	0	0	0	0	0	0
sp|O43166|SI1L1_HUMAN	O43166	SI1L1_HUMAN	SIPA1L1	1804	Homo sapiens	1:Experimental evidence at protein level	Signal-induced proliferation-associated 1-like protein 1	1	0.999	6	6	22	0	1	1	0	3	0	0	0	1	0	0	0	0	0	0	0	0	0	0	0	0	0	0	0	0	1	1	0	3	0	0	0	1	0	0	0	0
sp|O43167|ZBT24_HUMAN	O43167	ZBT24_HUMAN	ZBTB24	697	Homo sapiens	1:Experimental evidence at protein level	Zinc finger and BTB domain-containing protein 24	1	0.999	4	4	4	1	0	0	0	0	0	1	0	1	0	0	0	0	0	0	0	0	0	1	0	0	0	0	0	1	0	0	0	0	0	1	0	1	0	0	0	0
sp|O43169|CYB5B_HUMAN	O43169	CYB5B_HUMAN	CYB5B	150	Homo sapiens	1:Experimental evidence at protein level	Cytochrome b5 type B	0.9627	0.999	7	7	7	0	0	0	0	0	1	0	0	0	0	0	0	0	2	1	1	1	1	0	0	0	0	0	0	0	0	0	0	0	1	0	0	0	0	0	0	0
sp|O43172|PRP4_HUMAN	O43172	PRP4_HUMAN	PRPF4	522	Homo sapiens	1:Experimental evidence at protein level	U4/U6 small nuclear ribonucleoprotein Prp4	1	0.999	806	806	806	24	28	29	30	35	39	38	35	35	35	36	33	36	41	30	37	34	32	33	30	26	35	33	42	24	28	29	30	35	39	38	35	35	35	36	33	36
sp|O43175|SERA_HUMAN	O43175	SERA_HUMAN	PHGDH	533	Homo sapiens	1:Experimental evidence at protein level	D-3-phosphoglycerate dehydrogenase	1	0.999	282	282	282	22	12	15	6	15	13	7	7	8	17	14	5	9	14	9	8	11	13	13	14	13	12	13	12	22	12	15	6	15	13	7	7	8	17	14	5	9
sp|O43181|NDUS4_HUMAN	O43181	NDUS4_HUMAN	NDUFS4	175	Homo sapiens	1:Experimental evidence at protein level	NADH dehydrogenase [ubiquinone] iron-sulfur protein 4, mitochondrial	0.9577	0.9989	1	1	1	0	0	0	0	0	0	0	0	0	0	0	0	0	0	1	0	0	0	0	0	0	0	0	0	0	0	0	0	0	0	0	0	0	0	0	0	0
sp|O43237|DC1L2_HUMAN	O43237	DC1L2_HUMAN	DYNC1LI2	492	Homo sapiens	1:Experimental evidence at protein level	Cytoplasmic dynein 1 light intermediate chain 2	1	0.999	176	176	189	12	13	14	12	14	10	0	1	0	4	2	3	1	0	0	1	1	2	15	15	19	13	12	12	12	13	14	12	14	10	0	1	0	4	2	3	1
sp|O43242|PSMD3_HUMAN	O43242	PSMD3_HUMAN	PSMD3	534	Homo sapiens	1:Experimental evidence at protein level	26S proteasome non-ATPase regulatory subunit 3	1	0.999	332	332	332	21	23	16	13	16	14	10	14	11	11	16	6	16	15	16	17	12	17	11	7	13	11	15	11	21	23	16	13	16	14	10	14	11	11	16	6	16
sp|O43251|RFOX2_HUMAN	O43251	RFOX2_HUMAN	RBFOX2	390	Homo sapiens	1:Experimental evidence at protein level	RNA binding protein fox-1 homolog 2	1	0.999	77	15	77	0	0	0	0	0	0	5	4	4	7	11	7	6	5	6	6	4	6	0	4	0	0	0	2	0	0	0	0	0	0	1	1	1	0	1	1	2
sp|O43252|PAPS1_HUMAN	O43252	PAPS1_HUMAN	PAPSS1	624	Homo sapiens	1:Experimental evidence at protein level	Bifunctional 3'-phosphoadenosine 5'-phosphosulfate synthase 1	0.9999	0.999	15	15	15	1	1	0	1	2	1	0	0	0	1	0	0	0	0	0	0	0	0	1	1	1	1	2	2	1	1	0	1	2	1	0	0	0	1	0	0	0
sp|O43257|ZNHI1_HUMAN	O43257	ZNHI1_HUMAN	ZNHIT1	154	Homo sapiens	1:Experimental evidence at protein level	Zinc finger HIT domain-containing protein 1	1	0.999	30	30	30	0	0	0	2	2	2	2	3	3	0	0	0	3	1	2	3	1	4	0	0	0	1	1	0	0	0	0	2	2	2	2	3	3	0	0	0	3
sp|O43264|ZW10_HUMAN	O43264	ZW10_HUMAN	ZW10	779	Homo sapiens	1:Experimental evidence at protein level	Centromere/kinetochore protein zw10 homolog	1	0.999	63	63	63	3	6	5	6	4	4	2	1	0	2	2	2	1	1	1	1	1	2	3	2	2	6	2	4	3	6	5	6	4	4	2	1	0	2	2	2	1
sp|O43290|SNUT1_HUMAN	O43290	SNUT1_HUMAN	SART1	800	Homo sapiens	1:Experimental evidence at protein level	U4/U6.U5 tri-snRNP-associated protein 1	1	0.999	296	296	296	4	8	13	10	10	13	14	12	13	10	9	9	13	13	11	12	12	15	19	21	16	12	16	11	4	8	13	10	10	13	14	12	13	10	9	9	13
sp|O43291|SPIT2_HUMAN	O43291	SPIT2_HUMAN	SPINT2	252	Homo sapiens	1:Experimental evidence at protein level	Kunitz-type protease inhibitor 2	0.9627	0.999	17	17	17	3	0	0	0	1	1	0	0	0	3	2	0	0	1	1	0	0	1	0	0	1	1	0	2	3	0	0	0	1	1	0	0	0	3	2	0	0
sp|O43292|GPAA1_HUMAN	O43292	GPAA1_HUMAN	GPAA1	621	Homo sapiens	1:Experimental evidence at protein level	Glycosylphosphatidylinositol anchor attachment 1 protein	0.9619	0.999	3	3	3	0	0	0	0	0	0	0	0	0	0	0	0	0	1	0	1	1	0	0	0	0	0	0	0	0	0	0	0	0	0	0	0	0	0	0	0	0
sp|O43293|DAPK3_HUMAN	O43293	DAPK3_HUMAN	DAPK3	454	Homo sapiens	1:Experimental evidence at protein level	Death-associated protein kinase 3	1	0.999	53	32	53	5	6	3	5	5	5	0	0	0	0	1	0	0	0	0	0	0	0	5	3	3	4	4	4	4	4	2	3	2	2	0	0	0	0	1	0	0
sp|O43294|TGFI1_HUMAN	O43294	TGFI1_HUMAN	TGFB1I1	461	Homo sapiens	1:Experimental evidence at protein level	Transforming growth factor beta-1-induced transcript 1 protein	0.7924	0.9933	2	2	2	0	1	1	0	0	0	0	0	0	0	0	0	0	0	0	0	0	0	0	0	0	0	0	0	0	1	1	0	0	0	0	0	0	0	0	0	0
sp|O43298|ZBT43_HUMAN	O43298	ZBT43_HUMAN	ZBTB43	467	Homo sapiens	1:Experimental evidence at protein level	Zinc finger and BTB domain-containing protein 43	1	0.999	28	28	28	0	0	0	0	0	0	3	1	5	0	0	0	5	5	1	2	5	1	0	0	0	0	0	0	0	0	0	0	0	0	3	1	5	0	0	0	5
sp|O43303|CP110_HUMAN	O43303	CP110_HUMAN	CCP110	1012	Homo sapiens	1:Experimental evidence at protein level	Centriolar coiled-coil protein of 110 kDa	1	0.999	171	171	171	15	15	17	17	23	18	2	7	3	9	7	13	0	1	1	1	1	5	7	3	3	2	0	1	15	15	17	17	23	18	2	7	3	9	7	13	0
sp|O43307|ARHG9_HUMAN	O43307	ARHG9_HUMAN	ARHGEF9	516	Homo sapiens	1:Experimental evidence at protein level	Rho guanine nucleotide exchange factor 9	0.8472	0.9954	1	0	1	1	0	0	0	0	0	0	0	0	0	0	0	0	0	0	0	0	0	0	0	0	0	0	0	0	0	0	0	0	0	0	0	0	0	0	0	0
sp|O43314|VIP2_HUMAN	O43314	VIP2_HUMAN	PPIP5K2	1243	Homo sapiens	1:Experimental evidence at protein level	Inositol hexakisphosphate and diphosphoinositol-pentakisphosphate kinase 2	1	0.999	177	148	177	18	18	23	10	10	9	1	3	3	3	0	0	2	1	0	1	2	3	16	16	13	8	10	7	14	16	20	8	7	8	1	2	3	3	0	0	2
sp|O43318|M3K7_HUMAN	O43318	M3K7_HUMAN	MAP3K7	606	Homo sapiens	1:Experimental evidence at protein level	Mitogen-activated protein kinase kinase kinase 7	1	0.999	398	398	398	30	35	32	20	27	24	6	11	10	26	26	24	9	11	10	8	9	8	10	13	12	15	11	11	30	35	32	20	27	24	6	11	10	26	26	24	9
sp|O43324|MCA3_HUMAN	O43324	MCA3_HUMAN	EEF1E1	174	Homo sapiens	1:Experimental evidence at protein level	Eukaryotic translation elongation factor 1 epsilon-1	1	0.999	101	101	101	4	5	8	3	4	3	4	4	4	4	3	4	5	6	5	4	4	5	7	3	4	3	2	3	4	5	8	3	4	3	4	4	4	4	3	4	5
sp|O43347|MSI1H_HUMAN	O43347	MSI1H_HUMAN	MSI1	362	Homo sapiens	1:Experimental evidence at protein level	RNA-binding protein Musashi homolog 1	1	0.999	139	126	139	1	3	5	1	0	0	5	7	7	9	11	10	5	5	7	7	5	8	10	9	6	9	4	5	0	2	5	1	0	0	5	6	7	8	10	9	4
sp|O43353|RIPK2_HUMAN	O43353	RIPK2_HUMAN	RIPK2	540	Homo sapiens	1:Experimental evidence at protein level	Receptor-interacting serine/threonine-protein kinase 2	1	0.999	10	10	10	0	1	2	1	2	2	0	0	0	0	0	0	0	0	0	0	0	0	0	0	0	1	1	0	0	1	2	1	2	2	0	0	0	0	0	0	0
sp|O43365|HXA3_HUMAN	O43365	HXA3_HUMAN	HOXA3	443	Homo sapiens	1:Experimental evidence at protein level	Homeobox protein Hox-A3	0.9943	0.999	1	1	4	0	0	0	0	0	0	0	0	0	0	0	0	0	0	0	1	0	0	0	0	0	0	0	0	0	0	0	0	0	0	0	0	0	0	0	0	0
sp|O43379|WDR62_HUMAN	O43379	WDR62_HUMAN	WDR62	1518	Homo sapiens	1:Experimental evidence at protein level	WD repeat-containing protein 62	1	0.999	161	161	161	17	19	23	19	16	20	0	0	0	4	2	2	1	0	0	2	1	0	8	4	5	8	5	5	17	19	23	19	16	20	0	0	0	4	2	2	1
sp|O43390|HNRPR_HUMAN	O43390	HNRPR_HUMAN	HNRNPR	633	Homo sapiens	1:Experimental evidence at protein level	Heterogeneous nuclear ribonucleoprotein R	1	0.999	547	480	547	16	17	23	20	26	18	19	24	34	31	31	29	34	26	30	22	29	29	18	14	20	13	12	12	13	14	20	17	22	16	17	22	31	26	29	26	30
sp|O43395|PRPF3_HUMAN	O43395	PRPF3_HUMAN	PRPF3	683	Homo sapiens	1:Experimental evidence at protein level	U4/U6 small nuclear ribonucleoprotein Prp3	1	0.999	686	686	686	23	25	26	29	30	32	31	34	29	28	34	22	24	21	27	26	26	28	29	32	34	31	32	33	23	25	26	29	30	32	31	34	29	28	34	22	24
sp|O43396|TXNL1_HUMAN	O43396	TXNL1_HUMAN	TXNL1	289	Homo sapiens	1:Experimental evidence at protein level	Thioredoxin-like protein 1	1	0.999	211	211	211	26	24	28	15	15	14	3	5	3	3	2	5	14	7	15	10	9	7	1	1	1	2	1	0	26	24	28	15	15	14	3	5	3	3	2	5	14
sp|O43399|TPD54_HUMAN	O43399	TPD54_HUMAN	TPD52L2	206	Homo sapiens	1:Experimental evidence at protein level	Tumor protein D54	1	0.999	94	94	94	2	3	7	3	6	6	2	3	2	4	6	3	0	3	5	2	3	6	5	3	5	6	6	3	2	3	7	3	6	6	2	3	2	4	6	3	0
sp|O43402|EMC8_HUMAN	O43402	EMC8_HUMAN	EMC8	210	Homo sapiens	1:Experimental evidence at protein level	ER membrane protein complex subunit 8	1	0.999	22	22	22	1	1	2	1	1	1	0	0	0	2	1	0	0	1	3	0	0	1	1	0	0	1	3	2	1	1	2	1	1	1	0	0	0	2	1	0	0
sp|O43422|P52K_HUMAN	O43422	P52K_HUMAN	THAP12	761	Homo sapiens	1:Experimental evidence at protein level	52 kDa repressor of the inhibitor of the protein kinase	1	0.999	18	18	18	0	0	0	0	0	0	1	1	0	0	0	0	0	0	0	0	0	1	1	1	3	4	2	4	0	0	0	0	0	0	1	1	0	0	0	0	0
sp|O43426|SYNJ1_HUMAN	O43426	SYNJ1_HUMAN	SYNJ1	1573	Homo sapiens	1:Experimental evidence at protein level	Synaptojanin-1	1	0.999	92	92	92	11	12	15	8	8	9	0	0	1	1	2	0	0	0	0	0	1	0	4	4	9	4	1	2	11	12	15	8	8	9	0	0	1	1	2	0	0
sp|O43427|FIBP_HUMAN	O43427	FIBP_HUMAN	FIBP	364	Homo sapiens	1:Experimental evidence at protein level	Acidic fibroblast growth factor intracellular-binding protein	1	0.999	7	7	7	0	0	0	1	2	3	0	0	0	0	0	0	0	0	0	0	0	0	0	0	0	0	1	0	0	0	0	1	2	3	0	0	0	0	0	0	0
sp|O43432|IF4G3_HUMAN	O43432	IF4G3_HUMAN	EIF4G3	1585	Homo sapiens	1:Experimental evidence at protein level	Eukaryotic translation initiation factor 4 gamma 3	1	0.999	410	410	553	21	29	31	33	35	25	8	11	6	22	20	22	8	8	7	8	7	7	16	18	15	22	15	16	21	29	31	33	35	25	8	11	6	22	20	22	8
sp|O43435|TBX1_HUMAN	O43435	TBX1_HUMAN	TBX1	398	Homo sapiens	1:Experimental evidence at protein level	T-box transcription factor TBX1	1	0.999	22	21	22	0	0	0	0	0	0	3	2	2	1	1	1	1	3	2	2	2	2	0	0	0	0	0	0	0	0	0	0	0	0	3	2	2	1	1	1	1
sp|O43439|MTG8R_HUMAN	O43439	MTG8R_HUMAN	CBFA2T2	604	Homo sapiens	1:Experimental evidence at protein level	Protein CBFA2T2	1	0.999	147	87	147	0	0	0	0	0	0	15	13	10	11	13	8	10	9	10	8	4	11	4	3	3	5	8	2	0	0	0	0	0	0	6	11	5	9	8	5	6
sp|O43447|PPIH_HUMAN	O43447	PPIH_HUMAN	PPIH	177	Homo sapiens	1:Experimental evidence at protein level	Peptidyl-prolyl cis-trans isomerase H	1	0.999	175	175	175	3	3	8	2	3	3	10	12	14	5	6	7	17	12	13	9	13	11	5	3	3	3	4	6	3	3	8	2	3	3	10	12	14	5	6	7	17
sp|O43474|KLF4_HUMAN	O43474	KLF4_HUMAN	KLF4	513	Homo sapiens	1:Experimental evidence at protein level	Krueppel-like factor 4	1	0.999	25	25	25	0	0	0	0	0	0	3	2	5	0	1	1	2	2	3	1	1	3	0	1	0	0	0	0	0	0	0	0	0	0	3	2	5	0	1	1	2
sp|O43482|MS18B_HUMAN	O43482	MS18B_HUMAN	OIP5	229	Homo sapiens	1:Experimental evidence at protein level	Protein Mis18-beta	1	0.999	28	28	28	1	0	1	2	0	0	0	0	0	1	1	0	1	0	0	0	0	0	3	6	4	4	2	2	1	0	1	2	0	0	0	0	0	1	1	0	1
sp|O43488|ARK72_HUMAN	O43488	ARK72_HUMAN	AKR7A2	359	Homo sapiens	1:Experimental evidence at protein level	Aflatoxin B1 aldehyde reductase member 2	1	0.999	34	18	34	1	0	0	1	0	0	0	0	0	5	3	1	1	1	1	3	4	2	1	3	2	1	2	2	1	0	0	1	0	0	0	0	0	4	1	0	0
sp|O43491|E41L2_HUMAN	O43491	E41L2_HUMAN	EPB41L2	1005	Homo sapiens	1:Experimental evidence at protein level	Band 4.1-like protein 2	1	0.999	448	410	448	26	36	36	30	30	27	6	5	5	9	9	7	5	8	9	11	7	8	27	36	32	35	22	22	22	30	33	26	27	23	6	5	5	9	9	7	5
sp|O43497|CAC1G_HUMAN	O43497	CAC1G_HUMAN	CACNA1G	2377	Homo sapiens	1:Experimental evidence at protein level	Voltage-dependent T-type calcium channel subunit alpha-1G	0.8632	0.9959	2	2	2	1	0	0	0	0	0	0	0	0	0	1	0	0	0	0	0	0	0	0	0	0	0	0	0	1	0	0	0	0	0	0	0	0	0	1	0	0
sp|O43502|RA51C_HUMAN	O43502	RA51C_HUMAN	RAD51C	376	Homo sapiens	1:Experimental evidence at protein level	DNA repair protein RAD51 homolog 3	1	0.999	42	42	42	1	1	1	1	3	0	1	3	2	2	0	2	1	2	3	2	2	1	4	2	2	2	2	2	1	1	1	1	3	0	1	3	2	2	0	2	1
sp|O43504|LTOR5_HUMAN	O43504	LTOR5_HUMAN	LAMTOR5	91	Homo sapiens	1:Experimental evidence at protein level	Ragulator complex protein LAMTOR5	1	0.999	24	24	24	1	1	2	2	2	1	0	0	0	0	0	0	0	0	0	1	0	1	2	3	1	3	1	3	1	1	2	2	2	1	0	0	0	0	0	0	0
sp|O43513|MED7_HUMAN	O43513	MED7_HUMAN	MED7	233	Homo sapiens	1:Experimental evidence at protein level	Mediator of RNA polymerase II transcription subunit 7	1	0.999	17	17	17	0	0	1	0	0	0	2	2	1	1	1	3	1	1	0	0	1	1	0	1	1	0	0	0	0	0	1	0	0	0	2	2	1	1	1	3	1
sp|O43524|FOXO3_HUMAN	O43524	FOXO3_HUMAN	FOXO3	673	Homo sapiens	1:Experimental evidence at protein level	Forkhead box protein O3	1	0.999	24	23	24	3	1	3	3	2	1	0	0	0	0	0	1	0	0	0	0	0	1	2	1	2	0	3	1	3	1	3	3	2	1	0	0	0	0	0	1	0
sp|O43542|XRCC3_HUMAN	O43542	XRCC3_HUMAN	XRCC3	346	Homo sapiens	1:Experimental evidence at protein level	DNA repair protein XRCC3	0.9605	0.9989	2	2	2	1	0	0	0	0	0	0	0	0	0	0	0	0	0	0	0	0	0	0	0	1	0	0	0	1	0	0	0	0	0	0	0	0	0	0	0	0
sp|O43572|AKA10_HUMAN	O43572	AKA10_HUMAN	AKAP10	662	Homo sapiens	1:Experimental evidence at protein level	A-kinase anchor protein 10, mitochondrial	0.9625	0.999	1	1	1	0	0	0	0	0	1	0	0	0	0	0	0	0	0	0	0	0	0	0	0	0	0	0	0	0	0	0	0	0	1	0	0	0	0	0	0	0
sp|O43583|DENR_HUMAN	O43583	DENR_HUMAN	DENR	198	Homo sapiens	1:Experimental evidence at protein level	Density-regulated protein	1	0.999	85	85	85	4	6	4	3	3	3	2	2	2	5	4	4	4	4	1	1	1	4	5	4	5	5	4	5	4	6	4	3	3	3	2	2	2	5	4	4	4
sp|O43592|XPOT_HUMAN	O43592	XPOT_HUMAN	XPOT	962	Homo sapiens	1:Experimental evidence at protein level	Exportin-T	1	0.999	180	180	180	6	6	6	3	5	2	13	12	13	4	2	5	13	7	17	14	9	12	7	4	6	6	5	3	6	6	6	3	5	2	13	12	13	4	2	5	13
sp|O43615|TIM44_HUMAN	O43615	TIM44_HUMAN	TIMM44	452	Homo sapiens	1:Experimental evidence at protein level	Mitochondrial import inner membrane translocase subunit TIM44	1	0.999	288	288	288	12	15	22	8	12	10	8	14	12	14	15	13	16	11	21	11	13	14	6	11	11	9	5	5	12	15	22	8	12	10	8	14	12	14	15	13	16
sp|O43617|TPPC3_HUMAN	O43617	TPPC3_HUMAN	TRAPPC3	180	Homo sapiens	1:Experimental evidence at protein level	Trafficking protein particle complex subunit 3	1	0.999	40	40	40	4	3	2	3	3	3	1	2	1	2	1	0	0	0	0	0	0	0	2	2	3	3	3	2	4	3	2	3	3	3	1	2	1	2	1	0	0
sp|O43660|PLRG1_HUMAN	O43660	PLRG1_HUMAN	PLRG1	514	Homo sapiens	1:Experimental evidence at protein level	Pleiotropic regulator 1	1	0.999	99	99	99	1	4	7	5	3	7	3	6	4	6	6	4	2	1	3	2	3	3	4	8	4	4	5	4	1	4	7	5	3	7	3	6	4	6	6	4	2
sp|O43663|PRC1_HUMAN	O43663	PRC1_HUMAN	PRC1	620	Homo sapiens	1:Experimental evidence at protein level	Protein regulator of cytokinesis 1	1	0.999	48	48	49	2	0	0	1	0	0	3	3	1	3	2	0	0	0	2	0	2	3	4	4	5	6	4	3	2	0	0	1	0	0	3	3	1	3	2	0	0
sp|O43665|RGS10_HUMAN	O43665	RGS10_HUMAN	RGS10	181	Homo sapiens	1:Experimental evidence at protein level	Regulator of G-protein signaling 10	1	0.999	77	77	77	3	1	5	5	3	5	3	2	2	1	1	2	0	0	1	0	0	1	7	9	7	5	9	5	3	1	5	5	3	5	3	2	2	1	1	2	0
sp|O43670|ZN207_HUMAN	O43670	ZN207_HUMAN	ZNF207	478	Homo sapiens	1:Experimental evidence at protein level	BUB3-interacting and GLEBS motif-containing protein ZNF207	1	0.999	160	160	160	8	6	6	3	3	5	10	12	6	7	7	10	8	2	9	6	6	8	6	6	7	7	9	3	8	6	6	3	3	5	10	12	6	7	7	10	8
sp|O43678|NDUA2_HUMAN	O43678	NDUA2_HUMAN	NDUFA2	99	Homo sapiens	1:Experimental evidence at protein level	NADH dehydrogenase [ubiquinone] 1 alpha subcomplex subunit 2	0.9627	0.999	5	5	5	0	0	0	0	0	0	0	0	0	0	0	0	0	3	0	0	2	0	0	0	0	0	0	0	0	0	0	0	0	0	0	0	0	0	0	0	0
sp|O43681|GET3_HUMAN	O43681	GET3_HUMAN	GET3	348	Homo sapiens	1:Experimental evidence at protein level	ATPase GET3	1	0.999	57	57	57	0	2	7	3	6	8	0	0	0	1	3	0	1	0	2	0	2	1	2	2	3	3	6	5	0	2	7	3	6	8	0	0	0	1	3	0	1
sp|O43683|BUB1_HUMAN	O43683	BUB1_HUMAN	BUB1	1085	Homo sapiens	1:Experimental evidence at protein level	Mitotic checkpoint serine/threonine-protein kinase BUB1	1	0.999	21	21	21	2	2	2	2	2	2	0	1	1	0	1	0	0	0	0	1	0	0	1	1	2	1	0	0	2	2	2	2	2	2	0	1	1	0	1	0	0
sp|O43684|BUB3_HUMAN	O43684	BUB3_HUMAN	BUB3	328	Homo sapiens	1:Experimental evidence at protein level	Mitotic checkpoint protein BUB3	1	0.999	324	324	324	11	11	13	9	9	12	9	17	9	28	20	29	11	10	8	15	10	8	15	17	20	10	13	10	11	11	13	9	9	12	9	17	9	28	20	29	11
sp|O43707|ACTN4_HUMAN	O43707	ACTN4_HUMAN	ACTN4	911	Homo sapiens	1:Experimental evidence at protein level	Alpha-actinin-4	1	0.999	80	12	80	2	3	5	2	5	2	0	3	1	4	3	2	5	4	4	4	5	2	4	6	4	3	4	3	0	0	1	0	0	0	0	0	0	0	1	0	1
sp|O43715|TRIA1_HUMAN	O43715	TRIA1_HUMAN	TRIAP1	76	Homo sapiens	1:Experimental evidence at protein level	TP53-regulated inhibitor of apoptosis 1	1	0.999	20	20	20	0	1	2	0	0	0	0	0	0	0	0	0	0	0	0	0	0	0	3	3	3	2	5	1	0	1	2	0	0	0	0	0	0	0	0	0	0
sp|O43719|HTSF1_HUMAN	O43719	HTSF1_HUMAN	HTATSF1	755	Homo sapiens	1:Experimental evidence at protein level	HIV Tat-specific factor 1	1	0.999	216	216	216	8	6	9	3	9	3	8	9	7	8	10	10	12	14	9	10	9	6	15	15	10	9	11	6	8	6	9	3	9	3	8	9	7	8	10	10	12
sp|O43747|AP1G1_HUMAN	O43747	AP1G1_HUMAN	AP1G1	822	Homo sapiens	1:Experimental evidence at protein level	AP-1 complex subunit gamma-1	1	0.999	13	13	13	2	2	3	0	2	0	0	0	0	0	2	0	0	0	0	0	1	0	1	0	0	0	0	0	2	2	3	0	2	0	0	0	0	0	2	0	0
sp|O43765|SGTA_HUMAN	O43765	SGTA_HUMAN	SGTA	313	Homo sapiens	1:Experimental evidence at protein level	Small glutamine-rich tetratricopeptide repeat-containing protein alpha	1	0.999	110	110	110	5	5	8	3	4	6	0	2	1	6	7	2	1	7	7	4	3	6	4	6	5	9	2	7	5	5	8	3	4	6	0	2	1	6	7	2	1
sp|O43768|ENSA_HUMAN	O43768	ENSA_HUMAN	ENSA	121	Homo sapiens	1:Experimental evidence at protein level	Alpha-endosulfine	1	0.999	471	461	471	25	27	25	22	24	20	11	11	17	14	9	17	8	6	5	11	12	12	39	31	33	35	33	24	25	27	24	22	24	20	10	11	16	14	9	17	7
sp|O43776|SYNC_HUMAN	O43776	SYNC_HUMAN	NARS1	548	Homo sapiens	1:Experimental evidence at protein level	Asparagine--tRNA ligase, cytoplasmic	1	0.999	74	74	74	9	6	6	1	5	2	2	3	0	0	0	0	2	1	1	3	0	2	5	7	7	5	4	3	9	6	6	1	5	2	2	3	0	0	0	0	2
sp|O43791|SPOP_HUMAN	O43791	SPOP_HUMAN	SPOP	374	Homo sapiens	1:Experimental evidence at protein level	Speckle-type POZ protein	0.9784	0.999	6	6	6	1	0	0	0	0	0	0	0	0	1	1	1	0	0	0	0	0	0	0	0	1	0	1	0	1	0	0	0	0	0	0	0	0	1	1	1	0
sp|O43795|MYO1B_HUMAN	O43795	MYO1B_HUMAN	MYO1B	1136	Homo sapiens	1:Experimental evidence at protein level	Unconventional myosin-Ib	1	0.999	77	67	77	9	10	9	4	7	13	0	1	0	1	0	0	1	1	0	2	2	2	4	4	1	4	0	2	9	8	8	4	7	11	0	1	0	1	0	0	0
sp|O43805|SSNA1_HUMAN	O43805	SSNA1_HUMAN	SSNA1	119	Homo sapiens	1:Experimental evidence at protein level	Microtubule nucleation factor SSNA1	1	0.999	7	7	7	0	1	1	0	2	1	0	0	0	0	0	0	0	0	0	0	0	0	0	1	0	1	0	0	0	1	1	0	2	1	0	0	0	0	0	0	0
sp|O43808|PM34_HUMAN	O43808	PM34_HUMAN	SLC25A17	307	Homo sapiens	1:Experimental evidence at protein level	Peroxisomal membrane protein PMP34	1	0.999	21	21	21	3	3	5	1	5	4	0	0	0	0	0	0	0	0	0	0	0	0	0	0	0	0	0	0	3	3	5	1	5	4	0	0	0	0	0	0	0
sp|O43809|CPSF5_HUMAN	O43809	CPSF5_HUMAN	NUDT21	227	Homo sapiens	1:Experimental evidence at protein level	Cleavage and polyadenylation specificity factor subunit 5	1	0.999	762	762	762	30	32	29	25	30	24	29	27	29	57	53	53	30	36	37	30	31	25	33	24	27	26	23	22	30	32	29	25	30	24	29	27	29	57	53	53	30
sp|O43813|LANC1_HUMAN	O43813	LANC1_HUMAN	LANCL1	399	Homo sapiens	1:Experimental evidence at protein level	Glutathione S-transferase LANCL1	1	0.999	119	119	119	4	9	7	1	2	2	6	8	7	4	5	4	9	5	7	8	7	8	3	3	3	2	2	3	4	9	7	1	2	2	6	8	7	4	5	4	9
sp|O43815|STRN_HUMAN	O43815	STRN_HUMAN	STRN	780	Homo sapiens	1:Experimental evidence at protein level	Striatin	1	0.999	549	549	549	30	34	32	51	47	52	7	11	7	14	12	15	8	3	8	7	9	12	29	34	28	38	31	30	30	34	32	51	47	52	7	11	7	14	12	15	8
sp|O43818|U3IP2_HUMAN	O43818	U3IP2_HUMAN	RRP9	475	Homo sapiens	1:Experimental evidence at protein level	U3 small nucleolar RNA-interacting protein 2	1	0.999	35	35	35	2	1	1	1	2	1	3	1	2	0	1	0	1	0	1	1	2	1	3	3	2	2	2	2	2	1	1	1	2	1	3	1	2	0	1	0	1
sp|O43819|SCO2_HUMAN	O43819	SCO2_HUMAN	SCO2	266	Homo sapiens	1:Experimental evidence at protein level	Protein SCO2 homolog, mitochondrial	1	0.999	16	16	16	0	1	2	1	3	2	0	0	0	1	0	0	0	0	0	0	0	0	0	3	1	0	1	1	0	1	2	1	3	2	0	0	0	1	0	0	0
sp|O43822|CF410_HUMAN	O43822	CF410_HUMAN	CFAP410	256	Homo sapiens	1:Experimental evidence at protein level	Cilia- and flagella-associated protein 410	1	0.999	10	10	10	1	0	1	0	0	0	1	0	0	0	0	0	0	0	0	1	0	1	2	0	0	1	1	1	1	0	1	0	0	0	1	0	0	0	0	0	0
sp|O43823|AKAP8_HUMAN	O43823	AKAP8_HUMAN	AKAP8	692	Homo sapiens	1:Experimental evidence at protein level	A-kinase anchor protein 8	1	0.999	112	112	112	3	2	3	2	2	2	3	2	5	11	22	17	6	4	5	4	5	3	2	1	1	2	2	3	3	2	3	2	2	2	3	2	5	11	22	17	6
sp|O43824|GTPB6_HUMAN	O43824	GTPB6_HUMAN	GTPBP6	516	Homo sapiens	1:Experimental evidence at protein level	Putative GTP-binding protein 6	0.9991	0.999	8	8	8	0	2	2	0	0	0	0	0	0	0	0	1	0	0	0	0	1	0	0	0	0	0	0	2	0	2	2	0	0	0	0	0	0	0	0	1	0
sp|O43829|ZBT14_HUMAN	O43829	ZBT14_HUMAN	ZBTB14	449	Homo sapiens	1:Experimental evidence at protein level	Zinc finger and BTB domain-containing protein 14	1	0.999	105	105	105	0	0	0	0	0	0	7	11	8	0	0	0	1	0	3	9	8	9	10	14	4	9	8	4	0	0	0	0	0	0	7	11	8	0	0	0	1
sp|O43837|IDH3B_HUMAN	O43837	IDH3B_HUMAN	IDH3B	385	Homo sapiens	1:Experimental evidence at protein level	Isocitrate dehydrogenase [NAD] subunit beta, mitochondrial	1	0.999	24	24	24	2	0	2	0	4	1	0	1	0	4	3	2	0	0	2	0	0	2	0	0	1	0	0	0	2	0	2	0	4	1	0	1	0	4	3	2	0
sp|O43847|NRDC_HUMAN	O43847	NRDC_HUMAN	NRDC	1151	Homo sapiens	1:Experimental evidence at protein level	Nardilysin	0.9991	0.9989	2	2	2	0	0	0	0	0	0	1	0	0	0	1	0	0	0	0	0	0	0	0	0	0	0	0	0	0	0	0	0	0	0	1	0	0	0	1	0	0
sp|O43852|CALU_HUMAN	O43852	CALU_HUMAN	CALU	315	Homo sapiens	1:Experimental evidence at protein level	Calumenin	1	0.999	193	193	193	6	9	9	6	6	4	6	6	9	12	6	3	11	14	13	12	12	7	9	10	8	9	5	1	6	9	9	6	6	4	6	6	9	12	6	3	11
sp|O43865|SAHH2_HUMAN	O43865	SAHH2_HUMAN	AHCYL1	530	Homo sapiens	1:Experimental evidence at protein level	S-adenosylhomocysteine hydrolase-like protein 1	1	0.999	46	28	78	2	2	3	2	2	4	2	2	2	1	1	0	2	2	2	2	2	1	2	1	2	4	2	1	1	1	1	1	1	4	1	1	1	1	1	0	1
sp|O43913|ORC5_HUMAN	O43913	ORC5_HUMAN	ORC5	435	Homo sapiens	1:Experimental evidence at protein level	Origin recognition complex subunit 5	1	0.999	323	323	323	20	21	21	30	27	31	8	13	7	2	2	2	5	5	3	10	6	8	13	9	10	25	21	24	20	21	21	30	27	31	8	13	7	2	2	2	5
sp|O43920|NDUS5_HUMAN	O43920	NDUS5_HUMAN	NDUFS5	106	Homo sapiens	1:Experimental evidence at protein level	NADH dehydrogenase [ubiquinone] iron-sulfur protein 5	1	0.999	8	8	8	0	0	1	0	0	0	0	1	0	1	1	0	0	2	0	0	0	1	0	0	0	1	0	0	0	0	1	0	0	0	0	1	0	1	1	0	0
sp|O43929|ORC4_HUMAN	O43929	ORC4_HUMAN	ORC4	436	Homo sapiens	1:Experimental evidence at protein level	Origin recognition complex subunit 4	1	0.999	76	76	76	5	3	7	3	6	4	2	3	2	4	4	1	2	1	2	4	1	2	3	2	2	4	5	4	5	3	7	3	6	4	2	3	2	4	4	1	2
sp|O43933|PEX1_HUMAN	O43933	PEX1_HUMAN	PEX1	1283	Homo sapiens	1:Experimental evidence at protein level	Peroxisomal ATPase PEX1	1	0.999	61	61	87	7	9	4	10	7	4	0	1	1	1	1	0	0	0	0	1	0	0	4	2	3	2	2	2	7	9	4	10	7	4	0	1	1	1	1	0	0
sp|O60216|RAD21_HUMAN	O60216	RAD21_HUMAN	RAD21	631	Homo sapiens	1:Experimental evidence at protein level	Double-strand-break repair protein rad21 homolog	1	0.999	117	94	117	2	4	2	2	1	2	9	10	10	1	5	5	10	11	10	7	7	10	0	1	3	2	0	3	2	2	1	2	1	2	7	8	9	0	4	3	9
sp|O60220|TIM8A_HUMAN	O60220	TIM8A_HUMAN	TIMM8A	97	Homo sapiens	1:Experimental evidence at protein level	Mitochondrial import inner membrane translocase subunit Tim8 A	1	0.999	9	9	9	0	0	0	0	0	0	0	0	1	0	0	0	0	2	3	0	1	1	0	0	0	0	0	1	0	0	0	0	0	0	0	0	1	0	0	0	0
sp|O60231|DHX16_HUMAN	O60231	DHX16_HUMAN	DHX16	1041	Homo sapiens	1:Experimental evidence at protein level	Pre-mRNA-splicing factor ATP-dependent RNA helicase DHX16	1	0.999	304	304	310	12	16	18	9	14	10	10	16	12	6	8	10	15	6	16	16	6	17	15	17	15	14	16	10	12	16	18	9	14	10	10	16	12	6	8	10	15
sp|O60232|ZNRD2_HUMAN	O60232	ZNRD2_HUMAN	ZNRD2	199	Homo sapiens	1:Experimental evidence at protein level	Protein ZNRD2	1	0.999	44	44	44	6	1	4	3	3	7	0	0	1	1	2	2	0	0	1	1	1	1	1	2	2	3	1	1	6	1	4	3	3	7	0	0	1	1	2	2	0
sp|O60237|MYPT2_HUMAN	O60237	MYPT2_HUMAN	PPP1R12B	982	Homo sapiens	1:Experimental evidence at protein level	Protein phosphatase 1 regulatory subunit 12B	0.8777	0.9964	2	2	3	0	0	0	0	0	0	0	0	0	0	0	0	0	0	0	0	0	0	0	1	1	0	0	0	0	0	0	0	0	0	0	0	0	0	0	0	0
sp|O60239|3BP5_HUMAN	O60239	3BP5_HUMAN	SH3BP5	455	Homo sapiens	1:Experimental evidence at protein level	SH3 domain-binding protein 5	0.9363	0.9982	2	2	2	1	0	0	0	0	0	0	0	0	0	0	0	0	0	0	0	0	0	0	0	0	1	0	0	1	0	0	0	0	0	0	0	0	0	0	0	0
sp|O60244|MED14_HUMAN	O60244	MED14_HUMAN	MED14	1454	Homo sapiens	1:Experimental evidence at protein level	Mediator of RNA polymerase II transcription subunit 14	1	0.999	505	505	505	9	9	12	8	12	9	38	43	41	21	17	15	42	34	44	36	34	31	10	8	11	7	6	8	9	9	12	8	12	9	38	43	41	21	17	15	42
sp|O60256|KPRB_HUMAN	O60256	KPRB_HUMAN	PRPSAP2	369	Homo sapiens	1:Experimental evidence at protein level	Phosphoribosyl pyrophosphate synthase-associated protein 2	1	0.999	22	22	22	0	2	2	0	0	0	0	0	2	1	0	0	2	3	2	2	2	2	0	0	2	0	0	0	0	2	2	0	0	0	0	0	2	1	0	0	2
sp|O60264|SMCA5_HUMAN	O60264	SMCA5_HUMAN	SMARCA5	1052	Homo sapiens	1:Experimental evidence at protein level	SWI/SNF-related matrix-associated actin-dependent regulator of chromatin subfamily A member 5	1	0.999	527	406	527	13	13	21	17	23	22	34	32	26	12	12	11	25	16	21	29	27	23	21	26	20	30	24	29	9	11	18	14	18	18	24	23	21	7	9	10	16
sp|O60271|JIP4_HUMAN	O60271	JIP4_HUMAN	SPAG9	1321	Homo sapiens	1:Experimental evidence at protein level	C-Jun-amino-terminal kinase-interacting protein 4	1	0.999	467	465	467	34	43	46	31	37	39	6	4	4	8	8	6	3	6	7	9	9	8	29	33	27	23	25	22	34	43	44	31	37	39	6	4	4	8	8	6	3
sp|O60281|ZN292_HUMAN	O60281	ZN292_HUMAN	ZNF292	2723	Homo sapiens	1:Experimental evidence at protein level	Zinc finger protein 292	1	0.999	161	161	161	0	0	0	0	0	0	17	9	34	0	1	1	12	12	12	21	25	16	0	0	1	0	0	0	0	0	0	0	0	0	17	9	34	0	1	1	12
sp|O60282|KIF5C_HUMAN	O60282	KIF5C_HUMAN	KIF5C	957	Homo sapiens	1:Experimental evidence at protein level	Kinesin heavy chain isoform 5C	1	0.999	39	37	103	5	6	2	5	4	3	0	0	0	0	0	0	0	0	0	0	0	0	4	3	3	2	1	1	5	6	2	3	4	3	0	0	0	0	0	0	0
sp|O60287|NPA1P_HUMAN	O60287	NPA1P_HUMAN	URB1	2271	Homo sapiens	1:Experimental evidence at protein level	Nucleolar pre-ribosomal-associated protein 1	1	0.999	143	143	143	9	5	10	18	11	11	8	4	4	3	1	1	4	5	2	4	3	1	5	7	4	7	7	9	9	5	10	18	11	11	8	4	4	3	1	1	4
sp|O60292|SI1L3_HUMAN	O60292	SI1L3_HUMAN	SIPA1L3	1781	Homo sapiens	1:Experimental evidence at protein level	Signal-induced proliferation-associated 1-like protein 3	1	0.999	184	184	187	14	25	18	19	15	15	2	1	2	11	13	15	0	1	0	2	0	0	5	8	10	2	4	2	14	25	18	19	15	15	2	1	2	11	13	15	0
sp|O60293|ZC3H1_HUMAN	O60293	ZC3H1_HUMAN	ZFC3H1	1989	Homo sapiens	1:Experimental evidence at protein level	Zinc finger C3H1 domain-containing protein	1	0.999	133	133	133	4	6	7	10	6	2	5	11	5	14	6	10	8	5	12	9	3	4	2	0	1	1	1	1	4	6	7	10	6	2	5	11	5	14	6	10	8
sp|O60296|TRAK2_HUMAN	O60296	TRAK2_HUMAN	TRAK2	914	Homo sapiens	1:Experimental evidence at protein level	Trafficking kinesin-binding protein 2	1	0.999	16	16	16	2	0	1	3	3	1	0	0	0	0	1	0	0	0	0	0	0	0	0	1	0	2	1	1	2	0	1	3	3	1	0	0	0	0	1	0	0
sp|O60299|LZTS3_HUMAN	O60299	LZTS3_HUMAN	LZTS3	673	Homo sapiens	2:Experimental evidence at transcript level	Leucine zipper putative tumor suppressor 3	0.9627	0.999	1	1	14	0	0	0	0	0	0	0	0	1	0	0	0	0	0	0	0	0	0	0	0	0	0	0	0	0	0	0	0	0	0	0	0	1	0	0	0	0
sp|O60306|AQR_HUMAN	O60306	AQR_HUMAN	AQR	1485	Homo sapiens	1:Experimental evidence at protein level	RNA helicase aquarius	1	0.999	651	651	651	31	20	16	37	46	47	19	30	14	31	20	15	22	8	22	17	15	15	42	21	31	44	49	39	31	20	16	37	46	47	19	30	14	31	20	15	22
sp|O60307|MAST3_HUMAN	O60307	MAST3_HUMAN	MAST3	1309	Homo sapiens	1:Experimental evidence at protein level	Microtubule-associated serine/threonine-protein kinase 3	1	0.999	24	24	30	2	1	1	3	1	1	0	1	0	2	1	2	0	0	0	0	0	0	2	0	1	1	1	4	2	1	1	3	1	1	0	1	0	2	1	2	0
sp|O60313|OPA1_HUMAN	O60313	OPA1_HUMAN	OPA1	960	Homo sapiens	1:Experimental evidence at protein level	Dynamin-like 120 kDa protein, mitochondrial	1	0.999	35	35	35	0	1	3	1	7	2	0	0	0	5	2	0	0	0	0	1	1	0	1	0	1	2	4	4	0	1	3	1	7	2	0	0	0	5	2	0	0
sp|O60315|ZEB2_HUMAN	O60315	ZEB2_HUMAN	ZEB2	1214	Homo sapiens	1:Experimental evidence at protein level	Zinc finger E-box-binding homeobox 2	1	0.999	379	331	379	1	3	1	2	1	0	27	31	33	4	4	10	27	32	30	41	45	29	12	10	8	8	11	9	1	2	1	2	1	0	26	28	31	3	4	9	26
sp|O60318|GANP_HUMAN	O60318	GANP_HUMAN	MCM3AP	1980	Homo sapiens	1:Experimental evidence at protein level	Germinal-center associated nuclear protein	1	0.999	524	524	524	23	25	25	26	33	24	31	24	22	32	44	51	23	19	16	17	8	16	9	17	6	11	12	10	23	25	25	26	33	24	31	24	22	32	44	51	23
sp|O60333|KIF1B_HUMAN	O60333	KIF1B_HUMAN	KIF1B	1816	Homo sapiens	1:Experimental evidence at protein level	Kinesin-like protein KIF1B	1	0.999	90	90	205	8	8	8	5	5	3	0	2	2	2	1	3	2	0	4	2	1	2	8	2	6	5	3	8	8	8	8	5	5	3	0	2	2	2	1	3	2
sp|O60341|KDM1A_HUMAN	O60341	KDM1A_HUMAN	KDM1A	852	Homo sapiens	1:Experimental evidence at protein level	Lysine-specific histone demethylase 1A	1	0.999	1212	1212	1212	22	25	32	29	25	25	76	80	79	41	48	43	75	75	81	73	81	68	38	39	41	35	40	41	22	25	32	29	25	25	76	80	79	41	48	43	75
sp|O60343|TBCD4_HUMAN	O60343	TBCD4_HUMAN	TBC1D4	1298	Homo sapiens	1:Experimental evidence at protein level	TBC1 domain family member 4	1	0.999	115	110	115	16	16	17	14	14	12	0	0	0	1	0	0	0	0	0	0	0	0	4	4	5	3	5	4	15	15	16	14	12	12	0	0	0	1	0	0	0
sp|O60346|PHLP1_HUMAN	O60346	PHLP1_HUMAN	PHLPP1	1717	Homo sapiens	1:Experimental evidence at protein level	PH domain leucine-rich repeat-containing protein phosphatase 1	1	0.999	6	6	6	1	1	1	0	0	0	0	0	0	0	1	0	0	0	0	0	0	0	2	0	0	0	0	0	1	1	1	0	0	0	0	0	0	0	1	0	0
sp|O60347|TBC12_HUMAN	O60347	TBC12_HUMAN	TBC1D12	775	Homo sapiens	1:Experimental evidence at protein level	TBC1 domain family member 12	1	0.999	21	21	21	1	1	1	1	2	1	0	0	0	1	1	1	0	0	0	0	0	0	1	1	1	2	3	3	1	1	1	1	2	1	0	0	0	1	1	1	0
sp|O60361|NDK8_HUMAN	O60361	NDK8_HUMAN	NME2P1	137	Homo sapiens	5:Protein uncertain	Putative nucleoside diphosphate kinase	0.9768	0.9959	9	9	225	1	0	0	0	1	2	0	0	0	0	0	0	0	0	0	0	0	0	1	0	1	1	1	1	1	0	0	0	1	2	0	0	0	0	0	0	0
sp|O60447|EVI5_HUMAN	O60447	EVI5_HUMAN	EVI5	810	Homo sapiens	1:Experimental evidence at protein level	Ecotropic viral integration site 5 protein homolog	0.9565	0.9988	1	1	1	0	0	0	1	0	0	0	0	0	0	0	0	0	0	0	0	0	0	0	0	0	0	0	0	0	0	0	1	0	0	0	0	0	0	0	0	0
sp|O60493|SNX3_HUMAN	O60493	SNX3_HUMAN	SNX3	162	Homo sapiens	1:Experimental evidence at protein level	Sorting nexin-3	0.9998	0.9989	7	7	7	0	1	2	0	1	0	0	0	1	0	0	0	0	0	0	0	0	0	1	0	0	0	1	0	0	1	2	0	1	0	0	0	1	0	0	0	0
sp|O60499|STX10_HUMAN	O60499	STX10_HUMAN	STX10	249	Homo sapiens	1:Experimental evidence at protein level	Syntaxin-10	0.9106	0.9964	2	1	2	0	0	0	0	0	1	0	0	0	1	0	0	0	0	0	0	0	0	0	0	0	0	0	0	0	0	0	0	0	0	0	0	0	1	0	0	0
sp|O60502|OGA_HUMAN	O60502	OGA_HUMAN	OGA	916	Homo sapiens	1:Experimental evidence at protein level	Protein O-GlcNAcase	1	0.999	302	302	302	22	17	19	15	19	19	7	4	5	6	3	6	3	2	3	6	4	5	25	27	27	20	21	17	22	17	19	15	19	19	7	4	5	6	3	6	3
sp|O60504|VINEX_HUMAN	O60504	VINEX_HUMAN	SORBS3	671	Homo sapiens	1:Experimental evidence at protein level	Vinexin	0.9999	0.999	5	5	5	0	1	0	0	0	0	0	0	0	0	0	0	0	0	0	0	0	0	0	0	2	0	2	0	0	1	0	0	0	0	0	0	0	0	0	0	0
sp|O60506|HNRPQ_HUMAN	O60506	HNRPQ_HUMAN	SYNCRIP	623	Homo sapiens	1:Experimental evidence at protein level	Heterogeneous nuclear ribonucleoprotein Q	1	0.999	385	385	452	11	14	15	13	12	12	18	15	19	17	24	18	22	25	23	21	21	15	10	12	12	16	8	12	11	14	15	13	12	12	18	15	19	17	24	18	22
sp|O60508|PRP17_HUMAN	O60508	PRP17_HUMAN	CDC40	579	Homo sapiens	1:Experimental evidence at protein level	Pre-mRNA-processing factor 17	1	0.999	13	13	13	1	0	1	0	1	1	0	2	0	1	0	0	0	0	0	0	0	0	1	1	2	1	0	1	1	0	1	0	1	1	0	2	0	1	0	0	0
sp|O60518|RNBP6_HUMAN	O60518	RNBP6_HUMAN	RANBP6	1105	Homo sapiens	1:Experimental evidence at protein level	Ran-binding protein 6	0.9613	0.999	1	1	2	0	0	0	0	0	0	0	0	0	0	0	0	0	0	0	0	0	1	0	0	0	0	0	0	0	0	0	0	0	0	0	0	0	0	0	0	0
sp|O60524|NEMF_HUMAN	O60524	NEMF_HUMAN	NEMF	1076	Homo sapiens	1:Experimental evidence at protein level	Ribosome quality control complex subunit NEMF	0.9999	0.999	13	13	13	1	2	1	0	1	2	0	0	0	0	0	0	0	0	0	0	0	0	1	2	2	1	0	0	1	2	1	0	1	2	0	0	0	0	0	0	0
sp|O60547|GMDS_HUMAN	O60547	GMDS_HUMAN	GMDS	372	Homo sapiens	1:Experimental evidence at protein level	GDP-mannose 4,6 dehydratase	0.9627	0.999	7	7	7	0	0	0	0	0	0	0	1	0	0	1	0	1	0	1	1	1	1	0	0	0	0	0	0	0	0	0	0	0	0	0	1	0	0	1	0	1
sp|O60548|FOXD2_HUMAN	O60548	FOXD2_HUMAN	FOXD2	495	Homo sapiens	1:Experimental evidence at protein level	Forkhead box protein D2	1	0.999	40	23	40	0	0	0	0	0	0	2	5	4	1	3	1	4	3	4	1	2	4	3	0	1	0	1	1	0	0	0	0	0	0	1	3	2	1	2	1	3
sp|O60551|NMT2_HUMAN	O60551	NMT2_HUMAN	NMT2	498	Homo sapiens	1:Experimental evidence at protein level	Glycylpeptide N-tetradecanoyltransferase 2	1	0.999	25	25	64	1	4	3	1	1	2	1	1	0	0	1	0	2	2	1	2	1	1	0	1	0	0	0	0	1	4	3	1	1	2	1	1	0	0	1	0	2
sp|O60563|CCNT1_HUMAN	O60563	CCNT1_HUMAN	CCNT1	726	Homo sapiens	1:Experimental evidence at protein level	Cyclin-T1	1	0.999	412	372	412	12	13	18	13	16	10	23	27	28	18	16	9	17	13	20	15	20	30	22	19	15	13	10	15	11	12	17	12	15	9	20	25	25	16	15	8	15
sp|O60566|BUB1B_HUMAN	O60566	BUB1B_HUMAN	BUB1B	1050	Homo sapiens	1:Experimental evidence at protein level	Mitotic checkpoint serine/threonine-protein kinase BUB1 beta	1	0.999	144	144	144	11	14	14	12	14	8	1	0	0	4	4	4	0	0	0	0	0	1	11	8	6	12	14	6	11	14	14	12	14	8	1	0	0	4	4	4	0
sp|O60568|PLOD3_HUMAN	O60568	PLOD3_HUMAN	PLOD3	738	Homo sapiens	1:Experimental evidence at protein level	Multifunctional procollagen lysine hydroxylase and glycosyltransferase LH3	0.9994	0.9983	2	2	2	0	0	1	0	0	0	0	0	0	0	0	0	0	0	0	0	0	1	0	0	0	0	0	0	0	0	1	0	0	0	0	0	0	0	0	0	0
sp|O60573|IF4E2_HUMAN	O60573	IF4E2_HUMAN	EIF4E2	245	Homo sapiens	1:Experimental evidence at protein level	Eukaryotic translation initiation factor 4E type 2	1	0.999	455	455	455	21	23	23	26	28	29	13	16	13	28	24	26	12	7	9	14	8	10	20	21	20	17	26	21	21	23	23	26	28	29	13	16	13	28	24	26	12
sp|O60583|CCNT2_HUMAN	O60583	CCNT2_HUMAN	CCNT2	730	Homo sapiens	1:Experimental evidence at protein level	Cyclin-T2	1	0.999	7	7	47	0	0	0	0	0	0	0	2	0	0	0	0	0	0	0	0	0	0	0	0	1	1	2	1	0	0	0	0	0	0	0	2	0	0	0	0	0
sp|O60610|DIAP1_HUMAN	O60610	DIAP1_HUMAN	DIAPH1	1272	Homo sapiens	1:Experimental evidence at protein level	Protein diaphanous homolog 1	1	0.999	289	289	289	17	20	23	25	27	22	5	3	8	4	4	6	4	3	3	5	7	5	17	15	14	17	19	16	17	20	23	25	27	22	5	3	8	4	4	6	4
sp|O60613|SEP15_HUMAN	O60613	SEP15_HUMAN	SELENOF	165	Homo sapiens	1:Experimental evidence at protein level	Selenoprotein F	0.9627	0.999	2	2	2	0	0	0	0	0	0	0	0	0	0	0	0	0	0	0	0	0	2	0	0	0	0	0	0	0	0	0	0	0	0	0	0	0	0	0	0	0
sp|O60645|EXOC3_HUMAN	O60645	EXOC3_HUMAN	EXOC3	745	Homo sapiens	1:Experimental evidence at protein level	Exocyst complex component 3	1	0.999	44	44	44	4	4	4	3	4	5	0	0	0	1	0	0	0	0	0	0	0	0	4	5	3	2	2	3	4	4	4	3	4	5	0	0	0	1	0	0	0
sp|O60663|LMX1B_HUMAN	O60663	LMX1B_HUMAN	LMX1B	402	Homo sapiens	1:Experimental evidence at protein level	LIM homeobox transcription factor 1-beta	0.9627	0.999	4	4	4	0	0	0	0	0	0	0	0	0	0	0	0	0	2	0	0	2	0	0	0	0	0	0	0	0	0	0	0	0	0	0	0	0	0	0	0	0
sp|O60664|PLIN3_HUMAN	O60664	PLIN3_HUMAN	PLIN3	434	Homo sapiens	1:Experimental evidence at protein level	Perilipin-3	1	0.999	18	18	18	2	2	2	1	1	2	0	0	0	0	0	0	0	0	0	1	0	1	1	1	1	1	1	1	2	2	2	1	1	2	0	0	0	0	0	0	0
sp|O60673|REV3L_HUMAN	O60673	REV3L_HUMAN	REV3L	3130	Homo sapiens	1:Experimental evidence at protein level	DNA polymerase zeta catalytic subunit	0.9968	0.999	11	11	11	0	0	0	0	0	0	2	1	0	0	0	0	0	1	1	2	0	2	0	0	0	0	1	1	0	0	0	0	0	0	2	1	0	0	0	0	0
sp|O60678|ANM3_HUMAN	O60678	ANM3_HUMAN	PRMT3	531	Homo sapiens	1:Experimental evidence at protein level	Protein arginine N-methyltransferase 3	1	0.999	8	8	8	1	0	3	0	1	1	0	0	0	0	0	0	0	0	0	0	0	0	0	0	0	0	1	1	1	0	3	0	1	1	0	0	0	0	0	0	0
sp|O60684|IMA7_HUMAN	O60684	IMA7_HUMAN	KPNA6	536	Homo sapiens	1:Experimental evidence at protein level	Importin subunit alpha-7	1	0.999	485	171	485	23	11	13	17	22	23	18	21	21	26	23	21	22	19	20	18	19	17	25	19	20	21	23	23	8	3	3	6	10	8	7	9	8	8	8	8	7
sp|O60701|UGDH_HUMAN	O60701	UGDH_HUMAN	UGDH	494	Homo sapiens	1:Experimental evidence at protein level	UDP-glucose 6-dehydrogenase	1	0.999	33	33	33	2	3	1	2	1	3	0	1	0	0	0	1	1	0	0	0	0	1	4	2	3	2	5	1	2	3	1	2	1	3	0	1	0	0	0	1	1
sp|O60716|CTND1_HUMAN	O60716	CTND1_HUMAN	CTNND1	968	Homo sapiens	1:Experimental evidence at protein level	Catenin delta-1	1	0.999	180	180	180	5	13	13	13	14	13	1	2	2	8	11	5	1	9	4	3	2	6	9	12	8	9	9	8	5	13	13	13	14	13	1	2	2	8	11	5	1
sp|O60725|ICMT_HUMAN	O60725	ICMT_HUMAN	ICMT	284	Homo sapiens	1:Experimental evidence at protein level	Protein-S-isoprenylcysteine O-methyltransferase	1	0.999	10	10	10	0	0	1	0	0	0	1	1	0	0	0	1	0	0	0	2	1	2	1	0	0	0	0	0	0	0	1	0	0	0	1	1	0	0	0	1	0
sp|O60749|SNX2_HUMAN	O60749	SNX2_HUMAN	SNX2	519	Homo sapiens	1:Experimental evidence at protein level	Sorting nexin-2	1	0.999	34	34	34	2	2	5	1	1	4	0	0	0	1	1	0	0	1	2	2	0	2	2	1	1	1	2	3	2	2	5	1	1	4	0	0	0	1	1	0	0
sp|O60762|DPM1_HUMAN	O60762	DPM1_HUMAN	DPM1	260	Homo sapiens	1:Experimental evidence at protein level	Dolichol-phosphate mannosyltransferase subunit 1	1	0.999	174	174	174	8	6	11	5	6	8	7	10	5	7	8	8	5	6	9	11	11	10	5	7	4	6	6	5	8	6	11	5	6	8	7	10	5	7	8	8	5
sp|O60763|USO1_HUMAN	O60763	USO1_HUMAN	USO1	962	Homo sapiens	1:Experimental evidence at protein level	General vesicular transport factor p115	1	0.999	54	54	54	1	1	1	4	4	7	0	1	0	3	1	0	0	1	0	0	0	1	4	2	3	6	9	5	1	1	1	4	4	7	0	1	0	3	1	0	0
sp|O60783|RT14_HUMAN	O60783	RT14_HUMAN	MRPS14	128	Homo sapiens	1:Experimental evidence at protein level	Small ribosomal subunit protein uS14m	1	0.999	48	48	48	1	1	2	1	2	2	2	3	1	2	3	4	2	2	2	2	2	5	1	1	2	3	1	1	1	1	2	1	2	2	2	3	1	2	3	4	2
sp|O60784|TOM1_HUMAN	O60784	TOM1_HUMAN	TOM1	492	Homo sapiens	1:Experimental evidence at protein level	Target of Myb1 membrane trafficking protein	0.9998	0.999	13	13	13	1	1	1	0	0	1	0	0	0	0	1	0	0	0	0	0	1	0	1	1	1	1	2	1	1	1	1	0	0	1	0	0	0	0	1	0	0
sp|O60814|H2B1K_HUMAN	O60814	H2B1K_HUMAN	H2BC12	126	Homo sapiens	1:Experimental evidence at protein level	Histone H2B type 1-K	0.9999	0.999	209	0	209	3	7	11	7	6	9	11	13	11	8	10	9	11	11	8	10	11	12	5	11	7	7	7	4	0	0	0	0	0	0	0	0	0	0	0	0	0
sp|O60825|F262_HUMAN	O60825	F262_HUMAN	PFKFB2	505	Homo sapiens	1:Experimental evidence at protein level	6-phosphofructo-2-kinase/fructose-2,6-bisphosphatase 2	0.9991	0.999	4	1	4	2	0	0	0	0	0	0	0	0	1	0	0	0	0	0	0	0	1	0	0	0	0	0	0	0	0	0	0	0	0	0	0	0	0	0	0	0
sp|O60826|CCD22_HUMAN	O60826	CCD22_HUMAN	CCDC22	627	Homo sapiens	1:Experimental evidence at protein level	Coiled-coil domain-containing protein 22	1	0.999	64	64	64	9	9	7	4	5	4	0	0	1	1	0	0	0	0	0	0	0	0	4	5	8	3	1	3	9	9	7	4	5	4	0	0	1	1	0	0	0
sp|O60828|PQBP1_HUMAN	O60828	PQBP1_HUMAN	PQBP1	265	Homo sapiens	1:Experimental evidence at protein level	Polyglutamine-binding protein 1	1	0.999	116	116	116	3	5	7	3	7	4	5	4	4	5	4	6	8	4	6	6	5	6	2	4	4	5	6	3	3	5	7	3	7	4	5	4	4	5	4	6	8
sp|O60830|TI17B_HUMAN	O60830	TI17B_HUMAN	TIMM17B	172	Homo sapiens	1:Experimental evidence at protein level	Mitochondrial import inner membrane translocase subunit Tim17-B	0.9627	0.999	2	2	2	0	0	1	0	0	0	0	0	0	0	1	0	0	0	0	0	0	0	0	0	0	0	0	0	0	0	1	0	0	0	0	0	0	0	1	0	0
sp|O60831|PRAF2_HUMAN	O60831	PRAF2_HUMAN	PRAF2	178	Homo sapiens	1:Experimental evidence at protein level	PRA1 family protein 2	0.9123	0.9975	1	1	1	0	0	0	0	0	0	0	0	0	0	0	0	0	0	0	0	1	0	0	0	0	0	0	0	0	0	0	0	0	0	0	0	0	0	0	0	0
sp|O60832|DKC1_HUMAN	O60832	DKC1_HUMAN	DKC1	514	Homo sapiens	1:Experimental evidence at protein level	H/ACA ribonucleoprotein complex subunit DKC1	1	0.999	245	245	245	6	6	8	9	10	9	11	14	11	10	10	10	11	12	14	13	9	12	12	9	10	11	9	9	6	6	8	9	10	9	11	14	11	10	10	10	11
sp|O60841|IF2P_HUMAN	O60841	IF2P_HUMAN	EIF5B	1220	Homo sapiens	1:Experimental evidence at protein level	Eukaryotic translation initiation factor 5B	1	0.999	910	910	910	64	68	68	73	68	68	10	17	11	11	11	12	8	10	11	18	15	16	55	59	50	65	60	62	64	68	68	73	68	68	10	17	11	11	11	12	8
sp|O60858|TRI13_HUMAN	O60858	TRI13_HUMAN	TRIM13	407	Homo sapiens	1:Experimental evidence at protein level	E3 ubiquitin-protein ligase TRIM13	1	0.999	3	3	3	0	1	1	0	0	0	0	0	0	0	0	0	0	0	0	0	0	0	0	1	0	0	0	0	0	1	1	0	0	0	0	0	0	0	0	0	0
sp|O60869|EDF1_HUMAN	O60869	EDF1_HUMAN	EDF1	148	Homo sapiens	1:Experimental evidence at protein level	Endothelial differentiation-related factor 1	1	0.999	23	23	23	1	1	0	0	0	0	0	0	0	0	0	0	0	0	0	0	0	0	4	4	3	5	3	2	1	1	0	0	0	0	0	0	0	0	0	0	0
sp|O60870|KIN17_HUMAN	O60870	KIN17_HUMAN	KIN	393	Homo sapiens	1:Experimental evidence at protein level	DNA/RNA-binding protein KIN17	1	0.999	28	28	28	2	1	2	0	0	0	0	2	0	0	1	1	0	0	1	0	1	2	2	2	4	5	1	1	2	1	2	0	0	0	0	2	0	0	1	1	0
sp|O60879|DIAP2_HUMAN	O60879	DIAP2_HUMAN	DIAPH2	1101	Homo sapiens	1:Experimental evidence at protein level	Protein diaphanous homolog 2	1	0.999	28	28	28	1	2	3	2	4	2	1	0	1	0	0	0	0	2	2	0	0	0	0	1	1	2	1	3	1	2	3	2	4	2	1	0	1	0	0	0	0
sp|O60884|DNJA2_HUMAN	O60884	DNJA2_HUMAN	DNAJA2	412	Homo sapiens	1:Experimental evidence at protein level	DnaJ homolog subfamily A member 2	1	0.999	192	192	192	11	7	10	9	9	9	6	7	7	5	4	7	4	9	7	9	9	7	9	10	9	8	13	7	11	7	10	9	9	9	6	7	7	5	4	7	4
sp|O60885|BRD4_HUMAN	O60885	BRD4_HUMAN	BRD4	1362	Homo sapiens	1:Experimental evidence at protein level	Bromodomain-containing protein 4	1	0.999	498	403	498	10	11	14	7	11	10	34	31	31	9	15	13	22	22	25	32	36	29	23	25	29	21	23	15	10	10	11	6	10	8	30	24	24	9	14	12	18
sp|O60890|OPHN1_HUMAN	O60890	OPHN1_HUMAN	OPHN1	802	Homo sapiens	1:Experimental evidence at protein level	Oligophrenin-1	1	0.999	7	7	7	2	0	0	1	1	0	0	0	0	0	0	1	0	0	0	0	0	0	0	1	0	0	0	1	2	0	0	1	1	0	0	0	0	0	0	1	0
sp|O60907|TBL1X_HUMAN	O60907	TBL1X_HUMAN	TBL1X	577	Homo sapiens	1:Experimental evidence at protein level	F-box-like/WD repeat-containing protein TBL1X	1	0.999	420	274	666	3	3	3	5	5	5	28	24	29	15	23	27	34	40	31	30	32	31	9	8	5	14	7	9	3	2	2	4	5	4	15	16	20	10	16	14	24
sp|O60925|PFD1_HUMAN	O60925	PFD1_HUMAN	PFDN1	122	Homo sapiens	1:Experimental evidence at protein level	Prefoldin subunit 1	1	0.999	52	52	52	0	3	4	2	1	1	1	3	2	2	4	5	3	3	2	4	4	3	2	0	0	1	1	1	0	3	4	2	1	1	1	3	2	2	4	5	3
sp|O60934|NBN_HUMAN	O60934	NBN_HUMAN	NBN	754	Homo sapiens	1:Experimental evidence at protein level	Nibrin	1	0.999	22	22	22	0	0	1	2	2	3	1	0	2	0	1	1	2	0	0	1	0	1	0	2	0	1	1	1	0	0	1	2	2	3	1	0	2	0	1	1	2
sp|O60942|MCE1_HUMAN	O60942	MCE1_HUMAN	RNGTT	597	Homo sapiens	1:Experimental evidence at protein level	mRNA-capping enzyme	1	0.999	193	193	193	2	2	4	2	2	5	14	20	19	5	3	8	15	7	12	14	12	9	10	7	6	5	7	3	2	2	4	2	2	5	14	20	19	5	3	8	15
sp|O75027|ABCB7_HUMAN	O75027	ABCB7_HUMAN	ABCB7	752	Homo sapiens	1:Experimental evidence at protein level	Iron-sulfur clusters transporter ABCB7, mitochondrial	1	0.999	40	40	40	3	3	1	0	1	0	1	1	7	2	0	1	1	5	2	5	2	1	2	1	1	0	0	0	3	3	1	0	1	0	1	1	7	2	0	1	1
sp|O75030|MITF_HUMAN	O75030	MITF_HUMAN	MITF	526	Homo sapiens	1:Experimental evidence at protein level	Microphthalmia-associated transcription factor	0.9627	0.999	11	11	41	0	0	0	0	0	0	1	1	2	0	0	0	2	1	0	1	1	2	0	0	0	0	0	0	0	0	0	0	0	0	1	1	2	0	0	0	2
sp|O75044|SRGP2_HUMAN	O75044	SRGP2_HUMAN	SRGAP2	1071	Homo sapiens	1:Experimental evidence at protein level	SLIT-ROBO Rho GTPase-activating protein 2	1	0.999	58	47	58	4	7	3	4	4	9	0	2	0	2	2	2	0	0	0	0	0	0	3	3	5	3	4	1	3	5	2	4	4	7	0	2	0	2	2	2	0
sp|O75052|CAPON_HUMAN	O75052	CAPON_HUMAN	NOS1AP	506	Homo sapiens	1:Experimental evidence at protein level	Carboxyl-terminal PDZ ligand of neuronal nitric oxide synthase protein	1	0.999	26	26	26	1	1	1	3	4	5	2	0	0	2	1	0	0	0	0	1	0	0	1	0	3	0	0	1	1	1	1	3	4	5	2	0	0	2	1	0	0
sp|O75061|AUXI_HUMAN	O75061	AUXI_HUMAN	DNAJC6	913	Homo sapiens	1:Experimental evidence at protein level	Putative tyrosine-protein phosphatase auxilin	1	0.999	25	25	25	3	2	2	3	3	2	0	0	0	1	0	0	0	0	0	0	0	0	2	2	1	1	2	1	3	2	2	3	3	2	0	0	0	1	0	0	0
sp|O75083|WDR1_HUMAN	O75083	WDR1_HUMAN	WDR1	606	Homo sapiens	1:Experimental evidence at protein level	WD repeat-containing protein 1	1	0.999	51	51	51	5	4	3	5	3	3	1	0	0	1	1	0	0	0	0	0	0	0	6	4	4	3	4	4	5	4	3	5	3	3	1	0	0	1	1	0	0
sp|O75113|N4BP1_HUMAN	O75113	N4BP1_HUMAN	N4BP1	896	Homo sapiens	1:Experimental evidence at protein level	NEDD4-binding protein 1	1	0.999	87	87	87	8	9	4	4	5	7	0	2	0	4	2	2	0	0	0	1	0	0	7	6	11	5	5	5	8	9	4	4	5	7	0	2	0	4	2	2	0
sp|O75116|ROCK2_HUMAN	O75116	ROCK2_HUMAN	ROCK2	1388	Homo sapiens	1:Experimental evidence at protein level	Rho-associated protein kinase 2	1	0.999	82	74	82	9	12	9	11	10	8	1	0	0	0	0	2	0	0	0	0	0	1	3	4	4	3	2	3	9	11	7	10	9	7	0	0	0	0	0	1	0
sp|O75122|CLAP2_HUMAN	O75122	CLAP2_HUMAN	CLASP2	1294	Homo sapiens	1:Experimental evidence at protein level	CLIP-associating protein 2	1	0.999	21	21	59	1	2	0	4	2	4	0	0	1	0	0	0	0	0	0	0	0	0	1	0	1	2	1	2	1	2	0	4	2	4	0	0	1	0	0	0	0
sp|O75127|PTCD1_HUMAN	O75127	PTCD1_HUMAN	PTCD1	700	Homo sapiens	1:Experimental evidence at protein level	Pentatricopeptide repeat-containing protein 1, mitochondrial	0.9627	0.999	5	5	5	0	0	1	0	0	0	0	0	0	1	0	2	0	0	0	0	0	1	0	0	0	0	0	0	0	0	1	0	0	0	0	0	0	1	0	2	0
sp|O75128|COBL_HUMAN	O75128	COBL_HUMAN	COBL	1261	Homo sapiens	1:Experimental evidence at protein level	Protein cordon-bleu	1	0.999	133	133	133	9	12	14	16	14	14	1	0	1	0	0	0	0	0	0	0	0	0	11	8	5	7	7	14	9	12	14	16	14	14	1	0	1	0	0	0	0
sp|O75131|CPNE3_HUMAN	O75131	CPNE3_HUMAN	CPNE3	537	Homo sapiens	1:Experimental evidence at protein level	Copine-3	1	0.999	94	80	94	5	7	9	4	3	6	3	2	3	3	4	7	2	2	4	2	4	4	4	3	4	3	3	3	5	7	8	4	3	6	2	2	2	3	2	5	1
sp|O75132|ZBED4_HUMAN	O75132	ZBED4_HUMAN	ZBED4	1171	Homo sapiens	1:Experimental evidence at protein level	Zinc finger BED domain-containing protein 4	1	0.999	71	71	71	0	0	0	0	0	0	7	11	9	0	0	1	3	2	3	9	5	3	1	2	0	3	5	7	0	0	0	0	0	0	7	11	9	0	0	1	3
sp|O75143|ATG13_HUMAN	O75143	ATG13_HUMAN	ATG13	517	Homo sapiens	1:Experimental evidence at protein level	Autophagy-related protein 13	0.9626	0.999	2	2	2	0	0	0	0	0	0	0	0	0	0	0	1	0	0	0	0	0	1	0	0	0	0	0	0	0	0	0	0	0	0	0	0	0	0	0	1	0
sp|O75146|HIP1R_HUMAN	O75146	HIP1R_HUMAN	HIP1R	1068	Homo sapiens	1:Experimental evidence at protein level	Huntingtin-interacting protein 1-related protein	0.9627	0.999	30	30	30	4	0	1	4	1	6	0	0	0	0	0	0	0	0	0	0	0	0	1	2	5	1	2	3	4	0	1	4	1	6	0	0	0	0	0	0	0
sp|O75150|BRE1B_HUMAN	O75150	BRE1B_HUMAN	RNF40	1001	Homo sapiens	1:Experimental evidence at protein level	E3 ubiquitin-protein ligase BRE1B	1	0.999	594	508	594	18	26	26	21	18	19	23	29	26	27	32	36	29	19	22	21	26	23	23	28	23	30	28	21	16	22	23	18	16	17	18	26	22	24	29	33	23
sp|O75151|PHF2_HUMAN	O75151	PHF2_HUMAN	PHF2	1096	Homo sapiens	1:Experimental evidence at protein level	Lysine-specific demethylase PHF2	1	0.999	73	73	73	0	1	0	0	0	0	12	7	14	0	0	0	4	3	5	8	6	10	0	2	1	0	0	0	0	1	0	0	0	0	12	7	14	0	0	0	4
sp|O75152|ZC11A_HUMAN	O75152	ZC11A_HUMAN	ZC3H11A	810	Homo sapiens	1:Experimental evidence at protein level	Zinc finger CCCH domain-containing protein 11A	1	0.999	5	4	5	0	0	0	0	0	0	0	0	2	0	0	0	0	0	0	1	1	0	0	0	0	1	0	0	0	0	0	0	0	0	0	0	2	0	0	0	0
sp|O75153|CLU_HUMAN	O75153	CLU_HUMAN	CLUH	1309	Homo sapiens	1:Experimental evidence at protein level	Clustered mitochondria protein homolog	1	0.999	106	106	106	12	15	14	8	7	7	0	0	0	0	0	0	1	1	0	0	0	0	4	9	5	9	6	8	12	15	14	8	7	7	0	0	0	0	0	0	1
sp|O75161|NPHP4_HUMAN	O75161	NPHP4_HUMAN	NPHP4	1426	Homo sapiens	1:Experimental evidence at protein level	Nephrocystin-4	0.9627	0.999	1	1	1	0	0	0	0	0	0	0	0	0	0	0	0	0	0	0	0	0	0	1	0	0	0	0	0	0	0	0	0	0	0	0	0	0	0	0	0	0
sp|O75164|KDM4A_HUMAN	O75164	KDM4A_HUMAN	KDM4A	1064	Homo sapiens	1:Experimental evidence at protein level	Lysine-specific demethylase 4A	1	0.999	19	19	19	1	0	0	0	0	0	0	0	0	0	0	0	0	0	0	2	1	1	2	2	3	3	2	2	1	0	0	0	0	0	0	0	0	0	0	0	0
sp|O75165|DJC13_HUMAN	O75165	DJC13_HUMAN	DNAJC13	2243	Homo sapiens	1:Experimental evidence at protein level	DnaJ homolog subfamily C member 13	1	0.999	6	6	6	0	0	0	0	3	1	0	0	0	0	0	0	0	0	0	0	0	2	0	0	0	0	0	0	0	0	0	0	3	1	0	0	0	0	0	0	0
sp|O75170|PP6R2_HUMAN	O75170	PP6R2_HUMAN	PPP6R2	966	Homo sapiens	1:Experimental evidence at protein level	Serine/threonine-protein phosphatase 6 regulatory subunit 2	1	0.999	57	57	57	6	4	2	7	4	6	2	2	1	0	0	1	2	0	0	3	0	2	3	1	1	5	2	3	6	4	2	7	4	6	2	2	1	0	0	1	2
sp|O75175|CNOT3_HUMAN	O75175	CNOT3_HUMAN	CNOT3	753	Homo sapiens	1:Experimental evidence at protein level	CCR4-NOT transcription complex subunit 3	1	0.999	239	239	239	8	9	11	14	13	12	8	10	6	23	21	26	7	10	10	11	7	8	4	6	4	4	5	2	8	9	11	14	13	12	8	10	6	23	21	26	7
sp|O75177|CREST_HUMAN	O75177	CREST_HUMAN	SS18L1	396	Homo sapiens	1:Experimental evidence at protein level	Calcium-responsive transactivator	1	0.999	89	89	89	1	1	1	1	1	0	5	7	7	5	6	4	7	5	4	6	7	4	3	5	2	2	3	2	1	1	1	1	1	0	5	7	7	5	6	4	7
sp|O75179|ANR17_HUMAN	O75179	ANR17_HUMAN	ANKRD17	2603	Homo sapiens	1:Experimental evidence at protein level	Ankyrin repeat domain-containing protein 17	1	0.999	1054	1054	1608	48	42	50	50	48	41	29	40	36	51	61	80	27	26	35	36	34	36	44	50	36	51	56	47	48	42	50	50	48	41	29	40	36	51	61	80	27
sp|O75182|SIN3B_HUMAN	O75182	SIN3B_HUMAN	SIN3B	1162	Homo sapiens	1:Experimental evidence at protein level	Paired amphipathic helix protein Sin3b	1	0.999	492	492	492	11	13	14	16	16	23	29	35	23	9	12	12	31	26	21	33	33	32	16	17	13	23	21	13	11	13	14	16	16	23	29	35	23	9	12	12	31
sp|O75190|DNJB6_HUMAN	O75190	DNJB6_HUMAN	DNAJB6	326	Homo sapiens	1:Experimental evidence at protein level	DnaJ homolog subfamily B member 6	1	0.999	35	31	35	1	2	3	2	1	2	1	1	1	2	1	2	1	3	2	2	1	1	1	0	1	1	1	2	1	2	3	2	1	2	1	1	1	2	1	2	1
sp|O75223|GGCT_HUMAN	O75223	GGCT_HUMAN	GGCT	188	Homo sapiens	1:Experimental evidence at protein level	Gamma-glutamylcyclotransferase	1	0.999	4	4	4	0	0	0	0	0	0	0	0	0	0	0	0	0	4	0	0	0	0	0	0	0	0	0	0	0	0	0	0	0	0	0	0	0	0	0	0	0
sp|O75251|NDUS7_HUMAN	O75251	NDUS7_HUMAN	NDUFS7	213	Homo sapiens	1:Experimental evidence at protein level	NADH dehydrogenase [ubiquinone] iron-sulfur protein 7, mitochondrial	1	0.999	15	15	15	0	0	1	0	0	1	0	1	0	0	1	0	0	3	0	2	2	1	2	0	1	0	0	0	0	0	1	0	0	1	0	1	0	0	1	0	0
sp|O75290|Z780A_HUMAN	O75290	Z780A_HUMAN	ZNF780A	641	Homo sapiens	1:Experimental evidence at protein level	Zinc finger protein 780A	1	0.999	26	26	36	0	3	0	0	0	0	2	2	2	1	1	1	1	1	1	1	3	2	2	2	1	0	0	0	0	3	0	0	0	0	2	2	2	1	1	1	1
sp|O75306|NDUS2_HUMAN	O75306	NDUS2_HUMAN	NDUFS2	463	Homo sapiens	1:Experimental evidence at protein level	NADH dehydrogenase [ubiquinone] iron-sulfur protein 2, mitochondrial	1	0.999	116	116	116	5	5	4	4	6	4	1	3	4	7	5	3	1	12	9	8	12	7	3	1	3	2	5	2	5	5	4	4	6	4	1	3	4	7	5	3	1
sp|O75312|ZPR1_HUMAN	O75312	ZPR1_HUMAN	ZPR1	459	Homo sapiens	1:Experimental evidence at protein level	Zinc finger protein ZPR1	0.9716	0.999	2	2	2	0	0	1	0	0	0	0	0	0	0	0	0	0	0	0	0	0	0	0	0	1	0	0	0	0	0	1	0	0	0	0	0	0	0	0	0	0
sp|O75319|DUS11_HUMAN	O75319	DUS11_HUMAN	DUSP11	377	Homo sapiens	1:Experimental evidence at protein level	RNA/RNP complex-1-interacting phosphatase	1	0.999	44	44	44	4	2	2	0	0	0	0	0	2	6	2	3	1	2	2	1	1	3	4	4	3	0	2	0	4	2	2	0	0	0	0	0	2	6	2	3	1
sp|O75323|NIPS2_HUMAN	O75323	NIPS2_HUMAN	NIPSNAP2	286	Homo sapiens	1:Experimental evidence at protein level	Protein NipSnap homolog 2	0.7757	0.9926	1	1	1	0	0	0	0	1	0	0	0	0	0	0	0	0	0	0	0	0	0	0	0	0	0	0	0	0	0	0	0	1	0	0	0	0	0	0	0	0
sp|O75330|HMMR_HUMAN	O75330	HMMR_HUMAN	HMMR	724	Homo sapiens	1:Experimental evidence at protein level	Hyaluronan mediated motility receptor	1	0.999	114	114	114	6	10	9	7	12	11	1	1	1	3	0	0	0	0	1	2	3	4	8	9	8	6	9	3	6	10	9	7	12	11	1	1	1	3	0	0	0
sp|O75340|PDCD6_HUMAN	O75340	PDCD6_HUMAN	PDCD6	191	Homo sapiens	1:Experimental evidence at protein level	Programmed cell death protein 6	1	0.999	16	16	16	0	0	0	0	0	0	0	1	0	1	0	0	0	3	6	0	2	3	0	0	0	0	0	0	0	0	0	0	0	0	0	1	0	1	0	0	0
sp|O75347|TBCA_HUMAN	O75347	TBCA_HUMAN	TBCA	108	Homo sapiens	1:Experimental evidence at protein level	Tubulin-specific chaperone A	1	0.999	35	35	35	2	1	2	0	2	1	0	1	0	4	3	0	2	2	0	2	0	0	3	3	2	4	1	0	2	1	2	0	2	1	0	1	0	4	3	0	2
sp|O75348|VATG1_HUMAN	O75348	VATG1_HUMAN	ATP6V1G1	118	Homo sapiens	1:Experimental evidence at protein level	V-type proton ATPase subunit G 1	1	0.999	190	131	190	13	12	11	13	8	10	1	1	2	3	5	4	4	3	4	6	7	4	14	13	13	12	14	13	10	8	8	11	6	7	0	0	0	1	2	2	3
sp|O75351|VPS4B_HUMAN	O75351	VPS4B_HUMAN	VPS4B	444	Homo sapiens	1:Experimental evidence at protein level	Vacuolar protein sorting-associated protein 4B	1	0.999	98	78	101	6	8	4	5	4	5	2	1	1	1	3	1	1	0	3	3	1	3	10	7	9	6	8	6	4	5	3	4	3	5	2	1	1	1	3	1	1
sp|O75352|MPU1_HUMAN	O75352	MPU1_HUMAN	MPDU1	247	Homo sapiens	1:Experimental evidence at protein level	Mannose-P-dolichol utilization defect 1 protein	1	0.999	52	52	52	1	1	2	0	1	0	4	3	5	5	3	2	6	4	4	2	3	3	0	3	0	0	0	0	1	1	2	0	1	0	4	3	5	5	3	2	6
sp|O75362|ZN217_HUMAN	O75362	ZN217_HUMAN	ZNF217	1048	Homo sapiens	1:Experimental evidence at protein level	Zinc finger protein 217	1	0.999	205	205	241	2	2	0	2	2	1	9	20	14	10	5	11	12	8	17	14	16	12	8	6	5	8	11	10	2	2	0	2	2	1	9	20	14	10	5	11	12
sp|O75369|FLNB_HUMAN	O75369	FLNB_HUMAN	FLNB	2602	Homo sapiens	1:Experimental evidence at protein level	Filamin-B	1	0.999	534	519	846	45	46	59	39	37	46	7	8	6	9	17	9	6	7	4	11	9	12	26	27	25	24	22	33	44	44	56	35	35	45	7	8	6	9	17	9	6
sp|O75376|NCOR1_HUMAN	O75376	NCOR1_HUMAN	NCOR1	2440	Homo sapiens	1:Experimental evidence at protein level	Nuclear receptor corepressor 1	1	0.999	1802	1745	1802	16	17	19	18	21	19	113	125	130	72	78	88	133	133	145	122	133	117	50	55	51	57	46	44	14	15	18	16	20	18	109	122	126	71	77	86	129
sp|O75380|NDUS6_HUMAN	O75380	NDUS6_HUMAN	NDUFS6	124	Homo sapiens	1:Experimental evidence at protein level	NADH dehydrogenase [ubiquinone] iron-sulfur protein 6, mitochondrial	1	0.999	8	8	8	0	0	1	0	0	0	0	0	1	0	1	0	0	1	1	0	1	2	0	0	0	0	0	0	0	0	1	0	0	0	0	0	1	0	1	0	0
sp|O75381|PEX14_HUMAN	O75381	PEX14_HUMAN	PEX14	377	Homo sapiens	1:Experimental evidence at protein level	Peroxisomal membrane protein PEX14	1	0.999	108	108	108	5	6	7	8	10	7	2	1	1	8	6	6	1	3	3	1	4	7	5	6	3	4	2	2	5	6	7	8	10	7	2	1	1	8	6	6	1
sp|O75390|CISY_HUMAN	O75390	CISY_HUMAN	CS	466	Homo sapiens	1:Experimental evidence at protein level	Citrate synthase, mitochondrial	1	0.999	19	19	19	0	0	3	0	1	0	0	0	0	1	1	0	4	3	1	5	0	0	0	0	0	0	0	0	0	0	3	0	1	0	0	0	0	1	1	0	4
sp|O75391|SPAG7_HUMAN	O75391	SPAG7_HUMAN	SPAG7	227	Homo sapiens	1:Experimental evidence at protein level	Sperm-associated antigen 7	1	0.999	54	54	54	4	3	3	0	0	1	0	2	2	0	0	0	1	1	0	2	0	0	9	6	6	4	5	5	4	3	3	0	0	1	0	2	2	0	0	0	1
sp|O75396|SC22B_HUMAN	O75396	SC22B_HUMAN	SEC22B	215	Homo sapiens	1:Experimental evidence at protein level	Vesicle-trafficking protein SEC22b	1	0.999	130	130	130	4	3	4	4	11	12	0	1	3	7	9	2	4	8	10	7	4	12	2	2	4	5	10	2	4	3	4	4	11	12	0	1	3	7	9	2	4
sp|O75398|DEAF1_HUMAN	O75398	DEAF1_HUMAN	DEAF1	565	Homo sapiens	1:Experimental evidence at protein level	Deformed epidermal autoregulatory factor 1 homolog	1	0.999	45	45	45	0	0	0	0	0	0	4	5	7	0	0	0	3	5	1	3	4	1	1	4	0	5	2	0	0	0	0	0	0	0	4	5	7	0	0	0	3
sp|O75400|PR40A_HUMAN	O75400	PR40A_HUMAN	PRPF40A	957	Homo sapiens	1:Experimental evidence at protein level	Pre-mRNA-processing factor 40 homolog A	1	0.999	624	624	624	15	19	24	28	24	20	26	23	25	35	46	53	25	24	26	27	28	27	21	23	19	24	22	20	15	19	24	28	24	20	26	23	25	35	46	53	25
sp|O75410|TACC1_HUMAN	O75410	TACC1_HUMAN	TACC1	805	Homo sapiens	1:Experimental evidence at protein level	Transforming acidic coiled-coil-containing protein 1	0.9977	0.999	4	4	4	0	0	1	1	0	0	0	0	0	0	1	0	0	1	0	0	0	0	0	0	0	0	0	0	0	0	1	1	0	0	0	0	0	0	1	0	0
sp|O75419|CDC45_HUMAN	O75419	CDC45_HUMAN	CDC45	566	Homo sapiens	1:Experimental evidence at protein level	Cell division control protein 45 homolog	1	0.999	4	4	4	0	0	0	0	0	0	0	1	0	0	0	0	1	0	0	0	0	1	0	1	0	0	0	0	0	0	0	0	0	0	0	1	0	0	0	0	1
sp|O75420|GGYF1_HUMAN	O75420	GGYF1_HUMAN	GIGYF1	1035	Homo sapiens	1:Experimental evidence at protein level	GRB10-interacting GYF protein 1	1	0.999	242	242	242	8	12	15	18	19	20	4	11	7	19	20	16	5	5	4	1	3	4	5	10	8	11	10	7	8	12	15	18	19	20	4	11	7	19	20	16	5
sp|O75427|LRCH4_HUMAN	O75427	LRCH4_HUMAN	LRCH4	683	Homo sapiens	1:Experimental evidence at protein level	Leucine-rich repeat and calponin homology domain-containing protein 4	0.9728	0.999	2	2	2	0	0	1	0	0	0	0	0	0	0	0	0	0	0	0	0	0	0	1	0	0	0	0	0	0	0	1	0	0	0	0	0	0	0	0	0	0
sp|O75431|MTX2_HUMAN	O75431	MTX2_HUMAN	MTX2	263	Homo sapiens	1:Experimental evidence at protein level	Metaxin-2	1	0.999	67	67	67	1	3	5	2	4	5	2	5	2	7	7	2	2	4	1	3	2	6	0	1	0	1	1	1	1	3	5	2	4	5	2	5	2	7	7	2	2
sp|O75436|VP26A_HUMAN	O75436	VP26A_HUMAN	VPS26A	327	Homo sapiens	1:Experimental evidence at protein level	Vacuolar protein sorting-associated protein 26A	1	0.999	7	7	7	1	3	1	0	1	0	0	0	0	0	0	0	1	0	0	0	0	0	0	0	0	0	0	0	1	3	1	0	1	0	0	0	0	0	0	0	1
sp|O75446|SAP30_HUMAN	O75446	SAP30_HUMAN	SAP30	220	Homo sapiens	1:Experimental evidence at protein level	Histone deacetylase complex subunit SAP30	1	0.999	19	19	19	1	4	1	0	2	0	0	1	0	0	0	0	0	0	1	0	0	1	3	0	2	2	1	0	1	4	1	0	2	0	0	1	0	0	0	0	0
sp|O75448|MED24_HUMAN	O75448	MED24_HUMAN	MED24	989	Homo sapiens	1:Experimental evidence at protein level	Mediator of RNA polymerase II transcription subunit 24	1	0.999	536	536	536	10	8	12	13	13	12	41	38	43	18	23	26	28	30	23	33	24	26	20	24	24	14	16	17	10	8	12	13	13	12	41	38	43	18	23	26	28
sp|O75449|KTNA1_HUMAN	O75449	KTNA1_HUMAN	KATNA1	491	Homo sapiens	1:Experimental evidence at protein level	Katanin p60 ATPase-containing subunit A1	0.9627	0.999	2	2	2	1	0	0	0	0	0	0	0	0	0	0	0	0	0	0	0	0	0	0	1	0	0	0	0	1	0	0	0	0	0	0	0	0	0	0	0	0
sp|O75461|E2F6_HUMAN	O75461	E2F6_HUMAN	E2F6	281	Homo sapiens	1:Experimental evidence at protein level	Transcription factor E2F6	1	0.999	336	336	336	5	4	5	9	9	6	32	19	27	4	4	6	24	23	18	25	28	24	12	13	12	12	7	8	5	4	5	9	9	6	32	19	27	4	4	6	24
sp|O75467|Z324A_HUMAN	O75467	Z324A_HUMAN	ZNF324	553	Homo sapiens	2:Experimental evidence at transcript level	Zinc finger protein 324A	0.9999	0.999	6	1	6	0	0	0	0	0	0	0	2	1	1	0	0	1	0	0	0	0	0	0	1	0	0	0	0	0	0	0	0	0	0	0	0	0	1	0	0	0
sp|O75475|PSIP1_HUMAN	O75475	PSIP1_HUMAN	PSIP1	530	Homo sapiens	1:Experimental evidence at protein level	PC4 and SFRS1-interacting protein	1	0.999	175	175	186	5	5	8	4	5	4	9	8	7	3	4	2	4	4	6	6	6	5	12	9	11	14	20	14	5	5	8	4	5	4	9	8	7	3	4	2	4
sp|O75477|ERLN1_HUMAN	O75477	ERLN1_HUMAN	ERLIN1	348	Homo sapiens	1:Experimental evidence at protein level	Erlin-1	0.9627	0.999	5	5	6	0	1	0	0	0	0	0	0	0	0	0	0	0	2	0	0	1	1	0	0	0	0	0	0	0	1	0	0	0	0	0	0	0	0	0	0	0
sp|O75478|TAD2A_HUMAN	O75478	TAD2A_HUMAN	TADA2A	443	Homo sapiens	1:Experimental evidence at protein level	Transcriptional adapter 2-alpha	1	0.999	283	283	283	5	9	11	10	10	8	19	18	23	9	12	12	21	16	16	21	25	17	4	3	4	4	2	4	5	9	11	10	10	8	19	18	23	9	12	12	21
sp|O75486|SUPT3_HUMAN	O75486	SUPT3_HUMAN	SUPT3H	317	Homo sapiens	1:Experimental evidence at protein level	Transcription initiation protein SPT3 homolog	1	0.999	141	141	141	3	4	6	3	5	7	8	7	9	5	3	8	9	5	7	9	8	8	4	5	6	5	3	4	3	4	6	3	5	7	8	7	9	5	3	8	9
sp|O75487|GPC4_HUMAN	O75487	GPC4_HUMAN	GPC4	556	Homo sapiens	1:Experimental evidence at protein level	Glypican-4	0.7273	0.9904	1	1	1	0	0	0	0	0	0	0	0	0	0	0	0	0	1	0	0	0	0	0	0	0	0	0	0	0	0	0	0	0	0	0	0	0	0	0	0	0
sp|O75489|NDUS3_HUMAN	O75489	NDUS3_HUMAN	NDUFS3	264	Homo sapiens	1:Experimental evidence at protein level	NADH dehydrogenase [ubiquinone] iron-sulfur protein 3, mitochondrial	1	0.999	77	77	77	1	5	4	0	2	6	3	2	3	3	5	1	6	6	10	4	8	5	0	0	0	2	0	1	1	5	4	0	2	6	3	2	3	3	5	1	6
sp|O75494|SRS10_HUMAN	O75494	SRS10_HUMAN	SRSF10	262	Homo sapiens	1:Experimental evidence at protein level	Serine/arginine-rich splicing factor 10	0.9998	0.999	8	8	8	1	0	0	0	0	0	0	1	0	0	1	1	0	0	0	0	0	0	0	1	1	0	0	2	1	0	0	0	0	0	0	1	0	0	1	1	0
sp|O75496|GEMI_HUMAN	O75496	GEMI_HUMAN	GMNN	209	Homo sapiens	1:Experimental evidence at protein level	Geminin	1	0.999	175	175	175	8	10	6	2	6	5	8	11	7	3	3	5	8	4	6	12	8	9	6	11	14	7	7	9	8	10	6	2	6	5	8	11	7	3	3	5	8
sp|O75506|HSBP1_HUMAN	O75506	HSBP1_HUMAN	HSBP1	76	Homo sapiens	1:Experimental evidence at protein level	Heat shock factor-binding protein 1	1	0.999	40	40	40	2	2	3	2	1	2	0	0	0	0	0	0	0	0	0	0	0	0	6	8	4	4	5	1	2	2	3	2	1	2	0	0	0	0	0	0	0
sp|O75521|ECI2_HUMAN	O75521	ECI2_HUMAN	ECI2	394	Homo sapiens	1:Experimental evidence at protein level	Enoyl-CoA delta isomerase 2	1	0.999	41	41	41	0	1	3	2	4	3	0	0	0	3	3	0	1	3	4	0	0	3	1	3	1	3	2	1	0	1	3	2	4	3	0	0	0	3	3	0	1
sp|O75528|TADA3_HUMAN	O75528	TADA3_HUMAN	TADA3	432	Homo sapiens	1:Experimental evidence at protein level	Transcriptional adapter 3	1	0.999	467	467	467	14	19	17	17	15	19	24	30	25	14	15	21	24	23	26	29	32	27	8	16	18	15	8	11	14	19	17	17	15	19	24	30	25	14	15	21	24
sp|O75529|TAF5L_HUMAN	O75529	TAF5L_HUMAN	TAF5L	589	Homo sapiens	1:Experimental evidence at protein level	TAF5-like RNA polymerase II p300/CBP-associated factor-associated factor 65 kDa subunit 5L	1	0.999	154	154	154	2	2	2	3	2	2	18	14	15	3	2	2	12	10	10	8	17	14	2	3	3	3	2	3	2	2	2	3	2	2	18	14	15	3	2	2	12
sp|O75530|EED_HUMAN	O75530	EED_HUMAN	EED	441	Homo sapiens	1:Experimental evidence at protein level	Polycomb protein EED	1	0.999	83	83	83	3	1	6	1	0	1	6	3	2	2	2	1	3	2	4	2	6	9	5	7	6	5	3	3	3	1	6	1	0	1	6	3	2	2	2	1	3
sp|O75531|BAF_HUMAN	O75531	BAF_HUMAN	BANF1	89	Homo sapiens	1:Experimental evidence at protein level	Barrier-to-autointegration factor	0.9626	0.999	1	1	1	0	0	0	0	0	0	0	0	0	0	0	0	1	0	0	0	0	0	0	0	0	0	0	0	0	0	0	0	0	0	0	0	0	0	0	0	1
sp|O75533|SF3B1_HUMAN	O75533	SF3B1_HUMAN	SF3B1	1304	Homo sapiens	1:Experimental evidence at protein level	Splicing factor 3B subunit 1	1	0.999	2242	2242	2242	69	81	90	92	88	92	93	112	100	114	119	115	111	89	120	97	76	81	86	93	73	87	80	84	69	81	90	92	88	92	93	112	100	114	119	115	111
sp|O75534|CSDE1_HUMAN	O75534	CSDE1_HUMAN	CSDE1	798	Homo sapiens	1:Experimental evidence at protein level	Cold shock domain-containing protein E1	1	0.999	503	503	503	30	36	49	24	22	28	16	20	18	16	25	23	12	16	13	17	14	16	23	20	23	17	12	13	30	36	49	24	22	28	16	20	18	16	25	23	12
sp|O75554|WBP4_HUMAN	O75554	WBP4_HUMAN	WBP4	376	Homo sapiens	1:Experimental evidence at protein level	WW domain-binding protein 4	1	0.999	12	12	12	0	0	1	0	0	0	0	3	0	0	0	1	0	0	0	0	0	0	1	4	1	1	0	0	0	0	1	0	0	0	0	3	0	0	0	1	0
sp|O75569|PRKRA_HUMAN	O75569	PRKRA_HUMAN	PRKRA	313	Homo sapiens	1:Experimental evidence at protein level	Interferon-inducible double-stranded RNA-dependent protein kinase activator A	1	0.999	52	52	52	0	0	0	0	0	1	3	5	6	1	0	2	4	6	2	6	6	6	1	0	2	1	0	0	0	0	0	0	0	1	3	5	6	1	0	2	4
sp|O75575|RPC9_HUMAN	O75575	RPC9_HUMAN	CRCP	148	Homo sapiens	1:Experimental evidence at protein level	DNA-directed RNA polymerase III subunit RPC9	0.9627	0.999	4	4	4	0	0	0	0	0	0	0	0	0	0	0	0	0	0	0	0	0	0	1	0	1	1	0	1	0	0	0	0	0	0	0	0	0	0	0	0	0
sp|O75582|KS6A5_HUMAN	O75582	KS6A5_HUMAN	RPS6KA5	802	Homo sapiens	1:Experimental evidence at protein level	Ribosomal protein S6 kinase alpha-5	1	0.999	16	16	16	1	2	1	0	1	0	0	1	0	0	0	0	0	0	0	0	0	0	1	2	1	3	1	2	1	2	1	0	1	0	0	1	0	0	0	0	0
sp|O75586|MED6_HUMAN	O75586	MED6_HUMAN	MED6	246	Homo sapiens	1:Experimental evidence at protein level	Mediator of RNA polymerase II transcription subunit 6	1	0.999	95	95	95	1	0	1	0	2	3	8	8	4	1	6	5	8	7	9	6	5	6	2	2	3	3	2	3	1	0	1	0	2	3	8	8	4	1	6	5	8
sp|O75592|MYCB2_HUMAN	O75592	MYCB2_HUMAN	MYCBP2	4678	Homo sapiens	1:Experimental evidence at protein level	E3 ubiquitin-protein ligase MYCBP2	1	0.999	77	77	77	1	7	9	12	13	12	0	1	0	3	2	3	0	0	0	1	0	1	2	1	2	3	2	2	1	7	9	12	13	12	0	1	0	3	2	3	0
sp|O75600|KBL_HUMAN	O75600	KBL_HUMAN	GCAT	419	Homo sapiens	1:Experimental evidence at protein level	2-amino-3-ketobutyrate coenzyme A ligase, mitochondrial	0.9627	0.999	19	19	19	0	0	0	0	0	0	2	2	1	0	0	0	1	1	3	2	3	4	0	0	0	0	0	0	0	0	0	0	0	0	2	2	1	0	0	0	1
sp|O75607|NPM3_HUMAN	O75607	NPM3_HUMAN	NPM3	178	Homo sapiens	1:Experimental evidence at protein level	Nucleoplasmin-3	1	0.999	248	248	248	11	11	11	7	6	8	14	11	11	8	7	6	11	11	14	13	14	9	11	14	11	11	8	10	11	11	11	7	6	8	14	11	11	8	7	6	11
sp|O75616|ERAL1_HUMAN	O75616	ERAL1_HUMAN	ERAL1	437	Homo sapiens	1:Experimental evidence at protein level	GTPase Era, mitochondrial	1	0.999	25	25	25	0	1	3	0	1	2	0	1	0	0	1	1	0	2	2	1	2	1	2	1	1	1	1	1	0	1	3	0	1	2	0	1	0	0	1	1	0
sp|O75635|SPB7_HUMAN	O75635	SPB7_HUMAN	SERPINB7	380	Homo sapiens	1:Experimental evidence at protein level	Serpin B7	0.9852	0.999	7	7	7	0	0	0	2	0	0	0	0	0	0	0	0	0	0	0	0	0	0	1	1	2	0	0	1	0	0	0	2	0	0	0	0	0	0	0	0	0
sp|O75643|U520_HUMAN	O75643	U520_HUMAN	SNRNP200	2136	Homo sapiens	1:Experimental evidence at protein level	U5 small nuclear ribonucleoprotein 200 kDa helicase	1	0.999	2491	2491	2491	87	87	108	90	80	88	122	122	126	96	97	110	123	115	109	135	110	115	112	117	100	82	70	90	87	87	108	90	80	88	122	122	126	96	97	110	123
sp|O75648|MTU1_HUMAN	O75648	MTU1_HUMAN	TRMU	421	Homo sapiens	1:Experimental evidence at protein level	Mitochondrial tRNA-specific 2-thiouridylase 1	0.9627	0.999	1	1	1	0	0	0	0	0	0	0	0	0	0	0	0	0	0	0	0	1	0	0	0	0	0	0	0	0	0	0	0	0	0	0	0	0	0	0	0	0
sp|O75663|TIPRL_HUMAN	O75663	TIPRL_HUMAN	TIPRL	272	Homo sapiens	1:Experimental evidence at protein level	TIP41-like protein	1	0.999	437	437	437	16	20	31	13	11	12	9	13	19	11	11	22	9	8	14	17	18	13	35	36	30	28	24	17	16	20	31	13	11	12	9	13	19	11	11	22	9
sp|O75665|OFD1_HUMAN	O75665	OFD1_HUMAN	OFD1	1012	Homo sapiens	1:Experimental evidence at protein level	Centriole and centriolar satellite protein OFD1	1	0.999	379	379	379	17	28	22	37	39	29	6	10	12	13	11	14	5	2	8	2	4	5	20	14	13	22	20	26	17	28	22	37	39	29	6	10	12	13	11	14	5
sp|O75674|TM1L1_HUMAN	O75674	TM1L1_HUMAN	TOM1L1	476	Homo sapiens	1:Experimental evidence at protein level	TOM1-like protein 1	0.9623	0.999	3	3	3	1	0	2	0	0	0	0	0	0	0	0	0	0	0	0	0	0	0	0	0	0	0	0	0	1	0	2	0	0	0	0	0	0	0	0	0	0
sp|O75683|SURF6_HUMAN	O75683	SURF6_HUMAN	SURF6	361	Homo sapiens	1:Experimental evidence at protein level	Surfeit locus protein 6	1	0.999	50	50	50	1	1	1	0	2	1	4	0	4	1	2	4	6	4	3	4	4	3	1	1	2	0	0	1	1	1	1	0	2	1	4	0	4	1	2	4	6
sp|O75691|UTP20_HUMAN	O75691	UTP20_HUMAN	UTP20	2785	Homo sapiens	1:Experimental evidence at protein level	Small subunit processome component 20 homolog	1	0.999	15	15	15	0	3	1	0	0	0	1	2	2	0	0	0	0	0	1	2	0	1	0	0	2	0	0	0	0	3	1	0	0	0	1	2	2	0	0	0	0
sp|O75694|NU155_HUMAN	O75694	NU155_HUMAN	NUP155	1391	Homo sapiens	1:Experimental evidence at protein level	Nuclear pore complex protein Nup155	1	0.999	188	188	188	6	9	9	10	10	7	7	7	8	8	7	4	11	10	15	9	10	11	4	6	5	4	6	5	6	9	9	10	10	7	7	7	8	8	7	4	11
sp|O75717|WDHD1_HUMAN	O75717	WDHD1_HUMAN	WDHD1	1129	Homo sapiens	1:Experimental evidence at protein level	WD repeat and HMG-box DNA-binding protein 1	1	0.999	381	381	381	21	16	23	10	12	12	25	20	20	6	12	10	14	12	15	16	19	16	15	18	18	20	16	15	21	16	23	10	12	12	25	20	20	6	12	10	14
sp|O75718|CRTAP_HUMAN	O75718	CRTAP_HUMAN	CRTAP	401	Homo sapiens	1:Experimental evidence at protein level	Cartilage-associated protein	0.9994	0.999	2	2	2	0	0	0	0	0	0	0	0	0	0	0	0	0	0	1	0	0	1	0	0	0	0	0	0	0	0	0	0	0	0	0	0	0	0	0	0	0
sp|O75746|S2512_HUMAN	O75746	S2512_HUMAN	SLC25A12	678	Homo sapiens	1:Experimental evidence at protein level	Electrogenic aspartate/glutamate antiporter SLC25A12, mitochondrial	1	0.999	13	13	45	0	0	0	0	0	1	0	2	3	0	0	0	0	1	1	0	1	0	1	0	0	0	2	1	0	0	0	0	0	1	0	2	3	0	0	0	0
sp|O75781|PALM_HUMAN	O75781	PALM_HUMAN	PALM	387	Homo sapiens	1:Experimental evidence at protein level	Paralemmin-1	0.9627	0.999	4	4	4	1	1	0	1	0	0	0	0	0	0	0	0	0	0	0	0	0	0	0	0	0	0	1	0	1	1	0	1	0	0	0	0	0	0	0	0	0
sp|O75787|RENR_HUMAN	O75787	RENR_HUMAN	ATP6AP2	350	Homo sapiens	1:Experimental evidence at protein level	Renin receptor	1	0.999	27	27	27	1	1	2	2	1	3	0	0	0	1	2	0	0	1	1	0	0	3	4	1	0	1	2	1	1	1	2	2	1	3	0	0	0	1	2	0	0
sp|O75792|RNH2A_HUMAN	O75792	RNH2A_HUMAN	RNASEH2A	299	Homo sapiens	1:Experimental evidence at protein level	Ribonuclease H2 subunit A	1	0.999	30	30	30	1	0	0	2	1	1	0	0	0	0	0	0	0	0	0	0	1	1	6	5	4	2	3	3	1	0	0	2	1	1	0	0	0	0	0	0	0
sp|O75794|CD123_HUMAN	O75794	CD123_HUMAN	CDC123	336	Homo sapiens	1:Experimental evidence at protein level	Cell division cycle protein 123 homolog	1	0.999	62	62	62	4	3	3	2	4	1	2	3	2	2	1	1	4	1	2	2	1	1	8	1	4	4	4	2	4	3	3	2	4	1	2	3	2	2	1	1	4
sp|O75808|CAN15_HUMAN	O75808	CAN15_HUMAN	CAPN15	1086	Homo sapiens	1:Experimental evidence at protein level	Calpain-15	0.9414	0.9984	3	3	3	0	0	0	0	0	0	0	0	0	0	0	0	0	0	0	0	0	0	1	0	0	1	0	1	0	0	0	0	0	0	0	0	0	0	0	0	0
sp|O75817|POP7_HUMAN	O75817	POP7_HUMAN	POP7	140	Homo sapiens	1:Experimental evidence at protein level	Ribonuclease P protein subunit p20	1	0.999	62	62	62	2	4	6	5	3	2	2	3	4	2	3	4	2	1	2	1	1	3	2	3	2	2	1	2	2	4	6	5	3	2	2	3	4	2	3	4	2
sp|O75818|RPP40_HUMAN	O75818	RPP40_HUMAN	RPP40	363	Homo sapiens	1:Experimental evidence at protein level	Ribonuclease P protein subunit p40	1	0.999	92	92	92	3	3	5	5	4	4	1	4	1	4	1	1	1	1	1	1	1	2	9	6	9	7	10	8	3	3	5	5	4	4	1	4	1	4	1	1	1
sp|O75820|ZN189_HUMAN	O75820	ZN189_HUMAN	ZNF189	626	Homo sapiens	1:Experimental evidence at protein level	Zinc finger protein 189	0.9526	0.9987	1	1	29	0	0	0	0	0	0	0	1	0	0	0	0	0	0	0	0	0	0	0	0	0	0	0	0	0	0	0	0	0	0	0	1	0	0	0	0	0
sp|O75821|EIF3G_HUMAN	O75821	EIF3G_HUMAN	EIF3G	320	Homo sapiens	1:Experimental evidence at protein level	Eukaryotic translation initiation factor 3 subunit G	1	0.999	269	269	269	20	16	15	19	15	16	7	6	9	11	11	10	7	8	8	6	8	8	15	18	10	8	8	10	20	16	15	19	15	16	7	6	9	11	11	10	7
sp|O75822|EIF3J_HUMAN	O75822	EIF3J_HUMAN	EIF3J	258	Homo sapiens	1:Experimental evidence at protein level	Eukaryotic translation initiation factor 3 subunit J	1	0.999	67	67	67	6	5	6	5	4	4	0	0	0	0	0	0	1	1	0	1	2	0	5	7	5	6	4	5	6	5	6	5	4	4	0	0	0	0	0	0	1
sp|O75832|PSD10_HUMAN	O75832	PSD10_HUMAN	PSMD10	226	Homo sapiens	1:Experimental evidence at protein level	26S proteasome non-ATPase regulatory subunit 10	1	0.999	38	38	38	2	2	4	5	4	5	0	0	0	2	0	0	0	0	0	0	0	0	4	4	2	2	1	1	2	2	4	5	4	5	0	0	0	2	0	0	0
sp|O75843|AP1G2_HUMAN	O75843	AP1G2_HUMAN	AP1G2	785	Homo sapiens	1:Experimental evidence at protein level	AP-1 complex subunit gamma-like 2	0.9721	0.999	19	19	19	3	3	3	1	3	1	1	0	0	0	0	0	0	0	0	0	0	0	0	2	2	0	0	0	3	3	3	1	3	1	1	0	0	0	0	0	0
sp|O75844|FACE1_HUMAN	O75844	FACE1_HUMAN	ZMPSTE24	475	Homo sapiens	1:Experimental evidence at protein level	CAAX prenyl protease 1 homolog	1	0.999	40	40	40	1	1	3	2	4	4	0	0	0	1	0	0	0	3	3	0	0	2	0	4	2	4	3	3	1	1	3	2	4	4	0	0	0	1	0	0	0
sp|O75874|IDHC_HUMAN	O75874	IDHC_HUMAN	IDH1	414	Homo sapiens	1:Experimental evidence at protein level	Isocitrate dehydrogenase [NADP] cytoplasmic	1	0.999	26	26	26	3	2	1	1	0	0	0	0	0	1	0	0	1	0	0	0	0	0	5	5	1	1	4	1	3	2	1	1	0	0	0	0	0	1	0	0	1
sp|O75880|SCO1_HUMAN	O75880	SCO1_HUMAN	SCO1	301	Homo sapiens	1:Experimental evidence at protein level	Protein SCO1 homolog, mitochondrial	1	0.999	6	6	6	0	0	0	0	0	3	0	0	0	0	0	0	0	0	0	0	0	0	0	0	0	1	1	1	0	0	0	0	0	3	0	0	0	0	0	0	0
sp|O75881|CP7B1_HUMAN	O75881	CP7B1_HUMAN	CYP7B1	506	Homo sapiens	1:Experimental evidence at protein level	Cytochrome P450 7B1	0.9624	0.999	2	2	2	0	0	0	0	0	0	1	0	0	0	0	0	0	0	0	0	0	0	0	1	0	0	0	0	0	0	0	0	0	0	1	0	0	0	0	0	0
sp|O75884|RBBP9_HUMAN	O75884	RBBP9_HUMAN	RBBP9	186	Homo sapiens	1:Experimental evidence at protein level	Serine hydrolase RBBP9	1	0.999	8	8	8	1	1	0	0	0	0	0	0	0	1	1	0	0	0	0	0	0	0	0	1	0	1	2	0	1	1	0	0	0	0	0	0	0	1	1	0	0
sp|O75886|STAM2_HUMAN	O75886	STAM2_HUMAN	STAM2	525	Homo sapiens	1:Experimental evidence at protein level	Signal transducing adapter molecule 2	0.9627	0.999	2	2	26	0	0	1	0	0	0	0	0	0	0	1	0	0	0	0	0	0	0	0	0	0	0	0	0	0	0	1	0	0	0	0	0	0	0	1	0	0
sp|O75896|TUSC2_HUMAN	O75896	TUSC2_HUMAN	TUSC2	110	Homo sapiens	1:Experimental evidence at protein level	Tumor suppressor candidate 2	1	0.999	5	5	5	0	1	0	0	0	1	0	0	0	0	0	0	0	0	0	0	0	0	0	1	2	0	0	0	0	1	0	0	0	1	0	0	0	0	0	0	0
sp|O75909|CCNK_HUMAN	O75909	CCNK_HUMAN	CCNK	580	Homo sapiens	1:Experimental evidence at protein level	Cyclin-K	1	0.999	345	345	345	10	8	11	14	15	13	15	16	14	21	22	26	17	9	17	14	14	15	13	11	13	11	14	12	10	8	11	14	15	13	15	16	14	21	22	26	17
sp|O75915|PRAF3_HUMAN	O75915	PRAF3_HUMAN	ARL6IP5	188	Homo sapiens	1:Experimental evidence at protein level	PRA1 family protein 3	1	0.999	4	4	4	0	1	0	0	0	0	0	0	0	1	0	0	0	1	0	0	0	1	0	0	0	0	0	0	0	1	0	0	0	0	0	0	0	1	0	0	0
sp|O75925|PIAS1_HUMAN	O75925	PIAS1_HUMAN	PIAS1	651	Homo sapiens	1:Experimental evidence at protein level	E3 SUMO-protein ligase PIAS1	1	0.999	704	628	704	3	5	4	4	4	7	40	44	52	17	14	13	36	38	37	49	38	40	45	38	41	36	52	47	2	3	3	3	3	6	36	39	47	15	11	11	31
sp|O75928|PIAS2_HUMAN	O75928	PIAS2_HUMAN	PIAS2	621	Homo sapiens	1:Experimental evidence at protein level	E3 SUMO-protein ligase PIAS2	1	0.999	210	158	286	2	2	4	0	0	1	11	9	13	5	4	4	10	12	10	12	12	15	18	12	14	12	17	11	1	1	3	0	0	1	8	6	10	2	3	2	8
sp|O75934|SPF27_HUMAN	O75934	SPF27_HUMAN	BCAS2	225	Homo sapiens	1:Experimental evidence at protein level	Pre-mRNA-splicing factor SPF27	1	0.999	216	216	216	7	8	9	5	8	11	7	10	12	11	10	11	12	7	8	9	9	8	11	9	11	8	9	6	7	8	9	5	8	11	7	10	12	11	10	11	12
sp|O75937|DNJC8_HUMAN	O75937	DNJC8_HUMAN	DNAJC8	253	Homo sapiens	1:Experimental evidence at protein level	DnaJ homolog subfamily C member 8	1	0.999	119	119	119	3	4	3	2	3	2	4	10	3	5	6	5	5	5	5	7	5	3	7	6	8	7	6	5	3	4	3	2	3	2	4	10	3	5	6	5	5
sp|O75940|SPF30_HUMAN	O75940	SPF30_HUMAN	SMNDC1	238	Homo sapiens	1:Experimental evidence at protein level	Survival of motor neuron-related-splicing factor 30	1	0.999	45	45	45	0	0	1	2	1	0	2	3	2	3	4	1	3	6	2	3	2	4	1	1	1	1	1	1	0	0	1	2	1	0	2	3	2	3	4	1	3
sp|O75947|ATP5H_HUMAN	O75947	ATP5H_HUMAN	ATP5PD	161	Homo sapiens	1:Experimental evidence at protein level	ATP synthase subunit d, mitochondrial	1	0.999	145	145	145	5	6	12	0	7	10	1	5	2	10	10	1	2	11	9	6	4	12	3	4	6	11	6	2	5	6	12	0	7	10	1	5	2	10	10	1	2
sp|O75955|FLOT1_HUMAN	O75955	FLOT1_HUMAN	FLOT1	427	Homo sapiens	1:Experimental evidence at protein level	Flotillin-1	1	0.999	70	70	70	1	5	5	5	3	7	2	2	1	1	3	2	3	5	3	2	5	3	2	3	4	1	1	1	1	5	5	5	3	7	2	2	1	1	3	2	3
sp|O75962|TRIO_HUMAN	O75962	TRIO_HUMAN	TRIO	3097	Homo sapiens	1:Experimental evidence at protein level	Triple functional domain protein	1	0.999	17	11	17	3	0	1	5	0	2	2	0	0	1	0	0	0	1	0	0	0	0	0	0	0	1	0	1	1	0	0	5	0	1	2	0	0	0	0	0	0
sp|O75964|ATP5L_HUMAN	O75964	ATP5L_HUMAN	ATP5MG	103	Homo sapiens	1:Experimental evidence at protein level	ATP synthase subunit g, mitochondrial	1	0.999	62	62	62	2	1	1	0	5	4	0	4	1	5	4	1	1	4	4	4	3	2	4	1	4	2	4	1	2	1	1	0	5	4	0	4	1	5	4	1	1
sp|O75970|MPDZ_HUMAN	O75970	MPDZ_HUMAN	MPDZ	2070	Homo sapiens	1:Experimental evidence at protein level	Multiple PDZ domain protein	1	0.999	95	95	95	8	15	9	12	15	12	0	0	0	2	0	0	0	0	0	0	0	0	3	4	3	4	4	4	8	15	9	12	15	12	0	0	0	2	0	0	0
sp|O75976|CBPD_HUMAN	O75976	CBPD_HUMAN	CPD	1380	Homo sapiens	1:Experimental evidence at protein level	Carboxypeptidase D	1	0.999	20	20	20	1	1	2	1	5	5	0	0	0	0	0	0	1	0	0	0	0	1	2	0	1	0	0	0	1	1	2	1	5	5	0	0	0	0	0	0	1
sp|O76003|GLRX3_HUMAN	O76003	GLRX3_HUMAN	GLRX3	335	Homo sapiens	1:Experimental evidence at protein level	Glutaredoxin-3	1	0.999	105	105	105	6	5	11	3	4	6	4	4	3	3	5	3	5	7	5	3	5	6	5	3	5	2	1	1	6	5	11	3	4	6	4	4	3	3	5	3	5
sp|O76021|RL1D1_HUMAN	O76021	RL1D1_HUMAN	RSL1D1	490	Homo sapiens	1:Experimental evidence at protein level	Ribosomal L1 domain-containing protein 1	1	0.999	909	909	909	33	35	40	30	29	34	44	46	45	38	37	44	47	45	44	47	49	39	33	31	27	31	27	34	33	35	40	30	29	34	44	46	45	38	37	44	47
sp|O76031|CLPX_HUMAN	O76031	CLPX_HUMAN	CLPX	633	Homo sapiens	1:Experimental evidence at protein level	ATP-dependent Clp protease ATP-binding subunit clpX-like, mitochondrial	1	0.999	44	44	44	1	2	2	2	3	2	1	2	0	0	1	0	4	4	2	1	5	5	2	0	1	1	2	1	1	2	2	2	3	2	1	2	0	0	1	0	4
sp|O76075|DFFB_HUMAN	O76075	DFFB_HUMAN	DFFB	338	Homo sapiens	1:Experimental evidence at protein level	DNA fragmentation factor subunit beta	0.9999	0.999	10	10	10	0	0	0	0	0	0	0	0	0	0	0	1	0	0	0	0	0	0	2	1	2	2	1	1	0	0	0	0	0	0	0	0	0	0	0	1	0
sp|O76080|ZFAN5_HUMAN	O76080	ZFAN5_HUMAN	ZFAND5	213	Homo sapiens	1:Experimental evidence at protein level	AN1-type zinc finger protein 5	0.9592	0.9989	3	3	3	0	0	0	0	0	0	0	0	0	0	0	0	0	0	0	0	0	0	0	0	0	2	1	0	0	0	0	0	0	0	0	0	0	0	0	0	0
sp|O76094|SRP72_HUMAN	O76094	SRP72_HUMAN	SRP72	671	Homo sapiens	1:Experimental evidence at protein level	Signal recognition particle subunit SRP72	1	0.999	348	348	348	12	14	16	15	14	17	11	15	14	13	11	15	18	15	13	13	18	16	13	12	14	18	17	14	12	14	16	15	14	17	11	15	14	13	11	15	18
sp|O94760|DDAH1_HUMAN	O94760	DDAH1_HUMAN	DDAH1	285	Homo sapiens	1:Experimental evidence at protein level	N(G),N(G)-dimethylarginine dimethylaminohydrolase 1	0.9627	0.999	1	1	1	0	0	0	0	0	0	0	0	0	0	0	0	1	0	0	0	0	0	0	0	0	0	0	0	0	0	0	0	0	0	0	0	0	0	0	0	1
sp|O94761|RECQ4_HUMAN	O94761	RECQ4_HUMAN	RECQL4	1208	Homo sapiens	1:Experimental evidence at protein level	ATP-dependent DNA helicase Q4	0.9499	0.9986	1	1	1	0	0	0	0	0	0	0	0	0	0	0	0	0	0	0	1	0	0	0	0	0	0	0	0	0	0	0	0	0	0	0	0	0	0	0	0	0
sp|O94762|RECQ5_HUMAN	O94762	RECQ5_HUMAN	RECQL5	991	Homo sapiens	1:Experimental evidence at protein level	ATP-dependent DNA helicase Q5	1	0.999	33	33	33	2	2	1	2	2	0	0	2	1	1	0	1	1	0	0	0	0	0	1	2	4	2	5	4	2	2	1	2	2	0	0	2	1	1	0	1	1
sp|O94763|RMP_HUMAN	O94763	RMP_HUMAN	URI1	535	Homo sapiens	1:Experimental evidence at protein level	Unconventional prefoldin RPB5 interactor 1	1	0.999	524	524	524	30	33	29	31	25	27	7	13	7	16	11	12	13	13	17	30	34	36	26	25	25	23	19	22	30	33	29	31	25	27	7	13	7	16	11	12	13
sp|O94776|MTA2_HUMAN	O94776	MTA2_HUMAN	MTA2	668	Homo sapiens	1:Experimental evidence at protein level	Metastasis-associated protein MTA2	1	0.999	1482	1416	1554	32	34	29	52	46	42	71	89	81	25	32	33	72	58	65	94	78	76	79	78	76	88	78	74	32	33	29	51	44	41	67	84	78	24	31	32	69
sp|O94782|UBP1_HUMAN	O94782	UBP1_HUMAN	USP1	785	Homo sapiens	1:Experimental evidence at protein level	Ubiquitin carboxyl-terminal hydrolase 1	0.9298	0.9981	1	1	1	1	0	0	0	0	0	0	0	0	0	0	0	0	0	0	0	0	0	0	0	0	0	0	0	1	0	0	0	0	0	0	0	0	0	0	0	0
sp|O94788|AL1A2_HUMAN	O94788	AL1A2_HUMAN	ALDH1A2	518	Homo sapiens	1:Experimental evidence at protein level	Retinal dehydrogenase 2	1	0.999	128	128	128	7	15	12	1	4	5	3	3	2	2	2	4	2	3	3	3	4	4	13	11	13	6	3	3	7	15	12	1	4	5	3	3	2	2	2	4	2
sp|O94804|STK10_HUMAN	O94804	STK10_HUMAN	STK10	968	Homo sapiens	1:Experimental evidence at protein level	Serine/threonine-protein kinase 10	1	0.999	50	50	74	6	3	5	2	2	2	0	0	0	0	0	0	0	0	0	0	0	0	7	8	4	5	5	1	6	3	5	2	2	2	0	0	0	0	0	0	0
sp|O94806|KPCD3_HUMAN	O94806	KPCD3_HUMAN	PRKD3	890	Homo sapiens	1:Experimental evidence at protein level	Serine/threonine-protein kinase D3	1	0.999	4	4	4	0	0	0	1	0	1	0	0	0	0	0	0	0	0	0	0	0	0	1	0	0	1	0	0	0	0	0	1	0	1	0	0	0	0	0	0	0
sp|O94813|SLIT2_HUMAN	O94813	SLIT2_HUMAN	SLIT2	1529	Homo sapiens	1:Experimental evidence at protein level	Slit homolog 2 protein	1	0.999	27	27	27	2	3	3	0	1	1	1	1	0	2	2	0	0	1	1	1	4	1	0	2	1	0	0	0	2	3	3	0	1	1	1	1	0	2	2	0	0
sp|O94817|ATG12_HUMAN	O94817	ATG12_HUMAN	ATG12	140	Homo sapiens	1:Experimental evidence at protein level	Ubiquitin-like protein ATG12	0.9614	0.999	1	1	1	0	0	1	0	0	0	0	0	0	0	0	0	0	0	0	0	0	0	0	0	0	0	0	0	0	0	1	0	0	0	0	0	0	0	0	0	0
sp|O94818|NOL4_HUMAN	O94818	NOL4_HUMAN	NOL4	638	Homo sapiens	1:Experimental evidence at protein level	Nucleolar protein 4	1	0.999	47	40	47	0	0	0	1	1	1	3	3	6	0	0	2	3	4	3	3	8	3	0	2	0	1	2	1	0	0	0	1	1	1	2	3	5	0	0	2	3
sp|O94822|LTN1_HUMAN	O94822	LTN1_HUMAN	LTN1	1766	Homo sapiens	1:Experimental evidence at protein level	E3 ubiquitin-protein ligase listerin	1	0.999	158	158	158	9	10	8	8	9	5	7	12	7	6	5	4	5	6	10	6	5	9	5	4	7	5	4	2	9	10	8	8	9	5	7	12	7	6	5	4	5
sp|O94826|TOM70_HUMAN	O94826	TOM70_HUMAN	TOMM70	608	Homo sapiens	1:Experimental evidence at protein level	Mitochondrial import receptor subunit TOM70	1	0.999	25	25	25	1	0	2	0	4	4	0	0	0	2	2	0	0	1	0	1	0	3	0	0	0	0	3	2	1	0	2	0	4	4	0	0	0	2	2	0	0
sp|O94829|IPO13_HUMAN	O94829	IPO13_HUMAN	IPO13	963	Homo sapiens	1:Experimental evidence at protein level	Importin-13	0.9627	0.999	1	1	1	0	0	0	0	0	0	0	0	0	0	0	0	0	0	1	0	0	0	0	0	0	0	0	0	0	0	0	0	0	0	0	0	0	0	0	0	0
sp|O94830|DDHD2_HUMAN	O94830	DDHD2_HUMAN	DDHD2	711	Homo sapiens	1:Experimental evidence at protein level	Phospholipase DDHD2	1	0.999	60	60	60	5	2	3	5	3	3	0	0	0	0	0	0	0	0	0	0	0	0	7	7	6	4	6	9	5	2	3	5	3	3	0	0	0	0	0	0	0
sp|O94832|MYO1D_HUMAN	O94832	MYO1D_HUMAN	MYO1D	1006	Homo sapiens	1:Experimental evidence at protein level	Unconventional myosin-Id	1	0.999	19	19	19	3	0	1	1	3	4	0	0	0	0	0	0	0	1	0	0	0	0	0	0	0	2	2	2	3	0	1	1	3	4	0	0	0	0	0	0	0
sp|O94842|TOX4_HUMAN	O94842	TOX4_HUMAN	TOX4	621	Homo sapiens	1:Experimental evidence at protein level	TOX high mobility group box family member 4	1	0.999	384	203	384	7	10	9	13	15	16	26	22	29	13	18	15	25	20	18	24	22	19	7	16	9	9	11	11	2	4	5	6	8	6	17	14	18	6	10	9	14
sp|O94854|K0754_HUMAN	O94854	K0754_HUMAN	MACF1	3515	Homo sapiens	2:Experimental evidence at transcript level	Microtubule-actin cross-linking factor 1, isoforms 6/7	0.9998	0.9989	2	2	123	0	0	0	0	1	1	0	0	0	0	0	0	0	0	0	0	0	0	0	0	0	0	0	0	0	0	0	0	1	1	0	0	0	0	0	0	0
sp|O94864|ST65G_HUMAN	O94864	ST65G_HUMAN	SUPT7L	414	Homo sapiens	1:Experimental evidence at protein level	STAGA complex 65 subunit gamma	1	0.999	147	147	147	3	3	3	8	4	4	10	11	10	6	4	4	6	8	8	11	7	6	4	4	5	7	6	5	3	3	3	8	4	4	10	11	10	6	4	4	6
sp|O94868|FCSD2_HUMAN	O94868	FCSD2_HUMAN	FCHSD2	740	Homo sapiens	1:Experimental evidence at protein level	F-BAR and double SH3 domains protein 2	1	0.999	38	38	38	5	4	5	3	4	4	0	0	0	0	0	0	0	0	0	0	0	0	4	0	4	2	2	1	5	4	5	3	4	4	0	0	0	0	0	0	0
sp|O94874|UFL1_HUMAN	O94874	UFL1_HUMAN	UFL1	794	Homo sapiens	1:Experimental evidence at protein level	E3 UFM1-protein ligase 1	1	0.999	70	70	70	5	3	5	5	5	5	1	2	0	3	2	0	0	1	2	1	0	1	8	4	5	3	4	5	5	3	5	5	5	5	1	2	0	3	2	0	0
sp|O94885|SASH1_HUMAN	O94885	SASH1_HUMAN	SASH1	1247	Homo sapiens	1:Experimental evidence at protein level	SAM and SH3 domain-containing protein 1	1	0.999	15	14	15	0	0	0	1	1	2	0	0	0	0	0	0	0	0	0	0	0	0	1	1	2	3	2	2	0	0	0	1	1	2	0	0	0	0	0	0	0
sp|O94887|FARP2_HUMAN	O94887	FARP2_HUMAN	FARP2	1054	Homo sapiens	1:Experimental evidence at protein level	FERM, ARHGEF and pleckstrin domain-containing protein 2	1	0.999	7	7	7	0	0	0	0	1	0	2	0	0	0	0	0	0	0	0	2	0	2	0	0	0	0	0	0	0	0	0	0	1	0	2	0	0	0	0	0	0
sp|O94888|UBXN7_HUMAN	O94888	UBXN7_HUMAN	UBXN7	489	Homo sapiens	1:Experimental evidence at protein level	UBX domain-containing protein 7	1	0.999	371	371	371	25	20	24	16	16	21	9	15	9	6	8	9	7	9	6	11	10	14	30	15	16	26	29	20	25	20	24	16	16	21	9	15	9	6	8	9	7
sp|O94901|SUN1_HUMAN	O94901	SUN1_HUMAN	SUN1	785	Homo sapiens	1:Experimental evidence at protein level	SUN domain-containing protein 1	1	0.999	6	6	6	0	1	0	0	0	0	1	0	2	0	0	0	0	1	0	0	0	1	0	0	0	0	0	0	0	1	0	0	0	0	1	0	2	0	0	0	0
sp|O94903|PLPHP_HUMAN	O94903	PLPHP_HUMAN	PLPBP	275	Homo sapiens	1:Experimental evidence at protein level	Pyridoxal phosphate homeostasis protein	1	0.999	26	26	26	2	4	3	0	0	1	0	0	0	0	0	1	1	0	0	2	0	1	4	1	2	3	0	1	2	4	3	0	0	1	0	0	0	0	0	1	1
sp|O94905|ERLN2_HUMAN	O94905	ERLN2_HUMAN	ERLIN2	339	Homo sapiens	1:Experimental evidence at protein level	Erlin-2	1	0.999	39	38	39	0	2	2	0	1	0	1	2	3	2	2	1	1	6	3	5	3	3	0	1	0	1	0	0	0	2	2	0	1	0	1	2	3	2	2	1	1
sp|O94906|PRP6_HUMAN	O94906	PRP6_HUMAN	PRPF6	941	Homo sapiens	1:Experimental evidence at protein level	Pre-mRNA-processing factor 6	1	0.999	507	507	507	13	14	24	13	23	18	21	26	33	20	22	18	26	23	22	27	21	20	21	26	21	23	18	14	13	14	24	13	23	18	21	26	33	20	22	18	26
sp|O94913|PCF11_HUMAN	O94913	PCF11_HUMAN	PCF11	1555	Homo sapiens	1:Experimental evidence at protein level	Pre-mRNA cleavage complex 2 protein Pcf11	1	0.999	1562	1562	1562	47	45	50	47	45	44	71	78	71	115	117	104	84	93	91	63	57	58	44	44	49	53	45	47	47	45	50	47	45	44	71	78	71	115	117	104	84
sp|O94915|FRYL_HUMAN	O94915	FRYL_HUMAN	FRYL	3013	Homo sapiens	1:Experimental evidence at protein level	Protein furry homolog-like	1	0.999	9	9	9	1	0	1	0	2	1	0	0	1	0	0	0	0	0	0	0	0	1	0	0	0	2	0	0	1	0	1	0	2	1	0	0	1	0	0	0	0
sp|O94916|NFAT5_HUMAN	O94916	NFAT5_HUMAN	NFAT5	1531	Homo sapiens	1:Experimental evidence at protein level	Nuclear factor of activated T-cells 5	0.9627	0.999	3	3	3	0	0	0	0	0	0	0	0	1	1	0	0	0	0	1	0	0	0	0	0	0	0	0	0	0	0	0	0	0	0	0	0	1	1	0	0	0
sp|O94925|GLSK_HUMAN	O94925	GLSK_HUMAN	GLS	669	Homo sapiens	1:Experimental evidence at protein level	Glutaminase kidney isoform, mitochondrial	1	0.999	126	126	126	3	4	5	4	6	1	2	5	9	6	4	1	3	9	7	10	11	10	4	5	3	7	3	4	3	4	5	4	6	1	2	5	9	6	4	1	3
sp|O94927|HAUS5_HUMAN	O94927	HAUS5_HUMAN	HAUS5	633	Homo sapiens	1:Experimental evidence at protein level	HAUS augmin-like complex subunit 5	1	0.999	339	339	339	21	21	21	32	26	25	11	7	6	7	8	13	4	2	4	9	9	10	21	13	19	19	13	18	21	21	21	32	26	25	11	7	6	7	8	13	4
sp|O94941|RNF37_HUMAN	O94941	RNF37_HUMAN	UBOX5	541	Homo sapiens	1:Experimental evidence at protein level	RING finger protein 37	1	0.999	7	7	7	0	0	0	0	0	0	0	0	0	0	0	0	0	0	0	0	0	0	0	1	1	1	2	2	0	0	0	0	0	0	0	0	0	0	0	0	0
sp|O94953|KDM4B_HUMAN	O94953	KDM4B_HUMAN	KDM4B	1096	Homo sapiens	1:Experimental evidence at protein level	Lysine-specific demethylase 4B	1	0.999	41	41	41	0	0	1	0	0	0	1	2	1	0	0	0	1	1	2	1	1	1	4	5	4	6	5	5	0	0	1	0	0	0	1	2	1	0	0	0	1
sp|O94955|RHBT3_HUMAN	O94955	RHBT3_HUMAN	RHOBTB3	611	Homo sapiens	1:Experimental evidence at protein level	Rho-related BTB domain-containing protein 3	1	0.999	3	3	3	0	0	0	0	0	0	0	1	0	0	0	0	1	0	1	0	0	0	0	0	0	0	0	0	0	0	0	0	0	0	0	1	0	0	0	0	1
sp|O94964|SOGA1_HUMAN	O94964	SOGA1_HUMAN	SOGA1	1423	Homo sapiens	1:Experimental evidence at protein level	Protein SOGA1	1	0.999	39	23	39	3	3	3	6	9	6	0	0	0	1	0	0	0	0	0	0	0	0	2	2	1	1	1	1	2	2	2	5	7	5	0	0	0	0	0	0	0
sp|O94966|UBP19_HUMAN	O94966	UBP19_HUMAN	USP19	1318	Homo sapiens	1:Experimental evidence at protein level	Ubiquitin carboxyl-terminal hydrolase 19	1	0.999	23	23	23	3	3	3	1	2	2	0	1	0	0	1	1	1	1	0	0	0	0	0	2	1	0	0	1	3	3	3	1	2	2	0	1	0	0	1	1	1
sp|O94967|WDR47_HUMAN	O94967	WDR47_HUMAN	WDR47	919	Homo sapiens	1:Experimental evidence at protein level	WD repeat-containing protein 47	1	0.999	6	6	6	0	1	1	0	0	0	0	0	0	0	0	0	0	0	0	0	0	2	0	1	0	0	1	0	0	1	1	0	0	0	0	0	0	0	0	0	0
sp|O94973|AP2A2_HUMAN	O94973	AP2A2_HUMAN	AP2A2	939	Homo sapiens	1:Experimental evidence at protein level	AP-2 complex subunit alpha-2	1	0.999	652	454	652	34	40	31	34	37	40	15	29	17	21	25	23	14	16	19	16	17	19	31	34	43	34	33	30	23	27	21	28	29	31	9	21	10	15	16	15	7
sp|O94979|SC31A_HUMAN	O94979	SC31A_HUMAN	SEC31A	1220	Homo sapiens	1:Experimental evidence at protein level	Protein transport protein Sec31A	1	0.999	132	132	132	8	9	8	7	6	9	0	0	0	17	15	9	0	1	0	0	0	0	7	9	7	5	9	6	8	9	8	7	6	9	0	0	0	17	15	9	0
sp|O94986|CE152_HUMAN	O94986	CE152_HUMAN	CEP152	1710	Homo sapiens	1:Experimental evidence at protein level	Centrosomal protein of 152 kDa	1	0.999	121	121	121	11	15	14	16	17	6	1	0	2	6	7	13	2	0	0	1	2	1	0	1	1	4	1	0	11	15	14	16	17	6	1	0	2	6	7	13	2
sp|O94992|HEXI1_HUMAN	O94992	HEXI1_HUMAN	HEXIM1	359	Homo sapiens	1:Experimental evidence at protein level	Protein HEXIM1	1	0.999	206	206	206	9	8	9	7	10	9	9	11	11	6	8	9	10	6	7	12	11	12	7	9	4	9	5	8	9	8	9	7	10	9	9	11	11	6	8	9	10
sp|O95057|DIRA1_HUMAN	O95057	DIRA1_HUMAN	DIRAS1	198	Homo sapiens	1:Experimental evidence at protein level	GTP-binding protein Di-Ras1	0.9554	0.9988	1	1	1	0	0	1	0	0	0	0	0	0	0	0	0	0	0	0	0	0	0	0	0	0	0	0	0	0	0	1	0	0	0	0	0	0	0	0	0	0
sp|O95059|RPP14_HUMAN	O95059	RPP14_HUMAN	RPP14	124	Homo sapiens	1:Experimental evidence at protein level	Ribonuclease P protein subunit p14	1	0.999	5	5	5	0	0	0	0	0	0	2	2	0	0	0	0	0	0	0	0	1	0	0	0	0	0	0	0	0	0	0	0	0	0	2	2	0	0	0	0	0
sp|O95071|UBR5_HUMAN	O95071	UBR5_HUMAN	UBR5	2799	Homo sapiens	1:Experimental evidence at protein level	E3 ubiquitin-protein ligase UBR5	1	0.999	132	132	132	12	6	7	9	5	5	4	5	4	2	4	4	4	4	5	5	6	5	9	5	6	6	4	6	12	6	7	9	5	5	4	5	4	2	4	4	4
sp|O95081|AGFG2_HUMAN	O95081	AGFG2_HUMAN	AGFG2	481	Homo sapiens	1:Experimental evidence at protein level	Arf-GAP domain and FG repeat-containing protein 2	0.9264	0.998	1	1	1	0	0	0	0	0	0	0	0	0	0	0	1	0	0	0	0	0	0	0	0	0	0	0	0	0	0	0	0	0	0	0	0	0	0	0	1	0
sp|O95096|NKX22_HUMAN	O95096	NKX22_HUMAN	NKX2-2	273	Homo sapiens	2:Experimental evidence at transcript level	Homeobox protein Nkx-2.2	0.9999	0.999	13	13	35	0	0	0	0	0	0	4	2	2	0	0	0	1	1	2	0	1	0	0	0	0	0	0	0	0	0	0	0	0	0	4	2	2	0	0	0	1
sp|O95104|SCAF4_HUMAN	O95104	SCAF4_HUMAN	SCAF4	1147	Homo sapiens	1:Experimental evidence at protein level	SR-related and CTD-associated factor 4	1	0.999	906	831	906	27	28	31	25	30	32	36	44	45	59	71	80	50	42	50	44	39	33	21	29	24	20	25	21	24	26	29	23	26	29	33	40	41	56	68	75	46
sp|O95140|MFN2_HUMAN	O95140	MFN2_HUMAN	MFN2	757	Homo sapiens	1:Experimental evidence at protein level	Mitofusin-2	1	0.999	38	38	38	2	2	2	0	3	3	1	3	1	2	2	1	1	1	3	1	1	3	1	0	3	1	0	1	2	2	2	0	3	3	1	3	1	2	2	1	1
sp|O95149|SPN1_HUMAN	O95149	SPN1_HUMAN	SNUPN	360	Homo sapiens	1:Experimental evidence at protein level	Snurportin-1	1	0.999	71	71	71	6	6	6	4	3	4	0	0	0	1	2	1	0	0	1	0	0	2	6	8	8	3	5	5	6	6	6	4	3	4	0	0	0	1	2	1	0
sp|O95155|UBE4B_HUMAN	O95155	UBE4B_HUMAN	UBE4B	1302	Homo sapiens	1:Experimental evidence at protein level	Ubiquitin conjugation factor E4 B	1	0.999	9	9	9	1	1	0	0	0	1	1	0	0	2	0	0	0	1	0	1	0	0	0	0	1	0	0	0	1	1	0	0	0	1	1	0	0	2	0	0	0
sp|O95159|ZFPL1_HUMAN	O95159	ZFPL1_HUMAN	ZFPL1	310	Homo sapiens	1:Experimental evidence at protein level	Zinc finger protein-like 1	0.9627	0.999	3	3	3	0	0	0	0	0	0	0	0	0	0	0	0	0	0	0	0	0	0	0	2	0	1	0	0	0	0	0	0	0	0	0	0	0	0	0	0	0
sp|O95163|ELP1_HUMAN	O95163	ELP1_HUMAN	ELP1	1332	Homo sapiens	1:Experimental evidence at protein level	Elongator complex protein 1	1	0.999	318	318	318	30	29	35	22	22	20	5	6	5	5	10	9	3	5	5	6	4	9	14	18	17	15	11	13	30	29	35	22	22	20	5	6	5	5	10	9	3
sp|O95168|NDUB4_HUMAN	O95168	NDUB4_HUMAN	NDUFB4	129	Homo sapiens	1:Experimental evidence at protein level	NADH dehydrogenase [ubiquinone] 1 beta subcomplex subunit 4	1	0.999	3	3	3	0	0	0	0	0	0	0	0	0	0	0	0	0	1	1	0	0	1	0	0	0	0	0	0	0	0	0	0	0	0	0	0	0	0	0	0	0
sp|O95182|NDUA7_HUMAN	O95182	NDUA7_HUMAN	NDUFA7	113	Homo sapiens	1:Experimental evidence at protein level	NADH dehydrogenase [ubiquinone] 1 alpha subcomplex subunit 7	1	0.999	5	5	5	0	0	1	0	1	0	0	0	0	0	0	0	0	1	0	0	0	2	0	0	0	0	0	0	0	0	1	0	1	0	0	0	0	0	0	0	0
sp|O95185|UNC5C_HUMAN	O95185	UNC5C_HUMAN	UNC5C	931	Homo sapiens	1:Experimental evidence at protein level	Netrin receptor UNC5C	0.9014	0.9972	1	1	1	0	0	0	0	0	0	0	0	0	0	0	0	0	0	0	0	0	0	1	0	0	0	0	0	0	0	0	0	0	0	0	0	0	0	0	0	0
sp|O95197|RTN3_HUMAN	O95197	RTN3_HUMAN	RTN3	1032	Homo sapiens	1:Experimental evidence at protein level	Reticulon-3	1	0.999	19	19	19	0	0	0	0	2	1	0	0	0	2	0	0	0	6	1	0	1	2	0	1	1	2	0	0	0	0	0	0	2	1	0	0	0	2	0	0	0
sp|O95201|RHIT_HUMAN	O95201	RHIT_HUMAN	ZNF205	554	Homo sapiens	1:Experimental evidence at protein level	Transcriptional repressor RHIT	0.9718	0.999	12	12	12	0	0	0	0	0	0	1	2	0	0	0	0	1	1	0	0	0	0	1	1	1	0	2	2	0	0	0	0	0	0	1	2	0	0	0	0	1
sp|O95202|LETM1_HUMAN	O95202	LETM1_HUMAN	LETM1	739	Homo sapiens	1:Experimental evidence at protein level	Mitochondrial proton/calcium exchanger protein	1	0.999	49	49	49	2	1	2	0	5	4	0	0	1	3	4	1	0	5	3	1	2	2	1	2	1	3	3	3	2	1	2	0	5	4	0	0	1	3	4	1	0
sp|O95208|EPN2_HUMAN	O95208	EPN2_HUMAN	EPN2	641	Homo sapiens	1:Experimental evidence at protein level	Epsin-2	0.9983	0.999	12	2	12	1	2	1	0	0	0	0	0	0	1	1	1	0	0	0	0	0	0	2	1	2	0	0	0	0	0	0	0	0	0	0	0	0	0	0	0	0
sp|O95218|ZRAB2_HUMAN	O95218	ZRAB2_HUMAN	ZRANB2	330	Homo sapiens	1:Experimental evidence at protein level	Zinc finger Ran-binding domain-containing protein 2	1	0.999	253	253	253	10	10	11	5	5	3	16	15	13	2	6	7	13	10	14	14	9	10	12	21	16	14	9	8	10	10	11	5	5	3	16	15	13	2	6	7	13
sp|O95219|SNX4_HUMAN	O95219	SNX4_HUMAN	SNX4	450	Homo sapiens	1:Experimental evidence at protein level	Sorting nexin-4	1	0.999	126	126	126	10	14	10	14	12	11	5	3	2	3	2	3	2	1	3	5	2	2	5	3	4	2	2	6	10	14	10	14	12	11	5	3	2	3	2	3	2
sp|O95229|ZWINT_HUMAN	O95229	ZWINT_HUMAN	ZWINT	277	Homo sapiens	1:Experimental evidence at protein level	ZW10 interactor	1	0.999	35	35	35	1	3	1	3	4	4	0	0	0	1	0	0	1	0	0	2	0	0	3	2	1	3	3	3	1	3	1	3	4	4	0	0	0	1	0	0	1
sp|O95232|LC7L3_HUMAN	O95232	LC7L3_HUMAN	LUC7L3	432	Homo sapiens	1:Experimental evidence at protein level	Luc7-like protein 3	1	0.999	60	60	60	3	1	2	0	2	2	3	1	5	3	3	1	2	5	4	5	5	5	1	2	0	2	2	1	3	1	2	0	2	2	3	1	5	3	3	1	2
sp|O95235|KI20A_HUMAN	O95235	KI20A_HUMAN	KIF20A	890	Homo sapiens	1:Experimental evidence at protein level	Kinesin-like protein KIF20A	1	0.999	158	158	158	0	0	4	6	3	3	9	1	6	0	0	1	2	0	0	5	7	6	15	12	13	22	24	19	0	0	4	6	3	3	9	1	6	0	0	1	2
sp|O95239|KIF4A_HUMAN	O95239	KIF4A_HUMAN	KIF4A	1232	Homo sapiens	1:Experimental evidence at protein level	Chromosome-associated kinesin KIF4A	1	0.999	1032	628	1032	32	28	27	34	38	38	46	62	57	27	26	28	52	42	50	55	57	53	43	47	38	63	50	39	17	12	17	23	25	26	26	38	36	14	12	19	29
sp|O95243|MBD4_HUMAN	O95243	MBD4_HUMAN	MBD4	580	Homo sapiens	1:Experimental evidence at protein level	Methyl-CpG-binding domain protein 4	1	0.999	36	36	36	0	1	1	1	0	0	0	2	1	0	0	1	0	1	1	2	1	0	6	3	4	2	7	2	0	1	1	1	0	0	0	2	1	0	0	1	0
sp|O95248|MTMR5_HUMAN	O95248	MTMR5_HUMAN	SBF1	1868	Homo sapiens	1:Experimental evidence at protein level	Myotubularin-related protein 5	1	0.999	17	17	34	1	2	1	1	2	5	0	0	0	0	0	0	0	1	0	0	0	0	0	1	1	0	1	1	1	2	1	1	2	5	0	0	0	0	0	0	0
sp|O95249|GOSR1_HUMAN	O95249	GOSR1_HUMAN	GOSR1	250	Homo sapiens	1:Experimental evidence at protein level	Golgi SNAP receptor complex member 1	1	0.999	31	31	31	2	4	3	2	2	2	0	0	0	1	0	0	0	1	0	0	0	0	3	4	3	2	1	1	2	4	3	2	2	2	0	0	0	1	0	0	0
sp|O95251|KAT7_HUMAN	O95251	KAT7_HUMAN	KAT7	611	Homo sapiens	1:Experimental evidence at protein level	Histone acetyltransferase KAT7	1	0.999	88	88	97	3	1	0	1	1	2	4	7	6	2	0	2	3	2	6	6	3	6	3	7	8	8	4	3	3	1	0	1	1	2	4	7	6	2	0	2	3
sp|O95260|ATE1_HUMAN	O95260	ATE1_HUMAN	ATE1	518	Homo sapiens	1:Experimental evidence at protein level	Arginyl-tRNA--protein transferase 1	1	0.999	155	155	155	10	13	14	4	8	10	4	6	5	4	5	3	4	2	4	3	5	2	6	15	12	8	5	3	10	13	14	4	8	10	4	6	5	4	5	3	4
sp|O95271|TNKS1_HUMAN	O95271	TNKS1_HUMAN	TNKS	1327	Homo sapiens	1:Experimental evidence at protein level	Poly [ADP-ribose] polymerase tankyrase-1	0.9984	0.999	10	10	10	1	0	0	0	0	2	0	0	1	1	0	0	1	0	1	0	0	1	1	0	1	0	0	0	1	0	0	0	0	2	0	0	1	1	0	0	1
sp|O95292|VAPB_HUMAN	O95292	VAPB_HUMAN	VAPB	243	Homo sapiens	1:Experimental evidence at protein level	Vesicle-associated membrane protein-associated protein B/C	1	0.999	119	116	119	6	5	6	8	12	10	0	0	1	3	7	0	1	6	7	4	5	6	3	4	5	7	6	7	6	5	6	8	12	10	0	0	1	3	7	0	1
sp|O95295|SNAPN_HUMAN	O95295	SNAPN_HUMAN	SNAPIN	136	Homo sapiens	1:Experimental evidence at protein level	SNARE-associated protein Snapin	1	0.999	47	47	47	3	3	3	3	1	3	2	2	0	1	2	1	0	0	0	4	2	2	2	3	2	3	3	2	3	3	3	3	1	3	2	2	0	1	2	1	0
sp|O95299|NDUAA_HUMAN	O95299	NDUAA_HUMAN	NDUFA10	355	Homo sapiens	1:Experimental evidence at protein level	NADH dehydrogenase [ubiquinone] 1 alpha subcomplex subunit 10, mitochondrial	1	0.999	77	77	77	3	4	4	1	2	4	4	6	5	3	2	4	4	5	3	5	4	6	1	3	1	1	1	1	3	4	4	1	2	4	4	6	5	3	2	4	4
sp|O95319|CELF2_HUMAN	O95319	CELF2_HUMAN	CELF2	508	Homo sapiens	1:Experimental evidence at protein level	CUGBP Elav-like family member 2	1	0.999	49	49	49	0	1	4	0	1	0	0	2	0	8	8	5	0	0	1	1	0	1	2	3	2	4	4	2	0	1	4	0	1	0	0	2	0	8	8	5	0
sp|O95336|6PGL_HUMAN	O95336	6PGL_HUMAN	PGLS	258	Homo sapiens	1:Experimental evidence at protein level	6-phosphogluconolactonase	0.9627	0.999	9	9	9	1	1	0	0	0	0	0	0	0	1	1	0	1	0	0	0	0	0	0	1	1	1	0	1	1	1	0	0	0	0	0	0	0	1	1	0	1
sp|O95347|SMC2_HUMAN	O95347	SMC2_HUMAN	SMC2	1197	Homo sapiens	1:Experimental evidence at protein level	Structural maintenance of chromosomes protein 2	1	0.999	455	455	455	23	24	31	22	22	25	15	22	14	13	14	17	15	11	20	20	17	22	17	20	20	18	16	17	23	24	31	22	22	25	15	22	14	13	14	17	15
sp|O95352|ATG7_HUMAN	O95352	ATG7_HUMAN	ATG7	703	Homo sapiens	1:Experimental evidence at protein level	Ubiquitin-like modifier-activating enzyme ATG7	1	0.999	17	17	17	1	3	2	2	1	2	0	0	0	0	0	0	0	0	0	0	0	0	0	0	0	2	3	1	1	3	2	2	1	2	0	0	0	0	0	0	0
sp|O95359|TACC2_HUMAN	O95359	TACC2_HUMAN	TACC2	2948	Homo sapiens	1:Experimental evidence at protein level	Transforming acidic coiled-coil-containing protein 2	1	0.999	47	47	47	4	3	3	4	6	4	0	0	1	0	0	0	0	0	0	0	0	0	4	4	4	4	3	3	4	3	3	4	6	4	0	0	1	0	0	0	0
sp|O95365|ZBT7A_HUMAN	O95365	ZBT7A_HUMAN	ZBTB7A	584	Homo sapiens	1:Experimental evidence at protein level	Zinc finger and BTB domain-containing protein 7A	1	0.999	543	543	543	12	16	12	11	9	8	40	33	35	18	12	10	25	30	28	33	36	30	24	23	23	23	28	24	12	16	12	11	9	8	40	33	35	18	12	10	25
sp|O95372|LYPA2_HUMAN	O95372	LYPA2_HUMAN	LYPLA2	231	Homo sapiens	1:Experimental evidence at protein level	Acyl-protein thioesterase 2	1	0.999	230	230	230	13	12	16	12	12	9	6	13	12	8	7	8	14	7	10	9	8	8	6	10	6	8	8	8	13	12	16	12	12	9	6	13	12	8	7	8	14
sp|O95373|IPO7_HUMAN	O95373	IPO7_HUMAN	IPO7	1038	Homo sapiens	1:Experimental evidence at protein level	Importin-7	1	0.999	210	210	210	9	12	14	11	8	11	5	11	5	12	9	2	6	8	8	8	3	9	12	10	10	9	11	7	9	12	14	11	8	11	5	11	5	12	9	2	6
sp|O95376|ARI2_HUMAN	O95376	ARI2_HUMAN	ARIH2	493	Homo sapiens	1:Experimental evidence at protein level	E3 ubiquitin-protein ligase ARIH2	0.7532	0.9916	6	6	6	2	0	2	0	0	0	0	0	0	0	0	0	0	0	0	0	0	0	0	1	1	0	0	0	2	0	2	0	0	0	0	0	0	0	0	0	0
sp|O95379|TFIP8_HUMAN	O95379	TFIP8_HUMAN	TNFAIP8	198	Homo sapiens	1:Experimental evidence at protein level	Tumor necrosis factor alpha-induced protein 8	1	0.999	12	12	12	1	0	0	2	0	0	0	0	0	0	0	0	0	0	0	0	0	0	3	1	2	1	1	1	1	0	0	2	0	0	0	0	0	0	0	0	0
sp|O95391|SLU7_HUMAN	O95391	SLU7_HUMAN	SLU7	586	Homo sapiens	1:Experimental evidence at protein level	Pre-mRNA-splicing factor SLU7	1	0.999	221	221	221	2	7	6	6	9	3	17	18	17	4	12	8	13	7	12	14	9	12	6	10	9	9	5	6	2	7	6	6	9	3	17	18	17	4	12	8	13
sp|O95394|AGM1_HUMAN	O95394	AGM1_HUMAN	PGM3	542	Homo sapiens	1:Experimental evidence at protein level	Phosphoacetylglucosamine mutase	1	0.999	7	7	7	0	0	0	0	0	0	1	0	0	0	2	0	1	0	0	0	0	0	1	0	1	1	0	0	0	0	0	0	0	0	1	0	0	0	2	0	1
sp|O95396|MOCS3_HUMAN	O95396	MOCS3_HUMAN	MOCS3	460	Homo sapiens	1:Experimental evidence at protein level	Adenylyltransferase and sulfurtransferase MOCS3	1	0.999	15	15	15	0	0	3	1	2	0	0	0	0	0	0	1	0	1	1	3	1	0	0	0	1	0	1	0	0	0	3	1	2	0	0	0	0	0	0	1	0
sp|O95400|CD2B2_HUMAN	O95400	CD2B2_HUMAN	CD2BP2	341	Homo sapiens	1:Experimental evidence at protein level	CD2 antigen cytoplasmic tail-binding protein 2	1	0.999	116	116	116	7	4	6	5	4	5	7	5	8	5	7	4	8	4	7	11	5	4	1	3	1	2	1	2	7	4	6	5	4	5	7	5	8	5	7	4	8
sp|O95402|MED26_HUMAN	O95402	MED26_HUMAN	MED26	600	Homo sapiens	1:Experimental evidence at protein level	Mediator of RNA polymerase II transcription subunit 26	1	0.999	8	8	8	0	0	0	0	0	0	0	2	1	0	0	0	1	0	2	1	0	1	0	0	0	0	0	0	0	0	0	0	0	0	0	2	1	0	0	0	1
sp|O95405|ZFYV9_HUMAN	O95405	ZFYV9_HUMAN	ZFYVE9	1425	Homo sapiens	1:Experimental evidence at protein level	Zinc finger FYVE domain-containing protein 9	1	0.999	128	128	128	12	14	11	17	4	6	1	0	1	1	1	2	0	1	1	0	0	1	12	5	6	8	11	13	12	14	11	17	4	6	1	0	1	1	1	2	0
sp|O95409|ZIC2_HUMAN	O95409	ZIC2_HUMAN	ZIC2	532	Homo sapiens	1:Experimental evidence at protein level	Zinc finger protein ZIC 2	1	0.999	35	34	35	0	0	0	0	0	0	3	1	1	0	0	0	5	2	2	1	1	3	3	2	4	2	2	3	0	0	0	0	0	0	3	1	1	0	0	0	5
sp|O95425|SVIL_HUMAN	O95425	SVIL_HUMAN	SVIL	2214	Homo sapiens	1:Experimental evidence at protein level	Supervillin	1	0.999	53	53	53	2	6	7	1	2	0	2	1	1	0	4	0	0	1	0	1	0	0	6	14	5	0	0	0	2	6	7	1	2	0	2	1	1	0	4	0	0
sp|O95429|BAG4_HUMAN	O95429	BAG4_HUMAN	BAG4	457	Homo sapiens	1:Experimental evidence at protein level	BAG family molecular chaperone regulator 4	1	0.999	71	71	71	3	2	3	3	2	2	1	3	2	4	9	5	2	1	3	3	2	3	4	2	4	3	2	3	3	2	3	3	2	2	1	3	2	4	9	5	2
sp|O95433|AHSA1_HUMAN	O95433	AHSA1_HUMAN	AHSA1	338	Homo sapiens	1:Experimental evidence at protein level	Activator of 90 kDa heat shock protein ATPase homolog 1	1	0.999	162	162	162	6	9	8	5	8	8	3	4	5	4	6	4	6	10	6	8	4	9	8	11	9	8	6	7	6	9	8	5	8	8	3	4	5	4	6	4	6
sp|O95453|PARN_HUMAN	O95453	PARN_HUMAN	PARN	639	Homo sapiens	1:Experimental evidence at protein level	Poly(A)-specific ribonuclease PARN	1	0.999	353	353	353	8	10	18	13	14	12	14	13	18	10	12	17	15	18	16	18	24	12	19	19	11	15	15	12	8	10	18	13	14	12	14	13	18	10	12	17	15
sp|O95455|TGDS_HUMAN	O95455	TGDS_HUMAN	TGDS	350	Homo sapiens	1:Experimental evidence at protein level	dTDP-D-glucose 4,6-dehydratase	0.9626	0.999	2	2	2	0	0	0	0	0	0	0	0	0	0	0	0	0	0	0	0	0	0	0	0	0	0	2	0	0	0	0	0	0	0	0	0	0	0	0	0	0
sp|O95456|PSMG1_HUMAN	O95456	PSMG1_HUMAN	PSMG1	288	Homo sapiens	1:Experimental evidence at protein level	Proteasome assembly chaperone 1	1	0.999	123	123	123	4	5	9	3	3	4	5	4	4	3	3	6	3	3	4	3	4	3	12	9	11	9	6	3	4	5	9	3	3	4	5	4	4	3	3	6	3
sp|O95470|SGPL1_HUMAN	O95470	SGPL1_HUMAN	SGPL1	568	Homo sapiens	1:Experimental evidence at protein level	Sphingosine-1-phosphate lyase 1	1	0.999	17	17	17	0	1	0	0	0	0	0	1	0	1	1	0	0	1	1	0	0	4	1	0	2	1	3	0	0	1	0	0	0	0	0	1	0	1	1	0	0
sp|O95476|CNEP1_HUMAN	O95476	CNEP1_HUMAN	CTDNEP1	244	Homo sapiens	1:Experimental evidence at protein level	CTD nuclear envelope phosphatase 1	0.9149	0.9976	1	1	1	0	0	0	0	0	0	0	0	0	0	0	0	0	0	0	0	0	1	0	0	0	0	0	0	0	0	0	0	0	0	0	0	0	0	0	0	0
sp|O95478|NSA2_HUMAN	O95478	NSA2_HUMAN	NSA2	260	Homo sapiens	1:Experimental evidence at protein level	Ribosome biogenesis protein NSA2 homolog	1	0.999	187	187	187	3	4	13	2	2	3	17	13	18	2	10	9	11	20	17	14	16	9	1	1	0	2	0	0	3	4	13	2	2	3	17	13	18	2	10	9	11
sp|O95486|SC24A_HUMAN	O95486	SC24A_HUMAN	SEC24A	1093	Homo sapiens	1:Experimental evidence at protein level	Protein transport protein Sec24A	1	0.999	104	104	124	7	8	10	2	4	3	1	3	2	13	14	18	0	0	0	0	0	0	5	7	5	1	1	0	7	8	10	2	4	3	1	3	2	13	14	18	0
sp|O95487|SC24B_HUMAN	O95487	SC24B_HUMAN	SEC24B	1268	Homo sapiens	1:Experimental evidence at protein level	Protein transport protein Sec24B	1	0.999	139	119	139	15	8	8	6	6	10	3	2	1	17	16	17	1	0	1	0	0	1	9	5	5	5	2	1	12	6	6	4	6	7	3	2	1	14	14	15	1
sp|O95490|AGRL2_HUMAN	O95490	AGRL2_HUMAN	ADGRL2	1459	Homo sapiens	1:Experimental evidence at protein level	Adhesion G protein-coupled receptor L2	1	0.999	17	17	17	0	1	5	1	2	1	0	0	0	0	0	0	0	0	0	1	1	0	1	2	1	1	0	0	0	1	5	1	2	1	0	0	0	0	0	0	0
sp|O95503|CBX6_HUMAN	O95503	CBX6_HUMAN	CBX6	412	Homo sapiens	1:Experimental evidence at protein level	Chromobox protein homolog 6	1	0.999	2	2	2	0	0	0	0	0	0	0	0	0	0	0	0	1	0	0	0	0	0	0	0	1	0	0	0	0	0	0	0	0	0	0	0	0	0	0	0	1
sp|O95528|GTR10_HUMAN	O95528	GTR10_HUMAN	SLC2A10	541	Homo sapiens	1:Experimental evidence at protein level	Solute carrier family 2, facilitated glucose transporter member 10	0.7507	0.9857	2	2	2	0	0	0	0	0	0	0	0	0	0	1	0	0	0	0	1	0	0	0	0	0	0	0	0	0	0	0	0	0	0	0	0	0	0	1	0	0
sp|O95551|TYDP2_HUMAN	O95551	TYDP2_HUMAN	TDP2	362	Homo sapiens	1:Experimental evidence at protein level	Tyrosyl-DNA phosphodiesterase 2	0.9989	0.999	6	6	6	0	0	0	0	1	1	0	0	0	0	0	0	0	0	0	0	0	0	0	0	0	1	2	1	0	0	0	0	1	1	0	0	0	0	0	0	0
sp|O95563|MPC2_HUMAN	O95563	MPC2_HUMAN	MPC2	127	Homo sapiens	1:Experimental evidence at protein level	Mitochondrial pyruvate carrier 2	0.9568	0.9988	1	1	1	0	0	0	0	0	0	0	0	0	0	0	0	0	0	0	0	0	0	0	0	0	0	1	0	0	0	0	0	0	0	0	0	0	0	0	0	0
sp|O95573|ACSL3_HUMAN	O95573	ACSL3_HUMAN	ACSL3	720	Homo sapiens	1:Experimental evidence at protein level	Fatty acid CoA ligase Acsl3	1	0.999	764	679	764	47	53	54	62	57	64	13	14	17	11	20	19	12	16	18	23	18	17	36	43	33	39	44	34	42	47	47	54	51	60	12	11	14	9	18	17	11
sp|O95602|RPA1_HUMAN	O95602	RPA1_HUMAN	POLR1A	1720	Homo sapiens	1:Experimental evidence at protein level	DNA-directed RNA polymerase I subunit RPA1	1	0.999	51	51	51	6	7	6	2	2	4	1	1	0	2	1	2	1	0	0	2	1	3	1	1	3	2	1	2	6	7	6	2	2	4	1	1	0	2	1	2	1
sp|O95613|PCNT_HUMAN	O95613	PCNT_HUMAN	PCNT	3336	Homo sapiens	1:Experimental evidence at protein level	Pericentrin	1	0.999	129	129	129	11	14	14	23	23	14	2	0	2	0	0	0	3	0	2	3	1	2	0	4	6	1	3	1	11	14	14	23	23	14	2	0	2	0	0	0	3
sp|O95619|YETS4_HUMAN	O95619	YETS4_HUMAN	YEATS4	227	Homo sapiens	1:Experimental evidence at protein level	YEATS domain-containing protein 4	1	0.999	220	220	220	6	7	8	7	7	6	15	14	15	7	7	7	10	9	11	17	8	12	9	9	10	5	7	7	6	7	8	7	7	6	15	14	15	7	7	7	10
sp|O95625|ZBT11_HUMAN	O95625	ZBT11_HUMAN	ZBTB11	1053	Homo sapiens	1:Experimental evidence at protein level	Zinc finger and BTB domain-containing protein 11	1	0.999	213	213	213	7	5	4	7	4	2	20	18	13	5	9	4	8	11	14	17	16	16	8	8	8	3	3	3	7	5	4	7	4	2	20	18	13	5	9	4	8
sp|O95628|CNOT4_HUMAN	O95628	CNOT4_HUMAN	CNOT4	575	Homo sapiens	1:Experimental evidence at protein level	CCR4-NOT transcription complex subunit 4	1	0.999	44	44	44	3	4	2	1	2	5	0	0	2	6	4	3	0	0	0	0	0	0	3	3	2	1	2	1	3	4	2	1	2	5	0	0	2	6	4	3	0
sp|O95630|STABP_HUMAN	O95630	STABP_HUMAN	STAMBP	424	Homo sapiens	1:Experimental evidence at protein level	STAM-binding protein	1	0.999	52	52	52	2	2	4	2	2	2	2	1	2	1	0	0	2	0	1	3	0	1	5	3	4	7	4	2	2	2	4	2	2	2	2	1	2	1	0	0	2
sp|O95631|NET1_HUMAN	O95631	NET1_HUMAN	NTN1	604	Homo sapiens	1:Experimental evidence at protein level	Netrin-1	0.9627	0.999	2	2	2	0	0	0	0	0	0	0	0	0	0	0	0	0	1	1	0	0	0	0	0	0	0	0	0	0	0	0	0	0	0	0	0	0	0	0	0	0
sp|O95639|CPSF4_HUMAN	O95639	CPSF4_HUMAN	CPSF4	269	Homo sapiens	1:Experimental evidence at protein level	Cleavage and polyadenylation specificity factor subunit 4	1	0.999	213	207	213	3	6	9	9	15	11	7	9	8	16	16	17	9	8	12	8	7	9	10	5	6	4	4	5	3	6	8	9	14	9	7	9	8	15	15	17	9
sp|O95671|ASML_HUMAN	O95671	ASML_HUMAN	ASMTL	621	Homo sapiens	1:Experimental evidence at protein level	Probable bifunctional dTTP/UTP pyrophosphatase/methyltransferase protein	1	0.999	15	15	15	3	1	0	0	0	1	0	0	0	2	0	0	0	0	0	0	0	0	5	0	3	0	0	0	3	1	0	0	0	1	0	0	0	2	0	0	0
sp|O95674|CDS2_HUMAN	O95674	CDS2_HUMAN	CDS2	445	Homo sapiens	1:Experimental evidence at protein level	Phosphatidate cytidylyltransferase 2	1	0.999	61	61	61	1	1	7	2	2	2	5	5	4	3	1	1	1	3	5	2	4	2	2	1	1	3	1	2	1	1	7	2	2	2	5	5	4	3	1	1	1
sp|O95677|EYA4_HUMAN	O95677	EYA4_HUMAN	EYA4	639	Homo sapiens	1:Experimental evidence at protein level	Eyes absent homolog 4	1	0.999	237	225	237	3	7	4	0	1	2	13	19	12	18	19	14	9	13	13	13	8	9	10	12	14	11	6	7	3	7	4	0	1	2	13	18	11	18	18	12	9
sp|O95684|CEP43_HUMAN	O95684	CEP43_HUMAN	CEP43	399	Homo sapiens	1:Experimental evidence at protein level	Centrosomal protein 43	1	0.999	247	247	247	15	15	11	19	15	17	6	8	8	4	8	8	9	6	9	5	6	8	11	14	10	7	17	11	15	15	11	19	15	17	6	8	8	4	8	8	9
sp|O95685|PPR3D_HUMAN	O95685	PPR3D_HUMAN	PPP1R3D	299	Homo sapiens	1:Experimental evidence at protein level	Protein phosphatase 1 regulatory subunit 3D	1	0.999	23	23	23	1	0	1	1	3	2	1	1	1	0	2	3	0	0	0	0	0	0	3	0	1	0	0	3	1	0	1	1	3	2	1	1	1	0	2	3	0
sp|O95707|RPP29_HUMAN	O95707	RPP29_HUMAN	POP4	220	Homo sapiens	1:Experimental evidence at protein level	Ribonuclease P protein subunit p29	1	0.999	72	72	72	4	2	5	3	3	2	2	3	3	2	2	3	2	0	0	2	2	1	3	7	5	3	8	5	4	2	5	3	3	2	2	3	3	2	2	3	2
sp|O95714|HERC2_HUMAN	O95714	HERC2_HUMAN	HERC2	4834	Homo sapiens	1:Experimental evidence at protein level	E3 ubiquitin-protein ligase HERC2	1	0.999	11	5	11	1	2	0	2	0	0	1	0	0	0	0	0	0	0	0	0	0	0	2	0	1	1	1	0	1	1	0	2	0	0	0	0	0	0	0	0	0
sp|O95721|SNP29_HUMAN	O95721	SNP29_HUMAN	SNAP29	258	Homo sapiens	1:Experimental evidence at protein level	Synaptosomal-associated protein 29	1	0.999	22	22	22	2	1	3	1	0	4	0	0	1	0	0	0	0	0	0	0	0	0	3	3	1	2	0	1	2	1	3	1	0	4	0	0	1	0	0	0	0
sp|O95747|OXSR1_HUMAN	O95747	OXSR1_HUMAN	OXSR1	527	Homo sapiens	1:Experimental evidence at protein level	Serine/threonine-protein kinase OSR1	0.9627	0.999	3	3	3	0	0	1	0	1	1	0	0	0	0	0	0	0	0	0	0	0	0	0	0	0	0	0	0	0	0	1	0	1	1	0	0	0	0	0	0	0
sp|O95757|HS74L_HUMAN	O95757	HS74L_HUMAN	HSPA4L	839	Homo sapiens	1:Experimental evidence at protein level	Heat shock 70 kDa protein 4L	1	0.999	353	353	465	14	13	15	10	12	13	9	17	18	15	10	11	20	17	21	15	16	20	12	15	11	20	14	15	14	13	15	10	12	13	9	17	18	15	10	11	20
sp|O95758|PTBP3_HUMAN	O95758	PTBP3_HUMAN	PTBP3	552	Homo sapiens	1:Experimental evidence at protein level	Polypyrimidine tract-binding protein 3	1	0.999	46	46	87	1	1	2	2	1	0	1	1	0	6	5	9	0	0	2	1	0	1	3	3	2	1	2	2	1	1	2	2	1	0	1	1	0	6	5	9	0
sp|O95777|LSM8_HUMAN	O95777	LSM8_HUMAN	LSM8	96	Homo sapiens	1:Experimental evidence at protein level	U6 snRNA-associated Sm-like protein LSm8	1	0.999	145	145	145	7	8	7	6	5	4	6	7	6	7	8	4	9	6	7	6	6	7	4	6	7	4	4	4	7	8	7	6	5	4	6	7	6	7	8	4	9
sp|O95782|AP2A1_HUMAN	O95782	AP2A1_HUMAN	AP2A1	977	Homo sapiens	1:Experimental evidence at protein level	AP-2 complex subunit alpha-1	1	0.999	332	332	530	13	16	28	15	17	19	8	18	11	7	15	16	8	9	8	8	7	6	18	21	13	23	11	17	13	16	28	15	17	19	8	18	11	7	15	16	8
sp|O95785|WIZ_HUMAN	O95785	WIZ_HUMAN	WIZ	1651	Homo sapiens	1:Experimental evidence at protein level	Protein Wiz	1	0.999	774	774	774	6	11	14	15	22	14	57	65	71	9	8	16	51	46	39	66	62	54	19	28	18	27	26	30	6	11	14	15	22	14	57	65	71	9	8	16	51
sp|O95789|ZMYM6_HUMAN	O95789	ZMYM6_HUMAN	ZMYM6	1325	Homo sapiens	1:Experimental evidence at protein level	Zinc finger MYM-type protein 6	1	0.999	70	70	70	0	0	0	0	0	0	3	3	2	0	0	0	2	3	4	7	7	7	4	1	2	7	12	6	0	0	0	0	0	0	3	3	2	0	0	0	2
sp|O95793|STAU1_HUMAN	O95793	STAU1_HUMAN	STAU1	577	Homo sapiens	1:Experimental evidence at protein level	Double-stranded RNA-binding protein Staufen homolog 1	1	0.999	330	330	330	7	14	10	12	11	10	12	18	14	17	12	13	17	17	13	14	16	21	16	11	15	12	14	14	7	14	10	12	11	10	12	18	14	17	12	13	17
sp|O95801|TTC4_HUMAN	O95801	TTC4_HUMAN	TTC4	387	Homo sapiens	1:Experimental evidence at protein level	Tetratricopeptide repeat protein 4	1	0.999	467	467	467	29	31	27	21	21	19	4	7	10	5	7	5	19	20	19	29	29	33	27	28	31	18	16	12	29	31	27	21	21	19	4	7	10	5	7	5	19
sp|O95816|BAG2_HUMAN	O95816	BAG2_HUMAN	BAG2	211	Homo sapiens	1:Experimental evidence at protein level	BAG family molecular chaperone regulator 2	1	0.999	338	338	338	14	17	19	17	17	16	9	18	11	17	17	16	12	13	12	23	16	15	9	10	8	9	12	11	14	17	19	17	17	16	9	18	11	17	17	16	12
sp|O95817|BAG3_HUMAN	O95817	BAG3_HUMAN	BAG3	575	Homo sapiens	1:Experimental evidence at protein level	BAG family molecular chaperone regulator 3	1	0.999	76	76	76	9	8	5	2	5	5	0	1	0	8	3	0	0	0	1	0	0	0	6	7	5	4	5	2	9	8	5	2	5	5	0	1	0	8	3	0	0
sp|O95819|M4K4_HUMAN	O95819	M4K4_HUMAN	MAP4K4	1239	Homo sapiens	1:Experimental evidence at protein level	Mitogen-activated protein kinase kinase kinase kinase 4	1	0.999	159	136	204	12	11	12	8	11	8	7	3	4	2	2	2	1	0	0	5	0	2	12	12	9	17	12	7	11	9	9	8	9	8	7	3	4	2	0	2	1
sp|O95822|DCMC_HUMAN	O95822	DCMC_HUMAN	MLYCD	493	Homo sapiens	1:Experimental evidence at protein level	Malonyl-CoA decarboxylase, mitochondrial	0.986	0.999	2	2	2	1	0	0	0	0	0	0	0	0	0	0	0	0	0	0	0	0	0	0	1	0	0	0	0	1	0	0	0	0	0	0	0	0	0	0	0	0
sp|O95825|QORL1_HUMAN	O95825	QORL1_HUMAN	CRYZL1	349	Homo sapiens	1:Experimental evidence at protein level	Quinone oxidoreductase-like protein 1	1	0.999	64	64	64	5	5	6	3	2	3	0	3	0	1	0	0	0	0	0	0	0	0	8	4	8	8	3	5	5	5	6	3	2	3	0	3	0	1	0	0	0
sp|O95831|AIFM1_HUMAN	O95831	AIFM1_HUMAN	AIFM1	613	Homo sapiens	1:Experimental evidence at protein level	Apoptosis-inducing factor 1, mitochondrial	1	0.999	36	36	36	2	1	2	0	3	2	1	1	2	4	1	2	2	3	1	0	1	1	1	2	2	0	0	2	2	1	2	0	3	2	1	1	2	4	1	2	2
sp|O95835|LATS1_HUMAN	O95835	LATS1_HUMAN	LATS1	1130	Homo sapiens	1:Experimental evidence at protein level	Serine/threonine-protein kinase LATS1	1	0.999	58	45	58	5	5	4	5	5	5	0	1	0	2	3	2	0	0	1	0	0	2	2	2	2	2	4	6	4	4	3	3	3	3	0	1	0	2	3	2	0
sp|O95848|NUD14_HUMAN	O95848	NUD14_HUMAN	NUDT14	222	Homo sapiens	1:Experimental evidence at protein level	Uridine diphosphate glucose pyrophosphatase NUDT14	0.8224	0.9945	1	1	1	0	0	0	0	0	0	0	0	0	0	0	0	0	0	0	0	0	0	0	0	0	1	0	0	0	0	0	0	0	0	0	0	0	0	0	0	0
sp|O95859|TSN12_HUMAN	O95859	TSN12_HUMAN	TSPAN12	305	Homo sapiens	1:Experimental evidence at protein level	Tetraspanin-12	0.7031	0.9892	1	1	1	0	0	0	0	0	0	0	0	0	0	0	0	0	0	0	0	0	0	1	0	0	0	0	0	0	0	0	0	0	0	0	0	0	0	0	0	0
sp|O95861|BPNT1_HUMAN	O95861	BPNT1_HUMAN	BPNT1	308	Homo sapiens	1:Experimental evidence at protein level	3'(2'),5'-bisphosphate nucleotidase 1	0.9734	0.999	11	11	11	1	1	1	0	0	0	0	0	0	0	0	0	0	0	0	0	0	0	2	1	1	1	2	1	1	1	1	0	0	0	0	0	0	0	0	0	0
sp|O95864|FADS2_HUMAN	O95864	FADS2_HUMAN	FADS2	444	Homo sapiens	1:Experimental evidence at protein level	Acyl-CoA 6-desaturase	0.9999	0.999	2	2	2	0	0	0	0	0	0	0	0	0	0	0	0	0	0	1	0	0	0	0	0	0	0	1	0	0	0	0	0	0	0	0	0	0	0	0	0	0
sp|O95872|GPAN1_HUMAN	O95872	GPAN1_HUMAN	GPANK1	356	Homo sapiens	1:Experimental evidence at protein level	G patch domain and ankyrin repeat-containing protein 1	1	0.999	121	121	121	0	0	0	0	1	2	7	7	11	5	8	12	9	9	8	9	12	10	1	4	2	2	2	0	0	0	0	0	1	2	7	7	11	5	8	12	9
sp|O95905|ECD_HUMAN	O95905	ECD_HUMAN	ECD	644	Homo sapiens	1:Experimental evidence at protein level	Protein ecdysoneless homolog	1	0.999	98	98	98	5	9	5	8	3	8	0	1	0	4	2	2	0	0	0	7	4	4	9	6	5	6	5	5	5	9	5	8	3	8	0	1	0	4	2	2	0
sp|O95926|SYF2_HUMAN	O95926	SYF2_HUMAN	SYF2	243	Homo sapiens	1:Experimental evidence at protein level	Pre-mRNA-splicing factor SYF2	1	0.999	232	232	232	14	8	5	5	5	4	11	13	11	10	9	10	6	6	8	8	4	12	14	18	22	8	10	11	14	8	5	5	5	4	11	13	11	10	9	10	6
sp|O95935|TBX18_HUMAN	O95935	TBX18_HUMAN	TBX18	607	Homo sapiens	1:Experimental evidence at protein level	T-box transcription factor TBX18	1	0.999	4	4	4	0	0	0	0	0	0	0	0	1	0	0	0	1	2	0	0	0	0	0	0	0	0	0	0	0	0	0	0	0	0	0	0	1	0	0	0	1
sp|O95936|EOMES_HUMAN	O95936	EOMES_HUMAN	EOMES	686	Homo sapiens	1:Experimental evidence at protein level	Eomesodermin homolog	1	0.999	36	36	36	0	0	0	0	0	0	5	1	6	0	1	1	5	4	4	1	3	5	0	0	0	0	0	0	0	0	0	0	0	0	5	1	6	0	1	1	5
sp|O95944|NCTR2_HUMAN	O95944	NCTR2_HUMAN	NCR2	276	Homo sapiens	1:Experimental evidence at protein level	Natural cytotoxicity triggering receptor 2	0.6953	0.9888	2	2	2	1	0	0	0	0	0	0	0	0	1	0	0	0	0	0	0	0	0	0	0	0	0	0	0	1	0	0	0	0	0	0	0	0	1	0	0	0
sp|O95948|ONEC2_HUMAN	O95948	ONEC2_HUMAN	ONECUT2	504	Homo sapiens	2:Experimental evidence at transcript level	One cut domain family member 2	1	0.999	85	60	85	0	0	0	0	0	0	8	6	9	1	4	3	5	10	4	9	10	3	2	6	1	1	2	1	0	0	0	0	0	0	5	6	3	1	4	3	4
sp|O95983|MBD3_HUMAN	O95983	MBD3_HUMAN	MBD3	291	Homo sapiens	1:Experimental evidence at protein level	Methyl-CpG-binding domain protein 3	1	0.999	612	612	612	15	15	15	18	17	20	32	40	30	15	20	14	24	22	27	30	31	31	30	34	27	38	38	29	15	15	15	18	17	20	32	40	30	15	20	14	24
sp|O95985|TOP3B_HUMAN	O95985	TOP3B_HUMAN	TOP3B	862	Homo sapiens	1:Experimental evidence at protein level	DNA topoisomerase 3-beta-1	1	0.999	41	41	42	3	2	1	2	0	0	0	0	0	3	2	0	0	0	0	0	0	0	6	4	4	4	4	6	3	2	1	2	0	0	0	0	0	3	2	0	0
sp|O95997|PTTG1_HUMAN	O95997	PTTG1_HUMAN	PTTG1	202	Homo sapiens	1:Experimental evidence at protein level	Securin	0.9627	0.999	23	23	23	2	2	1	3	0	1	1	2	0	0	1	2	0	0	0	0	0	1	1	0	3	1	1	1	2	2	1	3	0	1	1	2	0	0	1	2	0
sp|O96000|NDUBA_HUMAN	O96000	NDUBA_HUMAN	NDUFB10	172	Homo sapiens	1:Experimental evidence at protein level	NADH dehydrogenase [ubiquinone] 1 beta subcomplex subunit 10	1	0.999	25	25	25	1	0	0	0	2	1	0	1	0	2	1	0	0	1	2	1	2	6	1	1	0	1	1	1	1	0	0	0	2	1	0	1	0	2	1	0	0
sp|O96005|CLPT1_HUMAN	O96005	CLPT1_HUMAN	CLPTM1	669	Homo sapiens	1:Experimental evidence at protein level	Putative lipid scramblase CLPTM1	1	0.999	9	9	9	0	0	1	0	0	2	0	0	0	1	0	0	0	1	0	1	1	0	0	0	0	0	1	1	0	0	1	0	0	2	0	0	0	1	0	0	0
sp|O96006|ZBED1_HUMAN	O96006	ZBED1_HUMAN	ZBED1	694	Homo sapiens	1:Experimental evidence at protein level	E3 SUMO-protein ligase ZBED1	1	0.999	41	41	41	0	2	2	0	0	1	5	4	3	0	2	1	2	2	3	1	7	2	1	1	2	0	0	0	0	2	2	0	0	1	5	4	3	0	2	1	2
sp|O96007|MOC2B_HUMAN	O96007	MOC2B_HUMAN	MOCS2	188	Homo sapiens	1:Experimental evidence at protein level	Molybdopterin synthase catalytic subunit	1	0.999	89	89	89	8	6	3	3	5	4	2	2	3	3	3	3	3	0	3	3	2	5	3	2	9	7	6	1	8	6	3	3	5	4	2	2	3	3	3	3	3
sp|O96008|TOM40_HUMAN	O96008	TOM40_HUMAN	TOMM40	361	Homo sapiens	1:Experimental evidence at protein level	Mitochondrial import receptor subunit TOM40 homolog	1	0.999	99	99	99	2	3	4	3	7	4	0	1	1	12	12	1	0	7	7	6	5	9	2	4	3	2	2	2	2	3	4	3	7	4	0	1	1	12	12	1	0
sp|O96011|PX11B_HUMAN	O96011	PX11B_HUMAN	PEX11B	259	Homo sapiens	1:Experimental evidence at protein level	Peroxisomal membrane protein 11B	0.9627	0.999	1	1	1	0	0	0	0	0	1	0	0	0	0	0	0	0	0	0	0	0	0	0	0	0	0	0	0	0	0	0	0	0	1	0	0	0	0	0	0	0
sp|O96013|PAK4_HUMAN	O96013	PAK4_HUMAN	PAK4	591	Homo sapiens	1:Experimental evidence at protein level	Serine/threonine-protein kinase PAK 4	1	0.999	79	79	79	6	8	10	6	5	8	0	0	0	3	1	2	0	0	0	0	0	0	3	4	4	7	8	4	6	8	10	6	5	8	0	0	0	3	1	2	0
sp|O96017|CHK2_HUMAN	O96017	CHK2_HUMAN	CHEK2	543	Homo sapiens	1:Experimental evidence at protein level	Serine/threonine-protein kinase Chk2	1	0.999	12	12	12	0	0	0	0	0	0	0	0	0	0	0	0	0	0	0	0	0	0	4	4	1	2	1	0	0	0	0	0	0	0	0	0	0	0	0	0	0
sp|O96019|ACL6A_HUMAN	O96019	ACL6A_HUMAN	ACTL6A	429	Homo sapiens	1:Experimental evidence at protein level	Actin-like protein 6A	1	0.999	1206	1087	1206	24	28	31	27	26	28	75	81	86	38	50	57	70	73	69	80	83	66	39	41	31	37	34	32	22	27	28	22	22	25	66	76	78	34	46	51	66
sp|O96028|NSD2_HUMAN	O96028	NSD2_HUMAN	NSD2	1365	Homo sapiens	1:Experimental evidence at protein level	Histone-lysine N-methyltransferase NSD2	1	0.999	16	16	16	0	1	0	1	0	0	0	0	1	0	0	0	0	0	1	1	1	1	1	0	0	1	3	4	0	1	0	1	0	0	0	0	1	0	0	0	0
sp|P00167|CYB5_HUMAN	P00167	CYB5_HUMAN	CYB5A	134	Homo sapiens	1:Experimental evidence at protein level	Cytochrome b5	1	0.999	22	22	22	1	1	2	1	1	1	0	0	0	1	1	0	0	1	2	0	1	1	3	0	1	1	2	1	1	1	2	1	1	1	0	0	0	1	1	0	0
sp|P00338|LDHA_HUMAN	P00338	LDHA_HUMAN	LDHA	332	Homo sapiens	1:Experimental evidence at protein level	L-lactate dehydrogenase A chain	1	0.999	51	51	56	3	3	6	1	2	2	1	1	1	2	2	1	3	7	1	2	1	2	2	2	3	2	1	0	3	3	6	1	2	2	1	1	1	2	2	1	3
sp|P00367|DHE3_HUMAN	P00367	DHE3_HUMAN	GLUD1	558	Homo sapiens	1:Experimental evidence at protein level	Glutamate dehydrogenase 1, mitochondrial	1	0.999	391	31	391	11	18	14	17	19	20	16	17	19	16	16	14	18	19	20	14	18	10	17	15	15	23	15	10	0	1	1	1	2	2	2	1	2	1	3	1	1
sp|P00374|DYR_HUMAN	P00374	DYR_HUMAN	DHFR	187	Homo sapiens	1:Experimental evidence at protein level	Dihydrofolate reductase	0.9998	0.9989	4	4	4	0	0	0	0	0	0	0	0	1	0	0	0	1	1	0	0	0	1	0	0	0	0	0	0	0	0	0	0	0	0	0	0	1	0	0	0	1
sp|P00387|NB5R3_HUMAN	P00387	NB5R3_HUMAN	CYB5R3	301	Homo sapiens	1:Experimental evidence at protein level	NADH-cytochrome b5 reductase 3	1	0.999	284	284	284	9	12	13	14	15	19	1	5	4	20	12	1	5	13	20	8	12	19	12	9	8	19	16	18	9	12	13	14	15	19	1	5	4	20	12	1	5
sp|P00403|COX2_HUMAN	P00403	COX2_HUMAN	MT-CO2	227	Homo sapiens	1:Experimental evidence at protein level	Cytochrome c oxidase subunit 2	1	0.999	20	20	20	0	0	0	0	2	1	0	1	0	1	1	1	0	1	1	1	1	1	0	0	0	4	3	1	0	0	0	0	2	1	0	1	0	1	1	1	0
sp|P00441|SODC_HUMAN	P00441	SODC_HUMAN	SOD1	154	Homo sapiens	1:Experimental evidence at protein level	Superoxide dismutase [Cu-Zn]	1	0.999	32	32	32	1	1	3	2	1	1	0	0	0	1	1	1	3	4	1	3	0	1	1	1	1	2	2	1	1	1	3	2	1	1	0	0	0	1	1	1	3
sp|P00491|PNPH_HUMAN	P00491	PNPH_HUMAN	PNP	289	Homo sapiens	1:Experimental evidence at protein level	Purine nucleoside phosphorylase	1	0.999	169	169	169	12	11	12	3	5	4	9	7	7	3	4	9	13	9	9	13	10	9	2	6	4	5	1	2	12	11	12	3	5	4	9	7	7	3	4	9	13
sp|P00492|HPRT_HUMAN	P00492	HPRT_HUMAN	HPRT1	218	Homo sapiens	1:Experimental evidence at protein level	Hypoxanthine-guanine phosphoribosyltransferase	1	0.999	54	54	54	3	1	1	1	1	1	2	1	2	2	1	1	4	7	1	2	3	2	5	3	2	2	3	3	3	1	1	1	1	1	2	1	2	2	1	1	4
sp|P00558|PGK1_HUMAN	P00558	PGK1_HUMAN	PGK1	417	Homo sapiens	1:Experimental evidence at protein level	Phosphoglycerate kinase 1	1	0.999	196	161	196	10	6	14	5	10	6	2	3	2	9	9	5	19	12	5	10	3	4	9	10	10	15	11	7	9	5	12	4	9	5	1	2	1	7	7	4	17
sp|P00722|BGAL_ECOLI	P00722	BGAL_ECOLI	lacZ	1024	Escherichia coli (strain K12)	1:Experimental evidence at protein level	Beta-galactosidase	1	0.999	262	262	262	33	34	33	14	20	20	1	0	0	6	6	4	0	1	0	0	1	1	14	17	23	12	14	8	33	34	33	14	20	20	1	0	0	6	6	4	0
sp|P00761|TRYP_PIG	P00761	TRYP_PIG		231	Sus scrofa	1:Experimental evidence at protein level	Trypsin	1	0.999	594	594	594	12	13	30	11	13	10	40	41	42	10	25	35	41	41	41	50	46	43	11	10	8	7	7	7	12	13	30	11	13	10	40	41	42	10	25	35	41
sp|P00846|ATP6_HUMAN	P00846	ATP6_HUMAN	MT-ATP6	226	Homo sapiens	1:Experimental evidence at protein level	ATP synthase subunit a	0.9627	0.999	14	14	14	0	0	0	0	0	0	2	0	1	0	0	0	1	1	2	3	3	1	0	0	0	0	0	0	0	0	0	0	0	0	2	0	1	0	0	0	1
sp|P00966|ASSY_HUMAN	P00966	ASSY_HUMAN	ASS1	412	Homo sapiens	1:Experimental evidence at protein level	Argininosuccinate synthase	1	0.999	32	32	32	3	2	2	0	1	3	1	1	2	2	3	0	1	1	2	3	0	1	1	2	1	0	0	0	3	2	2	0	1	3	1	1	2	2	3	0	1
sp|P01112|RASH_HUMAN	P01112	RASH_HUMAN	HRAS	189	Homo sapiens	1:Experimental evidence at protein level	GTPase HRas	0.9696	0.999	5	0	5	0	0	0	0	0	0	0	0	0	0	1	0	0	2	0	1	0	1	0	0	0	0	0	0	0	0	0	0	0	0	0	0	0	0	0	0	0
sp|P01566|IFN10_HUMAN	P01566	IFN10_HUMAN	IFNA10	189	Homo sapiens	1:Experimental evidence at protein level	Interferon alpha-10	0.7516	0.9915	4	4	4	0	0	0	0	0	0	1	0	0	0	0	0	0	1	0	1	0	1	0	0	0	0	0	0	0	0	0	0	0	0	1	0	0	0	0	0	0
sp|P01889|HLAB_HUMAN	P01889	HLAB_HUMAN	HLA-B	362	Homo sapiens	1:Experimental evidence at protein level	HLA class I histocompatibility antigen, B alpha chain	0.9999	0.999	18	0	18	0	1	2	0	1	1	0	0	0	0	0	0	2	2	1	1	3	2	1	0	1	0	0	0	0	0	0	0	0	0	0	0	0	0	0	0	0
sp|P02533|K1C14_HUMAN	P02533	K1C14_HUMAN	KRT14	472	Homo sapiens	1:Experimental evidence at protein level	Keratin, type I cytoskeletal 14	1	0.999	90	41	136	0	0	1	2	3	1	6	6	11	2	0	1	16	30	7	1	2	1	0	0	0	0	0	0	0	0	0	0	0	0	4	3	6	0	0	1	7
sp|P02545|LMNA_HUMAN	P02545	LMNA_HUMAN	LMNA	664	Homo sapiens	1:Experimental evidence at protein level	Prelamin-A/C	1	0.999	43	43	43	1	1	1	1	2	1	2	1	4	1	2	3	3	5	2	3	4	3	0	0	1	1	1	0	1	1	1	1	2	1	2	1	4	1	2	3	3
sp|P02662|CASA1_BOVIN	P02662	CASA1_BOVIN	CSN1S1	214	Bos taurus	1:Experimental evidence at protein level	Alpha-S1-casein	1	0.999	40	40	40	0	2	2	2	4	3	2	2	2	2	2	1	4	2	5	1	2	1	0	0	0	1	0	0	0	2	2	2	4	3	2	2	2	2	2	1	4
sp|P02666|CASB_BOVIN	P02666	CASB_BOVIN	CSN2	224	Bos taurus	1:Experimental evidence at protein level	Beta-casein	0.9627	0.999	2	2	2	0	0	0	0	0	0	0	0	0	0	0	0	2	0	0	0	0	0	0	0	0	0	0	0	0	0	0	0	0	0	0	0	0	0	0	0	2
sp|P02765|FETUA_HUMAN	P02765	FETUA_HUMAN	AHSG	367	Homo sapiens	1:Experimental evidence at protein level	Alpha-2-HS-glycoprotein	0.9627	0.999	28	28	28	0	1	2	2	3	3	1	1	1	1	2	1	2	1	1	1	1	1	0	0	0	1	1	1	0	1	2	2	3	3	1	1	1	1	2	1	2
sp|P02769|ALBU_BOVIN	P02769	ALBU_BOVIN	ALB	607	Bos taurus	1:Experimental evidence at protein level	Albumin	1	0.999	268	246	268	1	5	30	7	9	8	5	5	8	14	18	6	23	54	12	27	15	10	3	2	3	0	3	0	1	5	27	6	8	6	5	5	7	13	15	5	23
sp|P02786|TFR1_HUMAN	P02786	TFR1_HUMAN	TFRC	760	Homo sapiens	1:Experimental evidence at protein level	Transferrin receptor protein 1	1	0.999	142	142	142	5	4	6	5	9	11	0	2	0	6	8	1	0	8	10	3	4	10	11	10	3	9	10	7	5	4	6	5	9	11	0	2	0	6	8	1	0
sp|P03886|NU1M_HUMAN	P03886	NU1M_HUMAN	MT-ND1	318	Homo sapiens	1:Experimental evidence at protein level	NADH-ubiquinone oxidoreductase chain 1	0.962	0.999	1	1	1	0	0	1	0	0	0	0	0	0	0	0	0	0	0	0	0	0	0	0	0	0	0	0	0	0	0	1	0	0	0	0	0	0	0	0	0	0
sp|P03928|ATP8_HUMAN	P03928	ATP8_HUMAN	MT-ATP8	68	Homo sapiens	1:Experimental evidence at protein level	ATP synthase protein 8	0.9624	0.999	6	6	6	1	0	0	0	1	1	0	0	0	1	1	0	0	1	0	0	0	0	0	0	0	0	0	0	1	0	0	0	1	1	0	0	0	1	1	0	0
sp|P04040|CATA_HUMAN	P04040	CATA_HUMAN	CAT	527	Homo sapiens	1:Experimental evidence at protein level	Catalase	1	0.999	58	58	58	2	4	2	1	1	3	1	1	1	1	2	3	1	4	1	1	1	1	6	6	5	3	4	3	2	4	2	1	1	3	1	1	1	1	2	3	1
sp|P04049|RAF1_HUMAN	P04049	RAF1_HUMAN	RAF1	648	Homo sapiens	1:Experimental evidence at protein level	RAF proto-oncogene serine/threonine-protein kinase	0.9997	0.999	12	11	16	2	1	1	1	2	1	0	0	0	0	0	0	0	0	0	0	0	0	0	1	1	0	1	1	2	1	1	1	2	1	0	0	0	0	0	0	0
sp|P04062|GBA1_HUMAN	P04062	GBA1_HUMAN	GBA1	536	Homo sapiens	1:Experimental evidence at protein level	Lysosomal acid glucosylceramidase	0.9566	0.9988	2	2	2	0	0	0	0	0	0	0	0	0	0	0	0	0	1	0	0	1	0	0	0	0	0	0	0	0	0	0	0	0	0	0	0	0	0	0	0	0
sp|P04075|ALDOA_HUMAN	P04075	ALDOA_HUMAN	ALDOA	364	Homo sapiens	1:Experimental evidence at protein level	Fructose-bisphosphate aldolase A	1	0.999	270	39	270	13	15	20	8	10	10	1	1	3	20	16	6	19	18	16	17	8	10	8	9	6	12	12	12	2	2	3	0	1	0	0	0	0	3	3	0	5
sp|P04083|ANXA1_HUMAN	P04083	ANXA1_HUMAN	ANXA1	346	Homo sapiens	1:Experimental evidence at protein level	Annexin A1	1	0.999	514	514	514	16	18	23	17	16	12	12	19	13	11	12	19	17	14	17	22	18	19	47	49	42	29	29	23	16	18	23	17	16	12	12	19	13	11	12	19	17
sp|P04150|GCR_HUMAN	P04150	GCR_HUMAN	NR3C1	777	Homo sapiens	1:Experimental evidence at protein level	Glucocorticoid receptor	1	0.999	456	428	456	23	35	32	32	30	28	10	16	13	17	12	17	11	9	10	18	12	18	16	28	19	16	18	16	22	34	31	31	29	27	9	14	12	15	10	16	10
sp|P04181|OAT_HUMAN	P04181	OAT_HUMAN	OAT	439	Homo sapiens	1:Experimental evidence at protein level	Ornithine aminotransferase, mitochondrial	1	0.999	155	155	155	1	3	9	4	4	6	2	3	3	13	11	5	19	17	12	9	5	8	4	4	4	6	2	1	1	3	9	4	4	6	2	3	3	13	11	5	19
sp|P04183|KITH_HUMAN	P04183	KITH_HUMAN	TK1	234	Homo sapiens	1:Experimental evidence at protein level	Thymidine kinase, cytosolic	1	0.999	92	92	92	8	8	10	4	6	8	2	6	1	3	3	4	0	1	1	2	2	0	5	5	6	2	3	2	8	8	10	4	6	8	2	6	1	3	3	4	0
sp|P04259|K2C6B_HUMAN	P04259	K2C6B_HUMAN	KRT6B	564	Homo sapiens	1:Experimental evidence at protein level	Keratin, type II cytoskeletal 6B	1	0.999	11	0	144	0	0	0	0	1	0	0	0	0	0	0	0	4	1	4	0	0	0	1	0	0	0	0	0	0	0	0	0	0	0	0	0	0	0	0	0	0
sp|P04264|K2C1_HUMAN	P04264	K2C1_HUMAN	KRT1	644	Homo sapiens	1:Experimental evidence at protein level	Keratin, type II cytoskeletal 1	1	0.999	1128	979	1128	17	22	42	46	28	36	50	68	75	59	13	27	125	266	63	36	42	28	4	16	25	11	16	13	15	20	37	41	22	32	44	60	65	52	12	24	102
sp|P04350|TBB4A_HUMAN	P04350	TBB4A_HUMAN	TUBB4A	444	Homo sapiens	1:Experimental evidence at protein level	Tubulin beta-4A chain	1	0.999	223	15	1877	13	6	14	9	11	5	6	14	7	7	12	8	14	13	13	13	13	11	7	7	6	6	6	2	2	1	2	1	2	0	0	1	0	0	1	0	0
sp|P04406|G3P_HUMAN	P04406	G3P_HUMAN	GAPDH	335	Homo sapiens	1:Experimental evidence at protein level	Glyceraldehyde-3-phosphate dehydrogenase	1	0.999	446	446	446	7	10	24	12	18	12	15	11	14	32	30	15	45	38	26	26	15	21	17	12	10	14	13	9	7	10	24	12	18	12	15	11	14	32	30	15	45
sp|P04439|HLAA_HUMAN	P04439	HLAA_HUMAN	HLA-A	365	Homo sapiens	1:Experimental evidence at protein level	HLA class I histocompatibility antigen, A alpha chain	1	0.999	10	8	10	0	0	0	0	0	0	0	0	0	1	0	0	0	1	0	1	0	3	2	1	0	1	0	0	0	0	0	0	0	0	0	0	0	1	0	0	0
sp|P04626|ERBB2_HUMAN	P04626	ERBB2_HUMAN	ERBB2	1255	Homo sapiens	1:Experimental evidence at protein level	Receptor tyrosine-protein kinase erbB-2	0.9371	0.9983	5	5	5	0	2	1	0	0	0	0	1	0	0	0	0	0	0	0	0	0	0	0	1	0	0	0	0	0	2	1	0	0	0	0	1	0	0	0	0	0
sp|P04632|CPNS1_HUMAN	P04632	CPNS1_HUMAN	CAPNS1	268	Homo sapiens	1:Experimental evidence at protein level	Calpain small subunit 1	1	0.999	79	75	79	3	7	7	2	3	4	0	0	0	2	3	1	1	0	1	1	1	1	6	6	6	10	7	7	3	7	7	2	3	4	0	0	0	2	2	0	0
sp|P04637|P53_HUMAN	P04637	P53_HUMAN	TP53	393	Homo sapiens	1:Experimental evidence at protein level	Cellular tumor antigen p53	1	0.999	282	282	282	16	17	23	11	14	12	15	13	16	5	12	13	15	13	12	18	18	16	5	7	6	2	2	1	16	17	23	11	14	12	15	13	16	5	12	13	15
sp|P04792|HSPB1_HUMAN	P04792	HSPB1_HUMAN	HSPB1	205	Homo sapiens	1:Experimental evidence at protein level	Heat shock protein beta-1	0.9999	0.9989	5	5	5	0	0	0	0	0	0	1	0	1	0	0	0	0	0	1	0	0	1	0	0	1	0	0	0	0	0	0	0	0	0	1	0	1	0	0	0	0
sp|P04818|TYSY_HUMAN	P04818	TYSY_HUMAN	TYMS	313	Homo sapiens	1:Experimental evidence at protein level	Thymidylate synthase	1	0.999	73	73	73	3	5	4	3	2	3	1	2	1	2	3	1	1	0	1	1	1	1	7	4	5	9	8	5	3	5	4	3	2	3	1	2	1	2	3	1	1
sp|P04843|RPN1_HUMAN	P04843	RPN1_HUMAN	RPN1	607	Homo sapiens	1:Experimental evidence at protein level	Dolichyl-diphosphooligosaccharide--protein glycosyltransferase subunit 1	1	0.999	492	492	492	15	19	23	16	22	21	15	18	19	21	26	17	19	26	33	17	29	35	17	17	14	18	19	16	15	19	23	16	22	21	15	18	19	21	26	17	19
sp|P04844|RPN2_HUMAN	P04844	RPN2_HUMAN	RPN2	631	Homo sapiens	1:Experimental evidence at protein level	Dolichyl-diphosphooligosaccharide--protein glycosyltransferase subunit 2	1	0.999	304	304	304	9	14	13	7	14	21	10	13	13	18	20	10	11	19	16	13	20	17	7	9	8	7	7	8	9	14	13	7	14	21	10	13	13	18	20	10	11
sp|P04899|GNAI2_HUMAN	P04899	GNAI2_HUMAN	GNAI2	355	Homo sapiens	1:Experimental evidence at protein level	Guanine nucleotide-binding protein G(i) subunit alpha-2	1	0.999	13	13	51	0	0	0	0	1	1	0	0	0	0	3	0	0	3	1	0	1	2	0	0	0	1	0	0	0	0	0	0	1	1	0	0	0	0	3	0	0
sp|P05023|AT1A1_HUMAN	P05023	AT1A1_HUMAN	ATP1A1	1023	Homo sapiens	1:Experimental evidence at protein level	Sodium/potassium-transporting ATPase subunit alpha-1	1	0.999	615	320	615	21	22	29	14	21	17	29	30	37	22	24	27	28	51	32	35	37	35	15	26	25	18	11	9	11	12	16	6	12	6	16	15	20	14	10	12	14
sp|P05026|AT1B1_HUMAN	P05026	AT1B1_HUMAN	ATP1B1	303	Homo sapiens	1:Experimental evidence at protein level	Sodium/potassium-transporting ATPase subunit beta-1	0.9571	0.9988	3	3	3	0	0	0	0	0	0	0	1	2	0	0	0	0	0	0	0	0	0	0	0	0	0	0	0	0	0	0	0	0	0	0	1	2	0	0	0	0
sp|P05067|A4_HUMAN	P05067	A4_HUMAN	APP	770	Homo sapiens	1:Experimental evidence at protein level	Amyloid-beta precursor protein	1	0.999	8	8	8	0	0	1	0	1	2	1	0	0	0	0	0	0	0	1	0	0	1	0	0	0	0	0	1	0	0	1	0	1	2	1	0	0	0	0	0	0
sp|P05089|ARGI1_HUMAN	P05089	ARGI1_HUMAN	ARG1	322	Homo sapiens	1:Experimental evidence at protein level	Arginase-1	1	0.999	6	6	6	0	0	0	1	0	0	0	0	0	0	0	0	0	4	0	0	0	0	1	0	0	0	0	0	0	0	0	1	0	0	0	0	0	0	0	0	0
sp|P05090|APOD_HUMAN	P05090	APOD_HUMAN	APOD	189	Homo sapiens	1:Experimental evidence at protein level	Apolipoprotein D	0.8623	0.9959	1	1	1	0	0	0	0	0	0	0	0	0	0	0	0	0	1	0	0	0	0	0	0	0	0	0	0	0	0	0	0	0	0	0	0	0	0	0	0	0
sp|P05091|ALDH2_HUMAN	P05091	ALDH2_HUMAN	ALDH2	517	Homo sapiens	1:Experimental evidence at protein level	Aldehyde dehydrogenase, mitochondrial	1	0.999	6	6	6	0	0	0	0	0	0	0	0	0	1	0	0	3	1	1	0	0	0	0	0	0	0	0	0	0	0	0	0	0	0	0	0	0	1	0	0	3
sp|P05109|S10A8_HUMAN	P05109	S10A8_HUMAN	S100A8	93	Homo sapiens	1:Experimental evidence at protein level	Protein S100-A8	0.9627	0.999	2	2	2	0	0	0	0	0	0	0	0	0	0	0	0	2	0	0	0	0	0	0	0	0	0	0	0	0	0	0	0	0	0	0	0	0	0	0	0	2
sp|P05141|ADT2_HUMAN	P05141	ADT2_HUMAN	SLC25A5	298	Homo sapiens	1:Experimental evidence at protein level	ADP/ATP translocase 2	1	0.999	121	79	570	2	4	5	4	3	4	10	10	9	2	3	6	8	7	7	6	8	6	5	2	4	3	1	2	1	1	3	3	1	2	8	8	6	1	1	4	5
sp|P05165|PCCA_HUMAN	P05165	PCCA_HUMAN	PCCA	728	Homo sapiens	1:Experimental evidence at protein level	Propionyl-CoA carboxylase alpha chain, mitochondrial	1	0.999	5075	5075	5075	149	188	171	168	180	173	241	239	248	210	225	230	380	317	361	298	323	270	109	108	100	147	116	124	149	188	171	168	180	173	241	239	248	210	225	230	380
sp|P05166|PCCB_HUMAN	P05166	PCCB_HUMAN	PCCB	539	Homo sapiens	1:Experimental evidence at protein level	Propionyl-CoA carboxylase beta chain, mitochondrial	1	0.999	3566	3566	3566	148	131	137	128	149	124	165	167	160	155	156	157	221	203	210	204	220	194	79	76	76	107	90	109	148	131	137	128	149	124	165	167	160	155	156	157	221
sp|P05198|IF2A_HUMAN	P05198	IF2A_HUMAN	EIF2S1	315	Homo sapiens	1:Experimental evidence at protein level	Eukaryotic translation initiation factor 2 subunit 1	1	0.999	357	357	357	21	16	15	12	11	14	14	13	15	12	10	9	16	22	21	13	16	18	15	20	12	14	13	15	21	16	15	12	11	14	14	13	15	12	10	9	16
sp|P05386|RLA1_HUMAN	P05386	RLA1_HUMAN	RPLP1	114	Homo sapiens	1:Experimental evidence at protein level	Large ribosomal subunit protein P1	1	0.999	467	467	530	16	15	16	19	18	16	17	32	28	14	22	17	23	25	25	28	17	27	13	12	18	20	14	15	16	15	16	19	18	16	17	32	28	14	22	17	23
sp|P05387|RLA2_HUMAN	P05387	RLA2_HUMAN	RPLP2	115	Homo sapiens	1:Experimental evidence at protein level	Large ribosomal subunit protein P2	1	0.999	655	592	655	19	22	24	24	24	22	32	33	35	29	31	23	34	35	38	35	34	30	17	24	22	20	23	25	17	20	22	20	21	19	28	31	32	26	29	22	32
sp|P05388|RLA0_HUMAN	P05388	RLA0_HUMAN	RPLP0	317	Homo sapiens	1:Experimental evidence at protein level	Large ribosomal subunit protein uL10	1	0.999	1184	699	1184	48	40	41	48	49	43	46	53	58	54	55	47	76	65	60	69	74	60	31	31	28	34	30	44	33	24	21	29	37	31	28	34	30	27	37	28	44
sp|P05412|JUN_HUMAN	P05412	JUN_HUMAN	JUN	331	Homo sapiens	1:Experimental evidence at protein level	Transcription factor Jun	1	0.999	140	140	140	0	0	1	0	0	0	13	15	18	1	9	7	14	9	12	15	17	9	0	0	0	0	0	0	0	0	1	0	0	0	13	15	18	1	9	7	14
sp|P05423|RPC4_HUMAN	P05423	RPC4_HUMAN	POLR3D	398	Homo sapiens	1:Experimental evidence at protein level	DNA-directed RNA polymerase III subunit RPC4	1	0.999	60	60	60	2	2	2	3	4	6	3	1	1	1	0	2	1	1	1	1	3	2	5	8	3	1	4	3	2	2	2	3	4	6	3	1	1	1	0	2	1
sp|P05455|LA_HUMAN	P05455	LA_HUMAN	SSB	408	Homo sapiens	1:Experimental evidence at protein level	Lupus La protein	1	0.999	963	963	963	39	44	44	36	39	30	42	47	36	47	44	47	36	39	38	44	37	37	41	42	41	44	35	34	39	44	44	36	39	30	42	47	36	47	44	47	36
sp|P05549|AP2A_HUMAN	P05549	AP2A_HUMAN	TFAP2A	437	Homo sapiens	1:Experimental evidence at protein level	Transcription factor AP-2-alpha	1	0.999	29	0	29	0	0	0	0	0	0	3	2	2	1	2	2	2	1	2	4	2	2	0	2	1	0	1	0	0	0	0	0	0	0	0	0	0	0	0	0	0
sp|P05556|ITB1_HUMAN	P05556	ITB1_HUMAN	ITGB1	798	Homo sapiens	1:Experimental evidence at protein level	Integrin beta-1	1	0.999	21	21	21	0	0	2	0	0	0	0	0	0	3	2	0	0	7	3	1	0	3	0	0	0	0	0	0	0	0	2	0	0	0	0	0	0	3	2	0	0
sp|P05783|K1C18_HUMAN	P05783	K1C18_HUMAN	KRT18	430	Homo sapiens	1:Experimental evidence at protein level	Keratin, type I cytoskeletal 18	1	0.999	92	92	95	1	3	4	4	4	4	7	5	8	2	2	4	9	5	7	7	10	4	0	1	0	1	0	0	1	3	4	4	4	4	7	5	8	2	2	4	9
sp|P05787|K2C8_HUMAN	P05787	K2C8_HUMAN	KRT8	483	Homo sapiens	1:Experimental evidence at protein level	Keratin, type II cytoskeletal 8	1	0.999	186	178	283	2	4	6	13	17	13	9	6	12	4	3	7	9	9	12	13	14	8	3	3	2	10	4	3	2	4	6	13	16	13	8	6	11	4	3	7	8
sp|P05997|CO5A2_HUMAN	P05997	CO5A2_HUMAN	COL5A2	1499	Homo sapiens	1:Experimental evidence at protein level	Collagen alpha-2(V) chain	0.9899	0.9965	7	7	7	0	0	0	0	0	0	0	1	1	0	0	0	2	0	0	1	1	0	0	0	0	0	0	1	0	0	0	0	0	0	0	1	1	0	0	0	2
sp|P06280|AGAL_HUMAN	P06280	AGAL_HUMAN	GLA	429	Homo sapiens	1:Experimental evidence at protein level	Alpha-galactosidase A	0.9612	0.999	3	3	3	0	0	0	1	0	1	0	0	0	0	0	0	0	0	0	0	0	0	0	0	0	1	0	0	0	0	0	1	0	1	0	0	0	0	0	0	0
sp|P06400|RB_HUMAN	P06400	RB_HUMAN	RB1	928	Homo sapiens	1:Experimental evidence at protein level	Retinoblastoma-associated protein	1	0.999	132	132	132	0	0	0	1	1	1	8	14	12	8	7	6	11	11	11	7	10	7	3	2	3	4	3	2	0	0	0	1	1	1	8	14	12	8	7	6	11
sp|P06454|PTMA_HUMAN	P06454	PTMA_HUMAN	PTMA	111	Homo sapiens	1:Experimental evidence at protein level	Prothymosin alpha	1	0.999	54	54	54	3	2	4	0	3	0	2	1	2	3	3	1	3	2	2	3	0	3	3	3	2	3	3	3	3	2	4	0	3	0	2	1	2	3	3	1	3
sp|P06493|CDK1_HUMAN	P06493	CDK1_HUMAN	CDK1	297	Homo sapiens	1:Experimental evidence at protein level	Cyclin-dependent kinase 1	1	0.999	270	269	270	11	17	9	7	9	10	9	11	7	11	8	8	9	9	15	13	11	13	16	11	15	19	11	11	11	17	9	7	9	10	9	10	7	11	8	8	9
sp|P06576|ATPB_HUMAN	P06576	ATPB_HUMAN	ATP5F1B	529	Homo sapiens	1:Experimental evidence at protein level	ATP synthase subunit beta, mitochondrial	1	0.999	880	880	880	34	27	49	23	44	37	17	32	29	45	50	20	39	65	58	36	54	56	20	25	33	34	30	23	34	27	49	23	44	37	17	32	29	45	50	20	39
sp|P06702|S10A9_HUMAN	P06702	S10A9_HUMAN	S100A9	114	Homo sapiens	1:Experimental evidence at protein level	Protein S100-A9	0.9995	0.999	8	8	8	0	1	1	0	0	0	1	1	2	0	0	0	1	0	1	0	0	0	0	0	0	0	0	0	0	1	1	0	0	0	1	1	2	0	0	0	1
sp|P06730|IF4E_HUMAN	P06730	IF4E_HUMAN	EIF4E	217	Homo sapiens	1:Experimental evidence at protein level	Eukaryotic translation initiation factor 4E	1	0.999	133	133	133	8	7	8	4	9	4	4	3	4	8	4	7	4	9	4	4	6	4	7	6	4	5	6	4	8	7	8	4	9	4	4	3	4	8	4	7	4
sp|P06732|KCRM_HUMAN	P06732	KCRM_HUMAN	CKM	381	Homo sapiens	1:Experimental evidence at protein level	Creatine kinase M-type	0.9838	0.999	2	2	2	0	0	0	1	0	0	0	0	0	0	0	0	1	0	0	0	0	0	0	0	0	0	0	0	0	0	0	1	0	0	0	0	0	0	0	0	1
sp|P06733|ENOA_HUMAN	P06733	ENOA_HUMAN	ENO1	434	Homo sapiens	1:Experimental evidence at protein level	Alpha-enolase	1	0.999	541	448	541	15	25	27	10	18	13	17	15	21	35	31	23	57	49	24	28	27	24	20	14	14	13	15	6	13	21	22	8	16	10	14	12	18	31	25	19	47
sp|P06737|PYGL_HUMAN	P06737	PYGL_HUMAN	PYGL	847	Homo sapiens	1:Experimental evidence at protein level	Glycogen phosphorylase, liver form	1	0.999	306	301	356	17	23	30	22	19	18	6	10	3	8	7	7	8	2	5	10	7	7	18	16	17	14	16	16	17	23	29	22	18	18	6	10	3	8	7	7	8
sp|P06744|G6PI_HUMAN	P06744	G6PI_HUMAN	GPI	558	Homo sapiens	1:Experimental evidence at protein level	Glucose-6-phosphate isomerase	1	0.999	49	49	49	1	3	2	2	4	2	1	0	0	1	1	0	5	3	3	1	2	3	5	2	4	1	2	1	1	3	2	2	4	2	1	0	0	1	1	0	5
sp|P06746|DPOLB_HUMAN	P06746	DPOLB_HUMAN	POLB	335	Homo sapiens	1:Experimental evidence at protein level	DNA polymerase beta	0.9999	0.999	5	5	5	0	0	0	0	0	0	0	1	0	0	0	1	1	1	0	0	1	0	0	0	0	0	0	0	0	0	0	0	0	0	0	1	0	0	0	1	1
sp|P06748|NPM_HUMAN	P06748	NPM_HUMAN	NPM1	294	Homo sapiens	1:Experimental evidence at protein level	Nucleophosmin	1	0.999	1326	1326	1326	69	65	65	51	56	49	50	57	64	41	45	46	53	52	49	56	58	56	50	77	58	59	51	49	69	65	65	51	56	49	50	57	64	41	45	46	53
sp|P06753|TPM3_HUMAN	P06753	TPM3_HUMAN	TPM3	285	Homo sapiens	1:Experimental evidence at protein level	Tropomyosin alpha-3 chain	1	0.999	100	54	100	12	9	9	5	6	6	0	0	0	5	3	2	1	3	0	0	0	4	7	5	5	5	5	8	6	6	5	3	3	2	0	0	0	1	1	0	1
sp|P06899|H2B1J_HUMAN	P06899	H2B1J_HUMAN	H2BC11	126	Homo sapiens	1:Experimental evidence at protein level	Histone H2B type 1-J	0.9846	0.999	23	0	195	0	1	1	2	2	2	1	1	2	1	1	1	3	0	2	1	1	1	0	0	0	0	0	0	0	0	0	0	0	0	0	0	0	0	0	0	0
sp|P07099|HYEP_HUMAN	P07099	HYEP_HUMAN	EPHX1	455	Homo sapiens	1:Experimental evidence at protein level	Epoxide hydrolase 1	0.6381	0.9856	2	2	2	1	0	1	0	0	0	0	0	0	0	0	0	0	0	0	0	0	0	0	0	0	0	0	0	1	0	1	0	0	0	0	0	0	0	0	0	0
sp|P07195|LDHB_HUMAN	P07195	LDHB_HUMAN	LDHB	334	Homo sapiens	1:Experimental evidence at protein level	L-lactate dehydrogenase B chain	1	0.999	95	90	95	4	6	7	5	2	3	2	2	2	7	3	0	3	12	2	5	5	2	4	3	6	2	4	4	4	6	7	5	2	3	2	2	2	7	3	0	2
sp|P07199|CENPB_HUMAN	P07199	CENPB_HUMAN	CENPB	599	Homo sapiens	1:Experimental evidence at protein level	Major centromere autoantigen B	1	0.999	11	11	11	0	1	1	0	0	0	0	0	1	0	1	0	0	0	0	2	1	1	1	0	0	2	0	0	0	1	1	0	0	0	0	0	1	0	1	0	0
sp|P07237|PDIA1_HUMAN	P07237	PDIA1_HUMAN	P4HB	508	Homo sapiens	1:Experimental evidence at protein level	Protein disulfide-isomerase	1	0.999	188	188	188	2	5	11	3	7	3	6	8	11	11	9	7	14	15	15	10	11	9	5	6	6	4	8	2	2	5	11	3	7	3	6	8	11	11	9	7	14
sp|P07305|H10_HUMAN	P07305	H10_HUMAN	H1-0	194	Homo sapiens	1:Experimental evidence at protein level	Histone H1.0	1	0.999	71	71	71	2	4	2	3	3	3	3	3	3	2	4	3	5	4	5	4	4	2	2	2	2	2	3	1	2	4	2	3	3	3	3	3	3	2	4	3	5
sp|P07339|CATD_HUMAN	P07339	CATD_HUMAN	CTSD	412	Homo sapiens	1:Experimental evidence at protein level	Cathepsin D	0.9627	0.999	5	5	5	0	0	0	0	1	0	0	0	0	1	0	0	2	1	0	0	0	0	0	0	0	0	0	0	0	0	0	0	1	0	0	0	0	1	0	0	2
sp|P07355|ANXA2_HUMAN	P07355	ANXA2_HUMAN	ANXA2	339	Homo sapiens	1:Experimental evidence at protein level	Annexin A2	1	0.999	494	92	494	26	29	31	26	21	24	14	14	16	12	14	9	20	20	13	18	19	12	30	28	27	27	26	18	4	8	9	3	4	1	2	0	5	1	0	0	4
sp|P07384|CAN1_HUMAN	P07384	CAN1_HUMAN	CAPN1	714	Homo sapiens	1:Experimental evidence at protein level	Calpain-1 catalytic subunit	1	0.999	79	79	79	5	4	4	6	5	7	0	1	0	2	1	0	0	0	0	0	1	0	8	7	6	7	6	9	5	4	4	6	5	7	0	1	0	2	1	0	0
sp|P07437|TBB5_HUMAN	P07437	TBB5_HUMAN	TUBB	444	Homo sapiens	1:Experimental evidence at protein level	Tubulin beta chain	1	0.999	2790	612	2790	109	112	130	102	110	108	113	129	125	123	100	105	138	130	178	139	152	154	100	93	88	79	91	82	32	24	24	32	29	25	20	27	24	28	17	19	23
sp|P07602|SAP_HUMAN	P07602	SAP_HUMAN	PSAP	524	Homo sapiens	1:Experimental evidence at protein level	Prosaposin	1	0.999	11	11	11	0	0	0	0	0	0	0	0	0	0	0	0	1	2	1	1	1	2	1	0	0	0	1	1	0	0	0	0	0	0	0	0	0	0	0	0	1
sp|P07686|HEXB_HUMAN	P07686	HEXB_HUMAN	HEXB	556	Homo sapiens	1:Experimental evidence at protein level	Beta-hexosaminidase subunit beta	0.982	0.9982	2	2	2	0	0	0	0	0	0	0	0	0	0	0	0	1	0	0	0	0	0	0	0	0	1	0	0	0	0	0	0	0	0	0	0	0	0	0	0	1
sp|P07737|PROF1_HUMAN	P07737	PROF1_HUMAN	PFN1	140	Homo sapiens	1:Experimental evidence at protein level	Profilin-1	1	0.999	126	126	126	4	6	5	6	8	4	4	4	6	4	5	4	14	10	6	6	7	4	2	5	1	4	4	3	4	6	5	6	8	4	4	4	6	4	5	4	14
sp|P07741|APT_HUMAN	P07741	APT_HUMAN	APRT	180	Homo sapiens	1:Experimental evidence at protein level	Adenine phosphoribosyltransferase	1	0.999	13	13	13	0	0	0	0	0	0	0	0	0	1	1	0	8	2	1	0	0	0	0	0	0	0	0	0	0	0	0	0	0	0	0	0	0	1	1	0	8
sp|P07814|SYEP_HUMAN	P07814	SYEP_HUMAN	EPRS1	1512	Homo sapiens	1:Experimental evidence at protein level	Bifunctional glutamate/proline--tRNA ligase	1	0.999	1233	1233	1233	59	67	64	65	74	62	47	49	36	44	46	34	48	44	51	53	47	54	52	43	42	53	45	54	59	67	64	65	74	62	47	49	36	44	46	34	48
sp|P07900|HS90A_HUMAN	P07900	HS90A_HUMAN	HSP90AA1	732	Homo sapiens	1:Experimental evidence at protein level	Heat shock protein HSP 90-alpha	1	0.999	2295	1106	2295	121	126	112	113	127	132	38	50	48	68	66	40	85	90	89	93	95	102	117	117	107	120	128	111	57	63	60	55	60	56	16	24	22	39	36	18	39
sp|P07910|HNRPC_HUMAN	P07910	HNRPC_HUMAN	HNRNPC	306	Homo sapiens	1:Experimental evidence at protein level	Heterogeneous nuclear ribonucleoproteins C1/C2	1	0.999	127	95	127	3	3	3	6	4	2	8	8	5	4	10	5	8	8	10	12	10	7	1	3	1	2	1	3	3	3	3	6	4	2	4	6	3	4	7	4	6
sp|P07919|QCR6_HUMAN	P07919	QCR6_HUMAN	UQCRH	91	Homo sapiens	1:Experimental evidence at protein level	Cytochrome b-c1 complex subunit 6, mitochondrial	1	0.999	38	37	38	1	1	3	1	2	2	2	2	1	2	2	1	1	1	2	1	1	4	2	1	2	1	1	1	1	1	3	1	1	2	2	2	1	2	2	1	1
sp|P07942|LAMB1_HUMAN	P07942	LAMB1_HUMAN	LAMB1	1786	Homo sapiens	1:Experimental evidence at protein level	Laminin subunit beta-1	0.9722	0.999	6	6	6	0	0	0	0	0	0	0	0	0	0	0	0	1	2	1	0	1	0	0	0	1	0	0	0	0	0	0	0	0	0	0	0	0	0	0	0	1
sp|P07954|FUMH_HUMAN	P07954	FUMH_HUMAN	FH	510	Homo sapiens	1:Experimental evidence at protein level	Fumarate hydratase, mitochondrial	0.9627	0.999	3	3	3	0	0	0	0	0	0	0	0	0	0	0	0	0	0	0	0	0	0	1	1	1	0	0	0	0	0	0	0	0	0	0	0	0	0	0	0	0
sp|P07992|ERCC1_HUMAN	P07992	ERCC1_HUMAN	ERCC1	297	Homo sapiens	1:Experimental evidence at protein level	DNA excision repair protein ERCC-1	1	0.999	38	38	38	2	0	0	0	1	2	3	3	1	0	0	0	1	1	2	1	0	2	2	3	2	5	2	5	2	0	0	0	1	2	3	3	1	0	0	0	1
sp|P08047|SP1_HUMAN	P08047	SP1_HUMAN	SP1	785	Homo sapiens	1:Experimental evidence at protein level	Transcription factor Sp1	1	0.999	72	72	72	2	1	0	1	1	0	8	3	8	0	4	1	1	3	1	7	4	4	5	5	2	2	6	3	2	1	0	1	1	0	8	3	8	0	4	1	1
sp|P08133|ANXA6_HUMAN	P08133	ANXA6_HUMAN	ANXA6	673	Homo sapiens	1:Experimental evidence at protein level	Annexin A6	1	0.999	195	195	195	16	16	17	8	10	7	6	2	2	5	4	3	7	1	3	5	2	3	18	15	17	10	10	8	16	16	17	8	10	7	6	2	2	5	4	3	7
sp|P08195|4F2_HUMAN	P08195	4F2_HUMAN	SLC3A2	630	Homo sapiens	1:Experimental evidence at protein level	Amino acid transporter heavy chain SLC3A2	1	0.999	68	68	68	2	2	3	4	7	8	0	3	0	2	4	0	0	5	4	0	3	3	2	4	5	3	2	2	2	2	3	4	7	8	0	3	0	2	4	0	0
sp|P08235|MCR_HUMAN	P08235	MCR_HUMAN	NR3C2	984	Homo sapiens	1:Experimental evidence at protein level	Mineralocorticoid receptor	0.9245	0.9979	1	1	29	0	0	0	0	0	0	0	1	0	0	0	0	0	0	0	0	0	0	0	0	0	0	0	0	0	0	0	0	0	0	0	1	0	0	0	0	0
sp|P08237|PFKAM_HUMAN	P08237	PFKAM_HUMAN	PFKM	780	Homo sapiens	1:Experimental evidence at protein level	ATP-dependent 6-phosphofructokinase, muscle type	1	0.999	61	61	70	3	2	3	4	4	4	0	2	2	3	2	3	3	3	8	3	1	2	2	1	2	1	2	1	3	2	3	4	4	4	0	2	2	3	2	3	3
sp|P08238|HS90B_HUMAN	P08238	HS90B_HUMAN	HSP90AB1	724	Homo sapiens	1:Experimental evidence at protein level	Heat shock protein HSP 90-beta	1	0.999	1379	898	2311	73	64	67	69	72	71	20	28	28	30	30	22	36	40	55	57	65	65	81	70	79	81	85	91	47	43	44	41	43	45	13	21	17	21	22	14	23
sp|P08240|SRPRA_HUMAN	P08240	SRPRA_HUMAN	SRPRA	638	Homo sapiens	1:Experimental evidence at protein level	Signal recognition particle receptor subunit alpha	1	0.999	218	218	218	7	11	15	10	8	9	7	11	9	8	7	6	11	9	11	8	12	16	9	9	8	6	5	6	7	11	15	10	8	9	7	11	9	8	7	6	11
sp|P08243|ASNS_HUMAN	P08243	ASNS_HUMAN	ASNS	561	Homo sapiens	1:Experimental evidence at protein level	Asparagine synthetase [glutamine-hydrolyzing]	1	0.999	208	208	208	12	16	15	11	10	11	4	5	3	4	8	4	12	3	6	6	4	5	17	12	15	10	9	6	12	16	15	11	10	11	4	5	3	4	8	4	12
sp|P08559|ODPA_HUMAN	P08559	ODPA_HUMAN	PDHA1	390	Homo sapiens	1:Experimental evidence at protein level	Pyruvate dehydrogenase E1 component subunit alpha, somatic form, mitochondrial	1	0.999	7	7	7	0	0	0	0	0	0	0	0	0	0	0	0	1	2	2	0	1	1	0	0	0	0	0	0	0	0	0	0	0	0	0	0	0	0	0	0	1
sp|P08574|CY1_HUMAN	P08574	CY1_HUMAN	CYC1	325	Homo sapiens	1:Experimental evidence at protein level	Cytochrome c1, heme protein, mitochondrial	1	0.999	103	103	103	4	3	6	5	3	3	2	3	3	4	4	2	3	3	7	4	5	6	7	2	8	6	5	5	4	3	6	5	3	3	2	3	3	4	4	2	3
sp|P08579|RU2B_HUMAN	P08579	RU2B_HUMAN	SNRPB2	225	Homo sapiens	1:Experimental evidence at protein level	U2 small nuclear ribonucleoprotein B''	1	0.999	134	116	134	4	4	3	3	4	3	5	6	9	7	4	6	7	4	6	8	10	4	8	3	5	9	9	3	4	4	3	3	4	3	4	5	7	6	3	4	6
sp|P08581|MET_HUMAN	P08581	MET_HUMAN	MET	1390	Homo sapiens	1:Experimental evidence at protein level	Hepatocyte growth factor receptor	0.9789	0.999	3	3	3	0	1	1	0	0	0	0	0	0	0	0	0	0	0	0	0	0	1	0	0	0	0	0	0	0	1	1	0	0	0	0	0	0	0	0	0	0
sp|P08621|RU17_HUMAN	P08621	RU17_HUMAN	SNRNP70	437	Homo sapiens	1:Experimental evidence at protein level	U1 small nuclear ribonucleoprotein 70 kDa	1	0.999	366	366	366	8	16	14	6	12	8	13	22	17	33	37	28	16	13	20	14	9	11	13	15	13	9	8	11	8	16	14	6	12	8	13	22	17	33	37	28	16
sp|P08648|ITA5_HUMAN	P08648	ITA5_HUMAN	ITGA5	1049	Homo sapiens	1:Experimental evidence at protein level	Integrin alpha-5	0.9627	0.999	1	1	1	0	0	0	0	0	0	0	0	0	0	0	0	0	0	1	0	0	0	0	0	0	0	0	0	0	0	0	0	0	0	0	0	0	0	0	0	0
sp|P08651-5|NFIC_HUMAN	P08651-5	NFIC_HUMAN	NFIC	428	Homo sapiens		Isoform 5 of Nuclear factor 1 C-type	1	0.999	393	393	513	0	0	0	0	0	0	20	18	24	0	0	1	19	19	32	82	88	79	5	1	2	1	1	1	0	0	0	0	0	0	20	18	24	0	0	1	19
sp|P08670|VIME_HUMAN	P08670	VIME_HUMAN	VIM	466	Homo sapiens	1:Experimental evidence at protein level	Vimentin	1	0.999	767	706	767	22	31	31	24	38	28	39	35	44	22	31	34	42	43	35	46	45	41	23	32	18	22	19	22	20	27	29	22	35	26	36	33	41	21	29	32	39
sp|P08708|RS17_HUMAN	P08708	RS17_HUMAN	RPS17	135	Homo sapiens	1:Experimental evidence at protein level	Small ribosomal subunit protein eS17	1	0.999	308	308	308	12	14	15	9	9	9	12	18	18	14	12	11	17	12	18	18	9	21	8	12	7	7	18	8	12	14	15	9	9	9	12	18	18	14	12	11	17
sp|P08727|K1C19_HUMAN	P08727	K1C19_HUMAN	KRT19	400	Homo sapiens	1:Experimental evidence at protein level	Keratin, type I cytoskeletal 19	1	0.999	227	190	230	10	9	10	19	17	13	10	10	12	6	9	11	12	13	8	7	9	9	3	4	6	6	8	6	8	7	10	15	13	8	10	8	10	4	7	9	9
sp|P08754|GNAI3_HUMAN	P08754	GNAI3_HUMAN	GNAI3	354	Homo sapiens	1:Experimental evidence at protein level	Guanine nucleotide-binding protein G(i) subunit alpha-3	1	0.999	80	42	80	4	4	7	1	6	6	0	0	0	2	5	0	1	10	5	3	3	7	1	2	2	2	5	4	2	2	4	0	3	4	0	0	0	0	2	0	1
sp|P08758|ANXA5_HUMAN	P08758	ANXA5_HUMAN	ANXA5	320	Homo sapiens	1:Experimental evidence at protein level	Annexin A5	1	0.999	727	727	727	34	36	33	28	26	36	22	25	24	20	21	17	22	20	18	26	23	17	53	54	54	45	40	33	34	36	33	28	26	36	22	25	24	20	21	17	22
sp|P08779|K1C16_HUMAN	P08779	K1C16_HUMAN	KRT16	473	Homo sapiens	1:Experimental evidence at protein level	Keratin, type I cytoskeletal 16	1	0.999	16	16	78	0	0	0	0	0	0	0	1	0	0	0	1	6	7	1	0	0	0	0	0	0	0	0	0	0	0	0	0	0	0	0	1	0	0	0	1	6
sp|P08865|RSSA_HUMAN	P08865	RSSA_HUMAN	RPSA	295	Homo sapiens	1:Experimental evidence at protein level	Small ribosomal subunit protein uS2	1	0.999	161	71	161	3	3	7	2	7	7	4	5	8	8	6	6	17	14	6	12	8	11	5	4	5	4	5	4	2	2	4	1	2	3	2	2	3	3	4	5	5
sp|P09001|RM03_HUMAN	P09001	RM03_HUMAN	MRPL3	348	Homo sapiens	1:Experimental evidence at protein level	Large ribosomal subunit protein uL3m	1	0.999	149	149	149	5	5	9	6	6	8	6	6	6	5	6	5	5	4	9	6	8	5	6	10	6	5	6	6	5	5	9	6	6	8	6	6	6	5	6	5	5
sp|P09012|SNRPA_HUMAN	P09012	SNRPA_HUMAN	SNRPA	282	Homo sapiens	1:Experimental evidence at protein level	U1 small nuclear ribonucleoprotein A	1	0.999	93	93	111	4	4	2	2	2	2	4	5	5	7	8	5	4	4	5	2	2	1	7	4	6	2	3	3	4	4	2	2	2	2	4	5	5	7	8	5	4
sp|P09017|HXC4_HUMAN	P09017	HXC4_HUMAN	HOXC4	264	Homo sapiens	1:Experimental evidence at protein level	Homeobox protein Hox-C4	0.9627	0.999	2	2	2	0	0	0	0	0	0	0	0	0	0	0	0	0	0	0	0	1	1	0	0	0	0	0	0	0	0	0	0	0	0	0	0	0	0	0	0	0
sp|P09110|THIK_HUMAN	P09110	THIK_HUMAN	ACAA1	424	Homo sapiens	1:Experimental evidence at protein level	3-ketoacyl-CoA thiolase, peroxisomal	0.9455	0.9985	10	10	10	0	0	0	0	0	0	1	0	1	0	0	0	2	2	0	2	1	1	0	0	0	0	0	0	0	0	0	0	0	0	1	0	1	0	0	0	2
sp|P09132|SRP19_HUMAN	P09132	SRP19_HUMAN	SRP19	144	Homo sapiens	1:Experimental evidence at protein level	Signal recognition particle 19 kDa protein	1	0.999	30	30	30	1	1	2	1	3	1	0	1	0	0	0	0	1	2	2	1	2	1	1	1	1	3	1	4	1	1	2	1	3	1	0	1	0	0	0	0	1
sp|P09211|GSTP1_HUMAN	P09211	GSTP1_HUMAN	GSTP1	210	Homo sapiens	1:Experimental evidence at protein level	Glutathione S-transferase P	0.984	0.999	2	2	2	0	0	0	0	0	0	0	0	0	0	0	0	2	0	0	0	0	0	0	0	0	0	0	0	0	0	0	0	0	0	0	0	0	0	0	0	2
sp|P09234|RU1C_HUMAN	P09234	RU1C_HUMAN	SNRPC	159	Homo sapiens	1:Experimental evidence at protein level	U1 small nuclear ribonucleoprotein C	1	0.999	142	142	142	4	2	4	3	5	5	7	8	8	10	7	10	6	8	7	6	6	5	6	7	3	5	6	4	4	2	4	3	5	5	7	8	8	10	7	10	6
sp|P09382|LEG1_HUMAN	P09382	LEG1_HUMAN	LGALS1	135	Homo sapiens	1:Experimental evidence at protein level	Galectin-1	0.9738	0.999	14	14	14	0	0	0	3	2	2	0	0	1	1	0	0	1	0	2	0	0	0	0	0	0	0	2	0	0	0	0	3	2	2	0	0	1	1	0	0	1
sp|P09429|HMGB1_HUMAN	P09429	HMGB1_HUMAN	HMGB1	215	Homo sapiens	1:Experimental evidence at protein level	High mobility group protein B1	1	0.999	155	97	155	4	4	7	4	6	4	5	14	9	8	3	1	8	6	5	6	4	5	12	10	8	7	9	6	3	2	4	2	2	2	3	11	7	5	2	1	5
sp|P09455|RET1_HUMAN	P09455	RET1_HUMAN	RBP1	135	Homo sapiens	1:Experimental evidence at protein level	Retinol-binding protein 1	0.9864	0.999	14	14	14	1	0	0	0	0	0	1	0	0	0	0	0	0	0	0	0	0	0	2	2	2	1	3	2	1	0	0	0	0	0	1	0	0	0	0	0	0
sp|P09493|TPM1_HUMAN	P09493	TPM1_HUMAN	TPM1	284	Homo sapiens	1:Experimental evidence at protein level	Tropomyosin alpha-1 chain	1	0.999	17	16	61	2	1	1	1	1	2	0	0	0	0	0	0	0	2	0	0	0	1	1	0	0	2	2	1	1	1	1	1	1	2	0	0	0	0	0	0	0
sp|P09496|CLCA_HUMAN	P09496	CLCA_HUMAN	CLTA	248	Homo sapiens	1:Experimental evidence at protein level	Clathrin light chain A	1	0.9987	10	10	10	0	0	1	0	0	0	0	0	2	1	1	0	0	1	1	0	1	1	1	0	0	0	0	0	0	0	1	0	0	0	0	0	2	1	1	0	0
sp|P09525|ANXA4_HUMAN	P09525	ANXA4_HUMAN	ANXA4	319	Homo sapiens	1:Experimental evidence at protein level	Annexin A4	1	0.999	17	17	17	1	1	1	0	1	2	0	0	0	0	0	0	0	0	0	0	0	0	4	3	3	0	1	0	1	1	1	0	1	2	0	0	0	0	0	0	0
sp|P09543|CN37_HUMAN	P09543	CN37_HUMAN	CNP	421	Homo sapiens	1:Experimental evidence at protein level	2',3'-cyclic-nucleotide 3'-phosphodiesterase	1	0.999	154	154	154	7	8	7	3	6	3	6	9	8	7	6	6	9	10	6	5	9	10	4	7	5	4	7	2	7	8	7	3	6	3	6	9	8	7	6	6	9
sp|P09622|DLDH_HUMAN	P09622	DLDH_HUMAN	DLD	509	Homo sapiens	1:Experimental evidence at protein level	Dihydrolipoyl dehydrogenase, mitochondrial	1	0.999	139	139	139	2	7	13	1	5	4	6	8	8	8	9	7	6	11	8	5	7	6	3	4	2	1	3	5	2	7	13	1	5	4	6	8	8	8	9	7	6
sp|P09651|ROA1_HUMAN	P09651	ROA1_HUMAN	HNRNPA1	372	Homo sapiens	1:Experimental evidence at protein level	Heterogeneous nuclear ribonucleoprotein A1	1	0.999	529	63	529	15	17	28	14	22	18	12	16	15	35	38	35	22	23	36	29	19	20	16	21	14	24	22	18	1	1	4	1	1	3	1	1	1	5	6	4	2
sp|P09661|RU2A_HUMAN	P09661	RU2A_HUMAN	SNRPA1	255	Homo sapiens	1:Experimental evidence at protein level	U2 small nuclear ribonucleoprotein A'	1	0.999	327	327	327	13	13	16	16	16	11	13	17	18	14	14	16	21	12	15	14	13	13	11	13	11	6	9	12	13	13	16	16	16	11	13	17	18	14	14	16	21
sp|P09874|PARP1_HUMAN	P09874	PARP1_HUMAN	PARP1	1014	Homo sapiens	1:Experimental evidence at protein level	Poly [ADP-ribose] polymerase 1	1	0.999	964	964	964	19	13	34	32	28	36	37	48	47	21	18	18	46	44	51	54	44	52	51	33	45	70	63	60	19	13	34	32	28	36	37	48	47	21	18	18	46
sp|P09884|DPOLA_HUMAN	P09884	DPOLA_HUMAN	POLA1	1462	Homo sapiens	1:Experimental evidence at protein level	DNA polymerase alpha catalytic subunit	1	0.999	397	397	397	21	16	23	11	14	13	21	16	14	16	14	10	13	12	13	13	13	15	24	23	19	25	18	20	21	16	23	11	14	13	21	16	14	16	14	10	13
sp|P09936|UCHL1_HUMAN	P09936	UCHL1_HUMAN	UCHL1	223	Homo sapiens	1:Experimental evidence at protein level	Ubiquitin carboxyl-terminal hydrolase isozyme L1	1	0.999	61	61	61	2	2	3	1	2	2	0	1	1	4	5	1	12	7	4	2	0	4	1	1	1	1	3	1	2	2	3	1	2	2	0	1	1	4	5	1	12
sp|P09972|ALDOC_HUMAN	P09972	ALDOC_HUMAN	ALDOC	364	Homo sapiens	1:Experimental evidence at protein level	Fructose-bisphosphate aldolase C	0.9945	0.9988	3	3	5	1	0	0	0	0	0	0	0	0	0	0	0	0	0	0	1	0	0	0	1	0	0	0	0	1	0	0	0	0	0	0	0	0	0	0	0	0
sp|P0C0S5|H2AZ_HUMAN	P0C0S5	H2AZ_HUMAN	H2AZ1	128	Homo sapiens	1:Experimental evidence at protein level	Histone H2A.Z	1	0.999	129	0	129	4	5	3	8	5	6	5	8	5	6	5	5	4	4	3	7	5	3	8	5	6	7	5	7	0	0	0	0	0	0	0	0	0	0	0	0	0
sp|P0C1Z6|TFPT_HUMAN	P0C1Z6	TFPT_HUMAN	TFPT	253	Homo sapiens	1:Experimental evidence at protein level	TCF3 fusion partner	1	0.999	22	22	22	0	0	0	0	0	1	3	2	1	0	0	1	2	1	3	2	2	3	0	0	0	0	0	1	0	0	0	0	0	1	3	2	1	0	0	1	2
sp|P0C2W1|FBSP1_HUMAN	P0C2W1	FBSP1_HUMAN	FBXO45	286	Homo sapiens	1:Experimental evidence at protein level	F-box/SPRY domain-containing protein 1	0.9601	0.9989	1	1	1	0	0	0	1	0	0	0	0	0	0	0	0	0	0	0	0	0	0	0	0	0	0	0	0	0	0	0	1	0	0	0	0	0	0	0	0	0
sp|P0C7T5|ATX1L_HUMAN	P0C7T5	ATX1L_HUMAN	ATXN1L	689	Homo sapiens	1:Experimental evidence at protein level	Ataxin-1-like	1	0.999	309	309	309	2	1	1	2	1	1	23	24	23	15	17	12	27	25	23	22	28	22	8	12	6	4	5	5	2	1	1	2	1	1	23	24	23	15	17	12	27
sp|P0C7V7|SC11B_HUMAN	P0C7V7	SC11B_HUMAN	SEC11B	166	Homo sapiens	5:Protein uncertain	Putative signal peptidase complex catalytic subunit SEC11B	0.8471	0.9954	4	4	4	0	0	0	0	0	0	1	0	2	0	0	0	0	1	0	0	0	0	0	0	0	0	0	0	0	0	0	0	0	0	1	0	2	0	0	0	0
sp|P0C860|MS3L2_HUMAN	P0C860	MS3L2_HUMAN	MSL3P1	447	Homo sapiens	5:Protein uncertain	Putative male-specific lethal-3 protein-like 2	0.6997	0.989	2	2	7	0	0	0	0	0	0	0	0	0	0	0	0	0	0	1	1	0	0	0	0	0	0	0	0	0	0	0	0	0	0	0	0	0	0	0	0	0
sp|P0CAP2|GRL1A_HUMAN	P0CAP2	GRL1A_HUMAN	POLR2M	368	Homo sapiens	1:Experimental evidence at protein level	DNA-directed RNA polymerase II subunit GRINL1A	0.9627	0.999	3	3	3	1	0	1	0	0	0	0	0	0	0	0	0	0	0	0	0	0	1	0	0	0	0	0	0	1	0	1	0	0	0	0	0	0	0	0	0	0
sp|P0CG40|SP9_HUMAN	P0CG40	SP9_HUMAN	SP9	484	Homo sapiens	3:Protein inferred from homology	Transcription factor Sp9	1	0.999	12	3	12	0	0	0	0	0	0	0	1	1	0	0	0	0	0	1	0	1	0	3	1	0	2	2	0	0	0	0	0	0	0	0	0	1	0	0	0	0
sp|P0CJ78|ZN865_HUMAN	P0CJ78	ZN865_HUMAN	ZNF865	1059	Homo sapiens	1:Experimental evidence at protein level	Zinc finger protein 865	1	0.999	33	33	33	0	0	0	0	0	0	6	6	4	1	1	0	1	1	1	3	4	2	1	1	0	1	0	0	0	0	0	0	0	0	6	6	4	1	1	0	1
sp|P0CJ79|ZN888_HUMAN	P0CJ79	ZN888_HUMAN	ZNF888	718	Homo sapiens	3:Protein inferred from homology	Zinc finger protein 888	0.9627	0.999	17	0	45	0	1	0	0	0	0	2	3	2	0	1	1	0	1	1	1	1	3	0	0	0	0	0	0	0	0	0	0	0	0	0	0	0	0	0	0	0
sp|P0DI81|TPC2A_HUMAN	P0DI81	TPC2A_HUMAN	TRAPPC2	140	Homo sapiens	1:Experimental evidence at protein level	Trafficking protein particle complex subunit 2	1	0.999	25	0	25	2	2	3	3	4	2	0	0	0	1	1	0	0	0	0	0	0	0	1	2	2	1	1	0	0	0	0	0	0	0	0	0	0	0	0	0	0
sp|P0DJD0|RGPD1_HUMAN	P0DJD0	RGPD1_HUMAN	RGPD1	1748	Homo sapiens	2:Experimental evidence at transcript level	RANBP2-like and GRIP domain-containing protein 1	0.9998	0.999	20	0	802	2	3	2	2	3	3	0	0	0	2	2	0	0	0	0	0	0	0	1	0	0	0	0	0	0	0	0	0	0	0	0	0	0	0	0	0	0
sp|P0DMV8|HS71A_HUMAN	P0DMV8	HS71A_HUMAN	HSPA1A	641	Homo sapiens	1:Experimental evidence at protein level	Heat shock 70 kDa protein 1A	1	0.999	6862	0	6862	292	287	321	253	257	243	278	287	304	291	316	301	331	303	302	315	318	336	265	272	270	252	229	239	0	0	0	0	0	0	0	0	0	0	0	0	0
sp|P0DP23|CALM1_HUMAN	P0DP23	CALM1_HUMAN	CALM1	149	Homo sapiens	1:Experimental evidence at protein level	Calmodulin-1	1	0.999	255	0	255	13	11	13	14	14	14	6	7	8	8	7	6	13	15	9	12	9	11	11	9	12	10	13	10	0	0	0	0	0	0	0	0	0	0	0	0	0
sp|P0DPB5|RPC22_HUMAN	P0DPB5	RPC22_HUMAN	POLR1D	122	Homo sapiens	1:Experimental evidence at protein level	Protein POLR1D, isoform 2	0.6769	0.9878	1	1	2	0	0	0	0	0	0	0	0	0	0	0	0	0	0	0	0	0	0	0	0	0	0	1	0	0	0	0	0	0	0	0	0	0	0	0	0	0
sp|P0DPB6|RPAC2_HUMAN	P0DPB6	RPAC2_HUMAN	POLR1D	133	Homo sapiens	1:Experimental evidence at protein level	DNA-directed RNA polymerases I and III subunit RPAC2	1	0.999	52	51	52	2	3	5	6	3	2	1	0	0	0	0	0	0	0	0	0	0	0	4	6	4	8	6	2	2	3	5	6	3	2	0	0	0	0	0	0	0
sp|P10070|GLI2_HUMAN	P10070	GLI2_HUMAN	GLI2	1586	Homo sapiens	1:Experimental evidence at protein level	Zinc finger protein GLI2	1	0.999	26	26	36	0	0	1	2	2	3	1	2	1	4	3	1	1	0	2	0	0	0	0	0	0	2	0	1	0	0	1	2	2	3	1	2	1	4	3	1	1
sp|P10071|GLI3_HUMAN	P10071	GLI3_HUMAN	GLI3	1580	Homo sapiens	1:Experimental evidence at protein level	Transcriptional activator GLI3	1	0.999	73	63	73	4	3	1	1	3	6	1	1	2	5	3	3	3	1	2	0	4	0	4	4	3	6	7	6	2	3	1	1	3	6	1	1	2	4	3	3	3
sp|P10074|TZAP_HUMAN	P10074	TZAP_HUMAN	ZBTB48	688	Homo sapiens	1:Experimental evidence at protein level	Telomere zinc finger-associated protein	0.9999	0.999	6	6	6	0	0	0	0	0	0	1	0	0	0	0	0	0	1	0	0	2	0	0	0	2	0	0	0	0	0	0	0	0	0	1	0	0	0	0	0	0
sp|P10155|RO60_HUMAN	P10155	RO60_HUMAN	RO60	538	Homo sapiens	1:Experimental evidence at protein level	RNA-binding protein RO60	1	0.999	106	106	106	4	6	7	5	6	3	1	3	5	8	4	3	3	5	5	5	4	4	5	7	5	2	1	5	4	6	7	5	6	3	1	3	5	8	4	3	3
sp|P10243|MYBA_HUMAN	P10243	MYBA_HUMAN	MYBL1	752	Homo sapiens	1:Experimental evidence at protein level	Myb-related protein A	1	0.999	8	8	20	0	0	0	0	0	0	0	2	0	0	0	0	0	0	0	3	1	0	1	0	0	0	1	0	0	0	0	0	0	0	0	2	0	0	0	0	0
sp|P10244|MYBB_HUMAN	P10244	MYBB_HUMAN	MYBL2	700	Homo sapiens	1:Experimental evidence at protein level	Myb-related protein B	1	0.999	652	640	652	17	16	15	20	16	21	33	47	42	15	16	17	37	28	43	37	34	43	27	21	23	27	29	28	17	16	13	20	16	21	33	47	42	15	16	17	36
sp|P10398|ARAF_HUMAN	P10398	ARAF_HUMAN	ARAF	606	Homo sapiens	1:Experimental evidence at protein level	Serine/threonine-protein kinase A-Raf	1	0.999	5	5	10	0	1	1	0	1	0	0	0	0	0	0	0	0	0	0	0	0	0	0	0	0	0	2	0	0	1	1	0	1	0	0	0	0	0	0	0	0
sp|P10412|H14_HUMAN	P10412	H14_HUMAN	H1-4	219	Homo sapiens	1:Experimental evidence at protein level	Histone H1.4	1	0.999	48	48	365	0	1	2	1	2	0	2	2	4	0	2	4	4	6	2	3	9	1	1	1	1	0	0	0	0	1	2	1	2	0	2	2	4	0	2	4	4
sp|P10515|ODP2_HUMAN	P10515	ODP2_HUMAN	DLAT	647	Homo sapiens	1:Experimental evidence at protein level	Dihydrolipoyllysine-residue acetyltransferase component of pyruvate dehydrogenase complex, mitochondrial	1	0.999	17	17	17	0	0	0	0	1	0	1	3	4	0	1	0	1	4	2	0	0	0	0	0	0	0	0	0	0	0	0	0	1	0	1	3	4	0	1	0	1
sp|P10588|NR2F6_HUMAN	P10588	NR2F6_HUMAN	NR2F6	404	Homo sapiens	1:Experimental evidence at protein level	Nuclear receptor subfamily 2 group F member 6	1	0.999	7	7	31	0	0	0	0	0	0	1	0	1	0	0	0	1	1	1	1	1	0	0	0	0	0	0	0	0	0	0	0	0	0	1	0	1	0	0	0	1
sp|P10589|COT1_HUMAN	P10589	COT1_HUMAN	NR2F1	423	Homo sapiens	1:Experimental evidence at protein level	COUP transcription factor 1	1	0.999	15	15	97	0	0	0	0	0	0	4	3	4	0	0	0	2	0	1	1	0	0	0	0	0	0	0	0	0	0	0	0	0	0	4	3	4	0	0	0	2
sp|P10599|THIO_HUMAN	P10599	THIO_HUMAN	TXN	105	Homo sapiens	1:Experimental evidence at protein level	Thioredoxin	1	0.999	68	68	68	3	3	2	4	7	7	0	2	3	3	2	0	5	5	3	3	2	0	2	1	0	3	4	4	3	3	2	4	7	7	0	2	3	3	2	0	5
sp|P10606|COX5B_HUMAN	P10606	COX5B_HUMAN	COX5B	129	Homo sapiens	1:Experimental evidence at protein level	Cytochrome c oxidase subunit 5B, mitochondrial	1	0.999	29	29	29	0	1	1	0	2	2	0	1	0	3	3	0	0	3	3	3	1	3	0	0	0	1	1	1	0	1	1	0	2	2	0	1	0	3	3	0	0
sp|P10620|MGST1_HUMAN	P10620	MGST1_HUMAN	MGST1	155	Homo sapiens	1:Experimental evidence at protein level	Microsomal glutathione S-transferase 1	1	0.999	19	19	19	0	1	1	0	2	1	0	3	1	2	4	0	1	1	1	1	0	0	0	0	0	0	0	0	0	1	1	0	2	1	0	3	1	2	4	0	1
sp|P10636|TAU_HUMAN	P10636	TAU_HUMAN	MAPT	758	Homo sapiens	1:Experimental evidence at protein level	Microtubule-associated protein tau	0.9871	0.9949	3	3	3	0	0	0	0	0	1	1	0	0	0	0	0	0	0	0	0	0	0	0	0	0	0	1	0	0	0	0	0	0	1	1	0	0	0	0	0	0
sp|P10644|KAP0_HUMAN	P10644	KAP0_HUMAN	PRKAR1A	381	Homo sapiens	1:Experimental evidence at protein level	cAMP-dependent protein kinase type I-alpha regulatory subunit	1	0.999	217	212	217	12	14	11	13	14	13	6	7	8	8	6	7	6	1	7	7	6	10	11	12	8	11	12	7	10	13	11	13	13	13	6	7	8	8	6	7	6
sp|P10768|ESTD_HUMAN	P10768	ESTD_HUMAN	ESD	282	Homo sapiens	1:Experimental evidence at protein level	S-formylglutathione hydrolase	1	0.999	18	18	18	2	1	1	1	0	0	0	0	0	3	0	0	1	0	0	1	0	0	2	2	1	2	1	0	2	1	1	1	0	0	0	0	0	3	0	0	1
sp|P10809|CH60_HUMAN	P10809	CH60_HUMAN	HSPD1	573	Homo sapiens	1:Experimental evidence at protein level	60 kDa heat shock protein, mitochondrial	1	0.999	2586	2586	2586	69	70	94	70	91	82	95	107	104	140	181	156	129	138	128	134	135	130	70	86	86	108	98	85	69	70	94	70	91	82	95	107	104	140	181	156	129
sp|P10828|THB_HUMAN	P10828	THB_HUMAN	THRB	461	Homo sapiens	1:Experimental evidence at protein level	Thyroid hormone receptor beta	0.9139	0.9976	2	2	2	0	0	0	0	0	0	1	1	0	0	0	0	0	0	0	0	0	0	0	0	0	0	0	0	0	0	0	0	0	0	1	1	0	0	0	0	0
sp|P10909|CLUS_HUMAN	P10909	CLUS_HUMAN	CLU	449	Homo sapiens	1:Experimental evidence at protein level	Clusterin	1	0.999	6	6	6	0	0	0	0	0	0	0	0	0	0	0	0	0	5	1	0	0	0	0	0	0	0	0	0	0	0	0	0	0	0	0	0	0	0	0	0	0
sp|P11021|BIP_HUMAN	P11021	BIP_HUMAN	HSPA5	654	Homo sapiens	1:Experimental evidence at protein level	Endoplasmic reticulum chaperone BiP	1	0.999	1788	1788	1959	71	61	64	53	65	64	81	90	88	87	86	92	86	77	82	85	89	83	65	64	69	65	59	62	71	61	64	53	65	64	81	90	88	87	86	92	86
sp|P11142|HSP7C_HUMAN	P11142	HSP7C_HUMAN	HSPA8	646	Homo sapiens	1:Experimental evidence at protein level	Heat shock cognate 71 kDa protein	1	0.999	4831	4020	5052	196	211	222	192	194	202	198	195	205	204	189	195	189	166	175	213	212	199	201	209	205	209	204	246	167	178	186	163	159	174	153	161	170	173	157	159	149
sp|P11166|GTR1_HUMAN	P11166	GTR1_HUMAN	SLC2A1	492	Homo sapiens	1:Experimental evidence at protein level	Solute carrier family 2, facilitated glucose transporter member 1	1	0.999	148	148	148	4	8	7	4	8	3	8	9	7	7	6	6	5	6	12	7	7	5	7	6	5	2	6	3	4	8	7	4	8	3	8	9	7	7	6	6	5
sp|P11171|EPB41_HUMAN	P11171	EPB41_HUMAN	EPB41	864	Homo sapiens	1:Experimental evidence at protein level	Protein 4.1	1	0.999	174	174	191	11	12	21	12	9	12	2	2	2	0	1	2	0	5	1	4	3	2	16	13	12	16	11	5	11	12	21	12	9	12	2	2	2	0	1	2	0
sp|P11172|UMPS_HUMAN	P11172	UMPS_HUMAN	UMPS	480	Homo sapiens	1:Experimental evidence at protein level	Uridine 5'-monophosphate synthase	1	0.999	62	62	62	6	6	8	3	2	3	0	0	0	3	2	0	0	0	1	0	0	3	6	5	4	5	3	2	6	6	8	3	2	3	0	0	0	3	2	0	0
sp|P11177|ODPB_HUMAN	P11177	ODPB_HUMAN	PDHB	359	Homo sapiens	1:Experimental evidence at protein level	Pyruvate dehydrogenase E1 component subunit beta, mitochondrial	1	0.999	21	21	21	0	0	1	0	2	1	0	0	0	3	5	0	3	2	1	1	1	1	0	0	0	0	0	0	0	0	1	0	2	1	0	0	0	3	5	0	3
sp|P11182|ODB2_HUMAN	P11182	ODB2_HUMAN	DBT	482	Homo sapiens	1:Experimental evidence at protein level	Lipoamide acyltransferase component of branched-chain alpha-keto acid dehydrogenase complex, mitochondrial	1	0.999	391	391	391	7	13	16	8	10	4	26	20	28	13	19	22	34	24	26	35	25	21	5	13	10	6	4	2	7	13	16	8	10	4	26	20	28	13	19	22	34
sp|P11216|PYGB_HUMAN	P11216	PYGB_HUMAN	PYGB	843	Homo sapiens	1:Experimental evidence at protein level	Glycogen phosphorylase, brain form	1	0.999	406	326	406	19	17	20	19	15	20	14	14	17	14	16	15	17	8	20	15	21	21	20	16	19	18	16	15	16	13	16	14	9	15	8	11	15	11	14	11	14
sp|P11233|RALA_HUMAN	P11233	RALA_HUMAN	RALA	206	Homo sapiens	1:Experimental evidence at protein level	Ras-related protein Ral-A	0.9627	0.999	4	4	4	0	1	1	0	0	0	0	0	0	0	0	0	0	0	1	0	0	1	0	0	0	0	0	0	0	1	1	0	0	0	0	0	0	0	0	0	0
sp|P11274|BCR_HUMAN	P11274	BCR_HUMAN	BCR	1271	Homo sapiens	1:Experimental evidence at protein level	Breakpoint cluster region protein	1	0.999	135	135	160	19	10	15	9	12	16	2	3	1	0	2	0	0	0	1	0	1	2	9	6	6	5	9	7	19	10	15	9	12	16	2	3	1	0	2	0	0
sp|P11279|LAMP1_HUMAN	P11279	LAMP1_HUMAN	LAMP1	417	Homo sapiens	1:Experimental evidence at protein level	Lysosome-associated membrane glycoprotein 1	1	0.999	19	19	19	2	1	1	0	0	0	0	0	1	2	1	0	0	1	2	3	1	1	1	0	1	1	0	0	2	1	1	0	0	0	0	0	1	2	1	0	0
sp|P11310|ACADM_HUMAN	P11310	ACADM_HUMAN	ACADM	421	Homo sapiens	1:Experimental evidence at protein level	Medium-chain specific acyl-CoA dehydrogenase, mitochondrial	0.9999	0.999	3	3	3	0	0	0	0	0	0	0	0	0	0	0	0	2	1	0	0	0	0	0	0	0	0	0	0	0	0	0	0	0	0	0	0	0	0	0	0	2
sp|P11387|TOP1_HUMAN	P11387	TOP1_HUMAN	TOP1	765	Homo sapiens	1:Experimental evidence at protein level	DNA topoisomerase 1	1	0.999	192	192	192	9	6	5	8	8	6	6	13	4	7	12	6	7	8	9	8	12	14	6	8	12	8	6	4	9	6	5	8	8	6	6	13	4	7	12	6	7
sp|P11388|TOP2A_HUMAN	P11388	TOP2A_HUMAN	TOP2A	1531	Homo sapiens	1:Experimental evidence at protein level	DNA topoisomerase 2-alpha	1	0.999	12	9	12	1	0	0	0	1	0	0	0	1	0	0	0	1	1	1	0	2	0	0	1	0	1	2	0	1	0	0	0	1	0	0	0	1	0	0	0	1
sp|P11413|G6PD_HUMAN	P11413	G6PD_HUMAN	G6PD	515	Homo sapiens	1:Experimental evidence at protein level	Glucose-6-phosphate 1-dehydrogenase	1	0.999	27	27	27	2	2	6	1	1	1	1	0	0	1	1	0	2	0	0	1	0	0	2	2	1	2	1	0	2	2	6	1	1	1	1	0	0	1	1	0	2
sp|P11441|UBL4A_HUMAN	P11441	UBL4A_HUMAN	UBL4A	157	Homo sapiens	1:Experimental evidence at protein level	Ubiquitin-like protein 4A	1	0.999	5	5	5	0	1	2	0	0	0	0	0	0	0	0	0	0	0	0	0	0	2	0	0	0	0	0	0	0	1	2	0	0	0	0	0	0	0	0	0	0
sp|P11474|ERR1_HUMAN	P11474	ERR1_HUMAN	ESRRA	423	Homo sapiens	1:Experimental evidence at protein level	Steroid hormone receptor ERR1	1	0.999	23	3	23	0	2	1	0	0	0	1	1	3	1	2	1	2	2	1	3	1	1	0	1	0	0	0	0	0	0	0	0	0	0	0	0	0	0	0	0	0
sp|P11498|PYC_HUMAN	P11498	PYC_HUMAN	PC	1178	Homo sapiens	1:Experimental evidence at protein level	Pyruvate carboxylase, mitochondrial	1	0.999	6654	6654	6654	191	233	222	281	285	296	319	328	324	273	284	307	413	373	406	324	386	342	152	164	162	203	183	203	191	233	222	281	285	296	319	328	324	273	284	307	413
sp|P11532|DMD_HUMAN	P11532	DMD_HUMAN	DMD	3685	Homo sapiens	1:Experimental evidence at protein level	Dystrophin	0.9937	0.993	7	7	7	1	0	0	1	0	0	0	0	0	1	0	0	0	0	0	0	0	0	1	1	0	0	1	1	1	0	0	1	0	0	0	0	0	1	0	0	0
sp|P11586|C1TC_HUMAN	P11586	C1TC_HUMAN	MTHFD1	935	Homo sapiens	1:Experimental evidence at protein level	C-1-tetrahydrofolate synthase, cytoplasmic	1	0.999	311	311	311	17	16	20	8	16	10	9	16	12	14	18	10	17	20	17	16	13	15	10	13	11	5	6	2	17	16	20	8	16	10	9	16	12	14	18	10	17
sp|P11717|MPRI_HUMAN	P11717	MPRI_HUMAN	IGF2R	2491	Homo sapiens	1:Experimental evidence at protein level	Cation-independent mannose-6-phosphate receptor	1	0.999	303	303	303	21	26	31	20	17	18	10	3	7	5	9	12	4	3	4	9	10	11	18	23	17	9	10	6	21	26	31	20	17	18	10	3	7	5	9	12	4
sp|P11766|ADHX_HUMAN	P11766	ADHX_HUMAN	ADH5	374	Homo sapiens	1:Experimental evidence at protein level	Alcohol dehydrogenase class-3	1	0.999	10	10	10	0	2	1	0	1	0	0	0	0	0	1	0	1	0	0	0	0	0	1	0	1	0	1	1	0	2	1	0	1	0	0	0	0	0	1	0	1
sp|P11802|CDK4_HUMAN	P11802	CDK4_HUMAN	CDK4	303	Homo sapiens	1:Experimental evidence at protein level	Cyclin-dependent kinase 4	1	0.999	6	6	6	0	0	1	0	0	0	0	0	1	0	0	0	0	0	1	0	0	1	1	1	0	0	0	0	0	0	1	0	0	0	0	0	1	0	0	0	0
sp|P11908|PRPS2_HUMAN	P11908	PRPS2_HUMAN	PRPS2	318	Homo sapiens	1:Experimental evidence at protein level	Ribose-phosphate pyrophosphokinase 2	1	0.999	39	8	39	2	3	2	1	2	2	0	1	0	1	2	1	1	7	1	2	1	2	1	1	2	1	2	1	1	1	0	0	0	1	0	0	0	0	0	0	0
sp|P11940|PABP1_HUMAN	P11940	PABP1_HUMAN	PABPC1	636	Homo sapiens	1:Experimental evidence at protein level	Polyadenylate-binding protein 1	1	0.999	481	112	861	20	17	15	23	15	19	17	19	19	31	29	35	19	20	22	22	20	19	18	17	16	18	14	17	6	3	3	7	3	5	3	3	3	8	7	8	5
sp|P12004|PCNA_HUMAN	P12004	PCNA_HUMAN	PCNA	261	Homo sapiens	1:Experimental evidence at protein level	Proliferating cell nuclear antigen	1	0.999	72	72	72	2	1	1	2	3	0	4	7	6	3	1	1	5	11	8	3	4	5	1	1	1	1	1	0	2	1	1	2	3	0	4	7	6	3	1	1	5
sp|P12074|CX6A1_HUMAN	P12074	CX6A1_HUMAN	COX6A1	109	Homo sapiens	1:Experimental evidence at protein level	Cytochrome c oxidase subunit 6A1, mitochondrial	1	0.999	35	35	35	4	1	4	0	3	4	0	0	0	2	4	0	0	1	1	0	1	1	1	0	2	2	2	2	4	1	4	0	3	4	0	0	0	2	4	0	0
sp|P12081|HARS1_HUMAN	P12081	HARS1_HUMAN	HARS1	509	Homo sapiens	1:Experimental evidence at protein level	Histidine--tRNA ligase, cytoplasmic	1	0.999	68	68	68	7	8	3	2	1	4	0	1	0	1	0	0	0	0	0	0	0	0	8	8	7	5	5	8	7	8	3	2	1	4	0	1	0	1	0	0	0
sp|P12235|ADT1_HUMAN	P12235	ADT1_HUMAN	SLC25A4	298	Homo sapiens	1:Experimental evidence at protein level	ADP/ATP translocase 1	1	0.999	594	67	594	21	26	30	18	22	19	29	31	30	24	28	25	24	32	25	34	36	35	27	23	16	16	14	9	2	3	4	0	1	2	2	2	4	2	2	3	4
sp|P12236|ADT3_HUMAN	P12236	ADT3_HUMAN	SLC25A6	298	Homo sapiens	1:Experimental evidence at protein level	ADP/ATP translocase 3	0.9991	0.999	20	20	585	0	0	0	0	0	0	4	1	2	0	0	0	3	2	2	2	2	2	0	0	0	0	0	0	0	0	0	0	0	0	4	1	2	0	0	0	3
sp|P12268|IMDH2_HUMAN	P12268	IMDH2_HUMAN	IMPDH2	514	Homo sapiens	1:Experimental evidence at protein level	Inosine-5'-monophosphate dehydrogenase 2	1	0.999	67	67	67	1	2	4	2	2	4	3	2	1	3	3	1	6	1	4	6	2	1	2	4	3	5	3	2	1	2	4	2	2	4	3	2	1	3	3	1	6
sp|P12270|TPR_HUMAN	P12270	TPR_HUMAN	TPR	2363	Homo sapiens	1:Experimental evidence at protein level	Nucleoprotein TPR	1	0.999	205	205	205	6	5	9	8	12	10	3	5	5	7	13	8	10	4	5	10	5	7	11	11	10	18	11	12	6	5	9	8	12	10	3	5	5	7	13	8	10
sp|P12273|PIP_HUMAN	P12273	PIP_HUMAN	PIP	146	Homo sapiens	1:Experimental evidence at protein level	Prolactin-inducible protein	1	0.999	6	6	6	0	0	0	0	0	0	0	0	0	0	0	0	0	6	0	0	0	0	0	0	0	0	0	0	0	0	0	0	0	0	0	0	0	0	0	0	0
sp|P12277|KCRB_HUMAN	P12277	KCRB_HUMAN	CKB	381	Homo sapiens	1:Experimental evidence at protein level	Creatine kinase B-type	1	0.999	309	309	309	6	12	15	6	12	7	4	8	10	19	24	8	35	24	18	18	7	7	14	14	14	13	9	5	6	12	15	6	12	7	4	8	10	19	24	8	35
sp|P12532|KCRU_HUMAN	P12532	KCRU_HUMAN	CKMT1A	417	Homo sapiens	1:Experimental evidence at protein level	Creatine kinase U-type, mitochondrial	0.9627	0.999	7	0	7	0	0	0	0	0	0	0	0	0	0	0	0	1	3	1	1	1	0	0	0	0	0	0	0	0	0	0	0	0	0	0	0	0	0	0	0	0
sp|P12694|ODBA_HUMAN	P12694	ODBA_HUMAN	BCKDHA	445	Homo sapiens	1:Experimental evidence at protein level	2-oxoisovalerate dehydrogenase subunit alpha, mitochondrial	0.9627	0.999	1	1	1	0	0	0	0	0	0	0	0	0	0	0	0	0	0	0	0	1	0	0	0	0	0	0	0	0	0	0	0	0	0	0	0	0	0	0	0	0
sp|P12755|SKI_HUMAN	P12755	SKI_HUMAN	SKI	728	Homo sapiens	1:Experimental evidence at protein level	Ski oncogene	1	0.999	420	420	420	3	5	3	6	10	7	39	36	37	13	17	15	34	28	29	26	31	26	10	11	8	13	6	7	3	5	3	6	10	7	39	36	37	13	17	15	34
sp|P12757|SKIL_HUMAN	P12757	SKIL_HUMAN	SKIL	684	Homo sapiens	1:Experimental evidence at protein level	Ski-like protein	1	0.999	135	135	135	0	0	0	0	0	0	13	15	15	1	4	4	8	11	13	11	11	15	5	3	2	1	1	2	0	0	0	0	0	0	13	15	15	1	4	4	8
sp|P12814|ACTN1_HUMAN	P12814	ACTN1_HUMAN	ACTN1	892	Homo sapiens	1:Experimental evidence at protein level	Alpha-actinin-1	1	0.999	7	7	75	0	0	1	1	1	0	0	0	0	1	0	0	1	0	0	0	0	0	2	0	0	0	0	0	0	0	1	1	1	0	0	0	0	1	0	0	1
sp|P12931|SRC_HUMAN	P12931	SRC_HUMAN	SRC	536	Homo sapiens	1:Experimental evidence at protein level	Proto-oncogene tyrosine-protein kinase Src	0.9627	0.999	5	5	5	0	0	0	0	0	0	0	0	0	0	0	0	0	0	0	0	0	0	1	0	2	0	0	2	0	0	0	0	0	0	0	0	0	0	0	0	0
sp|P12955|PEPD_HUMAN	P12955	PEPD_HUMAN	PEPD	493	Homo sapiens	1:Experimental evidence at protein level	Xaa-Pro dipeptidase	1	0.999	62	62	62	4	3	3	2	3	6	0	0	0	3	3	1	3	2	1	0	0	0	4	4	5	6	5	4	4	3	3	2	3	6	0	0	0	3	3	1	3
sp|P12956|XRCC6_HUMAN	P12956	XRCC6_HUMAN	XRCC6	609	Homo sapiens	1:Experimental evidence at protein level	X-ray repair cross-complementing protein 6	1	0.999	1295	1295	1295	37	44	47	41	43	39	67	65	76	46	40	41	71	74	71	80	72	61	41	48	47	48	46	50	37	44	47	41	43	39	67	65	76	46	40	41	71
sp|P13010|XRCC5_HUMAN	P13010	XRCC5_HUMAN	XRCC5	732	Homo sapiens	1:Experimental evidence at protein level	X-ray repair cross-complementing protein 5	1	0.999	1254	1254	1254	30	36	57	27	33	33	72	67	67	43	44	56	73	66	75	77	77	75	41	39	36	44	41	45	30	36	57	27	33	33	72	67	67	43	44	56	73
sp|P13056|NR2C1_HUMAN	P13056	NR2C1_HUMAN	NR2C1	603	Homo sapiens	1:Experimental evidence at protein level	Nuclear receptor subfamily 2 group C member 1	1	0.999	145	145	145	0	0	0	0	0	0	14	12	18	2	0	2	7	9	9	11	18	9	7	7	5	7	4	4	0	0	0	0	0	0	14	12	18	2	0	2	7
sp|P13073|COX41_HUMAN	P13073	COX41_HUMAN	COX4I1	169	Homo sapiens	1:Experimental evidence at protein level	Cytochrome c oxidase subunit 4 isoform 1, mitochondrial	1	0.999	4	4	4	0	0	1	0	0	0	0	0	0	0	1	0	0	0	1	0	1	0	0	0	0	0	0	0	0	0	1	0	0	0	0	0	0	0	1	0	0
sp|P13378|HXD8_HUMAN	P13378	HXD8_HUMAN	HOXD8	290	Homo sapiens	1:Experimental evidence at protein level	Homeobox protein Hox-D8	1	0.999	62	52	62	1	1	0	0	0	1	5	6	3	2	2	1	8	5	5	6	5	4	1	2	0	1	2	1	0	0	0	0	0	0	5	6	3	2	2	1	4
sp|P13473|LAMP2_HUMAN	P13473	LAMP2_HUMAN	LAMP2	410	Homo sapiens	1:Experimental evidence at protein level	Lysosome-associated membrane glycoprotein 2	0.9624	0.999	4	4	4	0	0	0	0	0	0	0	0	0	0	0	0	0	1	1	1	0	1	0	0	0	0	0	0	0	0	0	0	0	0	0	0	0	0	0	0	0
sp|P13489|RINI_HUMAN	P13489	RINI_HUMAN	RNH1	461	Homo sapiens	1:Experimental evidence at protein level	Ribonuclease inhibitor	0.9627	0.999	1	1	1	0	0	0	0	0	0	0	0	0	0	0	0	0	0	0	0	0	0	0	0	0	1	0	0	0	0	0	0	0	0	0	0	0	0	0	0	0
sp|P13612|ITA4_HUMAN	P13612	ITA4_HUMAN	ITGA4	1032	Homo sapiens	1:Experimental evidence at protein level	Integrin alpha-4	0.9987	0.9988	2	2	2	0	0	0	0	0	0	0	0	0	0	1	0	0	0	0	0	0	0	0	0	0	0	0	1	0	0	0	0	0	0	0	0	0	0	1	0	0
sp|P13639|EF2_HUMAN	P13639	EF2_HUMAN	EEF2	858	Homo sapiens	1:Experimental evidence at protein level	Elongation factor 2	1	0.999	703	703	703	48	40	45	31	46	40	10	11	13	33	20	17	36	30	21	28	23	18	32	36	39	30	30	26	48	40	45	31	46	40	10	11	13	33	20	17	36
sp|P13645|K1C10_HUMAN	P13645	K1C10_HUMAN	KRT10	584	Homo sapiens	1:Experimental evidence at protein level	Keratin, type I cytoskeletal 10	1	0.999	721	592	721	6	8	26	16	33	10	30	39	59	32	10	20	108	158	54	28	31	22	5	5	6	5	6	4	5	7	22	13	24	9	23	28	47	25	9	18	89
sp|P13647|K2C5_HUMAN	P13647	K2C5_HUMAN	KRT5	590	Homo sapiens	1:Experimental evidence at protein level	Keratin, type II cytoskeletal 5	1	0.999	51	34	145	0	0	0	1	2	1	1	1	3	1	0	0	9	29	3	0	0	0	0	0	0	0	0	0	0	0	0	1	2	1	1	1	2	1	0	0	5
sp|P13667|PDIA4_HUMAN	P13667	PDIA4_HUMAN	PDIA4	645	Homo sapiens	1:Experimental evidence at protein level	Protein disulfide-isomerase A4	1	0.999	60	60	60	0	0	1	0	1	2	0	0	0	9	4	0	13	15	6	7	1	1	0	0	0	0	0	0	0	0	1	0	1	2	0	0	0	9	4	0	13
sp|P13674|P4HA1_HUMAN	P13674	P4HA1_HUMAN	P4HA1	534	Homo sapiens	1:Experimental evidence at protein level	Prolyl 4-hydroxylase subunit alpha-1	1	0.999	307	307	307	11	12	16	9	7	8	17	18	14	18	18	20	14	18	20	13	17	15	10	10	10	7	3	2	11	12	16	9	7	8	17	18	14	18	18	20	14
sp|P13693|TCTP_HUMAN	P13693	TCTP_HUMAN	TPT1	172	Homo sapiens	1:Experimental evidence at protein level	Translationally-controlled tumor protein	1	0.999	44	35	44	3	3	3	1	1	1	0	2	2	5	1	1	2	1	1	2	5	3	0	5	1	0	1	0	3	2	1	1	1	1	0	2	1	5	1	1	2
sp|P13796|PLSL_HUMAN	P13796	PLSL_HUMAN	LCP1	627	Homo sapiens	1:Experimental evidence at protein level	Plastin-2	1	0.999	114	114	145	7	8	8	7	7	6	0	0	0	5	6	2	1	0	0	4	6	1	6	6	6	8	12	8	7	8	8	7	7	6	0	0	0	5	6	2	1
sp|P13797|PLST_HUMAN	P13797	PLST_HUMAN	PLS3	630	Homo sapiens	1:Experimental evidence at protein level	Plastin-3	1	0.999	148	111	148	12	13	12	4	7	8	1	2	0	4	5	3	1	1	1	4	1	6	10	11	16	11	7	8	10	9	10	3	5	6	1	1	0	2	3	2	1
sp|P13804|ETFA_HUMAN	P13804	ETFA_HUMAN	ETFA	333	Homo sapiens	1:Experimental evidence at protein level	Electron transfer flavoprotein subunit alpha, mitochondrial	1	0.999	133	133	133	4	7	6	3	6	2	2	6	6	8	7	2	7	15	11	6	7	10	4	6	3	3	2	0	4	7	6	3	6	2	2	6	6	8	7	2	7
sp|P13807|GYS1_HUMAN	P13807	GYS1_HUMAN	GYS1	737	Homo sapiens	1:Experimental evidence at protein level	Glycogen [starch] synthase, muscle	1	0.999	160	160	160	12	13	10	12	12	9	1	2	3	6	5	4	2	3	2	4	1	1	8	9	8	8	14	11	12	13	10	12	12	9	1	2	3	6	5	4	2
sp|P13861|KAP2_HUMAN	P13861	KAP2_HUMAN	PRKAR2A	404	Homo sapiens	1:Experimental evidence at protein level	cAMP-dependent protein kinase type II-alpha regulatory subunit	1	0.999	196	142	196	11	10	11	13	12	13	0	3	3	9	5	5	3	0	7	2	8	5	16	10	10	14	12	14	8	7	9	9	9	10	0	3	2	6	3	4	2
sp|P13984|T2FB_HUMAN	P13984	T2FB_HUMAN	GTF2F2	249	Homo sapiens	1:Experimental evidence at protein level	General transcription factor IIF subunit 2	1	0.999	414	414	414	14	19	14	17	14	11	18	25	15	8	7	7	17	13	14	19	16	23	22	24	26	24	26	21	14	19	14	17	14	11	18	25	15	8	7	7	17
sp|P13987|CD59_HUMAN	P13987	CD59_HUMAN	CD59	128	Homo sapiens	1:Experimental evidence at protein level	CD59 glycoprotein	0.9627	0.999	6	6	6	0	1	1	0	0	0	0	0	0	0	0	0	0	0	0	0	0	1	0	1	1	1	0	0	0	1	1	0	0	0	0	0	0	0	0	0	0
sp|P13994|YJU2B_HUMAN	P13994	YJU2B_HUMAN	YJU2B	396	Homo sapiens	1:Experimental evidence at protein level	Probable splicing factor YJU2B	1	0.999	146	146	146	4	7	5	7	9	8	8	8	3	6	6	6	3	2	3	6	6	10	5	6	5	8	9	6	4	7	5	7	9	8	8	8	3	6	6	6	3
sp|P13995|MTDC_HUMAN	P13995	MTDC_HUMAN	MTHFD2	350	Homo sapiens	1:Experimental evidence at protein level	Bifunctional methylenetetrahydrofolate dehydrogenase/cyclohydrolase, mitochondrial	1	0.999	24	24	24	0	0	1	0	2	1	0	0	0	2	3	0	0	3	4	1	0	4	0	0	0	0	2	1	0	0	1	0	2	1	0	0	0	2	3	0	0
sp|P14136|GFAP_HUMAN	P14136	GFAP_HUMAN	GFAP	432	Homo sapiens	1:Experimental evidence at protein level	Glial fibrillary acidic protein	0.962	0.999	1	1	29	0	0	0	0	0	1	0	0	0	0	0	0	0	0	0	0	0	0	0	0	0	0	0	0	0	0	0	0	0	1	0	0	0	0	0	0	0
sp|P14174|MIF_HUMAN	P14174	MIF_HUMAN	MIF	115	Homo sapiens	1:Experimental evidence at protein level	Macrophage migration inhibitory factor	0.9621	0.999	2	2	2	0	0	0	0	0	0	0	0	0	0	0	0	1	1	0	0	0	0	0	0	0	0	0	0	0	0	0	0	0	0	0	0	0	0	0	0	1
sp|P14209|CD99_HUMAN	P14209	CD99_HUMAN	CD99	185	Homo sapiens	1:Experimental evidence at protein level	CD99 antigen	0.9455	0.9985	1	1	1	0	0	0	0	1	0	0	0	0	0	0	0	0	0	0	0	0	0	0	0	0	0	0	0	0	0	0	0	1	0	0	0	0	0	0	0	0
sp|P14314|GLU2B_HUMAN	P14314	GLU2B_HUMAN	PRKCSH	528	Homo sapiens	1:Experimental evidence at protein level	Glucosidase 2 subunit beta	1	0.999	77	77	77	1	1	4	0	0	1	0	3	0	5	3	0	7	9	12	7	6	6	0	2	3	3	2	2	1	1	4	0	0	1	0	3	0	5	3	0	7
sp|P14324|FPPS_HUMAN	P14324	FPPS_HUMAN	FDPS	419	Homo sapiens	1:Experimental evidence at protein level	Farnesyl pyrophosphate synthase	1	0.999	14	14	14	0	0	1	1	1	0	0	0	0	3	0	0	1	0	0	0	0	0	3	0	1	1	1	1	0	0	1	1	1	0	0	0	0	3	0	0	1
sp|P14373|TRI27_HUMAN	P14373	TRI27_HUMAN	TRIM27	513	Homo sapiens	1:Experimental evidence at protein level	Zinc finger protein RFP	1	0.999	8	8	8	0	0	0	2	1	1	0	0	0	0	1	0	0	0	1	0	0	0	0	0	1	1	0	0	0	0	0	2	1	1	0	0	0	0	1	0	0
sp|P14406|CX7A2_HUMAN	P14406	CX7A2_HUMAN	COX7A2	83	Homo sapiens	1:Experimental evidence at protein level	Cytochrome c oxidase subunit 7A2, mitochondrial	0.9627	0.999	22	22	22	1	1	1	0	1	1	0	0	1	1	1	0	1	1	2	1	2	2	0	1	1	3	0	0	1	1	1	0	1	1	0	0	1	1	1	0	1
sp|P14550|AK1A1_HUMAN	P14550	AK1A1_HUMAN	AKR1A1	325	Homo sapiens	1:Experimental evidence at protein level	Aldo-keto reductase family 1 member A1	0.9627	0.999	1	1	3	0	0	0	0	0	0	0	0	0	1	0	0	0	0	0	0	0	0	0	0	0	0	0	0	0	0	0	0	0	0	0	0	0	1	0	0	0
sp|P14618|KPYM_HUMAN	P14618	KPYM_HUMAN	PKM	531	Homo sapiens	1:Experimental evidence at protein level	Pyruvate kinase PKM	1	0.999	615	615	615	23	30	29	23	27	26	10	20	18	31	25	20	39	46	32	33	30	30	21	18	16	24	26	18	23	30	29	23	27	26	10	20	18	31	25	20	39
sp|P14625|ENPL_HUMAN	P14625	ENPL_HUMAN	HSP90B1	803	Homo sapiens	1:Experimental evidence at protein level	Endoplasmin	1	0.999	559	535	639	19	27	33	15	21	24	15	17	19	27	31	13	25	28	36	25	35	32	22	18	17	22	23	15	18	26	31	14	20	23	15	16	19	25	30	12	24
sp|P14635|CCNB1_HUMAN	P14635	CCNB1_HUMAN	CCNB1	433	Homo sapiens	1:Experimental evidence at protein level	G2/mitotic-specific cyclin-B1	1	0.999	80	80	80	4	6	3	3	5	3	3	2	4	4	6	3	2	3	2	1	1	4	3	5	5	2	3	3	4	6	3	3	5	3	3	2	4	4	6	3	2
sp|P14649|MYL6B_HUMAN	P14649	MYL6B_HUMAN	MYL6B	208	Homo sapiens	1:Experimental evidence at protein level	Myosin light chain 6B	0.9999	0.999	6	6	31	2	0	1	1	0	0	0	0	0	0	0	0	0	0	0	0	0	0	1	0	1	0	0	0	2	0	1	1	0	0	0	0	0	0	0	0	0
sp|P14678|RSMB_HUMAN	P14678	RSMB_HUMAN	SNRPB	240	Homo sapiens	1:Experimental evidence at protein level	Small nuclear ribonucleoprotein-associated proteins B and B'	1	0.999	123	0	123	4	4	4	4	4	5	4	4	6	8	9	5	5	4	4	3	5	3	9	5	8	5	4	7	0	0	0	0	0	0	0	0	0	0	0	0	0
sp|P14735|IDE_HUMAN	P14735	IDE_HUMAN	IDE	1019	Homo sapiens	1:Experimental evidence at protein level	Insulin-degrading enzyme	1	0.999	26	26	26	1	2	2	0	1	1	0	0	0	8	4	3	2	1	0	0	0	0	0	0	0	0	1	0	1	2	2	0	1	1	0	0	0	8	4	3	2
sp|P14854|CX6B1_HUMAN	P14854	CX6B1_HUMAN	COX6B1	86	Homo sapiens	1:Experimental evidence at protein level	Cytochrome c oxidase subunit 6B1	1	0.999	57	57	57	1	1	3	0	2	2	3	1	1	4	4	1	4	4	4	2	5	4	3	4	1	1	2	0	1	1	3	0	2	2	3	1	1	4	4	1	4
sp|P14859|PO2F1_HUMAN	P14859	PO2F1_HUMAN	POU2F1	743	Homo sapiens	1:Experimental evidence at protein level	POU domain, class 2, transcription factor 1	1	0.999	155	119	155	3	1	1	3	3	2	10	6	13	1	1	1	13	7	7	7	9	10	10	16	8	4	11	8	3	1	1	3	3	2	7	4	8	1	1	1	8
sp|P14866|HNRPL_HUMAN	P14866	HNRPL_HUMAN	HNRNPL	589	Homo sapiens	1:Experimental evidence at protein level	Heterogeneous nuclear ribonucleoprotein L	1	0.999	273	273	273	4	4	7	6	4	3	10	11	21	19	23	16	18	17	23	16	18	14	4	7	7	7	5	9	4	4	7	6	4	3	10	11	21	19	23	16	18
sp|P14868|SYDC_HUMAN	P14868	SYDC_HUMAN	DARS1	501	Homo sapiens	1:Experimental evidence at protein level	Aspartate--tRNA ligase, cytoplasmic	1	0.999	368	368	368	16	21	18	15	14	14	18	16	13	19	19	15	14	16	18	17	13	12	14	15	13	10	13	15	16	21	18	15	14	14	18	16	13	19	19	15	14
sp|P14923|PLAK_HUMAN	P14923	PLAK_HUMAN	JUP	745	Homo sapiens	1:Experimental evidence at protein level	Junction plakoglobin	1	0.999	195	158	195	16	11	17	12	15	11	1	4	3	9	7	3	8	32	4	2	3	2	6	6	6	6	5	6	14	9	15	10	14	8	1	2	3	7	5	2	7
sp|P14927|QCR7_HUMAN	P14927	QCR7_HUMAN	UQCRB	111	Homo sapiens	1:Experimental evidence at protein level	Cytochrome b-c1 complex subunit 7	1	0.999	19	19	19	0	0	0	0	1	3	0	0	0	2	2	0	0	1	2	0	2	2	0	0	0	1	3	0	0	0	0	0	1	3	0	0	0	2	2	0	0
sp|P15056|BRAF_HUMAN	P15056	BRAF_HUMAN	BRAF	766	Homo sapiens	1:Experimental evidence at protein level	Serine/threonine-protein kinase B-raf	1	0.999	19	15	19	2	3	4	2	2	2	1	0	1	0	0	0	0	0	0	2	0	0	0	0	0	0	0	0	2	3	4	2	2	2	0	0	0	0	0	0	0
sp|P15121|ALDR_HUMAN	P15121	ALDR_HUMAN	AKR1B1	316	Homo sapiens	1:Experimental evidence at protein level	Aldo-keto reductase family 1 member B1	0.9999	0.999	4	2	4	0	0	0	0	0	0	0	0	0	0	1	0	2	0	0	1	0	0	0	0	0	0	0	0	0	0	0	0	0	0	0	0	0	0	1	0	1
sp|P15170|ERF3A_HUMAN	P15170	ERF3A_HUMAN	GSPT1	499	Homo sapiens	1:Experimental evidence at protein level	Eukaryotic peptide chain release factor GTP-binding subunit ERF3A	1	0.999	83	51	83	7	10	11	5	7	7	0	0	0	1	0	0	0	1	2	1	1	0	6	5	5	7	4	3	4	8	8	4	6	6	0	0	0	0	0	0	0
sp|P15252|REF_HEVBR	P15252	REF_HEVBR		138	Hevea brasiliensis	1:Experimental evidence at protein level	Rubber elongation factor protein	0.6507	0.9863	5	5	5	0	0	0	0	0	0	0	0	0	0	0	0	0	1	3	0	1	0	0	0	0	0	0	0	0	0	0	0	0	0	0	0	0	0	0	0	0
sp|P15311|EZRI_HUMAN	P15311	EZRI_HUMAN	EZR	586	Homo sapiens	1:Experimental evidence at protein level	Ezrin	1	0.999	451	334	451	21	25	32	18	24	29	10	12	12	16	13	17	17	12	9	10	14	8	33	32	23	24	23	17	15	20	22	14	18	21	7	9	8	12	8	12	10
sp|P15336|ATF2_HUMAN	P15336	ATF2_HUMAN	ATF2	505	Homo sapiens	1:Experimental evidence at protein level	Cyclic AMP-dependent transcription factor ATF-2	1	0.999	65	65	85	0	0	0	0	0	0	12	5	13	0	0	0	2	5	3	6	7	8	1	2	1	0	0	0	0	0	0	0	0	0	12	5	13	0	0	0	2
sp|P15407|FOSL1_HUMAN	P15407	FOSL1_HUMAN	FOSL1	271	Homo sapiens	1:Experimental evidence at protein level	Fos-related antigen 1	1	0.999	12	12	12	0	0	0	0	0	0	1	1	1	0	0	0	1	2	2	1	2	1	0	0	0	0	0	0	0	0	0	0	0	0	1	1	1	0	0	0	1
sp|P15408|FOSL2_HUMAN	P15408	FOSL2_HUMAN	FOSL2	326	Homo sapiens	1:Experimental evidence at protein level	Fos-related antigen 2	1	0.999	10	10	10	0	0	0	0	0	0	2	1	3	0	0	0	1	0	0	1	2	0	0	0	0	0	0	0	0	0	0	0	0	0	2	1	3	0	0	0	1
sp|P15531|NDKA_HUMAN	P15531	NDKA_HUMAN	NME1	152	Homo sapiens	1:Experimental evidence at protein level	Nucleoside diphosphate kinase A	1	0.999	82	82	260	2	4	3	3	7	4	3	4	2	3	4	4	6	3	2	5	3	2	4	4	3	2	2	3	2	4	3	3	7	4	3	4	2	3	4	4	6
sp|P15586|GNS_HUMAN	P15586	GNS_HUMAN	GNS	552	Homo sapiens	1:Experimental evidence at protein level	N-acetylglucosamine-6-sulfatase	0.999	0.999	2	2	2	0	0	0	0	0	0	0	0	0	0	0	0	0	0	0	1	0	0	0	1	0	0	0	0	0	0	0	0	0	0	0	0	0	0	0	0	0
sp|P15622|ZN250_HUMAN	P15622	ZN250_HUMAN	ZNF250	560	Homo sapiens	1:Experimental evidence at protein level	Zinc finger protein 250	1	0.999	189	172	189	3	2	4	3	5	2	15	15	14	3	4	0	8	6	13	11	12	15	14	6	12	9	7	6	2	2	4	2	4	2	15	15	14	3	4	0	8
sp|P15735|PHKG2_HUMAN	P15735	PHKG2_HUMAN	PHKG2	406	Homo sapiens	1:Experimental evidence at protein level	Phosphorylase b kinase gamma catalytic chain, liver/testis isoform	1	0.999	36	36	36	3	1	1	4	4	5	0	1	0	2	0	0	0	0	0	0	0	0	1	1	1	2	4	6	3	1	1	4	4	5	0	1	0	2	0	0	0
sp|P15822|ZEP1_HUMAN	P15822	ZEP1_HUMAN	HIVEP1	2718	Homo sapiens	1:Experimental evidence at protein level	Zinc finger protein 40	1	0.999	788	779	788	15	17	14	11	13	7	49	64	66	32	37	41	56	58	60	69	64	57	8	11	13	11	10	5	15	17	14	11	13	7	48	63	65	32	37	41	55
sp|P15880|RS2_HUMAN	P15880	RS2_HUMAN	RPS2	293	Homo sapiens	1:Experimental evidence at protein level	Small ribosomal subunit protein uS5	1	0.999	656	656	656	26	25	23	20	20	20	28	33	30	30	36	28	27	32	36	31	35	34	29	19	25	27	19	23	26	25	23	20	20	20	28	33	30	30	36	28	27
sp|P15882|CHIN_HUMAN	P15882	CHIN_HUMAN	CHN1	459	Homo sapiens	1:Experimental evidence at protein level	N-chimaerin	0.9999	0.9988	8	8	8	1	1	0	0	0	1	0	0	0	0	0	0	0	0	0	0	0	0	1	1	1	0	2	0	1	1	0	0	0	1	0	0	0	0	0	0	0
sp|P15884|ITF2_HUMAN	P15884	ITF2_HUMAN	TCF4	667	Homo sapiens	1:Experimental evidence at protein level	Transcription factor 4	0.9943	0.999	7	5	10	0	0	0	0	0	0	0	3	0	1	1	1	0	0	0	0	0	0	1	0	0	0	0	0	0	0	0	0	0	0	0	1	0	1	1	1	0
sp|P15923|TFE2_HUMAN	P15923	TFE2_HUMAN	TCF3	654	Homo sapiens	1:Experimental evidence at protein level	Transcription factor E2-alpha	1	0.999	11	11	13	0	0	0	0	0	0	1	2	1	2	0	1	0	0	0	0	0	1	1	0	1	0	1	0	0	0	0	0	0	0	1	2	1	2	0	1	0
sp|P15924|DESP_HUMAN	P15924	DESP_HUMAN	DSP	2871	Homo sapiens	1:Experimental evidence at protein level	Desmoplakin	1	0.999	554	554	554	35	37	42	30	40	47	8	9	11	14	18	13	26	50	13	14	4	8	25	25	17	30	18	20	35	37	42	30	40	47	8	9	11	14	18	13	26
sp|P15927|RFA2_HUMAN	P15927	RFA2_HUMAN	RPA2	270	Homo sapiens	1:Experimental evidence at protein level	Replication protein A 32 kDa subunit	1	0.999	562	562	562	20	26	20	11	19	16	30	41	29	33	27	25	29	25	30	29	27	29	19	18	21	12	14	12	20	26	20	11	19	16	30	41	29	33	27	25	29
sp|P16050|LOX15_HUMAN	P16050	LOX15_HUMAN	ALOX15	662	Homo sapiens	1:Experimental evidence at protein level	Polyunsaturated fatty acid lipoxygenase ALOX15	0.6776	0.9879	2	2	2	1	0	0	1	0	0	0	0	0	0	0	0	0	0	0	0	0	0	0	0	0	0	0	0	1	0	0	1	0	0	0	0	0	0	0	0	0
sp|P16066|ANPRA_HUMAN	P16066	ANPRA_HUMAN	NPR1	1061	Homo sapiens	1:Experimental evidence at protein level	Atrial natriuretic peptide receptor 1	0.7561	0.9917	3	3	3	0	0	0	0	0	1	0	0	0	0	0	0	0	0	0	0	1	0	0	0	1	0	0	0	0	0	0	0	0	1	0	0	0	0	0	0	0
sp|P16070|CD44_HUMAN	P16070	CD44_HUMAN	CD44	742	Homo sapiens	1:Experimental evidence at protein level	CD44 antigen	0.9627	0.999	4	4	4	0	0	0	0	0	0	0	0	1	0	0	1	1	0	0	0	1	0	0	0	0	0	0	0	0	0	0	0	0	0	0	0	1	0	0	1	1
sp|P16104|H2AX_HUMAN	P16104	H2AX_HUMAN	H2AX	143	Homo sapiens	1:Experimental evidence at protein level	Histone H2AX	1	0.999	53	0	53	1	3	1	1	1	1	1	5	6	0	3	4	1	3	3	3	4	4	1	3	2	0	1	1	0	0	0	0	0	0	0	0	0	0	0	0	0
sp|P16152|CBR1_HUMAN	P16152	CBR1_HUMAN	CBR1	277	Homo sapiens	1:Experimental evidence at protein level	Carbonyl reductase [NADPH] 1	1	0.999	111	89	111	6	8	10	3	3	6	4	3	5	3	3	3	11	9	3	11	5	6	0	3	3	3	0	0	4	5	9	2	2	4	4	3	5	3	3	3	9
sp|P16157|ANK1_HUMAN	P16157	ANK1_HUMAN	ANK1	1881	Homo sapiens	1:Experimental evidence at protein level	Ankyrin-1	1	0.999	122	122	128	11	8	11	3	2	6	0	0	0	0	0	0	0	0	0	0	1	0	21	15	18	11	8	7	11	8	11	3	2	6	0	0	0	0	0	0	0
sp|P16220|CREB1_HUMAN	P16220	CREB1_HUMAN	CREB1	327	Homo sapiens	1:Experimental evidence at protein level	Cyclic AMP-responsive element-binding protein 1	1	0.999	16	15	16	0	0	0	0	0	0	2	2	3	0	0	0	1	1	1	1	2	2	0	0	0	1	0	0	0	0	0	0	0	0	2	2	2	0	0	0	1
sp|P16278|BGAL_HUMAN	P16278	BGAL_HUMAN	GLB1	677	Homo sapiens	1:Experimental evidence at protein level	Beta-galactosidase	1	0.999	16	16	16	2	2	1	1	0	1	0	0	0	0	0	0	0	0	0	0	0	0	3	3	2	0	1	0	2	2	1	1	0	1	0	0	0	0	0	0	0
sp|P16333|NCK1_HUMAN	P16333	NCK1_HUMAN	NCK1	377	Homo sapiens	1:Experimental evidence at protein level	Cytoplasmic protein NCK1	1	0.999	5	5	5	0	1	0	0	1	0	0	0	0	0	0	0	0	0	0	0	0	0	0	0	0	3	0	0	0	1	0	0	1	0	0	0	0	0	0	0	0
sp|P16383|GCFC2_HUMAN	P16383	GCFC2_HUMAN	GCFC2	781	Homo sapiens	1:Experimental evidence at protein level	Intron Large complex component GCFC2	1	0.999	949	949	949	38	32	34	49	46	34	44	39	49	30	37	38	37	23	29	32	35	32	50	54	45	45	50	47	38	32	34	49	46	34	44	39	49	30	37	38	37
sp|P16402|H13_HUMAN	P16402	H13_HUMAN	H1-3	221	Homo sapiens	1:Experimental evidence at protein level	Histone H1.3	0.9943	0.999	38	38	355	0	0	0	0	0	0	4	2	3	0	0	1	2	7	4	4	7	4	0	0	0	0	0	0	0	0	0	0	0	0	4	2	3	0	0	1	2
sp|P16403|H12_HUMAN	P16403	H12_HUMAN	H1-2	213	Homo sapiens	1:Experimental evidence at protein level	Histone H1.2	1	0.999	493	176	493	18	19	18	19	17	13	24	21	29	18	19	21	29	24	27	26	27	29	19	15	18	18	12	13	8	6	6	5	7	4	10	7	10	4	6	7	10
sp|P16422|EPCAM_HUMAN	P16422	EPCAM_HUMAN	EPCAM	314	Homo sapiens	1:Experimental evidence at protein level	Epithelial cell adhesion molecule	1	0.999	11	11	11	0	1	1	0	2	0	0	1	1	1	0	0	0	2	2	0	0	0	0	0	0	0	0	0	0	1	1	0	2	0	0	1	1	1	0	0	0
sp|P16435|NCPR_HUMAN	P16435	NCPR_HUMAN	POR	677	Homo sapiens	1:Experimental evidence at protein level	NADPH--cytochrome P450 reductase	1	0.999	13	13	13	0	0	1	0	1	3	0	0	0	2	3	0	0	0	0	0	0	1	0	0	0	1	0	1	0	0	1	0	1	3	0	0	0	2	3	0	0
sp|P16455|MGMT_HUMAN	P16455	MGMT_HUMAN	MGMT	207	Homo sapiens	1:Experimental evidence at protein level	Methylated-DNA--protein-cysteine methyltransferase	0.9627	0.999	22	22	22	1	1	1	0	0	0	0	2	1	1	0	0	1	1	3	1	1	2	1	2	2	1	0	0	1	1	1	0	0	0	0	2	1	1	0	0	1
sp|P16615|AT2A2_HUMAN	P16615	AT2A2_HUMAN	ATP2A2	1042	Homo sapiens	1:Experimental evidence at protein level	Sarcoplasmic/endoplasmic reticulum calcium ATPase 2	1	0.999	1151	731	1151	36	44	57	34	45	30	60	58	66	39	46	50	70	59	73	67	69	65	36	47	28	29	24	19	23	30	36	22	27	21	38	32	43	25	29	32	46
sp|P16885|PLCG2_HUMAN	P16885	PLCG2_HUMAN	PLCG2	1265	Homo sapiens	1:Experimental evidence at protein level	1-phosphatidylinositol 4,5-bisphosphate phosphodiesterase gamma-2	1	0.999	6	6	6	2	1	1	0	0	0	0	0	0	0	0	0	0	0	0	0	0	0	1	0	1	0	0	0	2	1	1	0	0	0	0	0	0	0	0	0	0
sp|P16949|STMN1_HUMAN	P16949	STMN1_HUMAN	STMN1	149	Homo sapiens	1:Experimental evidence at protein level	Stathmin	1	0.999	99	75	99	3	2	4	3	7	4	2	2	3	4	4	2	3	3	2	4	2	4	8	11	5	5	6	6	3	2	3	3	6	4	1	1	2	3	2	1	1
sp|P16989|YBOX3_HUMAN	P16989	YBOX3_HUMAN	YBX3	372	Homo sapiens	1:Experimental evidence at protein level	Y-box-binding protein 3	1	0.999	267	267	608	6	9	8	7	11	9	12	13	22	12	10	18	20	13	21	15	14	13	4	9	7	5	4	5	6	9	8	7	11	9	12	13	22	12	10	18	20
sp|P17019|ZN708_HUMAN	P17019	ZN708_HUMAN	ZNF708	563	Homo sapiens	1:Experimental evidence at protein level	Zinc finger protein 708	0.9984	0.999	2	1	44	0	0	0	0	0	0	0	0	1	0	0	0	0	0	0	0	0	0	0	1	0	0	0	0	0	0	0	0	0	0	0	0	0	0	0	0	0
sp|P17022|ZNF18_HUMAN	P17022	ZNF18_HUMAN	ZNF18	549	Homo sapiens	1:Experimental evidence at protein level	Zinc finger protein 18	1	0.999	3	3	31	0	0	0	0	0	0	0	1	0	0	0	0	0	1	0	1	0	0	0	0	0	0	0	0	0	0	0	0	0	0	0	1	0	0	0	0	0
sp|P17026|ZNF22_HUMAN	P17026	ZNF22_HUMAN	ZNF22	224	Homo sapiens	1:Experimental evidence at protein level	Zinc finger protein 22	0.9627	0.999	1	1	29	0	0	0	0	0	0	0	1	0	0	0	0	0	0	0	0	0	0	0	0	0	0	0	0	0	0	0	0	0	0	0	1	0	0	0	0	0
sp|P17028|ZNF24_HUMAN	P17028	ZNF24_HUMAN	ZNF24	368	Homo sapiens	1:Experimental evidence at protein level	Zinc finger protein 24	1	0.999	174	174	174	4	5	8	3	2	4	12	12	10	3	3	7	8	10	7	9	9	7	6	8	6	11	11	9	4	5	8	3	2	4	12	12	10	3	3	7	8
sp|P17029|ZKSC1_HUMAN	P17029	ZKSC1_HUMAN	ZKSCAN1	563	Homo sapiens	1:Experimental evidence at protein level	Zinc finger protein with KRAB and SCAN domains 1	1	0.999	35	35	49	0	0	0	2	1	1	2	1	2	0	0	0	1	1	1	3	1	2	3	2	2	4	3	3	0	0	0	2	1	1	2	1	2	0	0	0	1
sp|P17040|ZSC20_HUMAN	P17040	ZSC20_HUMAN	ZSCAN20	1043	Homo sapiens	1:Experimental evidence at protein level	Zinc finger and SCAN domain-containing protein 20	0.9463	0.9985	4	4	32	0	0	0	0	0	0	0	2	2	0	0	0	0	0	0	0	0	0	0	0	0	0	0	0	0	0	0	0	0	0	0	2	2	0	0	0	0
sp|P17066|HSP76_HUMAN	P17066	HSP76_HUMAN	HSPA6	643	Homo sapiens	1:Experimental evidence at protein level	Heat shock 70 kDa protein 6	1	0.999	93	93	1130	3	5	4	2	1	1	5	3	3	6	4	5	8	5	4	8	10	4	4	1	2	2	1	2	3	5	4	2	1	1	5	3	3	6	4	5	8
sp|P17098|ZNF8_HUMAN	P17098	ZNF8_HUMAN	ZNF8	575	Homo sapiens	1:Experimental evidence at protein level	Zinc finger protein 8	0.962	0.999	1	1	1	0	0	0	0	0	1	0	0	0	0	0	0	0	0	0	0	0	0	0	0	0	0	0	0	0	0	0	0	0	1	0	0	0	0	0	0	0
sp|P17252|KPCA_HUMAN	P17252	KPCA_HUMAN	PRKCA	672	Homo sapiens	1:Experimental evidence at protein level	Protein kinase C alpha type	0.9627	0.999	1	1	1	0	0	0	0	0	0	0	0	0	0	0	0	0	0	0	0	0	0	1	0	0	0	0	0	0	0	0	0	0	0	0	0	0	0	0	0	0
sp|P17275|JUNB_HUMAN	P17275	JUNB_HUMAN	JUNB	347	Homo sapiens	1:Experimental evidence at protein level	Transcription factor JunB	1	0.999	12	12	12	0	0	0	0	0	0	3	2	1	0	0	0	0	4	1	0	1	0	0	0	0	0	0	0	0	0	0	0	0	0	3	2	1	0	0	0	0
sp|P17301|ITA2_HUMAN	P17301	ITA2_HUMAN	ITGA2	1181	Homo sapiens	1:Experimental evidence at protein level	Integrin alpha-2	0.879	0.9965	1	1	1	0	0	0	0	0	0	0	0	0	0	0	0	0	1	0	0	0	0	0	0	0	0	0	0	0	0	0	0	0	0	0	0	0	0	0	0	0
sp|P17480|UBF1_HUMAN	P17480	UBF1_HUMAN	UBTF	764	Homo sapiens	1:Experimental evidence at protein level	Nucleolar transcription factor 1	1	0.999	1151	1151	1151	44	32	28	30	39	22	66	74	75	17	24	21	62	56	63	80	65	63	53	52	35	51	54	45	44	32	28	30	39	22	66	74	75	17	24	21	62
sp|P17482|HXB9_HUMAN	P17482	HXB9_HUMAN	HOXB9	250	Homo sapiens	1:Experimental evidence at protein level	Homeobox protein Hox-B9	1	0.999	116	112	116	0	0	0	0	0	0	7	7	5	5	5	5	7	6	7	9	7	7	8	9	6	6	4	6	0	0	0	0	0	0	7	7	5	5	5	5	7
sp|P17509|HXB6_HUMAN	P17509	HXB6_HUMAN	HOXB6	224	Homo sapiens	1:Experimental evidence at protein level	Homeobox protein Hox-B6	1	0.999	17	14	17	0	1	0	0	0	0	1	2	1	1	1	0	1	2	1	1	1	1	0	0	0	0	1	2	0	1	0	0	0	0	1	2	1	1	1	0	1
sp|P17535|JUND_HUMAN	P17535	JUND_HUMAN	JUND	347	Homo sapiens	1:Experimental evidence at protein level	Transcription factor JunD	0.9627	0.999	3	3	3	0	0	0	0	0	0	2	0	1	0	0	0	0	0	0	0	0	0	0	0	0	0	0	0	0	0	0	0	0	0	2	0	1	0	0	0	0
sp|P17544|ATF7_HUMAN	P17544	ATF7_HUMAN	ATF7	483	Homo sapiens	1:Experimental evidence at protein level	Cyclic AMP-dependent transcription factor ATF-7	1	0.999	197	177	197	1	3	4	1	0	0	13	19	25	6	5	8	9	13	13	18	12	13	6	10	5	5	4	4	1	3	2	1	0	0	12	18	23	5	4	7	8
sp|P17612|KAPCA_HUMAN	P17612	KAPCA_HUMAN	PRKACA	351	Homo sapiens	1:Experimental evidence at protein level	cAMP-dependent protein kinase catalytic subunit alpha	1	0.999	120	55	120	8	5	8	7	4	4	2	4	4	3	4	2	2	5	2	5	7	4	10	8	8	4	5	5	3	2	4	2	2	1	1	2	1	2	1	1	1
sp|P17655|CAN2_HUMAN	P17655	CAN2_HUMAN	CAPN2	700	Homo sapiens	1:Experimental evidence at protein level	Calpain-2 catalytic subunit	1	0.999	128	128	128	3	7	6	3	5	6	0	1	0	1	1	1	1	0	1	1	0	0	15	13	17	19	12	15	3	7	6	3	5	6	0	1	0	1	1	1	1
sp|P17706|PTN2_HUMAN	P17706	PTN2_HUMAN	PTPN2	415	Homo sapiens	1:Experimental evidence at protein level	Tyrosine-protein phosphatase non-receptor type 2	0.7736	0.9925	1	1	1	0	0	0	0	0	0	0	0	0	0	0	0	0	1	0	0	0	0	0	0	0	0	0	0	0	0	0	0	0	0	0	0	0	0	0	0	0
sp|P17812|PYRG1_HUMAN	P17812	PYRG1_HUMAN	CTPS1	591	Homo sapiens	1:Experimental evidence at protein level	CTP synthase 1	1	0.999	337	325	337	24	15	18	11	14	12	8	17	6	14	17	5	8	10	15	14	11	14	29	19	18	15	15	8	22	14	17	11	14	12	8	16	6	14	17	5	8
sp|P17844|DDX5_HUMAN	P17844	DDX5_HUMAN	DDX5	614	Homo sapiens	1:Experimental evidence at protein level	Probable ATP-dependent RNA helicase DDX5	1	0.999	1162	1031	1188	22	29	38	17	20	16	71	58	72	68	84	112	58	79	64	64	60	58	29	41	30	23	23	26	20	27	34	17	20	15	63	50	65	60	78	99	51
sp|P17858|PFKAL_HUMAN	P17858	PFKAL_HUMAN	PFKL	780	Homo sapiens	1:Experimental evidence at protein level	ATP-dependent 6-phosphofructokinase, liver type	1	0.999	262	249	271	12	11	12	9	8	7	10	8	13	12	7	5	8	12	11	13	18	18	13	14	11	10	10	10	12	10	10	9	6	7	10	7	12	12	7	5	8
sp|P17980|PRS6A_HUMAN	P17980	PRS6A_HUMAN	PSMC3	439	Homo sapiens	1:Experimental evidence at protein level	26S proteasome regulatory subunit 6A	1	0.999	382	382	382	20	24	19	15	15	15	9	16	15	15	14	15	13	10	17	18	15	21	20	21	14	14	16	11	20	24	19	15	15	15	9	16	15	15	14	15	13
sp|P17987|TCPA_HUMAN	P17987	TCPA_HUMAN	TCP1	556	Homo sapiens	1:Experimental evidence at protein level	T-complex protein 1 subunit alpha	1	0.999	2552	2552	2552	168	176	155	147	156	151	57	52	63	147	157	145	71	74	66	82	92	65	98	84	69	99	85	93	168	176	155	147	156	151	57	52	63	147	157	145	71
sp|P18031|PTN1_HUMAN	P18031	PTN1_HUMAN	PTPN1	435	Homo sapiens	1:Experimental evidence at protein level	Tyrosine-protein phosphatase non-receptor type 1	1	0.999	80	80	80	2	6	6	0	6	9	0	0	0	2	3	0	0	6	4	1	4	6	3	5	5	3	7	2	2	6	6	0	6	9	0	0	0	2	3	0	0
sp|P18074|ERCC2_HUMAN	P18074	ERCC2_HUMAN	ERCC2	760	Homo sapiens	1:Experimental evidence at protein level	General transcription and DNA repair factor IIH helicase subunit XPD	1	0.999	56	56	56	3	1	3	2	5	5	3	2	1	2	0	0	2	3	3	2	1	3	1	3	3	4	1	3	3	1	3	2	5	5	3	2	1	2	0	0	2
sp|P18077|RL35A_HUMAN	P18077	RL35A_HUMAN	RPL35A	110	Homo sapiens	1:Experimental evidence at protein level	Large ribosomal subunit protein eL33	1	0.999	106	106	106	3	3	6	7	4	5	2	4	8	3	4	4	8	7	5	4	13	7	1	1	1	2	1	3	3	3	6	7	4	5	2	4	8	3	4	4	8
sp|P18085|ARF4_HUMAN	P18085	ARF4_HUMAN	ARF4	180	Homo sapiens	1:Experimental evidence at protein level	ADP-ribosylation factor 4	1	0.999	53	53	297	1	1	1	0	0	0	4	2	3	1	1	2	5	5	7	6	7	6	0	1	0	0	0	0	1	1	1	0	0	0	4	2	3	1	1	2	5
sp|P18124|RL7_HUMAN	P18124	RL7_HUMAN	RPL7	248	Homo sapiens	1:Experimental evidence at protein level	Large ribosomal subunit protein uL30	1	0.999	1041	1041	1041	38	42	47	43	37	38	46	52	45	44	46	43	44	50	58	57	57	58	30	39	31	33	32	31	38	42	47	43	37	38	46	52	45	44	46	43	44
sp|P18206|VINC_HUMAN	P18206	VINC_HUMAN	VCL	1134	Homo sapiens	1:Experimental evidence at protein level	Vinculin	1	0.999	32	32	32	1	3	3	1	1	0	0	0	0	4	3	0	6	2	0	3	1	0	0	2	2	0	0	0	1	3	3	1	1	0	0	0	0	4	3	0	6
sp|P18440|ARY1_HUMAN	P18440	ARY1_HUMAN	NAT1	290	Homo sapiens	1:Experimental evidence at protein level	Arylamine N-acetyltransferase 1	0.9626	0.999	1	1	1	1	0	0	0	0	0	0	0	0	0	0	0	0	0	0	0	0	0	0	0	0	0	0	0	1	0	0	0	0	0	0	0	0	0	0	0	0
sp|P18583|SON_HUMAN	P18583	SON_HUMAN	SON	2426	Homo sapiens	1:Experimental evidence at protein level	Protein SON	1	0.999	83	83	83	1	2	1	3	4	2	6	5	5	1	2	14	2	5	8	5	4	4	1	0	0	3	2	3	1	2	1	3	4	2	6	5	5	1	2	14	2
sp|P18615|NELFE_HUMAN	P18615	NELFE_HUMAN	NELFE	380	Homo sapiens	1:Experimental evidence at protein level	Negative elongation factor E	1	0.999	92	92	92	2	4	2	1	7	2	6	4	6	1	2	6	4	5	6	7	4	6	4	4	2	4	3	0	2	4	2	1	7	2	6	4	6	1	2	6	4
sp|P18621|RL17_HUMAN	P18621	RL17_HUMAN	RPL17	184	Homo sapiens	1:Experimental evidence at protein level	Large ribosomal subunit protein uL22	1	0.999	1286	1286	1286	48	52	51	54	53	52	63	63	63	47	50	57	69	43	63	70	57	57	51	46	42	36	51	48	48	52	51	54	53	52	63	63	63	47	50	57	69
sp|P18669|PGAM1_HUMAN	P18669	PGAM1_HUMAN	PGAM1	254	Homo sapiens	1:Experimental evidence at protein level	Phosphoglycerate mutase 1	1	0.999	354	257	354	16	22	21	22	17	18	7	8	9	10	13	7	19	11	7	13	13	10	20	16	17	25	19	14	13	14	15	14	13	12	4	5	6	6	9	6	14
sp|P18754|RCC1_HUMAN	P18754	RCC1_HUMAN	RCC1	421	Homo sapiens	1:Experimental evidence at protein level	Regulator of chromosome condensation	1	0.999	87	87	87	2	5	4	6	5	5	3	2	4	3	2	3	4	2	0	1	0	0	5	5	4	11	5	6	2	5	4	6	5	5	3	2	4	3	2	3	4
sp|P18846|ATF1_HUMAN	P18846	ATF1_HUMAN	ATF1	271	Homo sapiens	1:Experimental evidence at protein level	Cyclic AMP-dependent transcription factor ATF-1	0.9997	0.999	11	11	12	0	0	0	0	0	0	1	1	1	0	0	0	1	1	1	1	1	1	0	0	0	2	0	0	0	0	0	0	0	0	1	1	1	0	0	0	1
sp|P18847|ATF3_HUMAN	P18847	ATF3_HUMAN	ATF3	181	Homo sapiens	1:Experimental evidence at protein level	Cyclic AMP-dependent transcription factor ATF-3	1	0.999	18	18	18	0	0	0	0	0	0	2	2	5	0	0	0	1	1	2	0	1	2	0	2	0	0	0	0	0	0	0	0	0	0	2	2	5	0	0	0	1
sp|P18858|DNLI1_HUMAN	P18858	DNLI1_HUMAN	LIG1	919	Homo sapiens	1:Experimental evidence at protein level	DNA ligase 1	1	0.999	28	28	28	2	0	2	1	1	1	0	0	0	1	1	0	0	0	0	1	0	1	3	1	2	3	5	3	2	0	2	1	1	1	0	0	0	1	1	0	0
sp|P18859|ATP5J_HUMAN	P18859	ATP5J_HUMAN	ATP5PF	108	Homo sapiens	1:Experimental evidence at protein level	ATP synthase-coupling factor 6, mitochondrial	1	0.999	10	10	10	1	1	1	0	0	0	0	0	0	0	2	0	0	1	2	1	0	0	0	0	0	1	0	0	1	1	1	0	0	0	0	0	0	0	2	0	0
sp|P18887|XRCC1_HUMAN	P18887	XRCC1_HUMAN	XRCC1	633	Homo sapiens	1:Experimental evidence at protein level	DNA repair protein XRCC1	1	0.999	219	219	219	5	4	6	6	4	7	10	13	12	5	6	5	10	11	15	19	12	16	8	9	7	11	10	8	5	4	6	6	4	7	10	13	12	5	6	5	10
sp|P19022|CADH2_HUMAN	P19022	CADH2_HUMAN	CDH2	906	Homo sapiens	1:Experimental evidence at protein level	Cadherin-2	0.9627	0.999	15	15	15	2	0	1	0	0	0	0	0	0	0	1	1	0	1	2	1	2	2	0	1	1	0	0	0	2	0	1	0	0	0	0	0	0	0	1	1	0
sp|P19338|NUCL_HUMAN	P19338	NUCL_HUMAN	NCL	710	Homo sapiens	1:Experimental evidence at protein level	Nucleolin	1	0.999	1073	1073	1073	39	43	39	35	42	34	35	52	50	51	50	46	50	55	57	51	58	58	36	38	45	37	34	38	39	43	39	35	42	34	35	52	50	51	50	46	50
sp|P19367|HXK1_HUMAN	P19367	HXK1_HUMAN	HK1	917	Homo sapiens	1:Experimental evidence at protein level	Hexokinase-1	1	0.999	97	96	97	3	6	5	2	3	4	3	2	1	3	2	2	9	4	6	6	7	5	3	4	4	3	5	5	3	6	5	2	3	4	3	2	1	3	2	2	8
sp|P19387|RPB3_HUMAN	P19387	RPB3_HUMAN	POLR2C	275	Homo sapiens	1:Experimental evidence at protein level	DNA-directed RNA polymerase II subunit RPB3	1	0.999	189	189	189	7	9	11	10	9	8	9	12	8	6	4	7	8	9	6	9	9	6	6	6	4	8	6	12	7	9	11	10	9	8	9	12	8	6	4	7	8
sp|P19388|RPAB1_HUMAN	P19388	RPAB1_HUMAN	POLR2E	210	Homo sapiens	1:Experimental evidence at protein level	DNA-directed RNA polymerases I, II, and III subunit RPABC1	1	0.999	160	160	160	7	8	9	9	11	9	2	7	3	4	5	4	3	3	5	9	6	9	8	8	8	7	8	8	7	8	9	9	11	9	2	7	3	4	5	4	3
sp|P19404|NDUV2_HUMAN	P19404	NDUV2_HUMAN	NDUFV2	249	Homo sapiens	1:Experimental evidence at protein level	NADH dehydrogenase [ubiquinone] flavoprotein 2, mitochondrial	1	0.999	8	8	8	0	1	2	0	0	0	0	0	0	2	1	0	0	1	0	0	1	0	0	0	0	0	0	0	0	1	2	0	0	0	0	0	0	2	1	0	0
sp|P19447|ERCC3_HUMAN	P19447	ERCC3_HUMAN	ERCC3	782	Homo sapiens	1:Experimental evidence at protein level	General transcription and DNA repair factor IIH helicase subunit XPB	1	0.999	156	156	156	5	4	6	7	9	7	7	11	10	3	3	3	5	8	8	6	6	5	9	6	6	6	11	5	5	4	6	7	9	7	7	11	10	3	3	3	5
sp|P19474|RO52_HUMAN	P19474	RO52_HUMAN	TRIM21	475	Homo sapiens	1:Experimental evidence at protein level	E3 ubiquitin-protein ligase TRIM21	0.9626	0.999	9	9	9	1	2	1	1	0	0	0	0	0	0	0	0	0	0	0	0	0	0	2	1	1	0	0	0	1	2	1	1	0	0	0	0	0	0	0	0	0
sp|P19484|TFEB_HUMAN	P19484	TFEB_HUMAN	TFEB	476	Homo sapiens	1:Experimental evidence at protein level	Transcription factor EB	1	0.999	5	5	16	0	0	0	0	0	0	1	0	3	0	0	0	0	1	0	0	0	0	0	0	0	0	0	0	0	0	0	0	0	0	1	0	3	0	0	0	0
sp|P19525|E2AK2_HUMAN	P19525	E2AK2_HUMAN	EIF2AK2	551	Homo sapiens	1:Experimental evidence at protein level	Interferon-induced, double-stranded RNA-activated protein kinase	1	0.999	47	47	47	3	4	5	1	2	1	1	0	0	0	0	0	1	3	0	1	2	0	4	3	5	2	3	6	3	4	5	1	2	1	1	0	0	0	0	0	1
sp|P19532|TFE3_HUMAN	P19532	TFE3_HUMAN	TFE3	575	Homo sapiens	1:Experimental evidence at protein level	Transcription factor E3	1	0.999	76	46	76	0	0	0	0	0	0	9	6	12	0	0	2	8	9	7	3	8	2	0	4	0	2	3	1	0	0	0	0	0	0	7	3	10	0	0	0	4
sp|P19622|HME2_HUMAN	P19622	HME2_HUMAN	EN2	333	Homo sapiens	2:Experimental evidence at transcript level	Homeobox protein engrailed-2	0.9624	0.999	2	2	2	0	0	0	0	0	0	0	1	0	0	0	0	0	0	0	0	0	1	0	0	0	0	0	0	0	0	0	0	0	0	0	1	0	0	0	0	0
sp|P19623|SPEE_HUMAN	P19623	SPEE_HUMAN	SRM	302	Homo sapiens	1:Experimental evidence at protein level	Spermidine synthase	1	0.999	18	18	18	4	1	2	0	0	0	0	1	0	1	2	1	1	0	0	2	0	0	1	2	0	0	0	0	4	1	2	0	0	0	0	1	0	1	2	1	1
sp|P19784|CSK22_HUMAN	P19784	CSK22_HUMAN	CSNK2A2	350	Homo sapiens	1:Experimental evidence at protein level	Casein kinase II subunit alpha'	1	0.999	871	871	923	17	18	25	16	15	14	46	48	51	42	45	48	55	48	48	47	46	48	38	33	30	34	33	26	17	18	25	16	15	14	46	48	51	42	45	48	55
sp|P19793|RXRA_HUMAN	P19793	RXRA_HUMAN	RXRA	462	Homo sapiens	1:Experimental evidence at protein level	Retinoic acid receptor RXR-alpha	1	0.999	322	143	322	6	3	3	4	8	5	15	22	20	12	11	11	15	15	18	18	18	16	16	17	15	20	19	15	2	1	1	1	3	1	6	10	9	4	2	6	9
sp|P19823|ITIH2_HUMAN	P19823	ITIH2_HUMAN	ITIH2	946	Homo sapiens	1:Experimental evidence at protein level	Inter-alpha-trypsin inhibitor heavy chain H2	0.9627	0.999	12	12	12	0	0	0	0	0	1	1	1	0	0	0	1	1	1	1	1	2	2	0	0	0	0	0	0	0	0	0	0	0	1	1	1	0	0	0	1	1
sp|P19838|NFKB1_HUMAN	P19838	NFKB1_HUMAN	NFKB1	968	Homo sapiens	1:Experimental evidence at protein level	Nuclear factor NF-kappa-B p105 subunit	1	0.999	216	216	216	15	15	19	18	17	16	2	6	0	8	9	11	1	0	3	0	2	2	11	13	10	13	13	12	15	15	19	18	17	16	2	6	0	8	9	11	1
sp|P20020|AT2B1_HUMAN	P20020	AT2B1_HUMAN	ATP2B1	1220	Homo sapiens	1:Experimental evidence at protein level	Plasma membrane calcium-transporting ATPase 1	1	0.999	306	143	306	13	10	18	13	13	9	10	18	8	15	10	7	8	13	19	9	17	12	17	16	12	14	14	11	8	5	10	5	5	5	5	8	4	4	5	2	5
sp|P20042|IF2B_HUMAN	P20042	IF2B_HUMAN	EIF2S2	333	Homo sapiens	1:Experimental evidence at protein level	Eukaryotic translation initiation factor 2 subunit 2	1	0.999	266	266	266	16	16	15	16	17	11	9	11	11	5	6	1	14	4	13	9	9	10	14	12	13	14	10	10	16	16	15	16	17	11	9	11	11	5	6	1	14
sp|P20073|ANXA7_HUMAN	P20073	ANXA7_HUMAN	ANXA7	488	Homo sapiens	1:Experimental evidence at protein level	Annexin A7	0.9996	0.999	13	13	13	0	0	0	0	0	0	1	2	0	1	2	2	1	1	1	1	0	1	0	0	0	0	0	0	0	0	0	0	0	0	1	2	0	1	2	2	1
sp|P20226|TBP_HUMAN	P20226	TBP_HUMAN	TBP	339	Homo sapiens	1:Experimental evidence at protein level	TATA-box-binding protein	1	0.999	100	58	100	3	1	4	2	4	1	7	9	6	2	1	3	5	6	5	9	6	7	5	4	2	3	3	2	3	1	3	2	2	1	3	3	2	1	1	2	3
sp|P20248|CCNA2_HUMAN	P20248	CCNA2_HUMAN	CCNA2	432	Homo sapiens	1:Experimental evidence at protein level	Cyclin-A2	1	0.999	35	35	35	1	0	0	0	1	1	2	2	3	1	0	0	2	1	4	1	0	0	3	2	2	3	5	1	1	0	0	0	1	1	2	2	3	1	0	0	2
sp|P20264|PO3F3_HUMAN	P20264	PO3F3_HUMAN	POU3F3	500	Homo sapiens	1:Experimental evidence at protein level	POU domain, class 3, transcription factor 3	1	0.999	37	13	37	0	0	0	0	0	0	5	3	4	0	0	2	4	3	4	3	3	5	0	0	0	1	0	0	0	0	0	0	0	0	2	1	1	0	0	0	1
sp|P20265|PO3F2_HUMAN	P20265	PO3F2_HUMAN	POU3F2	443	Homo sapiens	1:Experimental evidence at protein level	POU domain, class 3, transcription factor 2	0.6566	0.9867	1	1	19	0	0	0	0	0	0	0	1	0	0	0	0	0	0	0	0	0	0	0	0	0	0	0	0	0	0	0	0	0	0	0	1	0	0	0	0	0
sp|P20290|BTF3_HUMAN	P20290	BTF3_HUMAN	BTF3	206	Homo sapiens	1:Experimental evidence at protein level	Transcription factor BTF3	1	0.999	543	543	543	27	24	34	15	13	17	25	26	30	16	19	20	39	33	39	39	37	41	11	7	8	9	7	7	27	24	34	15	13	17	25	26	30	16	19	20	39
sp|P20337|RAB3B_HUMAN	P20337	RAB3B_HUMAN	RAB3B	219	Homo sapiens	1:Experimental evidence at protein level	Ras-related protein Rab-3B	1	0.999	27	24	48	1	1	1	0	0	0	3	3	2	1	1	2	1	1	2	2	2	1	1	1	1	0	0	0	1	1	1	0	0	0	3	3	1	1	1	2	1
sp|P20338|RAB4A_HUMAN	P20338	RAB4A_HUMAN	RAB4A	218	Homo sapiens	1:Experimental evidence at protein level	Ras-related protein Rab-4A	1	0.999	10	10	31	1	2	0	0	1	1	0	0	0	0	1	0	0	0	0	0	0	1	0	0	0	1	1	1	1	2	0	0	1	1	0	0	0	0	1	0	0
sp|P20339|RAB5A_HUMAN	P20339	RAB5A_HUMAN	RAB5A	215	Homo sapiens	1:Experimental evidence at protein level	Ras-related protein Rab-5A	1	0.999	26	26	32	0	1	1	0	0	0	2	1	2	2	1	3	3	4	2	1	2	1	0	0	0	0	0	0	0	1	1	0	0	0	2	1	2	2	1	3	3
sp|P20340|RAB6A_HUMAN	P20340	RAB6A_HUMAN	RAB6A	208	Homo sapiens	1:Experimental evidence at protein level	Ras-related protein Rab-6A	1	0.999	26	14	47	0	0	2	0	0	0	1	4	2	1	0	0	5	2	2	2	3	0	0	2	0	0	0	0	0	0	2	0	0	0	0	4	0	1	0	0	3
sp|P20585|MSH3_HUMAN	P20585	MSH3_HUMAN	MSH3	1137	Homo sapiens	1:Experimental evidence at protein level	DNA mismatch repair protein Msh3	1	0.999	268	268	268	10	4	3	8	5	8	10	20	16	11	8	4	13	10	11	11	8	10	17	13	19	15	20	14	10	4	3	8	5	8	10	20	16	11	8	4	13
sp|P20618|PSB1_HUMAN	P20618	PSB1_HUMAN	PSMB1	241	Homo sapiens	1:Experimental evidence at protein level	Proteasome subunit beta type-1	1	0.999	28	28	28	2	2	1	2	2	1	0	2	1	0	1	0	0	0	1	2	0	1	2	2	1	2	2	1	2	2	1	2	2	1	0	2	1	0	1	0	0
sp|P20674|COX5A_HUMAN	P20674	COX5A_HUMAN	COX5A	150	Homo sapiens	1:Experimental evidence at protein level	Cytochrome c oxidase subunit 5A, mitochondrial	1	0.999	100	100	100	3	3	6	2	5	7	0	4	3	6	8	4	2	7	6	6	5	6	2	1	1	6	4	3	3	3	6	2	5	7	0	4	3	6	8	4	2
sp|P20700|LMNB1_HUMAN	P20700	LMNB1_HUMAN	LMNB1	586	Homo sapiens	1:Experimental evidence at protein level	Lamin-B1	1	0.999	163	163	163	6	5	8	11	9	10	4	5	6	5	7	10	3	9	11	7	9	12	4	5	6	4	3	4	6	5	8	11	9	10	4	5	6	5	7	10	3
sp|P20719|HXA5_HUMAN	P20719	HXA5_HUMAN	HOXA5	270	Homo sapiens	1:Experimental evidence at protein level	Homeobox protein Hox-A5	1	0.999	134	117	134	0	1	0	0	0	1	11	11	17	2	0	1	10	8	9	12	10	10	5	5	5	5	7	4	0	1	0	0	0	1	9	9	15	2	0	1	9
sp|P20810|ICAL_HUMAN	P20810	ICAL_HUMAN	CAST	708	Homo sapiens	1:Experimental evidence at protein level	Calpastatin	1	0.999	140	140	140	9	10	17	6	10	8	0	0	1	2	1	1	1	0	0	2	1	3	12	10	13	9	15	9	9	10	17	6	10	8	0	0	1	2	1	1	1
sp|P20936|RASA1_HUMAN	P20936	RASA1_HUMAN	RASA1	1047	Homo sapiens	1:Experimental evidence at protein level	Ras GTPase-activating protein 1	1	0.999	16	16	16	1	1	0	0	1	0	0	0	0	0	0	0	0	0	0	0	0	0	3	2	3	0	1	4	1	1	0	0	1	0	0	0	0	0	0	0	0
sp|P21127|CD11B_HUMAN	P21127	CD11B_HUMAN	CDK11B	795	Homo sapiens	1:Experimental evidence at protein level	Cyclin-dependent kinase 11B	1	0.999	259	0	259	11	8	8	9	7	8	13	17	19	4	5	3	14	11	14	16	15	11	11	8	14	14	10	9	0	0	0	0	0	0	0	0	0	0	0	0	0
sp|P21266|GSTM3_HUMAN	P21266	GSTM3_HUMAN	GSTM3	225	Homo sapiens	1:Experimental evidence at protein level	Glutathione S-transferase Mu 3	1	0.999	14	14	14	1	3	1	0	0	0	1	1	1	0	0	1	1	1	0	0	1	0	0	0	1	0	1	0	1	3	1	0	0	0	1	1	1	0	0	1	1
sp|P21281|VATB2_HUMAN	P21281	VATB2_HUMAN	ATP6V1B2	511	Homo sapiens	1:Experimental evidence at protein level	V-type proton ATPase subunit B, brain isoform	1	0.999	391	236	391	31	31	38	19	15	22	3	4	2	14	14	11	5	6	10	11	8	14	21	24	30	22	14	22	18	17	21	13	7	11	2	2	2	8	7	7	3
sp|P21283|VATC1_HUMAN	P21283	VATC1_HUMAN	ATP6V1C1	382	Homo sapiens	1:Experimental evidence at protein level	V-type proton ATPase subunit C 1	1	0.999	29	29	29	1	3	2	1	1	1	0	2	1	4	1	0	2	1	0	1	0	0	2	2	1	1	1	1	1	3	2	1	1	1	0	2	1	4	1	0	2
sp|P21291|CSRP1_HUMAN	P21291	CSRP1_HUMAN	CSRP1	193	Homo sapiens	1:Experimental evidence at protein level	Cysteine and glycine-rich protein 1	1	0.999	5	5	5	0	0	0	0	0	0	0	0	0	0	0	0	0	0	0	0	0	0	0	1	3	0	1	0	0	0	0	0	0	0	0	0	0	0	0	0	0
sp|P21333|FLNA_HUMAN	P21333	FLNA_HUMAN	FLNA	2647	Homo sapiens	1:Experimental evidence at protein level	Filamin-A	1	0.999	5725	5405	5725	359	386	439	375	401	379	150	154	151	151	172	182	142	127	130	179	183	168	232	261	249	242	242	271	340	364	414	353	371	359	144	142	146	141	162	171	134
sp|P21359|NF1_HUMAN	P21359	NF1_HUMAN	NF1	2839	Homo sapiens	1:Experimental evidence at protein level	Neurofibromin	1	0.999	19	19	19	5	1	3	1	2	0	0	1	0	0	0	1	0	1	0	1	0	1	0	0	0	1	1	0	5	1	3	1	2	0	0	1	0	0	0	1	0
sp|P21399|ACOHC_HUMAN	P21399	ACOHC_HUMAN	ACO1	889	Homo sapiens	1:Experimental evidence at protein level	Cytoplasmic aconitate hydratase	1	0.999	590	590	590	37	42	37	28	34	27	11	18	12	11	8	13	6	6	12	13	14	18	44	47	39	44	40	29	37	42	37	28	34	27	11	18	12	11	8	13	6
sp|P21675|TAF1_HUMAN	P21675	TAF1_HUMAN	TAF1	1893	Homo sapiens	1:Experimental evidence at protein level	Transcription initiation factor TFIID subunit 1	1	0.999	743	311	743	10	19	26	17	19	17	52	53	55	18	22	18	45	34	51	67	70	66	19	12	16	10	10	17	5	9	11	6	8	10	20	20	18	7	10	7	20
sp|P21796|VDAC1_HUMAN	P21796	VDAC1_HUMAN	VDAC1	283	Homo sapiens	1:Experimental evidence at protein level	Voltage-dependent anion-selective channel protein 1	1	0.999	126	126	162	6	4	7	2	3	6	1	5	3	8	5	0	3	13	7	7	9	10	6	3	6	3	4	5	6	4	7	2	3	6	1	5	3	8	5	0	3
sp|P21912|SDHB_HUMAN	P21912	SDHB_HUMAN	SDHB	280	Homo sapiens	1:Experimental evidence at protein level	Succinate dehydrogenase [ubiquinone] iron-sulfur subunit, mitochondrial	1	0.999	25	25	25	0	0	0	0	1	2	0	0	0	1	3	0	0	4	5	0	3	2	1	0	0	1	1	1	0	0	0	0	1	2	0	0	0	1	3	0	0
sp|P21964|COMT_HUMAN	P21964	COMT_HUMAN	COMT	271	Homo sapiens	1:Experimental evidence at protein level	Catechol O-methyltransferase	1	0.999	69	69	69	1	3	5	0	5	6	0	1	0	4	6	0	1	7	8	3	2	10	0	1	0	1	1	4	1	3	5	0	5	6	0	1	0	4	6	0	1
sp|P22033|MUTA_HUMAN	P22033	MUTA_HUMAN	MMUT	750	Homo sapiens	1:Experimental evidence at protein level	Methylmalonyl-CoA mutase, mitochondrial	0.9999	0.999	3	3	3	0	1	0	1	1	0	0	0	0	0	0	0	0	0	0	0	0	0	0	0	0	0	0	0	0	1	0	1	1	0	0	0	0	0	0	0	0
sp|P22059|OSBP1_HUMAN	P22059	OSBP1_HUMAN	OSBP	807	Homo sapiens	1:Experimental evidence at protein level	Oxysterol-binding protein 1	1	0.999	250	250	250	15	18	22	14	11	17	3	6	3	4	7	6	1	1	4	3	4	7	17	23	20	18	15	11	15	18	22	14	11	17	3	6	3	4	7	6	1
sp|P22061|PIMT_HUMAN	P22061	PIMT_HUMAN	PCMT1	227	Homo sapiens	1:Experimental evidence at protein level	Protein-L-isoaspartate(D-aspartate) O-methyltransferase	1	0.999	182	182	182	3	4	8	10	6	5	11	12	5	5	6	5	10	10	7	11	9	10	7	9	6	10	8	5	3	4	8	10	6	5	11	12	5	5	6	5	10
sp|P22087|FBRL_HUMAN	P22087	FBRL_HUMAN	FBL	321	Homo sapiens	1:Experimental evidence at protein level	rRNA 2'-O-methyltransferase fibrillarin	1	0.999	431	402	431	13	15	24	14	17	18	18	20	20	18	20	17	20	22	19	22	14	26	17	16	16	13	19	13	12	13	22	13	16	17	17	19	19	17	19	16	19
sp|P22102|PUR2_HUMAN	P22102	PUR2_HUMAN	GART	1010	Homo sapiens	1:Experimental evidence at protein level	Trifunctional purine biosynthetic protein adenosine-3	1	0.999	1482	1482	1482	91	96	98	72	75	78	25	31	26	43	42	39	33	25	33	38	34	40	96	102	97	99	93	76	91	96	98	72	75	78	25	31	26	43	42	39	33
sp|P22234|PUR6_HUMAN	P22234	PUR6_HUMAN	PAICS	425	Homo sapiens	1:Experimental evidence at protein level	Bifunctional phosphoribosylaminoimidazole carboxylase/phosphoribosylaminoimidazole succinocarboxamide synthetase	1	0.999	558	558	558	32	41	38	25	30	31	15	20	14	14	20	14	13	15	15	15	17	15	37	29	30	30	25	23	32	41	38	25	30	31	15	20	14	14	20	14	13
sp|P22307|SCP2_HUMAN	P22307	SCP2_HUMAN	SCP2	547	Homo sapiens	1:Experimental evidence at protein level	Sterol carrier protein 2	0.9627	0.999	3	3	3	0	0	0	0	0	0	0	0	0	0	0	0	0	0	0	0	0	0	1	1	0	1	0	0	0	0	0	0	0	0	0	0	0	0	0	0	0
sp|P22314|UBA1_HUMAN	P22314	UBA1_HUMAN	UBA1	1058	Homo sapiens	1:Experimental evidence at protein level	Ubiquitin-like modifier-activating enzyme 1	1	0.999	543	543	543	21	29	28	19	19	17	23	15	27	22	18	20	26	23	24	16	29	15	32	30	31	20	24	15	21	29	28	19	19	17	23	15	27	22	18	20	26
sp|P22392|NDKB_HUMAN	P22392	NDKB_HUMAN	NME2	152	Homo sapiens	1:Experimental evidence at protein level	Nucleoside diphosphate kinase B	1	0.999	364	92	364	21	18	21	8	14	15	9	16	14	17	16	17	14	16	19	18	15	15	18	16	17	11	8	11	7	7	4	1	3	6	3	4	3	5	4	5	4
sp|P22413|ENPP1_HUMAN	P22413	ENPP1_HUMAN	ENPP1	925	Homo sapiens	1:Experimental evidence at protein level	Ectonucleotide pyrophosphatase/phosphodiesterase family member 1	0.9627	0.999	2	2	2	0	0	0	0	1	1	0	0	0	0	0	0	0	0	0	0	0	0	0	0	0	0	0	0	0	0	0	0	1	1	0	0	0	0	0	0	0
sp|P22415|USF1_HUMAN	P22415	USF1_HUMAN	USF1	310	Homo sapiens	1:Experimental evidence at protein level	Upstream stimulatory factor 1	1	0.999	27	27	57	0	0	0	0	0	0	1	2	4	0	0	0	2	2	2	2	2	2	1	2	0	2	1	2	0	0	0	0	0	0	1	2	4	0	0	0	2
sp|P22531|SPR2E_HUMAN	P22531	SPR2E_HUMAN	SPRR2E	72	Homo sapiens	2:Experimental evidence at transcript level	Small proline-rich protein 2E	0.9616	0.999	1	0	1	0	0	0	0	0	0	0	0	0	0	0	0	0	1	0	0	0	0	0	0	0	0	0	0	0	0	0	0	0	0	0	0	0	0	0	0	0
sp|P22570|ADRO_HUMAN	P22570	ADRO_HUMAN	FDXR	491	Homo sapiens	1:Experimental evidence at protein level	NADPH:adrenodoxin oxidoreductase, mitochondrial	0.9627	0.999	9	9	9	0	0	0	0	0	0	0	0	0	2	0	0	1	0	0	0	0	1	1	1	0	0	2	1	0	0	0	0	0	0	0	0	0	2	0	0	1
sp|P22626|ROA2_HUMAN	P22626	ROA2_HUMAN	HNRNPA2B1	353	Homo sapiens	1:Experimental evidence at protein level	Heterogeneous nuclear ribonucleoproteins A2/B1	1	0.999	321	321	386	6	10	15	7	10	7	8	11	8	26	20	27	19	14	14	14	8	14	17	11	13	15	16	11	6	10	15	7	10	7	8	11	8	26	20	27	19
sp|P22670|RFX1_HUMAN	P22670	RFX1_HUMAN	RFX1	979	Homo sapiens	1:Experimental evidence at protein level	MHC class II regulatory factor RFX1	1	0.999	86	78	86	0	0	1	0	0	0	11	14	11	0	0	0	3	4	2	6	10	4	3	3	3	4	4	3	0	0	1	0	0	0	10	13	9	0	0	0	3
sp|P22681|CBL_HUMAN	P22681	CBL_HUMAN	CBL	906	Homo sapiens	1:Experimental evidence at protein level	E3 ubiquitin-protein ligase CBL	1	0.999	17	16	17	2	2	2	1	0	1	2	0	0	0	2	0	1	1	0	2	0	0	0	0	0	1	0	0	2	2	2	1	0	1	2	0	0	0	2	0	1
sp|P22694|KAPCB_HUMAN	P22694	KAPCB_HUMAN	PRKACB	351	Homo sapiens	1:Experimental evidence at protein level	cAMP-dependent protein kinase catalytic subunit beta	0.9999	0.999	15	15	59	2	3	1	3	2	1	0	0	0	0	1	0	0	0	1	0	0	0	0	0	0	0	1	0	2	3	1	3	2	1	0	0	0	0	1	0	0
sp|P22695|QCR2_HUMAN	P22695	QCR2_HUMAN	UQCRC2	453	Homo sapiens	1:Experimental evidence at protein level	Cytochrome b-c1 complex subunit 2, mitochondrial	1	0.999	183	183	183	7	4	8	2	14	10	0	6	5	11	10	0	4	13	20	6	11	18	5	2	4	10	8	5	7	4	8	2	14	10	0	6	5	11	10	0	4
sp|P22830|HEMH_HUMAN	P22830	HEMH_HUMAN	FECH	423	Homo sapiens	1:Experimental evidence at protein level	Ferrochelatase, mitochondrial	1	0.999	19	19	19	1	1	1	0	3	1	0	1	0	1	1	0	0	0	1	0	0	1	1	0	1	2	1	2	1	1	1	0	3	1	0	1	0	1	1	0	0
sp|P23025|XPA_HUMAN	P23025	XPA_HUMAN	XPA	273	Homo sapiens	1:Experimental evidence at protein level	DNA repair protein complementing XP-A cells	1	0.999	45	45	45	0	0	1	0	0	0	4	0	2	2	0	2	2	4	1	0	2	0	7	4	4	3	5	2	0	0	1	0	0	0	4	0	2	2	0	2	2
sp|P23193|TCEA1_HUMAN	P23193	TCEA1_HUMAN	TCEA1	301	Homo sapiens	1:Experimental evidence at protein level	Transcription elongation factor A protein 1	1	0.999	41	19	41	1	1	0	3	1	0	1	1	1	1	2	0	1	1	0	1	1	1	4	4	4	5	3	4	0	0	0	0	0	0	0	0	0	0	0	0	0
sp|P23246|SFPQ_HUMAN	P23246	SFPQ_HUMAN	SFPQ	707	Homo sapiens	1:Experimental evidence at protein level	Splicing factor, proline- and glutamine-rich	1	0.999	1028	1028	1028	22	31	30	29	26	27	43	35	49	77	80	83	47	40	51	52	39	40	33	36	34	58	36	30	22	31	30	29	26	27	43	35	49	77	80	83	47
sp|P23258|TBG1_HUMAN	P23258	TBG1_HUMAN	TUBG1	451	Homo sapiens	1:Experimental evidence at protein level	Tubulin gamma-1 chain	1	0.999	205	53	205	9	7	10	11	13	11	5	9	5	6	4	4	14	8	16	9	11	16	8	1	4	8	8	8	1	4	3	4	4	2	1	2	1	2	2	3	2
sp|P23284|PPIB_HUMAN	P23284	PPIB_HUMAN	PPIB	216	Homo sapiens	1:Experimental evidence at protein level	Peptidyl-prolyl cis-trans isomerase B	0.9627	0.999	2	2	2	0	0	0	0	0	0	0	0	0	0	0	0	0	2	0	0	0	0	0	0	0	0	0	0	0	0	0	0	0	0	0	0	0	0	0	0	0
sp|P23368|MAOM_HUMAN	P23368	MAOM_HUMAN	ME2	584	Homo sapiens	1:Experimental evidence at protein level	NAD-dependent malic enzyme, mitochondrial	0.9624	0.999	1	1	1	0	0	0	0	0	0	0	0	0	0	0	0	1	0	0	0	0	0	0	0	0	0	0	0	0	0	0	0	0	0	0	0	0	0	0	0	1
sp|P23381|SYWC_HUMAN	P23381	SYWC_HUMAN	WARS1	471	Homo sapiens	1:Experimental evidence at protein level	Tryptophan--tRNA ligase, cytoplasmic	1	0.999	132	132	132	12	11	20	8	4	9	2	2	3	5	2	2	3	3	2	3	3	4	6	8	8	6	3	3	12	11	20	8	4	9	2	2	3	5	2	2	3
sp|P23396|RS3_HUMAN	P23396	RS3_HUMAN	RPS3	243	Homo sapiens	1:Experimental evidence at protein level	Small ribosomal subunit protein uS3	1	0.999	469	469	469	20	17	21	15	19	16	17	24	19	23	14	19	22	26	30	24	29	24	16	15	18	13	14	14	20	17	21	15	19	16	17	24	19	23	14	19	22
sp|P23443|KS6B1_HUMAN	P23443	KS6B1_HUMAN	RPS6KB1	525	Homo sapiens	1:Experimental evidence at protein level	Ribosomal protein S6 kinase beta-1	0.9627	0.999	7	7	7	1	0	1	0	0	0	0	0	0	0	0	0	0	0	0	0	0	0	2	0	1	1	1	0	1	0	1	0	0	0	0	0	0	0	0	0	0
sp|P23458|JAK1_HUMAN	P23458	JAK1_HUMAN	JAK1	1154	Homo sapiens	1:Experimental evidence at protein level	Tyrosine-protein kinase JAK1	1	0.999	5	5	5	1	0	0	0	0	0	0	0	1	0	0	0	0	0	0	0	0	1	1	0	1	0	0	0	1	0	0	0	0	0	0	0	1	0	0	0	0
sp|P23470|PTPRG_HUMAN	P23470	PTPRG_HUMAN	PTPRG	1445	Homo sapiens	1:Experimental evidence at protein level	Receptor-type tyrosine-protein phosphatase gamma	0.9998	0.999	8	8	8	0	1	0	0	1	1	1	0	0	0	0	0	0	1	1	0	0	0	0	1	0	1	0	0	0	1	0	0	1	1	1	0	0	0	0	0	0
sp|P23508|CRCM_HUMAN	P23508	CRCM_HUMAN	MCC	829	Homo sapiens	1:Experimental evidence at protein level	Colorectal mutant cancer protein	1	0.999	57	57	57	3	2	2	10	8	6	0	0	0	0	0	0	0	0	0	0	0	0	3	5	3	4	4	7	3	2	2	10	8	6	0	0	0	0	0	0	0
sp|P23526|SAHH_HUMAN	P23526	SAHH_HUMAN	AHCY	432	Homo sapiens	1:Experimental evidence at protein level	Adenosylhomocysteinase	1	0.999	124	92	124	5	7	8	2	7	7	3	4	4	8	5	2	8	9	7	4	6	3	7	5	4	4	3	2	4	6	6	1	5	5	2	3	2	7	5	1	5
sp|P23528|COF1_HUMAN	P23528	COF1_HUMAN	CFL1	166	Homo sapiens	1:Experimental evidence at protein level	Cofilin-1	1	0.999	365	231	365	22	27	26	13	13	15	11	14	8	19	12	12	18	16	15	12	12	16	14	12	14	12	16	16	16	16	15	10	9	11	6	7	4	12	7	6	13
sp|P23588|IF4B_HUMAN	P23588	IF4B_HUMAN	EIF4B	611	Homo sapiens	1:Experimental evidence at protein level	Eukaryotic translation initiation factor 4B	1	0.999	263	263	263	19	21	23	16	12	13	4	5	2	6	7	9	4	4	7	2	2	6	16	18	15	24	15	13	19	21	23	16	12	13	4	5	2	6	7	9	4
sp|P23634|AT2B4_HUMAN	P23634	AT2B4_HUMAN	ATP2B4	1241	Homo sapiens	1:Experimental evidence at protein level	Plasma membrane calcium-transporting ATPase 4	0.9943	0.999	1	1	136	0	0	0	0	0	0	0	0	0	0	0	0	0	0	0	0	0	0	0	0	0	1	0	0	0	0	0	0	0	0	0	0	0	0	0	0	0
sp|P23760|PAX3_HUMAN	P23760	PAX3_HUMAN	PAX3	479	Homo sapiens	1:Experimental evidence at protein level	Paired box protein Pax-3	0.9627	0.999	2	2	2	0	0	0	0	0	0	0	0	0	0	0	0	0	2	0	0	0	0	0	0	0	0	0	0	0	0	0	0	0	0	0	0	0	0	0	0	0
sp|P23919|KTHY_HUMAN	P23919	KTHY_HUMAN	DTYMK	212	Homo sapiens	1:Experimental evidence at protein level	Thymidylate kinase	1	0.9988	4	4	4	0	0	0	0	0	0	1	0	0	0	0	0	0	1	0	0	0	0	0	0	0	0	1	1	0	0	0	0	0	0	1	0	0	0	0	0	0
sp|P23921|RIR1_HUMAN	P23921	RIR1_HUMAN	RRM1	792	Homo sapiens	1:Experimental evidence at protein level	Ribonucleoside-diphosphate reductase large subunit	1	0.999	55	55	55	7	5	7	1	4	4	0	1	0	1	1	0	0	0	0	0	0	0	7	2	4	5	4	2	7	5	7	1	4	4	0	1	0	1	1	0	0
sp|P24468|COT2_HUMAN	P24468	COT2_HUMAN	NR2F2	414	Homo sapiens	1:Experimental evidence at protein level	COUP transcription factor 2	1	0.999	131	49	131	0	0	0	0	0	0	14	12	14	0	1	4	6	3	11	8	7	11	7	7	5	7	8	6	0	0	0	0	0	0	4	4	5	0	1	1	1
sp|P24534|EF1B_HUMAN	P24534	EF1B_HUMAN	EEF1B2	225	Homo sapiens	1:Experimental evidence at protein level	Elongation factor 1-beta	1	0.999	108	108	108	6	6	9	5	7	8	2	3	2	4	3	2	3	4	4	4	5	4	5	3	4	8	4	3	6	6	9	5	7	8	2	3	2	4	3	2	3
sp|P24539|AT5F1_HUMAN	P24539	AT5F1_HUMAN	ATP5PB	256	Homo sapiens	1:Experimental evidence at protein level	ATP synthase F(0) complex subunit B1, mitochondrial	1	0.999	64	64	64	1	2	2	2	5	6	0	3	0	4	5	0	1	5	4	3	5	4	1	2	2	2	3	2	1	2	2	2	5	6	0	3	0	4	5	0	1
sp|P24588|AKAP5_HUMAN	P24588	AKAP5_HUMAN	AKAP5	427	Homo sapiens	1:Experimental evidence at protein level	A-kinase anchor protein 5	1	0.999	8	8	8	0	0	0	0	0	0	0	0	0	0	0	0	0	0	0	0	0	0	2	2	0	2	0	2	0	0	0	0	0	0	0	0	0	0	0	0	0
sp|P24723|KPCL_HUMAN	P24723	KPCL_HUMAN	PRKCH	683	Homo sapiens	1:Experimental evidence at protein level	Protein kinase C eta type	1	0.999	9	9	9	0	0	0	0	1	1	1	0	0	1	0	0	0	0	1	0	1	1	0	2	0	0	0	0	0	0	0	0	1	1	1	0	0	1	0	0	0
sp|P24752|THIL_HUMAN	P24752	THIL_HUMAN	ACAT1	427	Homo sapiens	1:Experimental evidence at protein level	Acetyl-CoA acetyltransferase, mitochondrial	1	0.999	30	30	30	0	2	1	0	2	0	0	0	1	2	1	0	5	5	0	3	0	1	1	1	1	2	2	0	0	2	1	0	2	0	0	0	1	2	1	0	5
sp|P24863|CCNC_HUMAN	P24863	CCNC_HUMAN	CCNC	283	Homo sapiens	1:Experimental evidence at protein level	Cyclin-C	1	0.999	44	44	44	1	1	1	1	1	0	4	3	3	2	1	3	3	3	3	3	3	2	1	1	1	1	1	1	1	1	1	1	1	0	4	3	3	2	1	3	3
sp|P24928|RPB1_HUMAN	P24928	RPB1_HUMAN	POLR2A	1970	Homo sapiens	1:Experimental evidence at protein level	DNA-directed RNA polymerase II subunit RPB1	1	0.999	472	472	472	6	13	19	23	20	24	21	24	27	16	24	22	18	21	28	33	25	31	9	10	2	27	16	13	6	13	19	23	20	24	21	24	27	16	24	22	18
sp|P24941|CDK2_HUMAN	P24941	CDK2_HUMAN	CDK2	298	Homo sapiens	1:Experimental evidence at protein level	Cyclin-dependent kinase 2	1	0.999	201	173	202	11	7	8	3	7	5	9	12	11	9	9	6	5	7	10	12	7	9	10	11	11	7	10	5	11	5	6	3	6	4	7	10	9	7	7	4	4
sp|P25054|APC_HUMAN	P25054	APC_HUMAN	APC	2843	Homo sapiens	1:Experimental evidence at protein level	Adenomatous polyposis coli protein	1	0.999	184	184	184	15	9	14	16	18	15	4	5	4	6	8	6	0	1	3	2	1	0	11	10	14	8	5	9	15	9	14	16	18	15	4	5	4	6	8	6	0
sp|P25098|ARBK1_HUMAN	P25098	ARBK1_HUMAN	GRK2	689	Homo sapiens	1:Experimental evidence at protein level	Beta-adrenergic receptor kinase 1	1	0.999	14	14	14	2	3	1	1	0	1	0	0	0	0	0	0	0	0	0	0	0	0	3	2	1	0	0	0	2	3	1	1	0	1	0	0	0	0	0	0	0
sp|P25205|MCM3_HUMAN	P25205	MCM3_HUMAN	MCM3	808	Homo sapiens	1:Experimental evidence at protein level	DNA replication licensing factor MCM3	1	0.999	267	267	267	12	9	11	6	7	5	10	11	8	8	10	7	9	11	12	13	10	17	15	18	21	15	12	10	12	9	11	6	7	5	10	11	8	8	10	7	9
sp|P25398|RS12_HUMAN	P25398	RS12_HUMAN	RPS12	132	Homo sapiens	1:Experimental evidence at protein level	Small ribosomal subunit protein eS12	1	0.999	583	583	583	17	18	25	14	14	15	27	31	33	21	32	25	33	26	31	36	37	28	26	21	23	14	18	18	17	18	25	14	14	15	27	31	33	21	32	25	33
sp|P25440|BRD2_HUMAN	P25440	BRD2_HUMAN	BRD2	801	Homo sapiens	1:Experimental evidence at protein level	Bromodomain-containing protein 2	1	0.999	273	273	300	10	6	3	3	4	3	14	23	16	2	3	3	10	13	14	13	11	22	19	19	23	16	11	12	10	6	3	3	4	3	14	23	16	2	3	3	10
sp|P25490|TYY1_HUMAN	P25490	TYY1_HUMAN	YY1	414	Homo sapiens	1:Experimental evidence at protein level	Transcriptional repressor protein YY1	1	0.999	334	195	334	7	7	7	10	10	10	17	19	19	9	4	8	11	16	14	16	23	20	15	23	17	15	21	16	5	5	4	6	6	3	11	11	11	4	2	2	5
sp|P25685|DNJB1_HUMAN	P25685	DNJB1_HUMAN	DNAJB1	340	Homo sapiens	1:Experimental evidence at protein level	DnaJ homolog subfamily B member 1	1	0.999	114	114	114	8	6	8	5	5	5	4	3	3	2	1	1	3	4	5	2	6	4	8	7	10	5	4	5	8	6	8	5	5	5	4	3	3	2	1	1	3
sp|P25705|ATPA_HUMAN	P25705	ATPA_HUMAN	ATP5F1A	553	Homo sapiens	1:Experimental evidence at protein level	ATP synthase subunit alpha, mitochondrial	1	0.999	853	853	853	22	36	42	16	31	31	32	36	46	34	41	37	52	53	55	39	54	50	21	26	22	26	26	25	22	36	42	16	31	31	32	36	46	34	41	37	52
sp|P25786|PSA1_HUMAN	P25786	PSA1_HUMAN	PSMA1	263	Homo sapiens	1:Experimental evidence at protein level	Proteasome subunit alpha type-1	0.9996	0.999	10	10	10	0	0	0	0	2	0	0	1	0	1	0	0	0	1	1	1	0	0	0	0	0	2	0	1	0	0	0	0	2	0	0	1	0	1	0	0	0
sp|P25787|PSA2_HUMAN	P25787	PSA2_HUMAN	PSMA2	234	Homo sapiens	1:Experimental evidence at protein level	Proteasome subunit alpha type-2	1	0.999	28	28	28	3	4	2	2	0	0	0	0	0	2	1	0	3	2	1	1	3	0	0	1	1	0	1	1	3	4	2	2	0	0	0	0	0	2	1	0	3
sp|P25788|PSA3_HUMAN	P25788	PSA3_HUMAN	PSMA3	255	Homo sapiens	1:Experimental evidence at protein level	Proteasome subunit alpha type-3	0.9627	0.999	13	13	13	0	0	0	0	0	0	0	2	1	0	0	0	1	1	2	1	3	2	0	0	0	0	0	0	0	0	0	0	0	0	0	2	1	0	0	0	1
sp|P25789|PSA4_HUMAN	P25789	PSA4_HUMAN	PSMA4	261	Homo sapiens	1:Experimental evidence at protein level	Proteasome subunit alpha type-4	1	0.999	170	170	170	6	10	5	7	3	3	12	10	9	10	6	9	5	4	4	10	8	8	8	8	8	5	8	4	6	10	5	7	3	3	12	10	9	10	6	9	5
sp|P26038|MOES_HUMAN	P26038	MOES_HUMAN	MSN	577	Homo sapiens	1:Experimental evidence at protein level	Moesin	1	0.999	31	31	156	1	3	4	3	2	0	0	0	0	1	0	0	0	0	0	0	0	0	3	4	3	4	2	1	1	3	4	3	2	0	0	0	0	1	0	0	0
sp|P26045|PTN3_HUMAN	P26045	PTN3_HUMAN	PTPN3	913	Homo sapiens	1:Experimental evidence at protein level	Tyrosine-protein phosphatase non-receptor type 3	0.9627	0.999	2	2	2	0	0	1	0	0	0	0	0	0	0	0	0	0	0	0	0	0	0	0	1	0	0	0	0	0	0	1	0	0	0	0	0	0	0	0	0	0
sp|P26196|DDX6_HUMAN	P26196	DDX6_HUMAN	DDX6	483	Homo sapiens	1:Experimental evidence at protein level	Probable ATP-dependent RNA helicase DDX6	1	0.999	794	794	794	22	25	21	22	27	29	31	29	28	64	68	72	38	30	35	27	33	33	28	25	29	27	25	26	22	25	21	22	27	29	31	29	28	64	68	72	38
sp|P26232|CTNA2_HUMAN	P26232	CTNA2_HUMAN	CTNNA2	953	Homo sapiens	1:Experimental evidence at protein level	Catenin alpha-2	1	0.999	25	25	84	1	3	3	2	0	2	0	0	0	0	1	1	0	1	2	0	0	2	2	0	4	0	1	0	1	3	3	2	0	2	0	0	0	0	1	1	0
sp|P26358|DNMT1_HUMAN	P26358	DNMT1_HUMAN	DNMT1	1616	Homo sapiens	1:Experimental evidence at protein level	DNA (cytosine-5)-methyltransferase 1	1	0.999	691	691	691	30	26	19	27	29	28	14	17	17	6	5	4	10	11	6	18	15	13	66	55	56	74	76	69	30	26	19	27	29	28	14	17	17	6	5	4	10
sp|P26367|PAX6_HUMAN	P26367	PAX6_HUMAN	PAX6	422	Homo sapiens	1:Experimental evidence at protein level	Paired box protein Pax-6	1	0.999	146	146	146	0	0	0	0	0	0	14	12	16	5	3	5	9	13	11	13	11	13	4	5	4	2	4	2	0	0	0	0	0	0	14	12	16	5	3	5	9
sp|P26368|U2AF2_HUMAN	P26368	U2AF2_HUMAN	U2AF2	475	Homo sapiens	1:Experimental evidence at protein level	Splicing factor U2AF 65 kDa subunit	1	0.999	2116	2116	2116	57	65	77	48	54	50	74	75	97	109	103	119	93	85	92	78	90	69	123	124	124	112	109	89	57	65	77	48	54	50	74	75	97	109	103	119	93
sp|P26373|RL13_HUMAN	P26373	RL13_HUMAN	RPL13	211	Homo sapiens	1:Experimental evidence at protein level	Large ribosomal subunit protein eL13	1	0.999	406	406	406	12	22	19	17	18	18	17	20	22	15	15	18	21	19	23	19	19	23	11	10	11	15	11	11	12	22	19	17	18	18	17	20	22	15	15	18	21
sp|P26374|RAE2_HUMAN	P26374	RAE2_HUMAN	CHML	656	Homo sapiens	1:Experimental evidence at protein level	Rab proteins geranylgeranyltransferase component A 2	1	0.999	21	6	21	2	2	1	1	0	1	0	0	0	2	0	0	0	0	0	0	0	0	3	2	2	1	3	1	0	2	0	0	0	0	0	0	0	0	0	0	0
sp|P26583|HMGB2_HUMAN	P26583	HMGB2_HUMAN	HMGB2	209	Homo sapiens	1:Experimental evidence at protein level	High mobility group protein B2	1	0.999	58	58	63	1	1	1	1	4	1	1	3	3	1	2	1	3	4	1	2	2	1	5	2	5	5	7	1	1	1	1	1	4	1	1	3	3	1	2	1	3
sp|P26599|PTBP1_HUMAN	P26599	PTBP1_HUMAN	PTBP1	557	Homo sapiens	1:Experimental evidence at protein level	Polypyrimidine tract-binding protein 1	1	0.999	755	714	755	25	18	26	21	23	24	30	34	27	67	76	60	29	34	36	26	27	28	24	23	17	23	29	28	24	17	25	18	21	22	27	33	26	64	72	56	27
sp|P26639|SYTC_HUMAN	P26639	SYTC_HUMAN	TARS1	723	Homo sapiens	1:Experimental evidence at protein level	Threonine--tRNA ligase 1, cytoplasmic	1	0.999	260	193	260	23	14	22	9	14	10	4	4	4	7	9	5	11	13	5	10	9	12	12	16	11	14	14	8	18	10	19	7	12	8	1	3	2	6	6	3	9
sp|P26640|SYVC_HUMAN	P26640	SYVC_HUMAN	VARS1	1264	Homo sapiens	1:Experimental evidence at protein level	Valine--tRNA ligase	1	0.999	290	290	290	22	22	23	18	25	23	6	6	4	8	6	5	5	6	7	9	6	7	14	15	15	10	12	16	22	22	23	18	25	23	6	6	4	8	6	5	5
sp|P26641|EF1G_HUMAN	P26641	EF1G_HUMAN	EEF1G	437	Homo sapiens	1:Experimental evidence at protein level	Elongation factor 1-gamma	1	0.999	316	316	316	21	15	20	12	19	17	8	15	7	9	11	5	8	10	12	10	9	11	19	21	14	19	14	10	21	15	20	12	19	17	8	15	7	9	11	5	8
sp|P27037|AVR2A_HUMAN	P27037	AVR2A_HUMAN	ACVR2A	513	Homo sapiens	1:Experimental evidence at protein level	Activin receptor type-2A	1	0.999	8	8	8	0	0	0	0	0	0	0	0	0	0	0	0	0	0	0	0	0	0	0	3	1	0	3	1	0	0	0	0	0	0	0	0	0	0	0	0	0
sp|P27105|STOM_HUMAN	P27105	STOM_HUMAN	STOM	288	Homo sapiens	1:Experimental evidence at protein level	Stomatin	0.9627	0.999	6	6	6	0	1	2	0	2	0	0	0	1	0	0	0	0	0	0	0	0	0	0	0	0	0	0	0	0	1	2	0	2	0	0	0	1	0	0	0	0
sp|P27144|KAD4_HUMAN	P27144	KAD4_HUMAN	AK4	223	Homo sapiens	1:Experimental evidence at protein level	Adenylate kinase 4, mitochondrial	1	0.999	24	24	24	0	2	3	0	2	3	0	1	0	3	1	0	0	0	3	0	0	1	0	0	1	2	1	1	0	2	3	0	2	3	0	1	0	3	1	0	0
sp|P27348|1433T_HUMAN	P27348	1433T_HUMAN	YWHAQ	245	Homo sapiens	1:Experimental evidence at protein level	14-3-3 protein theta	1	0.999	332	332	453	14	19	15	9	15	16	10	15	11	17	21	18	12	13	12	13	10	16	9	14	12	15	15	11	14	19	15	9	15	16	10	15	11	17	21	18	12
sp|P27361|MK03_HUMAN	P27361	MK03_HUMAN	MAPK3	379	Homo sapiens	1:Experimental evidence at protein level	Mitogen-activated protein kinase 3	1	0.999	133	133	355	7	7	5	5	7	5	7	6	4	5	7	5	7	2	3	7	5	4	7	6	7	4	6	5	7	7	5	5	7	5	7	6	4	5	7	5	7
sp|P27448|MARK3_HUMAN	P27448	MARK3_HUMAN	MARK3	753	Homo sapiens	1:Experimental evidence at protein level	MAP/microtubule affinity-regulating kinase 3	1	0.999	45	22	45	3	2	6	0	0	0	1	3	1	2	1	1	1	2	7	3	3	6	0	0	1	0	1	1	2	1	5	0	0	0	0	2	0	0	0	1	1
sp|P27540|ARNT_HUMAN	P27540	ARNT_HUMAN	ARNT	789	Homo sapiens	1:Experimental evidence at protein level	Aryl hydrocarbon receptor nuclear translocator	1	0.999	685	666	685	19	14	14	10	14	9	39	44	47	30	28	21	42	54	47	44	54	35	24	21	24	21	18	12	19	14	13	10	14	9	37	43	46	27	26	20	41
sp|P27544|CERS1_HUMAN	P27544	CERS1_HUMAN	CERS1	350	Homo sapiens	1:Experimental evidence at protein level	Ceramide synthase 1	0.9627	0.999	5	5	5	0	1	1	0	0	0	0	1	0	0	0	0	0	0	1	1	0	0	0	0	0	0	0	0	0	1	1	0	0	0	0	1	0	0	0	0	0
sp|P27635|RL10_HUMAN	P27635	RL10_HUMAN	RPL10	214	Homo sapiens	1:Experimental evidence at protein level	Large ribosomal subunit protein uL16	1	0.999	544	431	544	19	14	18	19	17	15	20	32	31	19	24	30	31	36	37	34	31	37	21	9	13	17	12	8	15	10	14	15	13	11	15	26	25	15	19	25	24
sp|P27694|RFA1_HUMAN	P27694	RFA1_HUMAN	RPA1	616	Homo sapiens	1:Experimental evidence at protein level	Replication protein A 70 kDa DNA-binding subunit	1	0.999	2298	2298	2298	82	92	108	74	74	60	112	127	132	111	97	100	135	121	122	127	118	117	76	67	60	46	75	65	82	92	108	74	74	60	112	127	132	111	97	100	135
sp|P27695|APEX1_HUMAN	P27695	APEX1_HUMAN	APEX1	318	Homo sapiens	1:Experimental evidence at protein level	DNA-(apurinic or apyrimidinic site) endonuclease	1	0.999	27	27	27	0	0	0	0	0	0	0	1	0	3	1	0	4	1	0	3	1	0	2	2	4	5	0	0	0	0	0	0	0	0	0	1	0	3	1	0	4
sp|P27708|PYR1_HUMAN	P27708	PYR1_HUMAN	CAD	2225	Homo sapiens	1:Experimental evidence at protein level	CAD protein	1	0.999	1980	1980	1980	88	89	108	85	87	90	74	80	73	81	83	83	85	77	94	85	88	84	73	89	69	70	65	80	88	89	108	85	87	90	74	80	73	81	83	83	85
sp|P27797|CALR_HUMAN	P27797	CALR_HUMAN	CALR	417	Homo sapiens	1:Experimental evidence at protein level	Calreticulin	1	0.999	82	82	82	0	2	5	1	3	1	0	3	1	8	8	1	12	9	5	5	2	4	2	1	2	2	3	2	0	2	5	1	3	1	0	3	1	8	8	1	12
sp|P27816|MAP4_HUMAN	P27816	MAP4_HUMAN	MAP4	1152	Homo sapiens	1:Experimental evidence at protein level	Microtubule-associated protein 4	1	0.999	271	271	271	19	21	22	19	17	18	3	1	2	6	2	3	3	2	2	8	4	6	19	21	18	17	17	21	19	21	22	19	17	18	3	1	2	6	2	3	3
sp|P27824|CALX_HUMAN	P27824	CALX_HUMAN	CANX	592	Homo sapiens	1:Experimental evidence at protein level	Calnexin	1	0.999	389	389	389	11	16	18	3	28	25	4	11	7	26	22	3	10	35	21	14	21	25	12	6	11	24	21	15	11	16	18	3	28	25	4	11	7	26	22	3	10
sp|P27986|P85A_HUMAN	P27986	P85A_HUMAN	PIK3R1	724	Homo sapiens	1:Experimental evidence at protein level	Phosphatidylinositol 3-kinase regulatory subunit alpha	1	0.999	34	31	34	3	3	3	4	1	3	0	1	0	1	1	0	1	0	1	1	1	2	1	1	1	2	1	2	3	3	3	1	1	3	0	1	0	1	1	0	1
sp|P28066|PSA5_HUMAN	P28066	PSA5_HUMAN	PSMA5	241	Homo sapiens	1:Experimental evidence at protein level	Proteasome subunit alpha type-5	1	0.999	35	35	35	1	3	1	2	1	1	0	2	1	1	3	0	2	1	1	0	1	0	1	1	1	4	5	2	1	3	1	2	1	1	0	2	1	1	3	0	2
sp|P28070|PSB4_HUMAN	P28070	PSB4_HUMAN	PSMB4	264	Homo sapiens	1:Experimental evidence at protein level	Proteasome subunit beta type-4	1	0.999	5	5	5	0	0	0	0	0	0	0	0	1	0	0	0	1	0	0	1	1	1	0	0	0	0	0	0	0	0	0	0	0	0	0	0	1	0	0	0	1
sp|P28074|PSB5_HUMAN	P28074	PSB5_HUMAN	PSMB5	263	Homo sapiens	1:Experimental evidence at protein level	Proteasome subunit beta type-5	0.999	0.999	7	7	7	1	1	0	0	1	0	0	1	0	2	0	0	0	0	0	0	0	0	0	0	1	0	0	0	1	1	0	0	1	0	0	1	0	2	0	0	0
sp|P28288|ABCD3_HUMAN	P28288	ABCD3_HUMAN	ABCD3	659	Homo sapiens	1:Experimental evidence at protein level	ATP-binding cassette sub-family D member 3	1	0.999	390	390	390	15	14	16	11	10	12	21	26	21	13	17	19	20	23	20	21	23	19	12	13	10	13	11	10	15	14	16	11	10	12	21	26	21	13	17	19	20
sp|P28289|TMOD1_HUMAN	P28289	TMOD1_HUMAN	TMOD1	359	Homo sapiens	1:Experimental evidence at protein level	Tropomodulin-1	0.6763	0.9878	1	1	1	0	0	1	0	0	0	0	0	0	0	0	0	0	0	0	0	0	0	0	0	0	0	0	0	0	0	1	0	0	0	0	0	0	0	0	0	0
sp|P28290|ITPI2_HUMAN	P28290	ITPI2_HUMAN	ITPRID2	1259	Homo sapiens	1:Experimental evidence at protein level	Protein ITPRID2	1	0.999	63	63	63	8	6	5	7	6	6	0	1	0	1	0	0	0	0	0	0	0	0	6	3	7	2	2	3	8	6	5	7	6	6	0	1	0	1	0	0	0
sp|P28324|ELK4_HUMAN	P28324	ELK4_HUMAN	ELK4	431	Homo sapiens	1:Experimental evidence at protein level	ETS domain-containing protein Elk-4	0.9627	0.999	7	7	7	0	0	0	0	0	0	1	0	1	0	0	0	2	2	0	0	1	0	0	0	0	0	0	0	0	0	0	0	0	0	1	0	1	0	0	0	2
sp|P28331|NDUS1_HUMAN	P28331	NDUS1_HUMAN	NDUFS1	727	Homo sapiens	1:Experimental evidence at protein level	NADH-ubiquinone oxidoreductase 75 kDa subunit, mitochondrial	1	0.999	144	144	144	1	4	3	1	7	3	3	10	11	6	9	5	6	16	12	10	13	15	1	1	2	2	2	1	1	4	3	1	7	3	3	10	11	6	9	5	6
sp|P28340|DPOD1_HUMAN	P28340	DPOD1_HUMAN	POLD1	1107	Homo sapiens	1:Experimental evidence at protein level	DNA polymerase delta catalytic subunit	1	0.999	357	357	357	14	9	12	17	17	23	17	13	16	8	5	7	11	15	17	12	21	18	12	16	16	26	19	16	14	9	12	17	17	23	17	13	16	8	5	7	11
sp|P28347|TEAD1_HUMAN	P28347	TEAD1_HUMAN	TEAD1	426	Homo sapiens	1:Experimental evidence at protein level	Transcriptional enhancer factor TEF-1	1	0.999	182	110	182	0	0	0	0	1	0	22	17	16	1	3	3	11	9	10	15	14	14	10	9	3	12	7	5	0	0	0	0	1	0	13	11	10	1	1	1	6
sp|P28370|SMCA1_HUMAN	P28370	SMCA1_HUMAN	SMARCA1	1054	Homo sapiens	1:Experimental evidence at protein level	Probable global transcription activator SNF2L1	1	0.999	70	70	191	1	1	0	1	0	0	5	6	5	1	2	1	4	4	4	4	4	5	4	3	5	2	3	5	1	1	0	1	0	0	5	6	5	1	2	1	4
sp|P28482|MK01_HUMAN	P28482	MK01_HUMAN	MAPK1	360	Homo sapiens	1:Experimental evidence at protein level	Mitogen-activated protein kinase 1	1	0.999	548	326	548	28	31	36	25	24	25	24	23	21	18	28	23	14	25	23	24	24	20	15	19	20	25	19	14	19	20	25	17	14	16	14	13	12	8	18	15	6
sp|P28702|RXRB_HUMAN	P28702	RXRB_HUMAN	RXRB	533	Homo sapiens	1:Experimental evidence at protein level	Retinoic acid receptor RXR-beta	1	0.999	89	89	244	1	2	1	2	2	2	5	6	3	0	1	2	3	5	3	3	3	3	7	8	8	7	6	6	1	2	1	2	2	2	5	6	3	0	1	2	3
sp|P28715|ERCC5_HUMAN	P28715	ERCC5_HUMAN	ERCC5	1186	Homo sapiens	1:Experimental evidence at protein level	DNA excision repair protein ERCC-5	1	0.999	171	171	171	10	11	8	13	12	15	6	6	3	0	1	1	1	2	5	3	2	3	13	8	11	13	13	11	10	11	8	13	12	15	6	6	3	0	1	1	1
sp|P28749|RBL1_HUMAN	P28749	RBL1_HUMAN	RBL1	1068	Homo sapiens	1:Experimental evidence at protein level	Retinoblastoma-like protein 1	1	0.999	53	53	53	2	1	1	0	2	0	5	6	5	3	2	2	1	4	5	1	2	3	2	3	0	1	1	1	2	1	1	0	2	0	5	6	5	3	2	2	1
sp|P28799|GRN_HUMAN	P28799	GRN_HUMAN	GRN	593	Homo sapiens	1:Experimental evidence at protein level	Progranulin	1	0.999	26	26	26	1	0	2	0	1	0	2	3	1	0	0	0	3	3	1	3	2	1	2	0	0	1	0	0	1	0	2	0	1	0	2	3	1	0	0	0	3
sp|P28838|AMPL_HUMAN	P28838	AMPL_HUMAN	LAP3	519	Homo sapiens	1:Experimental evidence at protein level	Cytosol aminopeptidase	1	0.999	23	23	23	1	1	2	1	0	0	0	0	0	0	1	0	2	2	0	3	0	0	1	2	2	2	2	1	1	1	2	1	0	0	0	0	0	0	1	0	2
sp|P29083|T2EA_HUMAN	P29083	T2EA_HUMAN	GTF2E1	439	Homo sapiens	1:Experimental evidence at protein level	General transcription factor IIE subunit 1	1	0.999	31	31	31	1	1	2	1	1	0	0	4	1	0	0	1	0	0	3	1	3	2	2	2	1	1	3	1	1	1	2	1	1	0	0	4	1	0	0	1	0
sp|P29084|T2EB_HUMAN	P29084	T2EB_HUMAN	GTF2E2	291	Homo sapiens	1:Experimental evidence at protein level	Transcription initiation factor IIE subunit beta	1	0.999	49	49	49	1	0	0	1	0	1	0	2	1	1	1	0	2	1	1	4	0	4	6	1	5	3	9	5	1	0	0	1	0	1	0	2	1	1	1	0	2
sp|P29122|PCSK6_HUMAN	P29122	PCSK6_HUMAN	PCSK6	969	Homo sapiens	1:Experimental evidence at protein level	Proprotein convertase subtilisin/kexin type 6	0.9585	0.9989	1	1	1	0	0	0	0	0	0	0	0	1	0	0	0	0	0	0	0	0	0	0	0	0	0	0	0	0	0	0	0	0	0	0	0	1	0	0	0	0
sp|P29144|TPP2_HUMAN	P29144	TPP2_HUMAN	TPP2	1249	Homo sapiens	1:Experimental evidence at protein level	Tripeptidyl-peptidase 2	1	0.999	93	93	93	12	9	7	7	5	8	0	0	0	0	0	0	0	0	0	0	0	0	9	6	5	7	8	10	12	9	7	7	5	8	0	0	0	0	0	0	0
sp|P29317|EPHA2_HUMAN	P29317	EPHA2_HUMAN	EPHA2	976	Homo sapiens	1:Experimental evidence at protein level	Ephrin type-A receptor 2	0.9627	0.999	5	5	5	0	0	0	1	1	2	0	0	0	0	0	0	0	0	0	0	0	0	0	0	0	1	0	0	0	0	0	1	1	2	0	0	0	0	0	0	0
sp|P29353|SHC1_HUMAN	P29353	SHC1_HUMAN	SHC1	583	Homo sapiens	1:Experimental evidence at protein level	SHC-transforming protein 1	1	0.999	52	52	52	3	10	6	3	6	8	0	2	4	1	1	1	0	2	0	0	1	0	0	0	0	1	2	1	3	10	6	3	6	8	0	2	4	1	1	1	0
sp|P29374|ARI4A_HUMAN	P29374	ARI4A_HUMAN	ARID4A	1257	Homo sapiens	1:Experimental evidence at protein level	AT-rich interactive domain-containing protein 4A	1	0.999	5	5	7	0	0	0	0	0	0	2	0	0	0	0	0	0	1	0	1	0	1	0	0	0	0	0	0	0	0	0	0	0	0	2	0	0	0	0	0	0
sp|P29375|KDM5A_HUMAN	P29375	KDM5A_HUMAN	KDM5A	1690	Homo sapiens	1:Experimental evidence at protein level	Lysine-specific demethylase 5A	1	0.999	382	349	382	3	7	14	11	16	16	25	23	30	2	5	5	21	24	13	40	42	31	7	9	7	15	9	7	3	6	12	11	16	13	23	21	28	2	5	5	19
sp|P29401|TKT_HUMAN	P29401	TKT_HUMAN	TKT	623	Homo sapiens	1:Experimental evidence at protein level	Transketolase	1	0.999	112	112	112	10	5	11	3	3	3	2	2	0	4	3	0	3	0	0	4	3	3	8	8	8	12	9	8	10	5	11	3	3	3	2	2	0	4	3	0	3
sp|P29558|RBMS1_HUMAN	P29558	RBMS1_HUMAN	RBMS1	406	Homo sapiens	1:Experimental evidence at protein level	RNA-binding motif, single-stranded-interacting protein 1	1	0.999	50	38	50	1	1	1	1	0	1	2	0	1	9	12	12	1	2	1	1	0	1	1	0	1	1	0	0	1	0	1	1	0	1	2	0	1	8	9	7	1
sp|P29590|PML_HUMAN	P29590	PML_HUMAN	PML	882	Homo sapiens	1:Experimental evidence at protein level	Protein PML	1	0.999	30	30	30	1	2	3	0	2	3	3	2	1	2	1	0	0	0	1	1	2	3	0	2	1	0	0	0	1	2	3	0	2	3	3	2	1	2	1	0	0
sp|P29597|TYK2_HUMAN	P29597	TYK2_HUMAN	TYK2	1187	Homo sapiens	1:Experimental evidence at protein level	Non-receptor tyrosine-protein kinase TYK2	0.9613	0.999	3	3	3	2	0	0	0	0	1	0	0	0	0	0	0	0	0	0	0	0	0	0	0	0	0	0	0	2	0	0	0	0	1	0	0	0	0	0	0	0
sp|P29692|EF1D_HUMAN	P29692	EF1D_HUMAN	EEF1D	281	Homo sapiens	1:Experimental evidence at protein level	Elongation factor 1-delta	1	0.999	185	185	185	13	8	18	9	14	13	2	5	5	3	5	4	6	11	4	5	7	5	7	8	10	8	7	8	13	8	18	9	14	13	2	5	5	3	5	4	6
sp|P29966|MARCS_HUMAN	P29966	MARCS_HUMAN	MARCKS	332	Homo sapiens	1:Experimental evidence at protein level	Myristoylated alanine-rich C-kinase substrate	1	0.999	112	112	112	9	5	5	7	12	7	0	3	0	7	9	0	2	3	9	1	1	5	2	2	4	11	6	2	9	5	5	7	12	7	0	3	0	7	9	0	2
sp|P29992|GNA11_HUMAN	P29992	GNA11_HUMAN	GNA11	359	Homo sapiens	1:Experimental evidence at protein level	Guanine nucleotide-binding protein subunit alpha-11	0.9726	0.999	9	8	9	3	0	0	0	0	0	0	0	0	0	0	0	0	0	0	0	0	0	0	1	1	0	1	3	3	0	0	0	0	0	0	0	0	0	0	0	0
sp|P30040|ERP29_HUMAN	P30040	ERP29_HUMAN	ERP29	261	Homo sapiens	1:Experimental evidence at protein level	Endoplasmic reticulum resident protein 29	1	0.999	2	2	2	0	0	0	0	0	0	0	0	0	0	0	0	1	1	0	0	0	0	0	0	0	0	0	0	0	0	0	0	0	0	0	0	0	0	0	0	1
sp|P30041|PRDX6_HUMAN	P30041	PRDX6_HUMAN	PRDX6	224	Homo sapiens	1:Experimental evidence at protein level	Peroxiredoxin-6	1	0.999	416	416	416	20	27	20	16	16	15	18	17	17	14	16	18	19	22	12	17	15	16	22	19	18	18	14	10	20	27	20	16	16	15	18	17	17	14	16	18	19
sp|P30044|PRDX5_HUMAN	P30044	PRDX5_HUMAN	PRDX5	214	Homo sapiens	1:Experimental evidence at protein level	Peroxiredoxin-5, mitochondrial	0.9557	0.9988	1	1	1	0	0	0	0	0	0	0	0	0	0	0	0	1	0	0	0	0	0	0	0	0	0	0	0	0	0	0	0	0	0	0	0	0	0	0	0	1
sp|P30048|PRDX3_HUMAN	P30048	PRDX3_HUMAN	PRDX3	256	Homo sapiens	1:Experimental evidence at protein level	Thioredoxin-dependent peroxide reductase, mitochondrial	1	0.999	94	94	94	2	2	5	2	5	2	2	1	3	7	4	6	9	9	6	5	4	2	3	2	2	4	5	2	2	2	5	2	5	2	2	1	3	7	4	6	9
sp|P30049|ATPD_HUMAN	P30049	ATPD_HUMAN	ATP5F1D	168	Homo sapiens	1:Experimental evidence at protein level	ATP synthase subunit delta, mitochondrial	1	0.999	34	34	34	1	1	1	1	1	1	0	1	2	2	3	0	2	3	1	2	2	1	1	1	1	2	1	3	1	1	1	1	1	1	0	1	2	2	3	0	2
sp|P30050|RL12_HUMAN	P30050	RL12_HUMAN	RPL12	165	Homo sapiens	1:Experimental evidence at protein level	Large ribosomal subunit protein uL11	1	0.999	563	563	563	13	20	22	21	21	19	32	27	37	19	23	24	33	33	33	34	34	27	13	16	16	15	18	13	13	20	22	21	21	19	32	27	37	19	23	24	33
sp|P30084|ECHM_HUMAN	P30084	ECHM_HUMAN	ECHS1	290	Homo sapiens	1:Experimental evidence at protein level	Enoyl-CoA hydratase, mitochondrial	1	0.999	84	84	84	1	3	5	4	3	4	0	1	4	6	4	2	8	5	1	7	0	2	2	4	5	4	6	3	1	3	5	4	3	4	0	1	4	6	4	2	8
sp|P30086|PEBP1_HUMAN	P30086	PEBP1_HUMAN	PEBP1	187	Homo sapiens	1:Experimental evidence at protein level	Phosphatidylethanolamine-binding protein 1	1	0.999	85	85	85	5	4	4	2	3	2	4	3	2	3	5	1	11	6	6	4	2	6	3	2	2	2	2	1	5	4	4	2	3	2	4	3	2	3	5	1	11
sp|P30101|PDIA3_HUMAN	P30101	PDIA3_HUMAN	PDIA3	505	Homo sapiens	1:Experimental evidence at protein level	Protein disulfide-isomerase A3	1	0.999	99	99	99	0	0	3	1	3	0	1	0	0	13	8	1	26	15	7	10	2	4	0	0	0	2	3	0	0	0	3	1	3	0	1	0	0	13	8	1	26
sp|P30153|2AAA_HUMAN	P30153	2AAA_HUMAN	PPP2R1A	589	Homo sapiens	1:Experimental evidence at protein level	Serine/threonine-protein phosphatase 2A 65 kDa regulatory subunit A alpha isoform	1	0.999	531	389	531	25	27	24	32	31	38	8	19	7	30	20	12	14	16	22	13	15	24	21	23	22	33	29	26	18	18	15	25	23	29	6	14	5	19	16	8	8
sp|P30154|2AAB_HUMAN	P30154	2AAB_HUMAN	PPP2R1B	601	Homo sapiens	1:Experimental evidence at protein level	Serine/threonine-protein phosphatase 2A 65 kDa regulatory subunit A beta isoform	0.9943	0.999	4	4	146	0	1	0	0	1	1	0	0	0	0	0	0	0	0	0	0	0	0	0	0	0	0	1	0	0	1	0	0	1	1	0	0	0	0	0	0	0
sp|P30260|CDC27_HUMAN	P30260	CDC27_HUMAN	CDC27	824	Homo sapiens	1:Experimental evidence at protein level	Cell division cycle protein 27 homolog	1	0.999	238	238	238	6	11	15	10	14	16	9	9	8	4	6	7	8	9	7	7	11	19	7	8	13	12	10	12	6	11	15	10	14	16	9	9	8	4	6	7	8
sp|P30291|WEE1_HUMAN	P30291	WEE1_HUMAN	WEE1	646	Homo sapiens	1:Experimental evidence at protein level	Wee1-like protein kinase	1	0.999	61	61	61	2	4	3	1	3	5	5	3	4	2	3	3	0	0	3	3	2	2	2	2	1	2	2	4	2	4	3	1	3	5	5	3	4	2	3	3	0
sp|P30307|MPIP3_HUMAN	P30307	MPIP3_HUMAN	CDC25C	473	Homo sapiens	1:Experimental evidence at protein level	M-phase inducer phosphatase 3	1	0.999	3	3	3	0	0	1	0	0	1	0	0	0	0	0	0	0	0	0	0	0	0	0	1	0	0	0	0	0	0	1	0	0	1	0	0	0	0	0	0	0
sp|P30405|PPIF_HUMAN	P30405	PPIF_HUMAN	PPIF	207	Homo sapiens	1:Experimental evidence at protein level	Peptidyl-prolyl cis-trans isomerase F, mitochondrial	1	0.999	6	6	6	0	0	0	0	0	0	0	0	0	0	0	0	4	2	0	0	0	0	0	0	0	0	0	0	0	0	0	0	0	0	0	0	0	0	0	0	4
sp|P30419|NMT1_HUMAN	P30419	NMT1_HUMAN	NMT1	496	Homo sapiens	1:Experimental evidence at protein level	Glycylpeptide N-tetradecanoyltransferase 1	1	0.999	233	194	233	17	18	14	10	12	13	6	9	8	5	7	4	10	8	15	13	7	10	10	9	9	5	9	5	15	16	13	9	11	10	5	8	6	3	4	3	8
sp|P30519|HMOX2_HUMAN	P30519	HMOX2_HUMAN	HMOX2	316	Homo sapiens	1:Experimental evidence at protein level	Heme oxygenase 2	1	0.999	100	100	100	5	5	4	4	5	7	0	1	0	3	5	0	0	0	1	0	0	6	10	6	5	13	11	9	5	5	4	4	5	7	0	1	0	3	5	0	0
sp|P30520|PURA2_HUMAN	P30520	PURA2_HUMAN	ADSS2	456	Homo sapiens	1:Experimental evidence at protein level	Adenylosuccinate synthetase isozyme 2	1	0.999	57	57	57	6	2	7	2	0	2	0	1	1	1	2	0	0	2	0	1	2	0	3	5	4	5	8	3	6	2	7	2	0	2	0	1	1	1	2	0	0
sp|P30533|AMRP_HUMAN	P30533	AMRP_HUMAN	LRPAP1	357	Homo sapiens	1:Experimental evidence at protein level	Alpha-2-macroglobulin receptor-associated protein	0.9985	0.9973	2	2	2	0	0	0	0	0	0	0	0	0	0	0	0	0	0	0	2	0	0	0	0	0	0	0	0	0	0	0	0	0	0	0	0	0	0	0	0	0
sp|P30566|PUR8_HUMAN	P30566	PUR8_HUMAN	ADSL	484	Homo sapiens	1:Experimental evidence at protein level	Adenylosuccinate lyase	1	0.999	126	126	126	9	11	12	7	6	7	2	5	6	4	5	5	7	3	2	2	3	2	5	4	3	6	6	4	9	11	12	7	6	7	2	5	6	4	5	5	7
sp|P30622|CLIP1_HUMAN	P30622	CLIP1_HUMAN	CLIP1	1438	Homo sapiens	1:Experimental evidence at protein level	CAP-Gly domain-containing linker protein 1	1	0.999	6	6	6	1	1	1	2	0	0	0	0	1	0	0	0	0	0	0	0	0	0	0	0	0	0	0	0	1	1	1	2	0	0	0	0	1	0	0	0	0
sp|P30626|SORCN_HUMAN	P30626	SORCN_HUMAN	SRI	198	Homo sapiens	1:Experimental evidence at protein level	Sorcin	0.9356	0.9982	1	1	1	0	0	0	0	0	0	0	0	0	0	0	0	0	0	1	0	0	0	0	0	0	0	0	0	0	0	0	0	0	0	0	0	0	0	0	0	0
sp|P30825|CTR1_HUMAN	P30825	CTR1_HUMAN	SLC7A1	629	Homo sapiens	1:Experimental evidence at protein level	High affinity cationic amino acid transporter 1	0.9627	0.999	4	4	4	0	0	2	0	0	0	0	0	0	1	1	0	0	0	0	0	0	0	0	0	0	0	0	0	0	0	2	0	0	0	0	0	0	1	1	0	0
sp|P30837|AL1B1_HUMAN	P30837	AL1B1_HUMAN	ALDH1B1	517	Homo sapiens	1:Experimental evidence at protein level	Aldehyde dehydrogenase X, mitochondrial	0.9626	0.999	1	1	1	0	0	0	0	0	0	0	0	0	0	0	0	0	1	0	0	0	0	0	0	0	0	0	0	0	0	0	0	0	0	0	0	0	0	0	0	0
sp|P30876|RPB2_HUMAN	P30876	RPB2_HUMAN	POLR2B	1174	Homo sapiens	1:Experimental evidence at protein level	DNA-directed RNA polymerase II subunit RPB2	1	0.999	759	759	759	35	42	45	47	46	51	16	27	23	29	26	24	15	24	24	28	30	31	34	34	29	33	30	36	35	42	45	47	46	51	16	27	23	29	26	24	15
sp|P31040|SDHA_HUMAN	P31040	SDHA_HUMAN	SDHA	664	Homo sapiens	1:Experimental evidence at protein level	Succinate dehydrogenase [ubiquinone] flavoprotein subunit, mitochondrial	1	0.999	155	155	155	7	5	8	1	11	10	2	2	3	11	10	2	4	17	10	4	9	7	5	3	7	7	6	4	7	5	8	1	11	10	2	2	3	11	10	2	4
sp|P31146|COR1A_HUMAN	P31146	COR1A_HUMAN	CORO1A	461	Homo sapiens	1:Experimental evidence at protein level	Coronin-1A	0.9503	0.9987	1	1	1	0	0	1	0	0	0	0	0	0	0	0	0	0	0	0	0	0	0	0	0	0	0	0	0	0	0	1	0	0	0	0	0	0	0	0	0	0
sp|P31151|S10A7_HUMAN	P31151	S10A7_HUMAN	S100A7	101	Homo sapiens	1:Experimental evidence at protein level	Protein S100-A7	1	0.999	3	2	3	0	0	0	0	0	0	0	0	0	0	0	1	2	0	0	0	0	0	0	0	0	0	0	0	0	0	0	0	0	0	0	0	0	0	0	1	1
sp|P31152|MK04_HUMAN	P31152	MK04_HUMAN	MAPK4	587	Homo sapiens	1:Experimental evidence at protein level	Mitogen-activated protein kinase 4	1	0.999	14	14	42	1	3	1	1	0	0	1	1	1	0	1	0	0	1	0	0	1	0	0	0	1	1	0	0	1	3	1	1	0	0	1	1	1	0	1	0	0
sp|P31153|METK2_HUMAN	P31153	METK2_HUMAN	MAT2A	395	Homo sapiens	1:Experimental evidence at protein level	S-adenosylmethionine synthase isoform type-2	1	0.999	117	85	117	3	7	4	3	7	4	1	6	4	6	6	4	7	4	10	9	5	6	3	5	3	6	3	1	1	5	3	2	5	3	0	4	3	5	5	3	6
sp|P31249|HXD3_HUMAN	P31249	HXD3_HUMAN	HOXD3	432	Homo sapiens	1:Experimental evidence at protein level	Homeobox protein Hox-D3	1	0.999	24	21	24	0	0	0	0	0	0	1	2	2	0	0	0	0	4	3	3	2	3	1	1	0	1	1	0	0	0	0	0	0	0	1	2	2	0	0	0	0
sp|P31260|HXA10_HUMAN	P31260	HXA10_HUMAN	HOXA10	410	Homo sapiens	1:Experimental evidence at protein level	Homeobox protein Hox-A10	1	0.999	40	40	44	0	0	0	0	0	0	4	0	8	0	0	0	2	10	2	2	10	2	0	0	0	0	0	0	0	0	0	0	0	0	4	0	8	0	0	0	2
sp|P31269|HXA9_HUMAN	P31269	HXA9_HUMAN	HOXA9	272	Homo sapiens	1:Experimental evidence at protein level	Homeobox protein Hox-A9	1	0.999	10	10	14	0	0	0	0	0	0	2	0	1	0	0	0	1	2	1	0	1	2	0	0	0	0	0	0	0	0	0	0	0	0	2	0	1	0	0	0	1
sp|P31270|HXA11_HUMAN	P31270	HXA11_HUMAN	HOXA11	313	Homo sapiens	2:Experimental evidence at transcript level	Homeobox protein Hox-A11	1	0.999	32	32	32	0	0	0	0	0	0	1	1	3	1	1	1	1	1	1	3	4	1	2	3	3	1	3	1	0	0	0	0	0	0	1	1	3	1	1	1	1
sp|P31273|HXC8_HUMAN	P31273	HXC8_HUMAN	HOXC8	242	Homo sapiens	1:Experimental evidence at protein level	Homeobox protein Hox-C8	1	0.999	15	14	25	0	0	0	0	0	0	3	1	1	1	2	0	0	1	1	2	1	2	0	0	0	0	0	0	0	0	0	0	0	0	3	1	1	0	2	0	0
sp|P31274|HXC9_HUMAN	P31274	HXC9_HUMAN	HOXC9	260	Homo sapiens	1:Experimental evidence at protein level	Homeobox protein Hox-C9	1	0.999	79	79	83	0	0	0	0	0	0	7	7	6	3	1	2	6	7	8	2	4	5	5	3	5	1	5	2	0	0	0	0	0	0	7	7	6	3	1	2	6
sp|P31277|HXD11_HUMAN	P31277	HXD11_HUMAN	HOXD11	338	Homo sapiens	3:Protein inferred from homology	Homeobox protein Hox-D11	1	0.999	51	46	51	0	0	0	0	0	0	6	1	7	2	1	3	6	5	2	2	7	1	1	2	2	1	1	1	0	0	0	0	0	0	5	1	6	2	1	3	6
sp|P31314|TLX1_HUMAN	P31314	TLX1_HUMAN	TLX1	330	Homo sapiens	1:Experimental evidence at protein level	T-cell leukemia homeobox protein 1	0.9627	0.999	12	12	12	0	0	0	0	0	0	2	1	1	0	0	0	1	1	2	2	1	1	0	0	0	0	0	0	0	0	0	0	0	0	2	1	1	0	0	0	1
sp|P31321|KAP1_HUMAN	P31321	KAP1_HUMAN	PRKAR1B	381	Homo sapiens	1:Experimental evidence at protein level	cAMP-dependent protein kinase type I-beta regulatory subunit	1	0.999	51	51	56	5	4	5	8	4	4	0	1	0	0	0	0	0	0	0	0	0	0	2	3	2	5	5	3	5	4	5	8	4	4	0	1	0	0	0	0	0
sp|P31323|KAP3_HUMAN	P31323	KAP3_HUMAN	PRKAR2B	418	Homo sapiens	1:Experimental evidence at protein level	cAMP-dependent protein kinase type II-beta regulatory subunit	0.9943	0.999	36	36	90	1	1	1	4	4	4	0	0	0	0	0	0	0	0	0	0	0	0	5	3	2	2	4	5	1	1	1	4	4	4	0	0	0	0	0	0	0
sp|P31327|CPSM_HUMAN	P31327	CPSM_HUMAN	CPS1	1500	Homo sapiens	1:Experimental evidence at protein level	Carbamoyl-phosphate synthase [ammonia], mitochondrial	0.9774	0.9989	4	4	4	0	1	0	0	0	0	0	0	0	1	0	0	0	0	2	0	0	0	0	0	0	0	0	0	0	1	0	0	0	0	0	0	0	1	0	0	0
sp|P31350|RIR2_HUMAN	P31350	RIR2_HUMAN	RRM2	389	Homo sapiens	1:Experimental evidence at protein level	Ribonucleoside-diphosphate reductase subunit M2	1	0.999	93	93	93	4	4	4	4	5	6	3	2	3	4	3	3	1	3	5	4	3	4	5	6	3	4	5	5	4	4	4	4	5	6	3	2	3	4	3	3	1
sp|P31483|TIA1_HUMAN	P31483	TIA1_HUMAN	TIA1	386	Homo sapiens	1:Experimental evidence at protein level	Cytotoxic granule associated RNA binding protein TIA1	1	0.999	11	11	32	0	0	0	0	0	0	0	0	0	4	4	3	0	0	0	0	0	0	0	0	0	0	0	0	0	0	0	0	0	0	0	0	0	4	4	3	0
sp|P31629|ZEP2_HUMAN	P31629	ZEP2_HUMAN	HIVEP2	2446	Homo sapiens	1:Experimental evidence at protein level	Transcription factor HIVEP2	1	0.999	323	321	332	2	3	6	7	7	9	24	29	29	11	10	10	32	23	29	17	21	22	8	3	2	9	6	4	2	3	6	7	7	9	24	29	29	11	10	10	32
sp|P31689|DNJA1_HUMAN	P31689	DNJA1_HUMAN	DNAJA1	397	Homo sapiens	1:Experimental evidence at protein level	DnaJ homolog subfamily A member 1	1	0.999	378	378	378	19	22	17	20	20	20	15	12	9	14	13	9	13	15	11	17	16	16	18	16	18	12	16	20	19	22	17	20	20	20	15	12	9	14	13	9	13
sp|P31749|AKT1_HUMAN	P31749	AKT1_HUMAN	AKT1	480	Homo sapiens	1:Experimental evidence at protein level	RAC-alpha serine/threonine-protein kinase	0.9702	0.999	7	7	12	1	0	1	0	0	0	0	0	0	0	0	0	0	0	0	0	0	0	1	1	1	1	0	1	1	0	1	0	0	0	0	0	0	0	0	0	0
sp|P31751|AKT2_HUMAN	P31751	AKT2_HUMAN	AKT2	481	Homo sapiens	1:Experimental evidence at protein level	RAC-beta serine/threonine-protein kinase	1	0.999	44	39	44	2	2	1	1	1	2	1	2	2	2	3	2	2	2	1	2	3	1	1	2	3	2	3	1	2	2	1	1	1	2	1	2	1	2	3	2	1
sp|P31930|QCR1_HUMAN	P31930	QCR1_HUMAN	UQCRC1	480	Homo sapiens	1:Experimental evidence at protein level	Cytochrome b-c1 complex subunit 1, mitochondrial	1	0.999	115	115	115	4	2	3	3	5	6	0	3	1	4	9	1	4	10	10	4	11	10	3	2	2	6	6	6	4	2	3	3	5	6	0	3	1	4	9	1	4
sp|P31939|PUR9_HUMAN	P31939	PUR9_HUMAN	ATIC	592	Homo sapiens	1:Experimental evidence at protein level	Bifunctional purine biosynthesis protein ATIC	1	0.999	85	85	85	4	4	7	6	7	6	0	0	0	8	3	2	7	3	1	4	2	1	4	4	4	3	4	1	4	4	7	6	7	6	0	0	0	8	3	2	7
sp|P31942|HNRH3_HUMAN	P31942	HNRH3_HUMAN	HNRNPH3	346	Homo sapiens	1:Experimental evidence at protein level	Heterogeneous nuclear ribonucleoprotein H3	1	0.999	82	82	83	2	1	1	3	6	3	2	1	2	9	10	4	2	6	7	1	3	5	0	0	0	6	5	3	2	1	1	3	6	3	2	1	2	9	10	4	2
sp|P31943|HNRH1_HUMAN	P31943	HNRH1_HUMAN	HNRNPH1	449	Homo sapiens	1:Experimental evidence at protein level	Heterogeneous nuclear ribonucleoprotein H	1	0.999	652	256	652	16	20	23	13	21	14	26	30	37	49	58	50	30	35	28	23	36	26	19	21	18	23	20	16	4	5	7	5	9	3	11	16	15	20	25	21	11
sp|P31944|CASPE_HUMAN	P31944	CASPE_HUMAN	CASP14	242	Homo sapiens	1:Experimental evidence at protein level	Caspase-14	1	0.999	6	6	6	0	0	0	0	0	0	0	0	0	0	0	0	0	6	0	0	0	0	0	0	0	0	0	0	0	0	0	0	0	0	0	0	0	0	0	0	0
sp|P31946|1433B_HUMAN	P31946	1433B_HUMAN	YWHAB	246	Homo sapiens	1:Experimental evidence at protein level	14-3-3 protein beta/alpha	1	0.999	308	307	429	15	15	16	12	14	13	8	8	12	10	15	11	12	14	11	13	11	11	13	16	10	15	16	17	15	15	16	12	14	13	8	8	11	10	15	11	12
sp|P31948|STIP1_HUMAN	P31948	STIP1_HUMAN	STIP1	543	Homo sapiens	1:Experimental evidence at protein level	Stress-induced-phosphoprotein 1	1	0.999	1375	1375	1375	74	88	95	57	65	53	27	36	33	33	42	39	43	46	42	54	66	58	84	74	69	73	62	62	74	88	95	57	65	53	27	36	33	33	42	39	43
sp|P31949|S10AB_HUMAN	P31949	S10AB_HUMAN	S100A11	105	Homo sapiens	1:Experimental evidence at protein level	Protein S100-A11	0.9627	0.999	11	11	11	0	0	1	0	0	0	0	0	0	1	1	1	0	0	0	1	1	0	1	1	1	1	1	0	0	0	1	0	0	0	0	0	0	1	1	1	0
sp|P32019|I5P2_HUMAN	P32019	I5P2_HUMAN	INPP5B	993	Homo sapiens	1:Experimental evidence at protein level	Type II inositol 1,4,5-trisphosphate 5-phosphatase	1	0.999	59	59	59	6	3	5	1	2	3	0	0	0	0	0	0	0	0	0	0	0	0	7	5	10	6	5	6	6	3	5	1	2	3	0	0	0	0	0	0	0
sp|P32119|PRDX2_HUMAN	P32119	PRDX2_HUMAN	PRDX2	198	Homo sapiens	1:Experimental evidence at protein level	Peroxiredoxin-2	1	0.999	237	237	241	14	14	16	15	13	14	3	5	5	8	5	6	6	8	5	5	6	7	10	20	15	12	13	12	14	14	16	15	13	14	3	5	5	8	5	6	6
sp|P32189|GLPK_HUMAN	P32189	GLPK_HUMAN	GK	559	Homo sapiens	1:Experimental evidence at protein level	Glycerol kinase	1	0.999	133	9	133	7	2	6	5	7	6	3	7	9	3	2	2	3	8	7	5	5	9	10	7	6	5	3	6	0	0	0	0	0	0	1	0	1	0	0	0	1
sp|P32321|DCTD_HUMAN	P32321	DCTD_HUMAN	DCTD	178	Homo sapiens	1:Experimental evidence at protein level	Deoxycytidylate deaminase	1	0.999	24	24	24	2	1	1	2	1	1	0	0	0	1	0	0	0	0	0	1	1	0	3	2	4	1	2	1	2	1	1	2	1	1	0	0	0	1	0	0	0
sp|P32322|P5CR1_HUMAN	P32322	P5CR1_HUMAN	PYCR1	319	Homo sapiens	1:Experimental evidence at protein level	Pyrroline-5-carboxylate reductase 1, mitochondrial	1	0.999	62	62	62	4	4	3	4	5	5	1	1	0	1	0	0	0	1	2	2	1	2	3	4	3	4	7	5	4	4	3	4	5	5	1	1	0	1	0	0	0
sp|P32519|ELF1_HUMAN	P32519	ELF1_HUMAN	ELF1	619	Homo sapiens	1:Experimental evidence at protein level	ETS-related transcription factor Elf-1	1	0.999	136	136	138	5	2	7	3	3	4	5	7	5	4	2	1	7	6	7	10	9	8	5	6	5	11	8	6	5	2	7	3	3	4	5	7	5	4	2	1	7
sp|P32780|TF2H1_HUMAN	P32780	TF2H1_HUMAN	GTF2H1	548	Homo sapiens	1:Experimental evidence at protein level	General transcription factor IIH subunit 1	1	0.999	24	24	24	0	1	1	0	1	3	0	1	0	0	0	0	1	0	1	0	0	0	2	0	2	5	1	5	0	1	1	0	1	3	0	1	0	0	0	0	1
sp|P32969|RL9_HUMAN	P32969	RL9_HUMAN	RPL9	192	Homo sapiens	1:Experimental evidence at protein level	Large ribosomal subunit protein uL6	1	0.999	536	536	536	26	19	23	16	16	14	28	24	22	24	29	29	25	24	21	32	26	27	18	19	22	21	16	15	26	19	23	16	16	14	28	24	22	24	29	29	25
sp|P33176|KINH_HUMAN	P33176	KINH_HUMAN	KIF5B	963	Homo sapiens	1:Experimental evidence at protein level	Kinesin-1 heavy chain	1	0.999	731	657	731	58	54	54	54	52	48	12	14	9	22	27	20	16	12	14	21	16	22	34	35	34	37	34	32	48	48	44	49	49	44	12	13	9	22	27	20	13
sp|P33240|CSTF2_HUMAN	P33240	CSTF2_HUMAN	CSTF2	577	Homo sapiens	1:Experimental evidence at protein level	Cleavage stimulation factor subunit 2	1	0.999	256	256	538	8	9	14	8	12	7	12	8	11	11	15	13	14	10	9	9	10	7	13	16	11	8	11	10	8	9	14	8	12	7	12	8	11	11	15	13	14
sp|P33316|DUT_HUMAN	P33316	DUT_HUMAN	DUT	252	Homo sapiens	1:Experimental evidence at protein level	Deoxyuridine 5'-triphosphate nucleotidohydrolase, mitochondrial	1	0.999	32	32	32	2	1	3	0	0	0	1	1	1	0	2	2	2	3	3	2	1	2	2	1	1	1	1	0	2	1	3	0	0	0	1	1	1	0	2	2	2
sp|P33527|MRP1_HUMAN	P33527	MRP1_HUMAN	ABCC1	1531	Homo sapiens	1:Experimental evidence at protein level	Multidrug resistance-associated protein 1	1	0.999	47	47	47	3	2	3	2	1	2	2	1	1	5	2	1	0	0	3	1	4	4	3	2	1	1	2	1	3	2	3	2	1	2	2	1	1	5	2	1	0
sp|P33947|ERD22_HUMAN	P33947	ERD22_HUMAN	KDELR2	212	Homo sapiens	1:Experimental evidence at protein level	ER lumen protein-retaining receptor 2	1	0.999	26	26	26	1	1	1	1	1	0	2	1	2	0	1	1	2	1	1	3	1	1	1	1	1	2	0	0	1	1	1	1	1	0	2	1	2	0	1	1	2
sp|P33981|TTK_HUMAN	P33981	TTK_HUMAN	TTK	857	Homo sapiens	1:Experimental evidence at protein level	Dual specificity protein kinase TTK	1	0.999	319	319	319	19	12	16	16	18	12	9	14	11	11	14	8	8	5	7	9	8	8	22	17	22	18	17	18	19	12	16	16	18	12	9	14	11	11	14	8	8
sp|P33991|MCM4_HUMAN	P33991	MCM4_HUMAN	MCM4	863	Homo sapiens	1:Experimental evidence at protein level	DNA replication licensing factor MCM4	1	0.999	1393	1393	1393	52	51	60	40	41	41	55	68	59	52	56	52	52	44	53	73	57	61	78	72	84	67	66	59	52	51	60	40	41	41	55	68	59	52	56	52	52
sp|P33992|MCM5_HUMAN	P33992	MCM5_HUMAN	MCM5	734	Homo sapiens	1:Experimental evidence at protein level	DNA replication licensing factor MCM5	1	0.999	266	266	266	10	10	18	5	12	9	9	11	8	9	11	9	10	9	14	18	13	14	15	10	8	12	12	10	10	10	18	5	12	9	9	11	8	9	11	9	10
sp|P33993|MCM7_HUMAN	P33993	MCM7_HUMAN	MCM7	719	Homo sapiens	1:Experimental evidence at protein level	DNA replication licensing factor MCM7	1	0.999	814	814	814	39	34	34	20	25	25	31	41	35	29	33	23	33	37	33	33	39	29	44	49	41	33	43	31	39	34	34	20	25	25	31	41	35	29	33	23	33
sp|P34896|GLYC_HUMAN	P34896	GLYC_HUMAN	SHMT1	483	Homo sapiens	1:Experimental evidence at protein level	Serine hydroxymethyltransferase, cytosolic	1	0.999	12	12	20	0	0	2	0	0	0	0	0	0	0	0	0	1	0	0	1	1	1	1	2	1	0	1	1	0	0	2	0	0	0	0	0	0	0	0	0	1
sp|P34897|GLYM_HUMAN	P34897	GLYM_HUMAN	SHMT2	504	Homo sapiens	1:Experimental evidence at protein level	Serine hydroxymethyltransferase, mitochondrial	1	0.999	115	107	115	3	6	6	8	7	5	0	0	2	10	9	2	12	9	5	7	3	4	3	2	1	5	5	1	3	6	6	8	7	5	0	0	2	10	8	2	11
sp|P34931|HS71L_HUMAN	P34931	HS71L_HUMAN	HSPA1L	641	Homo sapiens	1:Experimental evidence at protein level	Heat shock 70 kDa protein 1-like	1	0.999	59	59	2311	4	2	2	2	4	3	3	1	3	2	4	2	2	3	1	3	3	2	4	2	2	1	1	3	4	2	2	2	4	3	3	1	3	2	4	2	2
sp|P34932|HSP74_HUMAN	P34932	HSP74_HUMAN	HSPA4	840	Homo sapiens	1:Experimental evidence at protein level	Heat shock 70 kDa protein 4	1	0.999	1147	1100	1199	48	55	51	30	38	36	29	60	33	63	60	41	53	37	55	53	51	60	48	44	46	64	48	44	47	54	49	28	36	35	27	56	31	60	57	37	50
sp|P34947|GRK5_HUMAN	P34947	GRK5_HUMAN	GRK5	590	Homo sapiens	1:Experimental evidence at protein level	G protein-coupled receptor kinase 5	0.9624	0.999	2	0	2	0	0	0	0	0	0	0	0	0	0	0	0	0	0	0	0	0	0	0	0	1	1	0	0	0	0	0	0	0	0	0	0	0	0	0	0	0
sp|P34949|MPI_HUMAN	P34949	MPI_HUMAN	MPI	423	Homo sapiens	1:Experimental evidence at protein level	Mannose-6-phosphate isomerase	1	0.999	5	5	5	0	0	0	0	1	0	0	0	0	1	0	0	0	0	0	0	1	0	1	0	0	1	0	0	0	0	0	0	1	0	0	0	0	1	0	0	0
sp|P35219|CAH8_HUMAN	P35219	CAH8_HUMAN	CA8	290	Homo sapiens	1:Experimental evidence at protein level	Carbonic anhydrase-related protein	0.9609	0.9989	2	2	2	0	0	0	0	0	0	0	0	0	0	0	0	0	0	0	0	0	0	1	0	1	0	0	0	0	0	0	0	0	0	0	0	0	0	0	0	0
sp|P35221|CTNA1_HUMAN	P35221	CTNA1_HUMAN	CTNNA1	906	Homo sapiens	1:Experimental evidence at protein level	Catenin alpha-1	1	0.999	183	124	183	8	10	11	11	14	13	4	3	1	13	9	5	3	4	5	4	2	4	9	13	10	10	10	7	5	7	8	8	10	11	1	2	0	8	6	3	2
sp|P35222|CTNB1_HUMAN	P35222	CTNB1_HUMAN	CTNNB1	781	Homo sapiens	1:Experimental evidence at protein level	Catenin beta-1	1	0.999	66	66	103	2	3	3	5	4	2	2	1	3	2	2	3	2	3	1	2	2	3	6	3	1	4	3	4	2	3	3	5	4	2	2	1	3	2	2	3	2
sp|P35226|BMI1_HUMAN	P35226	BMI1_HUMAN	BMI1	326	Homo sapiens	1:Experimental evidence at protein level	Polycomb complex protein BMI-1	1	0.999	119	119	119	2	2	4	2	4	3	10	5	10	4	3	2	5	5	5	11	9	6	4	7	5	4	4	3	2	2	4	2	4	3	10	5	10	4	3	2	5
sp|P35232|PHB1_HUMAN	P35232	PHB1_HUMAN	PHB1	272	Homo sapiens	1:Experimental evidence at protein level	Prohibitin 1	1	0.999	340	340	340	7	11	11	8	16	22	8	12	14	19	18	11	14	31	25	16	20	24	7	6	8	14	10	8	7	11	11	8	16	22	8	12	14	19	18	11	14
sp|P35240|MERL_HUMAN	P35240	MERL_HUMAN	NF2	595	Homo sapiens	1:Experimental evidence at protein level	Merlin	1	0.999	93	92	93	9	5	5	6	7	7	0	2	0	6	6	8	0	0	1	0	1	0	6	6	7	3	3	5	9	4	5	6	7	7	0	2	0	6	6	8	0
sp|P35241|RADI_HUMAN	P35241	RADI_HUMAN	RDX	583	Homo sapiens	1:Experimental evidence at protein level	Radixin	1	0.999	100	74	217	5	8	7	6	5	1	0	0	0	0	0	0	3	1	0	0	0	0	13	12	13	11	8	7	4	5	4	3	1	1	0	0	0	0	0	0	3
sp|P35244|RFA3_HUMAN	P35244	RFA3_HUMAN	RPA3	121	Homo sapiens	1:Experimental evidence at protein level	Replication protein A 14 kDa subunit	1	0.999	658	658	658	21	21	30	14	15	21	35	38	39	27	35	36	37	37	40	35	37	31	17	25	20	11	15	21	21	21	30	14	15	21	35	38	39	27	35	36	37
sp|P35249|RFC4_HUMAN	P35249	RFC4_HUMAN	RFC4	363	Homo sapiens	1:Experimental evidence at protein level	Replication factor C subunit 4	1	0.999	71	71	71	1	2	3	2	3	3	4	4	6	1	0	0	4	5	3	5	4	4	1	1	1	5	5	4	1	2	3	2	3	3	4	4	6	1	0	0	4
sp|P35250|RFC2_HUMAN	P35250	RFC2_HUMAN	RFC2	354	Homo sapiens	1:Experimental evidence at protein level	Replication factor C subunit 2	1	0.999	26	26	26	2	1	0	1	0	4	0	0	1	0	1	0	0	0	1	0	0	2	1	1	2	4	2	3	2	1	0	1	0	4	0	0	1	0	1	0	0
sp|P35251|RFC1_HUMAN	P35251	RFC1_HUMAN	RFC1	1148	Homo sapiens	1:Experimental evidence at protein level	Replication factor C subunit 1	1	0.999	314	314	314	11	13	13	8	15	7	15	19	14	8	6	13	21	19	20	18	16	23	10	7	6	13	9	10	11	13	13	8	15	7	15	19	14	8	6	13	21
sp|P35268|RL22_HUMAN	P35268	RL22_HUMAN	RPL22	128	Homo sapiens	1:Experimental evidence at protein level	Large ribosomal subunit protein eL22	1	0.999	173	152	173	7	5	6	5	4	4	9	6	10	9	8	5	8	11	9	10	10	7	5	4	7	9	6	9	6	4	5	4	4	3	9	6	10	7	6	4	8
sp|P35269|T2FA_HUMAN	P35269	T2FA_HUMAN	GTF2F1	517	Homo sapiens	1:Experimental evidence at protein level	General transcription factor IIF subunit 1	1	0.999	517	517	517	26	21	19	13	14	16	23	25	25	12	7	14	21	25	21	29	26	20	26	28	26	24	34	22	26	21	19	13	14	16	23	25	25	12	7	14	21
sp|P35270|SPRE_HUMAN	P35270	SPRE_HUMAN	SPR	261	Homo sapiens	1:Experimental evidence at protein level	Sepiapterin reductase	0.8955	0.997	8	8	8	0	1	0	0	0	0	0	1	2	1	0	0	1	0	1	1	0	0	0	0	0	0	0	0	0	1	0	0	0	0	0	1	2	1	0	0	1
sp|P35453|HXD13_HUMAN	P35453	HXD13_HUMAN	HOXD13	343	Homo sapiens	1:Experimental evidence at protein level	Homeobox protein Hox-D13	0.9627	0.999	2	2	2	0	0	0	0	0	0	0	0	0	0	0	0	0	0	1	1	0	0	0	0	0	0	0	0	0	0	0	0	0	0	0	0	0	0	0	0	0
sp|P35520|CBS_HUMAN	P35520	CBS_HUMAN	CBS	551	Homo sapiens	1:Experimental evidence at protein level	Cystathionine beta-synthase	1	0.999	65	65	65	6	3	3	3	1	2	0	1	0	2	2	1	0	1	0	1	0	2	7	8	6	8	4	4	6	3	3	3	1	2	0	1	0	2	2	1	0
sp|P35527|K1C9_HUMAN	P35527	K1C9_HUMAN	KRT9	623	Homo sapiens	1:Experimental evidence at protein level	Keratin, type I cytoskeletal 9	1	0.999	867	867	867	8	10	33	40	11	26	24	53	67	50	8	17	124	242	50	20	23	11	3	8	9	10	11	9	8	10	33	40	11	26	24	53	67	50	8	17	124
sp|P35548|MSX2_HUMAN	P35548	MSX2_HUMAN	MSX2	267	Homo sapiens	1:Experimental evidence at protein level	Homeobox protein MSX-2	0.9999	0.999	3	2	3	0	0	0	0	0	0	0	0	1	0	0	0	1	0	0	1	0	0	0	0	0	0	0	0	0	0	0	0	0	0	0	0	0	0	0	0	1
sp|P35568|IRS1_HUMAN	P35568	IRS1_HUMAN	IRS1	1242	Homo sapiens	1:Experimental evidence at protein level	Insulin receptor substrate 1	1	0.999	13	13	13	3	1	4	0	0	1	0	0	0	1	0	0	0	0	0	0	0	0	0	1	1	0	1	0	3	1	4	0	0	1	0	0	0	1	0	0	0
sp|P35573|GDE_HUMAN	P35573	GDE_HUMAN	AGL	1532	Homo sapiens	1:Experimental evidence at protein level	Glycogen debranching enzyme	1	0.999	50	50	50	3	2	1	0	1	0	2	3	1	6	6	7	0	1	0	0	0	0	5	1	1	3	3	4	3	2	1	0	1	0	2	3	1	6	6	7	0
sp|P35579|MYH9_HUMAN	P35579	MYH9_HUMAN	MYH9	1960	Homo sapiens	1:Experimental evidence at protein level	Myosin-9	1	0.999	1920	1627	1920	148	111	111	114	125	139	25	29	35	65	71	41	42	48	63	56	54	73	91	79	82	111	103	104	125	95	95	97	109	122	21	23	25	57	59	31	33
sp|P35580|MYH10_HUMAN	P35580	MYH10_HUMAN	MYH10	1976	Homo sapiens	1:Experimental evidence at protein level	Myosin-10	1	0.999	844	842	1057	77	61	69	50	65	69	11	10	19	30	30	15	18	29	29	18	20	26	38	28	24	34	35	39	77	60	69	50	65	69	11	10	19	30	30	15	18
sp|P35606|COPB2_HUMAN	P35606	COPB2_HUMAN	COPB2	906	Homo sapiens	1:Experimental evidence at protein level	Coatomer subunit beta'	1	0.999	165	165	165	7	7	10	12	16	15	0	4	2	4	8	1	4	6	7	2	2	6	5	8	9	9	11	10	7	7	10	12	16	15	0	4	2	4	8	1	4
sp|P35610|SOAT1_HUMAN	P35610	SOAT1_HUMAN	SOAT1	550	Homo sapiens	1:Experimental evidence at protein level	Sterol O-acyltransferase 1	1	0.999	71	71	71	1	2	2	1	2	3	3	2	4	2	2	3	2	4	5	6	5	7	6	2	3	1	1	2	1	2	2	1	2	3	3	2	4	2	2	3	2
sp|P35611|ADDA_HUMAN	P35611	ADDA_HUMAN	ADD1	737	Homo sapiens	1:Experimental evidence at protein level	Alpha-adducin	1	0.999	413	413	413	27	28	26	29	30	22	6	11	6	10	11	12	5	5	9	7	11	6	26	25	22	26	27	26	27	28	26	29	30	22	6	11	6	10	11	12	5
sp|P35612|ADDB_HUMAN	P35612	ADDB_HUMAN	ADD2	726	Homo sapiens	1:Experimental evidence at protein level	Beta-adducin	1	0.999	27	27	27	3	3	2	3	4	5	0	0	0	0	0	0	0	0	0	1	1	0	2	2	1	0	0	0	3	3	2	3	4	5	0	0	0	0	0	0	0
sp|P35613|BASI_HUMAN	P35613	BASI_HUMAN	BSG	385	Homo sapiens	1:Experimental evidence at protein level	Basigin	1	0.999	31	31	31	0	0	4	0	1	3	0	0	1	1	3	0	0	3	6	1	3	3	0	0	0	0	2	0	0	0	4	0	1	3	0	0	1	1	3	0	0
sp|P35637|FUS_HUMAN	P35637	FUS_HUMAN	FUS	526	Homo sapiens	1:Experimental evidence at protein level	RNA-binding protein FUS	1	0.999	167	166	167	3	3	7	2	3	6	8	7	12	11	13	12	11	12	7	11	9	8	5	4	4	4	4	1	3	3	7	2	3	6	8	7	11	11	13	12	11
sp|P35658|NU214_HUMAN	P35658	NU214_HUMAN	NUP214	2090	Homo sapiens	1:Experimental evidence at protein level	Nuclear pore complex protein Nup214	1	0.999	1408	1408	1408	58	71	84	83	92	89	40	29	46	87	90	92	36	43	33	34	31	38	50	60	50	60	53	59	58	71	84	83	92	89	40	29	46	87	90	92	36
sp|P35659|DEK_HUMAN	P35659	DEK_HUMAN	DEK	375	Homo sapiens	1:Experimental evidence at protein level	Protein DEK	1	0.999	22	22	22	0	0	1	0	0	0	1	1	1	1	0	0	2	2	5	1	2	3	0	0	0	2	0	0	0	0	1	0	0	0	1	1	1	1	0	0	2
sp|P35711|SOX5_HUMAN	P35711	SOX5_HUMAN	SOX5	763	Homo sapiens	1:Experimental evidence at protein level	Transcription factor SOX-5	1	0.999	26	26	47	0	0	0	0	0	0	0	1	2	2	1	0	1	0	1	2	1	1	2	2	2	1	3	4	0	0	0	0	0	0	0	1	2	2	1	0	1
sp|P35712|SOX6_HUMAN	P35712	SOX6_HUMAN	SOX6	828	Homo sapiens	1:Experimental evidence at protein level	Transcription factor SOX-6	1	0.999	52	36	57	0	0	0	1	0	0	3	7	8	0	0	1	2	3	7	3	4	7	0	2	0	2	1	1	0	0	0	0	0	0	3	4	6	0	0	0	2
sp|P35749|MYH11_HUMAN	P35749	MYH11_HUMAN	MYH11	1972	Homo sapiens	1:Experimental evidence at protein level	Myosin-11	0.9796	0.9964	6	6	162	1	0	0	1	1	1	0	0	0	0	0	0	0	0	0	0	0	0	0	0	0	1	1	0	1	0	0	1	1	1	0	0	0	0	0	0	0
sp|P35813|PPM1A_HUMAN	P35813	PPM1A_HUMAN	PPM1A	382	Homo sapiens	1:Experimental evidence at protein level	Protein phosphatase 1A	0.9993	0.999	3	3	3	0	1	1	0	0	0	0	0	0	0	0	0	0	0	0	0	0	0	0	1	0	0	0	0	0	1	1	0	0	0	0	0	0	0	0	0	0
sp|P35869|AHR_HUMAN	P35869	AHR_HUMAN	AHR	848	Homo sapiens	1:Experimental evidence at protein level	Aryl hydrocarbon receptor	1	0.999	88	88	88	0	0	1	0	0	0	14	7	9	7	4	7	6	5	6	3	5	2	2	4	2	1	2	1	0	0	1	0	0	0	14	7	9	7	4	7	6
sp|P35908|K22E_HUMAN	P35908	K22E_HUMAN	KRT2	639	Homo sapiens	1:Experimental evidence at protein level	Keratin, type II cytoskeletal 2 epidermal	1	0.999	516	434	599	2	4	18	9	28	11	25	26	40	21	4	7	79	159	30	13	14	8	4	2	6	1	3	2	2	2	16	8	25	10	18	21	33	17	3	6	66
sp|P35998|PRS7_HUMAN	P35998	PRS7_HUMAN	PSMC2	433	Homo sapiens	1:Experimental evidence at protein level	26S proteasome regulatory subunit 7	1	0.999	392	392	392	19	22	16	18	22	20	10	17	16	11	10	13	17	17	26	20	28	20	12	14	17	13	6	8	19	22	16	18	22	20	10	17	16	11	10	13	17
sp|P36404|ARL2_HUMAN	P36404	ARL2_HUMAN	ARL2	184	Homo sapiens	1:Experimental evidence at protein level	ADP-ribosylation factor-like protein 2	1	0.999	2	2	2	0	1	0	0	0	0	0	0	0	0	0	0	0	0	0	0	1	0	0	0	0	0	0	0	0	1	0	0	0	0	0	0	0	0	0	0	0
sp|P36405|ARL3_HUMAN	P36405	ARL3_HUMAN	ARL3	182	Homo sapiens	1:Experimental evidence at protein level	ADP-ribosylation factor-like protein 3	1	0.999	68	68	68	3	5	6	3	2	3	1	1	0	3	0	2	0	1	0	2	2	1	7	7	7	6	4	2	3	5	6	3	2	3	1	1	0	3	0	2	0
sp|P36507|MP2K2_HUMAN	P36507	MP2K2_HUMAN	MAP2K2	400	Homo sapiens	1:Experimental evidence at protein level	Dual specificity mitogen-activated protein kinase kinase 2	1	0.999	31	29	31	4	0	1	2	1	0	0	2	1	0	0	0	1	2	5	0	1	5	2	1	1	2	0	0	4	0	1	1	1	0	0	2	1	0	0	0	1
sp|P36508|ZNF76_HUMAN	P36508	ZNF76_HUMAN	ZNF76	570	Homo sapiens	1:Experimental evidence at protein level	Zinc finger protein 76	0.9964	0.999	3	3	14	0	0	0	0	0	0	0	1	0	0	0	0	0	0	0	0	0	1	0	0	0	1	0	0	0	0	0	0	0	0	0	1	0	0	0	0	0
sp|P36542|ATPG_HUMAN	P36542	ATPG_HUMAN	ATP5F1C	298	Homo sapiens	1:Experimental evidence at protein level	ATP synthase subunit gamma, mitochondrial	1	0.999	100	100	100	1	2	6	2	2	3	7	7	5	4	5	6	6	11	8	7	6	6	1	1	2	1	1	0	1	2	6	2	2	3	7	7	5	4	5	6	6
sp|P36543|VATE1_HUMAN	P36543	VATE1_HUMAN	ATP6V1E1	226	Homo sapiens	1:Experimental evidence at protein level	V-type proton ATPase subunit E 1	1	0.999	85	69	85	5	3	5	9	7	4	3	2	1	2	1	1	1	2	1	2	1	2	5	6	6	6	5	5	5	3	3	6	5	4	3	2	1	2	1	1	1
sp|P36578|RL4_HUMAN	P36578	RL4_HUMAN	RPL4	427	Homo sapiens	1:Experimental evidence at protein level	Large ribosomal subunit protein uL4	1	0.999	1606	1606	1606	59	65	60	60	56	57	70	81	92	65	65	66	86	85	85	82	84	73	57	49	48	59	50	52	59	65	60	60	56	57	70	81	92	65	65	66	86
sp|P36639|8ODP_HUMAN	P36639	8ODP_HUMAN	NUDT1	156	Homo sapiens	1:Experimental evidence at protein level	Oxidized purine nucleoside triphosphate hydrolase	0.9627	0.999	3	3	3	0	0	0	0	0	0	0	1	0	1	1	0	0	0	0	0	0	0	0	0	0	0	0	0	0	0	0	0	0	0	0	1	0	1	1	0	0
sp|P36776|LONM_HUMAN	P36776	LONM_HUMAN	LONP1	959	Homo sapiens	1:Experimental evidence at protein level	Lon protease homolog, mitochondrial	1	0.999	212	212	212	2	6	12	6	11	10	3	5	6	10	11	3	7	11	15	6	12	12	8	3	8	18	14	13	2	6	12	6	11	10	3	5	6	10	11	3	7
sp|P36873|PP1G_HUMAN	P36873	PP1G_HUMAN	PPP1CC	323	Homo sapiens	1:Experimental evidence at protein level	Serine/threonine-protein phosphatase PP1-gamma catalytic subunit	1	0.999	199	199	1547	9	6	6	7	8	7	14	7	7	12	6	10	9	6	6	9	7	5	12	9	10	7	9	11	9	6	6	7	8	7	14	7	7	12	6	10	9
sp|P36915|GNL1_HUMAN	P36915	GNL1_HUMAN	GNL1	607	Homo sapiens	1:Experimental evidence at protein level	Guanine nucleotide-binding protein-like 1	0.9624	0.999	2	2	2	0	0	0	0	0	0	1	0	1	0	0	0	0	0	0	0	0	0	0	0	0	0	0	0	0	0	0	0	0	0	1	0	1	0	0	0	0
sp|P36954|RPB9_HUMAN	P36954	RPB9_HUMAN	POLR2I	125	Homo sapiens	1:Experimental evidence at protein level	DNA-directed RNA polymerase II subunit RPB9	1	0.999	67	67	67	0	2	4	3	4	5	3	3	2	2	2	4	2	2	3	2	3	3	2	1	0	5	5	5	0	2	4	3	4	5	3	3	2	2	2	4	2
sp|P36957|ODO2_HUMAN	P36957	ODO2_HUMAN	DLST	453	Homo sapiens	1:Experimental evidence at protein level	Dihydrolipoyllysine-residue succinyltransferase component of 2-oxoglutarate dehydrogenase complex, mitochondrial	0.9772	0.999	5	5	5	0	0	0	0	0	1	0	0	2	0	0	0	0	1	0	1	0	0	0	0	0	0	0	0	0	0	0	0	0	1	0	0	2	0	0	0	0
sp|P36969|GPX4_HUMAN	P36969	GPX4_HUMAN	GPX4	197	Homo sapiens	1:Experimental evidence at protein level	Phospholipid hydroperoxide glutathione peroxidase	1	0.999	5	5	5	0	1	0	0	0	1	0	0	0	0	0	0	1	0	0	1	0	1	0	0	0	0	0	0	0	1	0	0	0	1	0	0	0	0	0	0	1
sp|P37108|SRP14_HUMAN	P37108	SRP14_HUMAN	SRP14	136	Homo sapiens	1:Experimental evidence at protein level	Signal recognition particle 14 kDa protein	1	0.999	67	67	67	1	1	1	2	3	2	3	3	2	3	2	2	3	6	4	5	5	5	2	2	2	3	3	2	1	1	1	2	3	2	3	3	2	3	2	2	3
sp|P37198|NUP62_HUMAN	P37198	NUP62_HUMAN	NUP62	522	Homo sapiens	1:Experimental evidence at protein level	Nuclear pore glycoprotein p62	1	0.999	811	811	811	29	34	36	42	34	45	35	33	34	38	48	51	32	31	27	28	29	24	29	30	26	25	32	39	29	34	36	42	34	45	35	33	34	38	48	51	32
sp|P37235|HPCL1_HUMAN	P37235	HPCL1_HUMAN	HPCAL1	193	Homo sapiens	1:Experimental evidence at protein level	Hippocalcin-like protein 1	1	0.999	60	43	60	2	2	3	3	1	1	4	3	1	0	2	3	1	1	3	4	2	5	3	5	2	3	5	1	2	2	2	3	1	1	3	2	0	0	0	1	0
sp|P37268|FDFT_HUMAN	P37268	FDFT_HUMAN	FDFT1	417	Homo sapiens	1:Experimental evidence at protein level	Squalene synthase	0.9192	0.9977	2	2	2	0	0	0	0	0	0	0	0	0	0	0	0	0	0	0	0	0	0	0	0	0	1	1	0	0	0	0	0	0	0	0	0	0	0	0	0	0
sp|P37275|ZEB1_HUMAN	P37275	ZEB1_HUMAN	ZEB1	1124	Homo sapiens	1:Experimental evidence at protein level	Zinc finger E-box-binding homeobox 1	1	0.999	134	134	182	1	1	1	2	4	1	5	5	11	1	1	1	3	6	3	14	13	8	8	10	8	13	8	6	1	1	1	2	4	1	5	5	11	1	1	1	3
sp|P37287|PIGA_HUMAN	P37287	PIGA_HUMAN	PIGA	484	Homo sapiens	1:Experimental evidence at protein level	Phosphatidylinositol N-acetylglucosaminyltransferase subunit A	0.962	0.9977	6	6	6	1	0	0	0	0	0	0	0	0	3	2	0	0	0	0	0	0	0	0	0	0	0	0	0	1	0	0	0	0	0	0	0	0	3	2	0	0
sp|P37802|TAGL2_HUMAN	P37802	TAGL2_HUMAN	TAGLN2	199	Homo sapiens	1:Experimental evidence at protein level	Transgelin-2	1	0.999	141	141	141	4	10	9	2	1	4	9	5	8	3	9	6	8	6	5	4	11	7	6	5	6	3	6	4	4	10	9	2	1	4	9	5	8	3	9	6	8
sp|P37837|TALDO_HUMAN	P37837	TALDO_HUMAN	TALDO1	337	Homo sapiens	1:Experimental evidence at protein level	Transaldolase	1	0.999	910	910	910	33	38	35	23	30	24	33	37	34	24	22	27	29	23	25	41	29	26	54	53	59	91	66	54	33	38	35	23	30	24	33	37	34	24	22	27	29
sp|P37840|SYUA_HUMAN	P37840	SYUA_HUMAN	SNCA	140	Homo sapiens	1:Experimental evidence at protein level	Alpha-synuclein	1	0.999	5	5	5	0	1	1	0	0	0	0	0	0	0	0	0	0	0	0	0	0	0	1	0	0	0	2	0	0	1	1	0	0	0	0	0	0	0	0	0	0
sp|P38117|ETFB_HUMAN	P38117	ETFB_HUMAN	ETFB	255	Homo sapiens	1:Experimental evidence at protein level	Electron transfer flavoprotein subunit beta	1	0.999	33	33	33	0	1	2	1	1	0	0	1	1	2	2	0	4	1	5	2	5	2	0	1	1	1	0	0	0	1	2	1	1	0	0	1	1	2	2	0	4
sp|P38159|RBMX_HUMAN	P38159	RBMX_HUMAN	RBMX	391	Homo sapiens	1:Experimental evidence at protein level	RNA-binding motif protein, X chromosome	1	0.999	23	2	23	0	0	0	1	0	1	0	0	0	2	2	2	0	6	2	0	2	1	0	0	0	1	1	2	0	0	0	0	0	0	0	0	0	1	0	1	0
sp|P38398|BRCA1_HUMAN	P38398	BRCA1_HUMAN	BRCA1	1863	Homo sapiens	1:Experimental evidence at protein level	Breast cancer type 1 susceptibility protein	1	0.999	361	361	361	3	6	5	7	7	5	42	44	48	2	0	4	16	12	16	22	15	18	14	17	14	15	14	15	3	6	5	7	7	5	42	44	48	2	0	4	16
sp|P38432|COIL_HUMAN	P38432	COIL_HUMAN	COIL	576	Homo sapiens	1:Experimental evidence at protein level	Coilin	1	0.999	56	56	56	1	2	2	1	0	1	3	6	7	1	1	2	5	5	5	5	5	4	0	0	0	0	0	0	1	2	2	1	0	1	3	6	7	1	1	2	5
sp|P38435|VKGC_HUMAN	P38435	VKGC_HUMAN	GGCX	758	Homo sapiens	1:Experimental evidence at protein level	Vitamin K-dependent gamma-carboxylase	1	0.999	6	6	6	0	0	0	0	0	0	0	0	0	0	0	0	0	3	0	2	1	0	0	0	0	0	0	0	0	0	0	0	0	0	0	0	0	0	0	0	0
sp|P38571|LICH_HUMAN	P38571	LICH_HUMAN	LIPA	399	Homo sapiens	1:Experimental evidence at protein level	Lysosomal acid lipase/cholesteryl ester hydrolase	1	0.999	10	10	10	0	0	0	0	1	0	0	0	0	1	2	0	0	0	1	2	1	2	0	0	0	0	0	0	0	0	0	0	1	0	0	0	0	1	2	0	0
sp|P38606|VATA_HUMAN	P38606	VATA_HUMAN	ATP6V1A	617	Homo sapiens	1:Experimental evidence at protein level	V-type proton ATPase catalytic subunit A	1	0.999	590	590	590	37	33	34	32	34	35	10	13	9	19	19	15	11	14	14	12	19	15	34	33	39	38	36	35	37	33	34	32	34	35	10	13	9	19	19	15	11
sp|P38646|GRP75_HUMAN	P38646	GRP75_HUMAN	HSPA9	679	Homo sapiens	1:Experimental evidence at protein level	Stress-70 protein, mitochondrial	1	0.999	2470	2470	2470	58	78	98	64	64	73	133	141	146	108	111	134	149	155	155	140	161	141	58	70	55	67	54	57	58	78	98	64	64	73	133	141	146	108	111	134	149
sp|P38919|IF4A3_HUMAN	P38919	IF4A3_HUMAN	EIF4A3	411	Homo sapiens	1:Experimental evidence at protein level	Eukaryotic initiation factor 4A-III	1	0.999	70	70	208	2	1	3	2	4	2	2	2	3	9	8	5	3	4	4	4	5	5	1	1	0	0	0	0	2	1	3	2	4	2	2	2	3	9	8	5	3
sp|P38935|SMBP2_HUMAN	P38935	SMBP2_HUMAN	IGHMBP2	993	Homo sapiens	1:Experimental evidence at protein level	DNA-binding protein SMUBP-2	1	0.999	14	14	14	1	0	0	0	0	0	0	0	1	0	0	1	3	1	3	0	1	2	0	0	0	1	0	0	1	0	0	0	0	0	0	0	1	0	0	1	3
sp|P39019|RS19_HUMAN	P39019	RS19_HUMAN	RPS19	145	Homo sapiens	1:Experimental evidence at protein level	Small ribosomal subunit protein eS19	1	0.999	128	128	128	5	3	2	3	7	7	3	7	1	6	7	3	7	7	8	5	7	10	5	3	2	8	8	4	5	3	2	3	7	7	3	7	1	6	7	3	7
sp|P39023|RL3_HUMAN	P39023	RL3_HUMAN	RPL3	403	Homo sapiens	1:Experimental evidence at protein level	Large ribosomal subunit protein uL3	1	0.999	1068	1035	1068	38	40	46	44	36	30	45	60	56	33	46	44	62	41	59	67	54	54	34	36	37	36	35	35	37	39	45	41	35	28	44	58	55	32	44	42	61
sp|P39656|OST48_HUMAN	P39656	OST48_HUMAN	DDOST	456	Homo sapiens	1:Experimental evidence at protein level	Dolichyl-diphosphooligosaccharide--protein glycosyltransferase 48 kDa subunit	1	0.999	104	104	104	2	3	6	3	4	2	4	3	6	5	4	2	5	12	8	5	11	6	2	2	3	2	2	2	2	3	6	3	4	2	4	3	6	5	4	2	5
sp|P39687|AN32A_HUMAN	P39687	AN32A_HUMAN	ANP32A	249	Homo sapiens	1:Experimental evidence at protein level	Acidic leucine-rich nuclear phosphoprotein 32 family member A	1	0.999	21	2	21	0	0	1	0	0	0	4	1	3	1	1	0	2	1	1	1	3	2	0	0	0	0	0	0	0	0	0	0	0	0	0	0	0	1	0	0	1
sp|P39748|FEN1_HUMAN	P39748	FEN1_HUMAN	FEN1	380	Homo sapiens	1:Experimental evidence at protein level	Flap endonuclease 1	1	0.999	180	180	180	4	9	7	6	7	4	5	13	6	2	3	4	4	7	6	5	8	7	14	11	10	13	13	12	4	9	7	6	7	4	5	13	6	2	3	4	4
sp|P39880|CUX1_HUMAN	P39880	CUX1_HUMAN	CUX1	1505	Homo sapiens	1:Experimental evidence at protein level	Homeobox protein cut-like 1	1	0.999	3451	2054	3451	64	70	95	94	117	109	214	190	234	74	92	104	198	202	182	242	235	187	108	124	123	136	124	133	32	37	58	58	71	66	139	108	143	41	56	64	122
sp|P40222|TXLNA_HUMAN	P40222	TXLNA_HUMAN	TXLNA	546	Homo sapiens	1:Experimental evidence at protein level	Alpha-taxilin	1	0.999	204	180	204	12	10	20	6	10	8	5	7	9	5	7	7	7	6	9	7	5	8	9	13	10	9	9	6	11	9	19	5	9	7	4	6	8	4	6	6	6
sp|P40227|TCPZ_HUMAN	P40227	TCPZ_HUMAN	CCT6A	531	Homo sapiens	1:Experimental evidence at protein level	T-complex protein 1 subunit zeta	1	0.999	2337	2086	2337	160	154	148	134	150	129	40	54	44	153	136	146	35	36	48	57	55	62	97	100	95	118	90	96	143	137	130	114	134	118	37	48	40	135	123	129	32
sp|P40337|VHL_HUMAN	P40337	VHL_HUMAN	VHL	213	Homo sapiens	1:Experimental evidence at protein level	von Hippel-Lindau disease tumor suppressor	0.9627	0.999	20	20	20	1	1	2	2	2	1	0	1	2	1	1	0	0	0	0	0	0	0	2	1	1	0	1	1	1	1	2	2	2	1	0	1	2	1	1	0	0
sp|P40424|PBX1_HUMAN	P40424	PBX1_HUMAN	PBX1	430	Homo sapiens	1:Experimental evidence at protein level	Pre-B-cell leukemia transcription factor 1	1	0.999	60	16	60	0	0	0	0	0	0	6	4	5	1	4	1	5	5	6	4	2	5	2	1	1	4	2	2	0	0	0	0	0	0	2	1	2	0	2	0	2
sp|P40425|PBX2_HUMAN	P40425	PBX2_HUMAN	PBX2	430	Homo sapiens	1:Experimental evidence at protein level	Pre-B-cell leukemia transcription factor 2	1	0.999	15	3	56	0	0	0	0	0	0	2	0	1	0	0	0	2	0	2	2	1	3	0	1	0	1	0	0	0	0	0	0	0	0	2	0	0	0	0	0	1
sp|P40426|PBX3_HUMAN	P40426	PBX3_HUMAN	PBX3	434	Homo sapiens	1:Experimental evidence at protein level	Pre-B-cell leukemia transcription factor 3	0.9943	0.999	2	2	41	0	0	0	0	0	0	0	0	2	0	0	0	0	0	0	0	0	0	0	0	0	0	0	0	0	0	0	0	0	0	0	0	2	0	0	0	0
sp|P40429|RL13A_HUMAN	P40429	RL13A_HUMAN	RPL13A	203	Homo sapiens	1:Experimental evidence at protein level	Large ribosomal subunit protein uL13	1	0.999	205	121	205	5	3	3	8	6	4	8	14	19	6	9	6	27	15	10	17	15	7	3	6	2	2	1	9	2	2	2	6	4	3	5	8	13	2	4	6	12
sp|P40616|ARL1_HUMAN	P40616	ARL1_HUMAN	ARL1	181	Homo sapiens	1:Experimental evidence at protein level	ADP-ribosylation factor-like protein 1	1	0.999	110	110	110	3	4	6	4	3	4	6	8	7	2	4	3	6	6	8	7	5	7	4	4	2	2	3	2	3	4	6	4	3	4	6	8	7	2	4	3	6
sp|P40692|MLH1_HUMAN	P40692	MLH1_HUMAN	MLH1	756	Homo sapiens	1:Experimental evidence at protein level	DNA mismatch repair protein Mlh1	1	0.999	270	270	270	8	7	6	10	15	11	7	9	8	8	6	3	6	1	5	9	6	10	15	21	15	27	29	28	8	7	6	10	15	11	7	9	8	8	6	3	6
sp|P40763|STAT3_HUMAN	P40763	STAT3_HUMAN	STAT3	770	Homo sapiens	1:Experimental evidence at protein level	Signal transducer and activator of transcription 3	1	0.999	802	802	802	38	39	45	29	34	38	37	43	38	38	31	46	28	22	26	28	21	26	38	36	32	34	29	26	38	39	45	29	34	38	37	43	38	38	31	46	28
sp|P40818|UBP8_HUMAN	P40818	UBP8_HUMAN	USP8	1118	Homo sapiens	1:Experimental evidence at protein level	Ubiquitin carboxyl-terminal hydrolase 8	0.9989	0.9989	6	6	6	0	2	2	0	1	0	0	0	0	0	0	0	0	0	0	0	0	0	0	0	1	0	0	0	0	2	2	0	1	0	0	0	0	0	0	0	0
sp|P40855|PEX19_HUMAN	P40855	PEX19_HUMAN	PEX19	299	Homo sapiens	1:Experimental evidence at protein level	Peroxisomal biogenesis factor 19	1	0.999	29	29	29	4	3	2	1	1	4	0	0	0	0	0	0	0	0	0	0	0	0	3	1	0	5	3	2	4	3	2	1	1	4	0	0	0	0	0	0	0
sp|P40925|MDHC_HUMAN	P40925	MDHC_HUMAN	MDH1	334	Homo sapiens	1:Experimental evidence at protein level	Malate dehydrogenase, cytoplasmic	0.9627	0.999	1	1	1	0	0	0	0	0	0	0	0	0	0	0	0	0	1	0	0	0	0	0	0	0	0	0	0	0	0	0	0	0	0	0	0	0	0	0	0	0
sp|P40926|MDHM_HUMAN	P40926	MDHM_HUMAN	MDH2	338	Homo sapiens	1:Experimental evidence at protein level	Malate dehydrogenase, mitochondrial	1	0.999	147	147	147	1	5	7	1	8	6	1	2	8	8	11	3	17	10	13	11	8	8	4	1	1	4	6	3	1	5	7	1	8	6	1	2	8	8	11	3	17
sp|P40937|RFC5_HUMAN	P40937	RFC5_HUMAN	RFC5	340	Homo sapiens	1:Experimental evidence at protein level	Replication factor C subunit 5	1	0.999	122	122	122	5	7	3	5	3	5	4	8	2	3	2	1	6	7	8	8	7	10	4	4	5	4	7	4	5	7	3	5	3	5	4	8	2	3	2	1	6
sp|P40938|RFC3_HUMAN	P40938	RFC3_HUMAN	RFC3	356	Homo sapiens	1:Experimental evidence at protein level	Replication factor C subunit 3	1	0.999	149	149	149	7	4	9	16	9	13	1	3	2	3	4	4	5	3	5	4	5	6	5	3	7	11	12	8	7	4	9	16	9	13	1	3	2	3	4	4	5
sp|P40939|ECHA_HUMAN	P40939	ECHA_HUMAN	HADHA	763	Homo sapiens	1:Experimental evidence at protein level	Trifunctional enzyme subunit alpha, mitochondrial	1	0.999	477	477	477	15	19	21	25	21	21	18	24	29	18	17	21	24	22	27	30	20	20	13	9	8	20	18	17	15	19	21	25	21	21	18	24	29	18	17	21	24
sp|P41091|IF2G_HUMAN	P41091	IF2G_HUMAN	EIF2S3	472	Homo sapiens	1:Experimental evidence at protein level	Eukaryotic translation initiation factor 2 subunit 3	1	0.999	381	81	381	20	18	15	14	15	16	16	17	13	9	16	13	15	24	17	20	13	17	16	18	18	13	14	14	5	3	3	3	6	3	2	3	1	3	4	2	1
sp|P41162|ETV3_HUMAN	P41162	ETV3_HUMAN	ETV3	512	Homo sapiens	1:Experimental evidence at protein level	ETS translocation variant 3	1	0.999	43	43	45	0	0	0	0	0	0	3	3	2	1	0	1	5	2	4	5	5	4	4	1	1	0	1	1	0	0	0	0	0	0	3	3	2	1	0	1	5
sp|P41182|BCL6_HUMAN	P41182	BCL6_HUMAN	BCL6	706	Homo sapiens	1:Experimental evidence at protein level	B-cell lymphoma 6 protein	1	0.999	109	109	109	0	0	0	0	1	1	10	14	9	6	4	6	9	6	9	12	7	8	1	3	1	0	1	1	0	0	0	0	1	1	10	14	9	6	4	6	9
sp|P41208|CETN2_HUMAN	P41208	CETN2_HUMAN	CETN2	172	Homo sapiens	1:Experimental evidence at protein level	Centrin-2	1	0.999	64	64	64	7	5	7	2	2	1	1	0	1	1	0	0	2	1	1	0	4	0	5	9	10	2	2	1	7	5	7	2	2	1	1	0	1	1	0	0	2
sp|P41212|ETV6_HUMAN	P41212	ETV6_HUMAN	ETV6	452	Homo sapiens	1:Experimental evidence at protein level	Transcription factor ETV6	1	0.999	73	73	73	0	1	0	1	0	0	4	5	3	4	2	2	1	1	3	5	1	3	4	4	3	7	8	11	0	1	0	1	0	0	4	5	3	4	2	2	1
sp|P41214|EIF2D_HUMAN	P41214	EIF2D_HUMAN	EIF2D	584	Homo sapiens	1:Experimental evidence at protein level	Eukaryotic translation initiation factor 2D	1	0.999	50	50	50	4	5	3	5	6	2	0	0	0	1	0	0	1	0	0	0	0	0	3	4	6	3	3	4	4	5	3	5	6	2	0	0	0	1	0	0	1
sp|P41223|BUD31_HUMAN	P41223	BUD31_HUMAN	BUD31	144	Homo sapiens	1:Experimental evidence at protein level	Protein BUD31 homolog	0.9625	0.999	2	2	2	0	0	0	0	0	0	0	0	0	1	0	0	0	0	0	0	0	0	0	1	0	0	0	0	0	0	0	0	0	0	0	0	0	1	0	0	0
sp|P41227|NAA10_HUMAN	P41227	NAA10_HUMAN	NAA10	235	Homo sapiens	1:Experimental evidence at protein level	N-alpha-acetyltransferase 10	1	0.999	18	18	18	1	1	1	2	1	0	0	0	0	0	0	1	0	0	0	0	0	0	3	1	3	2	1	1	1	1	1	2	1	0	0	0	0	0	0	1	0
sp|P41229|KDM5C_HUMAN	P41229	KDM5C_HUMAN	KDM5C	1560	Homo sapiens	1:Experimental evidence at protein level	Lysine-specific demethylase 5C	1	0.999	82	42	109	5	6	5	1	0	0	2	3	2	3	2	1	0	0	2	4	4	6	9	4	5	8	6	4	2	2	2	0	0	0	1	2	1	2	1	1	0
sp|P41236|IPP2_HUMAN	P41236	IPP2_HUMAN	PPP1R2	205	Homo sapiens	1:Experimental evidence at protein level	Protein phosphatase inhibitor 2	1	0.999	22	0	22	1	2	2	0	2	0	2	1	1	0	2	2	1	0	0	1	1	0	0	1	1	1	1	0	0	0	0	0	0	0	0	0	0	0	0	0	0
sp|P41240|CSK_HUMAN	P41240	CSK_HUMAN	CSK	450	Homo sapiens	1:Experimental evidence at protein level	Tyrosine-protein kinase CSK	1	0.999	93	92	93	4	8	11	1	8	7	3	1	4	3	3	1	1	1	0	1	2	2	8	5	8	3	6	2	4	8	11	1	8	6	3	1	4	3	3	1	1
sp|P41250|GARS_HUMAN	P41250	GARS_HUMAN	GARS1	739	Homo sapiens	1:Experimental evidence at protein level	Glycine--tRNA ligase	1	0.999	174	174	174	9	13	18	4	9	9	2	3	7	8	5	7	8	6	7	11	5	9	8	6	11	4	3	2	9	13	18	4	9	9	2	3	7	8	5	7	8
sp|P41252|SYIC_HUMAN	P41252	SYIC_HUMAN	IARS1	1262	Homo sapiens	1:Experimental evidence at protein level	Isoleucine--tRNA ligase, cytoplasmic	1	0.999	514	514	514	19	32	27	21	25	26	23	26	20	13	15	8	30	31	34	27	28	27	17	14	15	14	9	13	19	32	27	21	25	26	23	26	20	13	15	8	30
sp|P41567|EIF1_HUMAN	P41567	EIF1_HUMAN	EIF1	113	Homo sapiens	1:Experimental evidence at protein level	Eukaryotic translation initiation factor 1	1	0.999	26	26	26	1	1	1	0	1	0	1	3	1	1	1	1	2	1	1	1	0	2	1	1	1	1	2	1	1	1	1	0	1	0	1	3	1	1	1	1	2
sp|P41743|KPCI_HUMAN	P41743	KPCI_HUMAN	PRKCI	596	Homo sapiens	1:Experimental evidence at protein level	Protein kinase C iota type	1	0.999	61	61	61	4	6	4	6	2	4	0	0	0	4	2	1	0	0	2	0	3	1	5	3	4	3	3	4	4	6	4	6	2	4	0	0	0	4	2	1	0
sp|P41970|ELK3_HUMAN	P41970	ELK3_HUMAN	ELK3	407	Homo sapiens	1:Experimental evidence at protein level	ETS domain-containing protein Elk-3	0.892	0.9969	1	1	1	0	0	0	0	0	0	0	0	0	0	0	0	0	0	0	0	0	1	0	0	0	0	0	0	0	0	0	0	0	0	0	0	0	0	0	0	0
sp|P42025|ACTY_HUMAN	P42025	ACTY_HUMAN	ACTR1B	376	Homo sapiens	1:Experimental evidence at protein level	Beta-centractin	1	0.999	43	43	93	6	7	3	4	3	5	0	0	1	0	0	0	0	0	0	0	0	1	3	1	3	3	1	2	6	7	3	4	3	5	0	0	1	0	0	0	0
sp|P42126|ECI1_HUMAN	P42126	ECI1_HUMAN	ECI1	302	Homo sapiens	1:Experimental evidence at protein level	Enoyl-CoA delta isomerase 1, mitochondrial	0.9627	0.999	5	5	5	0	0	0	0	0	0	0	0	0	0	0	0	2	3	0	0	0	0	0	0	0	0	0	0	0	0	0	0	0	0	0	0	0	0	0	0	2
sp|P42166|LAP2A_HUMAN	P42166	LAP2A_HUMAN	TMPO	694	Homo sapiens	1:Experimental evidence at protein level	Lamina-associated polypeptide 2, isoform alpha	1	0.999	1143	634	1143	33	41	44	47	51	48	53	52	59	32	35	34	48	41	46	51	54	46	46	66	56	58	57	45	17	21	22	19	25	19	36	32	37	17	22	19	32
sp|P42167|LAP2B_HUMAN	P42167	LAP2B_HUMAN	TMPO	454	Homo sapiens	1:Experimental evidence at protein level	Lamina-associated polypeptide 2, isoforms beta/gamma	1	0.999	161	161	670	7	10	11	5	10	8	0	2	4	7	4	4	2	10	7	7	8	8	6	9	7	7	13	5	7	10	11	5	10	8	0	2	4	7	4	4	2
sp|P42212|GFP_AEQVI	P42212	GFP_AEQVI	GFP	238	Aequorea victoria	1:Experimental evidence at protein level	Green fluorescent protein	1	0.999	100	100	100	17	22	19	16	14	12	0	0	0	0	0	0	0	0	0	0	0	0	0	0	0	0	0	0	17	22	19	16	14	12	0	0	0	0	0	0	0
sp|P42224|STAT1_HUMAN	P42224	STAT1_HUMAN	STAT1	750	Homo sapiens	1:Experimental evidence at protein level	Signal transducer and activator of transcription 1-alpha/beta	1	0.999	27	27	27	4	3	1	0	2	1	1	0	1	1	0	0	0	0	1	1	3	2	2	2	1	0	1	0	4	3	1	0	2	1	1	0	1	1	0	0	0
sp|P42229|STA5A_HUMAN	P42229	STA5A_HUMAN	STAT5A	794	Homo sapiens	1:Experimental evidence at protein level	Signal transducer and activator of transcription 5A	0.8416	0.9952	1	0	1	0	0	0	0	0	0	0	0	0	0	0	0	0	0	0	0	1	0	0	0	0	0	0	0	0	0	0	0	0	0	0	0	0	0	0	0	0
sp|P42285|MTREX_HUMAN	P42285	MTREX_HUMAN	MTREX	1042	Homo sapiens	1:Experimental evidence at protein level	Exosome RNA helicase MTR4	1	0.999	991	991	991	32	47	41	35	41	36	49	44	50	37	47	35	48	33	41	48	36	39	48	55	41	39	30	39	32	47	41	35	41	36	49	44	50	37	47	35	48
sp|P42336|PK3CA_HUMAN	P42336	PK3CA_HUMAN	PIK3CA	1068	Homo sapiens	1:Experimental evidence at protein level	Phosphatidylinositol 4,5-bisphosphate 3-kinase catalytic subunit alpha isoform	0.9627	0.999	5	5	5	2	1	0	0	0	1	0	0	0	0	0	0	0	0	1	0	0	0	0	0	0	0	0	0	2	1	0	0	0	1	0	0	0	0	0	0	0
sp|P42338|PK3CB_HUMAN	P42338	PK3CB_HUMAN	PIK3CB	1070	Homo sapiens	1:Experimental evidence at protein level	Phosphatidylinositol 4,5-bisphosphate 3-kinase catalytic subunit beta isoform	0.9722	0.999	2	2	2	0	0	0	2	0	0	0	0	0	0	0	0	0	0	0	0	0	0	0	0	0	0	0	0	0	0	0	2	0	0	0	0	0	0	0	0	0
sp|P42356|PI4KA_HUMAN	P42356	PI4KA_HUMAN	PI4KA	2102	Homo sapiens	1:Experimental evidence at protein level	Phosphatidylinositol 4-kinase alpha	1	0.999	106	85	106	3	3	4	13	8	6	0	4	3	4	4	2	3	4	6	2	6	1	5	3	7	4	6	5	3	3	3	13	7	5	0	4	0	4	3	2	1
sp|P42566|EPS15_HUMAN	P42566	EPS15_HUMAN	EPS15	896	Homo sapiens	1:Experimental evidence at protein level	Epidermal growth factor receptor substrate 15	1	0.999	332	332	332	23	19	18	24	21	19	11	13	14	8	12	10	7	6	10	9	11	10	19	17	15	11	10	15	23	19	18	24	21	19	11	13	14	8	12	10	7
sp|P42568|AF9_HUMAN	P42568	AF9_HUMAN	MLLT3	568	Homo sapiens	1:Experimental evidence at protein level	Protein AF-9	1	0.999	125	125	125	3	4	3	6	4	5	5	6	6	4	4	3	6	3	6	8	3	3	8	7	6	10	5	7	3	4	3	6	4	5	5	6	6	4	4	3	6
sp|P42574|CASP3_HUMAN	P42574	CASP3_HUMAN	CASP3	277	Homo sapiens	1:Experimental evidence at protein level	Caspase-3	1	0.999	239	233	239	19	19	16	13	9	12	7	4	4	8	6	6	5	5	1	7	6	6	12	16	16	16	15	11	19	19	15	13	9	12	7	4	4	8	6	6	4
sp|P42575|CASP2_HUMAN	P42575	CASP2_HUMAN	CASP2	452	Homo sapiens	1:Experimental evidence at protein level	Caspase-2	1	0.999	59	59	59	4	3	2	5	2	1	0	0	0	1	0	0	0	0	1	1	0	2	7	6	6	6	6	6	4	3	2	5	2	1	0	0	0	1	0	0	0
sp|P42677|RS27_HUMAN	P42677	RS27_HUMAN	RPS27	84	Homo sapiens	1:Experimental evidence at protein level	Small ribosomal subunit protein eS27	1	0.999	128	72	128	2	5	7	5	3	2	4	8	7	9	8	10	4	6	6	3	9	8	3	4	6	4	1	4	2	3	5	3	3	2	1	3	3	4	3	3	2
sp|P42684|ABL2_HUMAN	P42684	ABL2_HUMAN	ABL2	1182	Homo sapiens	1:Experimental evidence at protein level	Tyrosine-protein kinase ABL2	1	0.999	39	32	39	4	4	2	5	5	4	0	0	0	0	1	0	0	0	0	0	0	0	3	2	2	2	2	3	4	4	2	4	3	3	0	0	0	0	1	0	0
sp|P42694|HELZ_HUMAN	P42694	HELZ_HUMAN	HELZ	1942	Homo sapiens	1:Experimental evidence at protein level	Probable helicase with zinc finger domain	1	0.999	810	810	810	26	27	36	23	24	22	20	22	21	102	94	87	28	24	24	20	22	13	34	37	32	23	29	20	26	27	36	23	24	22	20	22	21	102	94	87	28
sp|P42695|CNDD3_HUMAN	P42695	CNDD3_HUMAN	NCAPD3	1498	Homo sapiens	1:Experimental evidence at protein level	Condensin-2 complex subunit D3	1	0.999	52	52	52	4	1	2	1	1	0	3	4	1	2	2	2	1	0	3	2	4	2	3	3	5	3	1	2	4	1	2	1	1	0	3	4	1	2	2	2	1
sp|P42696|RBM34_HUMAN	P42696	RBM34_HUMAN	RBM34	430	Homo sapiens	1:Experimental evidence at protein level	RNA-binding protein 34	1	0.999	216	216	216	5	6	8	6	8	6	11	11	14	10	11	10	13	12	12	15	13	16	5	3	6	6	5	4	5	6	8	6	8	6	11	11	14	10	11	10	13
sp|P42704|LPPRC_HUMAN	P42704	LPPRC_HUMAN	LRPPRC	1394	Homo sapiens	1:Experimental evidence at protein level	Leucine-rich PPR motif-containing protein, mitochondrial	1	0.999	390	390	390	16	17	20	5	23	24	4	13	5	28	24	5	11	15	18	13	15	18	14	12	18	26	27	19	16	17	20	5	23	24	4	13	5	28	24	5	11
sp|P42765|THIM_HUMAN	P42765	THIM_HUMAN	ACAA2	397	Homo sapiens	1:Experimental evidence at protein level	3-ketoacyl-CoA thiolase, mitochondrial	1	0.999	5	5	5	0	0	0	0	0	0	0	0	0	2	1	0	2	0	0	0	0	0	0	0	0	0	0	0	0	0	0	0	0	0	0	0	0	2	1	0	2
sp|P42766|RL35_HUMAN	P42766	RL35_HUMAN	RPL35	123	Homo sapiens	1:Experimental evidence at protein level	Large ribosomal subunit protein uL29	1	0.999	133	133	133	4	5	5	8	9	4	5	4	5	9	4	6	5	6	9	6	5	6	5	7	8	2	3	3	4	5	5	8	9	4	5	4	5	9	4	6	5
sp|P42771|CDN2A_HUMAN	P42771	CDN2A_HUMAN	CDKN2A	156	Homo sapiens	1:Experimental evidence at protein level	Cyclin-dependent kinase inhibitor 2A	0.9999	0.999	16	7	16	0	1	1	0	0	0	0	0	1	3	1	0	1	2	2	0	2	2	0	0	0	0	0	0	0	0	0	0	0	0	0	0	1	0	0	0	0
sp|P42785|PCP_HUMAN	P42785	PCP_HUMAN	PRCP	496	Homo sapiens	1:Experimental evidence at protein level	Lysosomal Pro-X carboxypeptidase	0.9627	0.999	2	2	2	1	0	1	0	0	0	0	0	0	0	0	0	0	0	0	0	0	0	0	0	0	0	0	0	1	0	1	0	0	0	0	0	0	0	0	0	0
sp|P42858|HD_HUMAN	P42858	HD_HUMAN	HTT	3142	Homo sapiens	1:Experimental evidence at protein level	Huntingtin	1	0.999	11	11	11	0	2	0	0	0	0	1	1	0	0	0	0	1	0	1	0	0	2	1	1	1	0	0	0	0	2	0	0	0	0	1	1	0	0	0	0	1
sp|P43003|EAA1_HUMAN	P43003	EAA1_HUMAN	SLC1A3	542	Homo sapiens	1:Experimental evidence at protein level	Excitatory amino acid transporter 1	1	0.999	60	60	60	1	4	3	0	1	2	3	4	4	1	3	4	5	2	6	3	3	5	1	1	2	2	0	0	1	4	3	0	1	2	3	4	4	1	3	4	5
sp|P43005|EAA3_HUMAN	P43005	EAA3_HUMAN	SLC1A1	524	Homo sapiens	1:Experimental evidence at protein level	Excitatory amino acid transporter 3	0.957	0.9988	1	1	1	0	0	0	0	0	0	0	0	0	0	0	0	0	0	1	0	0	0	0	0	0	0	0	0	0	0	0	0	0	0	0	0	0	0	0	0	0
sp|P43007|SATT_HUMAN	P43007	SATT_HUMAN	SLC1A4	532	Homo sapiens	1:Experimental evidence at protein level	Neutral amino acid transporter A	0.9626	0.999	2	2	2	1	0	0	0	0	0	0	0	0	0	0	0	0	0	0	0	1	0	0	0	0	0	0	0	1	0	0	0	0	0	0	0	0	0	0	0	0
sp|P43034|LIS1_HUMAN	P43034	LIS1_HUMAN	PAFAH1B1	410	Homo sapiens	1:Experimental evidence at protein level	Platelet-activating factor acetylhydrolase IB subunit beta	1	0.999	60	60	60	1	4	4	1	1	1	2	1	2	2	6	2	4	7	5	1	2	8	1	1	1	2	0	1	1	4	4	1	1	1	2	1	2	2	6	2	4
sp|P43243|MATR3_HUMAN	P43243	MATR3_HUMAN	MATR3	847	Homo sapiens	1:Experimental evidence at protein level	Matrin-3	1	0.999	1247	1247	1247	26	37	39	49	51	42	38	26	38	127	138	136	40	42	44	39	35	42	37	43	35	42	50	51	26	37	39	49	51	42	38	26	38	127	138	136	40
sp|P43246|MSH2_HUMAN	P43246	MSH2_HUMAN	MSH2	934	Homo sapiens	1:Experimental evidence at protein level	DNA mismatch repair protein Msh2	1	0.999	265	265	265	12	5	5	6	10	4	10	14	13	6	6	10	14	13	12	12	17	16	14	11	14	16	11	14	12	5	5	6	10	4	10	14	13	6	6	10	14
sp|P43304|GPDM_HUMAN	P43304	GPDM_HUMAN	GPD2	727	Homo sapiens	1:Experimental evidence at protein level	Glycerol-3-phosphate dehydrogenase, mitochondrial	1	0.999	17	17	17	1	2	2	0	2	2	0	0	0	2	1	0	0	2	1	0	0	1	0	0	0	1	0	0	1	2	2	0	2	2	0	0	0	2	1	0	0
sp|P43307|SSRA_HUMAN	P43307	SSRA_HUMAN	SSR1	286	Homo sapiens	1:Experimental evidence at protein level	Translocon-associated protein subunit alpha	1	0.999	15	15	15	0	0	2	1	1	0	1	0	1	0	0	0	0	2	2	0	1	4	0	0	0	0	0	0	0	0	2	1	1	0	1	0	1	0	0	0	0
sp|P43378|PTN9_HUMAN	P43378	PTN9_HUMAN	PTPN9	593	Homo sapiens	1:Experimental evidence at protein level	Tyrosine-protein phosphatase non-receptor type 9	0.953	0.9987	1	1	1	0	0	0	0	0	0	0	0	0	0	0	0	0	0	1	0	0	0	0	0	0	0	0	0	0	0	0	0	0	0	0	0	0	0	0	0	0
sp|P43405|KSYK_HUMAN	P43405	KSYK_HUMAN	SYK	635	Homo sapiens	1:Experimental evidence at protein level	Tyrosine-protein kinase SYK	0.9999	0.999	14	14	14	4	1	0	0	2	3	0	0	0	2	1	0	0	0	0	0	0	0	0	1	0	0	0	0	4	1	0	0	2	3	0	0	0	2	1	0	0
sp|P43487|RANG_HUMAN	P43487	RANG_HUMAN	RANBP1	201	Homo sapiens	1:Experimental evidence at protein level	Ran-specific GTPase-activating protein	1	0.999	438	438	438	22	19	19	26	22	27	5	9	6	18	10	11	10	8	9	16	13	11	25	12	17	40	48	35	22	19	19	26	22	27	5	9	6	18	10	11	10
sp|P43490|NAMPT_HUMAN	P43490	NAMPT_HUMAN	NAMPT	491	Homo sapiens	1:Experimental evidence at protein level	Nicotinamide phosphoribosyltransferase	1	0.999	192	192	192	7	5	6	3	6	7	10	11	7	7	4	4	8	17	12	6	8	8	11	11	12	8	6	8	7	5	6	3	6	7	10	11	7	7	4	4	8
sp|P43686|PRS6B_HUMAN	P43686	PRS6B_HUMAN	PSMC4	418	Homo sapiens	1:Experimental evidence at protein level	26S proteasome regulatory subunit 6B	1	0.999	450	450	450	29	30	30	24	25	22	9	15	12	13	10	13	15	10	22	15	16	19	18	17	24	23	18	21	29	30	30	24	25	22	9	15	12	13	10	13	15
sp|P43694|GATA4_HUMAN	P43694	GATA4_HUMAN	GATA4	442	Homo sapiens	1:Experimental evidence at protein level	Transcription factor GATA-4	1	0.999	287	190	287	0	0	2	2	1	1	21	19	21	16	15	11	19	19	24	15	22	17	8	11	7	12	14	10	0	0	2	2	1	1	15	13	14	9	10	7	13
sp|P43699|NKX21_HUMAN	P43699	NKX21_HUMAN	NKX2-1	371	Homo sapiens	1:Experimental evidence at protein level	Homeobox protein Nkx-2.1	0.9943	0.999	1	1	104	0	0	0	0	0	0	1	0	0	0	0	0	0	0	0	0	0	0	0	0	0	0	0	0	0	0	0	0	0	0	1	0	0	0	0	0	0
sp|P45880|VDAC2_HUMAN	P45880	VDAC2_HUMAN	VDAC2	294	Homo sapiens	1:Experimental evidence at protein level	Voltage-dependent anion-selective channel protein 2	1	0.999	161	161	161	4	2	9	4	6	3	2	7	7	6	12	3	6	19	12	12	19	15	1	4	1	3	3	1	4	2	9	4	6	3	2	7	7	6	12	3	6
sp|P45954|ACDSB_HUMAN	P45954	ACDSB_HUMAN	ACADSB	432	Homo sapiens	1:Experimental evidence at protein level	Short/branched chain specific acyl-CoA dehydrogenase, mitochondrial	1	0.999	12	12	12	0	0	0	1	1	0	0	1	0	1	1	0	1	1	1	1	1	2	0	0	0	0	0	0	0	0	0	1	1	0	0	1	0	1	1	0	1
sp|P45973|CBX5_HUMAN	P45973	CBX5_HUMAN	CBX5	191	Homo sapiens	1:Experimental evidence at protein level	Chromobox protein homolog 5	1	0.999	88	88	119	0	0	1	1	1	0	7	4	8	1	3	2	5	6	7	4	6	7	8	7	4	2	3	1	0	0	1	1	1	0	7	4	8	1	3	2	5
sp|P45974|UBP5_HUMAN	P45974	UBP5_HUMAN	USP5	858	Homo sapiens	1:Experimental evidence at protein level	Ubiquitin carboxyl-terminal hydrolase 5	1	0.999	183	156	183	11	11	12	7	9	13	6	3	6	6	6	4	3	3	2	4	5	3	15	13	13	9	13	6	10	10	11	6	7	12	6	3	6	5	5	2	3
sp|P45985|MP2K4_HUMAN	P45985	MP2K4_HUMAN	MAP2K4	399	Homo sapiens	1:Experimental evidence at protein level	Dual specificity mitogen-activated protein kinase kinase 4	1	0.999	22	22	22	2	1	1	0	1	1	0	0	0	4	1	0	0	0	0	1	0	2	2	2	4	0	0	0	2	1	1	0	1	1	0	0	0	4	1	0	0
sp|P46013|KI67_HUMAN	P46013	KI67_HUMAN	MKI67	3256	Homo sapiens	1:Experimental evidence at protein level	Proliferation marker protein Ki-67	1	0.999	1744	1744	1744	45	66	69	92	88	72	100	70	108	21	26	33	76	77	79	119	107	85	58	70	61	84	58	80	45	66	69	92	88	72	100	70	108	21	26	33	76
sp|P46019|KPB2_HUMAN	P46019	KPB2_HUMAN	PHKA2	1235	Homo sapiens	1:Experimental evidence at protein level	Phosphorylase b kinase regulatory subunit alpha, liver isoform	1	0.999	25	25	33	1	1	5	3	3	4	0	0	0	1	1	0	0	0	0	1	0	0	1	1	0	0	1	2	1	1	5	3	3	4	0	0	0	1	1	0	0
sp|P46020|KPB1_HUMAN	P46020	KPB1_HUMAN	PHKA1	1223	Homo sapiens	1:Experimental evidence at protein level	Phosphorylase b kinase regulatory subunit alpha, skeletal muscle isoform	1	0.999	160	152	160	11	8	9	10	11	11	3	2	2	5	2	3	1	0	2	3	4	2	12	10	8	14	13	14	10	8	9	10	11	10	3	2	2	4	2	3	1
sp|P46060|RAGP1_HUMAN	P46060	RAGP1_HUMAN	RANGAP1	587	Homo sapiens	1:Experimental evidence at protein level	Ran GTPase-activating protein 1	1	0.999	1507	1507	1507	68	76	92	63	64	62	76	80	100	61	65	82	43	50	56	43	55	45	53	60	54	57	54	48	68	76	92	63	64	62	76	80	100	61	65	82	43
sp|P46063|RECQ1_HUMAN	P46063	RECQ1_HUMAN	RECQL	649	Homo sapiens	1:Experimental evidence at protein level	ATP-dependent DNA helicase Q1	1	0.999	100	100	100	2	6	1	3	3	3	5	5	7	2	1	0	4	1	0	9	4	4	9	9	8	6	4	4	2	6	1	3	3	3	5	5	7	2	1	0	4
sp|P46087|NOP2_HUMAN	P46087	NOP2_HUMAN	NOP2	812	Homo sapiens	1:Experimental evidence at protein level	Probable 28S rRNA (cytosine(4447)-C(5))-methyltransferase	1	0.999	284	284	284	6	10	8	6	11	7	17	13	22	7	7	13	24	21	19	22	21	14	3	3	5	11	7	7	6	10	8	6	11	7	17	13	22	7	7	13	24
sp|P46100|ATRX_HUMAN	P46100	ATRX_HUMAN	ATRX	2492	Homo sapiens	1:Experimental evidence at protein level	Transcriptional regulator ATRX	1	0.999	156	156	156	5	2	2	4	2	3	14	13	14	1	2	2	8	4	6	13	11	9	9	10	9	4	3	6	5	2	2	4	2	3	14	13	14	1	2	2	8
sp|P46108|CRK_HUMAN	P46108	CRK_HUMAN	CRK	304	Homo sapiens	1:Experimental evidence at protein level	Adapter molecule crk	1	0.999	460	460	460	15	19	22	15	12	14	21	22	20	13	14	20	25	17	19	17	18	24	27	23	20	21	20	22	15	19	22	15	12	14	21	22	20	13	14	20	25
sp|P46109|CRKL_HUMAN	P46109	CRKL_HUMAN	CRKL	303	Homo sapiens	1:Experimental evidence at protein level	Crk-like protein	1	0.999	384	384	384	25	26	21	9	9	12	19	15	14	13	9	18	14	17	10	18	15	9	19	24	17	19	17	15	25	26	21	9	9	12	19	15	14	13	9	18	14
sp|P46379|BAG6_HUMAN	P46379	BAG6_HUMAN	BAG6	1132	Homo sapiens	1:Experimental evidence at protein level	Large proline-rich protein BAG6	1	0.999	45	45	45	5	3	2	4	6	4	0	0	1	1	1	0	3	1	1	1	2	2	1	3	1	0	2	1	5	3	2	4	6	4	0	0	1	1	1	0	3
sp|P46459|NSF_HUMAN	P46459	NSF_HUMAN	NSF	744	Homo sapiens	1:Experimental evidence at protein level	Vesicle-fusing ATPase	1	0.999	212	212	212	12	9	10	16	23	11	4	4	2	10	8	5	5	12	5	5	8	8	11	9	7	11	8	9	12	9	10	16	23	11	4	4	2	10	8	5	5
sp|P46734|MP2K3_HUMAN	P46734	MP2K3_HUMAN	MAP2K3	347	Homo sapiens	1:Experimental evidence at protein level	Dual specificity mitogen-activated protein kinase kinase 3	1	0.999	19	13	19	1	1	1	0	0	0	0	1	1	1	0	0	0	2	2	2	2	1	2	1	0	0	0	1	1	1	1	0	0	0	0	1	1	1	0	0	0
sp|P46736|BRCC3_HUMAN	P46736	BRCC3_HUMAN	BRCC3	316	Homo sapiens	1:Experimental evidence at protein level	Lys-63-specific deubiquitinase BRCC36	1	0.999	206	206	206	9	13	15	11	16	11	7	8	8	7	6	10	2	3	2	7	4	8	8	10	11	10	10	10	9	13	15	11	16	11	7	8	8	7	6	10	2
sp|P46776|RL27A_HUMAN	P46776	RL27A_HUMAN	RPL27A	148	Homo sapiens	1:Experimental evidence at protein level	Large ribosomal subunit protein uL15	1	0.999	254	254	254	8	13	12	8	10	9	13	10	14	10	12	16	11	20	10	13	15	12	5	8	6	8	5	6	8	13	12	8	10	9	13	10	14	10	12	16	11
sp|P46777|RL5_HUMAN	P46777	RL5_HUMAN	RPL5	297	Homo sapiens	1:Experimental evidence at protein level	Large ribosomal subunit protein uL18	1	0.999	791	791	791	28	26	34	27	29	27	34	42	37	35	34	34	40	38	41	40	40	44	31	32	30	27	17	24	28	26	34	27	29	27	34	42	37	35	34	34	40
sp|P46778|RL21_HUMAN	P46778	RL21_HUMAN	RPL21	160	Homo sapiens	1:Experimental evidence at protein level	Large ribosomal subunit protein eL21	1	0.999	324	324	324	10	11	14	11	14	9	9	18	20	15	9	8	19	15	22	20	14	18	16	12	11	11	8	10	10	11	14	11	14	9	9	18	20	15	9	8	19
sp|P46779|RL28_HUMAN	P46779	RL28_HUMAN	RPL28	137	Homo sapiens	1:Experimental evidence at protein level	Large ribosomal subunit protein eL28	1	0.999	283	283	283	7	12	9	10	16	8	12	15	19	9	16	13	14	17	18	16	18	15	8	8	7	6	5	5	7	12	9	10	16	8	12	15	19	9	16	13	14
sp|P46781|RS9_HUMAN	P46781	RS9_HUMAN	RPS9	194	Homo sapiens	1:Experimental evidence at protein level	Small ribosomal subunit protein uS4	1	0.999	496	496	496	22	25	25	18	22	20	19	22	23	23	20	18	27	24	26	24	22	22	15	18	19	14	15	13	22	25	25	18	22	20	19	22	23	23	20	18	27
sp|P46782|RS5_HUMAN	P46782	RS5_HUMAN	RPS5	204	Homo sapiens	1:Experimental evidence at protein level	Small ribosomal subunit protein uS7	1	0.999	238	238	238	8	9	10	10	12	11	7	13	7	8	11	7	16	12	12	11	9	13	7	6	5	8	13	13	8	9	10	10	12	11	7	13	7	8	11	7	16
sp|P46783|RS10_HUMAN	P46783	RS10_HUMAN	RPS10	165	Homo sapiens	1:Experimental evidence at protein level	Small ribosomal subunit protein eS10	1	0.999	233	197	233	11	10	9	11	8	11	4	11	6	11	9	5	7	14	11	8	9	8	9	8	10	17	14	12	10	7	8	9	6	9	4	9	6	9	7	5	6
sp|P46821|MAP1B_HUMAN	P46821	MAP1B_HUMAN	MAP1B	2468	Homo sapiens	1:Experimental evidence at protein level	Microtubule-associated protein 1B	1	0.999	2093	2045	2093	133	149	174	144	146	136	44	50	46	48	71	62	37	45	51	57	55	49	108	123	109	103	77	76	130	146	171	140	143	134	43	48	45	48	68	61	35
sp|P46926|GNPI1_HUMAN	P46926	GNPI1_HUMAN	GNPDA1	289	Homo sapiens	1:Experimental evidence at protein level	Glucosamine-6-phosphate isomerase 1	1	0.999	70	32	70	3	4	9	2	2	5	3	1	2	2	3	4	1	2	1	1	2	3	4	3	3	5	2	3	1	2	4	1	1	2	2	0	0	1	2	2	1
sp|P46934|NEDD4_HUMAN	P46934	NEDD4_HUMAN	NEDD4	1319	Homo sapiens	1:Experimental evidence at protein level	E3 ubiquitin-protein ligase NEDD4	1	0.999	7	5	7	2	0	1	0	3	0	0	0	0	0	0	1	0	0	0	0	0	0	0	0	0	0	0	0	1	0	0	0	3	0	0	0	0	0	0	1	0
sp|P46937|YAP1_HUMAN	P46937	YAP1_HUMAN	YAP1	504	Homo sapiens	1:Experimental evidence at protein level	Transcriptional coactivator YAP1	1	0.999	463	463	463	18	19	23	7	10	13	26	28	32	17	14	20	24	25	23	28	38	26	14	20	14	8	10	6	18	19	23	7	10	13	26	28	32	17	14	20	24
sp|P46939|UTRN_HUMAN	P46939	UTRN_HUMAN	UTRN	3433	Homo sapiens	1:Experimental evidence at protein level	Utrophin	1	0.999	321	321	321	29	31	42	45	43	46	0	3	4	12	9	3	1	2	2	3	0	0	5	8	6	12	5	10	29	31	42	45	43	46	0	3	4	12	9	3	1
sp|P46940|IQGA1_HUMAN	P46940	IQGA1_HUMAN	IQGAP1	1657	Homo sapiens	1:Experimental evidence at protein level	Ras GTPase-activating-like protein IQGAP1	1	0.999	155	154	155	5	4	12	0	9	9	3	3	4	7	6	1	7	9	16	7	10	15	6	3	5	3	7	4	5	4	12	0	9	9	2	3	4	7	6	1	7
sp|P46976|GLYG_HUMAN	P46976	GLYG_HUMAN	GYG1	350	Homo sapiens	1:Experimental evidence at protein level	Glycogenin-1	0.9627	0.999	7	7	7	0	0	2	0	0	0	1	0	1	0	0	0	0	0	0	0	1	2	0	0	0	0	0	0	0	0	2	0	0	0	1	0	1	0	0	0	0
sp|P46977|STT3A_HUMAN	P46977	STT3A_HUMAN	STT3A	705	Homo sapiens	1:Experimental evidence at protein level	Dolichyl-diphosphooligosaccharide--protein glycosyltransferase subunit STT3A	1	0.999	116	116	116	9	4	6	5	5	2	7	7	5	5	5	4	3	5	5	6	6	6	7	4	4	3	2	1	9	4	6	5	5	2	7	7	5	5	5	4	3
sp|P47736|RPGP1_HUMAN	P47736	RPGP1_HUMAN	RAP1GAP	663	Homo sapiens	1:Experimental evidence at protein level	Rap1 GTPase-activating protein 1	1	0.999	11	11	11	1	1	0	1	2	0	0	0	0	0	0	0	0	0	0	0	0	0	2	0	0	2	1	1	1	1	0	1	2	0	0	0	0	0	0	0	0
sp|P47755|CAZA2_HUMAN	P47755	CAZA2_HUMAN	CAPZA2	286	Homo sapiens	1:Experimental evidence at protein level	F-actin-capping protein subunit alpha-2	1	0.999	421	421	447	17	19	25	16	22	23	20	17	23	9	12	16	20	21	15	15	15	14	20	19	18	15	15	15	17	19	25	16	22	23	20	17	23	9	12	16	20
sp|P47756|CAPZB_HUMAN	P47756	CAPZB_HUMAN	CAPZB	272	Homo sapiens	1:Experimental evidence at protein level	F-actin-capping protein subunit beta	1	0.999	483	483	483	28	25	39	26	31	27	12	18	21	14	16	11	20	17	17	13	16	13	18	24	22	21	20	14	28	25	39	26	31	27	12	18	21	14	16	11	20
sp|P47897|SYQ_HUMAN	P47897	SYQ_HUMAN	QARS1	775	Homo sapiens	1:Experimental evidence at protein level	Glutamine--tRNA ligase	1	0.999	330	330	330	15	25	23	20	16	19	6	10	13	13	11	9	13	15	22	12	9	14	12	8	12	9	12	12	15	25	23	20	16	19	6	10	13	13	11	9	13
sp|P47914|RL29_HUMAN	P47914	RL29_HUMAN	RPL29	159	Homo sapiens	1:Experimental evidence at protein level	Large ribosomal subunit protein eL29	1	0.999	130	130	130	3	7	3	5	5	6	10	7	6	9	5	5	9	9	7	8	9	9	0	3	0	4	1	0	3	7	3	5	5	6	10	7	6	9	5	5	9
sp|P47974|TISD_HUMAN	P47974	TISD_HUMAN	ZFP36L2	494	Homo sapiens	1:Experimental evidence at protein level	mRNA decay activator protein ZFP36L2	0.9625	0.999	1	1	1	0	0	0	0	0	0	0	0	0	0	0	1	0	0	0	0	0	0	0	0	0	0	0	0	0	0	0	0	0	0	0	0	0	0	0	1	0
sp|P47985|UCRI_HUMAN	P47985	UCRI_HUMAN	UQCRFS1	274	Homo sapiens	1:Experimental evidence at protein level	Cytochrome b-c1 complex subunit Rieske, mitochondrial	1	0.999	16	9	16	0	1	0	0	0	0	0	0	0	0	0	1	1	1	4	0	2	4	0	0	0	1	1	0	0	0	0	0	0	0	0	0	0	0	0	1	1
sp|P48047|ATPO_HUMAN	P48047	ATPO_HUMAN	ATP5PO	213	Homo sapiens	1:Experimental evidence at protein level	ATP synthase subunit O, mitochondrial	1	0.999	123	123	123	2	3	7	4	9	10	1	4	1	10	8	2	3	6	6	4	6	5	6	2	2	7	9	6	2	3	7	4	9	10	1	4	1	10	8	2	3
sp|P48059|LIMS1_HUMAN	P48059	LIMS1_HUMAN	LIMS1	325	Homo sapiens	1:Experimental evidence at protein level	LIM and senescent cell antigen-like-containing domain protein 1	1	0.999	16	15	16	4	1	5	0	0	0	0	0	0	0	0	0	0	0	0	0	0	0	2	1	0	3	0	0	3	1	5	0	0	0	0	0	0	0	0	0	0
sp|P48147|PPCE_HUMAN	P48147	PPCE_HUMAN	PREP	710	Homo sapiens	1:Experimental evidence at protein level	Prolyl endopeptidase	1	0.999	15	15	15	0	1	0	0	0	0	0	0	0	2	1	1	1	1	0	1	0	0	0	2	2	1	0	2	0	1	0	0	0	0	0	0	0	2	1	1	1
sp|P48200|IREB2_HUMAN	P48200	IREB2_HUMAN	IREB2	963	Homo sapiens	1:Experimental evidence at protein level	Iron-responsive element-binding protein 2	1	0.9989	6	6	6	1	0	0	0	0	0	0	0	0	2	0	0	0	0	0	0	0	0	0	2	1	0	0	0	1	0	0	0	0	0	0	0	0	2	0	0	0
sp|P48378|RFX2_HUMAN	P48378	RFX2_HUMAN	RFX2	723	Homo sapiens	1:Experimental evidence at protein level	DNA-binding protein RFX2	0.9931	0.9988	1	0	9	0	0	0	0	0	0	0	0	0	0	0	0	1	0	0	0	0	0	0	0	0	0	0	0	0	0	0	0	0	0	0	0	0	0	0	0	0
sp|P48382|RFX5_HUMAN	P48382	RFX5_HUMAN	RFX5	616	Homo sapiens	1:Experimental evidence at protein level	DNA-binding protein RFX5	1	0.999	61	61	61	0	1	0	2	5	1	2	3	3	0	1	0	1	1	2	3	4	1	5	7	3	6	4	6	0	1	0	2	5	1	2	3	3	0	1	0	1
sp|P48426|PI42A_HUMAN	P48426	PI42A_HUMAN	PIP4K2A	406	Homo sapiens	1:Experimental evidence at protein level	Phosphatidylinositol 5-phosphate 4-kinase type-2 alpha	1	0.999	102	54	102	4	6	8	4	5	4	2	3	2	3	4	4	1	2	1	1	2	2	9	9	9	5	6	6	2	3	3	1	4	1	1	1	1	1	2	2	1
sp|P48436|SOX9_HUMAN	P48436	SOX9_HUMAN	SOX9	509	Homo sapiens	1:Experimental evidence at protein level	Transcription factor SOX-9	0.9627	0.999	3	3	3	0	0	0	0	0	0	1	1	1	0	0	0	0	0	0	0	0	0	0	0	0	0	0	0	0	0	0	0	0	0	1	1	1	0	0	0	0
sp|P48444|COPD_HUMAN	P48444	COPD_HUMAN	ARCN1	511	Homo sapiens	1:Experimental evidence at protein level	Coatomer subunit delta	1	0.999	330	330	330	17	20	17	23	25	18	11	13	9	12	11	7	10	10	16	12	9	15	11	15	13	12	12	12	17	20	17	23	25	18	11	13	9	12	11	7	10
sp|P48449|LSS_HUMAN	P48449	LSS_HUMAN	LSS	732	Homo sapiens	1:Experimental evidence at protein level	Lanosterol synthase	1	0.9989	3	3	3	0	1	0	0	0	0	0	0	0	0	0	0	0	0	0	0	0	1	0	0	0	1	0	0	0	1	0	0	0	0	0	0	0	0	0	0	0
sp|P48507|GSH0_HUMAN	P48507	GSH0_HUMAN	GCLM	274	Homo sapiens	1:Experimental evidence at protein level	Glutamate--cysteine ligase regulatory subunit	1	0.999	44	44	44	1	1	1	1	2	1	2	2	4	2	2	2	3	0	2	1	3	4	3	1	1	1	1	3	1	1	1	1	2	1	2	2	4	2	2	2	3
sp|P48552|NRIP1_HUMAN	P48552	NRIP1_HUMAN	NRIP1	1158	Homo sapiens	1:Experimental evidence at protein level	Nuclear receptor-interacting protein 1	0.9627	0.999	4	4	4	0	0	0	0	0	0	0	3	0	0	0	0	0	0	0	0	0	1	0	0	0	0	0	0	0	0	0	0	0	0	0	3	0	0	0	0	0
sp|P48553|TPC10_HUMAN	P48553	TPC10_HUMAN	TRAPPC10	1259	Homo sapiens	1:Experimental evidence at protein level	Trafficking protein particle complex subunit 10	1	0.999	90	90	90	12	13	8	10	9	9	0	1	0	2	1	3	0	0	1	0	0	0	7	1	4	3	3	3	12	13	8	10	9	9	0	1	0	2	1	3	0
sp|P48556|PSMD8_HUMAN	P48556	PSMD8_HUMAN	PSMD8	350	Homo sapiens	1:Experimental evidence at protein level	26S proteasome non-ATPase regulatory subunit 8	1	0.999	95	95	95	3	4	4	4	6	4	3	3	4	3	5	3	6	5	5	5	3	5	4	4	2	4	3	3	3	4	4	4	6	4	3	3	4	3	5	3	6
sp|P48634|PRC2A_HUMAN	P48634	PRC2A_HUMAN	PRRC2A	2157	Homo sapiens	1:Experimental evidence at protein level	Protein PRRC2A	1	0.999	1142	1142	1167	35	40	45	54	50	40	32	31	34	98	105	91	27	30	34	20	17	32	62	56	50	54	54	51	35	40	45	54	50	40	32	31	34	98	105	91	27
sp|P48643|TCPE_HUMAN	P48643	TCPE_HUMAN	CCT5	541	Homo sapiens	1:Experimental evidence at protein level	T-complex protein 1 subunit epsilon	1	0.999	3167	3028	3167	192	181	170	144	176	173	57	75	54	231	187	188	72	53	69	93	99	81	163	144	140	159	141	125	187	173	163	138	169	166	52	72	48	224	179	180	67
sp|P48651|PTSS1_HUMAN	P48651	PTSS1_HUMAN	PTDSS1	473	Homo sapiens	1:Experimental evidence at protein level	Phosphatidylserine synthase 1	1	0.999	58	58	58	2	3	2	1	2	0	3	3	7	3	3	1	3	4	5	4	3	3	2	2	2	0	0	0	2	3	2	1	2	0	3	3	7	3	3	1	3
sp|P48729|KC1A_HUMAN	P48729	KC1A_HUMAN	CSNK1A1	337	Homo sapiens	1:Experimental evidence at protein level	Casein kinase I isoform alpha	1	0.999	35	5	35	3	1	3	1	2	1	2	1	1	1	2	1	1	1	1	2	2	1	2	1	1	2	2	0	1	0	1	0	0	0	1	0	0	0	0	0	0
sp|P48735|IDHP_HUMAN	P48735	IDHP_HUMAN	IDH2	452	Homo sapiens	1:Experimental evidence at protein level	Isocitrate dehydrogenase [NADP], mitochondrial	0.7588	0.9919	1	1	1	0	0	0	0	0	0	0	0	0	0	0	0	0	1	0	0	0	0	0	0	0	0	0	0	0	0	0	0	0	0	0	0	0	0	0	0	0
sp|P48739|PIPNB_HUMAN	P48739	PIPNB_HUMAN	PITPNB	271	Homo sapiens	1:Experimental evidence at protein level	Phosphatidylinositol transfer protein beta isoform	1	0.999	4	4	4	0	0	1	0	1	0	0	0	0	1	1	0	0	0	0	0	0	0	0	0	0	0	0	0	0	0	1	0	1	0	0	0	0	1	1	0	0
sp|P49005|DPOD2_HUMAN	P49005	DPOD2_HUMAN	POLD2	469	Homo sapiens	1:Experimental evidence at protein level	DNA polymerase delta subunit 2	1	0.999	198	198	198	9	9	8	8	8	9	11	12	11	5	7	3	6	7	5	9	6	10	8	8	10	7	10	12	9	9	8	8	8	9	11	12	11	5	7	3	6
sp|P49006|MRP_HUMAN	P49006	MRP_HUMAN	MARCKSL1	195	Homo sapiens	1:Experimental evidence at protein level	MARCKS-related protein	1	0.999	43	43	43	1	2	1	1	2	1	0	1	2	2	4	0	3	4	3	2	2	5	1	1	1	2	1	1	1	2	1	1	2	1	0	1	2	2	4	0	3
sp|P49023|PAXI_HUMAN	P49023	PAXI_HUMAN	PXN	591	Homo sapiens	1:Experimental evidence at protein level	Paxillin	1	0.999	171	171	171	16	16	12	16	9	11	0	0	0	4	5	2	0	0	0	0	0	0	16	12	20	11	15	6	16	16	12	16	9	11	0	0	0	4	5	2	0
sp|P49069|CAMLG_HUMAN	P49069	CAMLG_HUMAN	CAMLG	296	Homo sapiens	1:Experimental evidence at protein level	Guided entry of tail-anchored proteins factor CAMLG	1	0.999	35	35	35	1	2	5	2	3	3	0	0	0	0	1	0	0	0	0	0	0	0	5	4	2	1	3	3	1	2	5	2	3	3	0	0	0	0	1	0	0
sp|P49116|NR2C2_HUMAN	P49116	NR2C2_HUMAN	NR2C2	596	Homo sapiens	1:Experimental evidence at protein level	Nuclear receptor subfamily 2 group C member 2	1	0.999	259	259	259	0	0	0	0	0	0	30	22	29	1	2	1	22	23	20	26	29	24	5	5	5	7	5	3	0	0	0	0	0	0	30	22	29	1	2	1	22
sp|P49137|MAPK2_HUMAN	P49137	MAPK2_HUMAN	MAPKAPK2	400	Homo sapiens	1:Experimental evidence at protein level	MAP kinase-activated protein kinase 2	0.9627	0.999	8	8	8	0	1	1	0	0	0	0	0	0	0	0	0	0	0	0	0	0	0	1	2	1	0	2	0	0	1	1	0	0	0	0	0	0	0	0	0	0
sp|P49189|AL9A1_HUMAN	P49189	AL9A1_HUMAN	ALDH9A1	494	Homo sapiens	1:Experimental evidence at protein level	4-trimethylaminobutyraldehyde dehydrogenase	1	0.999	8	8	8	1	1	0	0	1	0	0	0	0	0	0	0	2	2	0	0	0	0	0	1	0	0	0	0	1	1	0	0	1	0	0	0	0	0	0	0	2
sp|P49207|RL34_HUMAN	P49207	RL34_HUMAN	RPL34	117	Homo sapiens	1:Experimental evidence at protein level	Large ribosomal subunit protein eL34	1	0.999	104	104	104	5	5	5	5	7	8	2	4	3	9	4	3	2	4	4	3	5	6	2	3	2	5	4	4	5	5	5	5	7	8	2	4	3	9	4	3	2
sp|P49257|LMAN1_HUMAN	P49257	LMAN1_HUMAN	LMAN1	510	Homo sapiens	1:Experimental evidence at protein level	Protein ERGIC-53	1	0.999	88	88	88	1	3	4	0	7	8	1	0	0	6	2	0	0	5	6	0	4	3	8	6	5	7	6	6	1	3	4	0	7	8	1	0	0	6	2	0	0
sp|P49321|NASP_HUMAN	P49321	NASP_HUMAN	NASP	788	Homo sapiens	1:Experimental evidence at protein level	Nuclear autoantigenic sperm protein	1	0.999	515	515	515	13	20	21	17	17	16	16	15	19	15	9	10	19	15	19	16	13	12	48	37	39	37	43	29	13	20	21	17	17	16	16	15	19	15	9	10	19
sp|P49327|FAS_HUMAN	P49327	FAS_HUMAN	FASN	2511	Homo sapiens	1:Experimental evidence at protein level	Fatty acid synthase	1	0.999	4755	4755	4755	320	327	316	239	244	260	134	130	143	170	171	181	127	137	124	167	170	155	205	204	218	216	203	194	320	327	316	239	244	260	134	130	143	170	171	181	127
sp|P49336|CDK8_HUMAN	P49336	CDK8_HUMAN	CDK8	464	Homo sapiens	1:Experimental evidence at protein level	Cyclin-dependent kinase 8	1	0.999	14	4	14	0	0	0	1	0	0	1	1	1	0	0	0	0	0	0	1	0	1	2	1	2	1	1	1	0	0	0	0	0	0	0	1	0	0	0	0	0
sp|P49354|FNTA_HUMAN	P49354	FNTA_HUMAN	FNTA	379	Homo sapiens	1:Experimental evidence at protein level	Protein farnesyltransferase/geranylgeranyltransferase type-1 subunit alpha	1	0.999	12	12	12	1	0	2	0	0	0	1	0	0	1	1	0	0	0	0	0	0	1	0	2	1	0	0	2	1	0	2	0	0	0	1	0	0	1	1	0	0
sp|P49356|FNTB_HUMAN	P49356	FNTB_HUMAN	FNTB	437	Homo sapiens	1:Experimental evidence at protein level	Protein farnesyltransferase subunit beta	1	0.999	25	25	25	3	2	1	2	1	0	0	1	0	0	0	0	0	0	1	0	0	1	2	1	3	1	4	2	3	2	1	2	1	0	0	1	0	0	0	0	0
sp|P49366|DHYS_HUMAN	P49366	DHYS_HUMAN	DHPS	369	Homo sapiens	1:Experimental evidence at protein level	Deoxyhypusine synthase	1	0.999	67	67	67	4	3	3	2	4	5	0	0	0	2	3	2	0	0	0	0	2	0	9	7	6	2	8	5	4	3	3	2	4	5	0	0	0	2	3	2	0
sp|P49368|TCPG_HUMAN	P49368	TCPG_HUMAN	CCT3	545	Homo sapiens	1:Experimental evidence at protein level	T-complex protein 1 subunit gamma	1	0.999	2281	2281	2281	126	118	138	118	139	134	44	46	47	159	134	120	62	44	51	75	72	66	103	99	88	109	99	90	126	118	138	118	139	134	44	46	47	159	134	120	62
sp|P49406|RM19_HUMAN	P49406	RM19_HUMAN	MRPL19	292	Homo sapiens	1:Experimental evidence at protein level	Large ribosomal subunit protein bL19m	1	0.999	23	23	23	0	0	1	1	1	1	0	1	1	2	2	0	0	1	1	2	0	1	1	1	2	1	2	1	0	0	1	1	1	1	0	1	1	2	2	0	0
sp|P49411|EFTU_HUMAN	P49411	EFTU_HUMAN	TUFM	455	Homo sapiens	1:Experimental evidence at protein level	Elongation factor Tu, mitochondrial	1	0.999	811	811	811	21	45	50	29	34	31	42	39	37	25	31	37	42	47	43	45	40	49	23	32	20	17	14	18	21	45	50	29	34	31	42	39	37	25	31	37	42
sp|P49419|AL7A1_HUMAN	P49419	AL7A1_HUMAN	ALDH7A1	539	Homo sapiens	1:Experimental evidence at protein level	Alpha-aminoadipic semialdehyde dehydrogenase	1	0.999	105	105	105	11	8	8	5	4	5	1	1	2	3	1	0	2	6	2	3	3	1	10	10	6	5	4	4	11	8	8	5	4	5	1	1	2	3	1	0	2
sp|P49441|INPP_HUMAN	P49441	INPP_HUMAN	INPP1	399	Homo sapiens	1:Experimental evidence at protein level	Inositol polyphosphate 1-phosphatase	0.9627	0.999	2	2	2	0	0	0	0	0	0	0	0	0	0	0	0	0	0	0	2	0	0	0	0	0	0	0	0	0	0	0	0	0	0	0	0	0	0	0	0	0
sp|P49454|CENPF_HUMAN	P49454	CENPF_HUMAN	CENPF	3114	Homo sapiens	1:Experimental evidence at protein level	Centromere protein F	1	0.999	112	112	112	2	3	2	6	6	5	5	6	5	4	6	3	4	6	2	6	8	2	5	10	6	5	2	3	2	3	2	6	6	5	5	6	5	4	6	3	4
sp|P49458|SRP09_HUMAN	P49458	SRP09_HUMAN	SRP9	86	Homo sapiens	1:Experimental evidence at protein level	Signal recognition particle 9 kDa protein	1	0.999	36	36	36	1	1	2	2	1	1	2	1	1	1	2	2	2	2	2	1	2	3	1	2	1	1	1	1	1	1	2	2	1	1	2	1	1	1	2	2	2
sp|P49459|UBE2A_HUMAN	P49459	UBE2A_HUMAN	UBE2A	152	Homo sapiens	1:Experimental evidence at protein level	Ubiquitin-conjugating enzyme E2 A	1	0.999	10	10	10	0	0	0	0	0	0	0	1	0	0	0	0	0	0	0	0	0	1	1	2	3	1	0	1	0	0	0	0	0	0	0	1	0	0	0	0	0
sp|P49585|PCY1A_HUMAN	P49585	PCY1A_HUMAN	PCYT1A	367	Homo sapiens	1:Experimental evidence at protein level	Choline-phosphate cytidylyltransferase A	1	0.999	43	22	43	4	3	3	1	1	2	4	1	1	0	0	1	0	1	0	0	1	0	2	3	5	3	4	3	1	1	0	0	1	1	3	1	1	0	0	1	0
sp|P49588|SYAC_HUMAN	P49588	SYAC_HUMAN	AARS1	968	Homo sapiens	1:Experimental evidence at protein level	Alanine--tRNA ligase, cytoplasmic	1	0.999	495	495	495	44	43	46	32	33	31	12	11	7	12	11	5	13	5	10	22	16	15	22	26	20	28	15	16	44	43	46	32	33	31	12	11	7	12	11	5	13
sp|P49589|SYCC_HUMAN	P49589	SYCC_HUMAN	CARS1	748	Homo sapiens	1:Experimental evidence at protein level	Cysteine--tRNA ligase, cytoplasmic	1	0.999	121	121	121	11	13	12	7	8	7	1	1	0	0	1	1	2	3	3	2	2	5	9	9	10	5	6	3	11	13	12	7	8	7	1	1	0	0	1	1	2
sp|P49591|SYSC_HUMAN	P49591	SYSC_HUMAN	SARS1	514	Homo sapiens	1:Experimental evidence at protein level	Serine--tRNA ligase, cytoplasmic	1	0.999	246	246	246	19	18	34	16	16	15	4	3	5	5	6	9	5	6	4	8	7	7	12	16	13	8	6	4	19	18	34	16	16	15	4	3	5	5	6	9	5
sp|P49593|PPM1F_HUMAN	P49593	PPM1F_HUMAN	PPM1F	454	Homo sapiens	1:Experimental evidence at protein level	Protein phosphatase 1F	1	0.999	53	53	53	5	5	2	3	5	6	0	0	1	1	1	1	3	0	2	1	1	2	5	4	3	2	0	0	5	5	2	3	5	6	0	0	1	1	1	1	3
sp|P49642|PRI1_HUMAN	P49642	PRI1_HUMAN	PRIM1	420	Homo sapiens	1:Experimental evidence at protein level	DNA primase small subunit	1	0.999	229	229	229	15	12	8	6	14	11	9	10	13	4	7	7	8	3	9	10	9	8	10	12	10	11	12	11	15	12	8	6	14	11	9	10	13	4	7	7	8
sp|P49643|PRI2_HUMAN	P49643	PRI2_HUMAN	PRIM2	509	Homo sapiens	1:Experimental evidence at protein level	DNA primase large subunit	1	0.999	236	236	236	13	8	11	8	15	10	6	12	11	6	7	3	5	8	7	6	9	8	13	12	11	20	16	11	13	8	11	8	15	10	6	12	11	6	7	3	5
sp|P49674|KC1E_HUMAN	P49674	KC1E_HUMAN	CSNK1E	416	Homo sapiens	1:Experimental evidence at protein level	Casein kinase I isoform epsilon	1	0.999	8	6	8	0	0	0	0	0	1	0	0	1	1	0	0	0	2	0	0	1	1	0	1	0	0	0	0	0	0	0	0	0	1	0	0	1	0	0	0	0
sp|P49711|CTCF_HUMAN	P49711	CTCF_HUMAN	CTCF	727	Homo sapiens	1:Experimental evidence at protein level	Transcriptional repressor CTCF	1	0.999	179	167	179	4	7	10	8	4	2	9	9	8	8	5	5	10	14	11	11	13	11	7	6	5	5	3	4	4	7	9	8	4	2	8	8	7	8	5	5	8
sp|P49720|PSB3_HUMAN	P49720	PSB3_HUMAN	PSMB3	205	Homo sapiens	1:Experimental evidence at protein level	Proteasome subunit beta type-3	1	0.999	29	29	29	1	3	1	0	0	0	1	2	1	3	1	1	2	2	1	2	5	1	0	2	0	0	0	0	1	3	1	0	0	0	1	2	1	3	1	1	2
sp|P49721|PSB2_HUMAN	P49721	PSB2_HUMAN	PSMB2	201	Homo sapiens	1:Experimental evidence at protein level	Proteasome subunit beta type-2	1	0.999	42	42	42	5	1	3	2	1	1	2	2	2	2	2	2	1	2	2	3	5	3	0	1	0	0	0	0	5	1	3	2	1	1	2	2	2	2	2	2	1
sp|P49736|MCM2_HUMAN	P49736	MCM2_HUMAN	MCM2	904	Homo sapiens	1:Experimental evidence at protein level	DNA replication licensing factor MCM2	1	0.999	699	699	699	29	22	27	21	19	20	25	29	27	21	32	25	29	32	26	36	40	24	40	32	37	38	34	34	29	22	27	21	19	20	25	29	27	21	32	25	29
sp|P49750|YLPM1_HUMAN	P49750	YLPM1_HUMAN	YLPM1	2146	Homo sapiens	1:Experimental evidence at protein level	YLP motif-containing protein 1	1	0.999	1659	1659	1659	34	48	64	41	47	43	57	52	64	203	211	225	70	84	75	48	40	42	47	47	38	30	25	24	34	48	64	41	47	43	57	52	64	203	211	225	70
sp|P49754|VPS41_HUMAN	P49754	VPS41_HUMAN	VPS41	854	Homo sapiens	1:Experimental evidence at protein level	Vacuolar protein sorting-associated protein 41 homolog	1	0.999	21	21	21	2	1	4	1	1	0	0	1	0	0	0	0	0	0	0	0	0	0	4	2	4	1	0	0	2	1	4	1	1	0	0	1	0	0	0	0	0
sp|P49755|TMEDA_HUMAN	P49755	TMEDA_HUMAN	TMED10	219	Homo sapiens	1:Experimental evidence at protein level	Transmembrane emp24 domain-containing protein 10	1	0.999	103	103	103	3	4	6	3	4	5	2	4	3	4	6	2	4	5	5	5	6	5	3	4	4	4	5	7	3	4	6	3	4	5	2	4	3	4	6	2	4
sp|P49756|RBM25_HUMAN	P49756	RBM25_HUMAN	RBM25	843	Homo sapiens	1:Experimental evidence at protein level	RNA-binding protein 25	1	0.999	1067	1067	1067	26	37	39	45	47	44	43	40	44	65	83	64	37	39	44	35	37	37	44	48	47	42	43	37	26	37	39	45	47	44	43	40	44	65	83	64	37
sp|P49757|NUMB_HUMAN	P49757	NUMB_HUMAN	NUMB	651	Homo sapiens	1:Experimental evidence at protein level	Protein numb homolog	1	0.999	131	103	131	5	9	12	9	14	10	1	1	1	7	13	18	0	0	3	0	0	0	4	5	2	5	8	4	1	7	10	7	12	8	1	1	1	5	10	15	0
sp|P49761|CLK3_HUMAN	P49761	CLK3_HUMAN	CLK3	638	Homo sapiens	1:Experimental evidence at protein level	Dual specificity protein kinase CLK3	0.9627	0.999	2	2	2	0	0	0	0	1	0	0	0	0	0	0	0	0	0	0	0	0	0	1	0	0	0	0	0	0	0	0	0	1	0	0	0	0	0	0	0	0
sp|P49770|EI2BB_HUMAN	P49770	EI2BB_HUMAN	EIF2B2	351	Homo sapiens	1:Experimental evidence at protein level	Translation initiation factor eIF-2B subunit beta	1	0.999	65	65	65	3	5	3	4	3	5	1	2	1	1	1	2	1	2	2	2	3	3	3	3	4	4	2	5	3	5	3	4	3	5	1	2	1	1	1	2	1
sp|P49773|HINT1_HUMAN	P49773	HINT1_HUMAN	HINT1	126	Homo sapiens	1:Experimental evidence at protein level	Adenosine 5'-monophosphoramidase HINT1	1	0.999	162	162	162	7	9	8	6	9	9	5	5	3	4	3	2	8	4	4	7	6	5	9	7	12	13	10	7	7	9	8	6	9	9	5	5	3	4	3	2	8
sp|P49790|NU153_HUMAN	P49790	NU153_HUMAN	NUP153	1475	Homo sapiens	1:Experimental evidence at protein level	Nuclear pore complex protein Nup153	1	0.999	1827	1827	1827	68	80	81	102	101	100	85	79	82	95	101	115	65	73	57	51	62	47	69	79	61	53	62	59	68	80	81	102	101	100	85	79	82	95	101	115	65
sp|P49792|RBP2_HUMAN	P49792	RBP2_HUMAN	RANBP2	3224	Homo sapiens	1:Experimental evidence at protein level	E3 SUMO-protein ligase RanBP2	1	0.999	3853	2555	3853	138	187	229	203	218	203	190	175	205	235	256	316	121	119	111	126	127	100	109	134	100	90	79	82	92	125	151	146	151	138	126	116	128	159	182	200	76
sp|P49821|NDUV1_HUMAN	P49821	NDUV1_HUMAN	NDUFV1	464	Homo sapiens	1:Experimental evidence at protein level	NADH dehydrogenase [ubiquinone] flavoprotein 1, mitochondrial	1	0.999	51	51	51	3	2	2	1	1	4	0	1	3	1	3	1	4	4	4	3	3	7	1	1	1	1	0	0	3	2	2	1	1	4	0	1	3	1	3	1	4
sp|P49840|GSK3A_HUMAN	P49840	GSK3A_HUMAN	GSK3A	483	Homo sapiens	1:Experimental evidence at protein level	Glycogen synthase kinase-3 alpha	1	0.999	86	86	86	3	11	4	6	7	7	1	2	1	1	3	1	2	2	2	1	1	2	7	8	6	1	5	2	3	11	4	6	7	7	1	2	1	1	3	1	2
sp|P49841|GSK3B_HUMAN	P49841	GSK3B_HUMAN	GSK3B	420	Homo sapiens	1:Experimental evidence at protein level	Glycogen synthase kinase-3 beta	1	0.999	94	94	94	5	10	9	7	5	7	2	2	1	2	4	3	2	0	2	3	2	3	4	2	7	3	5	4	5	10	9	7	5	7	2	2	1	2	4	3	2
sp|P49848|TAF6_HUMAN	P49848	TAF6_HUMAN	TAF6	677	Homo sapiens	1:Experimental evidence at protein level	Transcription initiation factor TFIID subunit 6	1	0.999	1042	1042	1042	27	25	25	32	36	36	69	61	77	27	31	38	64	54	60	80	77	67	25	30	29	28	21	23	27	25	25	32	36	36	69	61	77	27	31	38	64
sp|P49902|5NTC_HUMAN	P49902	5NTC_HUMAN	NT5C2	561	Homo sapiens	1:Experimental evidence at protein level	Cytosolic purine 5'-nucleotidase	1	0.999	183	183	183	17	10	10	6	7	10	0	0	0	1	1	1	0	0	0	3	0	0	23	19	20	17	21	17	17	10	10	6	7	10	0	0	0	1	1	1	0
sp|P49903|SPS1_HUMAN	P49903	SPS1_HUMAN	SEPHS1	392	Homo sapiens	1:Experimental evidence at protein level	Selenide, water dikinase 1	1	0.999	50	50	50	1	1	4	1	0	0	1	4	2	1	1	0	1	2	1	3	1	1	5	2	6	5	3	4	1	1	4	1	0	0	1	4	2	1	1	0	1
sp|P49915|GUAA_HUMAN	P49915	GUAA_HUMAN	GMPS	693	Homo sapiens	1:Experimental evidence at protein level	GMP synthase [glutamine-hydrolyzing]	1	0.999	306	306	306	15	11	9	6	6	7	10	13	11	14	11	9	12	7	6	13	10	10	25	23	26	20	20	12	15	11	9	6	6	7	10	13	11	14	11	9	12
sp|P49916|DNLI3_HUMAN	P49916	DNLI3_HUMAN	LIG3	1009	Homo sapiens	1:Experimental evidence at protein level	DNA ligase 3	1	0.999	150	150	150	1	1	3	8	5	7	4	9	6	3	1	2	9	11	10	8	9	5	6	4	7	14	10	7	1	1	3	8	5	7	4	9	6	3	1	2	9
sp|P49917|DNLI4_HUMAN	P49917	DNLI4_HUMAN	LIG4	911	Homo sapiens	1:Experimental evidence at protein level	DNA ligase 4	1	0.999	84	84	84	6	7	7	9	5	6	0	2	1	2	4	0	0	0	1	1	1	0	6	5	4	8	5	4	6	7	7	9	5	6	0	2	1	2	4	0	0
sp|P49959|MRE11_HUMAN	P49959	MRE11_HUMAN	MRE11	708	Homo sapiens	1:Experimental evidence at protein level	Double-strand break repair protein MRE11	1	0.999	407	407	407	20	23	24	24	19	18	12	20	8	13	15	17	9	16	11	12	13	13	20	24	26	16	18	16	20	23	24	24	19	18	12	20	8	13	15	17	9
sp|P50150|GBG4_HUMAN	P50150	GBG4_HUMAN	GNG4	75	Homo sapiens	1:Experimental evidence at protein level	Guanine nucleotide-binding protein G(I)/G(S)/G(O) subunit gamma-4	0.8107	0.994	1	1	1	0	0	0	0	0	1	0	0	0	0	0	0	0	0	0	0	0	0	0	0	0	0	0	0	0	0	0	0	0	1	0	0	0	0	0	0	0
sp|P50213|IDH3A_HUMAN	P50213	IDH3A_HUMAN	IDH3A	366	Homo sapiens	1:Experimental evidence at protein level	Isocitrate dehydrogenase [NAD] subunit alpha, mitochondrial	1	0.999	5	5	5	0	0	0	0	1	1	0	0	0	0	0	0	1	1	0	0	0	0	1	0	0	0	0	0	0	0	0	0	1	1	0	0	0	0	0	0	1
sp|P50219|MNX1_HUMAN	P50219	MNX1_HUMAN	MNX1	401	Homo sapiens	1:Experimental evidence at protein level	Motor neuron and pancreas homeobox protein 1	1	0.999	126	126	126	2	3	2	2	2	1	9	8	9	4	4	4	10	8	7	7	6	8	2	4	5	5	9	5	2	3	2	2	2	1	9	8	9	4	4	4	10
sp|P50225|ST1A1_HUMAN	P50225	ST1A1_HUMAN	SULT1A1	295	Homo sapiens	1:Experimental evidence at protein level	Sulfotransferase 1A1	1	0.999	94	9	94	3	5	7	3	3	5	3	2	4	3	1	1	3	1	2	2	4	3	8	5	6	8	6	6	0	0	0	0	0	0	0	0	0	0	0	0	0
sp|P50336|PPOX_HUMAN	P50336	PPOX_HUMAN	PPOX	477	Homo sapiens	1:Experimental evidence at protein level	Protoporphyrinogen oxidase	0.9627	0.999	3	3	3	0	0	0	0	0	0	0	0	0	0	0	0	0	1	1	0	0	1	0	0	0	0	0	0	0	0	0	0	0	0	0	0	0	0	0	0	0
sp|P50395|GDIB_HUMAN	P50395	GDIB_HUMAN	GDI2	445	Homo sapiens	1:Experimental evidence at protein level	Rab GDP dissociation inhibitor beta	1	0.999	160	106	160	9	12	10	7	9	7	3	2	2	7	7	5	6	3	2	3	5	4	11	13	7	10	8	8	7	7	7	5	7	7	2	2	1	4	5	2	4
sp|P50402|EMD_HUMAN	P50402	EMD_HUMAN	EMD	254	Homo sapiens	1:Experimental evidence at protein level	Emerin	1	0.999	239	239	239	9	12	9	16	9	6	10	11	8	11	12	11	10	8	13	11	8	15	7	11	8	12	9	3	9	12	9	16	9	6	10	11	8	11	12	11	10
sp|P50454|SERPH_HUMAN	P50454	SERPH_HUMAN	SERPINH1	418	Homo sapiens	1:Experimental evidence at protein level	Serpin H1	1	0.999	872	872	872	33	44	42	29	33	25	36	48	42	37	34	32	44	36	47	51	44	43	32	42	38	19	20	21	33	44	42	29	33	25	36	48	42	37	34	32	44
sp|P50458|LHX2_HUMAN	P50458	LHX2_HUMAN	LHX2	406	Homo sapiens	1:Experimental evidence at protein level	LIM/homeobox protein Lhx2	1	0.999	12	3	14	0	0	0	0	0	0	0	1	0	0	1	1	2	3	2	1	0	1	0	0	0	0	0	0	0	0	0	0	0	0	0	0	0	0	0	0	0
sp|P50502|F10A1_HUMAN	P50502	F10A1_HUMAN	ST13	369	Homo sapiens	1:Experimental evidence at protein level	Hsc70-interacting protein	1	0.999	573	0	573	19	26	27	26	30	27	15	17	14	14	17	15	27	29	26	31	30	30	23	22	27	23	28	30	0	0	0	0	0	0	0	0	0	0	0	0	0
sp|P50542|PEX5_HUMAN	P50542	PEX5_HUMAN	PEX5	639	Homo sapiens	1:Experimental evidence at protein level	Peroxisomal targeting signal 1 receptor	1	0.999	79	79	79	9	9	5	9	7	5	0	0	0	2	1	0	0	0	0	0	0	0	5	7	4	9	4	3	9	9	5	9	7	5	0	0	0	2	1	0	0
sp|P50548|ERF_HUMAN	P50548	ERF_HUMAN	ERF	548	Homo sapiens	1:Experimental evidence at protein level	ETS domain-containing transcription factor ERF	1	0.999	302	300	302	1	1	2	3	1	1	16	17	14	4	2	3	24	19	19	17	24	20	15	12	14	21	27	25	1	1	2	3	1	1	16	17	14	4	2	3	24
sp|P50552|VASP_HUMAN	P50552	VASP_HUMAN	VASP	380	Homo sapiens	1:Experimental evidence at protein level	Vasodilator-stimulated phosphoprotein	0.9999	0.999	5	5	5	0	0	0	2	1	0	0	0	0	0	0	0	0	0	0	0	0	0	1	0	0	0	0	1	0	0	0	2	1	0	0	0	0	0	0	0	0
sp|P50570|DYN2_HUMAN	P50570	DYN2_HUMAN	DNM2	870	Homo sapiens	1:Experimental evidence at protein level	Dynamin-2	1	0.999	254	201	254	18	20	19	15	16	16	3	3	1	7	8	5	2	8	8	4	3	9	15	13	13	21	13	14	15	14	14	12	13	14	1	2	0	6	7	3	1
sp|P50579|MAP2_HUMAN	P50579	MAP2_HUMAN	METAP2	478	Homo sapiens	1:Experimental evidence at protein level	Methionine aminopeptidase 2	1	0.999	27	27	27	1	2	4	1	2	2	0	0	0	2	0	0	0	2	0	0	1	0	1	2	3	3	0	1	1	2	4	1	2	2	0	0	0	2	0	0	0
sp|P50613|CDK7_HUMAN	P50613	CDK7_HUMAN	CDK7	346	Homo sapiens	1:Experimental evidence at protein level	Cyclin-dependent kinase 7	1	0.999	61	61	61	3	5	1	0	1	1	6	3	5	2	1	1	3	2	2	3	2	1	3	4	5	4	2	1	3	5	1	0	1	1	6	3	5	2	1	1	3
sp|P50747|BPL1_HUMAN	P50747	BPL1_HUMAN	HLCS	726	Homo sapiens	1:Experimental evidence at protein level	Biotin--protein ligase	1	0.999	476	476	476	15	18	17	11	18	17	17	21	21	19	15	21	41	31	35	37	27	27	17	13	12	10	7	9	15	18	17	11	18	17	17	21	21	19	15	21	41
sp|P50748|KNTC1_HUMAN	P50748	KNTC1_HUMAN	KNTC1	2209	Homo sapiens	1:Experimental evidence at protein level	Kinetochore-associated protein 1	1	0.999	54	54	54	7	4	3	9	8	7	0	0	0	1	0	1	0	0	0	1	0	0	3	1	2	3	1	3	7	4	3	9	8	7	0	0	0	1	0	1	0
[truncated: 4,331 more rows]
[truncated: 84 more columns]

## Sheet: protein_GFP_1
Protein	Protein ID	Entry Name	Gene	Length	Organism	Protein Description	Protein Existence	Coverage	Protein Probability	Top Peptide Probability	Total Peptides	Unique Peptides	Razor Peptides	Total Spectral Count	Unique Spectral Count	Razor Spectral Count	Total Intensity	Unique Intensity	Razor Intensity	Razor Assigned Modifications	Razor Observed Modifications	Indistinguishable Proteins
[truncated: 4,076 more rows]

[truncated: 23 more sheets: protein_GFP_2, protein_GFP_3, protein_GFP_4, protein_GFP_5, protein_GFP_6, protein_NFIA_1, protein_NFIA_2, protein_NFIA_3, protein_NFIB4_1, protein_NFIB4_2, protein_NFIB4_3, protein_NFIB_1, protein_NFIB_2, protein_NFIB_3, protein_NFIC_1, protein_NFIC_2, protein_NFIC_3, protein_NFIX_1, protein_NFIX_2, protein_NFIX_3 …]
