# Supplementary material for: Nuclear Factor I Family Members are Key Transcription Factors Regulating Gene Expression
Source: Mol Cell Proteomics. 2024 Nov 29;24(1):100890. doi: 10.1016/j.mcpro.2024.100890 (PMC11775196; doi:10.1016/j.mcpro.2024.100890)
Supplement: Supplemental Dataset S7 [file mmc7.xlsx]

## Sheet: HEK_BID_3h_combined_protein
Protein	Protein ID	3h HCIs	Entry Name	Gene	Protein Length	Organism	Protein Existence	Description	Protein Probability	Top Peptide Probability	Combined Spectral Count	Combined Unique Spectral Count	Combined Total Spectral Count	GFP_1 Spectral Count	GFP_2 Spectral Count	GFP_3 Spectral Count	NFIA_1 Spectral Count	NFIA_2 Spectral Count	NFIA_3 Spectral Count	NFIB_1 Spectral Count	NFIB_3 Spectral Count	NFIB_4 Spectral Count	NFIB_5 Spectral Count	NFIB_6 Spectral Count	NFIC_1 Spectral Count	NFIC_2 Spectral Count	NFIC_3 Spectral Count	NFIC_4 Spectral Count	NFIC_5 Spectral Count	NFIC_6 Spectral Count	NFIX_1 Spectral Count	NFIX_2 Spectral Count	NFIX_3 Spectral Count	GFP_1 Unique Spectral Count	GFP_2 Unique Spectral Count	GFP_3 Unique Spectral Count	NFIA_1 Unique Spectral Count	NFIA_2 Unique Spectral Count	NFIA_3 Unique Spectral Count	NFIB_1 Unique Spectral Count	NFIB_3 Unique Spectral Count	NFIB_4 Unique Spectral Count	NFIB_5 Unique Spectral Count	NFIB_6 Unique Spectral Count	NFIC_1 Unique Spectral Count	NFIC_2 Unique Spectral Count	NFIC_3 Unique Spectral Count	NFIC_4 Unique Spectral Count	NFIC_5 Unique Spectral Count
sp|A0A0B4J2D5|GAL3B_HUMAN	A0A0B4J2D5	Q14839	GAL3B_HUMAN	GATD3B	268	Homo sapiens	5:Protein uncertain	Putative glutamine amidotransferase-like class 1 domain-containing protein 3B, mitochondrial	1	0.999	43	0	43	0	3	4	1	0	0	6	5	3	0	3	3	4	3	0	0	1	2	3	2	0	0	0	0	0	0	0	0	0	0	0	0	0	0	0	0
sp|A0A1W2PQ72|MSD7_HUMAN	A0A1W2PQ72	Q6W2J9	MSD7_HUMAN	MSANTD7	361	Homo sapiens	4:Protein predicted	Myb/SANT-like DNA-binding domain-containing protein 7	1	0.999	13	13	13	0	0	0	2	1	1	0	0	0	0	2	0	0	0	1	1	2	1	0	2	0	0	0	2	1	1	0	0	0	0	2	0	0	0	1	1
sp|A0A804HLA8|GBG5B_HUMAN	A0A804HLA8	Q9HCK8	GBG5B_HUMAN	GNG5B	68	Homo sapiens	3:Protein inferred from homology	Guanine nucleotide-binding protein G(I)/G(S)/G(O) subunit gamma-5B	0.7135	0.991	0	0	0	0	0	0	0	0	0	0	0	0	0	0	0	0	0	0	0	0	0	0	0	0	0	0	0	0	0	0	0	0	0	0	0	0	0	0	0
sp|A0AV96|RBM47_HUMAN	A0AV96	Q15652	RBM47_HUMAN	RBM47	593	Homo sapiens	1:Experimental evidence at protein level	RNA-binding protein 47	1	0.999	0	0	0	0	0	0	0	0	0	0	0	0	0	0	0	0	0	0	0	0	0	0	0	0	0	0	0	0	0	0	0	0	0	0	0	0	0	0	0
sp|A0AVF1|IFT56_HUMAN	A0AVF1	O14686	IFT56_HUMAN	IFT56	554	Homo sapiens	1:Experimental evidence at protein level	Intraflagellar transport protein 56	0.9455	0.9987	3	3	3	0	0	0	0	0	0	0	0	0	0	0	0	0	0	0	2	0	0	0	1	0	0	0	0	0	0	0	0	0	0	0	0	0	0	0	2
sp|A0AVK6|E2F8_HUMAN	A0AVK6	Q9ULL5	E2F8_HUMAN	E2F8	867	Homo sapiens	1:Experimental evidence at protein level	Transcription factor E2F8	1	0.999	344	344	344	2	4	5	23	18	21	19	19	15	15	9	20	25	18	33	27	28	15	15	13	2	4	5	23	18	21	19	19	15	15	9	20	25	18	33	27
sp|A0AVT1|UBA6_HUMAN	A0AVT1	Q8IWI9	UBA6_HUMAN	UBA6	1052	Homo sapiens	1:Experimental evidence at protein level	Ubiquitin-like modifier-activating enzyme 6	1	0.999	46	46	46	9	6	11	0	1	1	0	0	0	1	0	0	0	0	0	0	0	7	4	6	9	6	11	0	1	1	0	0	0	1	0	0	0	0	0	0
sp|A0FGR8|ESYT2_HUMAN	A0FGR8	Q9Y618	ESYT2_HUMAN	ESYT2	921	Homo sapiens	1:Experimental evidence at protein level	Extended synaptotagmin-2	1	0.999	212	212	212	16	13	11	13	16	12	4	2	11	6	5	9	14	7	7	7	13	17	13	16	16	13	11	13	16	12	4	2	11	6	5	9	14	7	7	7
sp|A0JLT2|MED19_HUMAN	A0JLT2	Q9UHF7	MED19_HUMAN	MED19	244	Homo sapiens	1:Experimental evidence at protein level	Mediator of RNA polymerase II transcription subunit 19	0.9998	0.999	3	3	3	0	0	0	0	1	0	0	0	0	0	0	0	1	0	0	1	0	0	0	0	0	0	0	0	1	0	0	0	0	0	0	0	1	0	0	1
sp|A0JNW5|BLT3B_HUMAN	A0JNW5	Q04726	BLT3B_HUMAN	BLTP3B	1464	Homo sapiens	1:Experimental evidence at protein level	Bridge-like lipid transfer protein family member 3B	1	0.999	61	57	61	12	20	19	1	1	0	0	0	0	0	0	0	0	0	0	0	0	1	4	3	11	18	18	1	1	0	0	0	0	0	0	0	0	0	0	0
sp|A0M8Q6|IGLC7_HUMAN	A0M8Q6	Q8TD26	IGLC7_HUMAN	IGLC7	106	Homo sapiens	1:Experimental evidence at protein level	Immunoglobulin lambda constant 7	0.9577	0.999	3	0	3	0	0	0	0	0	0	0	0	0	0	3	0	0	0	0	0	0	0	0	0	0	0	0	0	0	0	0	0	0	0	0	0	0	0	0	0
sp|A0MZ66|SHOT1_HUMAN	A0MZ66	O75376	SHOT1_HUMAN	SHTN1	631	Homo sapiens	1:Experimental evidence at protein level	Shootin-1	1	0.999	43	43	43	12	10	12	1	0	0	0	0	0	0	0	1	2	0	0	0	0	1	3	1	12	10	12	1	0	0	0	0	0	0	0	1	2	0	0	0
sp|A1A4S6|RHG10_HUMAN	A1A4S6	O14497	RHG10_HUMAN	ARHGAP10	786	Homo sapiens	1:Experimental evidence at protein level	Rho GTPase-activating protein 10	1	0.999	10	10	10	1	5	3	0	0	0	0	0	0	0	0	0	0	0	0	0	0	1	0	0	1	5	3	0	0	0	0	0	0	0	0	0	0	0	0	0
sp|A1L0T0|HACL2_HUMAN	A1L0T0	Q92922	HACL2_HUMAN	ILVBL	632	Homo sapiens	1:Experimental evidence at protein level	2-hydroxyacyl-CoA lyase 2	1	0.999	198	198	198	10	8	10	10	10	9	8	8	15	10	10	12	8	9	9	10	12	11	8	11	10	8	10	10	10	9	8	8	15	10	10	12	8	9	9	10
sp|A1L170|CA226_HUMAN	A1L170	O00712	CA226_HUMAN	C1orf226	272	Homo sapiens	1:Experimental evidence at protein level	Uncharacterized protein C1orf226	0.9555	0.9989	1	1	1	0	0	0	0	0	0	0	0	0	0	0	1	0	0	0	0	0	0	0	0	0	0	0	0	0	0	0	0	0	0	0	1	0	0	0	0
sp|A1X283|SPD2B_HUMAN	A1X283	P51532	SPD2B_HUMAN	SH3PXD2B	911	Homo sapiens	1:Experimental evidence at protein level	SH3 and PX domain-containing protein 2B	0.9577	0.999	3	3	3	1	0	1	0	0	0	0	0	0	0	0	0	1	0	0	0	0	0	0	0	1	0	1	0	0	0	0	0	0	0	0	0	1	0	0	0
sp|A1YPR0|ZBT7C_HUMAN	A1YPR0	Q09472	ZBT7C_HUMAN	ZBTB7C	619	Homo sapiens	2:Experimental evidence at transcript level	Zinc finger and BTB domain-containing protein 7C	0.9529	0.9989	1	1	1	0	0	0	0	1	0	0	0	0	0	0	0	0	0	0	0	0	0	0	0	0	0	0	0	1	0	0	0	0	0	0	0	0	0	0	0
sp|A2RRD8|ZN320_HUMAN	A2RRD8	O15090	ZN320_HUMAN	ZNF320	509	Homo sapiens	1:Experimental evidence at protein level	Zinc finger protein 320	0.9473	0.9989	3	0	48	0	0	0	0	0	0	0	0	1	1	0	0	0	0	0	1	0	0	0	0	0	0	0	0	0	0	0	0	0	0	0	0	0	0	0	0
sp|A2RRP1|NBAS_HUMAN	A2RRP1	Q8IVH2	NBAS_HUMAN	NBAS	2371	Homo sapiens	1:Experimental evidence at protein level	NBAS subunit of NRZ tethering complex	1	0.999	16	16	16	2	1	3	0	0	0	1	0	0	0	0	0	1	1	0	0	1	4	1	1	2	1	3	0	0	0	1	0	0	0	0	0	1	1	0	0
sp|A2RUB6|CCD66_HUMAN	A2RUB6	O94776	CCD66_HUMAN	CCDC66	948	Homo sapiens	1:Experimental evidence at protein level	Coiled-coil domain-containing protein 66	0.9951	0.999	2	2	2	2	0	0	0	0	0	0	0	0	0	0	0	0	0	0	0	0	0	0	0	2	0	0	0	0	0	0	0	0	0	0	0	0	0	0	0
sp|A2VDJ0|T131L_HUMAN	A2VDJ0	Q9Y2X9	T131L_HUMAN	TMEM131L	1609	Homo sapiens	1:Experimental evidence at protein level	Transmembrane protein 131-like	0.9949	0.9988	2	2	2	0	0	0	0	0	1	0	0	0	0	0	0	0	0	1	0	0	0	0	0	0	0	0	0	0	1	0	0	0	0	0	0	0	0	1	0
sp|A3KMH1|VWA8_HUMAN	A3KMH1	Q7Z5L9	VWA8_HUMAN	VWA8	1905	Homo sapiens	1:Experimental evidence at protein level	von Willebrand factor A domain-containing protein 8	1	0.999	42	42	42	1	3	3	3	3	4	2	0	2	2	2	1	0	0	0	2	1	3	5	5	1	3	3	3	3	4	2	0	2	2	2	1	0	0	0	2
sp|A3KN83|SBNO1_HUMAN	A3KN83	Q8NHM5	SBNO1_HUMAN	SBNO1	1393	Homo sapiens	1:Experimental evidence at protein level	Protein strawberry notch homolog 1	1	0.999	324	324	453	12	17	13	28	29	19	8	5	14	15	6	14	22	21	18	18	14	14	22	15	12	17	13	28	29	19	8	5	14	15	6	14	22	21	18	18
sp|A4D161|F221A_HUMAN	A4D161	Q96EB6	F221A_HUMAN	FAM221A	298	Homo sapiens	1:Experimental evidence at protein level	Protein FAM221A	1	0.999	81	81	81	4	5	9	6	5	5	0	0	0	2	2	2	3	2	3	2	3	8	10	10	4	5	9	6	5	5	0	0	0	2	2	2	3	2	3	2
sp|A4D1E9|GTPBA_HUMAN	A4D1E9	Q92769	GTPBA_HUMAN	GTPBP10	387	Homo sapiens	1:Experimental evidence at protein level	GTP-binding protein 10	0.9159	0.9979	2	2	2	0	2	0	0	0	0	0	0	0	0	0	0	0	0	0	0	0	0	0	0	0	2	0	0	0	0	0	0	0	0	0	0	0	0	0	0
sp|A4D1P6|WDR91_HUMAN	A4D1P6	Q8TE76	WDR91_HUMAN	WDR91	747	Homo sapiens	1:Experimental evidence at protein level	WD repeat-containing protein 91	0.9577	0.999	4	4	4	0	2	2	0	0	0	0	0	0	0	0	0	0	0	0	0	0	0	0	0	0	2	2	0	0	0	0	0	0	0	0	0	0	0	0	0
sp|A4D1U4|DEN11_HUMAN	A4D1U4	O15550	DEN11_HUMAN	DENND11	455	Homo sapiens	1:Experimental evidence at protein level	DENN domain-containing protein 11	0.9574	0.999	4	4	4	1	0	2	0	0	0	0	0	0	0	0	0	0	0	0	0	1	0	0	0	1	0	2	0	0	0	0	0	0	0	0	0	0	0	0	0
sp|A4D2B0|MBLC1_HUMAN	A4D2B0	Q6N021	MBLC1_HUMAN	MBLAC1	266	Homo sapiens	1:Experimental evidence at protein level	Metallo-beta-lactamase domain-containing protein 1	0.7019	0.9905	0	0	0	0	0	0	0	0	0	0	0	0	0	0	0	0	0	0	0	0	0	0	0	0	0	0	0	0	0	0	0	0	0	0	0	0	0	0	0
sp|A5PLN9|TPC13_HUMAN	A5PLN9	Q8TAQ2	TPC13_HUMAN	TRAPPC13	417	Homo sapiens	1:Experimental evidence at protein level	Trafficking protein particle complex subunit 13	1	0.999	10	10	10	1	3	3	0	0	0	0	0	0	0	0	0	0	0	0	0	0	1	2	0	1	3	3	0	0	0	0	0	0	0	0	0	0	0	0	0
sp|A5YKK6|CNOT1_HUMAN	A5YKK6	Q8N201	CNOT1_HUMAN	CNOT1	2376	Homo sapiens	1:Experimental evidence at protein level	CCR4-NOT transcription complex subunit 1	1	0.999	482	482	482	79	72	68	19	16	12	15	22	15	15	14	14	12	10	8	9	15	18	27	22	79	72	68	19	16	12	15	22	15	15	14	14	12	10	8	9
sp|A6H8Y1|BDP1_HUMAN	A6H8Y1	P15822	BDP1_HUMAN	BDP1	2624	Homo sapiens	1:Experimental evidence at protein level	Transcription factor TFIIIB component B'' homolog	0.9997	0.999	5	5	5	0	0	0	0	1	0	0	1	0	0	0	0	0	0	0	1	0	0	0	2	0	0	0	0	1	0	0	1	0	0	0	0	0	0	0	1
sp|A6NCE7|MP3B2_HUMAN	A6NCE7	Q8NEZ4	MP3B2_HUMAN	MAP1LC3B2	125	Homo sapiens	1:Experimental evidence at protein level	Microtubule-associated proteins 1A/1B light chain 3 beta 2	0.9452	0.9987	1	0	1	0	0	0	0	0	0	0	0	0	0	0	0	0	1	0	0	0	0	0	0	0	0	0	0	0	0	0	0	0	0	0	0	0	0	0	0
sp|A6ND36|FA83G_HUMAN	A6ND36	O15014	FA83G_HUMAN	FAM83G	823	Homo sapiens	1:Experimental evidence at protein level	Protein FAM83G	1	0.999	39	39	39	5	11	2	2	0	5	1	1	2	2	0	2	3	2	1	0	0	0	0	0	5	11	2	2	0	5	1	1	2	2	0	2	3	2	1	0
sp|A6NDG6|PGP_HUMAN	A6NDG6	Q9BZK7	PGP_HUMAN	PGP	321	Homo sapiens	1:Experimental evidence at protein level	Glycerol-3-phosphate phosphatase	0.9577	0.999	3	3	3	0	0	0	0	0	0	2	0	0	0	0	0	1	0	0	0	0	0	0	0	0	0	0	0	0	0	2	0	0	0	0	0	1	0	0	0
sp|A6NDU8|RIMC1_HUMAN	A6NDU8	P10244	RIMC1_HUMAN	RIMOC1	294	Homo sapiens	1:Experimental evidence at protein level	RAB7A-interacting MON1-CCZ1 complex subunit 1	0.9999	0.999	14	14	14	0	2	3	1	1	1	0	0	0	0	0	0	0	1	0	0	0	2	2	1	0	2	3	1	1	1	0	0	0	0	0	0	0	1	0	0
sp|A6NFI3|ZN316_HUMAN	A6NFI3	Q6MZP7	ZN316_HUMAN	ZNF316	1004	Homo sapiens	1:Experimental evidence at protein level	Zinc finger protein 316	1	0.999	17	17	17	1	0	0	2	3	2	0	0	0	0	0	3	0	0	2	1	2	0	1	0	1	0	0	2	3	2	0	0	0	0	0	3	0	0	2	1
sp|A6NHL2|TBAL3_HUMAN	A6NHL2	Q8WXI9	TBAL3_HUMAN	TUBAL3	446	Homo sapiens	1:Experimental evidence at protein level	Tubulin alpha chain-like 3	1	0.999	41	41	183	3	2	3	3	3	2	2	2	2	1	1	1	1	1	1	3	1	3	4	2	3	2	3	3	3	2	2	2	2	1	1	1	1	1	1	3
sp|A6NHR9|SMHD1_HUMAN	A6NHR9	Q12948	SMHD1_HUMAN	SMCHD1	2005	Homo sapiens	1:Experimental evidence at protein level	Structural maintenance of chromosomes flexible hinge domain-containing protein 1	1	0.999	716	716	716	12	17	7	52	51	52	37	25	16	20	20	54	48	51	47	48	47	39	36	37	12	17	7	52	51	52	37	25	16	20	20	54	48	51	47	48
sp|A6NHT5|HMX3_HUMAN	A6NHT5	Q8WUA4	HMX3_HUMAN	HMX3	357	Homo sapiens	1:Experimental evidence at protein level	Homeobox protein HMX3	0.9999	0.999	12	12	12	0	0	0	5	2	1	0	0	1	1	0	0	0	0	0	0	0	1	0	1	0	0	0	5	2	1	0	0	1	1	0	0	0	0	0	0
sp|A6NIH7|U119B_HUMAN	A6NIH7	Q8IVW6	U119B_HUMAN	UNC119B	251	Homo sapiens	1:Experimental evidence at protein level	Protein unc-119 homolog B	1	0.999	10	5	10	1	1	2	4	0	0	1	0	0	0	0	0	1	0	0	0	0	0	0	0	0	1	0	4	0	0	0	0	0	0	0	0	0	0	0	0
sp|A6NJ78|MET15_HUMAN	A6NJ78	P08651	MET15_HUMAN	METTL15	407	Homo sapiens	1:Experimental evidence at protein level	12S rRNA N4-methylcytidine (m4C) methyltransferase	0.9576	0.999	1	1	1	0	0	0	0	0	0	0	0	0	0	0	0	0	0	0	0	1	0	0	0	0	0	0	0	0	0	0	0	0	0	0	0	0	0	0	0
sp|A6NKD9|CC85C_HUMAN	A6NKD9	Q9Y467	CC85C_HUMAN	CCDC85C	419	Homo sapiens	1:Experimental evidence at protein level	Coiled-coil domain-containing protein 85C	1	0.999	73	73	73	20	17	17	2	2	1	1	0	0	0	0	0	1	2	0	0	2	3	3	2	20	17	17	2	2	1	1	0	0	0	0	0	1	2	0	0
sp|A6NKK0|OR5H1_HUMAN	A6NKK0	A6NHR9	OR5H1_HUMAN	OR5H1	313	Homo sapiens	1:Experimental evidence at protein level	Olfactory receptor 5H1	0.9345	0.9984	14	14	14	1	0	1	0	1	1	0	0	0	1	0	0	1	1	1	1	1	1	2	1	1	0	1	0	1	1	0	0	0	1	0	0	1	1	1	1
sp|A6NKT7|RGPD3_HUMAN	A6NKT7	Q9H582	RGPD3_HUMAN	RGPD3	1758	Homo sapiens	3:Protein inferred from homology	RanBP2-like and GRIP domain-containing protein 3	0.8236	0.999	8	0	631	1	5	0	1	0	0	0	0	0	0	0	0	0	0	0	0	0	0	0	1	0	0	0	0	0	0	0	0	0	0	0	0	0	0	0	0
sp|A6NLU0|RFPLA_HUMAN	A6NLU0	Q92585	RFPLA_HUMAN	RFPL4A	287	Homo sapiens	1:Experimental evidence at protein level	Ret finger protein-like 4A	0.9759	0.994	1	1	1	0	0	1	0	0	0	0	0	0	0	0	0	0	0	0	0	0	0	0	0	0	0	1	0	0	0	0	0	0	0	0	0	0	0	0	0
sp|A6NNM8|TTL13_HUMAN	A6NNM8	Q96GM5	TTL13_HUMAN	TTLL13	815	Homo sapiens	1:Experimental evidence at protein level	Tubulin polyglutamylase TTLL13	0.917	0.998	21	21	21	1	1	0	1	1	1	1	1	0	2	1	1	0	2	2	2	1	1	1	1	1	1	0	1	1	1	1	1	0	2	1	1	0	2	2	2
sp|A6QL63|ABTB3_HUMAN	A6QL63	Q9UBW7	ABTB3_HUMAN	ABTB3	1104	Homo sapiens	2:Experimental evidence at transcript level	Ankyrin repeat and BTB/POZ domain-containing protein 3	0.9999	0.999	6	6	6	2	3	1	0	0	0	0	0	0	0	0	0	0	0	0	0	0	0	0	0	2	3	1	0	0	0	0	0	0	0	0	0	0	0	0	0
sp|A6ZKI3|RTL8C_HUMAN	A6ZKI3	Q12830	RTL8C_HUMAN	RTL8C	113	Homo sapiens	1:Experimental evidence at protein level	Retrotransposon Gag-like protein 8C	0.9575	0.999	10	10	10	0	0	1	1	1	1	0	0	1	1	2	0	0	0	0	0	0	0	2	0	0	0	1	1	1	1	0	0	1	1	2	0	0	0	0	0
sp|A7E2V4|ZSWM8_HUMAN	A7E2V4	Q86T24	ZSWM8_HUMAN	ZSWIM8	1837	Homo sapiens	1:Experimental evidence at protein level	Zinc finger SWIM domain-containing protein 8	1	0.999	23	23	23	0	2	0	4	3	3	2	2	1	0	2	1	0	1	0	0	0	0	0	2	0	2	0	4	3	3	2	2	1	0	2	1	0	1	0	0
sp|A7KAX9|RHG32_HUMAN	A7KAX9	Q99496	RHG32_HUMAN	ARHGAP32	2087	Homo sapiens	1:Experimental evidence at protein level	Rho GTPase-activating protein 32	0.9993	0.999	2	1	2	1	0	1	0	0	0	0	0	0	0	0	0	0	0	0	0	0	0	0	0	0	0	1	0	0	0	0	0	0	0	0	0	0	0	0	0
sp|A7MCY6|TBKB1_HUMAN	A7MCY6	Q9Y6Q9	TBKB1_HUMAN	TBKBP1	615	Homo sapiens	1:Experimental evidence at protein level	TANK-binding kinase 1-binding protein 1	1	0.999	8	8	8	1	5	2	0	0	0	0	0	0	0	0	0	0	0	0	0	0	0	0	0	1	5	2	0	0	0	0	0	0	0	0	0	0	0	0	0
sp|A8CG34|P121C_HUMAN	A8CG34	Q9Y2G9	P121C_HUMAN	POM121C	1229	Homo sapiens	1:Experimental evidence at protein level	Nuclear envelope pore membrane protein POM 121C	1	0.999	62	2	62	3	1	2	0	0	5	7	1	4	3	3	8	2	5	3	2	5	4	0	4	0	0	1	0	0	0	0	0	0	0	0	0	0	0	0	0
sp|A8K0R7|ZN839_HUMAN	A8K0R7	O15164	ZN839_HUMAN	ZNF839	811	Homo sapiens	2:Experimental evidence at transcript level	Zinc finger protein 839	1	0.999	17	17	17	0	0	0	1	1	1	0	0	0	0	1	1	3	2	0	0	2	1	2	2	0	0	0	1	1	1	0	0	0	0	1	1	3	2	0	0
sp|A8K855|EFCB7_HUMAN	A8K855	Q5VZL5	EFCB7_HUMAN	EFCAB7	629	Homo sapiens	1:Experimental evidence at protein level	EF-hand calcium-binding domain-containing protein 7	0.9963	0.999	5	5	5	0	1	0	0	0	1	0	0	0	0	0	0	1	0	0	0	0	0	1	1	0	1	0	0	0	1	0	0	0	0	0	0	1	0	0	0
sp|A8MT69|CENPX_HUMAN	A8MT69	P31629	CENPX_HUMAN	CENPX	81	Homo sapiens	1:Experimental evidence at protein level	Centromere protein X	0.9577	0.999	1	1	1	0	0	0	0	0	0	0	0	0	0	0	0	1	0	0	0	0	0	0	0	0	0	0	0	0	0	0	0	0	0	0	0	1	0	0	0
sp|A8MTJ3|GNAT3_HUMAN	A8MTJ3	Q92793	GNAT3_HUMAN	GNAT3	354	Homo sapiens	2:Experimental evidence at transcript level	Guanine nucleotide-binding protein G(t) subunit alpha-3	0	0.999	7	0	7	0	0	0	0	0	0	2	1	0	0	0	1	2	1	0	0	0	0	0	0	0	0	0	0	0	0	0	0	0	0	0	0	0	0	0	0
sp|A8MWD9|RUXGL_HUMAN	A8MWD9	Q96ST3	RUXGL_HUMAN	SNRPGP15	76	Homo sapiens	5:Protein uncertain	Putative small nuclear ribonucleoprotein G-like protein 15	0.9999	0.999	38	0	38	3	1	2	1	1	1	3	1	3	3	2	2	2	2	2	3	2	1	2	1	0	0	0	0	0	0	0	0	0	0	0	0	0	0	0	0
sp|A8MXV4|NUD19_HUMAN	A8MXV4	Q9H7S9	NUD19_HUMAN	NUDT19	375	Homo sapiens	1:Experimental evidence at protein level	Acyl-coenzyme A diphosphatase NUDT19	1	0.999	53	53	53	5	7	6	3	6	2	3	0	0	0	0	3	5	1	0	1	0	3	4	4	5	7	6	3	6	2	3	0	0	0	0	3	5	1	0	1
sp|B2RTY4|MYO9A_HUMAN	B2RTY4	Q9Y4A5	MYO9A_HUMAN	MYO9A	2548	Homo sapiens	1:Experimental evidence at protein level	Unconventional myosin-IXa	1	0.999	9	9	9	3	3	0	0	0	0	0	0	0	0	0	0	1	0	0	0	0	0	1	1	3	3	0	0	0	0	0	0	0	0	0	0	1	0	0	0
sp|B7ZAP0|RBG10_HUMAN	B7ZAP0	Q99856	RBG10_HUMAN	RABGAP1L	253	Homo sapiens	1:Experimental evidence at protein level	Rab GTPase-activating protein 1-like, isoform 10	0.9999	0.999	6	6	15	0	1	2	0	0	0	0	0	0	0	0	0	0	0	0	0	0	1	1	1	0	1	2	0	0	0	0	0	0	0	0	0	0	0	0	0
sp|C4AMC7|WASH3_HUMAN	C4AMC7	Q15596	WASH3_HUMAN	WASH3P	463	Homo sapiens	1:Experimental evidence at protein level	Putative WAS protein family homolog 3	0.9982	0.999	31	0	31	7	5	9	0	0	0	1	1	0	2	0	0	0	0	1	1	0	1	2	1	0	0	0	0	0	0	0	0	0	0	0	0	0	0	0	0
sp|C9JLW8|MCRI1_HUMAN	C9JLW8	Q96RK0	MCRI1_HUMAN	MCRIP1	97	Homo sapiens	1:Experimental evidence at protein level	Mapk-regulated corepressor-interacting protein 1	1	0.999	164	164	164	8	11	8	6	8	11	8	6	12	13	6	4	6	3	12	8	10	8	11	5	8	11	8	6	8	11	8	6	12	13	6	4	6	3	12	8
sp|D6RGH6|MCIN_HUMAN	D6RGH6	Q14687	MCIN_HUMAN	MCIDAS	385	Homo sapiens	1:Experimental evidence at protein level	Multicilin	0.996	0.999	5	5	5	0	0	0	0	1	0	0	0	1	0	1	0	0	0	1	1	0	0	0	0	0	0	0	0	1	0	0	0	1	0	1	0	0	0	1	1
sp|E7ETH6|Z587B_HUMAN	E7ETH6	Q96RE7	Z587B_HUMAN	ZNF587B	402	Homo sapiens	1:Experimental evidence at protein level	Zinc finger protein 587B	0.9572	0.999	2	0	2	1	0	0	0	0	0	0	0	0	0	1	0	0	0	0	0	0	0	0	0	0	0	0	0	0	0	0	0	0	0	0	0	0	0	0	0
sp|E9PAV3|NACAM_HUMAN	E9PAV3	O95365	NACAM_HUMAN	NACA	2078	Homo sapiens	1:Experimental evidence at protein level	Nascent polypeptide-associated complex subunit alpha, muscle-specific form	1	0.999	491	1	491	21	27	27	28	26	24	27	29	21	22	20	30	32	28	25	28	24	15	19	18	0	0	0	0	0	0	0	0	0	0	0	0	1	0	0	0
sp|E9PRG8|CK098_HUMAN	E9PRG8	O95785	CK098_HUMAN	C11orf98	123	Homo sapiens	4:Protein predicted	Uncharacterized protein C11orf98	0.9999	0.999	40	40	40	4	0	1	1	1	1	5	1	3	2	2	3	4	1	2	2	3	1	0	3	4	0	1	1	1	1	5	1	3	2	2	3	4	1	2	2
sp|L0R6Q1|S35U4_HUMAN	L0R6Q1	Q9NUA8	S35U4_HUMAN	SLC35A4	103	Homo sapiens	3:Protein inferred from homology	SLC35A4 upstream open reading frame protein	0.8151	0.9949	0	0	0	0	0	0	0	0	0	0	0	0	0	0	0	0	0	0	0	0	0	0	0	0	0	0	0	0	0	0	0	0	0	0	0	0	0	0	0
sp|L0R819|ASURF_HUMAN	L0R819	Q96L91	ASURF_HUMAN	ASDURF	96	Homo sapiens	1:Experimental evidence at protein level	ASNSD1 upstream open reading frame protein	1	0.999	85	80	85	5	4	8	3	3	6	2	2	1	2	1	4	5	4	3	3	5	7	7	10	5	4	7	3	3	6	2	2	1	2	1	4	5	4	3	3
sp|O00116|ADAS_HUMAN	O00116	Q5TKA1	ADAS_HUMAN	AGPS	658	Homo sapiens	1:Experimental evidence at protein level	Alkyldihydroxyacetonephosphate synthase, peroxisomal	1	0.999	45	45	45	1	1	4	3	6	11	2	1	1	0	1	1	2	8	0	0	0	0	2	1	1	1	4	3	6	11	2	1	1	0	1	1	2	8	0	0
sp|O00139|KIF2A_HUMAN	O00139	Q68CP9	KIF2A_HUMAN	KIF2A	706	Homo sapiens	1:Experimental evidence at protein level	Kinesin-like protein KIF2A	1	0.999	43	43	43	4	3	5	2	2	1	2	2	1	1	2	2	2	2	1	3	0	3	4	1	4	3	5	2	2	1	2	2	1	1	2	2	2	2	1	3
sp|O00148|DX39A_HUMAN	O00148	Q8NFD5	DX39A_HUMAN	DDX39A	427	Homo sapiens	1:Experimental evidence at protein level	ATP-dependent RNA helicase DDX39A	1	0.999	392	138	392	19	20	21	19	16	20	14	16	23	22	18	18	22	18	22	21	23	18	19	23	5	9	5	7	8	7	4	6	8	8	8	4	8	6	8	8
sp|O00151|PDLI1_HUMAN	O00151	Q9NSC2	PDLI1_HUMAN	PDLIM1	329	Homo sapiens	1:Experimental evidence at protein level	PDZ and LIM domain protein 1	1	0.999	287	287	287	29	37	33	16	13	11	6	8	6	4	7	8	12	7	11	6	9	22	16	26	29	37	33	16	13	11	6	8	6	4	7	8	12	7	11	6
sp|O00154|BACH_HUMAN	O00154	O15379	BACH_HUMAN	ACOT7	380	Homo sapiens	1:Experimental evidence at protein level	Cytosolic acyl coenzyme A thioester hydrolase	1	0.999	33	33	33	2	1	2	3	1	1	5	2	1	1	1	2	2	3	0	0	2	1	2	1	2	1	2	3	1	1	5	2	1	1	1	2	2	3	0	0
sp|O00159|MYO1C_HUMAN	O00159	Q03112	MYO1C_HUMAN	MYO1C	1063	Homo sapiens	1:Experimental evidence at protein level	Unconventional myosin-Ic	1	0.999	20	20	20	1	0	0	0	0	0	7	6	0	0	0	3	0	0	0	2	0	1	0	0	1	0	0	0	0	0	7	6	0	0	0	3	0	0	0	2
sp|O00161|SNP23_HUMAN	O00161	Q9H2P0	SNP23_HUMAN	SNAP23	211	Homo sapiens	1:Experimental evidence at protein level	Synaptosomal-associated protein 23	1	0.999	96	96	96	5	4	5	3	3	4	5	3	7	6	8	3	4	10	4	4	5	4	3	6	5	4	5	3	3	4	5	3	7	6	8	3	4	10	4	4
sp|O00165|HAX1_HUMAN	O00165	O00512	HAX1_HUMAN	HAX1	279	Homo sapiens	1:Experimental evidence at protein level	HCLS1-associated protein X-1	1	0.999	72	72	72	3	3	2	4	3	4	4	0	5	4	5	3	6	5	4	2	3	3	3	6	3	3	2	4	3	4	4	0	5	4	5	3	6	5	4	2
sp|O00170|AIP_HUMAN	O00170	P12755	AIP_HUMAN	AIP	330	Homo sapiens	1:Experimental evidence at protein level	AH receptor-interacting protein	1	0.999	121	121	121	8	6	6	2	2	3	3	6	3	4	3	6	6	4	7	8	7	12	12	13	8	6	6	2	2	3	3	6	3	4	3	6	6	4	7	8
sp|O00178|GTPB1_HUMAN	O00178	O75925	GTPB1_HUMAN	GTPBP1	669	Homo sapiens	1:Experimental evidence at protein level	GTP-binding protein 1	1	0.999	54	54	54	6	10	5	3	4	5	0	1	0	0	1	1	2	1	0	0	1	6	2	6	6	10	5	3	4	5	0	1	0	0	1	1	2	1	0	0
sp|O00186|STXB3_HUMAN	O00186	Q13547	STXB3_HUMAN	STXBP3	592	Homo sapiens	1:Experimental evidence at protein level	Syntaxin-binding protein 3	1	0.999	11	11	11	3	1	1	2	1	1	0	0	0	0	0	0	0	0	0	0	0	0	1	1	3	1	1	2	1	1	0	0	0	0	0	0	0	0	0	0
sp|O00193|SMAP_HUMAN	O00193	Q92785	SMAP_HUMAN	SMAP	183	Homo sapiens	1:Experimental evidence at protein level	Small acidic protein	1	0.999	93	93	93	6	3	4	4	4	3	3	4	5	4	8	4	6	3	4	5	5	7	3	8	6	3	4	4	4	3	3	4	5	4	8	4	6	3	4	5
sp|O00203|AP3B1_HUMAN	O00203	Q9HCM1	AP3B1_HUMAN	AP3B1	1094	Homo sapiens	1:Experimental evidence at protein level	AP-3 complex subunit beta-1	1	0.999	276	217	276	8	14	11	14	14	20	8	7	13	22	10	8	14	11	16	18	21	16	17	14	6	11	8	11	12	16	6	6	10	16	6	6	11	9	13	15
sp|O00213|APBB1_HUMAN	O00213	Q9UMN6	APBB1_HUMAN	APBB1	710	Homo sapiens	1:Experimental evidence at protein level	Amyloid beta precursor protein binding family B member 1	1	0.999	538	515	538	40	45	37	26	34	26	27	19	15	19	14	24	27	32	20	18	23	33	25	34	39	44	36	26	33	25	24	18	14	17	14	23	25	31	19	17
sp|O00217|NDUS8_HUMAN	O00217	Q9NVM9	NDUS8_HUMAN	NDUFS8	210	Homo sapiens	1:Experimental evidence at protein level	NADH dehydrogenase [ubiquinone] iron-sulfur protein 8, mitochondrial	1	0.999	50	50	50	5	2	3	2	2	4	2	1	3	1	1	2	3	2	3	1	2	4	2	5	5	2	3	2	2	4	2	1	3	1	1	2	3	2	3	1
sp|O00221|IKBE_HUMAN	O00221	Q04724	IKBE_HUMAN	NFKBIE	500	Homo sapiens	1:Experimental evidence at protein level	NF-kappa-B inhibitor epsilon	1	0.999	74	74	74	15	19	19	0	0	0	0	0	0	0	0	0	0	0	0	0	0	8	6	7	15	19	19	0	0	0	0	0	0	0	0	0	0	0	0	0
sp|O00231|PSD11_HUMAN	O00231	Q01664	PSD11_HUMAN	PSMD11	422	Homo sapiens	1:Experimental evidence at protein level	26S proteasome non-ATPase regulatory subunit 11	1	0.999	275	275	275	18	13	20	13	12	18	11	11	17	12	11	10	18	13	16	10	22	11	9	10	18	13	20	13	12	18	11	11	17	12	11	10	18	13	16	10
sp|O00232|PSD12_HUMAN	O00232	Q96KQ7	PSD12_HUMAN	PSMD12	456	Homo sapiens	1:Experimental evidence at protein level	26S proteasome non-ATPase regulatory subunit 12	1	0.999	236	236	236	15	13	17	10	11	10	18	8	11	8	12	9	14	16	16	7	12	10	9	10	15	13	17	10	11	10	18	8	11	8	12	9	14	16	16	7
sp|O00244|ATOX1_HUMAN	O00244	O15417	ATOX1_HUMAN	ATOX1	68	Homo sapiens	1:Experimental evidence at protein level	Copper transport protein ATOX1	0.9577	0.999	3	3	3	0	1	2	0	0	0	0	0	0	0	0	0	0	0	0	0	0	0	0	0	0	1	2	0	0	0	0	0	0	0	0	0	0	0	0	0
sp|O00255|MEN1_HUMAN	O00255	Q15788	MEN1_HUMAN	MEN1	610	Homo sapiens	1:Experimental evidence at protein level	Menin	1	0.999	100	100	100	2	1	0	4	6	5	1	1	6	5	4	5	11	6	10	8	8	5	7	5	2	1	0	4	6	5	1	1	6	5	4	5	11	6	10	8
sp|O00257|CBX4_HUMAN	O00257	Q96F45	CBX4_HUMAN	CBX4	560	Homo sapiens	1:Experimental evidence at protein level	E3 SUMO-protein ligase CBX4	1	0.999	67	67	67	0	1	0	4	8	8	2	1	1	1	1	6	6	4	5	4	3	3	4	5	0	1	0	4	8	8	2	1	1	1	1	6	6	4	5	4
sp|O00264|PGRC1_HUMAN	O00264	Q15911	PGRC1_HUMAN	PGRMC1	195	Homo sapiens	1:Experimental evidence at protein level	Membrane-associated progesterone receptor component 1	1	0.999	54	42	54	3	4	4	3	1	4	7	4	4	0	1	5	4	5	1	0	1	2	1	0	3	4	4	3	1	3	5	2	2	0	1	3	2	4	1	0
sp|O00267|SPT5H_HUMAN	O00267	Q15648	SPT5H_HUMAN	SUPT5H	1087	Homo sapiens	1:Experimental evidence at protein level	Transcription elongation factor SPT5	1	0.999	350	350	350	6	12	17	29	26	24	31	29	11	8	6	26	23	30	13	10	12	14	11	12	6	12	17	29	26	24	31	29	11	8	6	26	23	30	13	10
sp|O00268|TAF4_HUMAN	O00268	Q3L8U1	TAF4_HUMAN	TAF4	1085	Homo sapiens	1:Experimental evidence at protein level	Transcription initiation factor TFIID subunit 4	1	0.999	519	505	519	14	14	11	25	24	23	24	23	28	22	23	40	36	40	38	32	47	20	16	19	14	14	11	25	24	23	22	22	27	21	22	39	35	39	36	30
sp|O00273|DFFA_HUMAN	O00273	Q6ZRI6	DFFA_HUMAN	DFFA	331	Homo sapiens	1:Experimental evidence at protein level	DNA fragmentation factor subunit alpha	1	0.999	35	35	35	2	6	6	4	2	3	0	0	0	0	0	0	2	0	0	0	0	4	5	1	2	6	6	4	2	3	0	0	0	0	0	0	2	0	0	0
sp|O00287|RFXAP_HUMAN	O00287	O15409	RFXAP_HUMAN	RFXAP	272	Homo sapiens	1:Experimental evidence at protein level	Regulatory factor X-associated protein	1	0.999	37	37	37	0	1	1	4	3	2	1	0	1	2	1	1	4	3	1	2	2	2	2	4	0	1	1	4	3	2	1	0	1	2	1	1	4	3	1	2
sp|O00299|CLIC1_HUMAN	O00299	Q63HK5	CLIC1_HUMAN	CLIC1	241	Homo sapiens	1:Experimental evidence at protein level	Chloride intracellular channel protein 1	1	0.999	49	49	49	1	6	5	1	3	1	6	5	2	1	2	4	3	2	1	1	2	1	1	1	1	6	5	1	3	1	6	5	2	1	2	4	3	2	1	1
sp|O00303|EIF3F_HUMAN	O00303	Q8IU81	EIF3F_HUMAN	EIF3F	357	Homo sapiens	1:Experimental evidence at protein level	Eukaryotic translation initiation factor 3 subunit F	1	0.999	280	280	280	18	13	15	6	10	12	14	9	23	15	19	10	19	9	19	19	15	12	11	12	18	13	15	6	10	12	14	9	23	15	19	10	19	9	19	19
sp|O00308|WWP2_HUMAN	O00308	Q9H334	WWP2_HUMAN	WWP2	870	Homo sapiens	1:Experimental evidence at protein level	NEDD4-like E3 ubiquitin-protein ligase WWP2	0.9576	0.999	4	4	5	2	0	0	0	0	0	0	0	0	0	0	0	0	0	0	0	0	2	0	0	2	0	0	0	0	0	0	0	0	0	0	0	0	0	0	0
sp|O00311|CDC7_HUMAN	O00311	O60907	CDC7_HUMAN	CDC7	574	Homo sapiens	1:Experimental evidence at protein level	Cell division cycle 7-related protein kinase	1	0.999	88	88	88	2	3	3	5	4	5	0	1	1	3	1	3	7	2	2	1	2	12	14	17	2	3	3	5	4	5	0	1	1	3	1	3	7	2	2	1
sp|O00327|BMAL1_HUMAN	O00327	P38398	BMAL1_HUMAN	BMAL1	626	Homo sapiens	1:Experimental evidence at protein level	Basic helix-loop-helix ARNT-like protein 1	0.9998	0.9983	2	2	2	0	0	0	0	0	0	0	0	0	0	0	0	0	1	0	0	1	0	0	0	0	0	0	0	0	0	0	0	0	0	0	0	0	1	0	0
sp|O00330|ODPX_HUMAN	O00330	Q8WW38	ODPX_HUMAN	PDHX	501	Homo sapiens	1:Experimental evidence at protein level	Pyruvate dehydrogenase protein X component, mitochondrial	0.9569	0.999	7	7	7	0	0	0	0	1	0	0	0	1	1	1	1	0	0	1	1	0	0	0	0	0	0	0	0	1	0	0	0	1	1	1	1	0	0	1	1
sp|O00399|DCTN6_HUMAN	O00399	Q14592	DCTN6_HUMAN	DCTN6	190	Homo sapiens	1:Experimental evidence at protein level	Dynactin subunit 6	0.9577	0.999	8	8	8	2	0	2	1	0	2	0	0	0	0	0	0	0	0	0	0	0	1	0	0	2	0	2	1	0	2	0	0	0	0	0	0	0	0	0	0
sp|O00410|IPO5_HUMAN	O00410	Q6ZW49	IPO5_HUMAN	IPO5	1097	Homo sapiens	1:Experimental evidence at protein level	Importin-5	1	0.999	217	216	217	10	13	15	14	20	26	6	4	7	9	11	6	11	11	7	7	11	14	7	8	10	13	15	14	20	26	6	4	7	9	11	6	10	11	7	7
sp|O00411|RPOM_HUMAN	O00411	Q9NZM4	RPOM_HUMAN	POLRMT	1230	Homo sapiens	1:Experimental evidence at protein level	DNA-directed RNA polymerase, mitochondrial	1	0.999	103	103	103	0	9	3	15	11	17	1	0	6	3	4	0	0	0	7	6	3	3	10	5	0	9	3	15	11	17	1	0	6	3	4	0	0	0	7	6
sp|O00418|EF2K_HUMAN	O00418	Q9ULJ3	EF2K_HUMAN	EEF2K	725	Homo sapiens	1:Experimental evidence at protein level	Eukaryotic elongation factor 2 kinase	1	0.999	29	29	29	6	11	7	1	0	0	0	0	0	0	0	0	0	0	0	0	0	2	1	1	6	11	7	1	0	0	0	0	0	0	0	0	0	0	0	0
sp|O00422|SAP18_HUMAN	O00422	O95983	SAP18_HUMAN	SAP18	153	Homo sapiens	1:Experimental evidence at protein level	Histone deacetylase complex subunit SAP18	1	0.999	30	30	30	4	4	2	1	2	2	1	0	3	0	0	1	0	2	1	2	1	2	0	2	4	4	2	1	2	2	1	0	3	0	0	1	0	2	1	2
sp|O00425|IF2B3_HUMAN	O00425	Q6KC79	IF2B3_HUMAN	IGF2BP3	579	Homo sapiens	1:Experimental evidence at protein level	Insulin-like growth factor 2 mRNA-binding protein 3	1	0.999	408	315	408	18	23	19	16	20	16	26	19	21	17	25	26	23	22	23	22	21	17	16	18	12	16	14	12	17	12	20	13	17	13	21	20	18	17	17	17
sp|O00429|DNM1L_HUMAN	O00429	Q93074	DNM1L_HUMAN	DNM1L	736	Homo sapiens	1:Experimental evidence at protein level	Dynamin-1-like protein	1	0.999	261	261	261	30	30	31	9	9	16	9	3	3	5	5	10	12	13	5	1	7	22	21	20	30	30	31	9	9	16	9	3	3	5	5	10	12	13	5	1
sp|O00442|RTCA_HUMAN	O00442	Q9UPN9	RTCA_HUMAN	RTCA	366	Homo sapiens	1:Experimental evidence at protein level	RNA 3'-terminal phosphate cyclase	0.9999	0.999	4	4	4	0	0	0	0	0	0	0	1	0	0	1	1	0	0	0	0	0	0	0	1	0	0	0	0	0	0	0	1	0	0	1	1	0	0	0	0
sp|O00443|P3C2A_HUMAN	O00443	Q9HAZ2	P3C2A_HUMAN	PIK3C2A	1686	Homo sapiens	1:Experimental evidence at protein level	Phosphatidylinositol 4-phosphate 3-kinase C2 domain-containing subunit alpha	1	0.999	110	108	110	28	23	21	1	2	3	1	1	0	0	0	0	3	0	1	0	0	5	11	10	28	23	21	1	2	3	0	0	0	0	0	0	3	0	1	0
sp|O00458|IFRD1_HUMAN	O00458	Q70CQ2	IFRD1_HUMAN	IFRD1	451	Homo sapiens	1:Experimental evidence at protein level	Interferon-related developmental regulator 1	0.9999	0.999	4	4	4	0	0	0	1	1	1	0	0	0	0	0	0	0	0	0	0	0	1	0	0	0	0	0	1	1	1	0	0	0	0	0	0	0	0	0	0
sp|O00459|P85B_HUMAN	O00459	Q9ULD9	P85B_HUMAN	PIK3R2	728	Homo sapiens	1:Experimental evidence at protein level	Phosphatidylinositol 3-kinase regulatory subunit beta	0.9955	0.999	3	3	4	0	2	0	0	0	0	0	0	0	0	0	0	0	0	0	0	0	1	0	0	0	2	0	0	0	0	0	0	0	0	0	0	0	0	0	0
sp|O00461|GOLI4_HUMAN	O00461	Q8N3U4	GOLI4_HUMAN	GOLIM4	696	Homo sapiens	1:Experimental evidence at protein level	Golgi integral membrane protein 4	0.9577	0.999	3	3	3	0	0	0	0	0	1	0	0	0	0	0	0	0	1	0	1	0	0	0	0	0	0	0	0	0	1	0	0	0	0	0	0	0	1	0	1
sp|O00463|TRAF5_HUMAN	O00463	Q96DT7	TRAF5_HUMAN	TRAF5	557	Homo sapiens	1:Experimental evidence at protein level	TNF receptor-associated factor 5	1	0.999	7	7	7	4	2	1	0	0	0	0	0	0	0	0	0	0	0	0	0	0	0	0	0	4	2	1	0	0	0	0	0	0	0	0	0	0	0	0	0
sp|O00468|AGRIN_HUMAN	O00468	Q14686	AGRIN_HUMAN	AGRN	2068	Homo sapiens	1:Experimental evidence at protein level	Agrin	0.9379	0.9985	6	6	6	0	0	1	0	0	2	0	0	0	0	0	1	0	0	0	0	0	0	1	1	0	0	1	0	0	2	0	0	0	0	0	1	0	0	0	0
sp|O00469|PLOD2_HUMAN	O00469	Q92925	PLOD2_HUMAN	PLOD2	737	Homo sapiens	1:Experimental evidence at protein level	Procollagen-lysine,2-oxoglutarate 5-dioxygenase 2	0.9999	0.999	5	5	5	0	1	2	1	0	1	0	0	0	0	0	0	0	0	0	0	0	0	0	0	0	1	2	1	0	1	0	0	0	0	0	0	0	0	0	0
sp|O00470|MEIS1_HUMAN	O00470	O60315	MEIS1_HUMAN	MEIS1	390	Homo sapiens	1:Experimental evidence at protein level	Homeobox protein Meis1	0.9927	0.999	1	1	35	0	0	0	1	0	0	0	0	0	0	0	0	0	0	0	0	0	0	0	0	0	0	0	1	0	0	0	0	0	0	0	0	0	0	0	0
sp|O00483|NDUA4_HUMAN	O00483	Q7Z3K3	NDUA4_HUMAN	NDUFA4	81	Homo sapiens	1:Experimental evidence at protein level	Cytochrome c oxidase subunit NDUFA4	0.9577	0.999	25	25	25	1	1	1	1	1	1	1	2	2	2	2	0	1	2	1	2	1	1	1	1	1	1	1	1	1	1	1	2	2	2	2	0	1	2	1	2
sp|O00487|PSDE_HUMAN	O00487	Q6NUN9	PSDE_HUMAN	PSMD14	310	Homo sapiens	1:Experimental evidence at protein level	26S proteasome non-ATPase regulatory subunit 14	1	0.999	119	119	119	5	7	10	5	7	8	3	2	4	4	8	7	5	5	5	3	9	8	7	7	5	7	10	5	7	8	3	2	4	4	8	7	5	5	5	3
sp|O00505|IMA4_HUMAN	O00505	O75182	IMA4_HUMAN	KPNA3	521	Homo sapiens	1:Experimental evidence at protein level	Importin subunit alpha-4	1	0.999	217	217	286	13	7	13	15	13	13	9	10	8	7	11	9	8	10	11	9	15	11	12	13	13	7	13	15	13	13	9	10	8	7	11	9	8	10	11	9
sp|O00512|BCL9_HUMAN	O00512	P51531	BCL9_HUMAN	BCL9	1426	Homo sapiens	1:Experimental evidence at protein level	B-cell CLL/lymphoma 9 protein	1	0.999	467	467	467	0	1	1	45	35	36	28	17	40	38	34	19	33	31	23	19	26	13	16	12	0	1	1	45	35	36	28	17	40	38	34	19	33	31	23	19
sp|O00519|FAAH1_HUMAN	O00519	Q06587	FAAH1_HUMAN	FAAH	579	Homo sapiens	1:Experimental evidence at protein level	Fatty-acid amide hydrolase 1	0.9567	0.999	1	1	1	0	0	0	0	0	0	0	0	0	0	0	0	0	0	0	0	0	0	1	0	0	0	0	0	0	0	0	0	0	0	0	0	0	0	0	0
sp|O00541|PESC_HUMAN	O00541	P56545	PESC_HUMAN	PES1	588	Homo sapiens	1:Experimental evidence at protein level	Pescadillo homolog	1	0.999	296	296	296	12	13	14	20	19	15	5	2	21	16	16	15	12	7	19	16	20	19	16	19	12	13	14	20	19	15	5	2	21	16	16	15	12	7	19	16
sp|O00560|SDCB1_HUMAN	O00560	Q12824	SDCB1_HUMAN	SDCBP	298	Homo sapiens	1:Experimental evidence at protein level	Syntenin-1	1	0.999	136	136	136	5	9	5	9	9	8	4	0	6	6	7	9	6	7	8	9	6	6	12	5	5	9	5	9	9	8	4	0	6	6	7	9	6	7	8	9
sp|O00566|MPP10_HUMAN	O00566	Q6P4R8	MPP10_HUMAN	MPHOSPH10	681	Homo sapiens	1:Experimental evidence at protein level	U3 small nucleolar ribonucleoprotein protein MPP10	1	0.999	44	44	44	1	2	2	4	4	3	0	0	1	1	1	0	2	2	1	0	2	8	4	6	1	2	2	4	4	3	0	0	1	1	1	0	2	2	1	0
sp|O00567|NOP56_HUMAN	O00567	Q9BSM1	NOP56_HUMAN	NOP56	594	Homo sapiens	1:Experimental evidence at protein level	Nucleolar protein 56	1	0.999	586	586	586	22	26	20	26	30	38	20	21	36	32	29	29	30	25	38	27	35	29	31	42	22	26	20	26	30	38	20	21	36	32	29	29	30	25	38	27
sp|O00571|DDX3X_HUMAN	O00571	Q9P2D1	DDX3X_HUMAN	DDX3X	662	Homo sapiens	1:Experimental evidence at protein level	ATP-dependent RNA helicase DDX3X	1	0.999	860	316	860	88	94	79	40	38	38	35	27	28	31	22	27	31	25	33	27	33	57	48	59	34	40	29	14	13	14	12	9	7	10	8	10	9	9	10	11
sp|O00628|PEX7_HUMAN	O00628	Q13485	PEX7_HUMAN	PEX7	323	Homo sapiens	1:Experimental evidence at protein level	Peroxisomal targeting signal 2 receptor	1	0.999	68	68	68	4	8	6	6	5	4	3	3	3	6	3	1	2	0	6	6	2	0	0	0	4	8	6	6	5	4	3	3	3	6	3	1	2	0	6	6
sp|O00629|IMA3_HUMAN	O00629	Q9HCM7	IMA3_HUMAN	KPNA4	521	Homo sapiens	1:Experimental evidence at protein level	Importin subunit alpha-3	1	0.999	405	336	405	20	16	15	22	18	29	21	20	19	24	16	21	24	22	21	16	18	27	15	21	17	12	14	17	15	24	18	17	13	22	14	16	19	20	18	11
sp|O00712|NFIB_HUMAN	O00712	Q9Y6X9	NFIB_HUMAN	NFIB	420	Homo sapiens	1:Experimental evidence at protein level	Nuclear factor 1 B-type	1	0.999	1630	1394	1630	1	0	0	84	94	83	161	175	228	220	213	45	58	47	61	54	52	22	13	19	0	0	0	72	80	65	145	156	207	200	193	33	40	33	48	42
sp|O00716|E2F3_HUMAN	O00716	P40692	E2F3_HUMAN	E2F3	465	Homo sapiens	1:Experimental evidence at protein level	Transcription factor E2F3	1	0.999	324	276	324	7	7	7	20	21	21	14	9	14	16	10	22	25	18	26	19	20	13	15	20	5	5	6	18	19	19	10	8	10	13	8	19	22	15	23	15
sp|O00743|PPP6_HUMAN	O00743	Q9UPP1	PPP6_HUMAN	PPP6C	305	Homo sapiens	1:Experimental evidence at protein level	Serine/threonine-protein phosphatase 6 catalytic subunit	1	0.999	197	197	197	11	13	12	4	9	9	7	6	12	11	13	9	15	10	8	6	13	9	10	10	11	13	12	4	9	9	7	6	12	11	13	9	15	10	8	6
sp|O00746|NDKM_HUMAN	O00746	Q9UKL0	NDKM_HUMAN	NME4	187	Homo sapiens	1:Experimental evidence at protein level	Nucleoside diphosphate kinase, mitochondrial	0.9519	0.9989	2	2	2	0	0	1	0	0	0	0	0	0	0	1	0	0	0	0	0	0	0	0	0	0	0	1	0	0	0	0	0	0	0	1	0	0	0	0	0
sp|O00750|P3C2B_HUMAN	O00750	P26358	P3C2B_HUMAN	PIK3C2B	1634	Homo sapiens	1:Experimental evidence at protein level	Phosphatidylinositol 4-phosphate 3-kinase C2 domain-containing subunit beta	1	0.999	18	18	18	9	5	3	0	0	0	0	0	0	0	0	0	0	0	0	0	0	0	0	1	9	5	3	0	0	0	0	0	0	0	0	0	0	0	0	0
sp|O00754|MA2B1_HUMAN	O00754	O60244	MA2B1_HUMAN	MAN2B1	1011	Homo sapiens	1:Experimental evidence at protein level	Lysosomal alpha-mannosidase	0.9999	0.999	3	3	3	0	1	2	0	0	0	0	0	0	0	0	0	0	0	0	0	0	0	0	0	0	1	2	0	0	0	0	0	0	0	0	0	0	0	0	0
sp|O00762|UBE2C_HUMAN	O00762	Q7Z589	UBE2C_HUMAN	UBE2C	179	Homo sapiens	1:Experimental evidence at protein level	Ubiquitin-conjugating enzyme E2 C	1	0.9989	6	6	6	1	1	2	0	0	1	0	0	0	0	0	0	0	0	0	0	0	0	0	1	1	1	2	0	0	1	0	0	0	0	0	0	0	0	0	0
sp|O00763|ACACB_HUMAN	O00763	Q9Y6X8	ACACB_HUMAN	ACACB	2458	Homo sapiens	1:Experimental evidence at protein level	Acetyl-CoA carboxylase 2	1	0.999	1212	1212	2552	39	34	33	60	55	53	60	71	86	113	83	53	70	61	97	69	72	40	34	29	39	34	33	60	55	53	60	71	86	113	83	53	70	61	97	69
sp|O00764|PDXK_HUMAN	O00764	Q9NTZ6	PDXK_HUMAN	PDXK	312	Homo sapiens	1:Experimental evidence at protein level	Pyridoxal kinase	0.9577	0.999	10	10	10	0	4	2	3	0	0	0	0	0	0	0	0	0	1	0	0	0	0	0	0	0	4	2	3	0	0	0	0	0	0	0	0	0	1	0	0
sp|O14497|ARI1A_HUMAN	O14497	Q9BTC8	ARI1A_HUMAN	ARID1A	2285	Homo sapiens	1:Experimental evidence at protein level	AT-rich interactive domain-containing protein 1A	1	0.999	1174	1084	1174	11	9	8	81	85	108	72	69	69	89	67	76	78	84	62	34	65	34	35	38	9	9	7	72	76	98	70	65	65	84	62	74	73	78	53	31
sp|O14503|BHE40_HUMAN	O14503	Q8IY67	BHE40_HUMAN	BHLHE40	412	Homo sapiens	1:Experimental evidence at protein level	Class E basic helix-loop-helix protein 40	0.9023	0.9976	1	1	1	0	0	0	1	0	0	0	0	0	0	0	0	0	0	0	0	0	0	0	0	0	0	0	1	0	0	0	0	0	0	0	0	0	0	0	0
sp|O14519|CDKA1_HUMAN	O14519	Q12873	CDKA1_HUMAN	CDK2AP1	115	Homo sapiens	1:Experimental evidence at protein level	Cyclin-dependent kinase 2-associated protein 1	1	0.999	113	78	113	4	3	4	9	9	8	5	4	4	6	3	6	9	4	8	4	5	5	7	6	3	2	2	6	6	5	4	3	3	5	2	4	7	3	6	3
sp|O14522|PTPRT_HUMAN	O14522	Q92618	PTPRT_HUMAN	PTPRT	1441	Homo sapiens	1:Experimental evidence at protein level	Receptor-type tyrosine-protein phosphatase T	0.7575	0.9895	7	7	7	0	0	0	0	0	0	1	0	1	1	0	1	1	0	0	0	2	0	0	0	0	0	0	0	0	0	1	0	1	1	0	1	1	0	0	0
sp|O14524|NEMP1_HUMAN	O14524	Q9NQB0	NEMP1_HUMAN	NEMP1	444	Homo sapiens	1:Experimental evidence at protein level	Nuclear envelope integral membrane protein 1	1	0.999	9	9	9	2	0	1	0	0	0	0	2	0	0	0	1	0	3	0	0	0	0	0	0	2	0	1	0	0	0	0	2	0	0	0	1	0	3	0	0
sp|O14529|CUX2_HUMAN	O14529	A0AVK6	CUX2_HUMAN	CUX2	1486	Homo sapiens	1:Experimental evidence at protein level	Homeobox protein cut-like 2	1	0.999	67	36	143	2	0	1	2	3	7	4	1	6	1	3	6	5	5	2	5	4	3	2	5	0	0	0	0	2	6	2	0	3	0	1	4	3	3	1	4
sp|O14530|TXND9_HUMAN	O14530	P25440	TXND9_HUMAN	TXNDC9	226	Homo sapiens	1:Experimental evidence at protein level	Thioredoxin domain-containing protein 9	1	0.999	6	6	6	1	0	2	0	0	0	0	0	0	0	0	0	0	0	0	0	0	1	1	1	1	0	2	0	0	0	0	0	0	0	0	0	0	0	0	0
sp|O14531|DPYL4_HUMAN	O14531	O95872	DPYL4_HUMAN	DPYSL4	572	Homo sapiens	1:Experimental evidence at protein level	Dihydropyrimidinase-related protein 4	1	0.999	23	23	23	3	3	2	1	0	1	0	0	0	1	0	0	0	3	0	0	1	2	3	3	3	3	2	1	0	1	0	0	0	1	0	0	0	3	0	0
sp|O14545|TRAD1_HUMAN	O14545	Q86XI2	TRAD1_HUMAN	TRAFD1	582	Homo sapiens	1:Experimental evidence at protein level	TRAF-type zinc finger domain-containing protein 1	1	0.999	16	16	16	0	0	0	2	2	3	0	0	1	2	1	0	0	0	0	0	1	0	3	1	0	0	0	2	2	3	0	0	1	2	1	0	0	0	0	0
sp|O14562|UBFD1_HUMAN	O14562	Q9BX63	UBFD1_HUMAN	UBFD1	309	Homo sapiens	1:Experimental evidence at protein level	Ubiquitin domain-containing protein UBFD1	1	0.999	104	104	104	9	16	11	3	2	1	5	4	1	0	3	4	6	5	3	3	6	6	6	10	9	16	11	3	2	1	5	4	1	0	3	4	6	5	3	3
sp|O14578|CTRO_HUMAN	O14578	P12757	CTRO_HUMAN	CIT	2027	Homo sapiens	1:Experimental evidence at protein level	Citron Rho-interacting kinase	1	0.999	6	6	6	2	2	2	0	0	0	0	0	0	0	0	0	0	0	0	0	0	0	0	0	2	2	2	0	0	0	0	0	0	0	0	0	0	0	0	0
sp|O14579|COPE_HUMAN	O14579	Q96L73	COPE_HUMAN	COPE	308	Homo sapiens	1:Experimental evidence at protein level	Coatomer subunit epsilon	1	0.999	97	97	97	9	10	7	8	6	8	3	2	3	2	3	2	3	3	1	2	4	8	7	6	9	10	7	8	6	8	3	2	3	2	3	2	3	3	1	2
sp|O14593|RFXK_HUMAN	O14593	Q9HAH7	RFXK_HUMAN	RFXANK	260	Homo sapiens	1:Experimental evidence at protein level	DNA-binding protein RFXANK	0.9999	0.999	5	5	5	0	0	0	0	1	0	0	0	0	0	0	2	0	1	0	0	1	0	0	0	0	0	0	0	1	0	0	0	0	0	0	2	0	1	0	0
sp|O14602|IF1AY_HUMAN	O14602	Q969J2	IF1AY_HUMAN	EIF1AY	144	Homo sapiens	1:Experimental evidence at protein level	Eukaryotic translation initiation factor 1A, Y-chromosomal	1	0.999	28	0	28	0	3	1	2	1	0	6	3	0	0	0	4	4	1	1	0	0	1	1	0	0	0	0	0	0	0	0	0	0	0	0	0	0	0	0	0
sp|O14617|AP3D1_HUMAN	O14617	O43439	AP3D1_HUMAN	AP3D1	1153	Homo sapiens	1:Experimental evidence at protein level	AP-3 complex subunit delta-1	1	0.999	314	314	314	14	11	14	22	29	18	6	4	19	22	16	10	12	13	17	14	18	20	18	17	14	11	14	22	29	18	6	4	19	22	16	10	12	13	17	14
sp|O14628|ZN195_HUMAN	O14628	P19793	ZN195_HUMAN	ZNF195	629	Homo sapiens	1:Experimental evidence at protein level	Zinc finger protein 195	1	0.999	100	98	127	2	5	4	12	7	7	3	2	3	2	0	4	11	7	5	7	2	4	4	9	2	5	4	12	7	7	3	2	3	2	0	4	11	7	5	7
sp|O14633|LCE2B_HUMAN	O14633	P52747	LCE2B_HUMAN	LCE2B	110	Homo sapiens	1:Experimental evidence at protein level	Late cornified envelope protein 2B	0.8585	0.9963	1	1	1	0	0	0	0	0	0	0	0	0	0	1	0	0	0	0	0	0	0	0	0	0	0	0	0	0	0	0	0	0	0	1	0	0	0	0	0
sp|O14639|ABLM1_HUMAN	O14639	Q14938	ABLM1_HUMAN	ABLIM1	778	Homo sapiens	1:Experimental evidence at protein level	Actin-binding LIM protein 1	0.9999	0.999	2	2	2	1	0	1	0	0	0	0	0	0	0	0	0	0	0	0	0	0	0	0	0	1	0	1	0	0	0	0	0	0	0	0	0	0	0	0	0
sp|O14640|DVL1_HUMAN	O14640	Q96SY0	DVL1_HUMAN	DVL1	695	Homo sapiens	1:Experimental evidence at protein level	Segment polarity protein dishevelled homolog DVL-1	1	0.999	79	53	89	13	14	15	7	4	3	0	1	0	0	1	2	0	0	1	0	0	5	7	6	8	10	9	5	3	2	0	0	0	0	1	0	0	0	1	0
sp|O14641|DVL2_HUMAN	O14641	O60885	DVL2_HUMAN	DVL2	736	Homo sapiens	1:Experimental evidence at protein level	Segment polarity protein dishevelled homolog DVL-2	1	0.999	595	499	595	47	44	54	29	26	29	27	16	31	31	26	16	26	25	21	21	21	39	31	35	42	40	48	26	21	25	23	13	28	26	21	11	18	19	17	14
sp|O14646|CHD1_HUMAN	O14646	O75362	CHD1_HUMAN	CHD1	1710	Homo sapiens	1:Experimental evidence at protein level	Chromodomain-helicase-DNA-binding protein 1	0.9981	0.9978	0	0	44	0	0	0	0	0	0	0	0	0	0	0	0	0	0	0	0	0	0	0	0	0	0	0	0	0	0	0	0	0	0	0	0	0	0	0	0
sp|O14654|IRS4_HUMAN	O14654	Q9H4Z2	IRS4_HUMAN	IRS4	1257	Homo sapiens	1:Experimental evidence at protein level	Insulin receptor substrate 4	1	0.999	915	915	915	64	55	56	45	48	42	26	23	63	49	54	31	39	34	56	45	49	43	42	51	64	55	56	45	48	42	26	23	63	49	54	31	39	34	56	45
sp|O14656|TOR1A_HUMAN	O14656	Q9ULG1	TOR1A_HUMAN	TOR1A	332	Homo sapiens	1:Experimental evidence at protein level	Torsin-1A	0.9881	0.9963	2	2	2	0	0	0	0	0	1	0	0	0	0	0	0	0	0	0	0	1	0	0	0	0	0	0	0	0	1	0	0	0	0	0	0	0	0	0	0
sp|O14662|STX16_HUMAN	O14662	P54198	STX16_HUMAN	STX16	325	Homo sapiens	1:Experimental evidence at protein level	Syntaxin-16	0.7909	0.994	1	1	1	0	0	0	0	0	0	0	0	0	0	0	0	0	0	0	0	0	1	0	0	0	0	0	0	0	0	0	0	0	0	0	0	0	0	0	0
sp|O14686|KMT2D_HUMAN	O14686	Q14865	KMT2D_HUMAN	KMT2D	5537	Homo sapiens	1:Experimental evidence at protein level	Histone-lysine N-methyltransferase 2D	1	0.999	1938	1866	1938	4	5	6	144	116	132	137	116	136	128	129	118	113	114	118	103	146	65	51	57	4	5	6	139	113	129	132	112	132	125	125	113	109	108	114	98
sp|O14715|RGPD8_HUMAN	O14715	Q9Y6J9	RGPD8_HUMAN	RGPD8	1765	Homo sapiens	1:Experimental evidence at protein level	RANBP2-like and GRIP domain-containing protein 8	1	0.999	2	0	487	1	1	0	0	0	0	0	0	0	0	0	0	0	0	0	0	0	0	0	0	0	0	0	0	0	0	0	0	0	0	0	0	0	0	0	0
sp|O14733|MP2K7_HUMAN	O14733	O95625	MP2K7_HUMAN	MAP2K7	419	Homo sapiens	1:Experimental evidence at protein level	Dual specificity mitogen-activated protein kinase kinase 7	1	0.999	14	14	14	2	0	1	1	1	0	0	0	0	0	1	0	0	0	0	3	2	2	0	1	2	0	1	1	1	0	0	0	0	0	1	0	0	0	0	3
sp|O14734|ACOT8_HUMAN	O14734	Q92908	ACOT8_HUMAN	ACOT8	319	Homo sapiens	1:Experimental evidence at protein level	Acyl-coenzyme A thioesterase 8	1	0.999	53	53	53	3	3	2	5	4	3	1	1	3	5	4	1	1	0	3	4	3	2	3	2	3	3	2	5	4	3	1	1	3	5	4	1	1	0	3	4
sp|O14735|CDIPT_HUMAN	O14735	Q9UGU0	CDIPT_HUMAN	CDIPT	213	Homo sapiens	1:Experimental evidence at protein level	CDP-diacylglycerol--inositol 3-phosphatidyltransferase	1	0.999	42	42	42	3	1	0	3	1	3	2	2	3	2	3	4	4	2	2	2	2	1	1	1	3	1	0	3	1	3	2	2	3	2	3	4	4	2	2	2
sp|O14737|PDCD5_HUMAN	O14737	P49116	PDCD5_HUMAN	PDCD5	125	Homo sapiens	1:Experimental evidence at protein level	Programmed cell death protein 5	1	0.999	225	225	225	13	12	15	9	9	9	10	12	11	10	10	12	14	10	8	13	11	11	13	13	13	12	15	9	9	9	10	12	11	10	10	12	14	10	8	13
sp|O14744|ANM5_HUMAN	O14744	Q86U70	ANM5_HUMAN	PRMT5	637	Homo sapiens	1:Experimental evidence at protein level	Protein arginine N-methyltransferase 5	1	0.999	272	272	272	16	24	19	14	14	19	7	6	15	16	9	10	7	12	10	12	14	16	17	15	16	24	19	14	14	19	7	6	15	16	9	10	7	12	10	12
sp|O14745|NHRF1_HUMAN	O14745	O95218	NHRF1_HUMAN	NHERF1	358	Homo sapiens	1:Experimental evidence at protein level	Na(+)/H(+) exchange regulatory cofactor NHE-RF1	1	0.999	39	39	39	4	8	8	0	0	0	3	2	1	0	0	2	2	2	0	1	1	2	0	3	4	8	8	0	0	0	3	2	1	0	0	2	2	2	0	1
sp|O14757|CHK1_HUMAN	O14757	P43694	CHK1_HUMAN	CHEK1	476	Homo sapiens	1:Experimental evidence at protein level	Serine/threonine-protein kinase Chk1	1	0.999	17	17	17	0	0	0	1	0	0	0	0	2	3	2	0	1	1	1	1	1	1	2	1	0	0	0	1	0	0	0	0	2	3	2	0	1	1	1	1
sp|O14763|TR10B_HUMAN	O14763	Q01543	TR10B_HUMAN	TNFRSF10B	440	Homo sapiens	1:Experimental evidence at protein level	Tumor necrosis factor receptor superfamily member 10B	0.9999	0.999	13	13	13	0	3	2	0	0	0	0	0	0	0	0	0	2	3	0	0	0	0	1	2	0	3	2	0	0	0	0	0	0	0	0	0	2	3	0	0
sp|O14770|MEIS2_HUMAN	O14770	Q8IY57	MEIS2_HUMAN	MEIS2	477	Homo sapiens	1:Experimental evidence at protein level	Homeobox protein Meis2	0.9995	0.999	36	2	36	0	0	0	4	8	5	1	0	0	2	0	2	5	4	2	1	2	0	0	0	0	0	0	0	1	0	0	0	0	0	0	0	0	1	0	0
sp|O14773|TPP1_HUMAN	O14773	O43151	TPP1_HUMAN	TPP1	563	Homo sapiens	1:Experimental evidence at protein level	Tripeptidyl-peptidase 1	0.9999	0.999	14	14	14	1	1	1	1	1	1	0	0	1	0	0	0	1	1	0	0	2	1	1	1	1	1	1	1	1	1	0	0	1	0	0	0	1	1	0	0
sp|O14776|TCRG1_HUMAN	O14776	P41182	TCRG1_HUMAN	TCERG1	1098	Homo sapiens	1:Experimental evidence at protein level	Transcription elongation regulator 1	1	0.999	171	166	171	11	11	6	12	12	10	10	8	5	9	6	8	8	8	6	8	9	6	10	8	11	11	6	12	12	10	10	7	5	9	6	8	7	8	6	7
sp|O14777|NDC80_HUMAN	O14777	Q9H165	NDC80_HUMAN	NDC80	642	Homo sapiens	1:Experimental evidence at protein level	Kinetochore protein NDC80 homolog	1	0.999	109	109	109	15	12	15	7	8	4	3	2	1	0	3	1	7	8	2	4	2	4	5	6	15	12	15	7	8	4	3	2	1	0	3	1	7	8	2	4
sp|O14786|NRP1_HUMAN	O14786	O75461	NRP1_HUMAN	NRP1	923	Homo sapiens	1:Experimental evidence at protein level	Neuropilin-1	1	0.999	8	8	8	0	0	0	0	0	0	0	1	0	0	0	1	2	0	0	0	0	1	2	1	0	0	0	0	0	0	0	1	0	0	0	1	2	0	0	0
sp|O14802|RPC1_HUMAN	O14802	Q86Z02	RPC1_HUMAN	POLR3A	1390	Homo sapiens	1:Experimental evidence at protein level	DNA-directed RNA polymerase III subunit RPC1	1	0.999	142	142	142	5	15	14	7	11	7	0	0	3	0	1	2	4	6	7	0	2	13	21	24	5	15	14	7	11	7	0	0	3	0	1	2	4	6	7	0
sp|O14818|PSA7_HUMAN	O14818	Q969R5	PSA7_HUMAN	PSMA7	248	Homo sapiens	1:Experimental evidence at protein level	Proteasome subunit alpha type-7	1	0.999	154	45	154	11	7	7	10	7	6	10	8	7	6	8	8	10	11	7	9	8	7	5	2	4	4	3	4	3	0	3	3	1	4	1	2	2	3	1	1
sp|O14828|SCAM3_HUMAN	O14828	Q9Y620	SCAM3_HUMAN	SCAMP3	347	Homo sapiens	1:Experimental evidence at protein level	Secretory carrier-associated membrane protein 3	1	0.999	53	53	53	2	5	3	4	4	6	3	2	4	0	2	1	2	3	3	0	2	2	1	4	2	5	3	4	4	6	3	2	4	0	2	1	2	3	3	0
sp|O14832|PAHX_HUMAN	O14832	P61968	PAHX_HUMAN	PHYH	338	Homo sapiens	1:Experimental evidence at protein level	Phytanoyl-CoA dioxygenase, peroxisomal	0.9577	0.999	2	2	2	0	0	0	0	0	0	0	0	0	0	0	0	0	0	0	0	0	0	0	2	0	0	0	0	0	0	0	0	0	0	0	0	0	0	0	0
sp|O14867|BACH1_HUMAN	O14867	Q86SE9	BACH1_HUMAN	BACH1	736	Homo sapiens	1:Experimental evidence at protein level	Transcription regulator protein BACH1	1	0.999	341	341	341	44	36	44	14	14	15	4	2	7	9	11	12	15	11	9	11	13	25	21	24	44	36	44	14	14	15	4	2	7	9	11	12	15	11	9	11
sp|O14880|MGST3_HUMAN	O14880	Q92782	MGST3_HUMAN	MGST3	152	Homo sapiens	1:Experimental evidence at protein level	Glutathione S-transferase 3, mitochondrial	1	0.999	35	35	35	0	1	0	2	3	3	1	2	4	2	0	2	6	3	1	2	1	0	0	2	0	1	0	2	3	3	1	2	4	2	0	2	6	3	1	2
sp|O14893|GEMI2_HUMAN	O14893	P81133	GEMI2_HUMAN	GEMIN2	280	Homo sapiens	1:Experimental evidence at protein level	Gem-associated protein 2	1	0.999	32	32	32	5	5	2	1	1	2	0	0	1	1	1	2	1	1	1	1	1	2	1	3	5	5	2	1	1	2	0	0	1	1	1	2	1	1	1	1
sp|O14896|IRF6_HUMAN	O14896	Q9H981	IRF6_HUMAN	IRF6	467	Homo sapiens	1:Experimental evidence at protein level	Interferon regulatory factor 6	0.7198	0.9913	1	1	1	1	0	0	0	0	0	0	0	0	0	0	0	0	0	0	0	0	0	0	0	1	0	0	0	0	0	0	0	0	0	0	0	0	0	0	0
sp|O14908|GIPC1_HUMAN	O14908	O43829	GIPC1_HUMAN	GIPC1	333	Homo sapiens	1:Experimental evidence at protein level	PDZ domain-containing protein GIPC1	0.9994	0.999	9	0	9	0	1	1	1	2	0	0	2	0	0	0	1	0	0	0	0	0	0	0	1	0	0	0	0	0	0	0	0	0	0	0	0	0	0	0	0
sp|O14920|IKKB_HUMAN	O14920	P50548	IKKB_HUMAN	IKBKB	756	Homo sapiens	1:Experimental evidence at protein level	Inhibitor of nuclear factor kappa-B kinase subunit beta	1	0.9989	4	4	4	0	0	0	1	0	0	0	1	0	0	2	0	0	0	0	0	0	0	0	0	0	0	0	1	0	0	0	1	0	0	2	0	0	0	0	0
sp|O14925|TIM23_HUMAN	O14925	P85037	TIM23_HUMAN	TIMM23	209	Homo sapiens	1:Experimental evidence at protein level	Mitochondrial import inner membrane translocase subunit Tim23	0.9577	0.999	14	0	14	0	0	0	0	1	0	1	1	3	2	2	0	0	0	0	1	3	0	0	0	0	0	0	0	0	0	0	0	0	0	0	0	0	0	0	0
sp|O14929|HAT1_HUMAN	O14929	Q8N2W9	HAT1_HUMAN	HAT1	419	Homo sapiens	1:Experimental evidence at protein level	Histone acetyltransferase type B catalytic subunit	1	0.999	532	532	532	24	31	30	31	36	31	21	15	22	21	17	25	33	29	22	20	23	31	36	34	24	31	30	31	36	31	21	15	22	21	17	25	33	29	22	20
sp|O14936|CSKP_HUMAN	O14936	P35869	CSKP_HUMAN	CASK	926	Homo sapiens	1:Experimental evidence at protein level	Peripheral plasma membrane protein CASK	1	0.999	65	65	65	10	9	10	2	1	2	2	2	1	0	0	1	3	5	0	0	1	6	5	5	10	9	10	2	1	2	2	2	1	0	0	1	3	5	0	0
sp|O14949|QCR8_HUMAN	O14949	P49750	QCR8_HUMAN	UQCRQ	82	Homo sapiens	1:Experimental evidence at protein level	Cytochrome b-c1 complex subunit 8	0.9577	0.999	20	20	20	0	0	1	1	2	3	2	0	2	1	1	1	1	1	0	0	0	3	0	1	0	0	1	1	2	3	2	0	2	1	1	1	1	1	0	0
sp|O14950|ML12B_HUMAN	O14950	P81877	ML12B_HUMAN	MYL12B	172	Homo sapiens	1:Experimental evidence at protein level	Myosin regulatory light chain 12B	1	0.999	180	0	180	19	13	22	6	5	8	5	7	8	7	9	9	8	9	9	6	8	3	8	11	0	0	0	0	0	0	0	0	0	0	0	0	0	0	0	0
sp|O14957|QCR10_HUMAN	O14957	Q01826	QCR10_HUMAN	UQCR11	56	Homo sapiens	1:Experimental evidence at protein level	Cytochrome b-c1 complex subunit 10	0.9577	0.999	2	2	2	0	0	0	0	0	2	0	0	0	0	0	0	0	0	0	0	0	0	0	0	0	0	0	0	0	2	0	0	0	0	0	0	0	0	0	0
sp|O14964|HGS_HUMAN	O14964	Q15723	HGS_HUMAN	HGS	777	Homo sapiens	1:Experimental evidence at protein level	Hepatocyte growth factor-regulated tyrosine kinase substrate	1	0.999	12	12	12	4	3	2	0	0	0	1	0	0	0	0	0	0	0	0	0	0	1	0	1	4	3	2	0	0	0	1	0	0	0	0	0	0	0	0	0
sp|O14965|AURKA_HUMAN	O14965	Q6ZSZ6	AURKA_HUMAN	AURKA	403	Homo sapiens	1:Experimental evidence at protein level	Aurora kinase A	1	0.999	29	29	29	0	3	1	3	2	3	4	1	0	1	0	2	4	3	0	0	1	0	1	0	0	3	1	3	2	3	4	1	0	1	0	2	4	3	0	0
sp|O14966|RAB7L_HUMAN	O14966	Q8IX12	RAB7L_HUMAN	RAB29	203	Homo sapiens	1:Experimental evidence at protein level	Ras-related protein Rab-7L1	0.9787	0.999	30	27	30	3	2	3	1	6	2	0	0	1	1	1	0	2	1	2	0	0	2	1	2	1	2	3	1	5	2	0	0	1	1	1	0	2	1	2	0
sp|O14972|VP26C_HUMAN	O14972	Q9UEG4	VP26C_HUMAN	VPS26C	297	Homo sapiens	1:Experimental evidence at protein level	Vacuolar protein sorting-associated protein 26C	0.9946	0.999	3	3	3	0	0	0	0	0	0	1	0	0	1	0	0	0	0	0	0	0	1	0	0	0	0	0	0	0	0	1	0	0	1	0	0	0	0	0	0
sp|O14974|MYPT1_HUMAN	O14974	P17028	MYPT1_HUMAN	PPP1R12A	1030	Homo sapiens	1:Experimental evidence at protein level	Protein phosphatase 1 regulatory subunit 12A	1	0.999	28	28	28	6	6	6	0	1	0	0	1	0	0	0	0	0	0	0	1	0	3	3	1	6	6	6	0	1	0	0	1	0	0	0	0	0	0	0	1
sp|O14976|GAK_HUMAN	O14976	Q14135	GAK_HUMAN	GAK	1311	Homo sapiens	1:Experimental evidence at protein level	Cyclin-G-associated kinase	1	0.999	42	42	42	12	9	7	1	1	2	1	0	0	0	0	0	0	0	0	0	0	3	1	5	12	9	7	1	1	2	1	0	0	0	0	0	0	0	0	0
sp|O14979|HNRDL_HUMAN	O14979	P18887	HNRDL_HUMAN	HNRNPDL	420	Homo sapiens	1:Experimental evidence at protein level	Heterogeneous nuclear ribonucleoprotein D-like	1	0.999	113	113	133	3	6	7	5	7	5	7	6	7	2	7	10	8	7	4	3	3	7	3	6	3	6	7	5	7	5	7	6	7	2	7	10	8	7	4	3
sp|O14980|XPO1_HUMAN	O14980	Q5T5X7	XPO1_HUMAN	XPO1	1071	Homo sapiens	1:Experimental evidence at protein level	Exportin-1	1	0.999	101	101	101	3	3	7	8	7	8	7	6	5	4	0	7	7	8	6	1	0	6	2	6	3	3	7	8	7	8	7	6	5	4	0	7	7	8	6	1
sp|O14981|BTAF1_HUMAN	O14981	Q96JB3	BTAF1_HUMAN	BTAF1	1849	Homo sapiens	1:Experimental evidence at protein level	TATA-binding protein-associated factor 172	1	0.999	88	88	88	5	4	8	5	5	7	5	0	2	6	1	3	0	0	3	4	3	9	8	10	5	4	8	5	5	7	5	0	2	6	1	3	0	0	3	4
sp|O15013|ARHGA_HUMAN	O15013	P13056	ARHGA_HUMAN	ARHGEF10	1369	Homo sapiens	1:Experimental evidence at protein level	Rho guanine nucleotide exchange factor 10	1	0.999	10	10	10	0	4	3	0	0	0	0	0	0	0	0	0	0	0	0	0	0	1	1	1	0	4	3	0	0	0	0	0	0	0	0	0	0	0	0	0
sp|O15014|ZN609_HUMAN	O15014	P20719	ZN609_HUMAN	ZNF609	1411	Homo sapiens	1:Experimental evidence at protein level	Zinc finger protein 609	1	0.999	799	799	799	3	3	2	70	66	58	52	39	45	63	43	36	49	51	52	40	41	30	26	30	3	3	2	70	66	58	52	39	45	63	43	36	49	51	52	40
sp|O15015|ZN646_HUMAN	O15015	Q9UIU6	ZN646_HUMAN	ZNF646	1832	Homo sapiens	1:Experimental evidence at protein level	Zinc finger protein 646	0.9998	0.9989	6	6	6	0	0	0	1	0	0	0	0	0	2	0	0	0	1	0	1	1	0	0	0	0	0	0	1	0	0	0	0	0	2	0	0	0	1	0	1
sp|O15020|SPTN2_HUMAN	O15020	P35712	SPTN2_HUMAN	SPTBN2	2390	Homo sapiens	1:Experimental evidence at protein level	Spectrin beta chain, non-erythrocytic 2	0.9913	0.9988	1	1	4	0	0	1	0	0	0	0	0	0	0	0	0	0	0	0	0	0	0	0	0	0	0	1	0	0	0	0	0	0	0	0	0	0	0	0	0
sp|O15021|MAST4_HUMAN	O15021	Q08050	MAST4_HUMAN	MAST4	2623	Homo sapiens	1:Experimental evidence at protein level	Microtubule-associated serine/threonine-protein kinase 4	1	0.999	16	14	16	3	5	2	0	0	0	0	0	0	0	0	0	0	0	0	0	0	3	1	2	2	4	2	0	0	0	0	0	0	0	0	0	0	0	0	0
sp|O15027|SC16A_HUMAN	O15027	Q99697	SC16A_HUMAN	SEC16A	2357	Homo sapiens	1:Experimental evidence at protein level	Protein transport protein Sec16A	1	0.999	1245	1245	1245	79	65	72	55	68	61	66	49	77	84	83	41	56	42	65	57	66	54	43	62	79	65	72	55	68	61	66	49	77	84	83	41	56	42	65	57
sp|O15031|PLXB2_HUMAN	O15031	Q9HBZ2	PLXB2_HUMAN	PLXNB2	1838	Homo sapiens	1:Experimental evidence at protein level	Plexin-B2	0.9962	0.999	2	2	2	0	0	0	0	0	0	1	0	0	0	0	0	0	0	0	0	1	0	0	0	0	0	0	0	0	0	1	0	0	0	0	0	0	0	0	0
sp|O15042|SR140_HUMAN	O15042	Q9UQR1	SR140_HUMAN	U2SURP	1029	Homo sapiens	1:Experimental evidence at protein level	U2 snRNP-associated SURP motif-containing protein	1	0.999	1115	1091	1115	54	50	56	69	72	69	66	60	61	61	52	55	64	60	48	36	44	46	44	48	53	49	55	67	70	68	65	59	60	60	51	54	62	58	47	35
sp|O15047|SET1A_HUMAN	O15047	O95677	SET1A_HUMAN	SETD1A	1707	Homo sapiens	1:Experimental evidence at protein level	Histone-lysine N-methyltransferase SETD1A	1	0.999	271	248	271	6	7	5	16	17	13	13	5	9	11	5	19	28	22	18	26	15	14	10	12	5	7	4	15	15	11	13	5	7	9	4	18	27	20	17	24
sp|O15056|SYNJ2_HUMAN	O15056	P32519	SYNJ2_HUMAN	SYNJ2	1496	Homo sapiens	1:Experimental evidence at protein level	Synaptojanin-2	1	0.999	32	32	32	6	12	10	0	0	0	0	0	0	0	0	0	0	0	0	0	0	1	3	0	6	12	10	0	0	0	0	0	0	0	0	0	0	0	0	0
sp|O15060|ZBT39_HUMAN	O15060	Q13363	ZBT39_HUMAN	ZBTB39	712	Homo sapiens	1:Experimental evidence at protein level	Zinc finger and BTB domain-containing protein 39	1	0.999	113	111	113	0	0	0	7	11	8	3	2	2	7	7	11	4	5	4	5	11	10	8	8	0	0	0	7	11	8	3	2	2	6	7	11	4	5	4	5
sp|O15062|ZBTB5_HUMAN	O15062	Q9Y6J0	ZBTB5_HUMAN	ZBTB5	677	Homo sapiens	1:Experimental evidence at protein level	Zinc finger and BTB domain-containing protein 5	1	0.999	135	135	135	0	1	1	8	14	14	6	5	10	10	9	6	7	7	9	9	8	5	2	4	0	1	1	8	14	14	6	5	10	10	9	6	7	7	9	9
sp|O15063|GRRE1_HUMAN	O15063	O15062	GRRE1_HUMAN	GARRE1	1070	Homo sapiens	1:Experimental evidence at protein level	Granule associated Rac and RHOG effector protein 1	1	0.999	12	12	12	6	4	1	0	0	0	0	0	0	0	1	0	0	0	0	0	0	0	0	0	6	4	1	0	0	0	0	0	0	0	1	0	0	0	0	0
sp|O15067|PUR4_HUMAN	O15067	Q76L83	PUR4_HUMAN	PFAS	1338	Homo sapiens	1:Experimental evidence at protein level	Phosphoribosylformylglycinamidine synthase	1	0.999	195	195	195	27	27	26	8	6	5	8	7	2	0	0	6	9	6	0	0	0	22	20	16	27	27	26	8	6	5	8	7	2	0	0	6	9	6	0	0
sp|O15078|CE290_HUMAN	O15078	Q8TEK3	CE290_HUMAN	CEP290	2479	Homo sapiens	1:Experimental evidence at protein level	Centrosomal protein of 290 kDa	0.9576	0.999	2	2	2	0	0	1	0	0	0	0	0	1	0	0	0	0	0	0	0	0	0	0	0	0	0	1	0	0	0	0	0	1	0	0	0	0	0	0	0
sp|O15084|ANR28_HUMAN	O15084	Q92766	ANR28_HUMAN	ANKRD28	1053	Homo sapiens	1:Experimental evidence at protein level	Serine/threonine-protein phosphatase 6 regulatory ankyrin repeat subunit A	1	0.999	142	126	142	30	25	24	8	2	6	0	0	0	2	1	2	3	4	0	1	0	11	9	14	28	23	22	5	1	4	0	0	0	2	1	2	3	3	0	1
sp|O15085|ARHGB_HUMAN	O15085	Q9Y3C7	ARHGB_HUMAN	ARHGEF11	1522	Homo sapiens	1:Experimental evidence at protein level	Rho guanine nucleotide exchange factor 11	0.9999	0.999	5	5	5	1	3	1	0	0	0	0	0	0	0	0	0	0	0	0	0	0	0	0	0	1	3	1	0	0	0	0	0	0	0	0	0	0	0	0	0
sp|O15090|ZN536_HUMAN	O15090	Q02086	ZN536_HUMAN	ZNF536	1300	Homo sapiens	1:Experimental evidence at protein level	Zinc finger protein 536	1	0.999	1328	1248	1328	10	9	12	74	77	87	65	65	68	56	49	85	104	102	70	70	65	86	88	86	8	8	10	69	73	83	62	59	61	51	45	79	98	99	66	67
sp|O15091|MRPP3_HUMAN	O15091	Q86TJ2	MRPP3_HUMAN	PRORP	583	Homo sapiens	1:Experimental evidence at protein level	Mitochondrial ribonuclease P catalytic subunit	1	0.999	62	62	62	5	2	3	5	4	3	0	0	5	4	5	0	0	0	3	7	2	5	4	5	5	2	3	5	4	3	0	0	5	4	5	0	0	0	3	7
sp|O15111|IKKA_HUMAN	O15111	Q92560	IKKA_HUMAN	CHUK	745	Homo sapiens	1:Experimental evidence at protein level	Inhibitor of nuclear factor kappa-B kinase subunit alpha	1	0.999	19	19	19	2	5	2	3	2	2	0	0	0	0	0	0	0	0	0	0	0	1	1	1	2	5	2	3	2	2	0	0	0	0	0	0	0	0	0	0
sp|O15116|LSM1_HUMAN	O15116	Q9H4I2	LSM1_HUMAN	LSM1	133	Homo sapiens	1:Experimental evidence at protein level	U6 snRNA-associated Sm-like protein LSm1	1	0.999	70	70	70	7	5	6	2	3	3	2	4	4	2	5	2	2	2	2	3	3	5	4	4	7	5	6	2	3	3	2	4	4	2	5	2	2	2	2	3
sp|O15118|NPC1_HUMAN	O15118	Q92993	NPC1_HUMAN	NPC1	1278	Homo sapiens	1:Experimental evidence at protein level	NPC intracellular cholesterol transporter 1	0.9571	0.999	0	0	0	0	0	0	0	0	0	0	0	0	0	0	0	0	0	0	0	0	0	0	0	0	0	0	0	0	0	0	0	0	0	0	0	0	0	0	0
sp|O15119|TBX3_HUMAN	O15119	Q96A47	TBX3_HUMAN	TBX3	743	Homo sapiens	1:Experimental evidence at protein level	T-box transcription factor TBX3	1	0.999	213	184	213	1	0	4	6	8	8	17	11	4	6	4	18	20	19	14	16	13	13	15	16	0	0	0	5	7	7	14	9	3	5	3	16	18	17	13	14
sp|O15121|DEGS1_HUMAN	O15121	Q9P281	DEGS1_HUMAN	DEGS1	323	Homo sapiens	1:Experimental evidence at protein level	Sphingolipid delta(4)-desaturase DES1	1	0.999	17	17	17	1	2	2	1	1	1	0	0	1	1	0	0	0	0	1	0	1	0	2	3	1	2	2	1	1	1	0	0	1	1	0	0	0	0	1	0
sp|O15126|SCAM1_HUMAN	O15126	P06400	SCAM1_HUMAN	SCAMP1	338	Homo sapiens	1:Experimental evidence at protein level	Secretory carrier-associated membrane protein 1	0.9953	0.999	11	11	11	0	2	1	0	1	2	0	0	0	0	0	0	1	1	0	0	0	2	0	1	0	2	1	0	1	2	0	0	0	0	0	0	1	1	0	0
sp|O15127|SCAM2_HUMAN	O15127	Q5TGY3	SCAM2_HUMAN	SCAMP2	329	Homo sapiens	1:Experimental evidence at protein level	Secretory carrier-associated membrane protein 2	0.9999	0.999	11	11	11	0	0	0	1	1	2	1	0	0	0	0	1	2	3	0	0	0	0	0	0	0	0	0	1	1	2	1	0	0	0	0	1	2	3	0	0
sp|O15131|IMA6_HUMAN	O15131	Q86XN7	IMA6_HUMAN	KPNA5	539	Homo sapiens	1:Experimental evidence at protein level	Importin subunit alpha-6	0.9999	0.998	1	1	220	0	1	0	0	0	0	0	0	0	0	0	0	0	0	0	0	0	0	0	0	0	1	0	0	0	0	0	0	0	0	0	0	0	0	0	0
sp|O15143|ARC1B_HUMAN	O15143	Q96JN0	ARC1B_HUMAN	ARPC1B	372	Homo sapiens	1:Experimental evidence at protein level	Actin-related protein 2/3 complex subunit 1B	1	0.999	23	23	25	4	4	3	2	1	0	1	1	0	0	0	1	1	0	0	0	0	2	1	2	4	4	3	2	1	0	1	1	0	0	0	1	1	0	0	0
sp|O15144|ARPC2_HUMAN	O15144	Q9ULK4	ARPC2_HUMAN	ARPC2	300	Homo sapiens	1:Experimental evidence at protein level	Actin-related protein 2/3 complex subunit 2	1	0.999	49	49	49	9	9	8	1	1	1	2	2	0	0	0	3	2	1	0	0	0	3	2	5	9	9	8	1	1	1	2	2	0	0	0	3	2	1	0	0
sp|O15145|ARPC3_HUMAN	O15145	P49916	ARPC3_HUMAN	ARPC3	178	Homo sapiens	1:Experimental evidence at protein level	Actin-related protein 2/3 complex subunit 3	1	0.999	64	64	64	4	4	5	2	3	4	3	3	3	3	2	4	2	3	2	4	3	2	3	5	4	4	5	2	3	4	3	3	3	3	2	4	2	3	2	4
sp|O15155|BET1_HUMAN	O15155	P50219	BET1_HUMAN	BET1	118	Homo sapiens	1:Experimental evidence at protein level	BET1 homolog	0.9577	0.999	3	3	3	1	0	0	0	0	1	0	0	0	0	0	0	0	0	0	0	0	0	0	1	1	0	0	0	0	1	0	0	0	0	0	0	0	0	0	0
sp|O15160|RPAC1_HUMAN	O15160	Q8WXX7	RPAC1_HUMAN	POLR1C	346	Homo sapiens	1:Experimental evidence at protein level	DNA-directed RNA polymerases I and III subunit RPAC1	1	0.999	53	53	53	4	3	3	3	2	2	3	1	4	1	3	2	5	1	1	4	3	3	3	2	4	3	3	3	2	2	3	1	4	1	3	2	5	1	1	4
sp|O15164|TIF1A_HUMAN	O15164	Q8WY36	TIF1A_HUMAN	TRIM24	1050	Homo sapiens	1:Experimental evidence at protein level	Transcription intermediary factor 1-alpha	1	0.999	709	654	709	14	11	14	50	40	47	22	26	31	32	30	41	39	51	52	49	48	37	32	43	13	10	13	46	37	43	20	24	28	29	27	37	36	46	50	44
sp|O15173|PGRC2_HUMAN	O15173	Q9NP50	PGRC2_HUMAN	PGRMC2	223	Homo sapiens	1:Experimental evidence at protein level	Membrane-associated progesterone receptor component 2	0.9995	0.999	5	5	17	0	0	0	0	0	0	0	2	0	0	1	0	1	1	0	0	0	0	0	0	0	0	0	0	0	0	0	2	0	0	1	0	1	1	0	0
sp|O15182|CETN3_HUMAN	O15182	Q9NPG3	CETN3_HUMAN	CETN3	167	Homo sapiens	1:Experimental evidence at protein level	Centrin-3	0.9577	0.999	22	22	22	1	1	1	2	1	1	1	0	1	1	1	1	1	2	2	1	1	1	1	1	1	1	1	2	1	1	1	0	1	1	1	1	1	2	2	1
sp|O15209|ZBT22_HUMAN	O15209	Q9P2R6	ZBT22_HUMAN	ZBTB22	634	Homo sapiens	1:Experimental evidence at protein level	Zinc finger and BTB domain-containing protein 22	0.9999	0.999	11	11	11	0	0	0	5	4	2	0	0	0	0	0	0	0	0	0	0	0	0	0	0	0	0	0	5	4	2	0	0	0	0	0	0	0	0	0	0
sp|O15212|PFD6_HUMAN	O15212	Q9Y2K1	PFD6_HUMAN	PFDN6	129	Homo sapiens	1:Experimental evidence at protein level	Prefoldin subunit 6	1	0.999	68	68	68	7	7	5	3	3	1	3	1	1	1	1	2	4	3	6	1	4	5	5	5	7	7	5	3	3	1	3	1	1	1	1	2	4	3	6	1
sp|O15213|WDR46_HUMAN	O15213	Q5PSV4	WDR46_HUMAN	WDR46	610	Homo sapiens	1:Experimental evidence at protein level	WD repeat-containing protein 46	0.9999	0.999	5	5	5	0	0	0	0	0	1	0	0	0	1	0	0	0	0	0	0	0	0	0	3	0	0	0	0	0	1	0	0	0	1	0	0	0	0	0	0
sp|O15226|NKRF_HUMAN	O15226	Q92613	NKRF_HUMAN	NKRF	690	Homo sapiens	1:Experimental evidence at protein level	NF-kappa-B-repressing factor	1	0.999	377	377	377	18	16	20	27	25	19	18	23	21	12	13	18	15	18	19	11	19	19	24	22	18	16	20	27	25	19	18	23	21	12	13	18	15	18	19	11
sp|O15228|GNPAT_HUMAN	O15228	Q96CB8	GNPAT_HUMAN	GNPAT	680	Homo sapiens	1:Experimental evidence at protein level	Dihydroxyacetone phosphate acyltransferase	1	0.999	4	4	4	0	0	0	0	0	2	0	0	0	0	0	0	0	2	0	0	0	0	0	0	0	0	0	0	0	2	0	0	0	0	0	0	0	2	0	0
sp|O15235|RT12_HUMAN	O15235	Q96QT6	RT12_HUMAN	MRPS12	138	Homo sapiens	1:Experimental evidence at protein level	Small ribosomal subunit protein uS12m	0.9999	0.999	49	49	49	4	2	3	1	1	1	1	1	3	3	3	4	2	2	3	2	4	4	2	3	4	2	3	1	1	1	1	1	3	3	3	4	2	2	3	2
sp|O15240|VGF_HUMAN	O15240	Q9UKD1	VGF_HUMAN	VGF	615	Homo sapiens	1:Experimental evidence at protein level	Neurosecretory protein VGF	1	0.999	36	36	36	3	4	3	1	0	2	0	0	0	2	1	0	0	0	1	2	4	5	4	4	3	4	3	1	0	2	0	0	0	2	1	0	0	0	1	2
sp|O15258|RER1_HUMAN	O15258	O75529	RER1_HUMAN	RER1	196	Homo sapiens	1:Experimental evidence at protein level	Protein RER1	0.9999	0.999	3	3	3	0	0	0	1	0	2	0	0	0	0	0	0	0	0	0	0	0	0	0	0	0	0	0	1	0	2	0	0	0	0	0	0	0	0	0	0
sp|O15260|SURF4_HUMAN	O15260	P26367	SURF4_HUMAN	SURF4	269	Homo sapiens	1:Experimental evidence at protein level	Surfeit locus protein 4	0.9999	0.999	43	43	43	2	1	3	4	3	3	1	2	1	3	3	2	2	2	3	3	1	2	1	1	2	1	3	4	3	3	1	2	1	3	3	2	2	2	3	3
sp|O15264|MK13_HUMAN	O15264	Q06546	MK13_HUMAN	MAPK13	365	Homo sapiens	1:Experimental evidence at protein level	Mitogen-activated protein kinase 13	1	0.999	15	13	15	2	5	4	1	1	0	0	0	0	1	0	0	0	0	0	0	0	0	1	0	2	4	4	0	1	0	0	0	0	1	0	0	0	0	0	0
sp|O15265|ATX7_HUMAN	O15265	Q2TAL8	ATX7_HUMAN	ATXN7	892	Homo sapiens	1:Experimental evidence at protein level	Ataxin-7	1	0.999	19	19	19	0	0	0	1	0	0	1	0	1	1	0	1	3	4	1	2	2	1	1	0	0	0	0	1	0	0	1	0	1	1	0	1	3	4	1	2
sp|O15269|SPTC1_HUMAN	O15269	Q6ZU65	SPTC1_HUMAN	SPTLC1	473	Homo sapiens	1:Experimental evidence at protein level	Serine palmitoyltransferase 1	1	0.999	76	76	76	4	3	3	4	4	6	4	2	6	4	3	2	3	3	6	1	4	5	4	5	4	3	3	4	4	6	4	2	6	4	3	2	3	3	6	1
sp|O15294|OGT1_HUMAN	O15294	Q9BWF3	OGT1_HUMAN	OGT	1046	Homo sapiens	1:Experimental evidence at protein level	UDP-N-acetylglucosamine--peptide N-acetylglucosaminyltransferase 110 kDa subunit	1	0.999	2300	2300	2300	70	58	60	152	149	143	100	106	133	129	101	112	130	120	143	116	150	110	109	109	70	58	60	152	149	143	100	106	133	129	101	112	130	120	143	116
sp|O15318|RPC7_HUMAN	O15318	Q9UHB7	RPC7_HUMAN	POLR3G	223	Homo sapiens	1:Experimental evidence at protein level	DNA-directed RNA polymerase III subunit RPC7	0.9999	0.999	3	3	3	0	0	0	0	0	0	0	0	0	0	0	0	0	0	1	0	0	0	2	0	0	0	0	0	0	0	0	0	0	0	0	0	0	0	1	0
sp|O15347|HMGB3_HUMAN	O15347	Q9Y2X0	HMGB3_HUMAN	HMGB3	200	Homo sapiens	1:Experimental evidence at protein level	High mobility group protein B3	0.9999	0.999	47	47	47	0	3	2	5	3	5	1	1	1	0	0	1	8	4	4	1	1	1	4	2	0	3	2	5	3	5	1	1	1	0	0	1	8	4	4	1
sp|O15350|P73_HUMAN	O15350	P54821	P73_HUMAN	TP73	636	Homo sapiens	1:Experimental evidence at protein level	Tumor protein p73	1	0.999	108	108	108	0	0	2	10	6	8	7	6	8	11	4	4	8	5	8	6	7	2	3	3	0	0	2	10	6	8	7	6	8	11	4	4	8	5	8	6
sp|O15355|PPM1G_HUMAN	O15355	Q68DI1	PPM1G_HUMAN	PPM1G	546	Homo sapiens	1:Experimental evidence at protein level	Protein phosphatase 1G	1	0.999	616	616	616	42	35	34	35	41	38	25	24	29	27	26	26	35	31	33	28	26	27	30	24	42	35	34	35	41	38	25	24	29	27	26	26	35	31	33	28
sp|O15360|FANCA_HUMAN	O15360	Q8N196	FANCA_HUMAN	FANCA	1455	Homo sapiens	1:Experimental evidence at protein level	Fanconi anemia group A protein	1	0.999	39	39	39	6	3	6	3	4	2	0	0	0	0	0	0	0	1	0	0	0	4	5	5	6	3	6	3	4	2	0	0	0	0	0	0	0	1	0	0
sp|O15371|EIF3D_HUMAN	O15371	Q9Y5S9	EIF3D_HUMAN	EIF3D	548	Homo sapiens	1:Experimental evidence at protein level	Eukaryotic translation initiation factor 3 subunit D	1	0.999	515	515	515	26	28	31	24	21	31	21	17	36	29	34	24	23	15	28	27	29	25	22	24	26	28	31	24	21	31	21	17	36	29	34	24	23	15	28	27
sp|O15372|EIF3H_HUMAN	O15372	Q12996	EIF3H_HUMAN	EIF3H	352	Homo sapiens	1:Experimental evidence at protein level	Eukaryotic translation initiation factor 3 subunit H	1	0.999	422	422	422	16	27	15	20	16	22	21	15	38	28	29	17	20	16	26	22	21	16	20	17	16	27	15	20	16	22	21	15	38	28	29	17	20	16	26	22
sp|O15379|HDAC3_HUMAN	O15379	Q96SI1	HDAC3_HUMAN	HDAC3	428	Homo sapiens	1:Experimental evidence at protein level	Histone deacetylase 3	1	0.999	630	630	679	12	12	11	37	39	42	38	37	35	39	34	39	40	36	33	26	38	23	31	28	12	12	11	37	39	42	38	37	35	39	34	39	40	36	33	26
sp|O15381|NVL_HUMAN	O15381	P55198	NVL_HUMAN	NVL	856	Homo sapiens	1:Experimental evidence at protein level	Nuclear valosin-containing protein-like	1	0.999	228	228	241	15	9	12	11	18	19	3	3	12	7	8	13	20	17	17	7	10	7	7	13	15	9	12	11	18	19	3	3	12	7	8	13	20	17	17	7
sp|O15392|BIRC5_HUMAN	O15392	Q06330	BIRC5_HUMAN	BIRC5	142	Homo sapiens	1:Experimental evidence at protein level	Baculoviral IAP repeat-containing protein 5	0.9966	0.999	4	4	4	0	0	0	0	0	1	0	0	0	0	0	0	0	0	0	0	0	2	0	1	0	0	0	0	0	1	0	0	0	0	0	0	0	0	0	0
sp|O15397|IPO8_HUMAN	O15397	Q8NF64	IPO8_HUMAN	IPO8	1037	Homo sapiens	1:Experimental evidence at protein level	Importin-8	1	0.999	43	43	43	4	5	3	7	7	6	1	0	0	2	0	1	0	0	3	2	2	0	0	0	4	5	3	7	7	6	1	0	0	2	0	1	0	0	3	2
sp|O15400|STX7_HUMAN	O15400	Q8WUU5	STX7_HUMAN	STX7	261	Homo sapiens	1:Experimental evidence at protein level	Syntaxin-7	1	0.999	16	16	16	0	0	0	0	1	1	2	1	0	0	0	2	2	6	0	0	1	0	0	0	0	0	0	0	1	1	2	1	0	0	0	2	2	6	0	0
sp|O15409|FOXP2_HUMAN	O15409	Q96K83	FOXP2_HUMAN	FOXP2	715	Homo sapiens	1:Experimental evidence at protein level	Forkhead box protein P2	1	0.999	403	403	403	1	1	3	38	27	28	21	20	20	21	16	20	23	21	27	20	22	27	20	27	1	1	3	38	27	28	21	20	20	21	16	20	23	21	27	20
sp|O15417|TNC18_HUMAN	O15417	Q9UHV7	TNC18_HUMAN	TNRC18	2968	Homo sapiens	1:Experimental evidence at protein level	Trinucleotide repeat-containing gene 18 protein	1	0.999	701	701	701	0	0	1	34	35	33	58	50	47	53	45	45	49	35	45	37	55	28	23	28	0	0	1	34	35	33	58	50	47	53	45	45	49	35	45	37
sp|O15427|MOT4_HUMAN	O15427	Q9Y692	MOT4_HUMAN	SLC16A3	465	Homo sapiens	1:Experimental evidence at protein level	Monocarboxylate transporter 4	0.8451	0.9959	1	1	1	0	0	1	0	0	0	0	0	0	0	0	0	0	0	0	0	0	0	0	0	0	0	1	0	0	0	0	0	0	0	0	0	0	0	0	0
sp|O15439|MRP4_HUMAN	O15439	O15060	MRP4_HUMAN	ABCC4	1325	Homo sapiens	1:Experimental evidence at protein level	ATP-binding cassette sub-family C member 4	0.9999	0.999	2	2	2	0	0	0	0	0	0	0	0	0	0	0	0	0	1	0	0	0	0	0	1	0	0	0	0	0	0	0	0	0	0	0	0	0	1	0	0
sp|O15446|RPA34_HUMAN	O15446	O75132	RPA34_HUMAN	POLR1G	510	Homo sapiens	1:Experimental evidence at protein level	DNA-directed RNA polymerase I subunit RPA34	1	0.999	27	27	27	2	2	3	1	1	2	0	0	0	0	2	0	0	1	0	3	1	2	4	3	2	2	3	1	1	2	0	0	0	0	2	0	0	1	0	3
sp|O15460|P4HA2_HUMAN	O15460	P24468	P4HA2_HUMAN	P4HA2	535	Homo sapiens	1:Experimental evidence at protein level	Prolyl 4-hydroxylase subunit alpha-2	0.9999	0.999	11	11	11	0	0	0	3	2	3	0	0	1	0	0	0	0	1	0	1	0	0	0	0	0	0	0	3	2	3	0	0	1	0	0	0	0	1	0	1
sp|O15498|YKT6_HUMAN	O15498	Q08117	YKT6_HUMAN	YKT6	198	Homo sapiens	1:Experimental evidence at protein level	Synaptobrevin homolog YKT6	1	0.999	19	19	19	0	4	5	0	2	1	0	0	0	0	0	0	0	0	0	0	0	2	2	3	0	4	5	0	2	1	0	0	0	0	0	0	0	0	0	0
sp|O15504|NUP42_HUMAN	O15504	Q3KNV8	NUP42_HUMAN	NUP42	423	Homo sapiens	1:Experimental evidence at protein level	Nucleoporin NUP42	1	0.999	10	10	10	2	0	2	0	0	0	0	0	0	0	0	0	0	0	0	0	0	2	3	1	2	0	2	0	0	0	0	0	0	0	0	0	0	0	0	0
sp|O15511|ARPC5_HUMAN	O15511	Q6IQ21	ARPC5_HUMAN	ARPC5	151	Homo sapiens	1:Experimental evidence at protein level	Actin-related protein 2/3 complex subunit 5	0.9999	0.999	7	7	7	1	2	4	0	0	0	0	0	0	0	0	0	0	0	0	0	0	0	0	0	1	2	4	0	0	0	0	0	0	0	0	0	0	0	0	0
sp|O15514|RPB4_HUMAN	O15514	Q6PJG2	RPB4_HUMAN	POLR2D	142	Homo sapiens	1:Experimental evidence at protein level	DNA-directed RNA polymerase II subunit RPB4	1	0.999	10	10	10	1	1	2	1	1	1	0	0	0	1	0	0	0	1	0	0	0	0	1	0	1	1	2	1	1	1	0	0	0	1	0	0	0	1	0	0
sp|O15516|CLOCK_HUMAN	O15516	Q86Y25	CLOCK_HUMAN	CLOCK	846	Homo sapiens	1:Experimental evidence at protein level	Circadian locomoter output cycles protein kaput	1	0.999	14	14	14	0	0	0	0	1	0	1	1	0	0	0	3	3	2	1	1	0	0	1	0	0	0	0	0	1	0	1	1	0	0	0	3	3	2	1	1
sp|O15525|MAFG_HUMAN	O15525	Q96AV8	MAFG_HUMAN	MAFG	162	Homo sapiens	1:Experimental evidence at protein level	Transcription factor MafG	0.9576	0.999	1	0	1	0	0	0	0	0	0	0	0	0	0	0	0	0	0	1	0	0	0	0	0	0	0	0	0	0	0	0	0	0	0	0	0	0	0	0	0
sp|O15530|PDPK1_HUMAN	O15530	Q9BWW4	PDPK1_HUMAN	PDPK1	556	Homo sapiens	1:Experimental evidence at protein level	3-phosphoinositide-dependent protein kinase 1	0.9986	0.998	3	0	3	0	1	0	0	0	0	0	0	0	1	0	1	0	0	0	0	0	0	0	0	0	0	0	0	0	0	0	0	0	0	0	0	0	0	0	0
sp|O15541|R113A_HUMAN	O15541	P54278	R113A_HUMAN	RNF113A	343	Homo sapiens	1:Experimental evidence at protein level	E3 ubiquitin-protein ligase RNF113A	1	0.999	84	67	84	5	5	6	4	4	6	2	2	2	1	5	2	6	3	3	4	8	7	4	5	4	4	5	3	3	5	2	2	2	1	5	2	5	2	2	3
sp|O15550|KDM6A_HUMAN	O15550	P55317	KDM6A_HUMAN	KDM6A	1401	Homo sapiens	1:Experimental evidence at protein level	Lysine-specific demethylase 6A	1	0.999	1077	764	1077	14	17	13	64	71	74	67	63	63	60	49	75	67	62	59	58	64	48	44	45	10	17	10	48	53	56	47	43	42	40	33	56	50	43	42	36
sp|O43143|DHX15_HUMAN	O43143	Q92889	DHX15_HUMAN	DHX15	795	Homo sapiens	1:Experimental evidence at protein level	ATP-dependent RNA helicase DHX15	1	0.999	958	949	958	46	37	43	49	41	53	61	51	54	51	54	49	56	65	51	33	47	44	34	39	45	37	43	49	41	53	61	50	53	50	53	49	55	64	50	33
sp|O43148|MCES_HUMAN	O43148	Q99728	MCES_HUMAN	RNMT	476	Homo sapiens	1:Experimental evidence at protein level	mRNA cap guanine-N7 methyltransferase	1	0.999	32	32	32	1	4	1	1	3	1	1	4	2	1	2	1	1	1	1	1	2	1	1	2	1	4	1	1	3	1	1	4	2	1	2	1	1	1	1	1
sp|O43149|ZZEF1_HUMAN	O43149	Q9BZR9	ZZEF1_HUMAN	ZZEF1	2961	Homo sapiens	1:Experimental evidence at protein level	Zinc finger ZZ-type and EF-hand domain-containing protein 1	1	0.999	22	22	22	3	3	8	0	0	0	0	0	0	0	0	0	0	0	0	1	0	1	4	2	3	3	8	0	0	0	0	0	0	0	0	0	0	0	0	1
sp|O43151|TET3_HUMAN	O43151	Q9UPW0	TET3_HUMAN	TET3	1795	Homo sapiens	1:Experimental evidence at protein level	Methylcytosine dioxygenase TET3	1	0.999	221	221	234	0	0	0	19	13	17	7	4	17	25	13	8	11	9	16	15	15	10	11	11	0	0	0	19	13	17	7	4	17	25	13	8	11	9	16	15
sp|O43156|TTI1_HUMAN	O43156	O15350	TTI1_HUMAN	TTI1	1089	Homo sapiens	1:Experimental evidence at protein level	TELO2-interacting protein 1 homolog	0.9935	0.9921	3	3	3	1	0	1	0	0	0	0	0	0	0	1	0	0	0	0	0	0	0	0	0	1	0	1	0	0	0	0	0	0	0	1	0	0	0	0	0
sp|O43159|RRP8_HUMAN	O43159	P17544	RRP8_HUMAN	RRP8	456	Homo sapiens	1:Experimental evidence at protein level	Ribosomal RNA-processing protein 8	1	0.999	140	140	140	8	6	6	7	5	8	4	3	8	6	5	7	11	11	11	5	6	8	6	9	8	6	6	7	5	8	4	3	8	6	5	7	11	11	11	5
sp|O43164|PJA2_HUMAN	O43164	Q14119	PJA2_HUMAN	PJA2	708	Homo sapiens	1:Experimental evidence at protein level	E3 ubiquitin-protein ligase Praja-2	1	0.999	26	12	26	3	7	5	3	1	1	0	0	0	0	0	0	1	1	0	0	0	2	1	1	2	4	4	1	0	0	0	0	0	0	0	0	0	0	0	0
sp|O43166|SI1L1_HUMAN	O43166	Q14190	SI1L1_HUMAN	SIPA1L1	1804	Homo sapiens	1:Experimental evidence at protein level	Signal-induced proliferation-associated 1-like protein 1	0.9573	0.999	1	1	3	1	0	0	0	0	0	0	0	0	0	0	0	0	0	0	0	0	0	0	0	1	0	0	0	0	0	0	0	0	0	0	0	0	0	0	0
sp|O43169|CYB5B_HUMAN	O43169	Q8N5C6	CYB5B_HUMAN	CYB5B	150	Homo sapiens	1:Experimental evidence at protein level	Cytochrome b5 type B	1	0.999	15	15	15	0	0	0	1	1	1	1	2	1	2	2	0	2	1	0	1	0	0	0	0	0	0	0	1	1	1	1	2	1	2	2	0	2	1	0	1
sp|O43172|PRP4_HUMAN	O43172	Q969W8	PRP4_HUMAN	PRPF4	522	Homo sapiens	1:Experimental evidence at protein level	U4/U6 small nuclear ribonucleoprotein Prp4	1	0.999	569	569	569	31	23	23	36	30	42	32	23	24	19	16	33	34	37	26	15	29	34	29	33	31	23	23	36	30	42	32	23	24	19	16	33	34	37	26	15
sp|O43175|SERA_HUMAN	O43175	Q9C0K0	SERA_HUMAN	PHGDH	533	Homo sapiens	1:Experimental evidence at protein level	D-3-phosphoglycerate dehydrogenase	1	0.999	219	219	219	17	16	21	7	10	10	9	8	11	7	8	8	10	13	12	9	11	11	11	10	17	16	21	7	10	10	9	8	11	7	8	8	10	13	12	9
sp|O43181|NDUS4_HUMAN	O43181	P28347	NDUS4_HUMAN	NDUFS4	175	Homo sapiens	1:Experimental evidence at protein level	NADH dehydrogenase [ubiquinone] iron-sulfur protein 4, mitochondrial	1	0.999	4	4	4	0	0	0	0	0	0	0	0	0	0	0	2	0	1	0	0	1	0	0	0	0	0	0	0	0	0	0	0	0	0	0	2	0	1	0	0
sp|O43237|DC1L2_HUMAN	O43237	P28370	DC1L2_HUMAN	DYNC1LI2	492	Homo sapiens	1:Experimental evidence at protein level	Cytoplasmic dynein 1 light intermediate chain 2	1	0.999	31	31	65	8	9	7	0	0	1	0	0	0	0	0	0	0	0	0	0	1	2	2	1	8	9	7	0	0	1	0	0	0	0	0	0	0	0	0	0
sp|O43242|PSMD3_HUMAN	O43242	P54253	PSMD3_HUMAN	PSMD3	534	Homo sapiens	1:Experimental evidence at protein level	26S proteasome non-ATPase regulatory subunit 3	1	0.999	372	372	372	23	24	27	20	22	24	14	14	15	17	17	15	17	17	17	15	23	21	15	15	23	24	27	20	22	24	14	14	15	17	17	15	17	17	17	15
sp|O43251|RFOX2_HUMAN	O43251	Q8IX15	RFOX2_HUMAN	RBFOX2	390	Homo sapiens	1:Experimental evidence at protein level	RNA binding protein fox-1 homolog 2	1	0.999	72	4	72	1	1	2	5	4	6	4	2	2	5	3	5	4	3	5	2	4	6	3	5	0	0	0	0	0	2	0	0	0	0	0	0	1	0	1	0
sp|O43252|PAPS1_HUMAN	O43252	Q8N488	PAPS1_HUMAN	PAPSS1	624	Homo sapiens	1:Experimental evidence at protein level	Bifunctional 3'-phosphoadenosine 5'-phosphosulfate synthase 1	0.9577	0.999	13	13	13	0	1	1	1	3	3	0	0	0	0	0	0	0	0	0	0	0	1	2	1	0	1	1	1	3	3	0	0	0	0	0	0	0	0	0	0
sp|O43264|ZW10_HUMAN	O43264	Q99504	ZW10_HUMAN	ZW10	779	Homo sapiens	1:Experimental evidence at protein level	Centromere/kinetochore protein zw10 homolog	1	0.999	35	35	35	2	4	2	3	3	5	0	0	0	2	2	0	0	0	1	0	0	4	4	3	2	4	2	3	3	5	0	0	0	2	2	0	0	0	1	0
sp|O43290|SNUT1_HUMAN	O43290	Q9BXF3	SNUT1_HUMAN	SART1	800	Homo sapiens	1:Experimental evidence at protein level	U4/U6.U5 tri-snRNP-associated protein 1	1	0.999	211	211	211	12	11	14	10	10	10	9	7	7	6	8	6	12	17	11	7	11	11	15	17	12	11	14	10	10	10	9	7	7	6	8	6	12	17	11	7
sp|O43291|SPIT2_HUMAN	O43291	Q9H1B7	SPIT2_HUMAN	SPINT2	252	Homo sapiens	1:Experimental evidence at protein level	Kunitz-type protease inhibitor 2	0.9577	0.999	14	14	14	0	1	1	1	2	1	1	0	0	0	1	0	1	2	1	0	1	0	1	0	0	1	1	1	2	1	1	0	0	0	1	0	1	2	1	0
sp|O43293|DAPK3_HUMAN	O43293	Q9NQX0	DAPK3_HUMAN	DAPK3	454	Homo sapiens	1:Experimental evidence at protein level	Death-associated protein kinase 3	1	0.999	16	11	16	2	5	5	0	0	0	0	0	0	0	0	0	0	0	0	0	0	0	3	1	1	3	4	0	0	0	0	0	0	0	0	0	0	0	0	0
sp|O43294|TGFI1_HUMAN	O43294	Q9P2K3	TGFI1_HUMAN	TGFB1I1	461	Homo sapiens	1:Experimental evidence at protein level	Transforming growth factor beta-1-induced transcript 1 protein	0.94	0.9986	2	2	2	0	0	2	0	0	0	0	0	0	0	0	0	0	0	0	0	0	0	0	0	0	0	2	0	0	0	0	0	0	0	0	0	0	0	0	0
sp|O43298|ZBT43_HUMAN	O43298	Q9UPG8	ZBT43_HUMAN	ZBTB43	467	Homo sapiens	1:Experimental evidence at protein level	Zinc finger and BTB domain-containing protein 43	1	0.999	33	33	33	0	0	0	1	3	2	2	2	3	4	1	2	4	1	2	1	2	1	1	1	0	0	0	1	3	2	2	2	3	4	1	2	4	1	2	1
sp|O43301|HS12A_HUMAN	O43301	O15119	HS12A_HUMAN	HSPA12A	675	Homo sapiens	1:Experimental evidence at protein level	Heat shock 70 kDa protein 12A	0.9577	0.999	11	11	11	0	0	2	2	2	0	0	0	0	0	0	0	0	0	0	0	0	2	2	1	0	0	2	2	2	0	0	0	0	0	0	0	0	0	0	0
sp|O43303|CP110_HUMAN	O43303	P19532	CP110_HUMAN	CCP110	1012	Homo sapiens	1:Experimental evidence at protein level	Centriolar coiled-coil protein of 110 kDa	1	0.999	75	75	75	20	17	15	0	2	0	0	0	0	0	2	1	1	1	1	1	0	3	7	4	20	17	15	0	2	0	0	0	0	0	2	1	1	1	1	1
sp|O43314|VIP2_HUMAN	O43314	Q96JP5	VIP2_HUMAN	PPIP5K2	1243	Homo sapiens	1:Experimental evidence at protein level	Inositol hexakisphosphate and diphosphoinositol-pentakisphosphate kinase 2	1	0.999	51	42	51	10	11	13	0	0	0	0	1	0	0	0	0	0	0	0	0	0	5	7	4	8	10	11	0	0	0	0	1	0	0	0	0	0	0	0	0
sp|O43318|M3K7_HUMAN	O43318	Q9H2Z4	M3K7_HUMAN	MAP3K7	606	Homo sapiens	1:Experimental evidence at protein level	Mitogen-activated protein kinase kinase kinase 7	1	0.999	110	110	110	22	28	22	4	5	7	0	0	0	2	0	0	2	0	0	0	1	6	7	4	22	28	22	4	5	7	0	0	0	2	0	0	2	0	0	0
sp|O43324|MCA3_HUMAN	O43324	Q9ULJ6	MCA3_HUMAN	EEF1E1	174	Homo sapiens	1:Experimental evidence at protein level	Eukaryotic translation elongation factor 1 epsilon-1	1	0.999	140	140	140	9	7	10	8	6	6	4	5	8	10	10	5	4	5	7	9	7	6	7	7	9	7	10	8	6	6	4	5	8	10	10	5	4	5	7	9
sp|O43347|MSI1H_HUMAN	O43347	O60281	MSI1H_HUMAN	MSI1	362	Homo sapiens	1:Experimental evidence at protein level	RNA-binding protein Musashi homolog 1	1	0.999	78	61	78	2	1	2	4	7	8	0	1	3	4	2	2	2	1	5	2	4	8	8	12	2	1	2	3	6	6	0	1	2	2	2	1	1	0	4	1
sp|O43353|RIPK2_HUMAN	O43353	P41162	RIPK2_HUMAN	RIPK2	540	Homo sapiens	1:Experimental evidence at protein level	Receptor-interacting serine/threonine-protein kinase 2	1	0.999	14	14	14	1	1	3	1	1	1	0	0	0	1	0	0	0	0	1	0	0	2	0	2	1	1	3	1	1	1	0	0	0	1	0	0	0	0	1	0
sp|O43379|WDR62_HUMAN	O43379	Q92831	WDR62_HUMAN	WDR62	1518	Homo sapiens	1:Experimental evidence at protein level	WD repeat-containing protein 62	1	0.999	42	42	42	12	10	11	0	1	0	0	0	0	0	0	0	0	0	0	0	0	1	5	2	12	10	11	0	1	0	0	0	0	0	0	0	0	0	0	0
sp|O43390|HNRPR_HUMAN	O43390	Q96JM2	HNRPR_HUMAN	HNRNPR	633	Homo sapiens	1:Experimental evidence at protein level	Heterogeneous nuclear ribonucleoprotein R	1	0.999	583	520	583	29	30	29	29	34	36	27	22	32	27	30	23	28	27	30	28	28	34	30	30	25	27	27	26	31	32	25	20	28	24	23	21	25	25	27	25
sp|O43395|PRPF3_HUMAN	O43395	Q96QU8	PRPF3_HUMAN	PRPF3	683	Homo sapiens	1:Experimental evidence at protein level	U4/U6 small nuclear ribonucleoprotein Prp3	1	0.999	217	217	217	10	10	7	20	15	16	7	7	5	7	4	13	18	11	10	7	8	10	16	16	10	10	7	20	15	16	7	7	5	7	4	13	18	11	10	7
sp|O43396|TXNL1_HUMAN	O43396	Q9BRQ0	TXNL1_HUMAN	TXNL1	289	Homo sapiens	1:Experimental evidence at protein level	Thioredoxin-like protein 1	1	0.999	37	37	37	3	7	5	2	1	3	1	0	1	3	0	0	3	3	2	0	3	0	0	0	3	7	5	2	1	3	1	0	1	3	0	0	3	3	2	0
sp|O43399|TPD54_HUMAN	O43399	Q9NQV6	TPD54_HUMAN	TPD52L2	206	Homo sapiens	1:Experimental evidence at protein level	Tumor protein D54	1	0.999	83	83	83	10	10	8	4	6	7	3	2	0	2	0	2	2	6	1	2	2	5	5	6	10	10	8	4	6	7	3	2	0	2	0	2	2	6	1	2
sp|O43402|EMC8_HUMAN	O43402	Q9NVR2	EMC8_HUMAN	EMC8	210	Homo sapiens	1:Experimental evidence at protein level	ER membrane protein complex subunit 8	0.9999	0.999	1	1	1	0	0	1	0	0	0	0	0	0	0	0	0	0	0	0	0	0	0	0	0	0	0	1	0	0	0	0	0	0	0	0	0	0	0	0	0
sp|O43422|P52K_HUMAN	O43422	O00257	P52K_HUMAN	THAP12	761	Homo sapiens	1:Experimental evidence at protein level	52 kDa repressor of the inhibitor of the protein kinase	0.9991	0.9989	6	6	6	0	0	0	3	0	0	0	0	0	0	0	0	0	0	0	0	0	1	2	0	0	0	0	3	0	0	0	0	0	0	0	0	0	0	0	0
sp|O43426|SYNJ1_HUMAN	O43426	P0C7T5	SYNJ1_HUMAN	SYNJ1	1573	Homo sapiens	1:Experimental evidence at protein level	Synaptojanin-1	1	0.999	23	23	23	9	6	6	0	0	0	0	0	0	0	0	0	0	0	0	1	0	0	1	0	9	6	6	0	0	0	0	0	0	0	0	0	0	0	0	1
sp|O43427|FIBP_HUMAN	O43427	Q86UU0	FIBP_HUMAN	FIBP	364	Homo sapiens	1:Experimental evidence at protein level	Acidic fibroblast growth factor intracellular-binding protein	0.9577	0.999	1	1	1	0	0	1	0	0	0	0	0	0	0	0	0	0	0	0	0	0	0	0	0	0	0	1	0	0	0	0	0	0	0	0	0	0	0	0	0
sp|O43432|IF4G3_HUMAN	O43432	Q96KM6	IF4G3_HUMAN	EIF4G3	1585	Homo sapiens	1:Experimental evidence at protein level	Eukaryotic translation initiation factor 4 gamma 3	1	0.999	100	100	163	17	17	18	5	4	3	1	4	0	0	0	3	5	5	0	0	0	5	9	4	17	17	18	5	4	3	1	4	0	0	0	3	5	5	0	0
sp|O43435|TBX1_HUMAN	O43435	Q9Y6X3	TBX1_HUMAN	TBX1	398	Homo sapiens	1:Experimental evidence at protein level	T-box transcription factor TBX1	1	0.999	26	23	26	0	0	0	4	3	3	0	0	1	2	1	1	3	0	2	0	3	2	0	1	0	0	0	4	3	3	0	0	1	1	1	1	2	0	2	0
sp|O43439|MTG8R_HUMAN	O43439	O43347	MTG8R_HUMAN	CBFA2T2	604	Homo sapiens	1:Experimental evidence at protein level	Protein CBFA2T2	1	0.999	106	77	106	0	0	0	20	22	15	4	5	6	5	1	1	4	3	6	4	1	1	5	3	0	0	0	14	18	12	4	5	3	4	1	1	4	3	1	4
sp|O43447|PPIH_HUMAN	O43447	O94818	PPIH_HUMAN	PPIH	177	Homo sapiens	1:Experimental evidence at protein level	Peptidyl-prolyl cis-trans isomerase H	1	0.999	84	84	84	5	3	4	6	5	5	4	3	4	5	4	6	4	5	2	0	4	5	5	5	5	3	4	6	5	5	4	3	4	5	4	6	4	5	2	0
sp|O43474|KLF4_HUMAN	O43474	P42568	KLF4_HUMAN	KLF4	513	Homo sapiens	1:Experimental evidence at protein level	Krueppel-like factor 4	1	0.999	21	21	21	0	0	0	2	1	2	1	3	0	1	0	3	3	1	0	2	1	1	0	0	0	0	0	2	1	2	1	3	0	1	0	3	3	1	0	2
sp|O43482|MS18B_HUMAN	O43482	P54277	MS18B_HUMAN	OIP5	229	Homo sapiens	1:Experimental evidence at protein level	Protein Mis18-beta	0.9999	0.999	29	29	29	1	4	4	0	0	1	0	0	0	0	0	0	1	1	0	0	1	5	6	5	1	4	4	0	0	1	0	0	0	0	0	0	1	1	0	0
sp|O43488|ARK72_HUMAN	O43488	Q01167	ARK72_HUMAN	AKR7A2	359	Homo sapiens	1:Experimental evidence at protein level	Aflatoxin B1 aldehyde reductase member 2	1	0.999	12	4	12	0	0	3	0	0	0	2	3	0	0	1	0	1	0	0	1	1	0	0	0	0	0	1	0	0	0	0	1	0	0	0	0	1	0	0	1
sp|O43491|E41L2_HUMAN	O43491	Q15853	E41L2_HUMAN	EPB41L2	1005	Homo sapiens	1:Experimental evidence at protein level	Band 4.1-like protein 2	1	0.999	144	140	144	24	31	26	0	1	1	2	2	0	1	2	2	2	4	1	0	1	16	17	11	24	29	24	0	1	1	2	2	0	1	2	2	2	4	1	0
sp|O43502|RA51C_HUMAN	O43502	Q2KHR2	RA51C_HUMAN	RAD51C	376	Homo sapiens	1:Experimental evidence at protein level	DNA repair protein RAD51 homolog 3	1	0.999	57	57	57	2	2	4	2	5	3	1	0	3	4	3	1	1	2	4	4	2	4	5	5	2	2	4	2	5	3	1	0	3	4	3	1	1	2	4	4
sp|O43504|LTOR5_HUMAN	O43504	Q8NBZ0	LTOR5_HUMAN	LAMTOR5	91	Homo sapiens	1:Experimental evidence at protein level	Ragulator complex protein LAMTOR5	1	0.999	25	25	25	3	1	3	0	2	1	4	1	0	0	1	1	2	1	0	0	0	2	1	2	3	1	3	0	2	1	4	1	0	0	1	1	2	1	0	0
sp|O43505|B4GA1_HUMAN	O43505	Q9H116	B4GA1_HUMAN	B4GAT1	415	Homo sapiens	1:Experimental evidence at protein level	Beta-1,4-glucuronyltransferase 1	0.9577	0.999	2	2	2	0	0	0	0	0	0	1	0	0	0	0	0	0	0	0	0	1	0	0	0	0	0	0	0	0	0	1	0	0	0	0	0	0	0	0	0
sp|O43513|MED7_HUMAN	O43513	O43660	MED7_HUMAN	MED7	233	Homo sapiens	1:Experimental evidence at protein level	Mediator of RNA polymerase II transcription subunit 7	0.9577	0.999	5	5	5	0	0	0	0	0	0	0	0	0	0	0	0	2	2	0	1	0	0	0	0	0	0	0	0	0	0	0	0	0	0	0	0	2	2	0	1
sp|O43524|FOXO3_HUMAN	O43524	O75928	FOXO3_HUMAN	FOXO3	673	Homo sapiens	1:Experimental evidence at protein level	Forkhead box protein O3	1	0.999	7	5	7	2	2	2	0	0	0	0	0	0	0	0	0	0	0	0	1	0	0	0	0	2	1	1	0	0	0	0	0	0	0	0	0	0	0	0	1
sp|O43583|DENR_HUMAN	O43583	P14859	DENR_HUMAN	DENR	198	Homo sapiens	1:Experimental evidence at protein level	Density-regulated protein	1	0.999	36	36	36	2	6	5	3	3	2	2	0	1	0	0	2	2	0	1	0	0	3	1	3	2	6	5	3	3	2	2	0	1	0	0	2	2	0	1	0
sp|O43592|XPOT_HUMAN	O43592	P17482	XPOT_HUMAN	XPOT	962	Homo sapiens	1:Experimental evidence at protein level	Exportin-T	1	0.999	272	272	272	11	15	13	19	16	16	9	7	20	13	14	7	8	9	14	14	19	18	15	15	11	15	13	19	16	16	9	7	20	13	14	7	8	9	14	14
sp|O43598|DNPH1_HUMAN	O43598	P22670	DNPH1_HUMAN	DNPH1	174	Homo sapiens	1:Experimental evidence at protein level	2'-deoxynucleoside 5'-phosphate N-hydrolase 1	0.9999	0.999	13	13	13	0	2	1	2	3	0	3	1	0	0	0	0	1	0	0	0	0	0	0	0	0	2	1	2	3	0	3	1	0	0	0	0	1	0	0	0
sp|O43615|TIM44_HUMAN	O43615	P29084	TIM44_HUMAN	TIMM44	452	Homo sapiens	1:Experimental evidence at protein level	Mitochondrial import inner membrane translocase subunit TIM44	1	0.999	342	342	342	23	19	15	20	18	21	14	14	21	18	13	12	17	12	17	14	20	16	14	24	23	19	15	20	18	21	14	14	21	18	13	12	17	12	17	14
sp|O43617|TPPC3_HUMAN	O43617	Q13895	TPPC3_HUMAN	TRAPPC3	180	Homo sapiens	1:Experimental evidence at protein level	Trafficking protein particle complex subunit 3	1	0.999	7	7	7	2	3	2	0	0	0	0	0	0	0	0	0	0	0	0	0	0	0	0	0	2	3	2	0	0	0	0	0	0	0	0	0	0	0	0	0
sp|O43660|PLRG1_HUMAN	O43660	Q6STE5	PLRG1_HUMAN	PLRG1	514	Homo sapiens	1:Experimental evidence at protein level	Pleiotropic regulator 1	1	0.999	56	56	56	0	0	1	6	4	8	1	0	1	2	2	2	2	4	1	5	4	4	4	5	0	0	1	6	4	8	1	0	1	2	2	2	2	4	1	5
sp|O43663|PRC1_HUMAN	O43663	Q9C0J9	PRC1_HUMAN	PRC1	620	Homo sapiens	1:Experimental evidence at protein level	Protein regulator of cytokinesis 1	1	0.999	51	51	67	1	2	1	5	8	5	5	0	1	0	0	0	7	5	2	0	0	1	4	4	1	2	1	5	8	5	5	0	1	0	0	0	7	5	2	0
sp|O43665|RGS10_HUMAN	O43665	Q9H0E3	RGS10_HUMAN	RGS10	181	Homo sapiens	1:Experimental evidence at protein level	Regulator of G-protein signaling 10	1	0.999	46	46	46	1	3	1	3	4	3	2	0	1	1	0	2	1	2	1	0	1	9	6	5	1	3	1	3	4	3	2	0	1	1	0	2	1	2	1	0
sp|O43670|ZN207_HUMAN	O43670	Q9HCS4	ZN207_HUMAN	ZNF207	478	Homo sapiens	1:Experimental evidence at protein level	BUB3-interacting and GLEBS motif-containing protein ZNF207	1	0.999	18	18	18	0	1	1	2	2	2	1	0	0	0	0	0	0	0	2	0	2	3	1	1	0	1	1	2	2	2	1	0	0	0	0	0	0	0	2	0
sp|O43674|NDUB5_HUMAN	O43674	Q9P0W2	NDUB5_HUMAN	NDUFB5	189	Homo sapiens	1:Experimental evidence at protein level	NADH dehydrogenase [ubiquinone] 1 beta subcomplex subunit 5, mitochondrial	1	0.999	1	1	1	0	0	0	0	0	1	0	0	0	0	0	0	0	0	0	0	0	0	0	0	0	0	0	0	0	1	0	0	0	0	0	0	0	0	0	0
sp|O43676|NDUB3_HUMAN	O43676	Q9UPW6	NDUB3_HUMAN	NDUFB3	98	Homo sapiens	1:Experimental evidence at protein level	NADH dehydrogenase [ubiquinone] 1 beta subcomplex subunit 3	0.9562	0.999	2	2	2	0	1	0	0	0	0	0	0	0	0	0	0	0	1	0	0	0	0	0	0	0	1	0	0	0	0	0	0	0	0	0	0	0	1	0	0
sp|O43678|NDUA2_HUMAN	O43678	O14770	NDUA2_HUMAN	NDUFA2	99	Homo sapiens	1:Experimental evidence at protein level	NADH dehydrogenase [ubiquinone] 1 alpha subcomplex subunit 2	0.9577	0.999	13	13	13	1	0	0	0	0	0	2	0	1	1	1	1	1	2	1	0	2	0	0	0	1	0	0	0	0	0	2	0	1	1	1	1	1	2	1	0
sp|O43681|GET3_HUMAN	O43681	P55197	GET3_HUMAN	GET3	348	Homo sapiens	1:Experimental evidence at protein level	ATPase GET3	1	0.999	4	4	4	2	0	1	0	0	0	0	1	0	0	0	0	0	0	0	0	0	0	0	0	2	0	1	0	0	0	0	1	0	0	0	0	0	0	0	0
sp|O43683|BUB1_HUMAN	O43683	Q96PK6	BUB1_HUMAN	BUB1	1085	Homo sapiens	1:Experimental evidence at protein level	Mitotic checkpoint serine/threonine-protein kinase BUB1	1	0.999	14	14	14	1	3	3	0	0	0	1	0	0	0	0	0	1	0	0	0	0	1	3	1	1	3	3	0	0	0	1	0	0	0	0	0	1	0	0	0
sp|O43684|BUB3_HUMAN	O43684	Q9H147	BUB3_HUMAN	BUB3	328	Homo sapiens	1:Experimental evidence at protein level	Mitotic checkpoint protein BUB3	1	0.999	163	163	163	8	8	9	4	6	7	12	8	12	10	5	10	11	12	10	9	8	5	4	5	8	8	9	4	6	7	12	8	12	10	5	10	11	12	10	9
sp|O43707|ACTN4_HUMAN	O43707	Q9H4W6	ACTN4_HUMAN	ACTN4	911	Homo sapiens	1:Experimental evidence at protein level	Alpha-actinin-4	1	0.999	173	99	173	9	12	10	4	4	2	29	25	1	3	5	22	14	12	2	4	5	3	3	4	6	10	7	2	1	0	21	15	0	0	1	14	10	8	0	0
sp|O43719|HTSF1_HUMAN	O43719	Q9Y5P3	HTSF1_HUMAN	HTATSF1	755	Homo sapiens	1:Experimental evidence at protein level	HIV Tat-specific factor 1	1	0.999	134	134	134	15	5	9	6	7	5	9	5	6	2	6	6	6	11	3	7	5	8	4	9	15	5	9	6	7	5	9	5	6	2	6	6	6	11	3	7
sp|O43739|CYH3_HUMAN	O43739	Q14188	CYH3_HUMAN	CYTH3	400	Homo sapiens	1:Experimental evidence at protein level	Cytohesin-3	0.9423	0.9986	2	0	2	2	0	0	0	0	0	0	0	0	0	0	0	0	0	0	0	0	0	0	0	0	0	0	0	0	0	0	0	0	0	0	0	0	0	0	0
sp|O43747|AP1G1_HUMAN	O43747	Q15572	AP1G1_HUMAN	AP1G1	822	Homo sapiens	1:Experimental evidence at protein level	AP-1 complex subunit gamma-1	0.9937	0.9988	2	2	2	0	0	0	1	0	0	0	0	1	0	0	0	0	0	0	0	0	0	0	0	0	0	0	1	0	0	0	0	1	0	0	0	0	0	0	0
sp|O43765|SGTA_HUMAN	O43765	Q5T1R4	SGTA_HUMAN	SGTA	313	Homo sapiens	1:Experimental evidence at protein level	Small glutamine-rich tetratricopeptide repeat-containing protein alpha	1	0.999	55	55	55	0	7	5	3	5	4	8	5	0	0	0	3	6	7	0	0	0	0	1	1	0	7	5	3	5	4	8	5	0	0	0	3	6	7	0	0
sp|O43768|ENSA_HUMAN	O43768	Q6AI39	ENSA_HUMAN	ENSA	121	Homo sapiens	1:Experimental evidence at protein level	Alpha-endosulfine	1	0.999	255	238	255	18	29	25	13	14	11	4	2	3	2	3	7	11	9	11	6	10	23	32	22	17	28	24	13	14	11	3	0	1	2	2	6	10	8	10	4
sp|O43776|SYNC_HUMAN	O43776	Q7RTS1	SYNC_HUMAN	NARS1	548	Homo sapiens	1:Experimental evidence at protein level	Asparagine--tRNA ligase, cytoplasmic	1	0.999	54	54	54	3	7	8	3	2	2	4	8	0	0	0	5	3	1	0	0	0	3	3	2	3	7	8	3	2	2	4	8	0	0	0	5	3	1	0	0
sp|O43790|KRT86_HUMAN	O43790	Q7Z7F0	KRT86_HUMAN	KRT86	486	Homo sapiens	1:Experimental evidence at protein level	Keratin, type II cuticular Hb6	0.9969	0.9988	3	0	8	0	0	0	0	0	0	0	0	0	0	2	0	0	0	0	0	1	0	0	0	0	0	0	0	0	0	0	0	0	0	0	0	0	0	0	0
sp|O43791|SPOP_HUMAN	O43791	Q86WZ6	SPOP_HUMAN	SPOP	374	Homo sapiens	1:Experimental evidence at protein level	Speckle-type POZ protein	0.9953	0.999	1	1	1	0	1	0	0	0	0	0	0	0	0	0	0	0	0	0	0	0	0	0	0	0	1	0	0	0	0	0	0	0	0	0	0	0	0	0	0
sp|O43795|MYO1B_HUMAN	O43795	Q96BR9	MYO1B_HUMAN	MYO1B	1136	Homo sapiens	1:Experimental evidence at protein level	Unconventional myosin-Ib	1	0.999	72	54	72	9	3	3	2	1	1	12	8	3	4	1	8	3	3	1	2	0	1	4	3	5	3	3	2	1	1	7	7	3	2	1	6	2	3	1	1
sp|O43805|SSNA1_HUMAN	O43805	Q9UHL9	SSNA1_HUMAN	SSNA1	119	Homo sapiens	1:Experimental evidence at protein level	Microtubule nucleation factor SSNA1	0.9577	0.999	2	2	2	0	0	0	0	0	0	0	0	0	0	0	0	0	0	0	0	0	0	1	1	0	0	0	0	0	0	0	0	0	0	0	0	0	0	0	0
sp|O43808|PM34_HUMAN	O43808	Q9UN79	PM34_HUMAN	SLC25A17	307	Homo sapiens	1:Experimental evidence at protein level	Peroxisomal membrane protein PMP34	0.9577	0.999	4	4	4	0	1	3	0	0	0	0	0	0	0	0	0	0	0	0	0	0	0	0	0	0	1	3	0	0	0	0	0	0	0	0	0	0	0	0	0
sp|O43809|CPSF5_HUMAN	O43809	Q9Y4B4	CPSF5_HUMAN	NUDT21	227	Homo sapiens	1:Experimental evidence at protein level	Cleavage and polyadenylation specificity factor subunit 5	1	0.999	392	392	392	23	25	24	19	20	20	21	18	20	22	18	20	22	26	15	15	13	15	20	16	23	25	24	19	20	20	21	18	20	22	18	20	22	26	15	15
sp|O43813|LANC1_HUMAN	O43813	O00255	LANC1_HUMAN	LANCL1	399	Homo sapiens	1:Experimental evidence at protein level	Glutathione S-transferase LANCL1	1	0.999	140	140	140	3	11	7	7	7	8	5	3	8	7	10	8	6	4	12	7	9	6	6	6	3	11	7	7	7	8	5	3	8	7	10	8	6	4	12	7
sp|O43815|STRN_HUMAN	O43815	O75177	STRN_HUMAN	STRN	780	Homo sapiens	1:Experimental evidence at protein level	Striatin	1	0.999	241	241	241	45	44	37	9	4	7	1	2	1	2	1	1	8	8	4	5	2	18	21	21	45	44	37	9	4	7	1	2	1	2	1	1	8	8	4	5
sp|O43818|U3IP2_HUMAN	O43818	O75586	U3IP2_HUMAN	RRP9	475	Homo sapiens	1:Experimental evidence at protein level	U3 small nucleolar RNA-interacting protein 2	1	0.999	14	14	14	0	2	1	2	1	0	0	0	0	0	1	1	0	0	0	0	0	1	3	2	0	2	1	2	1	0	0	0	0	0	1	1	0	0	0	0
sp|O43819|SCO2_HUMAN	O43819	P05412	SCO2_HUMAN	SCO2	266	Homo sapiens	1:Experimental evidence at protein level	Protein SCO2 homolog, mitochondrial	0.9999	0.999	22	22	22	0	1	2	3	2	4	0	0	1	2	0	0	0	0	1	1	0	1	3	1	0	1	2	3	2	4	0	0	1	2	0	0	0	0	1	1
sp|O43823|AKAP8_HUMAN	O43823	P0CG40	AKAP8_HUMAN	AKAP8	692	Homo sapiens	1:Experimental evidence at protein level	A-kinase anchor protein 8	1	0.999	45	45	45	4	1	2	3	1	2	2	2	4	2	2	3	2	3	2	3	1	1	2	3	4	1	2	3	1	2	2	2	4	2	2	3	2	3	2	3
sp|O43824|GTPB6_HUMAN	O43824	Q13227	GTPB6_HUMAN	GTPBP6	516	Homo sapiens	1:Experimental evidence at protein level	Putative GTP-binding protein 6	1	0.999	18	18	18	0	0	0	0	0	1	0	0	2	1	1	0	0	1	4	4	2	1	0	1	0	0	0	0	0	1	0	0	2	1	1	0	0	1	4	4
sp|O43826|G6PT1_HUMAN	O43826	Q6PCT2	G6PT1_HUMAN	SLC37A4	429	Homo sapiens	1:Experimental evidence at protein level	Glucose-6-phosphate exchanger SLC37A4	0.9577	0.999	1	1	1	0	0	0	0	0	0	0	0	1	0	0	0	0	0	0	0	0	0	0	0	0	0	0	0	0	0	0	0	1	0	0	0	0	0	0	0
sp|O43829|ZBT14_HUMAN	O43829	Q86UV5	ZBT14_HUMAN	ZBTB14	449	Homo sapiens	1:Experimental evidence at protein level	Zinc finger and BTB domain-containing protein 14	1	0.999	79	79	79	0	0	0	16	13	14	0	0	0	0	1	0	6	4	3	2	4	6	4	6	0	0	0	16	13	14	0	0	0	0	1	0	6	4	3	2
sp|O43837|IDH3B_HUMAN	O43837	Q96BF6	IDH3B_HUMAN	IDH3B	385	Homo sapiens	1:Experimental evidence at protein level	Isocitrate dehydrogenase [NAD] subunit beta, mitochondrial	1	0.999	47	47	47	1	2	3	4	5	4	2	0	5	3	1	0	3	1	2	0	4	1	3	3	1	2	3	4	5	4	2	0	5	3	1	0	3	1	2	0
sp|O43847|NRDC_HUMAN	O43847	Q9UHA2	NRDC_HUMAN	NRDC	1151	Homo sapiens	1:Experimental evidence at protein level	Nardilysin	1	0.999	3	3	3	0	1	1	0	0	0	0	0	0	0	0	0	0	0	0	0	1	0	0	0	0	1	1	0	0	0	0	0	0	0	0	0	0	0	0	0
sp|O43852|CALU_HUMAN	O43852	Q9Y4E5	CALU_HUMAN	CALU	315	Homo sapiens	1:Experimental evidence at protein level	Calumenin	1	0.999	289	289	289	9	12	18	13	19	15	11	7	20	14	20	8	15	9	23	9	15	18	17	17	9	12	18	13	19	15	11	7	20	14	20	8	15	9	23	9
sp|O43865|SAHH2_HUMAN	O43865	O00311	SAHH2_HUMAN	AHCYL1	530	Homo sapiens	1:Experimental evidence at protein level	S-adenosylhomocysteine hydrolase-like protein 1	1	0.999	27	10	49	2	4	1	4	1	4	1	2	1	0	1	1	1	0	0	0	0	2	1	1	1	1	1	4	0	2	0	0	0	0	0	0	0	0	0	0
sp|O43913|ORC5_HUMAN	O43913	Q8NFW8	ORC5_HUMAN	ORC5	435	Homo sapiens	1:Experimental evidence at protein level	Origin recognition complex subunit 5	1	0.999	190	190	190	17	25	16	13	11	8	5	1	3	2	2	6	5	9	9	5	6	11	18	18	17	25	16	13	11	8	5	1	3	2	2	6	5	9	9	5
sp|O43920|NDUS5_HUMAN	O43920	Q9BWG4	NDUS5_HUMAN	NDUFS5	106	Homo sapiens	1:Experimental evidence at protein level	NADH dehydrogenase [ubiquinone] iron-sulfur protein 5	0.9505	0.9988	1	1	1	0	0	0	0	0	0	1	0	0	0	0	0	0	0	0	0	0	0	0	0	0	0	0	0	0	0	1	0	0	0	0	0	0	0	0	0
sp|O43924|PDE6D_HUMAN	O43924	Q9H8G1	PDE6D_HUMAN	PDE6D	150	Homo sapiens	1:Experimental evidence at protein level	Retinal rod rhodopsin-sensitive cGMP 3',5'-cyclic phosphodiesterase subunit delta	0.9577	0.999	5	5	5	0	1	0	1	1	0	0	0	0	0	0	0	0	0	0	0	0	0	2	0	0	1	0	1	1	0	0	0	0	0	0	0	0	0	0	0
sp|O43929|ORC4_HUMAN	O43929	Q9NYW8	ORC4_HUMAN	ORC4	436	Homo sapiens	1:Experimental evidence at protein level	Origin recognition complex subunit 4	1	0.999	67	67	67	6	4	5	4	5	2	2	2	3	4	3	3	2	2	5	3	4	2	3	3	6	4	5	4	5	2	2	2	3	4	3	3	2	2	5	3
sp|O43933|PEX1_HUMAN	O43933	Q9UHC1	PEX1_HUMAN	PEX1	1283	Homo sapiens	1:Experimental evidence at protein level	Peroxisomal ATPase PEX1	1	0.999	14	14	27	4	2	5	0	0	0	0	0	0	0	0	0	0	0	0	0	1	1	0	1	4	2	5	0	0	0	0	0	0	0	0	0	0	0	0	0
sp|O60216|RAD21_HUMAN	O60216	Q9UI36	RAD21_HUMAN	RAD21	631	Homo sapiens	1:Experimental evidence at protein level	Double-strand-break repair protein rad21 homolog	1	0.999	196	156	196	4	6	7	5	11	12	10	11	15	10	8	13	12	13	10	12	8	8	10	11	4	5	7	4	8	9	7	10	10	9	7	10	9	12	9	10
sp|O60220|TIM8A_HUMAN	O60220	Q9UPN6	TIM8A_HUMAN	TIMM8A	97	Homo sapiens	1:Experimental evidence at protein level	Mitochondrial import inner membrane translocase subunit Tim8 A	1	0.999	13	13	13	0	0	0	0	3	1	1	0	1	0	1	1	1	0	0	0	1	1	2	0	0	0	0	0	3	1	1	0	1	0	1	1	1	0	0	0
sp|O60231|DHX16_HUMAN	O60231	O95936	DHX16_HUMAN	DHX16	1041	Homo sapiens	1:Experimental evidence at protein level	Pre-mRNA-splicing factor ATP-dependent RNA helicase DHX16	1	0.999	168	168	177	6	12	10	21	14	16	8	6	4	4	4	5	4	7	7	5	8	8	11	8	6	12	10	21	14	16	8	6	4	4	4	5	4	7	7	5
sp|O60232|ZNRD2_HUMAN	O60232	P14373	ZNRD2_HUMAN	ZNRD2	199	Homo sapiens	1:Experimental evidence at protein level	Protein ZNRD2	1	0.999	14	14	14	2	2	4	1	1	1	0	0	0	0	0	0	0	0	0	0	0	1	1	1	2	2	4	1	1	1	0	0	0	0	0	0	0	0	0	0
sp|O60239|3BP5_HUMAN	O60239	P78337	3BP5_HUMAN	SH3BP5	455	Homo sapiens	1:Experimental evidence at protein level	SH3 domain-binding protein 5	0.9999	0.999	5	5	5	1	1	2	0	0	0	0	0	0	0	0	0	0	0	0	0	0	0	0	1	1	1	2	0	0	0	0	0	0	0	0	0	0	0	0	0
sp|O60244|MED14_HUMAN	O60244	Q05516	MED14_HUMAN	MED14	1454	Homo sapiens	1:Experimental evidence at protein level	Mediator of RNA polymerase II transcription subunit 14	1	0.999	348	348	348	6	9	4	25	21	21	17	9	15	15	13	22	34	28	29	16	19	15	13	17	6	9	4	25	21	21	17	9	15	15	13	22	34	28	29	16
sp|O60245|PCDH7_HUMAN	O60245	Q13426	PCDH7_HUMAN	PCDH7	1069	Homo sapiens	1:Experimental evidence at protein level	Protocadherin-7	0.998	0.999	2	2	2	0	0	0	0	0	0	0	0	0	0	0	0	0	0	0	0	0	1	0	1	0	0	0	0	0	0	0	0	0	0	0	0	0	0	0	0
sp|O60256|KPRB_HUMAN	O60256	Q15561	KPRB_HUMAN	PRPSAP2	369	Homo sapiens	1:Experimental evidence at protein level	Phosphoribosyl pyrophosphate synthase-associated protein 2	1	0.999	31	31	31	0	4	6	2	3	1	2	2	1	1	1	1	2	1	1	0	1	0	1	1	0	4	6	2	3	1	2	2	1	1	1	1	2	1	1	0
sp|O60264|SMCA5_HUMAN	O60264	Q5H9F3	SMCA5_HUMAN	SMARCA5	1052	Homo sapiens	1:Experimental evidence at protein level	SWI/SNF-related matrix-associated actin-dependent regulator of chromatin subfamily A member 5	1	0.999	464	329	464	10	10	8	31	32	23	25	14	23	29	16	19	26	33	31	23	29	28	23	31	5	5	4	25	27	16	14	7	16	24	9	13	18	26	23	16
sp|O60271|JIP4_HUMAN	O60271	Q5T481	JIP4_HUMAN	SPAG9	1321	Homo sapiens	1:Experimental evidence at protein level	C-Jun-amino-terminal kinase-interacting protein 4	1	0.999	225	223	225	34	46	35	4	5	4	4	0	2	0	1	6	6	4	1	0	1	21	29	22	34	46	33	4	5	4	4	0	2	0	1	6	6	4	1	0
sp|O60281|ZN292_HUMAN	O60281	Q96SB8	ZN292_HUMAN	ZNF292	2723	Homo sapiens	1:Experimental evidence at protein level	Zinc finger protein 292	1	0.999	89	89	89	0	0	0	10	5	6	9	6	8	2	3	5	1	1	10	8	13	1	0	1	0	0	0	10	5	6	9	6	8	2	3	5	1	1	10	8
sp|O60282|KIF5C_HUMAN	O60282	Q9NS91	KIF5C_HUMAN	KIF5C	957	Homo sapiens	1:Experimental evidence at protein level	Kinesin heavy chain isoform 5C	1	0.999	22	15	75	5	5	8	0	0	0	0	0	0	0	0	0	0	0	0	0	0	0	2	2	3	4	6	0	0	0	0	0	0	0	0	0	0	0	0	0
sp|O60287|NPA1P_HUMAN	O60287	Q9UFW8	NPA1P_HUMAN	URB1	2271	Homo sapiens	1:Experimental evidence at protein level	Nucleolar pre-ribosomal-associated protein 1	1	0.999	52	52	52	5	4	8	5	1	7	0	0	1	0	0	1	0	0	1	0	1	5	4	9	5	4	8	5	1	7	0	0	1	0	0	1	0	0	1	0
sp|O60292|SI1L3_HUMAN	O60292	Q9UJU2	SI1L3_HUMAN	SIPA1L3	1781	Homo sapiens	1:Experimental evidence at protein level	Signal-induced proliferation-associated 1-like protein 3	1	0.999	3	3	5	0	2	0	0	0	0	0	0	0	0	0	0	1	0	0	0	0	0	0	0	0	2	0	0	0	0	0	0	0	0	0	0	1	0	0	0
sp|O60293|ZC3H1_HUMAN	O60293	Q9UKY1	ZC3H1_HUMAN	ZFC3H1	1989	Homo sapiens	1:Experimental evidence at protein level	Zinc finger C3H1 domain-containing protein	1	0.999	91	91	91	6	3	6	4	4	3	6	3	2	3	2	8	5	4	5	5	2	7	5	8	6	3	6	4	4	3	6	3	2	3	2	8	5	4	5	5
sp|O60306|AQR_HUMAN	O60306	O95235	AQR_HUMAN	AQR	1485	Homo sapiens	1:Experimental evidence at protein level	RNA helicase aquarius	1	0.999	386	386	386	20	19	31	34	24	19	12	8	22	20	8	11	18	16	19	14	19	26	21	25	20	19	31	34	24	19	12	8	22	20	8	11	18	16	19	14
sp|O60307|MAST3_HUMAN	O60307	P40425	MAST3_HUMAN	MAST3	1309	Homo sapiens	1:Experimental evidence at protein level	Microtubule-associated serine/threonine-protein kinase 3	0.9577	0.999	5	5	5	2	1	1	0	1	0	0	0	0	0	0	0	0	0	0	0	0	0	0	0	2	1	1	0	1	0	0	0	0	0	0	0	0	0	0	0
sp|O60313|OPA1_HUMAN	O60313	P46100	OPA1_HUMAN	OPA1	960	Homo sapiens	1:Experimental evidence at protein level	Dynamin-like 120 kDa protein, mitochondrial	1	0.999	4	4	4	0	0	0	0	1	0	0	0	0	1	0	0	0	0	1	0	0	0	1	0	0	0	0	0	1	0	0	0	0	1	0	0	0	0	1	0
sp|O60315|ZEB2_HUMAN	O60315	P56178	ZEB2_HUMAN	ZEB2	1214	Homo sapiens	1:Experimental evidence at protein level	Zinc finger E-box-binding homeobox 2	1	0.999	554	514	554	3	0	1	26	30	26	27	25	23	35	24	42	48	47	34	28	51	27	26	31	3	0	1	25	26	25	27	25	22	33	22	40	43	44	33	26
sp|O60318|GANP_HUMAN	O60318	Q4VC05	GANP_HUMAN	MCM3AP	1980	Homo sapiens	1:Experimental evidence at protein level	Germinal-center associated nuclear protein	1	0.999	224	224	224	24	23	19	7	8	11	11	3	19	8	8	9	12	9	7	8	5	13	8	12	24	23	19	7	8	11	11	3	19	8	8	9	12	9	7	8
sp|O60333|KIF1B_HUMAN	O60333	Q8IZL2	KIF1B_HUMAN	KIF1B	1816	Homo sapiens	1:Experimental evidence at protein level	Kinesin-like protein KIF1B	1	0.999	9	9	79	3	1	2	0	0	0	1	0	0	0	0	0	0	0	0	0	1	1	0	0	3	1	2	0	0	0	1	0	0	0	0	0	0	0	0	0
sp|O60336|MABP1_HUMAN	O60336	Q8N108	MABP1_HUMAN	MAPKBP1	1514	Homo sapiens	1:Experimental evidence at protein level	Mitogen-activated protein kinase-binding protein 1	0.9402	0.9986	1	1	1	0	0	0	0	0	0	0	0	0	1	0	0	0	0	0	0	0	0	0	0	0	0	0	0	0	0	0	0	0	1	0	0	0	0	0	0
sp|O60341|KDM1A_HUMAN	O60341	Q96GQ7	KDM1A_HUMAN	KDM1A	852	Homo sapiens	1:Experimental evidence at protein level	Lysine-specific histone demethylase 1A	1	0.999	1215	1215	1215	31	34	24	69	67	63	64	61	69	60	58	66	70	73	70	67	76	64	63	66	31	34	24	69	67	63	64	61	69	60	58	66	70	73	70	67
sp|O60343|TBCD4_HUMAN	O60343	Q9H2F5	TBCD4_HUMAN	TBC1D4	1298	Homo sapiens	1:Experimental evidence at protein level	TBC1 domain family member 4	1	0.999	42	42	42	9	9	12	1	0	0	0	0	2	1	0	0	1	0	0	0	0	2	3	2	9	9	12	1	0	0	0	0	2	1	0	0	1	0	0	0
sp|O60347|TBC12_HUMAN	O60347	Q9H8N7	TBC12_HUMAN	TBC1D12	775	Homo sapiens	1:Experimental evidence at protein level	TBC1 domain family member 12	0.9999	0.999	7	7	7	0	0	0	1	2	2	0	0	1	0	0	0	0	0	0	0	1	0	0	0	0	0	0	1	2	2	0	0	1	0	0	0	0	0	0	0
sp|O60488|ACSL4_HUMAN	O60488	Q9NYT6	ACSL4_HUMAN	ACSL4	711	Homo sapiens	1:Experimental evidence at protein level	Long-chain-fatty-acid--CoA ligase 4	1	0.999	2	2	39	1	0	0	0	0	0	0	0	0	0	1	0	0	0	0	0	0	0	0	0	1	0	0	0	0	0	0	0	0	0	1	0	0	0	0	0
sp|O60493|SNX3_HUMAN	O60493	Q9Y4C8	SNX3_HUMAN	SNX3	162	Homo sapiens	1:Experimental evidence at protein level	Sorting nexin-3	1	0.999	7	7	7	0	2	2	0	0	0	0	0	0	0	0	1	0	0	0	0	0	0	0	2	0	2	2	0	0	0	0	0	0	0	0	1	0	0	0	0
sp|O60502|OGA_HUMAN	O60502	O15209	OGA_HUMAN	OGA	916	Homo sapiens	1:Experimental evidence at protein level	Protein O-GlcNAcase	1	0.999	146	146	146	18	19	24	7	4	4	2	3	0	0	1	1	2	3	1	3	3	16	18	17	18	19	24	7	4	4	2	3	0	0	1	1	2	3	1	3
sp|O60506|HNRPQ_HUMAN	O60506	O95948	HNRPQ_HUMAN	SYNCRIP	623	Homo sapiens	1:Experimental evidence at protein level	Heterogeneous nuclear ribonucleoprotein Q	1	0.999	424	424	487	21	22	30	23	24	29	20	19	19	18	16	24	21	21	23	15	20	18	19	22	21	22	30	23	24	29	20	19	19	18	16	24	21	21	23	15
sp|O60508|PRP17_HUMAN	O60508	P20248	PRP17_HUMAN	CDC40	579	Homo sapiens	1:Experimental evidence at protein level	Pre-mRNA-processing factor 17	0.9993	0.999	1	1	1	0	1	0	0	0	0	0	0	0	0	0	0	0	0	0	0	0	0	0	0	0	1	0	0	0	0	0	0	0	0	0	0	0	0	0	0
sp|O60518|RNBP6_HUMAN	O60518	P35711	RNBP6_HUMAN	RANBP6	1105	Homo sapiens	1:Experimental evidence at protein level	Ran-binding protein 6	1	0.999	11	11	12	0	0	0	2	3	1	1	0	1	1	0	0	0	0	1	0	0	0	0	1	0	0	0	2	3	1	1	0	1	1	0	0	0	0	1	0
sp|O60547|GMDS_HUMAN	O60547	P48552	GMDS_HUMAN	GMDS	372	Homo sapiens	1:Experimental evidence at protein level	GDP-mannose 4,6 dehydratase	0.9999	0.999	12	12	12	0	2	1	3	2	3	0	0	0	0	0	0	0	0	0	0	0	0	1	0	0	2	1	3	2	3	0	0	0	0	0	0	0	0	0	0
sp|O60548|FOXD2_HUMAN	O60548	P55771	FOXD2_HUMAN	FOXD2	495	Homo sapiens	1:Experimental evidence at protein level	Forkhead box protein D2	1	0.999	52	21	52	0	0	0	2	2	3	4	1	4	5	2	2	5	4	4	4	5	1	1	3	0	0	0	1	0	1	1	1	3	3	1	1	1	2	2	1
sp|O60551|NMT2_HUMAN	O60551	Q14CW9	NMT2_HUMAN	NMT2	498	Homo sapiens	1:Experimental evidence at protein level	Glycylpeptide N-tetradecanoyltransferase 2	0.9928	0.999	2	2	16	0	0	1	0	1	0	0	0	0	0	0	0	0	0	0	0	0	0	0	0	0	0	1	0	1	0	0	0	0	0	0	0	0	0	0	0
sp|O60563|CCNT1_HUMAN	O60563	Q15699	CCNT1_HUMAN	CCNT1	726	Homo sapiens	1:Experimental evidence at protein level	Cyclin-T1	1	0.999	218	195	218	7	6	14	19	18	11	14	11	8	8	7	9	14	12	9	10	12	6	16	7	6	6	13	18	17	10	13	9	7	7	6	8	12	11	8	10
sp|O60566|BUB1B_HUMAN	O60566	Q5T3J3	BUB1B_HUMAN	BUB1B	1050	Homo sapiens	1:Experimental evidence at protein level	Mitotic checkpoint serine/threonine-protein kinase BUB1 beta	1	0.999	53	53	53	16	15	9	0	0	0	0	0	0	0	0	0	0	0	0	0	0	6	3	4	16	15	9	0	0	0	0	0	0	0	0	0	0	0	0	0
sp|O60568|PLOD3_HUMAN	O60568	Q5VWG9	PLOD3_HUMAN	PLOD3	738	Homo sapiens	1:Experimental evidence at protein level	Multifunctional procollagen lysine hydroxylase and glycosyltransferase LH3	0.9577	0.999	1	1	1	0	0	1	0	0	0	0	0	0	0	0	0	0	0	0	0	0	0	0	0	0	0	1	0	0	0	0	0	0	0	0	0	0	0	0	0
sp|O60573|IF4E2_HUMAN	O60573	Q8NB78	IF4E2_HUMAN	EIF4E2	245	Homo sapiens	1:Experimental evidence at protein level	Eukaryotic translation initiation factor 4E type 2	1	0.999	118	118	118	13	17	14	4	3	2	5	4	2	3	2	6	5	3	3	0	1	10	11	10	13	17	14	4	3	2	5	4	2	3	2	6	5	3	3	0
sp|O60583|CCNT2_HUMAN	O60583	Q96MG7	CCNT2_HUMAN	CCNT2	730	Homo sapiens	1:Experimental evidence at protein level	Cyclin-T2	1	0.999	7	7	30	0	0	0	4	2	1	0	0	0	0	0	0	0	0	0	0	0	0	0	0	0	0	0	4	2	1	0	0	0	0	0	0	0	0	0	0
sp|O60610|DIAP1_HUMAN	O60610	Q96NM4	DIAP1_HUMAN	DIAPH1	1272	Homo sapiens	1:Experimental evidence at protein level	Protein diaphanous homolog 1	1	0.999	87	87	87	17	16	12	3	3	1	1	0	1	1	2	5	2	0	1	2	1	5	3	11	17	16	12	3	3	1	1	0	1	1	2	5	2	0	1	2
sp|O60613|SEP15_HUMAN	O60613	Q9HBE1	SEP15_HUMAN	SELENOF	165	Homo sapiens	1:Experimental evidence at protein level	Selenoprotein F	0.9577	0.999	21	21	21	1	0	1	0	0	2	1	1	1	1	2	2	0	3	1	0	2	1	1	1	1	0	1	0	0	2	1	1	1	1	2	2	0	3	1	0
sp|O60645|EXOC3_HUMAN	O60645	O43435	EXOC3_HUMAN	EXOC3	745	Homo sapiens	1:Experimental evidence at protein level	Exocyst complex component 3	0.9989	0.999	2	2	2	0	0	0	0	0	0	0	0	0	1	0	0	0	0	1	0	0	0	0	0	0	0	0	0	0	0	0	0	0	1	0	0	0	0	1	0
sp|O60663|LMX1B_HUMAN	O60663	O75419	LMX1B_HUMAN	LMX1B	402	Homo sapiens	1:Experimental evidence at protein level	LIM homeobox transcription factor 1-beta	0.9577	0.999	1	1	1	0	0	0	0	0	0	0	0	0	0	0	0	1	0	0	0	0	0	0	0	0	0	0	0	0	0	0	0	0	0	0	0	1	0	0	0
sp|O60664|PLIN3_HUMAN	O60664	O95096	PLIN3_HUMAN	PLIN3	434	Homo sapiens	1:Experimental evidence at protein level	Perilipin-3	0.9948	0.999	2	2	2	1	0	1	0	0	0	0	0	0	0	0	0	0	0	0	0	0	0	0	0	1	0	1	0	0	0	0	0	0	0	0	0	0	0	0	0
sp|O60673|REV3L_HUMAN	O60673	P14927	REV3L_HUMAN	REV3L	3130	Homo sapiens	1:Experimental evidence at protein level	DNA polymerase zeta catalytic subunit	0.955	0.9989	2	2	2	0	0	0	2	0	0	0	0	0	0	0	0	0	0	0	0	0	0	0	0	0	0	0	2	0	0	0	0	0	0	0	0	0	0	0	0
sp|O60678|ANM3_HUMAN	O60678	P16220	ANM3_HUMAN	PRMT3	531	Homo sapiens	1:Experimental evidence at protein level	Protein arginine N-methyltransferase 3	0.9999	0.999	4	4	4	0	2	2	0	0	0	0	0	0	0	0	0	0	0	0	0	0	0	0	0	0	2	2	0	0	0	0	0	0	0	0	0	0	0	0	0
sp|O60684|IMA7_HUMAN	O60684	P28702	IMA7_HUMAN	KPNA6	536	Homo sapiens	1:Experimental evidence at protein level	Importin subunit alpha-7	1	0.999	378	135	378	18	20	22	23	21	27	12	16	17	16	15	16	18	22	18	16	18	22	20	21	4	7	10	12	7	11	3	7	4	4	6	6	6	7	7	5
sp|O60701|UGDH_HUMAN	O60701	P37275	UGDH_HUMAN	UGDH	494	Homo sapiens	1:Experimental evidence at protein level	UDP-glucose 6-dehydrogenase	1	0.999	26	26	26	4	6	1	1	1	2	1	1	0	0	1	0	0	0	0	1	0	1	5	1	4	6	1	1	1	2	1	1	0	0	1	0	0	0	0	1
sp|O60716|CTND1_HUMAN	O60716	P57071	CTND1_HUMAN	CTNND1	968	Homo sapiens	1:Experimental evidence at protein level	Catenin delta-1	1	0.999	73	73	73	9	5	6	3	2	5	1	1	3	3	4	0	3	2	2	1	7	3	7	6	9	5	6	3	2	5	1	1	3	3	4	0	3	2	2	1
sp|O60725|ICMT_HUMAN	O60725	Q17R98	ICMT_HUMAN	ICMT	284	Homo sapiens	1:Experimental evidence at protein level	Protein-S-isoprenylcysteine O-methyltransferase	1	0.999	30	30	30	3	0	2	1	0	3	3	0	1	2	1	1	3	2	1	1	5	1	0	0	3	0	2	1	0	3	3	0	1	2	1	1	3	2	1	1
sp|O60749|SNX2_HUMAN	O60749	Q86V97	SNX2_HUMAN	SNX2	519	Homo sapiens	1:Experimental evidence at protein level	Sorting nexin-2	1	0.999	34	28	34	6	0	4	0	1	1	3	0	3	1	4	0	2	2	0	2	1	2	2	0	4	0	3	0	1	1	3	0	2	1	3	0	1	2	0	2
sp|O60762|DPM1_HUMAN	O60762	Q96PN7	DPM1_HUMAN	DPM1	260	Homo sapiens	1:Experimental evidence at protein level	Dolichol-phosphate mannosyltransferase subunit 1	1	0.999	172	172	172	8	6	9	8	9	12	7	6	9	8	8	7	9	8	14	12	5	8	9	10	8	6	9	8	9	12	7	6	9	8	8	7	9	8	14	12
sp|O60763|USO1_HUMAN	O60763	Q9BRR0	USO1_HUMAN	USO1	962	Homo sapiens	1:Experimental evidence at protein level	General vesicular transport factor p115	1	0.999	30	30	30	0	3	3	2	2	4	2	3	1	0	0	1	1	1	1	0	1	1	1	3	0	3	3	2	2	4	2	3	1	0	0	1	1	1	1	0
sp|O60765|Z354A_HUMAN	O60765	Q9NXG2	Z354A_HUMAN	ZNF354A	605	Homo sapiens	1:Experimental evidence at protein level	Zinc finger protein 354A	0.7682	0.9932	1	0	1	0	0	0	0	0	0	0	0	0	0	0	0	0	0	0	0	0	0	0	1	0	0	0	0	0	0	0	0	0	0	0	0	0	0	0	0
sp|O60783|RT14_HUMAN	O60783	Q9NXX6	RT14_HUMAN	MRPS14	128	Homo sapiens	1:Experimental evidence at protein level	Small ribosomal subunit protein uS14m	0.9999	0.999	30	30	30	1	1	2	1	1	2	1	1	1	2	3	2	1	1	1	1	1	2	1	4	1	1	2	1	1	2	1	1	1	2	3	2	1	1	1	1
sp|O60784|TOM1_HUMAN	O60784	Q9Y330	TOM1_HUMAN	TOM1	492	Homo sapiens	1:Experimental evidence at protein level	Target of Myb1 membrane trafficking protein	1	0.999	8	8	8	4	0	2	0	0	0	0	0	1	0	0	0	0	0	0	0	0	0	1	0	4	0	2	0	0	0	0	0	1	0	0	0	0	0	0	0
sp|O60814|H2B1K_HUMAN	O60814	O75398	H2B1K_HUMAN	H2BC12	126	Homo sapiens	1:Experimental evidence at protein level	Histone H2B type 1-K	1	0.999	46	0	362	3	3	2	2	2	2	1	2	2	2	2	2	1	1	3	2	4	4	3	3	0	0	0	0	0	0	0	0	0	0	0	0	0	0	0	0
sp|O60825|F262_HUMAN	O60825	O95789	F262_HUMAN	PFKFB2	505	Homo sapiens	1:Experimental evidence at protein level	6-phosphofructo-2-kinase/fructose-2,6-bisphosphatase 2	0.9987	0.9989	4	1	4	0	0	1	1	1	0	0	0	0	0	0	0	0	0	0	0	0	0	0	1	0	0	1	0	0	0	0	0	0	0	0	0	0	0	0	0
sp|O60826|CCD22_HUMAN	O60826	P18847	CCD22_HUMAN	CCDC22	627	Homo sapiens	1:Experimental evidence at protein level	Coiled-coil domain-containing protein 22	1	0.999	26	26	26	7	6	11	0	0	1	0	0	0	0	0	0	0	0	0	0	0	0	1	0	7	6	11	0	0	1	0	0	0	0	0	0	0	0	0	0
sp|O60828|PQBP1_HUMAN	O60828	Q04727	PQBP1_HUMAN	PQBP1	265	Homo sapiens	1:Experimental evidence at protein level	Polyglutamine-binding protein 1	1	0.999	45	45	45	2	3	2	4	4	3	0	0	1	4	1	1	2	2	2	1	2	4	4	3	2	3	2	4	4	3	0	0	1	4	1	1	2	2	2	1
sp|O60830|TI17B_HUMAN	O60830	Q5T2E6	TI17B_HUMAN	TIMM17B	172	Homo sapiens	1:Experimental evidence at protein level	Mitochondrial import inner membrane translocase subunit Tim17-B	0.9577	0.999	1	1	1	0	0	0	0	0	0	0	0	0	0	0	0	0	1	0	0	0	0	0	0	0	0	0	0	0	0	0	0	0	0	0	0	0	1	0	0
sp|O60831|PRAF2_HUMAN	O60831	Q6DJT9	PRAF2_HUMAN	PRAF2	178	Homo sapiens	1:Experimental evidence at protein level	PRA1 family protein 2	0.9999	0.999	13	13	13	1	1	1	0	0	1	3	1	0	0	0	0	1	1	0	0	0	1	1	1	1	1	1	0	0	1	3	1	0	0	0	0	1	1	0	0
sp|O60832|DKC1_HUMAN	O60832	Q71F56	DKC1_HUMAN	DKC1	514	Homo sapiens	1:Experimental evidence at protein level	H/ACA ribonucleoprotein complex subunit DKC1	1	0.999	196	196	196	10	9	11	13	15	17	5	3	9	8	8	8	13	7	10	7	12	9	10	12	10	9	11	13	15	17	5	3	9	8	8	8	13	7	10	7
sp|O60841|IF2P_HUMAN	O60841	Q8WV22	IF2P_HUMAN	EIF5B	1220	Homo sapiens	1:Experimental evidence at protein level	Eukaryotic translation initiation factor 5B	1	0.999	316	316	316	47	76	46	10	10	10	3	2	2	1	2	13	9	14	5	1	2	21	22	20	47	76	46	10	10	10	3	2	2	1	2	13	9	14	5	1
sp|O60869|EDF1_HUMAN	O60869	Q92784	EDF1_HUMAN	EDF1	148	Homo sapiens	1:Experimental evidence at protein level	Endothelial differentiation-related factor 1	1	0.999	10	10	10	0	1	0	0	0	0	0	2	0	1	0	0	0	0	0	1	1	0	2	2	0	1	0	0	0	0	0	2	0	1	0	0	0	0	0	1
sp|O60870|KIN17_HUMAN	O60870	Q92794	KIN17_HUMAN	KIN	393	Homo sapiens	1:Experimental evidence at protein level	DNA/RNA-binding protein KIN17	0.9983	0.999	3	3	3	0	0	0	1	1	0	0	0	0	0	0	0	0	0	0	0	0	0	0	1	0	0	0	1	1	0	0	0	0	0	0	0	0	0	0	0
sp|O60884|DNJA2_HUMAN	O60884	Q9C086	DNJA2_HUMAN	DNAJA2	412	Homo sapiens	1:Experimental evidence at protein level	DnaJ homolog subfamily A member 2	1	0.999	190	190	190	12	9	15	10	12	9	10	6	12	7	12	5	7	12	10	7	10	9	10	6	12	9	15	10	12	9	10	6	12	7	12	5	7	12	10	7
sp|O60885|BRD4_HUMAN	O60885	Q9Y232	BRD4_HUMAN	BRD4	1362	Homo sapiens	1:Experimental evidence at protein level	Bromodomain-containing protein 4	1	0.999	251	199	251	4	4	5	16	22	18	12	9	7	7	11	21	15	23	9	12	13	16	14	13	4	4	5	11	16	14	9	9	6	5	7	16	13	17	6	10
sp|O60907|TBL1X_HUMAN	O60907	Q12857	TBL1X_HUMAN	TBL1X	577	Homo sapiens	1:Experimental evidence at protein level	F-box-like/WD repeat-containing protein TBL1X	1	0.999	407	262	640	8	5	6	31	30	31	19	10	23	27	20	16	30	24	28	19	27	19	21	13	6	5	6	19	19	19	14	8	16	17	12	11	17	15	15	15
sp|O60925|PFD1_HUMAN	O60925	Q6PH81	PFD1_HUMAN	PFDN1	122	Homo sapiens	1:Experimental evidence at protein level	Prefoldin subunit 1	1	0.999	48	48	48	3	2	3	1	3	1	3	3	1	1	3	1	3	2	4	4	3	3	2	2	3	2	3	1	3	1	3	3	1	1	3	1	3	2	4	4
sp|O60942|MCE1_HUMAN	O60942	P17275	MCE1_HUMAN	RNGTT	597	Homo sapiens	1:Experimental evidence at protein level	mRNA-capping enzyme	1	0.999	222	222	222	9	9	5	23	14	14	14	13	12	12	14	7	5	8	11	10	15	9	10	8	9	9	5	23	14	14	14	13	12	12	14	7	5	8	11	10
sp|O75027|ABCB7_HUMAN	O75027	Q96PV6	ABCB7_HUMAN	ABCB7	752	Homo sapiens	1:Experimental evidence at protein level	Iron-sulfur clusters transporter ABCB7, mitochondrial	1	0.999	6	6	6	1	0	0	0	0	0	0	0	0	0	0	0	2	1	0	1	0	0	0	1	1	0	0	0	0	0	0	0	0	0	0	0	2	1	0	1
sp|O75030|MITF_HUMAN	O75030	P13378	MITF_HUMAN	MITF	526	Homo sapiens	1:Experimental evidence at protein level	Microphthalmia-associated transcription factor	1	0.999	23	12	36	0	0	0	2	2	2	0	0	3	2	1	2	2	0	3	1	3	0	0	0	0	0	0	2	2	2	0	0	0	0	0	2	2	0	2	0
sp|O75038|PLCH2_HUMAN	O75038	Q96DN6	PLCH2_HUMAN	PLCH2	1416	Homo sapiens	1:Experimental evidence at protein level	1-phosphatidylinositol 4,5-bisphosphate phosphodiesterase eta-2	0.947	0.9987	2	2	2	0	2	0	0	0	0	0	0	0	0	0	0	0	0	0	0	0	0	0	0	0	2	0	0	0	0	0	0	0	0	0	0	0	0	0	0
sp|O75044|SRGP2_HUMAN	O75044	O60548	SRGP2_HUMAN	SRGAP2	1071	Homo sapiens	1:Experimental evidence at protein level	SLIT-ROBO Rho GTPase-activating protein 2	1	0.999	17	7	17	4	5	4	0	0	0	0	0	0	0	0	0	0	0	0	0	0	0	2	2	1	1	3	0	0	0	0	0	0	0	0	0	0	0	0	0
sp|O75052|CAPON_HUMAN	O75052	Q9BTK6	CAPON_HUMAN	NOS1AP	506	Homo sapiens	1:Experimental evidence at protein level	Carboxyl-terminal PDZ ligand of neuronal nitric oxide synthase protein	0.9999	0.999	12	12	12	1	3	2	0	0	2	1	0	0	0	0	0	1	0	0	0	0	0	1	1	1	3	2	0	0	2	1	0	0	0	0	0	1	0	0	0
sp|O75061|AUXI_HUMAN	O75061	P28324	AUXI_HUMAN	DNAJC6	913	Homo sapiens	1:Experimental evidence at protein level	Putative tyrosine-protein phosphatase auxilin	0.9999	0.999	2	2	2	1	0	1	0	0	0	0	0	0	0	0	0	0	0	0	0	0	0	0	0	1	0	1	0	0	0	0	0	0	0	0	0	0	0	0	0
sp|O75083|WDR1_HUMAN	O75083	Q9GZN1	WDR1_HUMAN	WDR1	606	Homo sapiens	1:Experimental evidence at protein level	WD repeat-containing protein 1	1	0.999	51	51	51	0	6	3	0	2	0	13	9	0	0	0	7	5	6	0	0	0	0	0	0	0	6	3	0	2	0	13	9	0	0	0	7	5	6	0	0
sp|O75113|N4BP1_HUMAN	O75113	Q92786	N4BP1_HUMAN	N4BP1	896	Homo sapiens	1:Experimental evidence at protein level	NEDD4-binding protein 1	1	0.999	4	4	4	0	2	1	0	0	0	0	0	0	0	0	0	0	0	0	0	0	0	0	1	0	2	1	0	0	0	0	0	0	0	0	0	0	0	0	0
sp|O75116|ROCK2_HUMAN	O75116	Q53TQ3	ROCK2_HUMAN	ROCK2	1388	Homo sapiens	1:Experimental evidence at protein level	Rho-associated protein kinase 2	1	0.999	18	13	18	4	6	4	0	0	0	0	0	0	0	0	1	0	1	0	0	0	0	1	1	1	6	3	0	0	0	0	0	0	0	0	0	0	1	0	0
sp|O75122|CLAP2_HUMAN	O75122	Q8IVD9	CLAP2_HUMAN	CLASP2	1294	Homo sapiens	1:Experimental evidence at protein level	CLIP-associating protein 2	1	0.999	20	12	20	3	4	4	1	1	1	0	0	0	0	0	0	0	0	0	0	0	1	4	1	2	2	3	1	1	1	0	0	0	0	0	0	0	0	0	0
sp|O75128|COBL_HUMAN	O75128	O75391	COBL_HUMAN	COBL	1261	Homo sapiens	1:Experimental evidence at protein level	Protein cordon-bleu	1	0.999	12	12	12	6	3	3	0	0	0	0	0	0	0	0	0	0	0	0	0	0	0	0	0	6	3	3	0	0	0	0	0	0	0	0	0	0	0	0	0
sp|O75131|CPNE3_HUMAN	O75131	Q8IY92	CPNE3_HUMAN	CPNE3	537	Homo sapiens	1:Experimental evidence at protein level	Copine-3	1	0.999	144	113	144	10	12	19	7	10	7	6	3	5	3	6	7	7	5	2	4	5	8	9	9	9	11	16	6	8	6	5	1	3	2	4	5	5	3	0	3
sp|O75132|ZBED4_HUMAN	O75132	Q8IYW5	ZBED4_HUMAN	ZBED4	1171	Homo sapiens	1:Experimental evidence at protein level	Zinc finger BED domain-containing protein 4	1	0.999	99	99	99	1	2	1	7	9	10	0	0	2	2	2	10	5	7	7	5	7	8	6	8	1	2	1	7	9	10	0	0	2	2	2	10	5	7	7	5
sp|O75150|BRE1B_HUMAN	O75150	Q9BTX7	BRE1B_HUMAN	RNF40	1001	Homo sapiens	1:Experimental evidence at protein level	E3 ubiquitin-protein ligase BRE1B	1	0.999	324	267	324	18	20	15	28	24	21	21	14	9	7	5	21	20	22	9	8	11	22	16	13	16	16	12	24	18	16	20	12	7	4	4	18	17	20	7	6
sp|O75151|PHF2_HUMAN	O75151	Q5VYV7	PHF2_HUMAN	PHF2	1096	Homo sapiens	1:Experimental evidence at protein level	Lysine-specific demethylase PHF2	1	0.999	27	27	38	0	0	0	0	0	1	2	1	0	2	1	6	5	3	3	0	1	0	1	1	0	0	0	0	0	1	2	1	0	2	1	6	5	3	3	0
sp|O75152|ZC11A_HUMAN	O75152	Q2M1K9	ZC11A_HUMAN	ZC3H11A	810	Homo sapiens	1:Experimental evidence at protein level	Zinc finger CCCH domain-containing protein 11A	0.9577	0.999	2	2	2	1	0	0	0	0	0	0	0	0	0	0	1	0	0	0	0	0	0	0	0	1	0	0	0	0	0	0	0	0	0	0	1	0	0	0	0
sp|O75153|CLU_HUMAN	O75153	Q13362	CLU_HUMAN	CLUH	1309	Homo sapiens	1:Experimental evidence at protein level	Clustered mitochondria protein homolog	1	0.999	27	27	27	3	8	6	1	1	1	1	0	0	0	0	0	1	1	0	0	0	1	1	2	3	8	6	1	1	1	1	0	0	0	0	0	1	1	0	0
sp|O75157|T22D2_HUMAN	O75157	P07992	T22D2_HUMAN	TSC22D2	780	Homo sapiens	1:Experimental evidence at protein level	TSC22 domain family protein 2	0.9577	0.999	1	0	1	0	1	0	0	0	0	0	0	0	0	0	0	0	0	0	0	0	0	0	0	0	0	0	0	0	0	0	0	0	0	0	0	0	0	0	0
sp|O75164|KDM4A_HUMAN	O75164	Q8IX21	KDM4A_HUMAN	KDM4A	1064	Homo sapiens	1:Experimental evidence at protein level	Lysine-specific demethylase 4A	1	0.999	15	15	15	0	0	0	3	1	2	1	0	0	0	0	0	0	0	0	1	0	2	3	2	0	0	0	3	1	2	1	0	0	0	0	0	0	0	0	1
sp|O75165|DJC13_HUMAN	O75165	Q99986	DJC13_HUMAN	DNAJC13	2243	Homo sapiens	1:Experimental evidence at protein level	DnaJ homolog subfamily C member 13	1	0.999	11	11	11	2	1	2	1	0	2	0	0	0	0	0	0	1	0	0	0	0	1	0	1	2	1	2	1	0	2	0	0	0	0	0	0	1	0	0	0
sp|O75170|PP6R2_HUMAN	O75170	Q8N7W2	PP6R2_HUMAN	PPP6R2	966	Homo sapiens	1:Experimental evidence at protein level	Serine/threonine-protein phosphatase 6 regulatory subunit 2	1	0.999	13	13	13	2	6	2	1	0	0	0	0	0	0	0	0	0	0	0	0	0	0	2	0	2	6	2	1	0	0	0	0	0	0	0	0	0	0	0	0
sp|O75175|CNOT3_HUMAN	O75175	Q9NRE2	CNOT3_HUMAN	CNOT3	753	Homo sapiens	1:Experimental evidence at protein level	CCR4-NOT transcription complex subunit 3	1	0.999	143	143	143	14	18	17	5	7	7	7	4	7	6	5	6	4	4	7	3	3	5	8	6	14	18	17	5	7	7	7	4	7	6	5	6	4	4	7	3
sp|O75177|CREST_HUMAN	O75177	Q9Y6X2	CREST_HUMAN	SS18L1	396	Homo sapiens	1:Experimental evidence at protein level	Calcium-responsive transactivator	1	0.999	44	44	44	0	0	0	5	6	4	1	4	2	3	1	2	2	3	1	1	3	1	2	3	0	0	0	5	6	4	1	4	2	3	1	2	2	3	1	1
sp|O75179|ANR17_HUMAN	O75179	P31274	ANR17_HUMAN	ANKRD17	2603	Homo sapiens	1:Experimental evidence at protein level	Ankyrin repeat domain-containing protein 17	1	0.999	291	291	559	36	35	37	14	15	10	8	7	6	6	4	13	8	9	5	5	3	23	21	26	36	35	37	14	15	10	8	7	6	6	4	13	8	9	5	5
sp|O75182|SIN3B_HUMAN	O75182	Q9BWN1	SIN3B_HUMAN	SIN3B	1162	Homo sapiens	1:Experimental evidence at protein level	Paired amphipathic helix protein Sin3b	1	0.999	404	404	404	10	9	6	28	25	24	14	9	11	12	10	33	36	28	21	26	23	25	31	23	10	9	6	28	25	24	14	9	11	12	10	33	36	28	21	26
sp|O75190|DNJB6_HUMAN	O75190		DNJB6_HUMAN	DNAJB6	326	Homo sapiens	1:Experimental evidence at protein level	DnaJ homolog subfamily B member 6	1	0.999	37	27	37	2	2	0	2	2	0	6	2	3	3	1	0	4	1	1	2	4	0	1	1	1	0	0	2	2	0	5	1	2	1	1	0	4	1	1	2
sp|O75191|XYLB_HUMAN	O75191		XYLB_HUMAN	XYLB	536	Homo sapiens	1:Experimental evidence at protein level	Xylulose kinase	0.7767	0.9935	3	3	3	0	1	1	0	0	0	0	0	0	0	0	0	0	0	0	0	0	0	1	0	0	1	1	0	0	0	0	0	0	0	0	0	0	0	0	0
sp|O75223|GGCT_HUMAN	O75223		GGCT_HUMAN	GGCT	188	Homo sapiens	1:Experimental evidence at protein level	Gamma-glutamylcyclotransferase	1	0.999	32	32	32	2	2	2	0	0	0	4	3	4	0	3	2	2	2	0	0	3	2	1	0	2	2	2	0	0	0	4	3	4	0	3	2	2	2	0	0
sp|O75251|NDUS7_HUMAN	O75251		NDUS7_HUMAN	NDUFS7	213	Homo sapiens	1:Experimental evidence at protein level	NADH dehydrogenase [ubiquinone] iron-sulfur protein 7, mitochondrial	0.9576	0.999	25	25	25	2	1	3	1	0	1	1	1	1	1	1	1	1	2	2	2	1	1	1	1	2	1	3	1	0	1	1	1	1	1	1	1	1	2	2	2
sp|O75290|Z780A_HUMAN	O75290		Z780A_HUMAN	ZNF780A	641	Homo sapiens	1:Experimental evidence at protein level	Zinc finger protein 780A	1	0.999	21	17	30	0	0	0	1	2	2	0	1	0	0	0	4	1	3	0	1	0	2	3	1	0	0	0	1	2	2	0	0	0	0	0	2	1	2	0	1
sp|O75306|NDUS2_HUMAN	O75306		NDUS2_HUMAN	NDUFS2	463	Homo sapiens	1:Experimental evidence at protein level	NADH dehydrogenase [ubiquinone] iron-sulfur protein 2, mitochondrial	1	0.999	136	136	136	6	9	8	10	6	9	7	2	10	7	9	8	6	7	8	5	5	7	5	2	6	9	8	10	6	9	7	2	10	7	9	8	6	7	8	5
sp|O75312|ZPR1_HUMAN	O75312		ZPR1_HUMAN	ZPR1	459	Homo sapiens	1:Experimental evidence at protein level	Zinc finger protein ZPR1	1	0.999	5	5	5	0	1	2	0	0	0	0	0	0	0	0	0	0	0	0	0	0	2	0	0	0	1	2	0	0	0	0	0	0	0	0	0	0	0	0	0
sp|O75317|UBP12_HUMAN	O75317		UBP12_HUMAN	USP12	370	Homo sapiens	1:Experimental evidence at protein level	Ubiquitin carboxyl-terminal hydrolase 12	0.9577	0.999	2	0	2	0	2	0	0	0	0	0	0	0	0	0	0	0	0	0	0	0	0	0	0	0	0	0	0	0	0	0	0	0	0	0	0	0	0	0	0
sp|O75319|DUS11_HUMAN	O75319		DUS11_HUMAN	DUSP11	377	Homo sapiens	1:Experimental evidence at protein level	RNA/RNP complex-1-interacting phosphatase	0.9997	0.999	12	12	12	0	0	1	0	2	1	0	0	1	0	0	2	0	1	0	1	0	1	1	1	0	0	1	0	2	1	0	0	1	0	0	2	0	1	0	1
sp|O75330|HMMR_HUMAN	O75330		HMMR_HUMAN	HMMR	724	Homo sapiens	1:Experimental evidence at protein level	Hyaluronan mediated motility receptor	1	0.999	38	38	38	8	7	11	0	0	0	0	1	0	0	0	1	0	0	0	1	0	1	5	3	8	7	11	0	0	0	0	1	0	0	0	1	0	0	0	1
sp|O75340|PDCD6_HUMAN	O75340		PDCD6_HUMAN	PDCD6	191	Homo sapiens	1:Experimental evidence at protein level	Programmed cell death protein 6	1	0.999	23	23	23	1	0	2	1	2	3	0	0	0	1	3	1	1	2	2	2	1	0	1	0	1	0	2	1	2	3	0	0	0	1	3	1	1	2	2	2
sp|O75347|TBCA_HUMAN	O75347		TBCA_HUMAN	TBCA	108	Homo sapiens	1:Experimental evidence at protein level	Tubulin-specific chaperone A	1	0.999	33	33	33	2	4	3	1	2	2	2	3	0	0	0	1	2	1	1	0	2	1	4	2	2	4	3	1	2	2	2	3	0	0	0	1	2	1	1	0
sp|O75348|VATG1_HUMAN	O75348		VATG1_HUMAN	ATP6V1G1	118	Homo sapiens	1:Experimental evidence at protein level	V-type proton ATPase subunit G 1	1	0.999	73	36	73	8	7	6	5	7	6	4	2	2	1	0	1	3	4	1	0	0	5	6	5	4	3	3	3	3	4	1	1	0	0	0	0	2	2	0	0
sp|O75351|VPS4B_HUMAN	O75351		VPS4B_HUMAN	VPS4B	444	Homo sapiens	1:Experimental evidence at protein level	Vacuolar protein sorting-associated protein 4B	1	0.999	66	52	111	2	6	6	4	4	4	7	1	3	5	1	1	1	3	4	0	2	4	4	4	2	4	4	1	2	2	7	1	3	4	1	1	1	3	4	0
sp|O75352|MPU1_HUMAN	O75352		MPU1_HUMAN	MPDU1	247	Homo sapiens	1:Experimental evidence at protein level	Mannose-P-dolichol utilization defect 1 protein	0.9999	0.999	53	53	53	3	3	4	2	2	3	3	0	3	5	1	4	2	4	2	3	3	2	2	2	3	3	4	2	2	3	3	0	3	5	1	4	2	4	2	3
sp|O75362|ZN217_HUMAN	O75362		ZN217_HUMAN	ZNF217	1048	Homo sapiens	1:Experimental evidence at protein level	Zinc finger protein 217	1	0.999	262	262	314	1	1	4	20	20	16	12	7	12	15	10	13	17	16	19	18	21	13	12	15	1	1	4	20	20	16	12	7	12	15	10	13	17	16	19	18
sp|O75367|H2AY_HUMAN	O75367		H2AY_HUMAN	MACROH2A1	369	Homo sapiens	1:Experimental evidence at protein level	Core histone macro-H2A.1	1	0.999	242	216	242	16	9	7	8	2	5	11	8	20	21	16	9	7	6	18	15	19	16	14	15	14	8	6	7	2	4	10	6	18	18	14	8	7	6	16	13
sp|O75369|FLNB_HUMAN	O75369		FLNB_HUMAN	FLNB	2602	Homo sapiens	1:Experimental evidence at protein level	Filamin-B	1	0.999	334	330	485	75	51	68	7	4	5	7	4	3	4	5	5	6	6	5	4	5	24	23	23	72	50	68	7	4	5	7	4	3	4	5	5	6	6	5	4
sp|O75376|NCOR1_HUMAN	O75376		NCOR1_HUMAN	NCOR1	2440	Homo sapiens	1:Experimental evidence at protein level	Nuclear receptor corepressor 1	1	0.999	1541	1541	1617	16	11	12	89	101	99	95	99	86	96	91	81	109	98	84	84	94	66	66	64	16	11	12	89	101	99	95	99	86	96	91	81	109	98	84	84
sp|O75380|NDUS6_HUMAN	O75380		NDUS6_HUMAN	NDUFS6	124	Homo sapiens	1:Experimental evidence at protein level	NADH dehydrogenase [ubiquinone] iron-sulfur protein 6, mitochondrial	1	0.999	23	23	23	2	2	1	1	1	3	0	0	2	1	1	1	2	2	0	0	0	2	0	2	2	2	1	1	1	3	0	0	2	1	1	1	2	2	0	0
sp|O75381|PEX14_HUMAN	O75381		PEX14_HUMAN	PEX14	377	Homo sapiens	1:Experimental evidence at protein level	Peroxisomal membrane protein PEX14	1	0.999	50	50	50	6	7	6	0	1	1	1	0	1	1	1	2	1	4	1	1	1	4	4	7	6	7	6	0	1	1	1	0	1	1	1	2	1	4	1	1
sp|O75390|CISY_HUMAN	O75390		CISY_HUMAN	CS	466	Homo sapiens	1:Experimental evidence at protein level	Citrate synthase, mitochondrial	1	0.999	53	53	53	1	3	2	1	2	2	6	6	4	1	2	4	3	4	3	1	4	2	0	2	1	3	2	1	2	2	6	6	4	1	2	4	3	4	3	1
sp|O75391|SPAG7_HUMAN	O75391		SPAG7_HUMAN	SPAG7	227	Homo sapiens	1:Experimental evidence at protein level	Sperm-associated antigen 7	1	0.999	34	34	34	0	0	0	2	2	1	3	0	0	0	0	5	2	3	3	2	6	2	1	2	0	0	0	2	2	1	3	0	0	0	0	5	2	3	3	2
sp|O75394|RM33_HUMAN	O75394		RM33_HUMAN	MRPL33	65	Homo sapiens	1:Experimental evidence at protein level	Large ribosomal subunit protein bL33m	0.9999	0.999	5	5	5	0	0	0	0	0	0	0	0	0	1	1	0	0	0	1	1	0	0	0	1	0	0	0	0	0	0	0	0	0	1	1	0	0	0	1	1
sp|O75396|SC22B_HUMAN	O75396		SC22B_HUMAN	SEC22B	215	Homo sapiens	1:Experimental evidence at protein level	Vesicle-trafficking protein SEC22b	1	0.999	99	99	99	2	7	4	5	5	9	8	6	3	1	3	4	13	10	3	1	3	2	6	4	2	7	4	5	5	9	8	6	3	1	3	4	13	10	3	1
sp|O75398|DEAF1_HUMAN	O75398		DEAF1_HUMAN	DEAF1	565	Homo sapiens	1:Experimental evidence at protein level	Deformed epidermal autoregulatory factor 1 homolog	1	0.999	58	58	58	0	0	0	4	1	4	2	0	1	3	3	3	7	9	2	5	7	4	1	2	0	0	0	4	1	4	2	0	1	3	3	3	7	9	2	5
sp|O75400|PR40A_HUMAN	O75400		PR40A_HUMAN	PRPF40A	957	Homo sapiens	1:Experimental evidence at protein level	Pre-mRNA-processing factor 40 homolog A	1	0.999	268	268	268	14	9	12	16	15	14	22	16	19	11	13	12	14	15	10	8	9	13	15	11	14	9	12	16	15	14	22	16	19	11	13	12	14	15	10	8
sp|O75410|TACC1_HUMAN	O75410		TACC1_HUMAN	TACC1	805	Homo sapiens	1:Experimental evidence at protein level	Transforming acidic coiled-coil-containing protein 1	0.9998	0.999	2	2	2	1	0	0	0	0	0	0	0	0	0	0	0	0	0	0	0	0	0	1	0	1	0	0	0	0	0	0	0	0	0	0	0	0	0	0	0
sp|O75419|CDC45_HUMAN	O75419		CDC45_HUMAN	CDC45	566	Homo sapiens	1:Experimental evidence at protein level	Cell division control protein 45 homolog	1	0.999	19	19	19	0	0	0	3	2	5	0	0	1	2	1	0	0	0	2	0	2	0	0	1	0	0	0	3	2	5	0	0	1	2	1	0	0	0	2	0
sp|O75420|GGYF1_HUMAN	O75420		GGYF1_HUMAN	GIGYF1	1035	Homo sapiens	1:Experimental evidence at protein level	GRB10-interacting GYF protein 1	1	0.999	41	41	41	7	8	9	2	1	1	0	0	0	2	0	0	0	1	1	0	0	1	4	4	7	8	9	2	1	1	0	0	0	2	0	0	0	1	1	0
sp|O75427|LRCH4_HUMAN	O75427		LRCH4_HUMAN	LRCH4	683	Homo sapiens	1:Experimental evidence at protein level	Leucine-rich repeat and calponin homology domain-containing protein 4	0.8263	0.9953	1	1	1	0	0	0	0	0	0	0	0	0	0	0	0	0	0	0	0	0	0	0	1	0	0	0	0	0	0	0	0	0	0	0	0	0	0	0	0
sp|O75431|MTX2_HUMAN	O75431		MTX2_HUMAN	MTX2	263	Homo sapiens	1:Experimental evidence at protein level	Metaxin-2	1	0.999	53	53	53	2	3	6	3	1	5	1	0	2	1	3	2	3	5	1	1	2	7	1	4	2	3	6	3	1	5	1	0	2	1	3	2	3	5	1	1
sp|O75436|VP26A_HUMAN	O75436		VP26A_HUMAN	VPS26A	327	Homo sapiens	1:Experimental evidence at protein level	Vacuolar protein sorting-associated protein 26A	0.9193	0.998	1	1	1	0	1	0	0	0	0	0	0	0	0	0	0	0	0	0	0	0	0	0	0	0	1	0	0	0	0	0	0	0	0	0	0	0	0	0	0
sp|O75439|MPPB_HUMAN	O75439		MPPB_HUMAN	PMPCB	489	Homo sapiens	1:Experimental evidence at protein level	Mitochondrial-processing peptidase subunit beta	0.9999	0.999	18	18	18	0	0	1	3	2	0	1	3	2	0	1	1	1	0	1	0	0	1	0	1	0	0	1	3	2	0	1	3	2	0	1	1	1	0	1	0
sp|O75446|SAP30_HUMAN	O75446		SAP30_HUMAN	SAP30	220	Homo sapiens	1:Experimental evidence at protein level	Histone deacetylase complex subunit SAP30	1	0.999	22	22	22	0	1	1	2	1	2	0	0	4	2	1	0	0	0	1	1	0	1	4	1	0	1	1	2	1	2	0	0	4	2	1	0	0	0	1	1
sp|O75448|MED24_HUMAN	O75448		MED24_HUMAN	MED24	989	Homo sapiens	1:Experimental evidence at protein level	Mediator of RNA polymerase II transcription subunit 24	1	0.999	344	344	344	11	6	5	20	17	25	22	18	15	16	12	27	25	25	16	22	17	17	15	13	11	6	5	20	17	25	22	18	15	16	12	27	25	25	16	22
sp|O75449|KTNA1_HUMAN	O75449		KTNA1_HUMAN	KATNA1	491	Homo sapiens	1:Experimental evidence at protein level	Katanin p60 ATPase-containing subunit A1	0.8695	0.9966	3	3	3	0	0	0	0	0	0	1	0	0	0	0	0	1	0	0	1	0	0	0	0	0	0	0	0	0	0	1	0	0	0	0	0	1	0	0	1
sp|O75461|E2F6_HUMAN	O75461		E2F6_HUMAN	E2F6	281	Homo sapiens	1:Experimental evidence at protein level	Transcription factor E2F6	1	0.999	323	323	323	8	6	5	15	16	16	11	11	14	13	17	32	29	25	22	22	25	11	8	17	8	6	5	15	16	16	11	11	14	13	17	32	29	25	22	22
sp|O75467|Z324A_HUMAN	O75467		Z324A_HUMAN	ZNF324	553	Homo sapiens	2:Experimental evidence at transcript level	Zinc finger protein 324A	0.9947	0.999	2	2	2	0	0	0	0	0	0	0	0	0	0	0	0	1	0	0	0	0	0	0	1	0	0	0	0	0	0	0	0	0	0	0	0	1	0	0	0
sp|O75475|PSIP1_HUMAN	O75475		PSIP1_HUMAN	PSIP1	530	Homo sapiens	1:Experimental evidence at protein level	PC4 and SFRS1-interacting protein	1	0.999	123	104	123	1	5	2	8	7	10	10	8	6	3	4	6	7	8	4	6	5	7	6	10	1	2	1	7	5	8	9	8	6	3	3	5	6	7	4	5
sp|O75477|ERLN1_HUMAN	O75477		ERLN1_HUMAN	ERLIN1	348	Homo sapiens	1:Experimental evidence at protein level	Erlin-1	0.9577	0.999	4	4	12	0	0	0	0	0	0	1	1	0	0	0	0	1	0	1	0	0	0	0	0	0	0	0	0	0	0	1	1	0	0	0	0	1	0	1	0
sp|O75478|TAD2A_HUMAN	O75478		TAD2A_HUMAN	TADA2A	443	Homo sapiens	1:Experimental evidence at protein level	Transcriptional adapter 2-alpha	1	0.999	176	176	176	4	4	3	11	9	10	7	11	6	6	6	15	16	15	13	11	10	7	7	5	4	4	3	11	9	10	7	11	6	6	6	15	16	15	13	11
sp|O75486|SUPT3_HUMAN	O75486		SUPT3_HUMAN	SUPT3H	317	Homo sapiens	1:Experimental evidence at protein level	Transcription initiation protein SPT3 homolog	1	0.999	124	124	124	7	2	3	6	4	6	7	8	7	8	10	9	7	5	5	5	6	8	6	5	7	2	3	6	4	6	7	8	7	8	10	9	7	5	5	5
sp|O75487|GPC4_HUMAN	O75487		GPC4_HUMAN	GPC4	556	Homo sapiens	1:Experimental evidence at protein level	Glypican-4	0.9979	0.9975	2	1	2	0	0	0	0	1	0	0	0	0	0	0	0	0	0	0	0	1	0	0	0	0	0	0	0	0	0	0	0	0	0	0	0	0	0	0	0
sp|O75489|NDUS3_HUMAN	O75489		NDUS3_HUMAN	NDUFS3	264	Homo sapiens	1:Experimental evidence at protein level	NADH dehydrogenase [ubiquinone] iron-sulfur protein 3, mitochondrial	1	0.999	108	108	108	6	5	3	8	5	6	7	2	8	3	4	9	8	7	4	3	8	2	6	4	6	5	3	8	5	6	7	2	8	3	4	9	8	7	4	3
sp|O75494|SRS10_HUMAN	O75494		SRS10_HUMAN	SRSF10	262	Homo sapiens	1:Experimental evidence at protein level	Serine/arginine-rich splicing factor 10	1	0.999	71	65	71	6	3	2	2	3	3	8	5	3	5	4	4	1	2	7	3	2	2	3	3	6	3	2	2	3	3	6	3	3	5	3	4	1	2	6	3
sp|O75496|GEMI_HUMAN	O75496		GEMI_HUMAN	GMNN	209	Homo sapiens	1:Experimental evidence at protein level	Geminin	1	0.999	179	179	179	9	7	6	13	12	10	6	4	6	8	4	8	14	9	12	7	8	12	13	11	9	7	6	13	12	10	6	4	6	8	4	8	14	9	12	7
sp|O75506|HSBP1_HUMAN	O75506		HSBP1_HUMAN	HSBP1	76	Homo sapiens	1:Experimental evidence at protein level	Heat shock factor-binding protein 1	0.9999	0.999	22	22	22	3	2	4	1	0	0	0	0	0	0	0	0	0	0	0	0	0	3	5	4	3	2	4	1	0	0	0	0	0	0	0	0	0	0	0	0
sp|O75521|ECI2_HUMAN	O75521		ECI2_HUMAN	ECI2	394	Homo sapiens	1:Experimental evidence at protein level	Enoyl-CoA delta isomerase 2	1	0.999	72	72	72	4	3	7	2	3	5	5	6	2	3	3	2	1	1	4	3	6	3	4	5	4	3	7	2	3	5	5	6	2	3	3	2	1	1	4	3
sp|O75525|KHDR3_HUMAN	O75525		KHDR3_HUMAN	KHDRBS3	346	Homo sapiens	1:Experimental evidence at protein level	KH domain-containing, RNA-binding, signal transduction-associated protein 3	0.9571	0.999	1	1	1	0	0	1	0	0	0	0	0	0	0	0	0	0	0	0	0	0	0	0	0	0	0	1	0	0	0	0	0	0	0	0	0	0	0	0	0
sp|O75528|TADA3_HUMAN	O75528		TADA3_HUMAN	TADA3	432	Homo sapiens	1:Experimental evidence at protein level	Transcriptional adapter 3	1	0.999	274	274	274	9	8	12	20	17	19	10	8	12	10	9	20	21	14	13	11	11	17	16	17	9	8	12	20	17	19	10	8	12	10	9	20	21	14	13	11
sp|O75529|TAF5L_HUMAN	O75529		TAF5L_HUMAN	TAF5L	589	Homo sapiens	1:Experimental evidence at protein level	TAF5-like RNA polymerase II p300/CBP-associated factor-associated factor 65 kDa subunit 5L	1	0.999	172	172	172	4	1	4	9	12	9	10	8	9	12	8	12	15	11	14	11	11	4	4	4	4	1	4	9	12	9	10	8	9	12	8	12	15	11	14	11
sp|O75530|EED_HUMAN	O75530		EED_HUMAN	EED	441	Homo sapiens	1:Experimental evidence at protein level	Polycomb protein EED	1	0.999	61	61	61	2	0	0	3	5	2	5	1	5	2	1	9	6	4	1	2	3	5	2	3	2	0	0	3	5	2	5	1	5	2	1	9	6	4	1	2
sp|O75531|BAF_HUMAN	O75531		BAF_HUMAN	BANF1	89	Homo sapiens	1:Experimental evidence at protein level	Barrier-to-autointegration factor	0.9999	0.999	16	16	16	0	1	0	0	0	0	1	2	1	2	0	2	2	0	3	0	2	0	0	0	0	1	0	0	0	0	1	2	1	2	0	2	2	0	3	0
sp|O75533|SF3B1_HUMAN	O75533		SF3B1_HUMAN	SF3B1	1304	Homo sapiens	1:Experimental evidence at protein level	Splicing factor 3B subunit 1	1	0.999	1365	1365	1365	73	73	77	81	63	75	65	60	61	67	66	73	77	83	59	45	56	65	72	74	73	73	77	81	63	75	65	60	61	67	66	73	77	83	59	45
sp|O75534|CSDE1_HUMAN	O75534		CSDE1_HUMAN	CSDE1	798	Homo sapiens	1:Experimental evidence at protein level	Cold shock domain-containing protein E1	1	0.999	268	268	268	36	34	40	8	5	5	6	5	4	1	4	11	14	10	5	1	2	28	24	25	36	34	40	8	5	5	6	5	4	1	4	11	14	10	5	1
sp|O75554|WBP4_HUMAN	O75554		WBP4_HUMAN	WBP4	376	Homo sapiens	1:Experimental evidence at protein level	WW domain-binding protein 4	0.948	0.9988	3	3	3	0	0	0	0	0	0	2	0	0	0	0	0	1	0	0	0	0	0	0	0	0	0	0	0	0	0	2	0	0	0	0	0	1	0	0	0
sp|O75569|PRKRA_HUMAN	O75569		PRKRA_HUMAN	PRKRA	313	Homo sapiens	1:Experimental evidence at protein level	Interferon-inducible double-stranded RNA-dependent protein kinase activator A	1	0.999	56	56	56	0	2	2	8	4	6	0	0	3	2	1	5	3	3	4	1	1	4	2	5	0	2	2	8	4	6	0	0	3	2	1	5	3	3	4	1
sp|O75582|KS6A5_HUMAN	O75582		KS6A5_HUMAN	RPS6KA5	802	Homo sapiens	1:Experimental evidence at protein level	Ribosomal protein S6 kinase alpha-5	1	0.999	9	9	9	0	0	0	1	2	1	0	0	1	0	0	0	0	0	1	0	1	0	1	1	0	0	0	1	2	1	0	0	1	0	0	0	0	0	1	0
sp|O75586|MED6_HUMAN	O75586		MED6_HUMAN	MED6	246	Homo sapiens	1:Experimental evidence at protein level	Mediator of RNA polymerase II transcription subunit 6	1	0.999	54	54	54	0	1	0	7	3	5	2	2	1	3	0	3	4	4	3	5	1	3	3	4	0	1	0	7	3	5	2	2	1	3	0	3	4	4	3	5
sp|O75592|MYCB2_HUMAN	O75592		MYCB2_HUMAN	MYCBP2	4678	Homo sapiens	1:Experimental evidence at protein level	E3 ubiquitin-protein ligase MYCBP2	1	0.999	44	44	44	5	7	2	1	1	3	2	0	0	2	0	5	4	2	3	0	0	1	2	4	5	7	2	1	1	3	2	0	0	2	0	5	4	2	3	0
sp|O75600|KBL_HUMAN	O75600		KBL_HUMAN	GCAT	419	Homo sapiens	1:Experimental evidence at protein level	2-amino-3-ketobutyrate coenzyme A ligase, mitochondrial	1	0.999	22	22	22	0	1	2	0	0	1	0	0	0	0	0	0	2	1	2	5	4	0	2	2	0	1	2	0	0	1	0	0	0	0	0	0	2	1	2	5
sp|O75607|NPM3_HUMAN	O75607		NPM3_HUMAN	NPM3	178	Homo sapiens	1:Experimental evidence at protein level	Nucleoplasmin-3	1	0.999	158	158	158	7	11	7	12	9	14	5	6	7	7	5	5	11	8	4	6	7	8	8	11	7	11	7	12	9	14	5	6	7	7	5	5	11	8	4	6
sp|O75616|ERAL1_HUMAN	O75616		ERAL1_HUMAN	ERAL1	437	Homo sapiens	1:Experimental evidence at protein level	GTPase Era, mitochondrial	1	0.999	24	24	24	1	2	1	2	2	2	0	0	1	1	3	0	0	1	2	1	0	3	0	2	1	2	1	2	2	2	0	0	1	1	3	0	0	1	2	1
sp|O75643|U520_HUMAN	O75643		U520_HUMAN	SNRNP200	2136	Homo sapiens	1:Experimental evidence at protein level	U5 small nuclear ribonucleoprotein 200 kDa helicase	1	0.999	1836	1836	1836	107	109	100	100	101	111	99	76	81	72	65	90	114	96	92	57	78	96	96	96	107	109	100	100	101	111	99	76	81	72	65	90	114	96	92	57
sp|O75663|TIPRL_HUMAN	O75663		TIPRL_HUMAN	TIPRL	272	Homo sapiens	1:Experimental evidence at protein level	TIP41-like protein	1	0.999	249	249	249	21	19	21	12	12	13	7	7	5	5	7	11	15	9	10	6	5	21	21	22	21	19	21	12	12	13	7	7	5	5	7	11	15	9	10	6
sp|O75665|OFD1_HUMAN	O75665		OFD1_HUMAN	OFD1	1012	Homo sapiens	1:Experimental evidence at protein level	Centriole and centriolar satellite protein OFD1	1	0.999	74	74	74	14	14	13	1	3	1	0	0	0	0	0	1	0	0	0	0	0	9	12	6	14	14	13	1	3	1	0	0	0	0	0	1	0	0	0	0
sp|O75683|SURF6_HUMAN	O75683		SURF6_HUMAN	SURF6	361	Homo sapiens	1:Experimental evidence at protein level	Surfeit locus protein 6	0.8783	0.9969	1	1	1	0	0	0	0	0	0	0	0	0	0	0	0	0	0	0	0	1	0	0	0	0	0	0	0	0	0	0	0	0	0	0	0	0	0	0	0
sp|O75691|UTP20_HUMAN	O75691		UTP20_HUMAN	UTP20	2785	Homo sapiens	1:Experimental evidence at protein level	Small subunit processome component 20 homolog	1	0.999	57	57	57	1	3	3	3	5	6	0	0	7	4	4	1	0	0	4	0	4	6	1	5	1	3	3	3	5	6	0	0	7	4	4	1	0	0	4	0
sp|O75694|NU155_HUMAN	O75694		NU155_HUMAN	NUP155	1391	Homo sapiens	1:Experimental evidence at protein level	Nuclear pore complex protein Nup155	1	0.999	139	139	139	10	7	14	4	6	5	7	1	8	5	10	2	7	5	9	8	11	6	5	9	10	7	14	4	6	5	7	1	8	5	10	2	7	5	9	8
sp|O75717|WDHD1_HUMAN	O75717		WDHD1_HUMAN	WDHD1	1129	Homo sapiens	1:Experimental evidence at protein level	WD repeat and HMG-box DNA-binding protein 1	1	0.999	283	283	283	20	31	21	20	21	18	5	4	2	7	2	9	12	11	11	10	10	27	21	21	20	31	21	20	21	18	5	4	2	7	2	9	12	11	11	10
sp|O75718|CRTAP_HUMAN	O75718		CRTAP_HUMAN	CRTAP	401	Homo sapiens	1:Experimental evidence at protein level	Cartilage-associated protein	0.9978	0.9986	5	5	5	0	0	0	0	0	1	0	0	1	0	0	1	1	1	0	0	0	0	0	0	0	0	0	0	0	1	0	0	1	0	0	1	1	1	0	0
sp|O75746|S2512_HUMAN	O75746		S2512_HUMAN	SLC25A12	678	Homo sapiens	1:Experimental evidence at protein level	Electrogenic aspartate/glutamate antiporter SLC25A12, mitochondrial	1	0.999	14	14	92	2	0	1	1	1	0	0	0	2	0	1	0	1	1	1	0	1	1	0	1	2	0	1	1	1	0	0	0	2	0	1	0	1	1	1	0
sp|O75787|RENR_HUMAN	O75787		RENR_HUMAN	ATP6AP2	350	Homo sapiens	1:Experimental evidence at protein level	Renin receptor	0.9999	0.999	13	13	13	1	3	1	2	0	2	0	0	0	0	0	0	0	0	0	0	0	0	4	0	1	3	1	2	0	2	0	0	0	0	0	0	0	0	0	0
sp|O75792|RNH2A_HUMAN	O75792		RNH2A_HUMAN	RNASEH2A	299	Homo sapiens	1:Experimental evidence at protein level	Ribonuclease H2 subunit A	1	0.999	21	21	21	6	0	3	1	2	0	0	0	0	1	0	0	0	0	0	0	0	2	2	4	6	0	3	1	2	0	0	0	0	1	0	0	0	0	0	0
sp|O75794|CD123_HUMAN	O75794		CD123_HUMAN	CDC123	336	Homo sapiens	1:Experimental evidence at protein level	Cell division cycle protein 123 homolog	1	0.999	79	79	79	4	6	2	3	7	3	2	1	6	5	5	2	6	3	5	6	7	3	1	2	4	6	2	3	7	3	2	1	6	5	5	2	6	3	5	6
sp|O75817|POP7_HUMAN	O75817		POP7_HUMAN	POP7	140	Homo sapiens	1:Experimental evidence at protein level	Ribonuclease P protein subunit p20	1	0.999	45	45	45	7	4	8	1	1	3	0	2	2	0	0	1	0	0	0	0	0	4	5	7	7	4	8	1	1	3	0	2	2	0	0	1	0	0	0	0
sp|O75818|RPP40_HUMAN	O75818		RPP40_HUMAN	RPP40	363	Homo sapiens	1:Experimental evidence at protein level	Ribonuclease P protein subunit p40	1	0.999	55	55	55	1	4	4	5	5	7	0	1	1	3	1	1	2	3	1	1	1	3	5	6	1	4	4	5	5	7	0	1	1	3	1	1	2	3	1	1
sp|O75820|ZN189_HUMAN	O75820		ZN189_HUMAN	ZNF189	626	Homo sapiens	1:Experimental evidence at protein level	Zinc finger protein 189	0.9236	0.9981	1	1	28	0	0	0	1	0	0	0	0	0	0	0	0	0	0	0	0	0	0	0	0	0	0	0	1	0	0	0	0	0	0	0	0	0	0	0	0
sp|O75821|EIF3G_HUMAN	O75821		EIF3G_HUMAN	EIF3G	320	Homo sapiens	1:Experimental evidence at protein level	Eukaryotic translation initiation factor 3 subunit G	1	0.999	275	275	275	13	21	19	12	15	12	16	9	14	20	13	10	12	7	16	15	16	12	10	13	13	21	19	12	15	12	16	9	14	20	13	10	12	7	16	15
sp|O75822|EIF3J_HUMAN	O75822		EIF3J_HUMAN	EIF3J	258	Homo sapiens	1:Experimental evidence at protein level	Eukaryotic translation initiation factor 3 subunit J	1	0.999	17	17	17	3	3	4	0	0	0	2	3	0	0	0	1	0	1	0	0	0	0	0	0	3	3	4	0	0	0	2	3	0	0	0	1	0	1	0	0
sp|O75828|CBR3_HUMAN	O75828		CBR3_HUMAN	CBR3	277	Homo sapiens	1:Experimental evidence at protein level	Carbonyl reductase [NADPH] 3	0.9458	0.9921	1	1	57	0	0	1	0	0	0	0	0	0	0	0	0	0	0	0	0	0	0	0	0	0	0	1	0	0	0	0	0	0	0	0	0	0	0	0	0
sp|O75832|PSD10_HUMAN	O75832		PSD10_HUMAN	PSMD10	226	Homo sapiens	1:Experimental evidence at protein level	26S proteasome non-ATPase regulatory subunit 10	1	0.999	7	7	7	0	2	5	0	0	0	0	0	0	0	0	0	0	0	0	0	0	0	0	0	0	2	5	0	0	0	0	0	0	0	0	0	0	0	0	0
sp|O75843|AP1G2_HUMAN	O75843		AP1G2_HUMAN	AP1G2	785	Homo sapiens	1:Experimental evidence at protein level	AP-1 complex subunit gamma-like 2	0.9984	0.9931	2	2	2	0	0	0	0	0	0	0	0	1	0	0	0	0	0	0	0	0	0	0	1	0	0	0	0	0	0	0	0	1	0	0	0	0	0	0	0
sp|O75844|FACE1_HUMAN	O75844		FACE1_HUMAN	ZMPSTE24	475	Homo sapiens	1:Experimental evidence at protein level	CAAX prenyl protease 1 homolog	1	0.999	14	14	14	0	1	0	2	1	3	0	0	1	0	0	1	1	1	0	0	0	0	2	1	0	1	0	2	1	3	0	0	1	0	0	1	1	1	0	0
sp|O75865|TPC6A_HUMAN	O75865		TPC6A_HUMAN	TRAPPC6A	159	Homo sapiens	1:Experimental evidence at protein level	Trafficking protein particle complex subunit 6A	0.9575	0.999	1	1	1	0	1	0	0	0	0	0	0	0	0	0	0	0	0	0	0	0	0	0	0	0	1	0	0	0	0	0	0	0	0	0	0	0	0	0	0
sp|O75874|IDHC_HUMAN	O75874		IDHC_HUMAN	IDH1	414	Homo sapiens	1:Experimental evidence at protein level	Isocitrate dehydrogenase [NADP] cytoplasmic	1	0.999	12	12	12	2	3	4	1	0	0	0	0	0	0	0	0	0	0	0	0	0	1	1	0	2	3	4	1	0	0	0	0	0	0	0	0	0	0	0	0
sp|O75884|RBBP9_HUMAN	O75884		RBBP9_HUMAN	RBBP9	186	Homo sapiens	1:Experimental evidence at protein level	Serine hydrolase RBBP9	1	0.999	13	13	13	2	1	2	0	0	1	0	1	0	0	0	0	0	0	0	0	0	2	2	2	2	1	2	0	0	1	0	1	0	0	0	0	0	0	0	0
sp|O75886|STAM2_HUMAN	O75886		STAM2_HUMAN	STAM2	525	Homo sapiens	1:Experimental evidence at protein level	Signal transducing adapter molecule 2	1	0.999	4	4	6	2	0	0	0	0	0	0	0	2	0	0	0	0	0	0	0	0	0	0	0	2	0	0	0	0	0	0	0	2	0	0	0	0	0	0	0
sp|O75896|TUSC2_HUMAN	O75896		TUSC2_HUMAN	TUSC2	110	Homo sapiens	1:Experimental evidence at protein level	Tumor suppressor candidate 2	0.9999	0.999	12	12	12	1	5	4	1	1	0	0	0	0	0	0	0	0	0	0	0	0	0	0	0	1	5	4	1	1	0	0	0	0	0	0	0	0	0	0	0
sp|O75909|CCNK_HUMAN	O75909		CCNK_HUMAN	CCNK	580	Homo sapiens	1:Experimental evidence at protein level	Cyclin-K	1	0.999	220	220	220	11	11	19	13	13	13	10	9	7	11	6	8	13	10	12	8	11	12	9	14	11	11	19	13	13	13	10	9	7	11	6	8	13	10	12	8
sp|O75915|PRAF3_HUMAN	O75915		PRAF3_HUMAN	ARL6IP5	188	Homo sapiens	1:Experimental evidence at protein level	PRA1 family protein 3	0.9999	0.999	1	1	1	0	0	0	0	0	0	0	0	0	0	0	0	1	0	0	0	0	0	0	0	0	0	0	0	0	0	0	0	0	0	0	0	1	0	0	0
sp|O75925|PIAS1_HUMAN	O75925		PIAS1_HUMAN	PIAS1	651	Homo sapiens	1:Experimental evidence at protein level	E3 SUMO-protein ligase PIAS1	1	0.999	637	594	637	4	4	4	39	35	37	36	30	29	22	21	39	47	45	39	34	34	50	43	45	2	2	3	38	34	35	34	29	27	20	19	37	45	41	36	31
sp|O75928|PIAS2_HUMAN	O75928		PIAS2_HUMAN	PIAS2	621	Homo sapiens	1:Experimental evidence at protein level	E3 SUMO-protein ligase PIAS2	1	0.999	132	99	175	1	0	2	6	6	6	3	6	2	3	2	12	10	11	7	9	11	11	14	10	1	0	2	4	4	3	2	5	1	2	1	9	8	8	5	8
sp|O75934|SPF27_HUMAN	O75934		SPF27_HUMAN	BCAS2	225	Homo sapiens	1:Experimental evidence at protein level	Pre-mRNA-splicing factor SPF27	1	0.999	191	191	191	10	6	14	10	13	11	10	6	10	10	8	11	11	8	9	5	6	13	9	11	10	6	14	10	13	11	10	6	10	10	8	11	11	8	9	5
sp|O75937|DNJC8_HUMAN	O75937		DNJC8_HUMAN	DNAJC8	253	Homo sapiens	1:Experimental evidence at protein level	DnaJ homolog subfamily C member 8	1	0.999	122	122	122	2	5	8	8	9	10	9	7	2	1	1	7	13	9	5	1	4	6	8	7	2	5	8	8	9	10	9	7	2	1	1	7	13	9	5	1
sp|O75940|SPF30_HUMAN	O75940		SPF30_HUMAN	SMNDC1	238	Homo sapiens	1:Experimental evidence at protein level	Survival of motor neuron-related-splicing factor 30	1	0.999	28	28	28	0	0	0	2	1	1	4	1	3	2	2	1	2	0	2	1	2	2	1	1	0	0	0	2	1	1	4	1	3	2	2	1	2	0	2	1
sp|O75947|ATP5H_HUMAN	O75947		ATP5H_HUMAN	ATP5PD	161	Homo sapiens	1:Experimental evidence at protein level	ATP synthase subunit d, mitochondrial	1	0.999	80	80	80	1	3	3	7	7	10	3	2	4	1	4	2	8	11	3	0	4	1	3	3	1	3	3	7	7	10	3	2	4	1	4	2	8	11	3	0
sp|O75955|FLOT1_HUMAN	O75955		FLOT1_HUMAN	FLOT1	427	Homo sapiens	1:Experimental evidence at protein level	Flotillin-1	1	0.999	14	14	14	0	1	1	2	2	1	2	0	0	0	0	0	0	1	0	0	0	1	1	2	0	1	1	2	2	1	2	0	0	0	0	0	0	1	0	0
sp|O75962|TRIO_HUMAN	O75962		TRIO_HUMAN	TRIO	3097	Homo sapiens	1:Experimental evidence at protein level	Triple functional domain protein	1	0.999	18	14	18	7	3	4	1	0	0	2	0	0	0	0	0	0	0	0	0	0	0	0	1	6	3	3	0	0	0	1	0	0	0	0	0	0	0	0	0
sp|O75964|ATP5L_HUMAN	O75964		ATP5L_HUMAN	ATP5MG	103	Homo sapiens	1:Experimental evidence at protein level	ATP synthase subunit g, mitochondrial	1	0.999	60	60	60	1	1	2	1	3	4	3	4	6	5	2	3	5	3	3	3	3	4	1	3	1	1	2	1	3	4	3	4	6	5	2	3	5	3	3	3
sp|O75970|MPDZ_HUMAN	O75970		MPDZ_HUMAN	MPDZ	2070	Homo sapiens	1:Experimental evidence at protein level	Multiple PDZ domain protein	1	0.999	13	13	13	5	4	4	0	0	0	0	0	0	0	0	0	0	0	0	0	0	0	0	0	5	4	4	0	0	0	0	0	0	0	0	0	0	0	0	0
sp|O75971|SNPC5_HUMAN	O75971		SNPC5_HUMAN	SNAPC5	98	Homo sapiens	1:Experimental evidence at protein level	snRNA-activating protein complex subunit 5	0.9577	0.999	2	2	2	0	0	0	0	0	0	0	0	0	0	0	0	0	0	0	0	0	1	1	0	0	0	0	0	0	0	0	0	0	0	0	0	0	0	0	0
sp|O75976|CBPD_HUMAN	O75976		CBPD_HUMAN	CPD	1380	Homo sapiens	1:Experimental evidence at protein level	Carboxypeptidase D	1	0.999	16	16	16	2	3	5	1	0	2	0	0	0	1	0	0	0	0	0	0	0	1	0	1	2	3	5	1	0	2	0	0	0	1	0	0	0	0	0	0
sp|O76003|GLRX3_HUMAN	O76003		GLRX3_HUMAN	GLRX3	335	Homo sapiens	1:Experimental evidence at protein level	Glutaredoxin-3	1	0.999	52	52	52	2	5	5	3	5	2	5	5	0	0	0	5	2	2	0	1	1	2	2	5	2	5	5	3	5	2	5	5	0	0	0	5	2	2	0	1
sp|O76009|KT33A_HUMAN	O76009		KT33A_HUMAN	KRT33A	404	Homo sapiens	2:Experimental evidence at transcript level	Keratin, type I cuticular Ha3-I	0.9995	0.999	5	0	5	0	0	0	0	0	0	0	1	0	0	3	1	0	0	0	0	0	0	0	0	0	0	0	0	0	0	0	0	0	0	0	0	0	0	0	0
sp|O76013|KRT36_HUMAN	O76013		KRT36_HUMAN	KRT36	467	Homo sapiens	1:Experimental evidence at protein level	Keratin, type I cuticular Ha6	1	0.999	0	0	0	0	0	0	0	0	0	0	0	0	0	0	0	0	0	0	0	0	0	0	0	0	0	0	0	0	0	0	0	0	0	0	0	0	0	0	0
sp|O76021|RL1D1_HUMAN	O76021		RL1D1_HUMAN	RSL1D1	490	Homo sapiens	1:Experimental evidence at protein level	Ribosomal L1 domain-containing protein 1	1	0.999	664	664	664	26	27	29	38	38	42	35	22	33	37	20	42	37	47	28	23	29	34	34	43	26	27	29	38	38	42	35	22	33	37	20	42	37	47	28	23
sp|O76024|WFS1_HUMAN	O76024		WFS1_HUMAN	WFS1	890	Homo sapiens	1:Experimental evidence at protein level	Wolframin	0.9942	0.9985	4	4	4	0	1	0	0	0	0	1	0	0	0	0	1	0	0	0	0	1	0	0	0	0	1	0	0	0	0	1	0	0	0	0	1	0	0	0	0
sp|O76031|CLPX_HUMAN	O76031		CLPX_HUMAN	CLPX	633	Homo sapiens	1:Experimental evidence at protein level	ATP-dependent Clp protease ATP-binding subunit clpX-like, mitochondrial	1	0.999	123	123	123	4	5	4	8	7	8	5	6	12	8	9	5	7	4	5	7	6	5	3	5	4	5	4	8	7	8	5	6	12	8	9	5	7	4	5	7
sp|O76062|ERG24_HUMAN	O76062		ERG24_HUMAN	TM7SF2	418	Homo sapiens	1:Experimental evidence at protein level	Delta(14)-sterol reductase TM7SF2	1	0.999	12	12	12	0	0	1	3	0	1	1	0	0	0	0	2	2	1	0	0	1	0	0	0	0	0	1	3	0	1	1	0	0	0	0	2	2	1	0	0
sp|O76071|CIAO1_HUMAN	O76071		CIAO1_HUMAN	CIAO1	339	Homo sapiens	1:Experimental evidence at protein level	Probable cytosolic iron-sulfur protein assembly protein CIAO1	1	0.999	13	13	13	1	0	0	2	2	1	0	0	1	2	1	0	0	0	1	1	0	0	1	0	1	0	0	2	2	1	0	0	1	2	1	0	0	0	1	1
sp|O76080|ZFAN5_HUMAN	O76080		ZFAN5_HUMAN	ZFAND5	213	Homo sapiens	1:Experimental evidence at protein level	AN1-type zinc finger protein 5	0.8412	0.9957	2	2	2	0	0	0	1	0	0	0	0	0	0	0	0	0	0	0	0	0	0	0	1	0	0	0	1	0	0	0	0	0	0	0	0	0	0	0	0
sp|O76094|SRP72_HUMAN	O76094		SRP72_HUMAN	SRP72	671	Homo sapiens	1:Experimental evidence at protein level	Signal recognition particle subunit SRP72	1	0.999	450	450	450	18	23	24	28	25	27	12	9	31	26	16	15	22	24	27	17	25	27	24	30	18	23	24	28	25	27	12	9	31	26	16	15	22	24	27	17
sp|O77727|K1C15_SHEEP	O77727		K1C15_SHEEP	KRT15	453	Ovis aries	2:Experimental evidence at transcript level	Keratin, type I cytoskeletal 15	0.9993	0.999	44	5	263	2	2	2	2	1	1	2	2	3	3	1	1	2	6	1	2	3	5	2	1	0	0	0	0	0	0	0	1	0	0	0	0	1	1	0	0
sp|O94760|DDAH1_HUMAN	O94760		DDAH1_HUMAN	DDAH1	285	Homo sapiens	1:Experimental evidence at protein level	N(G),N(G)-dimethylarginine dimethylaminohydrolase 1	0.9984	0.999	2	2	2	0	1	0	0	0	0	0	1	0	0	0	0	0	0	0	0	0	0	0	0	0	1	0	0	0	0	0	1	0	0	0	0	0	0	0	0
sp|O94761|RECQ4_HUMAN	O94761		RECQ4_HUMAN	RECQL4	1208	Homo sapiens	1:Experimental evidence at protein level	ATP-dependent DNA helicase Q4	1	0.999	7	7	7	0	0	1	3	0	1	0	0	1	0	0	0	0	0	0	0	0	0	0	1	0	0	1	3	0	1	0	0	1	0	0	0	0	0	0	0
sp|O94762|RECQ5_HUMAN	O94762		RECQ5_HUMAN	RECQL5	991	Homo sapiens	1:Experimental evidence at protein level	ATP-dependent DNA helicase Q5	1	0.999	7	7	7	0	0	0	2	1	2	0	0	0	0	0	0	0	0	0	0	0	1	1	0	0	0	0	2	1	2	0	0	0	0	0	0	0	0	0	0
sp|O94763|RMP_HUMAN	O94763		RMP_HUMAN	URI1	535	Homo sapiens	1:Experimental evidence at protein level	Unconventional prefoldin RPB5 interactor 1	1	0.999	239	239	239	23	21	27	4	7	3	5	5	1	4	2	9	17	17	10	8	9	21	24	22	23	21	27	4	7	3	5	5	1	4	2	9	17	17	10	8
sp|O94776|MTA2_HUMAN	O94776		MTA2_HUMAN	MTA2	668	Homo sapiens	1:Experimental evidence at protein level	Metastasis-associated protein MTA2	1	0.999	1415	1360	1485	35	29	29	82	78	75	63	60	57	63	48	71	84	76	80	72	84	105	105	119	35	28	29	79	74	73	61	59	56	61	47	68	82	74	78	69
sp|O94782|UBP1_HUMAN	O94782		UBP1_HUMAN	USP1	785	Homo sapiens	1:Experimental evidence at protein level	Ubiquitin carboxyl-terminal hydrolase 1	1	0.999	11	11	11	2	1	1	1	0	0	1	0	1	0	0	0	2	0	0	0	1	0	0	1	2	1	1	1	0	0	1	0	1	0	0	0	2	0	0	0
sp|O94788|AL1A2_HUMAN	O94788		AL1A2_HUMAN	ALDH1A2	518	Homo sapiens	1:Experimental evidence at protein level	Retinal dehydrogenase 2	1	0.999	47	47	47	4	5	6	2	3	0	3	3	0	0	0	2	3	2	0	0	0	4	6	4	4	5	6	2	3	0	3	3	0	0	0	2	3	2	0	0
sp|O94804|STK10_HUMAN	O94804		STK10_HUMAN	STK10	968	Homo sapiens	1:Experimental evidence at protein level	Serine/threonine-protein kinase 10	0.9953	0.991	2	2	12	1	1	0	0	0	0	0	0	0	0	0	0	0	0	0	0	0	0	0	0	1	1	0	0	0	0	0	0	0	0	0	0	0	0	0	0
sp|O94813|SLIT2_HUMAN	O94813		SLIT2_HUMAN	SLIT2	1529	Homo sapiens	1:Experimental evidence at protein level	Slit homolog 2 protein	1	0.999	26	26	26	0	0	0	0	1	0	4	0	0	0	0	4	8	6	0	0	0	0	1	2	0	0	0	0	1	0	4	0	0	0	0	4	8	6	0	0
sp|O94817|ATG12_HUMAN	O94817		ATG12_HUMAN	ATG12	140	Homo sapiens	1:Experimental evidence at protein level	Ubiquitin-like protein ATG12	0.9576	0.999	1	1	1	1	0	0	0	0	0	0	0	0	0	0	0	0	0	0	0	0	0	0	0	1	0	0	0	0	0	0	0	0	0	0	0	0	0	0	0
sp|O94818|NOL4_HUMAN	O94818		NOL4_HUMAN	NOL4	638	Homo sapiens	1:Experimental evidence at protein level	Nucleolar protein 4	1	0.999	67	54	67	0	0	0	4	10	5	3	4	2	3	5	4	4	2	5	3	4	4	2	3	0	0	0	4	9	5	2	3	1	1	4	3	3	2	3	2
sp|O94822|LTN1_HUMAN	O94822		LTN1_HUMAN	LTN1	1766	Homo sapiens	1:Experimental evidence at protein level	E3 ubiquitin-protein ligase listerin	1	0.999	221	221	221	18	14	12	15	15	13	4	1	17	14	6	9	11	6	15	11	9	9	10	12	18	14	12	15	15	13	4	1	17	14	6	9	11	6	15	11
sp|O94826|TOM70_HUMAN	O94826		TOM70_HUMAN	TOMM70	608	Homo sapiens	1:Experimental evidence at protein level	Mitochondrial import receptor subunit TOM70	1	0.999	12	12	12	0	0	0	1	3	1	1	1	1	1	0	0	0	1	0	0	0	1	0	1	0	0	0	1	3	1	1	1	1	1	0	0	0	1	0	0
sp|O94830|DDHD2_HUMAN	O94830		DDHD2_HUMAN	DDHD2	711	Homo sapiens	1:Experimental evidence at protein level	Phospholipase DDHD2	1	0.999	22	22	22	5	5	1	0	0	0	0	0	0	0	0	0	0	0	0	0	0	4	3	4	5	5	1	0	0	0	0	0	0	0	0	0	0	0	0	0
sp|O94832|MYO1D_HUMAN	O94832		MYO1D_HUMAN	MYO1D	1006	Homo sapiens	1:Experimental evidence at protein level	Unconventional myosin-Id	1	0.999	6	6	6	0	1	0	0	0	0	0	0	0	0	0	1	1	0	1	0	0	0	0	2	0	1	0	0	0	0	0	0	0	0	0	1	1	0	1	0
sp|O94842|TOX4_HUMAN	O94842		TOX4_HUMAN	TOX4	621	Homo sapiens	1:Experimental evidence at protein level	TOX high mobility group box family member 4	1	0.999	309	180	309	13	9	9	11	14	16	18	11	17	14	12	25	22	25	16	18	18	15	13	13	8	6	5	5	6	6	12	5	8	7	6	17	14	16	10	11
sp|O94855|SC24D_HUMAN	O94855		SC24D_HUMAN	SEC24D	1032	Homo sapiens	1:Experimental evidence at protein level	Protein transport protein Sec24D	0.8385	0.9957	0	0	0	0	0	0	0	0	0	0	0	0	0	0	0	0	0	0	0	0	0	0	0	0	0	0	0	0	0	0	0	0	0	0	0	0	0	0	0
sp|O94864|ST65G_HUMAN	O94864		ST65G_HUMAN	SUPT7L	414	Homo sapiens	1:Experimental evidence at protein level	STAGA complex 65 subunit gamma	1	0.999	101	101	101	1	1	2	7	6	5	6	8	4	3	7	7	8	9	8	4	5	4	3	3	1	1	2	7	6	5	6	8	4	3	7	7	8	9	8	4
sp|O94868|FCSD2_HUMAN	O94868		FCSD2_HUMAN	FCHSD2	740	Homo sapiens	1:Experimental evidence at protein level	F-BAR and double SH3 domains protein 2	0.9999	0.999	8	8	8	3	2	2	0	0	0	0	0	0	0	0	0	0	0	0	0	0	1	0	0	3	2	2	0	0	0	0	0	0	0	0	0	0	0	0	0
sp|O94874|UFL1_HUMAN	O94874		UFL1_HUMAN	UFL1	794	Homo sapiens	1:Experimental evidence at protein level	E3 UFM1-protein ligase 1	1	0.999	14	14	14	1	1	2	1	3	2	0	0	0	0	1	0	0	0	0	0	0	1	1	1	1	1	2	1	3	2	0	0	0	0	1	0	0	0	0	0
sp|O94880|PHF14_HUMAN	O94880		PHF14_HUMAN	PHF14	948	Homo sapiens	1:Experimental evidence at protein level	PHD finger protein 14	0.9577	0.999	4	4	4	0	0	0	1	0	0	0	0	0	0	0	0	0	0	1	0	0	0	1	1	0	0	0	1	0	0	0	0	0	0	0	0	0	0	1	0
sp|O94885|SASH1_HUMAN	O94885		SASH1_HUMAN	SASH1	1247	Homo sapiens	1:Experimental evidence at protein level	SAM and SH3 domain-containing protein 1	0.9574	0.999	1	1	1	1	0	0	0	0	0	0	0	0	0	0	0	0	0	0	0	0	0	0	0	1	0	0	0	0	0	0	0	0	0	0	0	0	0	0	0
sp|O94888|UBXN7_HUMAN	O94888		UBXN7_HUMAN	UBXN7	489	Homo sapiens	1:Experimental evidence at protein level	UBX domain-containing protein 7	1	0.999	250	250	250	12	24	20	24	16	13	7	2	5	7	3	7	8	8	7	7	4	21	33	22	12	24	20	24	16	13	7	2	5	7	3	7	8	8	7	7
sp|O94901|SUN1_HUMAN	O94901		SUN1_HUMAN	SUN1	785	Homo sapiens	1:Experimental evidence at protein level	SUN domain-containing protein 1	0.9577	0.999	2	2	2	0	0	0	0	1	0	0	0	0	0	1	0	0	0	0	0	0	0	0	0	0	0	0	0	1	0	0	0	0	0	1	0	0	0	0	0
sp|O94903|PLPHP_HUMAN	O94903		PLPHP_HUMAN	PLPBP	275	Homo sapiens	1:Experimental evidence at protein level	Pyridoxal phosphate homeostasis protein	0.9999	0.999	6	6	6	0	2	2	0	0	0	0	0	0	0	1	0	0	0	0	0	1	0	0	0	0	2	2	0	0	0	0	0	0	0	1	0	0	0	0	0
sp|O94905|ERLN2_HUMAN	O94905		ERLN2_HUMAN	ERLIN2	339	Homo sapiens	1:Experimental evidence at protein level	Erlin-2	1	0.999	69	61	69	1	4	1	1	2	3	11	10	4	5	3	6	6	5	0	2	0	2	0	3	1	4	1	1	2	3	11	10	2	2	2	5	6	5	0	1
sp|O94906|PRP6_HUMAN	O94906		PRP6_HUMAN	PRPF6	941	Homo sapiens	1:Experimental evidence at protein level	Pre-mRNA-processing factor 6	1	0.999	300	300	300	16	8	16	20	13	19	19	15	13	14	12	16	22	15	16	11	13	16	8	18	16	8	16	20	13	19	19	15	13	14	12	16	22	15	16	11
sp|O94913|PCF11_HUMAN	O94913		PCF11_HUMAN	PCF11	1555	Homo sapiens	1:Experimental evidence at protein level	Pre-mRNA cleavage complex 2 protein Pcf11	1	0.999	786	786	786	42	41	41	41	37	38	54	41	36	45	33	43	39	51	31	26	31	35	40	41	42	41	41	41	37	38	54	41	36	45	33	43	39	51	31	26
sp|O94915|FRYL_HUMAN	O94915		FRYL_HUMAN	FRYL	3013	Homo sapiens	1:Experimental evidence at protein level	Protein furry homolog-like	0.9426	0.9986	1	1	1	0	1	0	0	0	0	0	0	0	0	0	0	0	0	0	0	0	0	0	0	0	1	0	0	0	0	0	0	0	0	0	0	0	0	0	0
sp|O94916|NFAT5_HUMAN	O94916		NFAT5_HUMAN	NFAT5	1531	Homo sapiens	1:Experimental evidence at protein level	Nuclear factor of activated T-cells 5	0.9999	0.999	7	7	7	0	0	0	1	2	3	0	0	0	0	0	0	0	0	0	0	0	1	0	0	0	0	0	1	2	3	0	0	0	0	0	0	0	0	0	0
sp|O94921|CDK14_HUMAN	O94921		CDK14_HUMAN	CDK14	469	Homo sapiens	1:Experimental evidence at protein level	Cyclin-dependent kinase 14	0.9548	0.9989	2	0	2	0	1	0	0	0	0	0	0	0	0	0	0	0	0	0	0	0	0	1	0	0	0	0	0	0	0	0	0	0	0	0	0	0	0	0	0
sp|O94925|GLSK_HUMAN	O94925		GLSK_HUMAN	GLS	669	Homo sapiens	1:Experimental evidence at protein level	Glutaminase kidney isoform, mitochondrial	1	0.999	29	29	29	1	2	2	1	1	1	4	0	6	2	0	1	2	1	0	0	1	2	1	1	1	2	2	1	1	1	4	0	6	2	0	1	2	1	0	0
sp|O94927|HAUS5_HUMAN	O94927		HAUS5_HUMAN	HAUS5	633	Homo sapiens	1:Experimental evidence at protein level	HAUS augmin-like complex subunit 5	1	0.999	161	161	161	34	32	28	2	5	1	1	0	0	0	1	0	1	2	1	1	1	21	13	17	34	32	28	2	5	1	1	0	0	0	1	0	1	2	1	1
sp|O94953|KDM4B_HUMAN	O94953		KDM4B_HUMAN	KDM4B	1096	Homo sapiens	1:Experimental evidence at protein level	Lysine-specific demethylase 4B	1	0.999	28	28	28	0	0	0	3	3	2	1	0	0	2	1	1	1	0	2	2	2	2	3	3	0	0	0	3	3	2	1	0	0	2	1	1	1	0	2	2
sp|O94964|SOGA1_HUMAN	O94964		SOGA1_HUMAN	SOGA1	1423	Homo sapiens	1:Experimental evidence at protein level	Protein SOGA1	1	0.999	12	12	12	4	3	2	0	0	0	0	0	0	0	1	0	0	0	0	0	0	2	0	0	4	3	2	0	0	0	0	0	0	0	1	0	0	0	0	0
sp|O94966|UBP19_HUMAN	O94966		UBP19_HUMAN	USP19	1318	Homo sapiens	1:Experimental evidence at protein level	Ubiquitin carboxyl-terminal hydrolase 19	0.9576	0.999	1	1	1	1	0	0	0	0	0	0	0	0	0	0	0	0	0	0	0	0	0	0	0	1	0	0	0	0	0	0	0	0	0	0	0	0	0	0	0
sp|O94973|AP2A2_HUMAN	O94973		AP2A2_HUMAN	AP2A2	939	Homo sapiens	1:Experimental evidence at protein level	AP-2 complex subunit alpha-2	1	0.999	291	183	291	24	28	24	18	18	9	12	9	5	7	3	13	20	20	10	5	8	19	20	19	14	22	17	14	13	5	4	3	2	4	1	7	15	14	3	0
sp|O94979|SC31A_HUMAN	O94979		SC31A_HUMAN	SEC31A	1220	Homo sapiens	1:Experimental evidence at protein level	Protein transport protein Sec31A	1	0.999	45	45	45	7	12	18	1	0	1	1	1	0	0	0	0	1	1	0	0	0	1	1	0	7	12	18	1	0	1	1	1	0	0	0	0	1	1	0	0
sp|O94986|CE152_HUMAN	O94986		CE152_HUMAN	CEP152	1710	Homo sapiens	1:Experimental evidence at protein level	Centrosomal protein of 152 kDa	1	0.999	75	75	75	19	18	25	0	1	2	0	0	0	0	0	1	0	1	1	0	0	3	1	3	19	18	25	0	1	2	0	0	0	0	0	1	0	1	1	0
sp|O94992|HEXI1_HUMAN	O94992		HEXI1_HUMAN	HEXIM1	359	Homo sapiens	1:Experimental evidence at protein level	Protein HEXIM1	1	0.999	137	136	137	6	7	6	13	9	8	4	5	5	6	4	6	7	10	10	4	6	5	8	8	6	7	6	13	9	8	4	5	5	6	4	6	7	10	10	4
sp|O95059|RPP14_HUMAN	O95059		RPP14_HUMAN	RPP14	124	Homo sapiens	1:Experimental evidence at protein level	Ribonuclease P protein subunit p14	0.9577	0.999	8	8	8	0	1	0	1	0	2	0	0	0	0	0	0	0	0	0	0	0	0	3	1	0	1	0	1	0	2	0	0	0	0	0	0	0	0	0	0
sp|O95071|UBR5_HUMAN	O95071		UBR5_HUMAN	UBR5	2799	Homo sapiens	1:Experimental evidence at protein level	E3 ubiquitin-protein ligase UBR5	1	0.999	152	152	152	6	11	10	7	11	9	2	1	10	10	10	4	6	3	7	8	7	12	9	9	6	11	10	7	11	9	2	1	10	10	10	4	6	3	7	8
sp|O95096|NKX22_HUMAN	O95096		NKX22_HUMAN	NKX2-2	273	Homo sapiens	2:Experimental evidence at transcript level	Homeobox protein Nkx-2.2	0.9999	0.999	19	19	37	0	0	0	2	3	5	1	3	0	0	1	1	1	0	0	1	1	0	0	0	0	0	0	2	3	5	1	3	0	0	1	1	1	0	0	1
sp|O95104|SCAF4_HUMAN	O95104		SCAF4_HUMAN	SCAF4	1147	Homo sapiens	1:Experimental evidence at protein level	SR-related and CTD-associated factor 4	1	0.999	570	524	570	21	22	23	35	30	30	32	26	37	37	26	25	32	28	32	20	29	29	33	23	19	20	21	33	28	27	29	25	35	34	24	23	30	26	29	18
sp|O95140|MFN2_HUMAN	O95140		MFN2_HUMAN	MFN2	757	Homo sapiens	1:Experimental evidence at protein level	Mitofusin-2	0.9999	0.999	28	28	28	1	1	1	4	1	2	1	0	1	3	1	1	3	1	1	1	2	1	1	1	1	1	1	4	1	2	1	0	1	3	1	1	3	1	1	1
sp|O95149|SPN1_HUMAN	O95149		SPN1_HUMAN	SNUPN	360	Homo sapiens	1:Experimental evidence at protein level	Snurportin-1	1	0.999	23	23	23	5	4	6	0	0	1	0	0	0	0	0	1	0	0	0	0	0	2	1	3	5	4	6	0	0	1	0	0	0	0	0	1	0	0	0	0
sp|O95155|UBE4B_HUMAN	O95155		UBE4B_HUMAN	UBE4B	1302	Homo sapiens	1:Experimental evidence at protein level	Ubiquitin conjugation factor E4 B	1	0.999	9	9	9	0	0	0	0	0	2	0	0	0	0	1	1	0	0	0	1	0	0	2	2	0	0	0	0	0	2	0	0	0	0	1	1	0	0	0	1
sp|O95163|ELP1_HUMAN	O95163		ELP1_HUMAN	ELP1	1332	Homo sapiens	1:Experimental evidence at protein level	Elongator complex protein 1	1	0.999	165	165	165	24	25	20	4	6	6	2	1	3	4	1	3	2	1	6	7	6	14	16	14	24	25	20	4	6	6	2	1	3	4	1	3	2	1	6	7
sp|O95168|NDUB4_HUMAN	O95168		NDUB4_HUMAN	NDUFB4	129	Homo sapiens	1:Experimental evidence at protein level	NADH dehydrogenase [ubiquinone] 1 beta subcomplex subunit 4	1	0.999	21	21	21	1	0	1	1	1	2	2	0	4	1	1	1	1	2	0	1	0	1	0	1	1	0	1	1	1	2	2	0	4	1	1	1	1	2	0	1
sp|O95169|NDUB8_HUMAN	O95169		NDUB8_HUMAN	NDUFB8	186	Homo sapiens	1:Experimental evidence at protein level	NADH dehydrogenase [ubiquinone] 1 beta subcomplex subunit 8, mitochondrial	0.9525	0.9989	0	0	0	0	0	0	0	0	0	0	0	0	0	0	0	0	0	0	0	0	0	0	0	0	0	0	0	0	0	0	0	0	0	0	0	0	0	0	0
sp|O95182|NDUA7_HUMAN	O95182		NDUA7_HUMAN	NDUFA7	113	Homo sapiens	1:Experimental evidence at protein level	NADH dehydrogenase [ubiquinone] 1 alpha subcomplex subunit 7	1	0.999	5	5	5	0	0	1	0	1	1	0	0	0	0	0	0	0	1	0	0	0	0	1	0	0	0	1	0	1	1	0	0	0	0	0	0	0	1	0	0
sp|O95197|RTN3_HUMAN	O95197		RTN3_HUMAN	RTN3	1032	Homo sapiens	1:Experimental evidence at protein level	Reticulon-3	0.9999	0.999	7	7	7	0	1	1	1	1	1	0	0	0	0	0	0	1	1	0	0	0	0	0	0	0	1	1	1	1	1	0	0	0	0	0	0	1	1	0	0
sp|O95201|RHIT_HUMAN	O95201		RHIT_HUMAN	ZNF205	554	Homo sapiens	1:Experimental evidence at protein level	Transcriptional repressor RHIT	1	0.999	4	4	4	0	0	0	1	1	0	0	0	0	0	0	1	0	0	0	0	0	1	0	0	0	0	0	1	1	0	0	0	0	0	0	1	0	0	0	0
sp|O95202|LETM1_HUMAN	O95202		LETM1_HUMAN	LETM1	739	Homo sapiens	1:Experimental evidence at protein level	Mitochondrial proton/calcium exchanger protein	1	0.999	16	16	16	1	1	3	1	2	2	1	0	1	0	0	1	1	2	0	0	0	0	0	0	1	1	3	1	2	2	1	0	1	0	0	1	1	2	0	0
sp|O95218|ZRAB2_HUMAN	O95218		ZRAB2_HUMAN	ZRANB2	330	Homo sapiens	1:Experimental evidence at protein level	Zinc finger Ran-binding domain-containing protein 2	1	0.999	182	182	182	4	4	7	19	15	16	6	6	8	6	4	5	9	6	9	10	6	12	17	13	4	4	7	19	15	16	6	6	8	6	4	5	9	6	9	10
sp|O95219|SNX4_HUMAN	O95219		SNX4_HUMAN	SNX4	450	Homo sapiens	1:Experimental evidence at protein level	Sorting nexin-4	1	0.999	73	73	73	8	14	8	4	5	5	2	0	0	2	0	2	5	5	2	1	0	3	4	3	8	14	8	4	5	5	2	0	0	2	0	2	5	5	2	1
sp|O95229|ZWINT_HUMAN	O95229		ZWINT_HUMAN	ZWINT	277	Homo sapiens	1:Experimental evidence at protein level	ZW10 interactor	1	0.999	58	58	58	8	5	4	4	4	6	0	0	0	0	0	0	2	3	1	1	1	7	6	6	8	5	4	4	4	6	0	0	0	0	0	0	2	3	1	1
sp|O95232|LC7L3_HUMAN	O95232		LC7L3_HUMAN	LUC7L3	432	Homo sapiens	1:Experimental evidence at protein level	Luc7-like protein 3	1	0.999	72	72	72	1	1	3	3	6	5	5	2	5	4	4	1	5	3	4	3	3	4	5	5	1	1	3	3	6	5	5	2	5	4	4	1	5	3	4	3
sp|O95235|KI20A_HUMAN	O95235		KI20A_HUMAN	KIF20A	890	Homo sapiens	1:Experimental evidence at protein level	Kinesin-like protein KIF20A	1	0.999	144	144	144	5	1	0	3	5	4	2	2	1	1	1	18	14	16	1	0	0	22	25	23	5	1	0	3	5	4	2	2	1	1	1	18	14	16	1	0
sp|O95239|KIF4A_HUMAN	O95239		KIF4A_HUMAN	KIF4A	1232	Homo sapiens	1:Experimental evidence at protein level	Chromosome-associated kinesin KIF4A	1	0.999	1088	712	1088	43	38	46	63	55	61	62	51	45	48	41	65	72	56	61	58	55	60	46	62	27	25	31	43	36	39	38	31	28	32	29	42	47	35	43	42
sp|O95243|MBD4_HUMAN	O95243		MBD4_HUMAN	MBD4	580	Homo sapiens	1:Experimental evidence at protein level	Methyl-CpG-binding domain protein 4	1	0.999	14	14	14	0	1	0	4	1	2	0	0	0	0	0	2	3	1	0	0	0	0	0	0	0	1	0	4	1	2	0	0	0	0	0	2	3	1	0	0
sp|O95248|MTMR5_HUMAN	O95248		MTMR5_HUMAN	SBF1	1868	Homo sapiens	1:Experimental evidence at protein level	Myotubularin-related protein 5	1	0.999	7	7	20	0	2	0	0	0	1	1	0	0	0	0	0	1	0	0	0	0	0	1	1	0	2	0	0	0	1	1	0	0	0	0	0	1	0	0	0
sp|O95249|GOSR1_HUMAN	O95249		GOSR1_HUMAN	GOSR1	250	Homo sapiens	1:Experimental evidence at protein level	Golgi SNAP receptor complex member 1	0.9577	0.999	17	17	17	0	1	1	2	2	1	1	0	0	0	1	0	0	3	1	0	0	0	3	1	0	1	1	2	2	1	1	0	0	0	1	0	0	3	1	0
sp|O95251|KAT7_HUMAN	O95251		KAT7_HUMAN	KAT7	611	Homo sapiens	1:Experimental evidence at protein level	Histone acetyltransferase KAT7	1	0.999	100	97	100	0	4	5	7	7	6	7	6	2	2	0	7	4	6	5	8	5	6	6	7	0	4	5	7	7	6	6	4	2	2	0	7	4	6	5	8
sp|O95260|ATE1_HUMAN	O95260		ATE1_HUMAN	ATE1	518	Homo sapiens	1:Experimental evidence at protein level	Arginyl-tRNA--protein transferase 1	1	0.999	51	51	51	8	5	7	3	3	4	1	0	0	1	0	1	0	0	1	1	1	7	4	4	8	5	7	3	3	4	1	0	0	1	0	1	0	0	1	1
sp|O95292|VAPB_HUMAN	O95292		VAPB_HUMAN	VAPB	243	Homo sapiens	1:Experimental evidence at protein level	Vesicle-associated membrane protein-associated protein B/C	1	0.999	43	43	45	2	6	6	1	2	6	1	0	1	2	1	0	1	4	0	0	1	4	3	2	2	6	6	1	2	6	1	0	1	2	1	0	1	4	0	0
sp|O95295|SNAPN_HUMAN	O95295		SNAPN_HUMAN	SNAPIN	136	Homo sapiens	1:Experimental evidence at protein level	SNARE-associated protein Snapin	1	0.999	11	11	11	1	3	3	0	0	0	0	0	0	0	0	2	1	0	0	0	0	0	1	0	1	3	3	0	0	0	0	0	0	0	0	2	1	0	0	0
sp|O95299|NDUAA_HUMAN	O95299		NDUAA_HUMAN	NDUFA10	355	Homo sapiens	1:Experimental evidence at protein level	NADH dehydrogenase [ubiquinone] 1 alpha subcomplex subunit 10, mitochondrial	1	0.999	167	167	167	8	6	6	4	6	7	10	8	12	8	9	10	11	13	7	6	11	9	6	10	8	6	6	4	6	7	10	8	12	8	9	10	11	13	7	6
sp|O95319|CELF2_HUMAN	O95319		CELF2_HUMAN	CELF2	508	Homo sapiens	1:Experimental evidence at protein level	CUGBP Elav-like family member 2	1	0.999	4	4	9	0	0	1	1	1	1	0	0	0	0	0	0	0	0	0	0	0	0	0	0	0	0	1	1	1	1	0	0	0	0	0	0	0	0	0	0
sp|O95336|6PGL_HUMAN	O95336		6PGL_HUMAN	PGLS	258	Homo sapiens	1:Experimental evidence at protein level	6-phosphogluconolactonase	0.9577	0.999	7	7	7	0	1	1	1	1	0	0	0	0	0	0	0	1	1	0	0	0	0	0	1	0	1	1	1	1	0	0	0	0	0	0	0	1	1	0	0
sp|O95342|ABCBB_HUMAN	O95342		ABCBB_HUMAN	ABCB11	1321	Homo sapiens	1:Experimental evidence at protein level	Bile salt export pump	0.9574	0.999	1	1	1	0	0	0	0	0	0	0	0	0	0	0	0	0	1	0	0	0	0	0	0	0	0	0	0	0	0	0	0	0	0	0	0	0	1	0	0
sp|O95347|SMC2_HUMAN	O95347		SMC2_HUMAN	SMC2	1197	Homo sapiens	1:Experimental evidence at protein level	Structural maintenance of chromosomes protein 2	1	0.999	441	441	441	27	29	23	19	25	27	24	4	23	28	23	13	15	13	27	26	22	23	24	26	27	29	23	19	25	27	24	4	23	28	23	13	15	13	27	26
sp|O95352|ATG7_HUMAN	O95352		ATG7_HUMAN	ATG7	703	Homo sapiens	1:Experimental evidence at protein level	Ubiquitin-like modifier-activating enzyme ATG7	0.9577	0.999	2	2	2	1	0	1	0	0	0	0	0	0	0	0	0	0	0	0	0	0	0	0	0	1	0	1	0	0	0	0	0	0	0	0	0	0	0	0	0
sp|O95359|TACC2_HUMAN	O95359		TACC2_HUMAN	TACC2	2948	Homo sapiens	1:Experimental evidence at protein level	Transforming acidic coiled-coil-containing protein 2	1	0.999	22	22	22	7	8	5	0	0	0	0	0	0	0	0	0	0	0	0	0	0	0	1	1	7	8	5	0	0	0	0	0	0	0	0	0	0	0	0	0
sp|O95365|ZBT7A_HUMAN	O95365		ZBT7A_HUMAN	ZBTB7A	584	Homo sapiens	1:Experimental evidence at protein level	Zinc finger and BTB domain-containing protein 7A	1	0.999	628	628	628	10	8	13	43	39	44	20	20	34	31	31	36	34	33	49	49	37	35	25	37	10	8	13	43	39	44	20	20	34	31	31	36	34	33	49	49
sp|O95372|LYPA2_HUMAN	O95372		LYPA2_HUMAN	LYPLA2	231	Homo sapiens	1:Experimental evidence at protein level	Acyl-protein thioesterase 2	1	0.999	175	175	175	9	13	9	10	12	9	10	7	8	11	7	8	7	9	7	4	7	7	12	9	9	13	9	10	12	9	10	7	8	11	7	8	7	9	7	4
sp|O95373|IPO7_HUMAN	O95373		IPO7_HUMAN	IPO7	1038	Homo sapiens	1:Experimental evidence at protein level	Importin-7	1	0.999	96	96	96	5	12	8	6	9	9	1	0	4	2	3	4	3	4	1	3	3	5	5	9	5	12	8	6	9	9	1	0	4	2	3	4	3	4	1	3
sp|O95376|ARI2_HUMAN	O95376		ARI2_HUMAN	ARIH2	493	Homo sapiens	1:Experimental evidence at protein level	E3 ubiquitin-protein ligase ARIH2	0.9935	0.9965	2	2	2	0	0	1	1	0	0	0	0	0	0	0	0	0	0	0	0	0	0	0	0	0	0	1	1	0	0	0	0	0	0	0	0	0	0	0	0
sp|O95391|SLU7_HUMAN	O95391		SLU7_HUMAN	SLU7	586	Homo sapiens	1:Experimental evidence at protein level	Pre-mRNA-splicing factor SLU7	1	0.999	180	180	180	7	4	6	11	12	12	5	8	7	5	6	12	23	12	9	13	6	7	6	9	7	4	6	11	12	12	5	8	7	5	6	12	23	12	9	13
sp|O95394|AGM1_HUMAN	O95394		AGM1_HUMAN	PGM3	542	Homo sapiens	1:Experimental evidence at protein level	Phosphoacetylglucosamine mutase	0.9999	0.999	13	13	13	1	1	3	2	0	1	0	0	0	0	1	0	0	0	0	0	0	3	1	0	1	1	3	2	0	1	0	0	0	0	1	0	0	0	0	0
sp|O95396|MOCS3_HUMAN	O95396		MOCS3_HUMAN	MOCS3	460	Homo sapiens	1:Experimental evidence at protein level	Adenylyltransferase and sulfurtransferase MOCS3	1	0.999	27	27	27	2	0	2	0	2	1	0	0	3	3	1	0	0	0	3	3	3	3	1	0	2	0	2	0	2	1	0	0	3	3	1	0	0	0	3	3
sp|O95400|CD2B2_HUMAN	O95400		CD2B2_HUMAN	CD2BP2	341	Homo sapiens	1:Experimental evidence at protein level	CD2 antigen cytoplasmic tail-binding protein 2	1	0.999	110	110	110	4	5	5	8	7	5	7	6	6	7	3	5	4	7	7	2	6	7	3	6	4	5	5	8	7	5	7	6	6	7	3	5	4	7	7	2
sp|O95405|ZFYV9_HUMAN	O95405		ZFYV9_HUMAN	ZFYVE9	1425	Homo sapiens	1:Experimental evidence at protein level	Zinc finger FYVE domain-containing protein 9	1	0.999	38	38	38	9	12	12	0	0	0	0	0	0	0	0	0	0	0	0	0	0	1	2	2	9	12	12	0	0	0	0	0	0	0	0	0	0	0	0	0
sp|O95409|ZIC2_HUMAN	O95409		ZIC2_HUMAN	ZIC2	532	Homo sapiens	1:Experimental evidence at protein level	Zinc finger protein ZIC 2	1	0.999	25	25	25	0	0	0	1	2	1	2	1	0	2	1	2	4	2	1	0	2	1	1	2	0	0	0	1	2	1	2	1	0	2	1	2	4	2	1	0
sp|O95425|SVIL_HUMAN	O95425		SVIL_HUMAN	SVIL	2214	Homo sapiens	1:Experimental evidence at protein level	Supervillin	1	0.999	14	14	14	3	0	0	0	1	1	2	0	0	1	0	2	1	1	0	0	0	0	0	2	3	0	0	0	1	1	2	0	0	1	0	2	1	1	0	0
sp|O95429|BAG4_HUMAN	O95429		BAG4_HUMAN	BAG4	457	Homo sapiens	1:Experimental evidence at protein level	BAG family molecular chaperone regulator 4	1	0.999	31	31	31	4	4	2	4	5	4	0	0	0	0	0	0	1	1	1	0	0	1	3	1	4	4	2	4	5	4	0	0	0	0	0	0	1	1	1	0
sp|O95433|AHSA1_HUMAN	O95433		AHSA1_HUMAN	AHSA1	338	Homo sapiens	1:Experimental evidence at protein level	Activator of 90 kDa heat shock protein ATPase homolog 1	1	0.999	132	132	132	9	6	10	5	8	9	5	3	4	6	6	5	4	2	6	4	6	10	10	14	9	6	10	5	8	9	5	3	4	6	6	5	4	2	6	4
sp|O95453|PARN_HUMAN	O95453		PARN_HUMAN	PARN	639	Homo sapiens	1:Experimental evidence at protein level	Poly(A)-specific ribonuclease PARN	1	0.999	76	76	76	8	5	8	5	7	7	1	0	0	1	0	4	3	6	0	0	1	6	6	8	8	5	8	5	7	7	1	0	0	1	0	4	3	6	0	0
sp|O95456|PSMG1_HUMAN	O95456		PSMG1_HUMAN	PSMG1	288	Homo sapiens	1:Experimental evidence at protein level	Proteasome assembly chaperone 1	1	0.999	99	99	99	5	12	11	5	5	3	2	3	3	2	2	3	3	3	2	3	3	9	11	9	5	12	11	5	5	3	2	3	3	2	2	3	3	3	2	3
sp|O95470|SGPL1_HUMAN	O95470		SGPL1_HUMAN	SGPL1	568	Homo sapiens	1:Experimental evidence at protein level	Sphingosine-1-phosphate lyase 1	1	0.999	7	7	7	0	0	0	1	3	1	0	0	0	0	0	0	0	2	0	0	0	0	0	0	0	0	0	1	3	1	0	0	0	0	0	0	0	2	0	0
sp|O95478|NSA2_HUMAN	O95478		NSA2_HUMAN	NSA2	260	Homo sapiens	1:Experimental evidence at protein level	Ribosome biogenesis protein NSA2 homolog	1	0.999	149	149	149	7	5	6	9	10	9	6	8	6	7	11	9	5	6	7	6	12	7	5	8	7	5	6	9	10	9	6	8	6	7	11	9	5	6	7	6
sp|O95486|SC24A_HUMAN	O95486		SC24A_HUMAN	SEC24A	1093	Homo sapiens	1:Experimental evidence at protein level	Protein transport protein Sec24A	1	0.999	29	18	29	9	10	6	0	0	0	0	0	0	0	0	0	0	0	0	0	0	2	0	2	5	8	3	0	0	0	0	0	0	0	0	0	0	0	0	0
sp|O95487|SC24B_HUMAN	O95487		SC24B_HUMAN	SEC24B	1268	Homo sapiens	1:Experimental evidence at protein level	Protein transport protein Sec24B	1	0.999	16	16	27	4	6	4	1	0	1	0	0	0	0	0	0	0	0	0	0	0	0	0	0	4	6	4	1	0	1	0	0	0	0	0	0	0	0	0	0
sp|O95490|AGRL2_HUMAN	O95490		AGRL2_HUMAN	ADGRL2	1459	Homo sapiens	1:Experimental evidence at protein level	Adhesion G protein-coupled receptor L2	1	0.999	17	17	17	1	2	2	0	0	0	1	0	1	0	0	0	2	1	0	1	2	1	1	2	1	2	2	0	0	0	1	0	1	0	0	0	2	1	0	1
sp|O95503|CBX6_HUMAN	O95503		CBX6_HUMAN	CBX6	412	Homo sapiens	1:Experimental evidence at protein level	Chromobox protein homolog 6	1	0.999	38	38	38	1	1	1	5	3	1	0	2	1	2	3	5	1	3	1	3	1	1	2	1	1	1	1	5	3	1	0	2	1	2	3	5	1	3	1	3
sp|O95551|TYDP2_HUMAN	O95551		TYDP2_HUMAN	TDP2	362	Homo sapiens	1:Experimental evidence at protein level	Tyrosyl-DNA phosphodiesterase 2	0.934	0.9984	2	2	2	0	0	1	0	0	0	0	0	0	0	0	0	0	0	0	0	0	1	0	0	0	0	1	0	0	0	0	0	0	0	0	0	0	0	0	0
sp|O95563|MPC2_HUMAN	O95563		MPC2_HUMAN	MPC2	127	Homo sapiens	1:Experimental evidence at protein level	Mitochondrial pyruvate carrier 2	0.9576	0.999	12	12	12	0	0	1	3	4	2	0	0	0	0	0	0	0	2	0	0	0	0	0	0	0	0	1	3	4	2	0	0	0	0	0	0	0	2	0	0
sp|O95573|ACSL3_HUMAN	O95573		ACSL3_HUMAN	ACSL3	720	Homo sapiens	1:Experimental evidence at protein level	Fatty acid CoA ligase Acsl3	1	0.999	360	323	360	51	47	47	6	5	10	13	4	5	6	4	11	17	18	7	7	8	30	28	36	49	45	44	4	3	8	11	3	3	5	3	10	15	15	6	6
sp|O95602|RPA1_HUMAN	O95602		RPA1_HUMAN	POLR1A	1720	Homo sapiens	1:Experimental evidence at protein level	DNA-directed RNA polymerase I subunit RPA1	1	0.999	15	15	15	4	2	1	1	0	0	0	0	1	0	0	1	2	3	0	0	0	0	0	0	4	2	1	1	0	0	0	0	1	0	0	1	2	3	0	0
sp|O95613|PCNT_HUMAN	O95613		PCNT_HUMAN	PCNT	3336	Homo sapiens	1:Experimental evidence at protein level	Pericentrin	1	0.999	85	85	85	20	24	18	2	2	1	0	0	0	0	1	0	0	0	3	2	1	3	5	3	20	24	18	2	2	1	0	0	0	0	1	0	0	0	3	2
sp|O95619|YETS4_HUMAN	O95619		YETS4_HUMAN	YEATS4	227	Homo sapiens	1:Experimental evidence at protein level	YEATS domain-containing protein 4	1	0.999	135	135	135	5	5	5	8	5	8	5	9	4	5	6	9	7	11	8	7	7	8	6	7	5	5	5	8	5	8	5	9	4	5	6	9	7	11	8	7
sp|O95625|ZBT11_HUMAN	O95625		ZBT11_HUMAN	ZBTB11	1053	Homo sapiens	1:Experimental evidence at protein level	Zinc finger and BTB domain-containing protein 11	1	0.999	243	243	243	6	3	2	17	15	21	7	6	11	13	6	25	18	21	16	15	16	8	8	9	6	3	2	17	15	21	7	6	11	13	6	25	18	21	16	15
sp|O95628|CNOT4_HUMAN	O95628		CNOT4_HUMAN	CNOT4	575	Homo sapiens	1:Experimental evidence at protein level	CCR4-NOT transcription complex subunit 4	1	0.999	8	8	8	1	3	2	0	1	0	0	0	0	0	0	0	0	0	0	0	0	1	0	0	1	3	2	0	1	0	0	0	0	0	0	0	0	0	0	0
sp|O95630|STABP_HUMAN	O95630		STABP_HUMAN	STAMBP	424	Homo sapiens	1:Experimental evidence at protein level	STAM-binding protein	1	0.999	38	38	38	7	5	8	3	0	0	0	0	0	0	0	0	0	1	0	0	0	3	5	6	7	5	8	3	0	0	0	0	0	0	0	0	0	1	0	0
sp|O95639|CPSF4_HUMAN	O95639		CPSF4_HUMAN	CPSF4	269	Homo sapiens	1:Experimental evidence at protein level	Cleavage and polyadenylation specificity factor subunit 4	1	0.999	94	94	94	4	5	6	4	4	4	8	7	3	3	9	3	7	6	1	4	4	6	2	4	4	5	6	4	4	4	8	7	3	3	9	3	7	6	1	4
sp|O95644|NFAC1_HUMAN	O95644		NFAC1_HUMAN	NFATC1	943	Homo sapiens	1:Experimental evidence at protein level	Nuclear factor of activated T-cells, cytoplasmic 1	0.9361	0.9985	4	4	4	0	0	0	0	0	0	0	0	0	1	0	1	1	0	0	0	1	0	0	0	0	0	0	0	0	0	0	0	0	1	0	1	1	0	0	0
sp|O95674|CDS2_HUMAN	O95674		CDS2_HUMAN	CDS2	445	Homo sapiens	1:Experimental evidence at protein level	Phosphatidate cytidylyltransferase 2	1	0.999	20	20	20	0	1	0	0	1	0	0	1	2	1	2	0	2	1	1	5	0	2	0	1	0	1	0	0	1	0	0	1	2	1	2	0	2	1	1	5
sp|O95677|EYA4_HUMAN	O95677		EYA4_HUMAN	EYA4	639	Homo sapiens	1:Experimental evidence at protein level	Eyes absent homolog 4	1	0.999	138	131	138	1	1	3	11	13	13	5	4	8	10	5	3	7	5	4	8	5	12	8	12	1	1	3	10	12	12	5	4	8	9	4	3	7	5	4	7
sp|O95684|CEP43_HUMAN	O95684		CEP43_HUMAN	CEP43	399	Homo sapiens	1:Experimental evidence at protein level	Centrosomal protein 43	1	0.999	77	77	77	14	13	11	1	0	2	0	1	0	1	1	0	1	1	0	0	0	11	8	12	14	13	11	1	0	2	0	1	0	1	1	0	1	1	0	0
sp|O95707|RPP29_HUMAN	O95707		RPP29_HUMAN	POP4	220	Homo sapiens	1:Experimental evidence at protein level	Ribonuclease P protein subunit p29	1	0.999	15	15	15	1	4	1	1	1	1	0	0	0	0	0	1	0	0	0	0	1	0	2	2	1	4	1	1	1	1	0	0	0	0	0	1	0	0	0	0
sp|O95714|HERC2_HUMAN	O95714		HERC2_HUMAN	HERC2	4834	Homo sapiens	1:Experimental evidence at protein level	E3 ubiquitin-protein ligase HERC2	1	0.999	5	3	5	1	0	0	1	0	2	0	0	0	0	0	0	0	0	0	0	0	0	0	1	1	0	0	1	0	0	0	0	0	0	0	0	0	0	0	0
sp|O95718|ERR2_HUMAN	O95718		ERR2_HUMAN	ESRRB	433	Homo sapiens	1:Experimental evidence at protein level	Steroid hormone receptor ERR2	0.9527	0.999	15	0	15	0	0	0	1	3	1	0	0	0	0	0	1	1	1	3	1	2	0	0	1	0	0	0	0	0	0	0	0	0	0	0	0	0	0	0	0
sp|O95721|SNP29_HUMAN	O95721		SNP29_HUMAN	SNAP29	258	Homo sapiens	1:Experimental evidence at protein level	Synaptosomal-associated protein 29	1	0.999	8	8	8	2	3	1	0	0	0	0	0	0	0	0	0	0	0	0	0	0	1	0	1	2	3	1	0	0	0	0	0	0	0	0	0	0	0	0	0
sp|O95757|HS74L_HUMAN	O95757		HS74L_HUMAN	HSPA4L	839	Homo sapiens	1:Experimental evidence at protein level	Heat shock 70 kDa protein 4L	1	0.999	250	250	368	13	12	11	21	19	17	16	9	7	4	8	16	17	17	9	8	6	14	15	11	13	12	11	21	19	17	16	9	7	4	8	16	17	17	9	8
sp|O95758|PTBP3_HUMAN	O95758		PTBP3_HUMAN	PTBP3	552	Homo sapiens	1:Experimental evidence at protein level	Polypyrimidine tract-binding protein 3	1	0.999	2	2	27	0	0	0	0	1	0	0	0	0	0	0	0	0	0	0	0	0	0	1	0	0	0	0	0	1	0	0	0	0	0	0	0	0	0	0	0
sp|O95777|LSM8_HUMAN	O95777		LSM8_HUMAN	LSM8	96	Homo sapiens	1:Experimental evidence at protein level	U6 snRNA-associated Sm-like protein LSm8	1	0.999	136	136	136	6	9	4	5	6	8	7	7	7	6	5	10	7	9	6	4	7	6	9	8	6	9	4	5	6	8	7	7	7	6	5	10	7	9	6	4
sp|O95780|ZN682_HUMAN	O95780		ZN682_HUMAN	ZNF682	498	Homo sapiens	2:Experimental evidence at transcript level	Zinc finger protein 682	0.9572	0.999	2	2	31	0	0	0	0	0	2	0	0	0	0	0	0	0	0	0	0	0	0	0	0	0	0	0	0	0	2	0	0	0	0	0	0	0	0	0	0
sp|O95782|AP2A1_HUMAN	O95782		AP2A1_HUMAN	AP2A1	977	Homo sapiens	1:Experimental evidence at protein level	AP-2 complex subunit alpha-1	1	0.999	119	119	227	16	5	11	6	6	6	5	3	2	4	3	6	6	5	7	4	6	6	5	7	16	5	11	6	6	6	5	3	2	4	3	6	6	5	7	4
sp|O95785|WIZ_HUMAN	O95785		WIZ_HUMAN	WIZ	1651	Homo sapiens	1:Experimental evidence at protein level	Protein Wiz	1	0.999	722	722	722	14	9	12	38	45	43	29	25	33	34	33	54	52	47	41	42	56	40	36	39	14	9	12	38	45	43	29	25	33	34	33	54	52	47	41	42
sp|O95789|ZMYM6_HUMAN	O95789		ZMYM6_HUMAN	ZMYM6	1325	Homo sapiens	1:Experimental evidence at protein level	Zinc finger MYM-type protein 6	1	0.999	49	49	49	0	0	0	3	4	2	1	0	0	0	1	4	7	2	4	6	2	2	5	6	0	0	0	3	4	2	1	0	0	0	1	4	7	2	4	6
sp|O95793|STAU1_HUMAN	O95793		STAU1_HUMAN	STAU1	577	Homo sapiens	1:Experimental evidence at protein level	Double-stranded RNA-binding protein Staufen homolog 1	1	0.999	402	402	402	19	17	18	22	22	20	25	19	23	22	17	16	15	12	28	20	17	25	16	29	19	17	18	22	22	20	25	19	23	22	17	16	15	12	28	20
sp|O95801|TTC4_HUMAN	O95801		TTC4_HUMAN	TTC4	387	Homo sapiens	1:Experimental evidence at protein level	Tetratricopeptide repeat protein 4	1	0.999	295	295	295	17	26	31	10	8	9	12	9	7	6	6	12	18	15	12	10	13	26	22	26	17	26	31	10	8	9	12	9	7	6	6	12	18	15	12	10
sp|O95816|BAG2_HUMAN	O95816		BAG2_HUMAN	BAG2	211	Homo sapiens	1:Experimental evidence at protein level	BAG family molecular chaperone regulator 2	1	0.999	300	300	300	19	23	19	21	14	18	9	7	13	17	12	10	12	9	14	12	14	25	16	16	19	23	19	21	14	18	9	7	13	17	12	10	12	9	14	12
sp|O95817|BAG3_HUMAN	O95817		BAG3_HUMAN	BAG3	575	Homo sapiens	1:Experimental evidence at protein level	BAG family molecular chaperone regulator 3	1	0.999	12	12	12	1	6	4	0	1	0	0	0	0	0	0	0	0	0	0	0	0	0	0	0	1	6	4	0	1	0	0	0	0	0	0	0	0	0	0	0
sp|O95819|M4K4_HUMAN	O95819		M4K4_HUMAN	MAP4K4	1239	Homo sapiens	1:Experimental evidence at protein level	Mitogen-activated protein kinase kinase kinase kinase 4	1	0.999	29	29	34	5	6	5	1	0	1	0	0	0	0	0	0	0	0	1	0	0	2	4	4	5	6	5	1	0	1	0	0	0	0	0	0	0	0	1	0
sp|O95825|QORL1_HUMAN	O95825		QORL1_HUMAN	CRYZL1	349	Homo sapiens	1:Experimental evidence at protein level	Quinone oxidoreductase-like protein 1	1	0.999	23	23	23	4	4	4	0	0	0	0	0	0	0	0	0	0	0	1	0	0	4	5	1	4	4	4	0	0	0	0	0	0	0	0	0	0	0	1	0
sp|O95831|AIFM1_HUMAN	O95831		AIFM1_HUMAN	AIFM1	613	Homo sapiens	1:Experimental evidence at protein level	Apoptosis-inducing factor 1, mitochondrial	1	0.999	70	70	70	3	2	6	2	1	2	2	2	9	7	11	1	1	1	3	5	5	3	1	3	3	2	6	2	1	2	2	2	9	7	11	1	1	1	3	5
sp|O95835|LATS1_HUMAN	O95835		LATS1_HUMAN	LATS1	1130	Homo sapiens	1:Experimental evidence at protein level	Serine/threonine-protein kinase LATS1	1	0.999	11	7	11	6	2	1	1	0	0	0	0	0	0	0	0	0	0	0	0	0	0	0	1	5	2	0	0	0	0	0	0	0	0	0	0	0	0	0	0
sp|O95837|GNA14_HUMAN	O95837		GNA14_HUMAN	GNA14	355	Homo sapiens	1:Experimental evidence at protein level	Guanine nucleotide-binding protein subunit alpha-14	0.7751	0.9935	0	0	0	0	0	0	0	0	0	0	0	0	0	0	0	0	0	0	0	0	0	0	0	0	0	0	0	0	0	0	0	0	0	0	0	0	0	0	0
sp|O95861|BPNT1_HUMAN	O95861		BPNT1_HUMAN	BPNT1	308	Homo sapiens	1:Experimental evidence at protein level	3'(2'),5'-bisphosphate nucleotidase 1	0.9577	0.999	3	3	3	0	2	1	0	0	0	0	0	0	0	0	0	0	0	0	0	0	0	0	0	0	2	1	0	0	0	0	0	0	0	0	0	0	0	0	0
sp|O95864|FADS2_HUMAN	O95864		FADS2_HUMAN	FADS2	444	Homo sapiens	1:Experimental evidence at protein level	Acyl-CoA 6-desaturase	1	0.999	7	7	7	0	3	0	0	0	2	0	0	0	0	0	0	1	0	0	0	0	0	0	1	0	3	0	0	0	2	0	0	0	0	0	0	1	0	0	0
sp|O95872|GPAN1_HUMAN	O95872		GPAN1_HUMAN	GPANK1	356	Homo sapiens	1:Experimental evidence at protein level	G patch domain and ankyrin repeat-containing protein 1	1	0.999	308	308	308	6	3	5	19	18	24	17	21	25	18	15	17	16	13	17	15	19	12	11	17	6	3	5	19	18	24	17	21	25	18	15	17	16	13	17	15
sp|O95881|TXD12_HUMAN	O95881		TXD12_HUMAN	TXNDC12	172	Homo sapiens	1:Experimental evidence at protein level	Thioredoxin domain-containing protein 12	0.9999	0.999	4	4	4	0	0	1	0	0	0	1	2	0	0	0	0	0	0	0	0	0	0	0	0	0	0	1	0	0	0	1	2	0	0	0	0	0	0	0	0
sp|O95905|ECD_HUMAN	O95905		ECD_HUMAN	ECD	644	Homo sapiens	1:Experimental evidence at protein level	Protein ecdysoneless homolog	1	0.999	37	37	37	8	6	4	2	1	2	0	0	1	0	0	0	0	1	0	0	1	3	5	3	8	6	4	2	1	2	0	0	1	0	0	0	0	1	0	0
sp|O95926|SYF2_HUMAN	O95926		SYF2_HUMAN	SYF2	243	Homo sapiens	1:Experimental evidence at protein level	Pre-mRNA-splicing factor SYF2	1	0.999	194	194	194	10	12	11	17	12	14	4	4	5	6	3	13	14	12	8	6	5	15	9	14	10	12	11	17	12	14	4	4	5	6	3	13	14	12	8	6
sp|O95935|TBX18_HUMAN	O95935		TBX18_HUMAN	TBX18	607	Homo sapiens	1:Experimental evidence at protein level	T-box transcription factor TBX18	1	0.999	20	20	20	0	0	0	2	1	2	1	2	0	1	1	1	4	1	0	3	0	0	0	1	0	0	0	2	1	2	1	2	0	1	1	1	4	1	0	3
sp|O95936|EOMES_HUMAN	O95936		EOMES_HUMAN	EOMES	686	Homo sapiens	1:Experimental evidence at protein level	Eomesodermin homolog	1	0.999	50	50	50	0	0	1	3	4	6	3	2	4	3	3	3	4	2	2	2	3	2	2	1	0	0	1	3	4	6	3	2	4	3	3	3	4	2	2	2
sp|O95948|ONEC2_HUMAN	O95948		ONEC2_HUMAN	ONECUT2	504	Homo sapiens	2:Experimental evidence at transcript level	One cut domain family member 2	1	0.999	78	39	78	0	0	0	2	5	4	4	3	6	4	5	4	5	6	7	8	6	4	2	3	0	0	0	2	3	3	2	1	1	2	1	3	1	3	4	1
sp|O95983|MBD3_HUMAN	O95983		MBD3_HUMAN	MBD3	291	Homo sapiens	1:Experimental evidence at protein level	Methyl-CpG-binding domain protein 3	1	0.999	531	524	531	12	17	11	30	30	30	19	16	17	26	21	32	38	33	28	24	27	37	38	45	12	17	11	29	28	28	19	16	17	26	21	32	37	33	28	24
sp|O95997|PTTG1_HUMAN	O95997		PTTG1_HUMAN	PTTG1	202	Homo sapiens	1:Experimental evidence at protein level	Securin	0.9577	0.999	39	39	39	3	2	4	3	2	4	1	1	1	1	1	1	1	2	2	1	2	2	2	3	3	2	4	3	2	4	1	1	1	1	1	1	1	2	2	1
sp|O96000|NDUBA_HUMAN	O96000		NDUBA_HUMAN	NDUFB10	172	Homo sapiens	1:Experimental evidence at protein level	NADH dehydrogenase [ubiquinone] 1 beta subcomplex subunit 10	1	0.999	27	27	27	0	2	2	1	2	2	4	0	3	2	1	1	1	1	1	0	0	1	1	2	0	2	2	1	2	2	4	0	3	2	1	1	1	1	1	0
sp|O96005|CLPT1_HUMAN	O96005		CLPT1_HUMAN	CLPTM1	669	Homo sapiens	1:Experimental evidence at protein level	Putative lipid scramblase CLPTM1	0.9679	0.999	8	8	8	0	0	0	1	1	3	1	0	1	0	0	0	1	0	0	0	0	0	0	0	0	0	0	1	1	3	1	0	1	0	0	0	1	0	0	0
sp|O96006|ZBED1_HUMAN	O96006		ZBED1_HUMAN	ZBED1	694	Homo sapiens	1:Experimental evidence at protein level	E3 SUMO-protein ligase ZBED1	1	0.999	80	80	80	3	4	6	7	8	7	0	0	0	1	0	2	3	1	6	9	6	7	4	6	3	4	6	7	8	7	0	0	0	1	0	2	3	1	6	9
sp|O96007|MOC2B_HUMAN	O96007		MOC2B_HUMAN	MOCS2	188	Homo sapiens	1:Experimental evidence at protein level	Molybdopterin synthase catalytic subunit	1	0.999	55	55	55	4	6	4	5	3	6	0	0	0	0	1	1	5	3	1	1	2	6	4	3	4	6	4	5	3	6	0	0	0	0	1	1	5	3	1	1
sp|O96008|TOM40_HUMAN	O96008		TOM40_HUMAN	TOMM40	361	Homo sapiens	1:Experimental evidence at protein level	Mitochondrial import receptor subunit TOM40 homolog	1	0.999	45	45	45	0	2	0	3	1	4	3	4	3	0	0	3	8	12	0	2	0	0	0	0	0	2	0	3	1	4	3	4	3	0	0	3	8	12	0	2
sp|O96011|PX11B_HUMAN	O96011		PX11B_HUMAN	PEX11B	259	Homo sapiens	1:Experimental evidence at protein level	Peroxisomal membrane protein 11B	0.9557	0.999	1	1	1	0	0	0	0	0	0	0	0	0	0	0	0	0	0	0	0	0	0	0	1	0	0	0	0	0	0	0	0	0	0	0	0	0	0	0	0
sp|O96013|PAK4_HUMAN	O96013		PAK4_HUMAN	PAK4	591	Homo sapiens	1:Experimental evidence at protein level	Serine/threonine-protein kinase PAK 4	1	0.999	15	15	15	0	4	3	1	1	0	0	0	0	0	0	0	0	0	0	0	0	3	0	3	0	4	3	1	1	0	0	0	0	0	0	0	0	0	0	0
sp|O96017|CHK2_HUMAN	O96017		CHK2_HUMAN	CHEK2	543	Homo sapiens	1:Experimental evidence at protein level	Serine/threonine-protein kinase Chk2	0.9574	0.999	2	2	2	1	0	1	0	0	0	0	0	0	0	0	0	0	0	0	0	0	0	0	0	1	0	1	0	0	0	0	0	0	0	0	0	0	0	0	0
sp|O96019|ACL6A_HUMAN	O96019		ACL6A_HUMAN	ACTL6A	429	Homo sapiens	1:Experimental evidence at protein level	Actin-like protein 6A	1	0.999	891	794	891	25	22	20	55	46	58	39	42	41	46	42	63	62	56	54	40	59	37	37	47	23	21	18	50	41	54	36	37	36	39	36	54	54	52	49	34
sp|O96028|NSD2_HUMAN	O96028		NSD2_HUMAN	NSD2	1365	Homo sapiens	1:Experimental evidence at protein level	Histone-lysine N-methyltransferase NSD2	1	0.999	9	9	9	0	0	0	0	0	1	0	0	0	0	0	2	0	0	1	1	0	2	1	1	0	0	0	0	0	1	0	0	0	0	0	2	0	0	1	1
sp|P00004|CYC_HORSE	P00004		CYC_HORSE	CYCS	105	Equus caballus	1:Experimental evidence at protein level	Cytochrome c	0.9965	0.999	23	0	23	1	1	1	3	2	2	0	0	1	2	2	0	0	0	3	1	1	1	1	1	0	0	0	0	0	0	0	0	0	0	0	0	0	0	0	0
sp|P00167|CYB5_HUMAN	P00167		CYB5_HUMAN	CYB5A	134	Homo sapiens	1:Experimental evidence at protein level	Cytochrome b5	1	0.999	9	9	9	0	1	2	1	1	1	0	0	0	0	0	0	0	1	0	0	0	1	1	0	0	1	2	1	1	1	0	0	0	0	0	0	0	1	0	0
sp|P00338|LDHA_HUMAN	P00338		LDHA_HUMAN	LDHA	332	Homo sapiens	1:Experimental evidence at protein level	L-lactate dehydrogenase A chain	1	0.999	106	94	109	4	15	16	2	5	15	2	2	3	2	10	2	1	1	1	1	2	11	3	8	3	14	15	2	5	14	1	1	3	2	9	1	0	1	1	1
sp|P00367|DHE3_HUMAN	P00367		DHE3_HUMAN	GLUD1	558	Homo sapiens	1:Experimental evidence at protein level	Glutamate dehydrogenase 1, mitochondrial	1	0.999	773	98	773	33	39	37	31	36	36	23	19	47	49	55	22	33	30	46	46	42	55	43	51	3	2	4	4	4	4	1	0	6	9	8	3	6	4	9	7
sp|P00374|DYR_HUMAN	P00374		DYR_HUMAN	DHFR	187	Homo sapiens	1:Experimental evidence at protein level	Dihydrofolate reductase	1	0.999	31	31	31	1	3	3	1	1	1	1	0	2	1	1	1	3	0	2	1	1	3	2	3	1	3	3	1	1	1	1	0	2	1	1	1	3	0	2	1
sp|P00387|NB5R3_HUMAN	P00387		NB5R3_HUMAN	CYB5R3	301	Homo sapiens	1:Experimental evidence at protein level	NADH-cytochrome b5 reductase 3	1	0.999	88	88	88	2	5	6	10	6	14	5	4	1	1	1	3	7	7	1	1	1	4	7	2	2	5	6	10	6	14	5	4	1	1	1	3	7	7	1	1
sp|P00403|COX2_HUMAN	P00403		COX2_HUMAN	MT-CO2	227	Homo sapiens	1:Experimental evidence at protein level	Cytochrome c oxidase subunit 2	1	0.999	19	19	19	1	0	1	1	0	1	1	1	1	2	2	1	1	3	1	1	1	0	0	0	1	0	1	1	0	1	1	1	1	2	2	1	1	3	1	1
sp|P00441|SODC_HUMAN	P00441		SODC_HUMAN	SOD1	154	Homo sapiens	1:Experimental evidence at protein level	Superoxide dismutase [Cu-Zn]	1	0.999	62	62	62	1	12	7	2	2	5	5	6	1	0	3	5	4	3	0	0	1	2	1	2	1	12	7	2	2	5	5	6	1	0	3	5	4	3	0	0
sp|P00491|PNPH_HUMAN	P00491		PNPH_HUMAN	PNP	289	Homo sapiens	1:Experimental evidence at protein level	Purine nucleoside phosphorylase	1	0.999	157	157	157	11	15	16	9	6	9	7	8	6	9	5	5	7	7	2	3	9	7	9	7	11	15	16	9	6	9	7	8	6	9	5	5	7	7	2	3
sp|P00492|HPRT_HUMAN	P00492		HPRT_HUMAN	HPRT1	218	Homo sapiens	1:Experimental evidence at protein level	Hypoxanthine-guanine phosphoribosyltransferase	1	0.999	63	63	63	1	5	8	4	6	3	4	5	3	1	5	6	3	1	0	1	3	1	2	1	1	5	8	4	6	3	4	5	3	1	5	6	3	1	0	1
sp|P00505|AATM_HUMAN	P00505		AATM_HUMAN	GOT2	430	Homo sapiens	1:Experimental evidence at protein level	Aspartate aminotransferase, mitochondrial	0.9232	0.9981	1	1	1	0	0	0	0	0	0	0	0	0	0	0	0	0	0	0	0	0	1	0	0	0	0	0	0	0	0	0	0	0	0	0	0	0	0	0	0
sp|P00558|PGK1_HUMAN	P00558		PGK1_HUMAN	PGK1	417	Homo sapiens	1:Experimental evidence at protein level	Phosphoglycerate kinase 1	1	0.999	253	201	253	10	27	35	13	11	9	16	20	6	4	8	16	15	13	6	4	12	11	9	8	8	23	29	9	9	7	14	18	4	3	5	12	12	9	4	3
sp|P00568|KAD1_HUMAN	P00568		KAD1_HUMAN	AK1	194	Homo sapiens	1:Experimental evidence at protein level	Adenylate kinase isoenzyme 1	0.9576	0.999	1	1	1	0	0	0	0	0	0	0	0	0	0	0	0	0	0	0	0	0	0	1	0	0	0	0	0	0	0	0	0	0	0	0	0	0	0	0	0
sp|P00711|LALBA_BOVIN	P00711		LALBA_BOVIN	LALBA	142	Bos taurus	1:Experimental evidence at protein level	Alpha-lactalbumin	0.9574	0.999	2	2	2	0	0	0	0	0	2	0	0	0	0	0	0	0	0	0	0	0	0	0	0	0	0	0	0	0	2	0	0	0	0	0	0	0	0	0	0
sp|P00722|BGAL_ECOLI	P00722		BGAL_ECOLI	lacZ	1024	Escherichia coli (strain K12)	1:Experimental evidence at protein level	Beta-galactosidase	1	0.999	163	163	163	33	34	36	2	1	0	2	0	0	0	0	1	1	0	2	0	3	18	17	13	33	34	36	2	1	0	2	0	0	0	0	1	1	0	2	0
sp|P00761|TRYP_PIG	P00761		TRYP_PIG		231	Sus scrofa	1:Experimental evidence at protein level	Trypsin	1	0.999	1457	1457	1457	90	55	72	68	58	86	128	150	56	47	56	122	113	107	46	47	49	39	30	38	90	55	72	68	58	86	128	150	56	47	56	122	113	107	46	47
sp|P00846|ATP6_HUMAN	P00846		ATP6_HUMAN	MT-ATP6	226	Homo sapiens	1:Experimental evidence at protein level	ATP synthase subunit a	0.9576	0.999	16	16	16	1	0	1	0	0	1	1	1	1	1	1	1	1	1	1	1	1	1	0	1	1	0	1	0	0	1	1	1	1	1	1	1	1	1	1	1
sp|P00966|ASSY_HUMAN	P00966		ASSY_HUMAN	ASS1	412	Homo sapiens	1:Experimental evidence at protein level	Argininosuccinate synthase	1	0.999	15	15	15	3	1	1	2	1	2	0	1	0	0	0	0	0	0	0	0	1	1	1	1	3	1	1	2	1	2	0	1	0	0	0	0	0	0	0	0
sp|P01012|OVAL_CHICK	P01012		OVAL_CHICK	SERPINB14	386	Gallus gallus	1:Experimental evidence at protein level	Ovalbumin	0.9577	0.999	2	2	2	0	0	0	0	0	0	0	0	0	0	0	0	2	0	0	0	0	0	0	0	0	0	0	0	0	0	0	0	0	0	0	0	2	0	0	0
sp|P01040|CYTA_HUMAN	P01040		CYTA_HUMAN	CSTA	98	Homo sapiens	1:Experimental evidence at protein level	Cystatin-A	0.9576	0.999	1	1	1	0	0	0	0	0	0	0	0	0	0	1	0	0	0	0	0	0	0	0	0	0	0	0	0	0	0	0	0	0	0	1	0	0	0	0	0
sp|P01111|RASN_HUMAN	P01111		RASN_HUMAN	NRAS	189	Homo sapiens	1:Experimental evidence at protein level	GTPase NRas	0.9549	0.9989	1	0	1	0	0	0	0	0	0	0	0	0	0	0	0	1	0	0	0	0	0	0	0	0	0	0	0	0	0	0	0	0	0	0	0	0	0	0	0
sp|P01834|IGKC_HUMAN	P01834		IGKC_HUMAN	IGKC	107	Homo sapiens	1:Experimental evidence at protein level	Immunoglobulin kappa constant	0.9577	0.999	12	0	12	3	0	2	0	0	0	0	0	2	0	1	0	0	1	0	0	2	1	0	0	0	0	0	0	0	0	0	0	0	0	0	0	0	0	0	0
sp|P01857|IGHG1_HUMAN	P01857		IGHG1_HUMAN	IGHG1	399	Homo sapiens	1:Experimental evidence at protein level	Immunoglobulin heavy constant gamma 1	1	0.999	5	0	5	0	0	0	0	0	0	0	3	0	0	1	0	0	1	0	0	0	0	0	0	0	0	0	0	0	0	0	0	0	0	0	0	0	0	0	0
sp|P01859|IGHG2_HUMAN	P01859		IGHG2_HUMAN	IGHG2	395	Homo sapiens	1:Experimental evidence at protein level	Immunoglobulin heavy constant gamma 2	0.9577	0.999	2	2	2	0	0	0	0	0	0	0	0	0	0	2	0	0	0	0	0	0	0	0	0	0	0	0	0	0	0	0	0	0	0	2	0	0	0	0	0
sp|P01876|IGHA1_HUMAN	P01876		IGHA1_HUMAN	IGHA1	398	Homo sapiens	1:Experimental evidence at protein level	Immunoglobulin heavy constant alpha 1	0.9999	0.999	4	4	4	0	0	0	0	0	0	0	0	0	0	1	0	0	0	0	0	3	0	0	0	0	0	0	0	0	0	0	0	0	0	1	0	0	0	0	0
sp|P02042|HBD_HUMAN	P02042		HBD_HUMAN	HBD	147	Homo sapiens	1:Experimental evidence at protein level	Hemoglobin subunit delta	0.9999	0.999	33	0	33	0	2	1	0	0	1	1	3	2	5	2	2	1	4	2	3	2	2	0	0	0	0	0	0	0	0	0	0	0	0	0	0	0	0	0	0
sp|P02533|K1C14_HUMAN	P02533		K1C14_HUMAN	KRT14	472	Homo sapiens	1:Experimental evidence at protein level	Keratin, type I cytoskeletal 14	1	0.999	503	222	645	33	9	30	3	3	8	30	67	31	10	61	26	22	49	6	26	35	35	7	12	16	5	15	1	1	5	10	30	13	1	29	13	10	25	1	11
sp|P02538|K2C6A_HUMAN	P02538		K2C6A_HUMAN	KRT6A	564	Homo sapiens	1:Experimental evidence at protein level	Keratin, type II cytoskeletal 6A	1	0.999	151	6	685	16	1	7	0	0	3	8	14	9	1	18	4	5	11	4	8	11	22	5	4	1	0	0	0	0	0	0	0	2	0	1	0	0	0	0	0
sp|P02545|LMNA_HUMAN	P02545		LMNA_HUMAN	LMNA	664	Homo sapiens	1:Experimental evidence at protein level	Prelamin-A/C	1	0.999	191	191	210	13	5	6	9	7	10	10	7	19	11	14	13	8	9	9	9	11	8	2	11	13	5	6	9	7	10	10	7	19	11	14	13	8	9	9	9
sp|P02662|CASA1_BOVIN	P02662		CASA1_BOVIN	CSN1S1	214	Bos taurus	1:Experimental evidence at protein level	Alpha-S1-casein	1	0.999	123	123	123	10	1	8	2	4	17	5	7	6	3	11	7	6	10	2	4	6	9	3	2	10	1	8	2	4	17	5	7	6	3	11	7	6	10	2	4
sp|P02663|CASA2_BOVIN	P02663		CASA2_BOVIN	CSN1S2	222	Bos taurus	1:Experimental evidence at protein level	Alpha-S2-casein	1	0.999	9	9	9	0	0	0	0	0	4	0	1	0	0	1	1	0	1	0	0	1	0	0	0	0	0	0	0	0	4	0	1	0	0	1	1	0	1	0	0
sp|P02666|CASB_BOVIN	P02666		CASB_BOVIN	CSN2	224	Bos taurus	1:Experimental evidence at protein level	Beta-casein	1	0.999	66	66	66	5	0	2	0	0	21	2	2	1	0	7	4	3	3	0	3	7	4	2	0	5	0	2	0	0	21	2	2	1	0	7	4	3	3	0	3
sp|P02668|CASK_BOVIN	P02668		CASK_BOVIN	CSN3	190	Bos taurus	1:Experimental evidence at protein level	Kappa-casein	1	0.999	13	13	13	0	0	0	0	0	4	0	0	0	0	2	1	1	2	0	2	1	0	0	0	0	0	0	0	0	4	0	0	0	0	2	1	1	2	0	2
sp|P02765|FETUA_HUMAN	P02765		FETUA_HUMAN	AHSG	367	Homo sapiens	1:Experimental evidence at protein level	Alpha-2-HS-glycoprotein	0.9577	0.999	32	32	32	1	1	1	1	1	2	2	4	1	1	2	2	2	2	0	2	2	2	1	2	1	1	1	1	1	2	2	4	1	1	2	2	2	2	0	2
sp|P02768|ALBU_HUMAN	P02768		ALBU_HUMAN	ALB	609	Homo sapiens	1:Experimental evidence at protein level	Albumin	1	0.999	30	30	82	2	0	3	0	0	0	2	5	0	0	11	1	0	1	0	0	3	2	0	0	2	0	3	0	0	0	2	5	0	0	11	1	0	1	0	0
sp|P02769|ALBU_BOVIN	P02769		ALBU_BOVIN	ALB	607	Bos taurus	1:Experimental evidence at protein level	Albumin	1	0.999	592	540	592	11	49	33	14	23	30	66	75	13	6	25	54	58	42	8	10	18	22	12	23	10	46	31	13	22	27	58	68	12	5	23	50	53	37	7	9
sp|P02786|TFR1_HUMAN	P02786		TFR1_HUMAN	TFRC	760	Homo sapiens	1:Experimental evidence at protein level	Transferrin receptor protein 1	1	0.999	88	88	88	2	4	4	4	11	9	4	1	2	2	3	3	4	8	2	3	2	5	8	7	2	4	4	4	11	9	4	1	2	2	3	3	4	8	2	3
sp|P02788|TRFL_HUMAN	P02788		TRFL_HUMAN	LTF	710	Homo sapiens	1:Experimental evidence at protein level	Lactotransferrin	1	0.999	6	6	6	1	0	1	0	0	0	0	0	0	0	1	0	0	0	0	0	2	0	0	1	1	0	1	0	0	0	0	0	0	0	1	0	0	0	0	0
sp|P02792|FRIL_HUMAN	P02792		FRIL_HUMAN	FTL	175	Homo sapiens	1:Experimental evidence at protein level	Ferritin light chain	0.9577	0.999	3	3	3	0	0	0	2	1	0	0	0	0	0	0	0	0	0	0	0	0	0	0	0	0	0	0	2	1	0	0	0	0	0	0	0	0	0	0	0
sp|P02795|MT2_HUMAN	P02795		MT2_HUMAN	MT2A	61	Homo sapiens	1:Experimental evidence at protein level	Metallothionein-2	0.9577	0.999	7	0	7	0	1	2	0	0	0	1	0	0	0	2	0	0	0	0	0	1	0	0	0	0	0	0	0	0	0	0	0	0	0	0	0	0	0	0	0
sp|P02808|STAT_HUMAN	P02808		STAT_HUMAN	STATH	62	Homo sapiens	1:Experimental evidence at protein level	Statherin	0.9567	0.999	1	1	1	0	0	1	0	0	0	0	0	0	0	0	0	0	0	0	0	0	0	0	0	0	0	1	0	0	0	0	0	0	0	0	0	0	0	0	0
sp|P03915|NU5M_HUMAN	P03915		NU5M_HUMAN	MT-ND5	603	Homo sapiens	1:Experimental evidence at protein level	NADH-ubiquinone oxidoreductase chain 5	0.9494	0.9988	0	0	0	0	0	0	0	0	0	0	0	0	0	0	0	0	0	0	0	0	0	0	0	0	0	0	0	0	0	0	0	0	0	0	0	0	0	0	0
sp|P03928|ATP8_HUMAN	P03928		ATP8_HUMAN	MT-ATP8	68	Homo sapiens	1:Experimental evidence at protein level	ATP synthase protein 8	0.9576	0.999	2	2	2	0	0	0	0	0	2	0	0	0	0	0	0	0	0	0	0	0	0	0	0	0	0	0	0	0	2	0	0	0	0	0	0	0	0	0	0
sp|P04004|VTNC_HUMAN	P04004		VTNC_HUMAN	VTN	478	Homo sapiens	1:Experimental evidence at protein level	Vitronectin	0.9577	0.999	7	7	7	0	0	0	0	0	2	1	0	0	0	0	1	1	0	0	0	0	2	0	0	0	0	0	0	0	2	1	0	0	0	0	1	1	0	0	0
sp|P04040|CATA_HUMAN	P04040		CATA_HUMAN	CAT	527	Homo sapiens	1:Experimental evidence at protein level	Catalase	1	0.999	48	48	48	4	2	2	1	1	1	1	2	1	0	13	1	0	3	1	2	6	4	1	2	4	2	2	1	1	1	1	2	1	0	13	1	0	3	1	2
sp|P04049|RAF1_HUMAN	P04049		RAF1_HUMAN	RAF1	648	Homo sapiens	1:Experimental evidence at protein level	RAF proto-oncogene serine/threonine-protein kinase	1	0.999	8	6	16	1	1	1	0	0	1	0	0	0	1	1	0	0	0	0	0	1	1	0	0	0	1	0	0	0	1	0	0	0	1	1	0	0	0	0	0
sp|P04075|ALDOA_HUMAN	P04075		ALDOA_HUMAN	ALDOA	364	Homo sapiens	1:Experimental evidence at protein level	Fructose-bisphosphate aldolase A	1	0.999	399	96	399	10	42	39	29	26	21	30	34	13	9	13	29	24	26	1	1	11	16	10	15	4	12	11	7	4	3	9	10	2	4	2	7	7	5	0	0
sp|P04083|ANXA1_HUMAN	P04083		ANXA1_HUMAN	ANXA1	346	Homo sapiens	1:Experimental evidence at protein level	Annexin A1	1	0.999	323	323	323	24	22	21	13	15	13	13	13	7	2	7	15	16	13	16	11	16	31	26	29	24	22	21	13	15	13	13	13	7	2	7	15	16	13	16	11
sp|P04150|GCR_HUMAN	P04150		GCR_HUMAN	NR3C1	777	Homo sapiens	1:Experimental evidence at protein level	Glucocorticoid receptor	1	0.999	347	329	347	39	42	39	13	13	11	9	12	6	8	5	17	12	13	7	7	9	29	27	29	38	41	38	12	12	10	9	12	5	7	5	15	11	12	7	6
sp|P04181|OAT_HUMAN	P04181		OAT_HUMAN	OAT	439	Homo sapiens	1:Experimental evidence at protein level	Ornithine aminotransferase, mitochondrial	1	0.999	232	232	232	10	13	14	10	11	10	19	21	12	3	15	17	17	19	2	7	10	9	7	6	10	13	14	10	11	10	19	21	12	3	15	17	17	19	2	7
sp|P04183|KITH_HUMAN	P04183		KITH_HUMAN	TK1	234	Homo sapiens	1:Experimental evidence at protein level	Thymidine kinase, cytosolic	1	0.999	49	49	49	7	10	9	3	3	3	2	1	0	3	0	0	2	3	0	1	0	1	1	0	7	10	9	3	3	3	2	1	0	3	0	0	2	3	0	1
sp|P04259|K2C6B_HUMAN	P04259		K2C6B_HUMAN	KRT6B	564	Homo sapiens	1:Experimental evidence at protein level	Keratin, type II cytoskeletal 6B	1	0.999	11	9	695	2	0	1	0	0	0	0	1	0	0	2	0	0	3	0	0	0	1	1	0	2	0	1	0	0	0	0	1	0	0	1	0	0	2	0	0
sp|P04264|K2C1_HUMAN	P04264		K2C1_HUMAN	KRT1	644	Homo sapiens	1:Experimental evidence at protein level	Keratin, type II cytoskeletal 1	1	0.999	3251	3006	3424	218	86	171	56	43	74	182	266	205	89	342	175	139	288	77	141	231	218	113	137	200	81	156	51	39	67	168	243	187	82	328	168	127	267	73	132
sp|P04350|TBB4A_HUMAN	P04350		TBB4A_HUMAN	TUBB4A	444	Homo sapiens	1:Experimental evidence at protein level	Tubulin beta-4A chain	1	0.999	337	52	2684	15	12	17	16	14	14	15	17	21	20	20	16	20	14	21	19	23	13	14	16	1	3	3	2	3	2	0	0	4	2	7	3	4	3	4	3
sp|P04406|G3P_HUMAN	P04406		G3P_HUMAN	GAPDH	335	Homo sapiens	1:Experimental evidence at protein level	Glyceraldehyde-3-phosphate dehydrogenase	1	0.999	709	709	709	27	53	57	41	44	30	57	43	29	19	39	36	45	38	16	20	41	28	21	25	27	53	57	41	44	30	57	43	29	19	39	36	45	38	16	20
sp|P04439|HLAA_HUMAN	P04439		HLAA_HUMAN	HLA-A	365	Homo sapiens	1:Experimental evidence at protein level	HLA class I histocompatibility antigen, A alpha chain	1	0.999	28	25	28	1	0	1	0	0	1	5	4	0	1	1	3	3	2	2	0	1	1	0	2	1	0	1	0	0	1	3	3	0	1	1	3	3	2	2	0
sp|P04626|ERBB2_HUMAN	P04626		ERBB2_HUMAN	ERBB2	1255	Homo sapiens	1:Experimental evidence at protein level	Receptor tyrosine-protein kinase erbB-2	0.9548	0.9989	4	4	4	0	0	0	1	1	0	0	0	0	0	0	0	0	0	0	0	0	0	1	1	0	0	0	1	1	0	0	0	0	0	0	0	0	0	0	0
sp|P04632|CPNS1_HUMAN	P04632		CPNS1_HUMAN	CAPNS1	268	Homo sapiens	1:Experimental evidence at protein level	Calpain small subunit 1	1	0.999	39	39	39	6	4	5	1	0	0	0	0	0	0	0	0	1	0	0	0	0	7	7	8	6	4	5	1	0	0	0	0	0	0	0	0	1	0	0	0
sp|P04637|P53_HUMAN	P04637		P53_HUMAN	TP53	393	Homo sapiens	1:Experimental evidence at protein level	Cellular tumor antigen p53	1	0.999	162	162	162	13	8	8	8	9	8	12	8	7	6	2	13	8	11	10	11	7	4	4	5	13	8	8	8	9	8	12	8	7	6	2	13	8	11	10	11
sp|P04792|HSPB1_HUMAN	P04792		HSPB1_HUMAN	HSPB1	205	Homo sapiens	1:Experimental evidence at protein level	Heat shock protein beta-1	1	0.999	37	37	37	3	1	1	1	2	2	2	3	2	2	2	0	0	1	2	2	2	4	3	2	3	1	1	1	2	2	2	3	2	2	2	0	0	1	2	2
sp|P04818|TYSY_HUMAN	P04818		TYSY_HUMAN	TYMS	313	Homo sapiens	1:Experimental evidence at protein level	Thymidylate synthase	1	0.999	64	64	64	4	5	9	7	7	4	1	1	1	2	0	1	2	2	3	1	1	5	2	6	4	5	9	7	7	4	1	1	1	2	0	1	2	2	3	1
sp|P04843|RPN1_HUMAN	P04843		RPN1_HUMAN	RPN1	607	Homo sapiens	1:Experimental evidence at protein level	Dolichyl-diphosphooligosaccharide--protein glycosyltransferase subunit 1	1	0.999	540	540	540	21	24	29	25	31	34	34	21	38	21	28	25	35	41	24	20	19	27	21	22	21	24	29	25	31	34	34	21	38	21	28	25	35	41	24	20
sp|P04844|RPN2_HUMAN	P04844		RPN2_HUMAN	RPN2	631	Homo sapiens	1:Experimental evidence at protein level	Dolichyl-diphosphooligosaccharide--protein glycosyltransferase subunit 2	1	0.999	236	236	236	11	13	16	13	17	20	11	7	14	8	9	11	10	15	8	3	9	12	15	14	11	13	16	13	17	20	11	7	14	8	9	11	10	15	8	3
sp|P04899|GNAI2_HUMAN	P04899		GNAI2_HUMAN	GNAI2	355	Homo sapiens	1:Experimental evidence at protein level	Guanine nucleotide-binding protein G(i) subunit alpha-2	1	0.999	54	16	61	1	4	3	2	3	7	4	4	2	2	1	4	5	6	1	0	0	1	2	2	0	1	1	0	2	4	1	1	0	0	0	1	1	3	0	0
sp|P04908|H2A1B_HUMAN	P04908		H2A1B_HUMAN	H2AC4	130	Homo sapiens	1:Experimental evidence at protein level	Histone H2A type 1-B/E	0.9999	0.999	27	0	466	2	1	2	1	1	1	2	1	1	1	1	2	1	2	1	2	1	2	1	1	0	0	0	0	0	0	0	0	0	0	0	0	0	0	0	0
sp|P05023|AT1A1_HUMAN	P05023		AT1A1_HUMAN	ATP1A1	1023	Homo sapiens	1:Experimental evidence at protein level	Sodium/potassium-transporting ATPase subunit alpha-1	1	0.999	642	358	642	40	18	29	32	23	39	32	28	39	27	32	35	36	45	29	29	42	28	24	35	24	9	18	16	13	20	18	15	21	16	18	19	21	25	15	17
sp|P05026|AT1B1_HUMAN	P05026		AT1B1_HUMAN	ATP1B1	303	Homo sapiens	1:Experimental evidence at protein level	Sodium/potassium-transporting ATPase subunit beta-1	1	0.999	8	8	8	0	1	1	0	0	1	1	0	1	1	0	1	0	1	0	0	0	0	0	0	0	1	1	0	0	1	1	0	1	1	0	1	0	1	0	0
sp|P05067|A4_HUMAN	P05067		A4_HUMAN	APP	770	Homo sapiens	1:Experimental evidence at protein level	Amyloid-beta precursor protein	1	0.999	46	46	46	1	3	4	2	2	5	1	0	1	2	1	0	5	9	2	1	1	2	3	1	1	3	4	2	2	5	1	0	1	2	1	0	5	9	2	1
sp|P05089|ARGI1_HUMAN	P05089		ARGI1_HUMAN	ARG1	322	Homo sapiens	1:Experimental evidence at protein level	Arginase-1	1	0.999	55	55	55	4	0	2	0	0	0	3	9	3	0	8	4	0	7	0	1	6	4	2	2	4	0	2	0	0	0	3	9	3	0	8	4	0	7	0	1
sp|P05090|APOD_HUMAN	P05090		APOD_HUMAN	APOD	189	Homo sapiens	1:Experimental evidence at protein level	Apolipoprotein D	0.9543	0.9989	1	1	1	0	0	0	0	0	0	0	0	0	0	1	0	0	0	0	0	0	0	0	0	0	0	0	0	0	0	0	0	0	0	1	0	0	0	0	0
sp|P05091|ALDH2_HUMAN	P05091		ALDH2_HUMAN	ALDH2	517	Homo sapiens	1:Experimental evidence at protein level	Aldehyde dehydrogenase, mitochondrial	1	0.999	43	43	43	0	4	4	4	2	2	8	3	1	0	2	2	3	5	0	0	2	0	0	1	0	4	4	4	2	2	8	3	1	0	2	2	3	5	0	0
sp|P05109|S10A8_HUMAN	P05109		S10A8_HUMAN	S100A8	93	Homo sapiens	1:Experimental evidence at protein level	Protein S100-A8	1	0.999	39	39	39	5	3	4	1	0	0	1	1	2	1	4	1	3	4	1	1	1	2	2	2	5	3	4	1	0	0	1	1	2	1	4	1	3	4	1	1
sp|P05114|HMGN1_HUMAN	P05114		HMGN1_HUMAN	HMGN1	100	Homo sapiens	1:Experimental evidence at protein level	Non-histone chromosomal protein HMG-14	1	0.999	6	6	6	0	1	0	0	0	0	2	2	0	0	0	0	0	1	0	0	0	0	0	0	0	1	0	0	0	0	2	2	0	0	0	0	0	1	0	0
sp|P05141|ADT2_HUMAN	P05141		ADT2_HUMAN	SLC25A5	298	Homo sapiens	1:Experimental evidence at protein level	ADP/ATP translocase 2	1	0.999	618	118	618	30	25	25	25	31	31	34	29	37	40	30	28	36	31	35	31	30	22	36	32	5	3	3	4	4	5	7	6	8	7	11	8	8	7	8	6
sp|P05165|PCCA_HUMAN	P05165		PCCA_HUMAN	PCCA	728	Homo sapiens	1:Experimental evidence at protein level	Propionyl-CoA carboxylase alpha chain, mitochondrial	1	0.999	8478	8478	8478	341	283	329	335	359	379	406	361	634	671	694	315	413	339	557	521	604	326	295	316	341	283	329	335	359	379	406	361	634	671	694	315	413	339	557	521
sp|P05166|PCCB_HUMAN	P05166		PCCB_HUMAN	PCCB	539	Homo sapiens	1:Experimental evidence at protein level	Propionyl-CoA carboxylase beta chain, mitochondrial	1	0.999	5235	5235	5235	215	189	195	208	232	236	266	283	355	358	340	253	258	235	342	313	340	202	207	208	215	189	195	208	232	236	266	283	355	358	340	253	258	235	342	313
sp|P05198|IF2A_HUMAN	P05198		IF2A_HUMAN	EIF2S1	315	Homo sapiens	1:Experimental evidence at protein level	Eukaryotic translation initiation factor 2 subunit 1	1	0.999	411	411	411	23	18	19	22	27	26	22	15	31	22	21	13	17	17	23	14	23	25	13	20	23	18	19	22	27	26	22	15	31	22	21	13	17	17	23	14
sp|P05204|HMGN2_HUMAN	P05204		HMGN2_HUMAN	HMGN2	90	Homo sapiens	1:Experimental evidence at protein level	Non-histone chromosomal protein HMG-17	1	0.999	8	4	8	0	0	0	0	0	0	6	2	0	0	0	0	0	0	0	0	0	0	0	0	0	0	0	0	0	0	4	0	0	0	0	0	0	0	0	0
sp|P05386|RLA1_HUMAN	P05386		RLA1_HUMAN	RPLP1	114	Homo sapiens	1:Experimental evidence at protein level	Large ribosomal subunit protein P1	1	0.999	414	414	453	17	25	26	20	29	25	16	16	18	21	17	20	14	15	15	17	20	32	28	23	17	25	26	20	29	25	16	16	18	21	17	20	14	15	15	17
sp|P05387|RLA2_HUMAN	P05387		RLA2_HUMAN	RPLP2	115	Homo sapiens	1:Experimental evidence at protein level	Large ribosomal subunit protein P2	1	0.999	576	537	576	30	29	24	27	28	29	28	26	31	28	35	26	24	26	31	29	38	30	27	30	26	28	22	26	26	28	27	25	28	26	31	25	22	25	29	27
sp|P05388|RLA0_HUMAN	P05388		RLA0_HUMAN	RPLP0	317	Homo sapiens	1:Experimental evidence at protein level	Large ribosomal subunit protein uL10	1	0.999	1218	576	1218	68	55	62	57	61	56	55	52	65	69	66	64	58	57	64	60	69	53	65	62	35	32	32	30	32	26	22	23	25	26	29	26	27	27	32	24
sp|P05412|JUN_HUMAN	P05412		JUN_HUMAN	JUN	331	Homo sapiens	1:Experimental evidence at protein level	Transcription factor Jun	1	0.999	134	134	134	0	0	1	5	3	7	15	13	7	8	11	10	12	8	5	3	14	7	2	3	0	0	1	5	3	7	15	13	7	8	11	10	12	8	5	3
sp|P05423|RPC4_HUMAN	P05423		RPC4_HUMAN	POLR3D	398	Homo sapiens	1:Experimental evidence at protein level	DNA-directed RNA polymerase III subunit RPC4	1	0.999	56	56	56	3	3	4	2	4	2	2	1	2	3	2	2	4	1	3	3	4	3	3	5	3	3	4	2	4	2	2	1	2	3	2	2	4	1	3	3
sp|P05455|LA_HUMAN	P05455		LA_HUMAN	SSB	408	Homo sapiens	1:Experimental evidence at protein level	Lupus La protein	1	0.999	676	676	676	31	39	34	40	45	40	32	29	34	26	28	37	32	32	32	19	27	40	37	42	31	39	34	40	45	40	32	29	34	26	28	37	32	32	32	19
sp|P05549|AP2A_HUMAN	P05549		AP2A_HUMAN	TFAP2A	437	Homo sapiens	1:Experimental evidence at protein level	Transcription factor AP-2-alpha	1	0.999	37	0	37	0	0	0	1	3	2	2	2	2	1	2	0	1	0	5	5	5	1	3	2	0	0	0	0	0	0	0	0	0	0	0	0	0	0	0	0
sp|P05556|ITB1_HUMAN	P05556		ITB1_HUMAN	ITGB1	798	Homo sapiens	1:Experimental evidence at protein level	Integrin beta-1	1	0.999	7	7	7	0	0	0	0	0	1	0	0	0	0	0	0	0	5	0	0	0	1	0	0	0	0	0	0	0	1	0	0	0	0	0	0	0	5	0	0
sp|P05783|K1C18_HUMAN	P05783		K1C18_HUMAN	KRT18	430	Homo sapiens	1:Experimental evidence at protein level	Keratin, type I cytoskeletal 18	1	0.999	212	211	213	6	10	8	11	8	9	15	10	19	12	11	12	15	9	10	10	17	7	6	7	6	10	8	11	8	9	15	10	19	11	11	12	15	9	10	10
sp|P05787|K2C8_HUMAN	P05787		K2C8_HUMAN	KRT8	483	Homo sapiens	1:Experimental evidence at protein level	Keratin, type II cytoskeletal 8	1	0.999	515	315	695	31	14	31	16	13	21	21	38	43	23	47	20	21	38	23	26	34	24	11	20	17	9	23	15	11	16	12	17	26	18	26	12	13	10	19	15
sp|P06241|FYN_HUMAN	P06241		FYN_HUMAN	FYN	537	Homo sapiens	1:Experimental evidence at protein level	Tyrosine-protein kinase Fyn	0.9999	0.999	0	0	0	0	0	0	0	0	0	0	0	0	0	0	0	0	0	0	0	0	0	0	0	0	0	0	0	0	0	0	0	0	0	0	0	0	0	0	0
sp|P06280|AGAL_HUMAN	P06280		AGAL_HUMAN	GLA	429	Homo sapiens	1:Experimental evidence at protein level	Alpha-galactosidase A	1	0.999	21	21	21	0	3	1	1	1	2	4	2	0	0	1	0	0	0	1	0	2	2	1	0	0	3	1	1	1	2	4	2	0	0	1	0	0	0	1	0
sp|P06396|GELS_HUMAN	P06396		GELS_HUMAN	GSN	782	Homo sapiens	1:Experimental evidence at protein level	Gelsolin	0.988	0.9958	3	3	3	1	0	0	0	0	0	1	0	0	0	0	0	1	0	0	0	0	0	0	0	1	0	0	0	0	0	1	0	0	0	0	0	1	0	0	0
sp|P06400|RB_HUMAN	P06400		RB_HUMAN	RB1	928	Homo sapiens	1:Experimental evidence at protein level	Retinoblastoma-associated protein	1	0.999	132	132	132	2	2	3	14	10	9	10	7	5	5	5	8	6	5	10	9	7	4	6	5	2	2	3	14	10	9	10	7	5	5	5	8	6	5	10	9
sp|P06454|PTMA_HUMAN	P06454		PTMA_HUMAN	PTMA	111	Homo sapiens	1:Experimental evidence at protein level	Prothymosin alpha	1	0.999	70	70	70	5	5	5	3	3	5	6	4	3	1	4	4	3	2	1	2	3	6	4	1	5	5	5	3	3	5	6	4	3	1	4	4	3	2	1	2
sp|P06493|CDK1_HUMAN	P06493		CDK1_HUMAN	CDK1	297	Homo sapiens	1:Experimental evidence at protein level	Cyclin-dependent kinase 1	1	0.999	207	207	207	8	14	10	12	15	15	13	6	8	8	6	8	9	13	7	8	7	16	10	14	8	14	10	12	15	15	13	6	8	8	6	8	9	13	7	8
sp|P06576|ATPB_HUMAN	P06576		ATPB_HUMAN	ATP5F1B	529	Homo sapiens	1:Experimental evidence at protein level	ATP synthase subunit beta, mitochondrial	1	0.999	900	900	900	31	37	60	43	45	63	55	50	54	39	40	52	50	60	43	25	44	36	35	38	31	37	60	43	45	63	55	50	54	39	40	52	50	60	43	25
sp|P06702|S10A9_HUMAN	P06702		S10A9_HUMAN	S100A9	114	Homo sapiens	1:Experimental evidence at protein level	Protein S100-A9	1	0.999	112	112	112	11	3	10	2	1	2	6	1	8	1	12	4	4	11	1	6	9	8	7	5	11	3	10	2	1	2	6	1	8	1	12	4	4	11	1	6
sp|P06730|IF4E_HUMAN	P06730		IF4E_HUMAN	EIF4E	217	Homo sapiens	1:Experimental evidence at protein level	Eukaryotic translation initiation factor 4E	1	0.999	66	66	66	4	3	4	1	2	1	5	3	2	3	4	7	3	2	3	4	4	5	3	3	4	3	4	1	2	1	5	3	2	3	4	7	3	2	3	4
sp|P06732|KCRM_HUMAN	P06732		KCRM_HUMAN	CKM	381	Homo sapiens	1:Experimental evidence at protein level	Creatine kinase M-type	0.9577	0.999	7	7	9	0	0	0	1	1	0	1	1	0	0	0	1	1	1	0	0	0	0	0	0	0	0	0	1	1	0	1	1	0	0	0	1	1	1	0	0
sp|P06733|ENOA_HUMAN	P06733		ENOA_HUMAN	ENO1	434	Homo sapiens	1:Experimental evidence at protein level	Alpha-enolase	1	0.999	925	772	925	41	78	90	38	41	38	67	72	37	23	47	58	65	48	18	22	44	38	30	30	33	64	76	32	36	34	56	58	32	18	37	51	49	41	14	19
sp|P06737|PYGL_HUMAN	P06737		PYGL_HUMAN	PYGL	847	Homo sapiens	1:Experimental evidence at protein level	Glycogen phosphorylase, liver form	1	0.999	78	73	100	20	13	18	4	2	1	1	0	0	0	1	5	3	1	0	0	0	3	4	2	19	12	17	4	2	1	1	0	0	0	1	4	2	1	0	0
sp|P06744|G6PI_HUMAN	P06744		G6PI_HUMAN	GPI	558	Homo sapiens	1:Experimental evidence at protein level	Glucose-6-phosphate isomerase	1	0.999	134	134	134	10	12	12	7	4	7	7	8	7	4	4	4	9	7	2	3	6	7	7	7	10	12	12	7	4	7	7	8	7	4	4	4	9	7	2	3
sp|P06746|DPOLB_HUMAN	P06746		DPOLB_HUMAN	POLB	335	Homo sapiens	1:Experimental evidence at protein level	DNA polymerase beta	1	0.999	9	9	9	0	0	0	0	0	0	0	0	2	1	1	2	1	0	1	0	0	0	1	0	0	0	0	0	0	0	0	0	2	1	1	2	1	0	1	0
sp|P06748|NPM_HUMAN	P06748		NPM_HUMAN	NPM1	294	Homo sapiens	1:Experimental evidence at protein level	Nucleophosmin	1	0.999	882	882	882	49	39	53	43	46	45	40	34	40	36	45	57	48	43	45	40	51	44	40	44	49	39	53	43	46	45	40	34	40	36	45	57	48	43	45	40
sp|P06753|TPM3_HUMAN	P06753		TPM3_HUMAN	TPM3	285	Homo sapiens	1:Experimental evidence at protein level	Tropomyosin alpha-3 chain	1	0.999	121	91	179	9	10	11	4	4	4	11	8	7	4	4	8	6	7	5	2	7	3	3	4	6	7	9	4	4	3	7	5	5	3	3	5	5	6	3	1
sp|P06899|H2B1J_HUMAN	P06899		H2B1J_HUMAN	H2BC11	126	Homo sapiens	1:Experimental evidence at protein level	Histone H2B type 1-J	1	0.999	378	0	378	20	13	15	14	10	16	17	20	21	24	29	18	17	12	19	28	22	23	19	21	0	0	0	0	0	0	0	0	0	0	0	0	0	0	0	0
sp|P07099|HYEP_HUMAN	P07099		HYEP_HUMAN	EPHX1	455	Homo sapiens	1:Experimental evidence at protein level	Epoxide hydrolase 1	1	0.999	1	1	1	0	0	0	0	0	0	0	0	0	0	0	0	1	0	0	0	0	0	0	0	0	0	0	0	0	0	0	0	0	0	0	0	1	0	0	0
sp|P07195|LDHB_HUMAN	P07195		LDHB_HUMAN	LDHB	334	Homo sapiens	1:Experimental evidence at protein level	L-lactate dehydrogenase B chain	1	0.999	168	165	168	12	17	21	6	7	15	10	4	7	8	9	5	4	5	6	5	7	7	5	8	12	17	21	6	7	15	9	4	7	8	8	5	3	5	6	5
sp|P07237|PDIA1_HUMAN	P07237		PDIA1_HUMAN	P4HB	508	Homo sapiens	1:Experimental evidence at protein level	Protein disulfide-isomerase	1	0.999	303	303	303	11	19	23	15	13	12	20	26	17	9	20	16	23	17	8	13	15	10	8	8	11	19	23	15	13	12	20	26	17	9	20	16	23	17	8	13
sp|P07305|H10_HUMAN	P07305		H10_HUMAN	H1-0	194	Homo sapiens	1:Experimental evidence at protein level	Histone H1.0	1	0.999	92	92	92	3	2	3	2	2	4	5	5	4	4	5	6	8	10	4	4	6	5	5	5	3	2	3	2	2	4	5	5	4	4	5	6	8	10	4	4
sp|P07339|CATD_HUMAN	P07339		CATD_HUMAN	CTSD	412	Homo sapiens	1:Experimental evidence at protein level	Cathepsin D	1	0.999	50	50	50	2	1	4	0	2	1	3	3	1	0	11	1	3	2	0	1	5	8	1	1	2	1	4	0	2	1	3	3	1	0	11	1	3	2	0	1
sp|P07355|ANXA2_HUMAN	P07355		ANXA2_HUMAN	ANXA2	339	Homo sapiens	1:Experimental evidence at protein level	Annexin A2	1	0.999	436	105	436	27	40	39	11	13	13	27	22	15	9	20	28	28	29	9	15	22	26	23	20	6	10	8	4	2	2	8	7	5	0	7	9	6	7	1	4
sp|P07384|CAN1_HUMAN	P07384		CAN1_HUMAN	CAPN1	714	Homo sapiens	1:Experimental evidence at protein level	Calpain-1 catalytic subunit	1	0.999	24	24	24	2	5	3	0	0	0	0	0	0	0	0	1	0	1	0	0	0	4	5	3	2	5	3	0	0	0	0	0	0	0	0	1	0	1	0	0
sp|P07437|TBB5_HUMAN	P07437		TBB5_HUMAN	TUBB	444	Homo sapiens	1:Experimental evidence at protein level	Tubulin beta chain	1	0.999	3381	530	3381	180	157	174	163	163	185	163	137	185	211	181	133	143	145	177	181	200	178	160	165	29	32	28	30	27	31	22	20	23	25	27	18	19	24	28	27
sp|P07477|TRY1_HUMAN	P07477		TRY1_HUMAN	PRSS1	247	Homo sapiens	1:Experimental evidence at protein level	Serine protease 1	0.9993	0.999	31	14	31	2	2	1	2	1	1	2	4	1	1	1	3	4	2	1	3	0	0	0	0	2	0	1	0	0	1	2	2	1	0	1	2	2	0	0	0
sp|P07602|SAP_HUMAN	P07602		SAP_HUMAN	PSAP	524	Homo sapiens	1:Experimental evidence at protein level	Prosaposin	1	0.999	22	22	22	0	1	2	1	1	1	1	4	1	1	2	1	1	1	0	1	1	1	1	0	0	1	2	1	1	1	1	4	1	1	2	1	1	1	0	1
sp|P07686|HEXB_HUMAN	P07686		HEXB_HUMAN	HEXB	556	Homo sapiens	1:Experimental evidence at protein level	Beta-hexosaminidase subunit beta	1	0.999	18	18	18	2	2	3	0	0	1	2	0	0	0	0	2	3	1	0	0	0	1	0	1	2	2	3	0	0	1	2	0	0	0	0	2	3	1	0	0
sp|P07737|PROF1_HUMAN	P07737		PROF1_HUMAN	PFN1	140	Homo sapiens	1:Experimental evidence at protein level	Profilin-1	1	0.999	141	141	141	10	9	11	7	9	6	10	15	3	1	6	10	7	9	3	1	6	8	6	4	10	9	11	7	9	6	10	15	3	1	6	10	7	9	3	1
sp|P07741|APT_HUMAN	P07741		APT_HUMAN	APRT	180	Homo sapiens	1:Experimental evidence at protein level	Adenine phosphoribosyltransferase	1	0.999	63	63	63	1	13	9	3	2	4	6	7	0	1	1	2	4	3	1	0	3	1	1	1	1	13	9	3	2	4	6	7	0	1	1	2	4	3	1	0
sp|P07814|SYEP_HUMAN	P07814		SYEP_HUMAN	EPRS1	1512	Homo sapiens	1:Experimental evidence at protein level	Bifunctional glutamate/proline--tRNA ligase	1	0.999	1228	1228	1228	71	82	68	58	70	61	55	55	65	57	63	47	52	51	58	57	59	63	64	72	71	82	68	58	70	61	55	55	65	57	63	47	52	51	58	57
sp|P07858|CATB_HUMAN	P07858		CATB_HUMAN	CTSB	339	Homo sapiens	1:Experimental evidence at protein level	Cathepsin B	1	0.999	22	22	22	3	2	0	2	0	2	0	0	0	0	3	1	2	1	1	1	0	2	2	0	3	2	0	2	0	2	0	0	0	0	3	1	2	1	1	1
sp|P07900|HS90A_HUMAN	P07900		HS90A_HUMAN	HSP90AA1	732	Homo sapiens	1:Experimental evidence at protein level	Heat shock protein HSP 90-alpha	1	0.999	1582	672	1582	89	92	103	64	62	73	108	82	56	54	55	89	89	85	59	44	70	107	101	100	40	48	50	30	27	25	47	28	17	20	16	33	42	43	25	12
sp|P07910|HNRPC_HUMAN	P07910		HNRPC_HUMAN	HNRNPC	306	Homo sapiens	1:Experimental evidence at protein level	Heterogeneous nuclear ribonucleoproteins C1/C2	1	0.999	220	142	220	13	7	8	9	7	12	14	12	11	9	12	15	16	12	10	10	15	12	8	8	9	5	6	6	5	8	7	6	7	6	8	8	11	9	7	5
sp|P07919|QCR6_HUMAN	P07919		QCR6_HUMAN	UQCRH	91	Homo sapiens	1:Experimental evidence at protein level	Cytochrome b-c1 complex subunit 6, mitochondrial	1	0.999	78	71	78	6	5	5	5	5	4	3	2	3	3	3	4	2	6	3	3	4	2	7	3	5	5	4	4	5	4	3	2	3	3	3	4	2	6	3	3
sp|P07942|LAMB1_HUMAN	P07942		LAMB1_HUMAN	LAMB1	1786	Homo sapiens	1:Experimental evidence at protein level	Laminin subunit beta-1	0.9997	0.999	5	5	5	0	0	0	0	0	3	0	0	0	0	0	0	0	1	1	0	0	0	0	0	0	0	0	0	0	3	0	0	0	0	0	0	0	1	1	0
sp|P07954|FUMH_HUMAN	P07954		FUMH_HUMAN	FH	510	Homo sapiens	1:Experimental evidence at protein level	Fumarate hydratase, mitochondrial	1	0.999	6	6	6	0	0	2	0	0	0	0	0	0	1	0	0	1	0	0	1	0	0	0	1	0	0	2	0	0	0	0	0	0	1	0	0	1	0	0	1
sp|P07992|ERCC1_HUMAN	P07992		ERCC1_HUMAN	ERCC1	297	Homo sapiens	1:Experimental evidence at protein level	DNA excision repair protein ERCC-1	1	0.999	18	18	18	0	0	0	1	1	0	0	0	0	0	0	2	1	0	0	0	0	4	4	5	0	0	0	1	1	0	0	0	0	0	0	2	1	0	0	0
sp|P08047|SP1_HUMAN	P08047		SP1_HUMAN	SP1	785	Homo sapiens	1:Experimental evidence at protein level	Transcription factor Sp1	1	0.999	60	60	60	2	2	3	5	4	3	0	0	3	4	3	0	2	3	6	4	5	3	3	5	2	2	3	5	4	3	0	0	3	4	3	0	2	3	6	4
sp|P08048|ZFY_HUMAN	P08048		ZFY_HUMAN	ZFY	801	Homo sapiens	1:Experimental evidence at protein level	Zinc finger Y-chromosomal protein	0.9577	0.999	1	0	1	0	0	0	0	0	0	0	0	0	0	0	0	0	1	0	0	0	0	0	0	0	0	0	0	0	0	0	0	0	0	0	0	0	0	0	0
sp|P08133|ANXA6_HUMAN	P08133		ANXA6_HUMAN	ANXA6	673	Homo sapiens	1:Experimental evidence at protein level	Annexin A6	1	0.999	140	140	140	20	13	27	5	3	1	6	5	0	1	1	6	4	6	0	0	2	17	13	10	20	13	27	5	3	1	6	5	0	1	1	6	4	6	0	0
sp|P08134|RHOC_HUMAN	P08134		RHOC_HUMAN	RHOC	193	Homo sapiens	1:Experimental evidence at protein level	Rho-related GTP-binding protein RhoC	0.9928	0.999	0	0	85	0	0	0	0	0	0	0	0	0	0	0	0	0	0	0	0	0	0	0	0	0	0	0	0	0	0	0	0	0	0	0	0	0	0	0	0
sp|P08195|4F2_HUMAN	P08195		4F2_HUMAN	SLC3A2	630	Homo sapiens	1:Experimental evidence at protein level	Amino acid transporter heavy chain SLC3A2	1	0.999	84	84	84	5	9	6	5	5	7	0	0	3	4	7	2	0	2	3	2	5	6	6	7	5	9	6	5	5	7	0	0	3	4	7	2	0	2	3	2
sp|P08235|MCR_HUMAN	P08235		MCR_HUMAN	NR3C2	984	Homo sapiens	1:Experimental evidence at protein level	Mineralocorticoid receptor	1	0.999	8	8	26	0	0	0	0	0	0	2	0	0	1	1	0	2	0	0	0	0	0	1	1	0	0	0	0	0	0	2	0	0	1	1	0	2	0	0	0
sp|P08236|BGLR_HUMAN	P08236		BGLR_HUMAN	GUSB	651	Homo sapiens	1:Experimental evidence at protein level	Beta-glucuronidase	0.9212	0.9981	0	0	0	0	0	0	0	0	0	0	0	0	0	0	0	0	0	0	0	0	0	0	0	0	0	0	0	0	0	0	0	0	0	0	0	0	0	0	0
sp|P08237|PFKAM_HUMAN	P08237		PFKAM_HUMAN	PFKM	780	Homo sapiens	1:Experimental evidence at protein level	ATP-dependent 6-phosphofructokinase, muscle type	1	0.999	78	78	88	3	3	5	1	2	6	0	0	6	4	6	2	6	8	6	2	6	5	3	4	3	3	5	1	2	6	0	0	6	4	6	2	6	8	6	2
sp|P08238|HS90B_HUMAN	P08238		HS90B_HUMAN	HSP90AB1	724	Homo sapiens	1:Experimental evidence at protein level	Heat shock protein HSP 90-beta	1	0.999	696	426	1467	40	45	50	30	37	29	32	37	27	26	24	31	32	30	27	29	31	52	45	42	24	24	32	16	24	20	22	27	14	19	14	23	20	21	19	12
sp|P08240|SRPRA_HUMAN	P08240		SRPRA_HUMAN	SRPRA	638	Homo sapiens	1:Experimental evidence at protein level	Signal recognition particle receptor subunit alpha	1	0.999	134	134	134	11	10	10	5	8	7	4	0	4	4	8	6	8	8	3	3	7	9	8	11	11	10	10	5	8	7	4	0	4	4	8	6	8	8	3	3
sp|P08243|ASNS_HUMAN	P08243		ASNS_HUMAN	ASNS	561	Homo sapiens	1:Experimental evidence at protein level	Asparagine synthetase [glutamine-hydrolyzing]	1	0.999	178	178	178	15	16	14	13	11	8	5	4	7	5	7	6	5	4	6	2	8	15	14	13	15	16	14	13	11	8	5	4	7	5	7	6	5	4	6	2
sp|P08397|HEM3_HUMAN	P08397		HEM3_HUMAN	HMBS	361	Homo sapiens	1:Experimental evidence at protein level	Porphobilinogen deaminase	0.9999	0.999	5	5	5	0	2	0	0	1	1	0	0	0	0	0	0	0	0	0	0	0	0	1	0	0	2	0	0	1	1	0	0	0	0	0	0	0	0	0	0
sp|P08559|ODPA_HUMAN	P08559		ODPA_HUMAN	PDHA1	390	Homo sapiens	1:Experimental evidence at protein level	Pyruvate dehydrogenase E1 component subunit alpha, somatic form, mitochondrial	1	0.999	15	13	15	0	1	5	0	1	0	2	1	0	1	2	0	2	0	0	0	0	0	0	0	0	1	5	0	1	0	1	1	0	1	2	0	1	0	0	0
sp|P08574|CY1_HUMAN	P08574		CY1_HUMAN	CYC1	325	Homo sapiens	1:Experimental evidence at protein level	Cytochrome c1, heme protein, mitochondrial	1	0.999	99	99	99	3	5	6	6	7	9	4	2	6	6	3	3	4	6	6	3	4	5	5	6	3	5	6	6	7	9	4	2	6	6	3	3	4	6	6	3
sp|P08579|RU2B_HUMAN	P08579		RU2B_HUMAN	SNRPB2	225	Homo sapiens	1:Experimental evidence at protein level	U2 small nuclear ribonucleoprotein B''	1	0.999	83	72	83	3	4	4	4	4	6	8	3	3	1	2	5	8	7	6	2	3	3	2	5	2	4	2	3	3	4	7	3	3	1	2	5	8	6	6	2
sp|P08581|MET_HUMAN	P08581		MET_HUMAN	MET	1390	Homo sapiens	1:Experimental evidence at protein level	Hepatocyte growth factor receptor	0.9989	0.999	3	3	3	0	0	1	1	0	0	0	0	0	0	0	0	0	0	0	0	0	0	0	1	0	0	1	1	0	0	0	0	0	0	0	0	0	0	0	0
sp|P08621|RU17_HUMAN	P08621		RU17_HUMAN	SNRNP70	437	Homo sapiens	1:Experimental evidence at protein level	U1 small nuclear ribonucleoprotein 70 kDa	1	0.999	192	192	192	10	14	12	10	10	9	9	9	8	8	8	9	6	9	9	7	9	10	12	14	10	14	12	10	10	9	9	9	8	8	8	9	6	9	9	7
sp|P08651-5|NFIC_HUMAN	P08651-5		NFIC_HUMAN	NFIC	428	Homo sapiens		Isoform 5 of Nuclear factor 1 C-type	1	0.999	1102	1102	1338	0	0	0	51	54	53	29	26	38	49	41	108	121	103	135	137	135	7	8	7	0	0	0	51	54	53	29	26	38	49	41	108	121	103	135	137
sp|P08670|VIME_HUMAN	P08670		VIME_HUMAN	VIM	466	Homo sapiens	1:Experimental evidence at protein level	Vimentin	1	0.999	918	802	918	41	27	35	34	30	44	86	68	49	41	44	76	61	59	40	35	48	31	28	41	38	24	32	31	27	39	75	59	42	35	37	64	52	52	36	28
sp|P08708|RS17_HUMAN	P08708		RS17_HUMAN	RPS17	135	Homo sapiens	1:Experimental evidence at protein level	Small ribosomal subunit protein eS17	1	0.999	280	280	280	12	15	12	21	15	25	7	3	12	11	7	7	9	10	15	8	18	27	19	27	12	15	12	21	15	25	7	3	12	11	7	7	9	10	15	8
sp|P08727|K1C19_HUMAN	P08727		K1C19_HUMAN	KRT19	400	Homo sapiens	1:Experimental evidence at protein level	Keratin, type I cytoskeletal 19	1	0.999	273	225	372	21	14	18	12	12	16	17	18	16	19	22	8	8	8	9	12	14	12	9	8	17	11	15	10	10	14	16	16	13	15	15	8	8	6	7	10
sp|P08754|GNAI3_HUMAN	P08754		GNAI3_HUMAN	GNAI3	354	Homo sapiens	1:Experimental evidence at protein level	Guanine nucleotide-binding protein G(i) subunit alpha-3	1	0.999	19	19	64	0	0	0	0	1	0	5	2	1	0	1	4	1	4	0	0	0	0	0	0	0	0	0	0	1	0	5	2	1	0	1	4	1	4	0	0
sp|P08758|ANXA5_HUMAN	P08758		ANXA5_HUMAN	ANXA5	320	Homo sapiens	1:Experimental evidence at protein level	Annexin A5	1	0.999	609	609	609	57	37	57	24	22	29	21	18	16	21	17	22	26	32	14	17	20	60	53	46	57	37	57	24	22	29	21	18	16	21	17	22	26	32	14	17
sp|P08779|K1C16_HUMAN	P08779		K1C16_HUMAN	KRT16	473	Homo sapiens	1:Experimental evidence at protein level	Keratin, type I cytoskeletal 16	1	0.999	202	202	497	22	0	10	0	0	1	8	31	13	0	27	4	1	22	7	4	15	25	7	5	22	0	10	0	0	1	8	31	13	0	27	4	1	22	7	4
sp|P08865|RSSA_HUMAN	P08865		RSSA_HUMAN	RPSA	295	Homo sapiens	1:Experimental evidence at protein level	Small ribosomal subunit protein uS2	1	0.999	293	95	293	14	23	20	16	15	13	21	18	10	9	13	14	15	16	11	8	15	19	10	13	6	7	7	3	4	3	5	5	3	4	5	5	4	5	4	4
sp|P09001|RM03_HUMAN	P09001		RM03_HUMAN	MRPL3	348	Homo sapiens	1:Experimental evidence at protein level	Large ribosomal subunit protein uL3m	1	0.999	219	219	219	8	7	9	13	14	16	5	3	18	15	11	6	10	12	18	14	13	13	6	8	8	7	9	13	14	16	5	3	18	15	11	6	10	12	18	14
sp|P09012|SNRPA_HUMAN	P09012		SNRPA_HUMAN	SNRPA	282	Homo sapiens	1:Experimental evidence at protein level	U1 small nuclear ribonucleoprotein A	1	0.999	33	33	44	2	2	1	2	3	3	4	1	2	2	1	1	1	0	2	0	2	2	1	1	2	2	1	2	3	3	4	1	2	2	1	1	1	0	2	0
sp|P09104|ENOG_HUMAN	P09104		ENOG_HUMAN	ENO2	434	Homo sapiens	1:Experimental evidence at protein level	Gamma-enolase	1	0.999	4	4	112	0	1	0	0	0	0	0	0	0	0	0	2	1	0	0	0	0	0	0	0	0	1	0	0	0	0	0	0	0	0	0	2	1	0	0	0
sp|P09110|THIK_HUMAN	P09110		THIK_HUMAN	ACAA1	424	Homo sapiens	1:Experimental evidence at protein level	3-ketoacyl-CoA thiolase, peroxisomal	1	0.999	32	32	32	2	2	1	2	1	3	4	2	1	1	1	2	1	0	2	1	3	0	2	1	2	2	1	2	1	3	4	2	1	1	1	2	1	0	2	1
sp|P09132|SRP19_HUMAN	P09132		SRP19_HUMAN	SRP19	144	Homo sapiens	1:Experimental evidence at protein level	Signal recognition particle 19 kDa protein	1	0.999	23	23	23	2	3	1	2	3	1	0	0	0	0	0	1	4	0	1	1	1	1	1	1	2	3	1	2	3	1	0	0	0	0	0	1	4	0	1	1
sp|P09211|GSTP1_HUMAN	P09211		GSTP1_HUMAN	GSTP1	210	Homo sapiens	1:Experimental evidence at protein level	Glutathione S-transferase P	0.9999	0.999	5	5	5	0	0	1	0	0	0	1	0	0	0	1	0	1	1	0	0	0	0	0	0	0	0	1	0	0	0	1	0	0	0	1	0	1	1	0	0
sp|P09234|RU1C_HUMAN	P09234		RU1C_HUMAN	SNRPC	159	Homo sapiens	1:Experimental evidence at protein level	U1 small nuclear ribonucleoprotein C	1	0.999	84	84	84	5	3	3	5	4	3	7	4	4	4	2	5	5	5	4	5	3	6	4	3	5	3	3	5	4	3	7	4	4	4	2	5	5	5	4	5
sp|P09429|HMGB1_HUMAN	P09429		HMGB1_HUMAN	HMGB1	215	Homo sapiens	1:Experimental evidence at protein level	High mobility group protein B1	1	0.999	185	101	185	4	8	9	15	13	10	13	15	11	8	6	8	7	10	10	6	5	6	12	9	2	5	3	9	7	6	7	9	7	4	4	4	4	7	5	3
sp|P09455|RET1_HUMAN	P09455		RET1_HUMAN	RBP1	135	Homo sapiens	1:Experimental evidence at protein level	Retinol-binding protein 1	0.9992	0.999	3	3	3	0	1	1	0	0	0	1	0	0	0	0	0	0	0	0	0	0	0	0	0	0	1	1	0	0	0	1	0	0	0	0	0	0	0	0	0
sp|P09493|TPM1_HUMAN	P09493		TPM1_HUMAN	TPM1	284	Homo sapiens	1:Experimental evidence at protein level	Tropomyosin alpha-1 chain	1	0.999	34	34	122	3	2	4	1	1	2	3	5	2	1	0	2	1	2	0	0	1	1	1	2	3	2	4	1	1	2	3	5	2	1	0	2	1	2	0	0
sp|P09496|CLCA_HUMAN	P09496		CLCA_HUMAN	CLTA	248	Homo sapiens	1:Experimental evidence at protein level	Clathrin light chain A	0.9551	0.9989	4	4	4	0	0	0	0	0	0	1	0	0	0	0	1	1	1	0	0	0	0	0	0	0	0	0	0	0	0	1	0	0	0	0	1	1	1	0	0
sp|P09525|ANXA4_HUMAN	P09525		ANXA4_HUMAN	ANXA4	319	Homo sapiens	1:Experimental evidence at protein level	Annexin A4	1	0.999	5	5	5	0	1	2	0	0	0	0	0	1	0	0	0	0	0	0	0	0	1	0	0	0	1	2	0	0	0	0	0	1	0	0	0	0	0	0	0
sp|P09543|CN37_HUMAN	P09543		CN37_HUMAN	CNP	421	Homo sapiens	1:Experimental evidence at protein level	2',3'-cyclic-nucleotide 3'-phosphodiesterase	1	0.999	140	140	140	9	7	11	5	5	9	6	2	7	8	10	6	5	10	6	5	8	8	6	7	9	7	11	5	5	9	6	2	7	8	10	6	5	10	6	5
sp|P09622|DLDH_HUMAN	P09622		DLDH_HUMAN	DLD	509	Homo sapiens	1:Experimental evidence at protein level	Dihydrolipoyl dehydrogenase, mitochondrial	1	0.999	175	175	175	10	13	9	9	11	8	11	17	8	2	9	14	13	8	2	3	6	9	7	6	10	13	9	9	11	8	11	17	8	2	9	14	13	8	2	3
sp|P09651|ROA1_HUMAN	P09651		ROA1_HUMAN	HNRNPA1	372	Homo sapiens	1:Experimental evidence at protein level	Heterogeneous nuclear ribonucleoprotein A1	1	0.999	693	103	693	22	35	36	39	40	34	69	46	28	25	26	42	47	44	31	25	26	29	25	24	2	6	7	6	5	7	11	8	4	4	4	6	5	5	4	4
sp|P09661|RU2A_HUMAN	P09661		RU2A_HUMAN	SNRPA1	255	Homo sapiens	1:Experimental evidence at protein level	U2 small nuclear ribonucleoprotein A'	1	0.999	233	233	233	19	16	15	7	18	18	10	6	10	8	9	6	13	14	9	7	11	15	12	10	19	16	15	7	18	18	10	6	10	8	9	6	13	14	9	7
sp|P09874|PARP1_HUMAN	P09874		PARP1_HUMAN	PARP1	1014	Homo sapiens	1:Experimental evidence at protein level	Poly [ADP-ribose] polymerase 1	1	0.999	1185	1185	1185	24	24	28	51	22	56	80	91	85	60	74	88	80	85	55	31	66	59	60	66	24	24	28	51	22	56	80	91	85	60	74	88	80	85	55	31
sp|P09884|DPOLA_HUMAN	P09884		DPOLA_HUMAN	POLA1	1462	Homo sapiens	1:Experimental evidence at protein level	DNA polymerase alpha catalytic subunit	1	0.999	309	309	309	26	29	31	19	21	15	8	6	8	8	8	7	11	5	14	13	11	22	23	24	26	29	31	19	21	15	8	6	8	8	8	7	11	5	14	13
sp|P09936|UCHL1_HUMAN	P09936		UCHL1_HUMAN	UCHL1	223	Homo sapiens	1:Experimental evidence at protein level	Ubiquitin carboxyl-terminal hydrolase isozyme L1	1	0.999	142	142	142	1	25	21	4	7	7	18	17	2	4	2	12	7	9	0	0	1	1	3	1	1	25	21	4	7	7	18	17	2	4	2	12	7	9	0	0
sp|P09960|LKHA4_HUMAN	P09960		LKHA4_HUMAN	LTA4H	611	Homo sapiens	1:Experimental evidence at protein level	Leukotriene A-4 hydrolase	1	0.999	17	17	17	0	5	4	0	3	1	0	0	0	0	0	0	2	0	0	0	0	0	0	2	0	5	4	0	3	1	0	0	0	0	0	0	2	0	0	0
sp|P09972|ALDOC_HUMAN	P09972		ALDOC_HUMAN	ALDOC	364	Homo sapiens	1:Experimental evidence at protein level	Fructose-bisphosphate aldolase C	0.9943	0.999	5	5	32	0	0	1	0	0	0	1	0	0	1	1	0	0	0	0	0	0	0	1	0	0	0	1	0	0	0	1	0	0	1	1	0	0	0	0	0
sp|P0C0S5|H2AZ_HUMAN	P0C0S5		H2AZ_HUMAN	H2AZ1	128	Homo sapiens	1:Experimental evidence at protein level	Histone H2A.Z	1	0.999	148	0	148	8	6	7	7	4	4	5	6	10	7	9	7	9	10	9	9	9	7	7	8	0	0	0	0	0	0	0	0	0	0	0	0	0	0	0	0
sp|P0C1Z6|TFPT_HUMAN	P0C1Z6		TFPT_HUMAN	TFPT	253	Homo sapiens	1:Experimental evidence at protein level	TCF3 fusion partner	1	0.999	19	19	19	0	0	0	1	0	0	2	2	1	1	0	3	1	2	2	3	1	0	0	0	0	0	0	1	0	0	2	2	1	1	0	3	1	2	2	3
sp|P0C7P4|UCRIL_HUMAN	P0C7P4		UCRIL_HUMAN	UQCRFS1P1	283	Homo sapiens	5:Protein uncertain	Putative cytochrome b-c1 complex subunit Rieske-like protein 1	0.9992	0.9984	2	2	25	0	0	0	0	0	1	0	0	0	0	0	0	0	0	0	0	0	0	1	0	0	0	0	0	0	1	0	0	0	0	0	0	0	0	0	0
sp|P0C7T5|ATX1L_HUMAN	P0C7T5		ATX1L_HUMAN	ATXN1L	689	Homo sapiens	1:Experimental evidence at protein level	Ataxin-1-like	1	0.999	195	195	195	0	0	2	8	6	6	12	16	9	15	9	14	16	17	15	14	12	8	10	6	0	0	2	8	6	6	12	16	9	15	9	14	16	17	15	14
sp|P0C7V7|SC11B_HUMAN	P0C7V7		SC11B_HUMAN	SEC11B	166	Homo sapiens	5:Protein uncertain	Putative signal peptidase complex catalytic subunit SEC11B	0.7072	0.9907	9	9	9	0	0	0	0	1	1	0	1	1	1	0	0	0	1	1	2	0	0	0	0	0	0	0	0	1	1	0	1	1	1	0	0	0	1	1	2
sp|P0CAP2|GRL1A_HUMAN	P0CAP2		GRL1A_HUMAN	POLR2M	368	Homo sapiens	1:Experimental evidence at protein level	DNA-directed RNA polymerase II subunit GRINL1A	0.9999	0.999	3	3	3	1	1	1	0	0	0	0	0	0	0	0	0	0	0	0	0	0	0	0	0	1	1	1	0	0	0	0	0	0	0	0	0	0	0	0	0
sp|P0CG40|SP9_HUMAN	P0CG40		SP9_HUMAN	SP9	484	Homo sapiens	3:Protein inferred from homology	Transcription factor Sp9	1	0.999	49	38	49	0	0	0	4	6	5	2	1	2	3	3	3	5	4	3	2	2	1	1	2	0	0	0	1	2	2	2	1	2	3	3	3	4	4	3	2
sp|P0CJ78|ZN865_HUMAN	P0CJ78		ZN865_HUMAN	ZNF865	1059	Homo sapiens	1:Experimental evidence at protein level	Zinc finger protein 865	0.999	0.999	11	11	11	0	0	0	1	1	1	0	0	1	0	0	0	3	0	0	0	0	2	0	2	0	0	0	1	1	1	0	0	1	0	0	0	3	0	0	0
sp|P0CJ79|ZN888_HUMAN	P0CJ79		ZN888_HUMAN	ZNF888	718	Homo sapiens	3:Protein inferred from homology	Zinc finger protein 888	0.9527	0.999	12	0	40	0	0	0	2	3	1	0	0	0	0	0	0	1	1	0	0	1	0	2	1	0	0	0	0	0	0	0	0	0	0	0	0	0	0	0	0
sp|P0DI81|TPC2A_HUMAN	P0DI81		TPC2A_HUMAN	TRAPPC2	140	Homo sapiens	1:Experimental evidence at protein level	Trafficking protein particle complex subunit 2	0.9999	0.999	6	0	6	3	1	2	0	0	0	0	0	0	0	0	0	0	0	0	0	0	0	0	0	0	0	0	0	0	0	0	0	0	0	0	0	0	0	0	0
sp|P0DJD0|RGPD1_HUMAN	P0DJD0		RGPD1_HUMAN	RGPD1	1748	Homo sapiens	2:Experimental evidence at transcript level	RANBP2-like and GRIP domain-containing protein 1	0.9991	0.9961	1	0	371	1	0	0	0	0	0	0	0	0	0	0	0	0	0	0	0	0	0	0	0	0	0	0	0	0	0	0	0	0	0	0	0	0	0	0	0
sp|P0DMV8|HS71A_HUMAN	P0DMV8		HS71A_HUMAN	HSPA1A	641	Homo sapiens	1:Experimental evidence at protein level	Heat shock 70 kDa protein 1A	1	0.999	5027	0	5027	242	207	236	246	247	262	321	304	264	253	251	267	300	297	225	234	246	207	208	210	0	0	0	0	0	0	0	0	0	0	0	0	0	0	0	0
sp|P0DP23|CALM1_HUMAN	P0DP23		CALM1_HUMAN	CALM1	149	Homo sapiens	1:Experimental evidence at protein level	Calmodulin-1	1	0.999	336	0	336	17	19	23	12	12	19	17	17	15	11	22	19	19	18	14	13	16	20	16	17	0	0	0	0	0	0	0	0	0	0	0	0	0	0	0	0
sp|P0DPB6|RPAC2_HUMAN	P0DPB6		RPAC2_HUMAN	POLR1D	133	Homo sapiens	1:Experimental evidence at protein level	DNA-directed RNA polymerases I and III subunit RPAC2	1	0.999	21	21	21	1	2	4	1	1	1	0	0	0	0	0	0	0	0	1	0	0	2	3	5	1	2	4	1	1	1	0	0	0	0	0	0	0	0	1	0
sp|P10070|GLI2_HUMAN	P10070		GLI2_HUMAN	GLI2	1586	Homo sapiens	1:Experimental evidence at protein level	Zinc finger protein GLI2	0.9947	0.999	5	5	5	0	2	2	1	0	0	0	0	0	0	0	0	0	0	0	0	0	0	0	0	0	2	2	1	0	0	0	0	0	0	0	0	0	0	0	0
sp|P10071|GLI3_HUMAN	P10071		GLI3_HUMAN	GLI3	1580	Homo sapiens	1:Experimental evidence at protein level	Transcriptional activator GLI3	0.9577	0.999	5	5	5	1	2	1	0	0	0	0	0	0	0	0	0	1	0	0	0	0	0	0	0	1	2	1	0	0	0	0	0	0	0	0	0	1	0	0	0
sp|P10074|TZAP_HUMAN	P10074		TZAP_HUMAN	ZBTB48	688	Homo sapiens	1:Experimental evidence at protein level	Telomere zinc finger-associated protein	1	0.999	5	5	5	0	0	0	0	1	0	0	0	1	0	0	2	1	0	0	0	0	0	0	0	0	0	0	0	1	0	0	0	1	0	0	2	1	0	0	0
sp|P10155|RO60_HUMAN	P10155		RO60_HUMAN	RO60	538	Homo sapiens	1:Experimental evidence at protein level	RNA-binding protein RO60	1	0.999	86	86	86	2	3	6	4	7	6	2	5	4	4	4	2	10	4	1	1	3	6	5	7	2	3	6	4	7	6	2	5	4	4	4	2	10	4	1	1
sp|P10243|MYBA_HUMAN	P10243		MYBA_HUMAN	MYBL1	752	Homo sapiens	1:Experimental evidence at protein level	Myb-related protein A	1	0.999	37	17	37	0	0	0	3	1	3	1	1	1	1	2	4	4	6	2	1	2	1	3	1	0	0	0	1	0	2	0	0	0	0	0	3	3	5	1	0
sp|P10244|MYBB_HUMAN	P10244		MYBB_HUMAN	MYBL2	700	Homo sapiens	1:Experimental evidence at protein level	Myb-related protein B	1	0.999	915	915	935	17	21	17	69	64	51	40	38	44	47	40	39	54	52	63	52	60	47	49	51	17	21	17	69	64	51	40	38	44	47	40	39	54	52	63	52
sp|P10253|LYAG_HUMAN	P10253		LYAG_HUMAN	GAA	952	Homo sapiens	1:Experimental evidence at protein level	Lysosomal alpha-glucosidase	0.8665	0.9952	1	1	1	0	0	0	0	0	0	0	0	0	0	0	0	0	0	0	0	0	0	1	0	0	0	0	0	0	0	0	0	0	0	0	0	0	0	0	0
sp|P10321|HLAC_HUMAN	P10321		HLAC_HUMAN	HLA-C	366	Homo sapiens	1:Experimental evidence at protein level	HLA class I histocompatibility antigen, C alpha chain	0.9998	0.999	21	1	21	0	2	0	0	0	2	2	0	2	1	1	1	3	1	1	0	1	1	1	2	0	0	0	0	0	0	1	0	0	0	0	0	0	0	0	0
sp|P10398|ARAF_HUMAN	P10398		ARAF_HUMAN	ARAF	606	Homo sapiens	1:Experimental evidence at protein level	Serine/threonine-protein kinase A-Raf	1	0.999	26	18	26	0	0	1	2	1	3	0	0	2	2	4	0	0	0	3	1	2	3	1	1	0	0	0	2	1	3	0	0	1	1	2	0	0	0	3	1
sp|P10412|H14_HUMAN	P10412		H14_HUMAN	H1-4	219	Homo sapiens	1:Experimental evidence at protein level	Histone H1.4	1	0.999	92	92	470	3	7	4	2	5	7	4	3	7	6	11	6	3	4	5	3	4	3	2	3	3	7	4	2	5	7	4	3	7	6	11	6	3	4	5	3
sp|P10515|ODP2_HUMAN	P10515		ODP2_HUMAN	DLAT	647	Homo sapiens	1:Experimental evidence at protein level	Dihydrolipoyllysine-residue acetyltransferase component of pyruvate dehydrogenase complex, mitochondrial	1	0.999	34	34	34	1	0	4	2	1	1	1	1	1	2	7	1	1	1	2	3	2	2	0	1	1	0	4	2	1	1	1	1	1	2	7	1	1	1	2	3
sp|P10588|NR2F6_HUMAN	P10588		NR2F6_HUMAN	NR2F6	404	Homo sapiens	1:Experimental evidence at protein level	Nuclear receptor subfamily 2 group F member 6	0.9577	0.999	8	8	28	0	0	0	1	1	2	0	0	0	1	0	0	0	1	0	1	1	0	0	0	0	0	0	1	1	2	0	0	0	1	0	0	0	1	0	1
sp|P10599|THIO_HUMAN	P10599		THIO_HUMAN	TXN	105	Homo sapiens	1:Experimental evidence at protein level	Thioredoxin	1	0.999	74	74	74	5	6	7	1	1	3	4	4	3	4	8	5	3	4	2	2	7	2	1	2	5	6	7	1	1	3	4	4	3	4	8	5	3	4	2	2
sp|P10606|COX5B_HUMAN	P10606		COX5B_HUMAN	COX5B	129	Homo sapiens	1:Experimental evidence at protein level	Cytochrome c oxidase subunit 5B, mitochondrial	1	0.999	40	40	40	2	5	4	1	3	7	3	2	1	1	2	0	4	4	0	0	0	0	1	0	2	5	4	1	3	7	3	2	1	1	2	0	4	4	0	0
sp|P10619|PPGB_HUMAN	P10619		PPGB_HUMAN	CTSA	480	Homo sapiens	1:Experimental evidence at protein level	Lysosomal protective protein	0.9999	0.999	2	2	2	0	0	1	0	0	0	0	0	0	0	0	0	0	0	0	0	0	1	0	0	0	0	1	0	0	0	0	0	0	0	0	0	0	0	0	0
sp|P10620|MGST1_HUMAN	P10620		MGST1_HUMAN	MGST1	155	Homo sapiens	1:Experimental evidence at protein level	Microsomal glutathione S-transferase 1	0.9577	0.999	8	8	8	0	0	0	0	0	0	0	0	1	1	1	0	0	1	1	1	1	1	0	0	0	0	0	0	0	0	0	0	1	1	1	0	0	1	1	1
sp|P10644|KAP0_HUMAN	P10644		KAP0_HUMAN	PRKAR1A	381	Homo sapiens	1:Experimental evidence at protein level	cAMP-dependent protein kinase type I-alpha regulatory subunit	1	0.999	164	152	164	18	16	13	9	8	11	3	1	2	4	3	4	8	9	7	8	5	10	10	15	14	15	12	9	8	11	2	1	2	4	3	4	7	9	7	8
sp|P10768|ESTD_HUMAN	P10768		ESTD_HUMAN	ESD	282	Homo sapiens	1:Experimental evidence at protein level	S-formylglutathione hydrolase	1	0.999	24	24	24	1	10	3	1	3	0	1	2	0	0	0	0	2	0	0	0	0	1	0	0	1	10	3	1	3	0	1	2	0	0	0	0	2	0	0	0
sp|P10809|CH60_HUMAN	P10809		CH60_HUMAN	HSPD1	573	Homo sapiens	1:Experimental evidence at protein level	60 kDa heat shock protein, mitochondrial	1	0.999	1947	1947	1947	66	74	84	105	109	122	138	107	103	96	107	113	127	114	88	91	91	71	72	69	66	74	84	105	109	122	138	107	103	96	107	113	127	114	88	91
sp|P10828|THB_HUMAN	P10828		THB_HUMAN	THRB	461	Homo sapiens	1:Experimental evidence at protein level	Thyroid hormone receptor beta	0.9988	0.999	9	9	9	0	0	0	1	1	1	0	0	0	0	0	2	2	1	0	1	0	0	0	0	0	0	0	1	1	1	0	0	0	0	0	2	2	1	0	1
sp|P10909|CLUS_HUMAN	P10909		CLUS_HUMAN	CLU	449	Homo sapiens	1:Experimental evidence at protein level	Clusterin	1	0.999	18	18	18	3	0	1	0	0	3	0	0	2	0	3	0	0	0	0	1	3	2	0	0	3	0	1	0	0	3	0	0	2	0	3	0	0	0	0	1
sp|P11021|BIP_HUMAN	P11021		BIP_HUMAN	HSPA5	654	Homo sapiens	1:Experimental evidence at protein level	Endoplasmic reticulum chaperone BiP	1	0.999	2252	2252	2504	123	115	124	114	116	122	108	84	119	118	129	93	108	114	121	102	116	112	111	103	123	115	124	114	116	122	108	84	119	118	129	93	108	114	121	102
sp|P11047|LAMC1_HUMAN	P11047		LAMC1_HUMAN	LAMC1	1609	Homo sapiens	1:Experimental evidence at protein level	Laminin subunit gamma-1	0.9576	0.999	0	0	0	0	0	0	0	0	0	0	0	0	0	0	0	0	0	0	0	0	0	0	0	0	0	0	0	0	0	0	0	0	0	0	0	0	0	0	0
sp|P11142|HSP7C_HUMAN	P11142		HSP7C_HUMAN	HSPA8	646	Homo sapiens	1:Experimental evidence at protein level	Heat shock cognate 71 kDa protein	1	0.999	3448	2698	3772	166	164	173	175	190	177	167	158	186	167	155	178	196	182	185	160	175	171	160	163	125	132	142	142	153	139	134	121	137	125	122	134	156	143	150	113
sp|P11166|GTR1_HUMAN	P11166		GTR1_HUMAN	SLC2A1	492	Homo sapiens	1:Experimental evidence at protein level	Solute carrier family 2, facilitated glucose transporter member 1	1	0.999	133	133	133	8	5	5	9	5	8	3	4	8	7	6	8	7	7	7	9	8	5	6	8	8	5	5	9	5	8	3	4	8	7	6	8	7	7	7	9
sp|P11171|EPB41_HUMAN	P11171		EPB41_HUMAN	EPB41	864	Homo sapiens	1:Experimental evidence at protein level	Protein 4.1	1	0.999	49	47	57	12	11	7	0	0	2	0	0	0	0	2	1	1	3	0	0	0	3	3	4	10	11	7	0	0	2	0	0	0	0	2	1	1	3	0	0
sp|P11172|UMPS_HUMAN	P11172		UMPS_HUMAN	UMPS	480	Homo sapiens	1:Experimental evidence at protein level	Uridine 5'-monophosphate synthase	1	0.999	4	4	4	0	0	0	0	0	2	0	0	1	0	0	0	0	1	0	0	0	0	0	0	0	0	0	0	0	2	0	0	1	0	0	0	0	1	0	0
sp|P11177|ODPB_HUMAN	P11177		ODPB_HUMAN	PDHB	359	Homo sapiens	1:Experimental evidence at protein level	Pyruvate dehydrogenase E1 component subunit beta, mitochondrial	1	0.999	40	40	40	0	2	5	3	1	2	4	3	3	0	2	2	3	3	1	0	0	4	1	1	0	2	5	3	1	2	4	3	3	0	2	2	3	3	1	0
sp|P11182|ODB2_HUMAN	P11182		ODB2_HUMAN	DBT	482	Homo sapiens	1:Experimental evidence at protein level	Lipoamide acyltransferase component of branched-chain alpha-keto acid dehydrogenase complex, mitochondrial	1	0.999	546	546	546	45	51	57	5	4	9	50	54	12	13	19	46	51	57	9	7	16	12	12	17	45	51	57	5	4	9	50	54	12	13	19	46	51	57	9	7
sp|P11216|PYGB_HUMAN	P11216		PYGB_HUMAN	PYGB	843	Homo sapiens	1:Experimental evidence at protein level	Glycogen phosphorylase, brain form	1	0.999	153	128	153	12	18	18	7	12	8	11	3	0	6	4	5	8	5	1	1	3	7	13	11	10	13	14	7	12	7	8	3	0	6	4	4	6	5	1	1
sp|P11233|RALA_HUMAN	P11233		RALA_HUMAN	RALA	206	Homo sapiens	1:Experimental evidence at protein level	Ras-related protein Ral-A	0.9576	0.999	1	1	1	0	0	0	0	0	0	1	0	0	0	0	0	0	0	0	0	0	0	0	0	0	0	0	0	0	0	1	0	0	0	0	0	0	0	0	0
sp|P11234|RALB_HUMAN	P11234		RALB_HUMAN	RALB	206	Homo sapiens	1:Experimental evidence at protein level	Ras-related protein Ral-B	0.9199	0.998	0	0	0	0	0	0	0	0	0	0	0	0	0	0	0	0	0	0	0	0	0	0	0	0	0	0	0	0	0	0	0	0	0	0	0	0	0	0	0
sp|P11274|BCR_HUMAN	P11274		BCR_HUMAN	BCR	1271	Homo sapiens	1:Experimental evidence at protein level	Breakpoint cluster region protein	1	0.999	28	28	49	5	8	6	0	1	0	0	0	0	0	0	0	1	0	0	0	0	2	3	2	5	8	6	0	1	0	0	0	0	0	0	0	1	0	0	0
sp|P11279|LAMP1_HUMAN	P11279		LAMP1_HUMAN	LAMP1	417	Homo sapiens	1:Experimental evidence at protein level	Lysosome-associated membrane glycoprotein 1	0.9577	0.999	22	22	22	1	1	1	1	3	1	2	2	1	0	1	1	2	2	0	0	0	1	2	0	1	1	1	1	3	1	2	2	1	0	1	1	2	2	0	0
sp|P11310|ACADM_HUMAN	P11310		ACADM_HUMAN	ACADM	421	Homo sapiens	1:Experimental evidence at protein level	Medium-chain specific acyl-CoA dehydrogenase, mitochondrial	1	0.999	24	24	24	0	6	5	0	2	1	1	5	0	0	1	2	0	0	0	0	1	0	0	0	0	6	5	0	2	1	1	5	0	0	1	2	0	0	0	0
sp|P11387|TOP1_HUMAN	P11387		TOP1_HUMAN	TOP1	765	Homo sapiens	1:Experimental evidence at protein level	DNA topoisomerase 1	1	0.999	336	314	336	12	6	9	19	17	16	9	11	30	27	27	13	9	5	32	18	27	13	18	18	12	6	9	18	16	15	7	10	28	25	25	10	9	5	31	16
sp|P11388|TOP2A_HUMAN	P11388		TOP2A_HUMAN	TOP2A	1531	Homo sapiens	1:Experimental evidence at protein level	DNA topoisomerase 2-alpha	1	0.999	58	53	58	2	2	2	0	1	1	6	3	4	3	0	6	3	2	4	9	3	2	2	3	2	2	2	0	1	1	6	3	3	2	0	6	3	2	4	6
sp|P11413|G6PD_HUMAN	P11413		G6PD_HUMAN	G6PD	515	Homo sapiens	1:Experimental evidence at protein level	Glucose-6-phosphate 1-dehydrogenase	1	0.999	25	25	25	2	6	6	0	0	1	4	1	0	0	0	0	1	0	0	0	0	1	2	1	2	6	6	0	0	1	4	1	0	0	0	0	1	0	0	0
sp|P11441|UBL4A_HUMAN	P11441		UBL4A_HUMAN	UBL4A	157	Homo sapiens	1:Experimental evidence at protein level	Ubiquitin-like protein 4A	0.9577	0.999	2	2	2	1	1	0	0	0	0	0	0	0	0	0	0	0	0	0	0	0	0	0	0	1	1	0	0	0	0	0	0	0	0	0	0	0	0	0	0
sp|P11498|PYC_HUMAN	P11498		PYC_HUMAN	PC	1178	Homo sapiens	1:Experimental evidence at protein level	Pyruvate carboxylase, mitochondrial	1	0.999	8911	8911	8911	358	335	347	373	351	420	536	558	523	533	563	463	506	486	488	463	526	382	337	363	358	335	347	373	351	420	536	558	523	533	563	463	506	486	488	463
sp|P11586|C1TC_HUMAN	P11586		C1TC_HUMAN	MTHFD1	935	Homo sapiens	1:Experimental evidence at protein level	C-1-tetrahydrofolate synthase, cytoplasmic	1	0.999	348	348	348	34	29	32	16	17	15	16	12	24	16	22	11	13	11	8	10	10	16	22	14	34	29	32	16	17	15	16	12	24	16	22	11	13	11	8	10
sp|P11717|MPRI_HUMAN	P11717		MPRI_HUMAN	IGF2R	2491	Homo sapiens	1:Experimental evidence at protein level	Cation-independent mannose-6-phosphate receptor	1	0.999	162	162	162	41	29	30	2	1	1	0	0	1	1	0	2	1	1	0	0	1	19	13	19	41	29	30	2	1	1	0	0	1	1	0	2	1	1	0	0
sp|P11766|ADHX_HUMAN	P11766		ADHX_HUMAN	ADH5	374	Homo sapiens	1:Experimental evidence at protein level	Alcohol dehydrogenase class-3	1	0.999	14	14	14	0	5	5	0	0	0	1	2	0	0	0	1	0	0	0	0	0	0	0	0	0	5	5	0	0	0	1	2	0	0	0	1	0	0	0	0
sp|P11802|CDK4_HUMAN	P11802		CDK4_HUMAN	CDK4	303	Homo sapiens	1:Experimental evidence at protein level	Cyclin-dependent kinase 4	1	0.999	6	6	6	0	0	1	0	0	0	2	0	0	1	0	1	0	0	0	0	1	0	0	0	0	0	1	0	0	0	2	0	0	1	0	1	0	0	0	0
sp|P11908|PRPS2_HUMAN	P11908		PRPS2_HUMAN	PRPS2	318	Homo sapiens	1:Experimental evidence at protein level	Ribose-phosphate pyrophosphokinase 2	1	0.999	14	14	63	0	4	3	1	3	1	1	0	0	0	0	1	0	0	0	0	0	0	0	0	0	4	3	1	3	1	1	0	0	0	0	1	0	0	0	0
sp|P11940|PABP1_HUMAN	P11940		PABP1_HUMAN	PABPC1	636	Homo sapiens	1:Experimental evidence at protein level	Polyadenylate-binding protein 1	1	0.999	749	89	749	45	37	37	28	36	38	40	37	44	40	47	35	38	34	37	35	36	35	32	38	6	5	5	3	5	4	4	3	6	5	4	4	6	6	4	3
sp|P12004|PCNA_HUMAN	P12004		PCNA_HUMAN	PCNA	261	Homo sapiens	1:Experimental evidence at protein level	Proliferating cell nuclear antigen	1	0.999	202	202	202	9	12	11	5	8	6	15	8	15	10	12	10	16	11	9	16	10	9	5	5	9	12	11	5	8	6	15	8	15	10	12	10	16	11	9	16
sp|P12074|CX6A1_HUMAN	P12074		CX6A1_HUMAN	COX6A1	109	Homo sapiens	1:Experimental evidence at protein level	Cytochrome c oxidase subunit 6A1, mitochondrial	0.9999	0.999	9	9	9	0	3	0	1	1	1	0	0	0	0	0	0	1	1	0	0	0	0	1	0	0	3	0	1	1	1	0	0	0	0	0	0	1	1	0	0
sp|P12081|HARS1_HUMAN	P12081		HARS1_HUMAN	HARS1	509	Homo sapiens	1:Experimental evidence at protein level	Histidine--tRNA ligase, cytoplasmic	1	0.999	39	39	39	0	11	8	0	1	0	2	2	0	0	1	0	2	0	0	0	0	5	4	3	0	11	8	0	1	0	2	2	0	0	1	0	2	0	0	0
sp|P12235|ADT1_HUMAN	P12235		ADT1_HUMAN	SLC25A4	298	Homo sapiens	1:Experimental evidence at protein level	ADP/ATP translocase 1	1	0.999	72	72	574	2	2	2	2	3	4	6	4	5	4	5	3	4	5	2	5	4	2	3	5	2	2	2	2	3	4	6	4	5	4	5	3	4	5	2	5
sp|P12236|ADT3_HUMAN	P12236		ADT3_HUMAN	SLC25A6	298	Homo sapiens	1:Experimental evidence at protein level	ADP/ATP translocase 3	1	0.999	150	71	647	7	4	9	5	7	7	6	6	11	11	8	6	6	6	9	9	12	8	5	8	3	1	2	3	4	4	3	3	4	7	5	4	3	2	5	6
sp|P12268|IMDH2_HUMAN	P12268		IMDH2_HUMAN	IMPDH2	514	Homo sapiens	1:Experimental evidence at protein level	Inosine-5'-monophosphate dehydrogenase 2	1	0.999	84	83	84	3	18	12	3	2	1	4	6	0	1	3	9	9	7	1	1	1	1	1	1	3	18	12	3	2	1	4	6	0	0	3	9	9	7	1	1
sp|P12270|TPR_HUMAN	P12270		TPR_HUMAN	TPR	2363	Homo sapiens	1:Experimental evidence at protein level	Nucleoprotein TPR	1	0.999	155	155	155	7	8	13	6	8	9	7	4	7	3	11	11	9	11	4	4	4	12	9	8	7	8	13	6	8	9	7	4	7	3	11	11	9	11	4	4
sp|P12273|PIP_HUMAN	P12273		PIP_HUMAN	PIP	146	Homo sapiens	1:Experimental evidence at protein level	Prolactin-inducible protein	1	0.999	43	43	43	5	0	5	0	0	0	2	3	2	0	8	0	0	4	0	3	5	6	0	0	5	0	5	0	0	0	2	3	2	0	8	0	0	4	0	3
sp|P12277|KCRB_HUMAN	P12277		KCRB_HUMAN	CKB	381	Homo sapiens	1:Experimental evidence at protein level	Creatine kinase B-type	1	0.999	571	569	571	20	42	49	34	33	24	43	47	17	14	24	39	44	34	13	9	21	22	19	23	20	42	49	34	33	24	43	47	17	14	24	39	44	34	13	9
sp|P12532|KCRU_HUMAN	P12532		KCRU_HUMAN	CKMT1A	417	Homo sapiens	1:Experimental evidence at protein level	Creatine kinase U-type, mitochondrial	1	0.999	39	23	39	0	4	5	1	1	0	3	2	2	2	3	2	3	1	2	2	3	2	0	1	0	2	4	1	0	0	1	0	1	2	2	1	1	1	2	2
sp|P12694|ODBA_HUMAN	P12694		ODBA_HUMAN	BCKDHA	445	Homo sapiens	1:Experimental evidence at protein level	2-oxoisovalerate dehydrogenase subunit alpha, mitochondrial	1	0.999	47	47	47	2	4	2	3	3	7	1	0	4	3	3	2	1	1	1	2	3	0	2	3	2	4	2	3	3	7	1	0	4	3	3	2	1	1	1	2
sp|P12755|SKI_HUMAN	P12755		SKI_HUMAN	SKI	728	Homo sapiens	1:Experimental evidence at protein level	Ski oncogene	1	0.999	611	611	611	4	3	3	36	36	41	22	23	44	37	40	40	43	45	44	39	42	29	18	22	4	3	3	36	36	41	22	23	44	37	40	40	43	45	44	39
sp|P12757|SKIL_HUMAN	P12757		SKIL_HUMAN	SKIL	684	Homo sapiens	1:Experimental evidence at protein level	Ski-like protein	1	0.999	216	216	216	0	0	0	20	21	19	8	8	10	13	9	17	9	10	13	12	13	15	9	10	0	0	0	20	21	19	8	8	10	13	9	17	9	10	13	12
sp|P12814|ACTN1_HUMAN	P12814		ACTN1_HUMAN	ACTN1	892	Homo sapiens	1:Experimental evidence at protein level	Alpha-actinin-1	1	0.999	7	7	81	0	1	1	0	0	0	1	1	0	0	0	1	0	1	0	0	0	0	1	0	0	1	1	0	0	0	1	1	0	0	0	1	0	1	0	0
sp|P12830|CADH1_HUMAN	P12830		CADH1_HUMAN	CDH1	882	Homo sapiens	1:Experimental evidence at protein level	Cadherin-1	0.9999	0.999	7	7	7	1	0	1	0	0	0	0	0	1	0	2	0	0	0	0	1	0	0	1	0	1	0	1	0	0	0	0	0	1	0	2	0	0	0	0	1
sp|P12931|SRC_HUMAN	P12931		SRC_HUMAN	SRC	536	Homo sapiens	1:Experimental evidence at protein level	Proto-oncogene tyrosine-protein kinase Src	0.9967	0.999	4	3	4	0	1	2	0	0	0	0	0	0	0	0	0	0	0	0	0	0	0	0	1	0	1	2	0	0	0	0	0	0	0	0	0	0	0	0	0
sp|P12955|PEPD_HUMAN	P12955		PEPD_HUMAN	PEPD	493	Homo sapiens	1:Experimental evidence at protein level	Xaa-Pro dipeptidase	1	0.999	66	66	66	6	8	9	3	3	3	6	1	0	0	0	6	6	2	0	1	0	5	4	3	6	8	9	3	3	3	6	1	0	0	0	6	6	2	0	1
sp|P12956|XRCC6_HUMAN	P12956		XRCC6_HUMAN	XRCC6	609	Homo sapiens	1:Experimental evidence at protein level	X-ray repair cross-complementing protein 6	1	0.999	2099	2099	2099	77	74	68	110	99	106	114	132	112	115	113	112	117	107	115	100	122	106	95	105	77	74	68	110	99	106	114	132	112	115	113	112	117	107	115	100
sp|P13010|XRCC5_HUMAN	P13010		XRCC5_HUMAN	XRCC5	732	Homo sapiens	1:Experimental evidence at protein level	X-ray repair cross-complementing protein 5	1	0.999	2135	2135	2135	59	63	75	106	105	111	116	123	142	113	148	123	121	101	121	99	125	99	89	96	59	63	75	106	105	111	116	123	142	113	148	123	121	101	121	99
sp|P13056|NR2C1_HUMAN	P13056		NR2C1_HUMAN	NR2C1	603	Homo sapiens	1:Experimental evidence at protein level	Nuclear receptor subfamily 2 group C member 1	1	0.999	173	173	173	2	1	2	13	12	14	6	3	6	4	10	12	13	11	12	12	12	8	10	10	2	1	2	13	12	14	6	3	6	4	10	12	13	11	12	12
sp|P13073|COX41_HUMAN	P13073		COX41_HUMAN	COX4I1	169	Homo sapiens	1:Experimental evidence at protein level	Cytochrome c oxidase subunit 4 isoform 1, mitochondrial	1	0.999	20	20	20	0	0	3	0	1	3	2	1	1	0	0	0	1	8	0	0	0	0	0	0	0	0	3	0	1	3	2	1	1	0	0	0	1	8	0	0
sp|P13378|HXD8_HUMAN	P13378		HXD8_HUMAN	HOXD8	290	Homo sapiens	1:Experimental evidence at protein level	Homeobox protein Hox-D8	1	0.999	53	40	53	0	0	0	2	2	2	3	6	3	5	3	6	6	7	2	4	2	0	0	0	0	0	0	2	2	2	2	4	2	4	1	5	5	6	1	3
sp|P13473|LAMP2_HUMAN	P13473		LAMP2_HUMAN	LAMP2	410	Homo sapiens	1:Experimental evidence at protein level	Lysosome-associated membrane glycoprotein 2	0.9575	0.999	7	7	7	0	1	0	0	0	1	1	2	0	0	0	0	0	1	0	0	0	1	0	0	0	1	0	0	0	1	1	2	0	0	0	0	0	1	0	0
sp|P13489|RINI_HUMAN	P13489		RINI_HUMAN	RNH1	461	Homo sapiens	1:Experimental evidence at protein level	Ribonuclease inhibitor	1	0.999	7	7	7	0	0	1	0	0	0	2	1	0	0	0	2	0	0	0	0	0	0	1	0	0	0	1	0	0	0	2	1	0	0	0	2	0	0	0	0
sp|P13498|CY24A_HUMAN	P13498		CY24A_HUMAN	CYBA	195	Homo sapiens	1:Experimental evidence at protein level	Cytochrome b-245 light chain	0.9575	0.999	14	14	14	2	1	1	1	1	2	0	0	1	2	0	0	0	0	1	0	0	0	1	1	2	1	1	1	1	2	0	0	1	2	0	0	0	0	1	0
sp|P13612|ITA4_HUMAN	P13612		ITA4_HUMAN	ITGA4	1032	Homo sapiens	1:Experimental evidence at protein level	Integrin alpha-4	0.9576	0.999	1	1	1	0	1	0	0	0	0	0	0	0	0	0	0	0	0	0	0	0	0	0	0	0	1	0	0	0	0	0	0	0	0	0	0	0	0	0	0
sp|P13639|EF2_HUMAN	P13639		EF2_HUMAN	EEF2	858	Homo sapiens	1:Experimental evidence at protein level	Elongation factor 2	1	0.999	729	729	729	50	74	81	33	29	29	46	55	26	19	29	39	39	35	18	16	24	29	27	31	50	74	81	33	29	29	46	55	26	19	29	39	39	35	18	16
sp|P13645|K1C10_HUMAN	P13645		K1C10_HUMAN	KRT10	584	Homo sapiens	1:Experimental evidence at protein level	Keratin, type I cytoskeletal 10	1	0.999	2707	2335	2746	183	86	158	60	48	56	162	181	204	75	304	113	109	195	60	124	189	187	87	126	161	74	140	50	39	46	139	156	173	62	265	97	91	171	47	106
sp|P13646|K1C13_HUMAN	P13646		K1C13_HUMAN	KRT13	458	Homo sapiens	1:Experimental evidence at protein level	Keratin, type I cytoskeletal 13	1	0.999	3	3	172	0	0	0	0	0	0	0	0	0	0	2	0	0	0	0	1	0	0	0	0	0	0	0	0	0	0	0	0	0	0	2	0	0	0	0	1
sp|P13647|K2C5_HUMAN	P13647		K2C5_HUMAN	KRT5	590	Homo sapiens	1:Experimental evidence at protein level	Keratin, type II cytoskeletal 5	1	0.999	442	289	771	37	8	26	5	4	7	27	44	35	8	48	23	16	40	9	19	32	31	6	17	24	3	13	2	2	3	20	35	22	4	33	15	12	29	5	13
sp|P13667|PDIA4_HUMAN	P13667		PDIA4_HUMAN	PDIA4	645	Homo sapiens	1:Experimental evidence at protein level	Protein disulfide-isomerase A4	1	0.999	224	224	224	3	23	27	9	10	6	19	33	9	4	13	21	16	7	2	2	9	5	2	4	3	23	27	9	10	6	19	33	9	4	13	21	16	7	2	2
sp|P13674|P4HA1_HUMAN	P13674		P4HA1_HUMAN	P4HA1	534	Homo sapiens	1:Experimental evidence at protein level	Prolyl 4-hydroxylase subunit alpha-1	1	0.999	391	391	391	13	17	17	22	24	28	15	11	23	27	22	19	21	19	21	20	19	19	19	15	13	17	17	22	24	28	15	11	23	27	22	19	21	19	21	20
sp|P13693|TCTP_HUMAN	P13693		TCTP_HUMAN	TPT1	172	Homo sapiens	1:Experimental evidence at protein level	Translationally-controlled tumor protein	1	0.999	38	27	38	3	3	5	1	2	2	4	3	1	1	1	2	3	3	0	0	0	1	0	3	2	2	3	1	2	1	2	2	1	1	1	1	2	2	0	0
sp|P13796|PLSL_HUMAN	P13796		PLSL_HUMAN	LCP1	627	Homo sapiens	1:Experimental evidence at protein level	Plastin-2	1	0.999	69	69	104	9	13	12	3	3	1	0	0	0	0	1	0	1	0	0	1	2	10	7	6	9	13	12	3	3	1	0	0	0	0	1	0	1	0	0	1
sp|P13797|PLST_HUMAN	P13797		PLST_HUMAN	PLS3	630	Homo sapiens	1:Experimental evidence at protein level	Plastin-3	1	0.999	125	85	125	12	18	20	5	4	3	8	5	0	0	3	2	5	3	1	1	5	9	11	10	7	11	16	3	2	1	4	5	0	0	3	1	4	1	1	1
sp|P13798|ACPH_HUMAN	P13798		ACPH_HUMAN	APEH	732	Homo sapiens	1:Experimental evidence at protein level	Acylamino-acid-releasing enzyme	0.9947	0.999	3	3	3	0	1	1	0	0	0	0	0	0	0	0	0	0	0	0	0	0	1	0	0	0	1	1	0	0	0	0	0	0	0	0	0	0	0	0	0
sp|P13804|ETFA_HUMAN	P13804		ETFA_HUMAN	ETFA	333	Homo sapiens	1:Experimental evidence at protein level	Electron transfer flavoprotein subunit alpha, mitochondrial	1	0.999	188	188	188	3	9	14	8	11	9	16	13	7	2	12	14	14	13	5	2	6	12	9	9	3	9	14	8	11	9	16	13	7	2	12	14	14	13	5	2
sp|P13807|GYS1_HUMAN	P13807		GYS1_HUMAN	GYS1	737	Homo sapiens	1:Experimental evidence at protein level	Glycogen [starch] synthase, muscle	1	0.999	48	47	48	0	4	6	5	5	2	1	1	1	2	1	3	2	3	4	2	1	1	3	1	0	4	6	5	5	2	1	1	1	2	1	3	2	3	3	2
sp|P13861|KAP2_HUMAN	P13861		KAP2_HUMAN	PRKAR2A	404	Homo sapiens	1:Experimental evidence at protein level	cAMP-dependent protein kinase type II-alpha regulatory subunit	1	0.999	116	81	116	15	13	13	5	4	5	5	2	3	2	1	6	7	8	0	1	2	7	10	7	13	10	11	3	1	3	3	2	1	0	1	4	3	6	0	0
sp|P13984|T2FB_HUMAN	P13984		T2FB_HUMAN	GTF2F2	249	Homo sapiens	1:Experimental evidence at protein level	General transcription factor IIF subunit 2	1	0.999	256	256	256	7	8	6	16	19	16	15	15	4	3	7	15	17	15	11	9	14	14	21	24	7	8	6	16	19	16	15	15	4	3	7	15	17	15	11	9
sp|P13987|CD59_HUMAN	P13987		CD59_HUMAN	CD59	128	Homo sapiens	1:Experimental evidence at protein level	CD59 glycoprotein	0.9999	0.999	0	0	0	0	0	0	0	0	0	0	0	0	0	0	0	0	0	0	0	0	0	0	0	0	0	0	0	0	0	0	0	0	0	0	0	0	0	0	0
sp|P13994|YJU2B_HUMAN	P13994		YJU2B_HUMAN	YJU2B	396	Homo sapiens	1:Experimental evidence at protein level	Probable splicing factor YJU2B	1	0.999	117	117	117	6	6	10	8	6	7	3	3	2	4	2	9	11	9	5	4	3	8	4	7	6	6	10	8	6	7	3	3	2	4	2	9	11	9	5	4
sp|P13995|MTDC_HUMAN	P13995		MTDC_HUMAN	MTHFD2	350	Homo sapiens	1:Experimental evidence at protein level	Bifunctional methylenetetrahydrofolate dehydrogenase/cyclohydrolase, mitochondrial	1	0.999	57	57	57	1	4	4	4	3	6	1	2	5	3	3	0	2	1	2	3	6	4	1	2	1	4	4	4	3	6	1	2	5	3	3	0	2	1	2	3
sp|P14174|MIF_HUMAN	P14174		MIF_HUMAN	MIF	115	Homo sapiens	1:Experimental evidence at protein level	Macrophage migration inhibitory factor	0.9999	0.999	12	12	12	1	0	1	0	0	0	2	1	1	0	3	1	0	1	0	0	1	0	0	0	1	0	1	0	0	0	2	1	1	0	3	1	0	1	0	0
sp|P14314|GLU2B_HUMAN	P14314		GLU2B_HUMAN	PRKCSH	528	Homo sapiens	1:Experimental evidence at protein level	Glucosidase 2 subunit beta	1	0.999	105	105	105	1	9	11	6	6	5	15	15	1	3	1	5	11	8	1	1	2	2	1	1	1	9	11	6	6	5	15	15	1	3	1	5	11	8	1	1
sp|P14324|FPPS_HUMAN	P14324		FPPS_HUMAN	FDPS	419	Homo sapiens	1:Experimental evidence at protein level	Farnesyl pyrophosphate synthase	1	0.999	7	7	7	0	0	2	0	0	0	2	2	1	0	0	0	0	0	0	0	0	0	0	0	0	0	2	0	0	0	2	2	1	0	0	0	0	0	0	0
sp|P14373|TRI27_HUMAN	P14373		TRI27_HUMAN	TRIM27	513	Homo sapiens	1:Experimental evidence at protein level	Zinc finger protein RFP	1	0.999	78	68	78	0	1	0	6	5	2	2	0	13	8	6	0	4	3	13	4	8	1	0	2	0	1	0	5	4	2	2	0	8	8	6	0	4	3	11	4
sp|P14406|CX7A2_HUMAN	P14406		CX7A2_HUMAN	COX7A2	83	Homo sapiens	1:Experimental evidence at protein level	Cytochrome c oxidase subunit 7A2, mitochondrial	0.9999	0.999	19	19	19	0	3	1	1	1	1	1	2	1	0	0	0	2	2	0	0	1	1	2	0	0	3	1	1	1	1	1	2	1	0	0	0	2	2	0	0
sp|P14550|AK1A1_HUMAN	P14550		AK1A1_HUMAN	AKR1A1	325	Homo sapiens	1:Experimental evidence at protein level	Aldo-keto reductase family 1 member A1	0.9999	0.999	9	9	25	0	2	4	0	0	0	0	2	0	0	0	0	0	0	1	0	0	0	0	0	0	2	4	0	0	0	0	2	0	0	0	0	0	0	1	0
sp|P14618|KPYM_HUMAN	P14618		KPYM_HUMAN	PKM	531	Homo sapiens	1:Experimental evidence at protein level	Pyruvate kinase PKM	1	0.999	806	795	806	38	64	58	30	32	26	60	63	40	23	38	51	46	46	22	31	42	34	27	35	38	64	58	30	32	26	57	62	39	23	37	49	45	45	22	30
sp|P14625|ENPL_HUMAN	P14625		ENPL_HUMAN	HSP90B1	803	Homo sapiens	1:Experimental evidence at protein level	Endoplasmin	1	0.999	811	680	811	33	45	47	39	42	48	55	56	42	36	39	46	55	48	35	21	33	36	27	28	26	36	38	30	35	38	49	48	36	33	35	40	47	43	30	18
sp|P14635|CCNB1_HUMAN	P14635		CCNB1_HUMAN	CCNB1	433	Homo sapiens	1:Experimental evidence at protein level	G2/mitotic-specific cyclin-B1	1	0.999	40	40	40	3	9	4	2	2	1	6	0	1	0	0	1	1	2	0	0	0	4	3	1	3	9	4	2	2	1	6	0	1	0	0	1	1	2	0	0
sp|P14678|RSMB_HUMAN	P14678		RSMB_HUMAN	SNRPB	240	Homo sapiens	1:Experimental evidence at protein level	Small nuclear ribonucleoprotein-associated proteins B and B'	1	0.999	74	0	74	4	5	4	3	3	3	4	2	4	6	4	3	6	4	5	1	2	3	4	4	0	0	0	0	0	0	0	0	0	0	0	0	0	0	0	0
sp|P14735|IDE_HUMAN	P14735		IDE_HUMAN	IDE	1019	Homo sapiens	1:Experimental evidence at protein level	Insulin-degrading enzyme	1	0.999	19	19	19	1	8	3	1	2	0	0	0	0	1	0	0	0	0	0	0	0	1	1	1	1	8	3	1	2	0	0	0	0	1	0	0	0	0	0	0
sp|P14854|CX6B1_HUMAN	P14854		CX6B1_HUMAN	COX6B1	86	Homo sapiens	1:Experimental evidence at protein level	Cytochrome c oxidase subunit 6B1	1	0.999	81	81	81	3	4	3	4	4	5	4	4	4	4	4	4	4	4	6	3	4	6	3	4	3	4	3	4	4	5	4	4	4	4	4	4	4	4	6	3
sp|P14859|PO2F1_HUMAN	P14859		PO2F1_HUMAN	POU2F1	743	Homo sapiens	1:Experimental evidence at protein level	POU domain, class 2, transcription factor 1	1	0.999	105	52	105	1	2	0	6	9	3	6	2	6	4	4	7	4	4	6	5	7	11	10	8	1	1	0	3	4	1	2	1	2	1	2	5	2	2	1	3
sp|P14866|HNRPL_HUMAN	P14866		HNRPL_HUMAN	HNRNPL	589	Homo sapiens	1:Experimental evidence at protein level	Heterogeneous nuclear ribonucleoprotein L	1	0.999	381	381	381	12	10	20	16	18	19	34	21	26	18	26	26	28	21	16	9	21	11	14	15	12	10	20	16	18	19	34	21	26	18	26	26	28	21	16	9
sp|P14868|SYDC_HUMAN	P14868		SYDC_HUMAN	DARS1	501	Homo sapiens	1:Experimental evidence at protein level	Aspartate--tRNA ligase, cytoplasmic	1	0.999	460	460	460	27	19	28	24	22	20	22	16	26	23	26	21	24	18	32	27	23	23	17	22	27	19	28	24	22	20	22	16	26	23	26	21	24	18	32	27
sp|P14921|ETS1_HUMAN	P14921		ETS1_HUMAN	ETS1	441	Homo sapiens	1:Experimental evidence at protein level	Protein C-ets-1	0.9577	0.999	3	0	3	0	0	0	0	0	0	0	0	0	0	0	0	1	1	0	0	1	0	0	0	0	0	0	0	0	0	0	0	0	0	0	0	0	0	0	0
sp|P14923|PLAK_HUMAN	P14923		PLAK_HUMAN	JUP	745	Homo sapiens	1:Experimental evidence at protein level	Junction plakoglobin	1	0.999	312	262	312	33	15	25	5	6	8	14	34	14	4	37	13	7	32	4	6	15	25	7	8	25	12	20	3	4	6	12	33	12	3	32	13	6	27	4	6
sp|P14927|QCR7_HUMAN	P14927		QCR7_HUMAN	UQCRB	111	Homo sapiens	1:Experimental evidence at protein level	Cytochrome b-c1 complex subunit 7	1	0.999	27	27	27	0	1	0	3	3	4	1	0	1	1	0	1	1	3	0	1	0	2	3	2	0	1	0	3	3	4	1	0	1	1	0	1	1	3	0	1
sp|P15056|BRAF_HUMAN	P15056		BRAF_HUMAN	BRAF	766	Homo sapiens	1:Experimental evidence at protein level	Serine/threonine-protein kinase B-raf	1	0.999	9	9	17	4	1	2	0	0	1	0	0	0	0	0	0	0	0	0	0	0	1	0	0	4	1	2	0	0	1	0	0	0	0	0	0	0	0	0	0
sp|P15104|GLNA_HUMAN	P15104		GLNA_HUMAN	GLUL	373	Homo sapiens	1:Experimental evidence at protein level	Glutamine synthetase	1	0.999	25	25	25	4	4	4	1	2	2	1	0	0	0	1	0	0	0	0	0	1	3	1	1	4	4	4	1	2	2	1	0	0	0	1	0	0	0	0	0
sp|P15121|ALDR_HUMAN	P15121		ALDR_HUMAN	AKR1B1	316	Homo sapiens	1:Experimental evidence at protein level	Aldo-keto reductase family 1 member B1	1	0.999	34	18	34	1	7	6	1	0	0	4	5	0	0	0	1	1	1	0	0	0	2	2	3	0	5	5	0	0	0	2	4	0	0	0	0	0	0	0	0
sp|P15170|ERF3A_HUMAN	P15170		ERF3A_HUMAN	GSPT1	499	Homo sapiens	1:Experimental evidence at protein level	Eukaryotic peptide chain release factor GTP-binding subunit ERF3A	1	0.999	31	13	31	4	5	9	3	2	2	0	0	0	0	0	1	1	0	0	0	0	1	1	2	2	2	5	1	1	1	0	0	0	0	0	0	1	0	0	0
sp|P15311|EZRI_HUMAN	P15311		EZRI_HUMAN	EZR	586	Homo sapiens	1:Experimental evidence at protein level	Ezrin	1	0.999	250	144	250	24	33	30	12	7	9	9	6	6	11	9	5	8	8	9	5	4	21	16	18	15	21	19	5	3	6	5	3	4	3	3	2	3	4	5	2
sp|P15336|ATF2_HUMAN	P15336		ATF2_HUMAN	ATF2	505	Homo sapiens	1:Experimental evidence at protein level	Cyclic AMP-dependent transcription factor ATF-2	1	0.999	22	22	43	0	0	0	1	2	3	1	0	0	0	0	4	2	4	0	0	1	3	1	0	0	0	0	1	2	3	1	0	0	0	0	4	2	4	0	0
sp|P15374|UCHL3_HUMAN	P15374		UCHL3_HUMAN	UCHL3	230	Homo sapiens	1:Experimental evidence at protein level	Ubiquitin carboxyl-terminal hydrolase isozyme L3	0.9576	0.999	1	1	1	0	0	1	0	0	0	0	0	0	0	0	0	0	0	0	0	0	0	0	0	0	0	1	0	0	0	0	0	0	0	0	0	0	0	0	0
sp|P15407|FOSL1_HUMAN	P15407		FOSL1_HUMAN	FOSL1	271	Homo sapiens	1:Experimental evidence at protein level	Fos-related antigen 1	0.9999	0.999	14	14	14	0	0	0	0	0	2	1	3	0	0	0	3	2	3	0	0	0	0	0	0	0	0	0	0	0	2	1	3	0	0	0	3	2	3	0	0
sp|P15408|FOSL2_HUMAN	P15408		FOSL2_HUMAN	FOSL2	326	Homo sapiens	1:Experimental evidence at protein level	Fos-related antigen 2	0.9996	0.999	6	6	6	0	0	0	0	0	0	1	1	0	0	0	3	1	0	0	0	0	0	0	0	0	0	0	0	0	0	1	1	0	0	0	3	1	0	0	0
sp|P15502|ELN_HUMAN	P15502		ELN_HUMAN	ELN	786	Homo sapiens	1:Experimental evidence at protein level	Elastin	0.8587	0.9963	45	45	45	1	2	5	5	4	4	1	0	2	0	0	0	0	0	5	3	4	2	7	0	1	2	5	5	4	4	1	0	2	0	0	0	0	0	5	3
sp|P15531|NDKA_HUMAN	P15531		NDKA_HUMAN	NME1	152	Homo sapiens	1:Experimental evidence at protein level	Nucleoside diphosphate kinase A	1	0.999	85	85	232	2	4	5	6	5	6	8	7	5	2	4	5	6	6	2	2	2	2	2	4	2	4	5	6	5	6	8	7	5	2	4	5	6	6	2	2
sp|P15586|GNS_HUMAN	P15586		GNS_HUMAN	GNS	552	Homo sapiens	1:Experimental evidence at protein level	N-acetylglucosamine-6-sulfatase	0.9999	0.999	9	9	9	3	1	1	0	0	0	0	0	0	0	1	0	2	0	0	0	0	0	1	0	3	1	1	0	0	0	0	0	0	0	1	0	2	0	0	0
sp|P15622|ZN250_HUMAN	P15622		ZN250_HUMAN	ZNF250	560	Homo sapiens	1:Experimental evidence at protein level	Zinc finger protein 250	1	0.999	118	114	118	1	4	4	14	13	9	3	0	3	7	2	6	7	6	8	7	4	5	8	7	1	4	4	13	12	8	3	0	3	7	2	6	7	6	8	7
sp|P15735|PHKG2_HUMAN	P15735		PHKG2_HUMAN	PHKG2	406	Homo sapiens	1:Experimental evidence at protein level	Phosphorylase b kinase gamma catalytic chain, liver/testis isoform	1	0.999	23	23	23	3	5	3	1	3	2	0	0	0	1	0	0	0	0	0	0	0	1	2	2	3	5	3	1	3	2	0	0	0	1	0	0	0	0	0	0
sp|P15822|ZEP1_HUMAN	P15822		ZEP1_HUMAN	HIVEP1	2718	Homo sapiens	1:Experimental evidence at protein level	Zinc finger protein 40	1	0.999	1092	1058	1092	12	12	8	68	60	71	46	45	73	90	56	57	62	53	75	63	72	57	54	58	12	11	8	67	59	70	44	41	68	87	55	55	60	52	72	62
sp|P15880|RS2_HUMAN	P15880		RS2_HUMAN	RPS2	293	Homo sapiens	1:Experimental evidence at protein level	Small ribosomal subunit protein uS5	1	0.999	888	888	888	40	50	39	43	43	43	39	39	53	49	51	42	39	38	58	41	48	44	41	48	40	50	39	43	43	43	39	39	53	49	51	42	39	38	58	41
sp|P15884|ITF2_HUMAN	P15884		ITF2_HUMAN	TCF4	667	Homo sapiens	1:Experimental evidence at protein level	Transcription factor 4	0.9984	0.999	4	0	4	1	0	0	0	1	0	0	1	0	0	0	0	0	1	0	0	0	0	0	0	0	0	0	0	0	0	0	0	0	0	0	0	0	0	0	0
sp|P15923|TFE2_HUMAN	P15923		TFE2_HUMAN	TCF3	654	Homo sapiens	1:Experimental evidence at protein level	Transcription factor E2-alpha	1	0.999	7	7	7	0	0	0	2	1	1	0	0	0	0	0	0	1	1	0	0	0	0	1	0	0	0	0	2	1	1	0	0	0	0	0	0	1	1	0	0
sp|P15924|DESP_HUMAN	P15924		DESP_HUMAN	DSP	2871	Homo sapiens	1:Experimental evidence at protein level	Desmoplakin	1	0.999	809	809	809	89	53	72	14	17	17	37	62	39	9	83	21	15	63	11	24	43	61	40	39	89	53	72	14	17	17	37	62	39	9	83	21	15	63	11	24
sp|P15927|RFA2_HUMAN	P15927		RFA2_HUMAN	RPA2	270	Homo sapiens	1:Experimental evidence at protein level	Replication protein A 32 kDa subunit	1	0.999	631	631	631	20	25	21	33	29	36	53	54	29	33	34	29	40	36	37	23	35	23	19	22	20	25	21	33	29	36	53	54	29	33	34	29	40	36	37	23
sp|P16070|CD44_HUMAN	P16070		CD44_HUMAN	CD44	742	Homo sapiens	1:Experimental evidence at protein level	CD44 antigen	0.9577	0.999	1	1	1	0	0	0	0	0	0	0	0	0	0	0	0	0	1	0	0	0	0	0	0	0	0	0	0	0	0	0	0	0	0	0	0	0	1	0	0
sp|P16104|H2AX_HUMAN	P16104		H2AX_HUMAN	H2AX	143	Homo sapiens	1:Experimental evidence at protein level	Histone H2AX	1	0.999	131	17	173	5	9	6	4	3	5	1	2	8	11	9	1	1	2	10	13	10	8	11	12	0	1	0	0	0	0	0	0	2	2	2	0	0	0	3	4
sp|P16152|CBR1_HUMAN	P16152		CBR1_HUMAN	CBR1	277	Homo sapiens	1:Experimental evidence at protein level	Carbonyl reductase [NADPH] 1	1	0.999	187	131	187	11	16	13	10	8	9	11	14	7	8	9	6	6	7	8	8	11	9	7	9	6	11	10	8	5	5	9	13	5	6	7	4	4	4	5	5
sp|P16157|ANK1_HUMAN	P16157		ANK1_HUMAN	ANK1	1881	Homo sapiens	1:Experimental evidence at protein level	Ankyrin-1	1	0.999	22	22	28	1	3	5	0	0	0	0	0	0	0	0	0	0	0	0	0	0	5	3	5	1	3	5	0	0	0	0	0	0	0	0	0	0	0	0	0
sp|P16220|CREB1_HUMAN	P16220		CREB1_HUMAN	CREB1	327	Homo sapiens	1:Experimental evidence at protein level	Cyclic AMP-responsive element-binding protein 1	1	0.999	50	35	50	0	0	1	4	2	4	1	1	2	3	1	5	4	5	4	4	5	2	1	1	0	0	1	2	1	3	0	1	1	2	0	4	3	4	2	3
sp|P16260|GDC_HUMAN	P16260		GDC_HUMAN	SLC25A16	332	Homo sapiens	1:Experimental evidence at protein level	Solute carrier family 25 member 16	0.7326	0.9918	1	1	1	0	0	0	1	0	0	0	0	0	0	0	0	0	0	0	0	0	0	0	0	0	0	0	1	0	0	0	0	0	0	0	0	0	0	0	0
sp|P16278|BGAL_HUMAN	P16278		BGAL_HUMAN	GLB1	677	Homo sapiens	1:Experimental evidence at protein level	Beta-galactosidase	1	0.999	9	8	9	4	2	2	0	0	0	0	0	0	0	0	0	0	0	0	0	0	1	0	0	3	2	2	0	0	0	0	0	0	0	0	0	0	0	0	0
sp|P16383|GCFC2_HUMAN	P16383		GCFC2_HUMAN	GCFC2	781	Homo sapiens	1:Experimental evidence at protein level	Intron Large complex component GCFC2	1	0.999	634	634	634	33	49	39	42	41	30	24	14	21	31	17	28	30	32	30	25	28	37	40	43	33	49	39	42	41	30	24	14	21	31	17	28	30	32	30	25
sp|P16401|H15_HUMAN	P16401		H15_HUMAN	H1-5	226	Homo sapiens	1:Experimental evidence at protein level	Histone H1.5	1	0.999	151	151	151	7	8	3	6	3	4	0	2	12	10	17	0	0	0	13	19	19	12	9	7	7	8	3	6	3	4	0	2	12	10	17	0	0	0	13	19
sp|P16402|H13_HUMAN	P16402		H13_HUMAN	H1-3	221	Homo sapiens	1:Experimental evidence at protein level	Histone H1.3	0.9928	0.999	25	25	403	1	0	1	0	0	0	1	5	4	1	2	2	2	1	1	2	1	1	0	0	1	0	1	0	0	0	1	5	4	1	2	2	2	1	1	2
sp|P16403|H12_HUMAN	P16403		H12_HUMAN	H1-2	213	Homo sapiens	1:Experimental evidence at protein level	Histone H1.2	1	0.999	628	250	628	27	30	25	23	25	27	42	36	34	41	38	35	38	32	39	29	32	28	20	27	10	15	9	5	8	8	16	13	12	17	19	16	16	13	21	13
sp|P16415|ZN823_HUMAN	P16415		ZN823_HUMAN	ZNF823	610	Homo sapiens	2:Experimental evidence at transcript level	Zinc finger protein 823	0.8167	0.9949	1	1	1	0	0	0	0	1	0	0	0	0	0	0	0	0	0	0	0	0	0	0	0	0	0	0	0	1	0	0	0	0	0	0	0	0	0	0	0
sp|P16422|EPCAM_HUMAN	P16422		EPCAM_HUMAN	EPCAM	314	Homo sapiens	1:Experimental evidence at protein level	Epithelial cell adhesion molecule	0.9999	0.999	33	33	33	2	3	4	2	5	2	0	0	2	1	4	0	0	1	1	1	1	1	1	2	2	3	4	2	5	2	0	0	2	1	4	0	0	1	1	1
sp|P16435|NCPR_HUMAN	P16435		NCPR_HUMAN	POR	677	Homo sapiens	1:Experimental evidence at protein level	NADPH--cytochrome P450 reductase	1	0.999	1	1	1	0	0	0	0	0	1	0	0	0	0	0	0	0	0	0	0	0	0	0	0	0	0	0	0	0	1	0	0	0	0	0	0	0	0	0	0
sp|P16455|MGMT_HUMAN	P16455		MGMT_HUMAN	MGMT	207	Homo sapiens	1:Experimental evidence at protein level	Methylated-DNA--protein-cysteine methyltransferase	0.9994	0.999	24	24	24	1	1	3	1	1	2	0	0	0	1	0	2	1	4	1	2	1	1	1	1	1	1	3	1	1	2	0	0	0	1	0	2	1	4	1	2
sp|P16615|AT2A2_HUMAN	P16615		AT2A2_HUMAN	ATP2A2	1042	Homo sapiens	1:Experimental evidence at protein level	Sarcoplasmic/endoplasmic reticulum calcium ATPase 2	1	0.999	1210	767	1210	70	61	65	58	51	63	60	41	70	61	62	62	70	73	58	41	67	61	51	65	43	41	46	42	35	44	35	25	41	35	37	39	43	42	32	27
sp|P16885|PLCG2_HUMAN	P16885		PLCG2_HUMAN	PLCG2	1265	Homo sapiens	1:Experimental evidence at protein level	1-phosphatidylinositol 4,5-bisphosphate phosphodiesterase gamma-2	0.9568	0.999	3	3	3	1	1	1	0	0	0	0	0	0	0	0	0	0	0	0	0	0	0	0	0	1	1	1	0	0	0	0	0	0	0	0	0	0	0	0	0
sp|P16949|STMN1_HUMAN	P16949		STMN1_HUMAN	STMN1	149	Homo sapiens	1:Experimental evidence at protein level	Stathmin	1	0.999	126	89	126	7	7	8	6	4	4	7	7	6	4	9	7	5	8	7	5	6	6	6	7	6	5	6	5	3	2	4	4	4	3	7	5	3	5	4	3
sp|P16989|YBOX3_HUMAN	P16989		YBOX3_HUMAN	YBX3	372	Homo sapiens	1:Experimental evidence at protein level	Y-box-binding protein 3	1	0.999	267	267	573	16	16	14	14	14	16	14	7	15	14	9	12	8	9	13	14	15	14	16	17	16	16	14	14	14	16	14	7	15	14	9	12	8	9	13	14
sp|P17022|ZNF18_HUMAN	P17022		ZNF18_HUMAN	ZNF18	549	Homo sapiens	1:Experimental evidence at protein level	Zinc finger protein 18	0.9999	0.999	16	16	43	0	0	0	2	1	1	2	1	1	0	0	1	2	2	2	1	0	0	0	0	0	0	0	2	1	1	2	1	1	0	0	1	2	2	2	1
sp|P17028|ZNF24_HUMAN	P17028		ZNF24_HUMAN	ZNF24	368	Homo sapiens	1:Experimental evidence at protein level	Zinc finger protein 24	1	0.999	166	166	166	4	2	3	12	12	17	11	6	6	6	7	10	11	8	11	10	9	7	7	7	4	2	3	12	12	17	11	6	6	6	7	10	11	8	11	10
sp|P17029|ZKSC1_HUMAN	P17029		ZKSC1_HUMAN	ZKSCAN1	563	Homo sapiens	1:Experimental evidence at protein level	Zinc finger protein with KRAB and SCAN domains 1	1	0.999	52	52	56	0	2	1	3	4	4	0	1	3	6	3	4	2	0	2	4	3	2	4	4	0	2	1	3	4	4	0	1	3	6	3	4	2	0	2	4
sp|P17040|ZSC20_HUMAN	P17040		ZSC20_HUMAN	ZSCAN20	1043	Homo sapiens	1:Experimental evidence at protein level	Zinc finger and SCAN domain-containing protein 20	0.9945	0.999	3	3	30	0	0	0	0	0	0	1	0	0	0	0	0	2	0	0	0	0	0	0	0	0	0	0	0	0	0	1	0	0	0	0	0	2	0	0	0
sp|P17066|HSP76_HUMAN	P17066		HSP76_HUMAN	HSPA6	643	Homo sapiens	1:Experimental evidence at protein level	Heat shock 70 kDa protein 6	1	0.999	52	52	1142	3	0	3	2	1	4	5	3	4	2	2	3	4	4	2	2	2	3	1	2	3	0	3	2	1	4	5	3	4	2	2	3	4	4	2	2
sp|P17096|HMGA1_HUMAN	P17096		HMGA1_HUMAN	HMGA1	107	Homo sapiens	1:Experimental evidence at protein level	High mobility group protein HMG-I/HMG-Y	1	0.999	12	12	12	0	0	0	2	0	0	5	2	0	0	0	2	1	0	0	0	0	0	0	0	0	0	0	2	0	0	5	2	0	0	0	2	1	0	0	0
sp|P17098|ZNF8_HUMAN	P17098		ZNF8_HUMAN	ZNF8	575	Homo sapiens	1:Experimental evidence at protein level	Zinc finger protein 8	0.9998	0.999	2	2	2	1	0	0	0	1	0	0	0	0	0	0	0	0	0	0	0	0	0	0	0	1	0	0	0	1	0	0	0	0	0	0	0	0	0	0	0
sp|P17275|JUNB_HUMAN	P17275		JUNB_HUMAN	JUNB	347	Homo sapiens	1:Experimental evidence at protein level	Transcription factor JunB	1	0.999	61	61	61	0	0	0	4	2	2	8	6	6	3	4	9	9	6	1	1	0	0	0	0	0	0	0	4	2	2	8	6	6	3	4	9	9	6	1	1
sp|P17301|ITA2_HUMAN	P17301		ITA2_HUMAN	ITGA2	1181	Homo sapiens	1:Experimental evidence at protein level	Integrin alpha-2	0.9573	0.999	9	9	9	0	0	0	0	1	1	0	1	0	0	0	0	1	2	0	0	0	2	0	1	0	0	0	0	1	1	0	1	0	0	0	0	1	2	0	0
sp|P17480|UBF1_HUMAN	P17480		UBF1_HUMAN	UBTF	764	Homo sapiens	1:Experimental evidence at protein level	Nucleolar transcription factor 1	1	0.999	1064	1064	1064	36	31	31	93	98	74	41	44	54	49	37	50	51	52	80	70	60	39	39	35	36	31	31	93	98	74	41	44	54	49	37	50	51	52	80	70
sp|P17481|HXB8_HUMAN	P17481		HXB8_HUMAN	HOXB8	243	Homo sapiens	1:Experimental evidence at protein level	Homeobox protein Hox-B8	0.9999	0.999	4	4	29	0	0	0	0	0	0	0	0	0	0	0	1	2	0	1	0	0	0	0	0	0	0	0	0	0	0	0	0	0	0	0	1	2	0	1	0
sp|P17482|HXB9_HUMAN	P17482		HXB9_HUMAN	HOXB9	250	Homo sapiens	1:Experimental evidence at protein level	Homeobox protein Hox-B9	1	0.999	99	74	111	0	0	0	7	6	5	7	9	6	5	5	8	6	4	5	5	5	5	5	6	0	0	0	6	5	3	6	7	5	4	4	6	4	3	3	3
sp|P17535|JUND_HUMAN	P17535		JUND_HUMAN	JUND	347	Homo sapiens	1:Experimental evidence at protein level	Transcription factor JunD	0.9999	0.999	10	10	10	0	0	0	0	0	2	1	0	1	1	0	1	3	1	0	0	0	0	0	0	0	0	0	0	0	2	1	0	1	1	0	1	3	1	0	0
sp|P17544|ATF7_HUMAN	P17544		ATF7_HUMAN	ATF7	483	Homo sapiens	1:Experimental evidence at protein level	Cyclic AMP-dependent transcription factor ATF-7	1	0.999	111	90	111	0	2	0	9	6	9	7	6	3	4	3	14	8	16	5	3	8	3	2	3	0	2	0	8	5	7	5	5	2	3	3	13	7	14	4	1
sp|P17612|KAPCA_HUMAN	P17612		KAPCA_HUMAN	PRKACA	351	Homo sapiens	1:Experimental evidence at protein level	cAMP-dependent protein kinase catalytic subunit alpha	1	0.999	84	34	84	9	8	8	2	3	2	1	2	4	2	6	4	4	2	5	1	2	6	7	6	5	2	3	1	2	1	1	2	1	1	1	2	2	1	1	1
sp|P17655|CAN2_HUMAN	P17655		CAN2_HUMAN	CAPN2	700	Homo sapiens	1:Experimental evidence at protein level	Calpain-2 catalytic subunit	1	0.999	32	32	32	0	5	2	0	0	0	0	0	0	0	0	0	0	0	0	0	0	10	8	7	0	5	2	0	0	0	0	0	0	0	0	0	0	0	0	0
sp|P17706|PTN2_HUMAN	P17706		PTN2_HUMAN	PTPN2	415	Homo sapiens	1:Experimental evidence at protein level	Tyrosine-protein phosphatase non-receptor type 2	0.9562	0.999	4	4	4	0	0	0	0	0	0	0	0	2	0	0	0	0	0	0	2	0	0	0	0	0	0	0	0	0	0	0	0	2	0	0	0	0	0	0	2
sp|P17812|PYRG1_HUMAN	P17812		PYRG1_HUMAN	CTPS1	591	Homo sapiens	1:Experimental evidence at protein level	CTP synthase 1	1	0.999	316	310	316	22	19	24	10	11	14	16	16	22	18	15	20	15	11	13	10	19	12	15	14	22	18	23	9	11	13	15	16	21	18	15	20	15	11	13	10
sp|P17844|DDX5_HUMAN	P17844		DDX5_HUMAN	DDX5	614	Homo sapiens	1:Experimental evidence at protein level	Probable ATP-dependent RNA helicase DDX5	1	0.999	506	408	554	25	17	21	19	15	21	36	38	33	28	30	41	32	24	23	24	21	19	16	23	17	16	17	16	12	16	29	30	25	23	24	36	27	20	18	19
sp|P17858|PFKAL_HUMAN	P17858		PFKAL_HUMAN	PFKL	780	Homo sapiens	1:Experimental evidence at protein level	ATP-dependent 6-phosphofructokinase, liver type	1	0.999	124	124	143	10	10	8	10	7	9	6	2	7	5	6	4	4	3	5	3	8	5	7	5	10	10	8	10	7	9	6	2	7	5	6	4	4	3	5	3
sp|P17980|PRS6A_HUMAN	P17980		PRS6A_HUMAN	PSMC3	439	Homo sapiens	1:Experimental evidence at protein level	26S proteasome regulatory subunit 6A	1	0.999	330	330	330	15	15	17	20	20	21	22	14	19	18	14	14	17	19	19	18	12	10	13	13	15	15	17	20	20	21	22	14	19	18	14	14	17	19	19	18
sp|P17987|TCPA_HUMAN	P17987		TCPA_HUMAN	TCP1	556	Homo sapiens	1:Experimental evidence at protein level	T-complex protein 1 subunit alpha	1	0.999	1611	1611	1611	114	118	115	52	47	55	70	56	64	64	66	78	86	82	84	77	84	109	94	96	114	118	115	52	47	55	70	56	64	64	66	78	86	82	84	77
sp|P18031|PTN1_HUMAN	P18031		PTN1_HUMAN	PTPN1	435	Homo sapiens	1:Experimental evidence at protein level	Tyrosine-protein phosphatase non-receptor type 1	1	0.999	24	24	24	4	0	3	0	0	2	2	1	0	0	0	1	4	4	0	0	0	2	0	1	4	0	3	0	0	2	2	1	0	0	0	1	4	4	0	0
sp|P18074|ERCC2_HUMAN	P18074		ERCC2_HUMAN	ERCC2	760	Homo sapiens	1:Experimental evidence at protein level	General transcription and DNA repair factor IIH helicase subunit XPD	1	0.999	73	73	73	2	3	3	4	2	3	2	0	2	4	5	1	4	2	5	2	6	8	6	9	2	3	3	4	2	3	2	0	2	4	5	1	4	2	5	2
sp|P18077|RL35A_HUMAN	P18077		RL35A_HUMAN	RPL35A	110	Homo sapiens	1:Experimental evidence at protein level	Large ribosomal subunit protein eL33	1	0.999	170	170	170	6	4	4	8	6	6	8	7	9	12	8	12	9	9	8	7	18	8	9	12	6	4	4	8	6	6	8	7	9	12	8	12	9	9	8	7
sp|P18085|ARF4_HUMAN	P18085		ARF4_HUMAN	ARF4	180	Homo sapiens	1:Experimental evidence at protein level	ADP-ribosylation factor 4	1	0.999	153	153	361	11	6	4	3	3	4	9	6	12	11	13	11	9	9	10	11	10	4	3	4	11	6	4	3	3	4	9	6	12	11	13	11	9	9	10	11
sp|P18124|RL7_HUMAN	P18124		RL7_HUMAN	RPL7	248	Homo sapiens	1:Experimental evidence at protein level	Large ribosomal subunit protein uL30	1	0.999	1084	1084	1084	53	45	46	52	60	62	47	40	54	63	50	50	56	55	64	59	58	56	59	55	53	45	46	52	60	62	47	40	54	63	50	50	56	55	64	59
sp|P18206|VINC_HUMAN	P18206		VINC_HUMAN	VCL	1134	Homo sapiens	1:Experimental evidence at protein level	Vinculin	1	0.999	26	26	26	2	3	6	1	1	2	2	2	0	0	0	1	3	1	0	0	0	1	0	1	2	3	6	1	1	2	2	2	0	0	0	1	3	1	0	0
sp|P18583|SON_HUMAN	P18583		SON_HUMAN	SON	2426	Homo sapiens	1:Experimental evidence at protein level	Protein SON	1	0.999	61	61	61	3	5	4	1	2	3	2	0	3	4	9	4	2	0	3	5	4	1	2	4	3	5	4	1	2	3	2	0	3	4	9	4	2	0	3	5
sp|P18615|NELFE_HUMAN	P18615		NELFE_HUMAN	NELFE	380	Homo sapiens	1:Experimental evidence at protein level	Negative elongation factor E	1	0.999	58	58	58	5	3	2	6	5	3	1	2	2	0	1	2	2	4	2	2	1	7	3	5	5	3	2	6	5	3	1	2	2	0	1	2	2	4	2	2
sp|P18621|RL17_HUMAN	P18621		RL17_HUMAN	RPL17	184	Homo sapiens	1:Experimental evidence at protein level	Large ribosomal subunit protein uL22	1	0.999	1120	1120	1120	49	56	46	58	48	74	43	40	60	69	57	60	68	54	52	44	55	58	53	76	49	56	46	58	48	74	43	40	60	69	57	60	68	54	52	44
sp|P18669|PGAM1_HUMAN	P18669		PGAM1_HUMAN	PGAM1	254	Homo sapiens	1:Experimental evidence at protein level	Phosphoglycerate mutase 1	1	0.999	361	211	361	24	38	36	15	21	19	15	14	7	8	14	14	19	14	10	10	17	27	21	18	15	26	25	8	13	10	9	7	3	5	7	8	10	8	6	2
sp|P18754|RCC1_HUMAN	P18754		RCC1_HUMAN	RCC1	421	Homo sapiens	1:Experimental evidence at protein level	Regulator of chromosome condensation	1	0.999	85	85	85	4	6	5	1	3	2	6	12	2	3	6	4	6	4	3	2	4	5	2	5	4	6	5	1	3	2	6	12	2	3	6	4	6	4	3	2
sp|P18846|ATF1_HUMAN	P18846		ATF1_HUMAN	ATF1	271	Homo sapiens	1:Experimental evidence at protein level	Cyclic AMP-dependent transcription factor ATF-1	0.9999	0.999	35	35	50	0	0	0	2	3	2	2	1	1	2	2	2	3	4	3	1	1	1	2	3	0	0	0	2	3	2	2	1	1	2	2	2	3	4	3	1
sp|P18847|ATF3_HUMAN	P18847		ATF3_HUMAN	ATF3	181	Homo sapiens	1:Experimental evidence at protein level	Cyclic AMP-dependent transcription factor ATF-3	1	0.999	17	17	17	0	0	0	4	3	2	1	1	0	0	0	2	1	1	0	0	0	1	0	1	0	0	0	4	3	2	1	1	0	0	0	2	1	1	0	0
sp|P18858|DNLI1_HUMAN	P18858		DNLI1_HUMAN	LIG1	919	Homo sapiens	1:Experimental evidence at protein level	DNA ligase 1	1	0.999	10	10	10	1	0	0	4	1	1	0	0	0	0	0	0	0	0	0	0	0	2	0	1	1	0	0	4	1	1	0	0	0	0	0	0	0	0	0	0
sp|P18859|ATP5J_HUMAN	P18859		ATP5J_HUMAN	ATP5PF	108	Homo sapiens	1:Experimental evidence at protein level	ATP synthase-coupling factor 6, mitochondrial	1	0.999	27	27	27	1	3	4	2	1	1	2	0	1	1	2	1	2	1	1	0	1	2	0	1	1	3	4	2	1	1	2	0	1	1	2	1	2	1	1	0
sp|P18887|XRCC1_HUMAN	P18887		XRCC1_HUMAN	XRCC1	633	Homo sapiens	1:Experimental evidence at protein level	DNA repair protein XRCC1	1	0.999	254	254	254	4	3	4	13	7	20	8	14	19	20	19	15	18	21	7	3	18	15	13	13	4	3	4	13	7	20	8	14	19	20	19	15	18	21	7	3
sp|P19012|K1C15_HUMAN	P19012		K1C15_HUMAN	KRT15	456	Homo sapiens	1:Experimental evidence at protein level	Keratin, type I cytoskeletal 15	0.9999	0.999	21	21	131	3	0	1	0	0	0	1	1	2	0	2	1	1	3	0	1	2	2	0	1	3	0	1	0	0	0	1	1	2	0	2	1	1	3	0	1
sp|P19013|K2C4_HUMAN	P19013		K2C4_HUMAN	KRT4	520	Homo sapiens	1:Experimental evidence at protein level	Keratin, type II cytoskeletal 4	0.9999	0.999	7	4	275	0	0	1	0	0	0	0	0	2	0	3	0	0	0	0	1	0	0	0	0	0	0	1	0	0	0	0	0	1	0	1	0	0	0	0	1
sp|P19022|CADH2_HUMAN	P19022		CADH2_HUMAN	CDH2	906	Homo sapiens	1:Experimental evidence at protein level	Cadherin-2	1	0.999	12	12	12	2	1	3	0	0	0	2	0	0	0	0	0	0	0	0	0	1	1	0	2	2	1	3	0	0	0	2	0	0	0	0	0	0	0	0	0
sp|P19338|NUCL_HUMAN	P19338		NUCL_HUMAN	NCL	710	Homo sapiens	1:Experimental evidence at protein level	Nucleolin	1	0.999	1155	1155	1155	56	51	56	64	60	67	66	48	67	54	52	61	62	75	51	46	52	55	51	61	56	51	56	64	60	67	66	48	67	54	52	61	62	75	51	46
sp|P19367|HXK1_HUMAN	P19367		HXK1_HUMAN	HK1	917	Homo sapiens	1:Experimental evidence at protein level	Hexokinase-1	1	0.999	86	86	86	7	6	11	3	5	5	4	2	3	2	4	4	6	3	3	0	2	5	4	7	7	6	11	3	5	5	4	2	3	2	4	4	6	3	3	0
sp|P19387|RPB3_HUMAN	P19387		RPB3_HUMAN	POLR2C	275	Homo sapiens	1:Experimental evidence at protein level	DNA-directed RNA polymerase II subunit RPB3	1	0.999	141	141	141	13	9	11	10	7	9	4	2	8	8	4	8	5	4	7	4	7	7	8	6	13	9	11	10	7	9	4	2	8	8	4	8	5	4	7	4
sp|P19388|RPAB1_HUMAN	P19388		RPAB1_HUMAN	POLR2E	210	Homo sapiens	1:Experimental evidence at protein level	DNA-directed RNA polymerases I, II, and III subunit RPABC1	1	0.999	78	78	78	3	7	8	2	2	4	2	4	3	1	2	6	6	6	3	2	3	4	5	5	3	7	8	2	2	4	2	4	3	1	2	6	6	6	3	2
sp|P19404|NDUV2_HUMAN	P19404		NDUV2_HUMAN	NDUFV2	249	Homo sapiens	1:Experimental evidence at protein level	NADH dehydrogenase [ubiquinone] flavoprotein 2, mitochondrial	1	0.999	34	34	34	2	2	2	1	2	3	1	3	2	2	1	2	3	1	0	2	2	0	2	1	2	2	2	1	2	3	1	3	2	2	1	2	3	1	0	2
sp|P19447|ERCC3_HUMAN	P19447		ERCC3_HUMAN	ERCC3	782	Homo sapiens	1:Experimental evidence at protein level	General transcription and DNA repair factor IIH helicase subunit XPB	1	0.999	61	61	61	0	0	3	8	7	7	1	0	2	1	0	2	4	1	4	1	1	8	3	8	0	0	3	8	7	7	1	0	2	1	0	2	4	1	4	1
sp|P19484|TFEB_HUMAN	P19484		TFEB_HUMAN	TFEB	476	Homo sapiens	1:Experimental evidence at protein level	Transcription factor EB	0.9999	0.999	2	2	13	0	0	0	0	2	0	0	0	0	0	0	0	0	0	0	0	0	0	0	0	0	0	0	0	2	0	0	0	0	0	0	0	0	0	0	0
sp|P19525|E2AK2_HUMAN	P19525		E2AK2_HUMAN	EIF2AK2	551	Homo sapiens	1:Experimental evidence at protein level	Interferon-induced, double-stranded RNA-activated protein kinase	1	0.999	38	38	38	2	3	2	2	1	1	3	2	3	1	1	1	2	2	2	0	1	3	3	3	2	3	2	2	1	1	3	2	3	1	1	1	2	2	2	0
sp|P19532|TFE3_HUMAN	P19532		TFE3_HUMAN	TFE3	575	Homo sapiens	1:Experimental evidence at protein level	Transcription factor E3	1	0.999	42	29	53	0	0	0	7	6	9	0	0	3	1	0	3	4	2	2	3	2	0	0	0	0	0	0	6	5	8	0	0	2	0	0	3	1	0	0	3
sp|P19622|HME2_HUMAN	P19622		HME2_HUMAN	EN2	333	Homo sapiens	2:Experimental evidence at transcript level	Homeobox protein engrailed-2	0.9576	0.999	7	7	7	0	0	0	2	1	2	0	0	0	1	0	0	0	0	1	0	0	0	0	0	0	0	0	2	1	2	0	0	0	1	0	0	0	0	1	0
sp|P19623|SPEE_HUMAN	P19623		SPEE_HUMAN	SRM	302	Homo sapiens	1:Experimental evidence at protein level	Spermidine synthase	1	0.999	43	43	43	2	8	2	1	3	2	1	2	5	2	4	4	2	2	0	1	1	0	1	0	2	8	2	1	3	2	1	2	5	2	4	4	2	2	0	1
sp|P19784|CSK22_HUMAN	P19784		CSK22_HUMAN	CSNK2A2	350	Homo sapiens	1:Experimental evidence at protein level	Casein kinase II subunit alpha'	1	0.999	673	673	726	20	15	22	43	42	37	40	38	39	33	28	41	38	42	32	24	32	34	37	36	20	15	22	43	42	37	40	38	39	33	28	41	38	42	32	24
sp|P19793|RXRA_HUMAN	P19793		RXRA_HUMAN	RXRA	462	Homo sapiens	1:Experimental evidence at protein level	Retinoic acid receptor RXR-alpha	1	0.999	314	142	314	5	4	3	22	17	18	20	14	17	14	17	21	19	21	19	16	18	17	15	17	1	2	2	9	7	8	12	5	9	6	8	11	7	11	8	9
sp|P19823|ITIH2_HUMAN	P19823		ITIH2_HUMAN	ITIH2	946	Homo sapiens	1:Experimental evidence at protein level	Inter-alpha-trypsin inhibitor heavy chain H2	0.9576	0.999	12	12	12	0	1	1	0	1	1	0	0	0	0	0	0	0	2	2	0	0	0	1	3	0	1	1	0	1	1	0	0	0	0	0	0	0	2	2	0
sp|P19838|NFKB1_HUMAN	P19838		NFKB1_HUMAN	NFKB1	968	Homo sapiens	1:Experimental evidence at protein level	Nuclear factor NF-kappa-B p105 subunit	1	0.999	80	80	80	14	21	14	3	1	1	0	0	0	0	0	2	3	1	0	2	0	4	9	5	14	21	14	3	1	1	0	0	0	0	0	2	3	1	0	2
sp|P20020|AT2B1_HUMAN	P20020		AT2B1_HUMAN	ATP2B1	1220	Homo sapiens	1:Experimental evidence at protein level	Plasma membrane calcium-transporting ATPase 1	1	0.999	235	81	235	13	12	14	14	15	15	11	3	15	9	6	13	15	12	14	7	11	11	10	15	6	2	5	4	2	4	4	0	7	6	3	4	6	6	5	2
sp|P20042|IF2B_HUMAN	P20042		IF2B_HUMAN	EIF2S2	333	Homo sapiens	1:Experimental evidence at protein level	Eukaryotic translation initiation factor 2 subunit 2	1	0.999	289	289	289	18	14	15	19	15	17	10	7	18	20	16	10	9	10	16	14	13	19	13	16	18	14	15	19	15	17	10	7	18	20	16	10	9	10	16	14
sp|P20073|ANXA7_HUMAN	P20073		ANXA7_HUMAN	ANXA7	488	Homo sapiens	1:Experimental evidence at protein level	Annexin A7	1	0.999	30	30	30	0	1	1	2	1	1	2	1	3	1	1	1	3	1	1	2	3	2	2	1	0	1	1	2	1	1	2	1	3	1	1	1	3	1	1	2
sp|P20226|TBP_HUMAN	P20226		TBP_HUMAN	TBP	339	Homo sapiens	1:Experimental evidence at protein level	TATA-box-binding protein	1	0.999	60	36	60	2	2	2	5	4	3	3	4	1	4	1	4	5	4	4	4	4	1	1	2	2	2	1	4	2	2	1	3	1	2	1	1	3	3	1	2
sp|P20231|TRYB2_HUMAN	P20231		TRYB2_HUMAN	TPSB2	275	Homo sapiens	1:Experimental evidence at protein level	Tryptase beta-2	0.6667	0.9888	1	0	1	0	0	0	0	0	1	0	0	0	0	0	0	0	0	0	0	0	0	0	0	0	0	0	0	0	0	0	0	0	0	0	0	0	0	0	0
sp|P20248|CCNA2_HUMAN	P20248		CCNA2_HUMAN	CCNA2	432	Homo sapiens	1:Experimental evidence at protein level	Cyclin-A2	1	0.999	17	17	17	0	0	0	4	4	3	2	0	0	0	0	1	2	0	0	0	1	0	0	0	0	0	0	4	4	3	2	0	0	0	0	1	2	0	0	0
sp|P20265|PO3F2_HUMAN	P20265		PO3F2_HUMAN	POU3F2	443	Homo sapiens	1:Experimental evidence at protein level	POU domain, class 3, transcription factor 2	1	0.999	29	1	29	1	0	0	1	1	2	1	0	2	0	1	3	3	2	3	2	2	3	1	1	1	0	0	0	0	0	0	0	0	0	0	0	0	0	0	0
sp|P20290|BTF3_HUMAN	P20290		BTF3_HUMAN	BTF3	206	Homo sapiens	1:Experimental evidence at protein level	Transcription factor BTF3	1	0.999	253	253	253	11	17	12	11	11	11	16	12	14	12	13	15	17	21	12	13	13	8	6	8	11	17	12	11	11	11	16	12	14	12	13	15	17	21	12	13
sp|P20337|RAB3B_HUMAN	P20337		RAB3B_HUMAN	RAB3B	219	Homo sapiens	1:Experimental evidence at protein level	Ras-related protein Rab-3B	1	0.999	36	12	81	2	0	2	0	0	1	1	0	4	2	2	4	3	2	2	2	2	0	2	5	1	0	1	0	0	0	0	0	0	0	0	2	1	1	0	0
sp|P20338|RAB4A_HUMAN	P20338		RAB4A_HUMAN	RAB4A	218	Homo sapiens	1:Experimental evidence at protein level	Ras-related protein Rab-4A	1	0.999	2	2	47	0	0	0	0	0	1	0	0	0	0	0	0	0	1	0	0	0	0	0	0	0	0	0	0	0	1	0	0	0	0	0	0	0	1	0	0
sp|P20339|RAB5A_HUMAN	P20339		RAB5A_HUMAN	RAB5A	215	Homo sapiens	1:Experimental evidence at protein level	Ras-related protein Rab-5A	1	0.999	12	12	22	0	0	0	0	0	1	1	3	0	0	0	3	3	1	0	0	0	0	0	0	0	0	0	0	0	1	1	3	0	0	0	3	3	1	0	0
sp|P20340|RAB6A_HUMAN	P20340		RAB6A_HUMAN	RAB6A	208	Homo sapiens	1:Experimental evidence at protein level	Ras-related protein Rab-6A	1	0.999	44	15	89	2	0	3	1	1	3	2	3	6	3	6	1	5	2	0	1	2	1	1	1	1	0	1	1	1	1	0	1	1	1	1	0	2	1	0	0
sp|P20585|MSH3_HUMAN	P20585		MSH3_HUMAN	MSH3	1137	Homo sapiens	1:Experimental evidence at protein level	DNA mismatch repair protein Msh3	1	0.999	438	438	438	8	16	9	40	32	24	8	5	22	26	31	10	18	16	44	24	26	28	27	24	8	16	9	40	32	24	8	5	22	26	31	10	18	16	44	24
sp|P20618|PSB1_HUMAN	P20618		PSB1_HUMAN	PSMB1	241	Homo sapiens	1:Experimental evidence at protein level	Proteasome subunit beta type-1	1	0.999	73	73	73	7	3	7	4	5	3	2	0	3	2	5	2	5	5	3	0	5	4	5	3	7	3	7	4	5	3	2	0	3	2	5	2	5	5	3	0
sp|P20645|MPRD_HUMAN	P20645		MPRD_HUMAN	M6PR	277	Homo sapiens	1:Experimental evidence at protein level	Cation-dependent mannose-6-phosphate receptor	0.9577	0.999	0	0	0	0	0	0	0	0	0	0	0	0	0	0	0	0	0	0	0	0	0	0	0	0	0	0	0	0	0	0	0	0	0	0	0	0	0	0	0
sp|P20674|COX5A_HUMAN	P20674		COX5A_HUMAN	COX5A	150	Homo sapiens	1:Experimental evidence at protein level	Cytochrome c oxidase subunit 5A, mitochondrial	1	0.999	67	67	67	0	4	0	5	5	6	6	5	4	4	1	3	6	6	1	0	2	3	3	3	0	4	0	5	5	6	6	5	4	4	1	3	6	6	1	0
sp|P20700|LMNB1_HUMAN	P20700		LMNB1_HUMAN	LMNB1	586	Homo sapiens	1:Experimental evidence at protein level	Lamin-B1	1	0.999	289	258	289	15	5	13	13	14	12	20	21	20	13	19	15	13	13	10	14	19	16	10	14	13	4	12	13	13	9	17	17	17	12	16	14	12	10	10	13
sp|P20719|HXA5_HUMAN	P20719		HXA5_HUMAN	HOXA5	270	Homo sapiens	1:Experimental evidence at protein level	Homeobox protein Hox-A5	1	0.999	133	99	133	0	0	0	13	12	14	14	11	6	7	3	9	12	9	7	9	4	1	1	1	0	0	0	10	10	13	9	7	3	5	3	7	10	7	4	8
sp|P20810|ICAL_HUMAN	P20810		ICAL_HUMAN	CAST	708	Homo sapiens	1:Experimental evidence at protein level	Calpastatin	1	0.999	115	115	115	22	18	20	6	1	4	0	0	0	1	0	0	3	1	1	0	0	14	14	10	22	18	20	6	1	4	0	0	0	1	0	0	3	1	1	0
sp|P20839|IMDH1_HUMAN	P20839		IMDH1_HUMAN	IMPDH1	514	Homo sapiens	1:Experimental evidence at protein level	Inosine-5'-monophosphate dehydrogenase 1	0.9964	0.9982	3	3	4	0	0	1	0	0	0	1	0	0	0	0	0	0	0	0	0	0	0	0	1	0	0	1	0	0	0	1	0	0	0	0	0	0	0	0	0
sp|P20930|FILA_HUMAN	P20930		FILA_HUMAN	FLG	4061	Homo sapiens	1:Experimental evidence at protein level	Filaggrin	1	0.999	8	8	8	0	0	0	0	0	0	0	4	0	0	2	0	0	0	0	0	0	0	0	2	0	0	0	0	0	0	0	4	0	0	2	0	0	0	0	0
sp|P20936|RASA1_HUMAN	P20936		RASA1_HUMAN	RASA1	1047	Homo sapiens	1:Experimental evidence at protein level	Ras GTPase-activating protein 1	0.9575	0.999	2	2	2	0	1	0	0	0	0	0	0	0	0	0	0	0	0	0	0	0	0	1	0	0	1	0	0	0	0	0	0	0	0	0	0	0	0	0	0
sp|P20962|PTMS_HUMAN	P20962		PTMS_HUMAN	PTMS	102	Homo sapiens	1:Experimental evidence at protein level	Parathymosin	0.9999	0.999	9	9	9	0	3	3	0	0	1	0	1	0	1	0	0	0	0	0	0	0	0	0	0	0	3	3	0	0	1	0	1	0	1	0	0	0	0	0	0
sp|P21127|CD11B_HUMAN	P21127		CD11B_HUMAN	CDK11B	795	Homo sapiens	1:Experimental evidence at protein level	Cyclin-dependent kinase 11B	1	0.999	177	1	177	8	7	8	16	20	20	10	4	7	9	6	6	13	9	6	5	7	7	3	6	0	0	0	0	0	0	0	0	0	0	0	0	0	0	0	1
sp|P21266|GSTM3_HUMAN	P21266		GSTM3_HUMAN	GSTM3	225	Homo sapiens	1:Experimental evidence at protein level	Glutathione S-transferase Mu 3	0.9577	0.999	5	5	5	1	0	1	0	0	0	2	0	0	0	0	0	1	0	0	0	0	0	0	0	1	0	1	0	0	0	2	0	0	0	0	0	1	0	0	0
sp|P21281|VATB2_HUMAN	P21281		VATB2_HUMAN	ATP6V1B2	511	Homo sapiens	1:Experimental evidence at protein level	V-type proton ATPase subunit B, brain isoform	1	0.999	158	112	158	23	20	22	5	9	6	5	0	0	0	0	1	5	10	0	0	4	19	14	15	17	13	14	2	7	5	5	0	0	0	0	1	5	9	0	0
sp|P21283|VATC1_HUMAN	P21283		VATC1_HUMAN	ATP6V1C1	382	Homo sapiens	1:Experimental evidence at protein level	V-type proton ATPase subunit C 1	0.9577	0.999	2	2	2	0	0	1	0	0	0	0	0	0	0	0	0	0	0	0	0	0	1	0	0	0	0	1	0	0	0	0	0	0	0	0	0	0	0	0	0
sp|P21333|FLNA_HUMAN	P21333		FLNA_HUMAN	FLNA	2647	Homo sapiens	1:Experimental evidence at protein level	Filamin-A	1	0.999	3237	3071	3237	435	365	436	86	97	104	90	85	70	66	76	111	104	113	81	92	103	254	242	227	412	349	412	82	92	101	87	80	67	61	73	106	100	106	77	89
sp|P21359|NF1_HUMAN	P21359		NF1_HUMAN	NF1	2839	Homo sapiens	1:Experimental evidence at protein level	Neurofibromin	1	0.999	10	10	10	1	2	1	0	1	1	1	0	0	0	0	0	0	0	0	0	0	0	0	3	1	2	1	0	1	1	1	0	0	0	0	0	0	0	0	0
sp|P21397|AOFA_HUMAN	P21397		AOFA_HUMAN	MAOA	527	Homo sapiens	1:Experimental evidence at protein level	Amine oxidase [flavin-containing] A	0.9682	0.999	7	6	7	0	1	2	0	0	0	0	0	0	0	0	0	0	0	1	0	1	1	0	1	0	1	2	0	0	0	0	0	0	0	0	0	0	0	1	0
sp|P21399|ACOHC_HUMAN	P21399		ACOHC_HUMAN	ACO1	889	Homo sapiens	1:Experimental evidence at protein level	Cytoplasmic aconitate hydratase	1	0.999	328	328	328	39	37	44	11	11	16	1	3	2	1	2	9	9	14	7	8	12	37	34	31	39	37	44	11	11	16	1	3	2	1	2	9	9	14	7	8
sp|P21675|TAF1_HUMAN	P21675		TAF1_HUMAN	TAF1	1893	Homo sapiens	1:Experimental evidence at protein level	Transcription initiation factor TFIID subunit 1	1	0.999	428	142	428	11	10	14	24	32	24	17	6	13	9	11	26	36	32	31	30	40	19	19	24	5	6	9	9	8	6	6	1	5	4	2	8	13	11	8	10
sp|P21796|VDAC1_HUMAN	P21796		VDAC1_HUMAN	VDAC1	283	Homo sapiens	1:Experimental evidence at protein level	Voltage-dependent anion-selective channel protein 1	1	0.999	139	139	189	7	3	4	5	5	7	16	12	7	6	6	8	15	17	4	3	6	3	3	2	7	3	4	5	5	7	16	12	7	6	6	8	15	17	4	3
sp|P21912|SDHB_HUMAN	P21912		SDHB_HUMAN	SDHB	280	Homo sapiens	1:Experimental evidence at protein level	Succinate dehydrogenase [ubiquinone] iron-sulfur subunit, mitochondrial	1	0.999	48	48	48	1	0	3	4	4	6	4	2	3	1	1	3	6	5	0	2	2	0	0	1	1	0	3	4	4	6	4	2	3	1	1	3	6	5	0	2
sp|P21926|CD9_HUMAN	P21926		CD9_HUMAN	CD9	228	Homo sapiens	1:Experimental evidence at protein level	CD9 antigen	0.9367	0.9985	3	3	3	0	1	0	0	0	1	0	0	0	0	0	0	0	0	0	0	0	1	0	0	0	1	0	0	0	1	0	0	0	0	0	0	0	0	0	0
sp|P21953|ODBB_HUMAN	P21953		ODBB_HUMAN	BCKDHB	392	Homo sapiens	1:Experimental evidence at protein level	2-oxoisovalerate dehydrogenase subunit beta, mitochondrial	0.9999	0.999	5	5	5	0	4	0	0	0	0	0	0	1	0	0	0	0	0	0	0	0	0	0	0	0	4	0	0	0	0	0	0	1	0	0	0	0	0	0	0
sp|P21964|COMT_HUMAN	P21964		COMT_HUMAN	COMT	271	Homo sapiens	1:Experimental evidence at protein level	Catechol O-methyltransferase	1	0.999	61	61	61	0	1	5	5	3	9	3	1	2	0	2	1	8	11	2	0	2	1	3	2	0	1	5	5	3	9	3	1	2	0	2	1	8	11	2	0
sp|P22033|MUTA_HUMAN	P22033		MUTA_HUMAN	MMUT	750	Homo sapiens	1:Experimental evidence at protein level	Methylmalonyl-CoA mutase, mitochondrial	0.9577	0.999	3	3	3	0	1	2	0	0	0	0	0	0	0	0	0	0	0	0	0	0	0	0	0	0	1	2	0	0	0	0	0	0	0	0	0	0	0	0	0
sp|P22059|OSBP1_HUMAN	P22059		OSBP1_HUMAN	OSBP	807	Homo sapiens	1:Experimental evidence at protein level	Oxysterol-binding protein 1	1	0.999	121	121	121	24	18	20	1	2	3	0	0	0	1	0	0	1	5	0	0	0	14	15	17	24	18	20	1	2	3	0	0	0	1	0	0	1	5	0	0
sp|P22061|PIMT_HUMAN	P22061		PIMT_HUMAN	PCMT1	227	Homo sapiens	1:Experimental evidence at protein level	Protein-L-isoaspartate(D-aspartate) O-methyltransferase	1	0.999	265	265	265	6	5	9	14	11	11	15	19	23	18	21	15	7	3	16	20	18	14	7	13	6	5	9	14	11	11	15	19	23	18	21	15	7	3	16	20
sp|P22087|FBRL_HUMAN	P22087		FBRL_HUMAN	FBL	321	Homo sapiens	1:Experimental evidence at protein level	rRNA 2'-O-methyltransferase fibrillarin	1	0.999	534	495	534	21	23	23	26	29	30	17	22	30	30	30	27	28	25	29	21	28	34	29	32	20	22	22	24	28	29	15	17	26	28	27	25	26	22	27	19
sp|P22102|PUR2_HUMAN	P22102		PUR2_HUMAN	GART	1010	Homo sapiens	1:Experimental evidence at protein level	Trifunctional purine biosynthetic protein adenosine-3	1	0.999	994	994	994	113	99	120	34	36	44	25	25	33	32	25	33	30	23	29	30	29	83	74	77	113	99	120	34	36	44	25	25	33	32	25	33	30	23	29	30
sp|P22234|PUR6_HUMAN	P22234		PUR6_HUMAN	PAICS	425	Homo sapiens	1:Experimental evidence at protein level	Bifunctional phosphoribosylaminoimidazole carboxylase/phosphoribosylaminoimidazole succinocarboxamide synthetase	1	0.999	314	314	314	35	32	37	12	17	13	9	6	4	6	6	8	12	7	8	7	11	27	30	27	35	32	37	12	17	13	9	6	4	6	6	8	12	7	8	7
sp|P22314|UBA1_HUMAN	P22314		UBA1_HUMAN	UBA1	1058	Homo sapiens	1:Experimental evidence at protein level	Ubiquitin-like modifier-activating enzyme 1	1	0.999	469	469	469	26	27	35	21	25	21	33	37	12	14	18	28	31	23	17	15	17	25	19	25	26	27	35	21	25	21	33	37	12	14	18	28	31	23	17	15
sp|P22392|NDKB_HUMAN	P22392		NDKB_HUMAN	NME2	152	Homo sapiens	1:Experimental evidence at protein level	Nucleoside diphosphate kinase B	1	0.999	293	51	293	20	20	19	18	19	18	16	16	12	9	8	12	12	16	13	6	16	12	13	18	1	5	1	2	3	5	5	3	3	1	1	3	3	3	3	1
sp|P22415|USF1_HUMAN	P22415		USF1_HUMAN	USF1	310	Homo sapiens	1:Experimental evidence at protein level	Upstream stimulatory factor 1	1	0.999	27	27	64	1	0	0	0	1	1	0	1	0	0	1	1	3	1	3	4	2	2	2	4	1	0	0	0	1	1	0	1	0	0	1	1	3	1	3	4
sp|P22528|SPR1B_HUMAN	P22528		SPR1B_HUMAN	SPRR1B	89	Homo sapiens	1:Experimental evidence at protein level	Cornifin-B	0.9367	0.9985	5	0	5	2	0	1	0	0	0	0	0	0	0	1	0	0	0	0	0	1	0	0	0	0	0	0	0	0	0	0	0	0	0	0	0	0	0	0	0
sp|P22531|SPR2E_HUMAN	P22531		SPR2E_HUMAN	SPRR2E	72	Homo sapiens	2:Experimental evidence at transcript level	Small proline-rich protein 2E	1	0.999	20	0	20	3	0	3	0	0	0	0	0	0	0	8	0	0	0	0	1	3	2	0	0	0	0	0	0	0	0	0	0	0	0	0	0	0	0	0	0
sp|P22570|ADRO_HUMAN	P22570		ADRO_HUMAN	FDXR	491	Homo sapiens	1:Experimental evidence at protein level	NADPH:adrenodoxin oxidoreductase, mitochondrial	1	0.999	6	6	6	0	0	0	2	1	0	2	0	0	0	0	0	0	0	0	0	0	1	0	0	0	0	0	2	1	0	2	0	0	0	0	0	0	0	0	0
sp|P22626|ROA2_HUMAN	P22626		ROA2_HUMAN	HNRNPA2B1	353	Homo sapiens	1:Experimental evidence at protein level	Heterogeneous nuclear ribonucleoproteins A2/B1	1	0.999	559	559	657	15	16	29	14	12	21	51	48	27	36	32	40	41	44	35	26	24	17	12	19	15	16	29	14	12	21	51	48	27	36	32	40	41	44	35	26
sp|P22670|RFX1_HUMAN	P22670		RFX1_HUMAN	RFX1	979	Homo sapiens	1:Experimental evidence at protein level	MHC class II regulatory factor RFX1	1	0.999	49	32	49	0	0	0	6	7	5	0	0	0	1	0	2	3	3	4	5	3	3	4	3	0	0	0	4	5	4	0	0	0	0	0	0	2	2	3	4
sp|P22694|KAPCB_HUMAN	P22694		KAPCB_HUMAN	PRKACB	351	Homo sapiens	1:Experimental evidence at protein level	cAMP-dependent protein kinase catalytic subunit beta	0.9928	0.999	20	20	57	1	1	1	1	1	1	1	0	1	1	1	1	1	1	1	2	1	1	1	1	1	1	1	1	1	1	1	0	1	1	1	1	1	1	1	2
sp|P22695|QCR2_HUMAN	P22695		QCR2_HUMAN	UQCRC2	453	Homo sapiens	1:Experimental evidence at protein level	Cytochrome b-c1 complex subunit 2, mitochondrial	1	0.999	212	212	212	9	7	8	12	12	18	14	9	13	10	14	6	9	14	13	9	10	8	8	9	9	7	8	12	12	18	14	9	13	10	14	6	9	14	13	9
sp|P22735|TGM1_HUMAN	P22735		TGM1_HUMAN	TGM1	817	Homo sapiens	1:Experimental evidence at protein level	Protein-glutamine gamma-glutamyltransferase K	1	0.999	7	7	7	0	0	0	0	0	0	0	0	0	0	5	0	0	1	0	0	0	1	0	0	0	0	0	0	0	0	0	0	0	0	5	0	0	1	0	0
sp|P22736|NR4A1_HUMAN	P22736		NR4A1_HUMAN	NR4A1	598	Homo sapiens	1:Experimental evidence at protein level	Nuclear receptor subfamily 4immunitygroup A member 1	0.9999	0.999	7	6	7	0	0	0	2	3	1	0	0	0	0	0	0	1	0	0	0	0	0	0	0	0	0	0	2	3	1	0	0	0	0	0	0	0	0	0	0
sp|P22830|HEMH_HUMAN	P22830		HEMH_HUMAN	FECH	423	Homo sapiens	1:Experimental evidence at protein level	Ferrochelatase, mitochondrial	1	0.999	22	22	22	2	1	1	1	1	1	0	0	2	1	1	0	1	2	3	0	1	1	1	2	2	1	1	1	1	1	0	0	2	1	1	0	1	2	3	0
sp|P23025|XPA_HUMAN	P23025		XPA_HUMAN	XPA	273	Homo sapiens	1:Experimental evidence at protein level	DNA repair protein complementing XP-A cells	1	0.999	26	26	26	1	2	1	3	4	0	2	0	2	2	1	1	1	0	2	1	0	2	1	0	1	2	1	3	4	0	2	0	2	2	1	1	1	0	2	1
sp|P23193|TCEA1_HUMAN	P23193		TCEA1_HUMAN	TCEA1	301	Homo sapiens	1:Experimental evidence at protein level	Transcription elongation factor A protein 1	1	0.999	18	5	18	0	0	0	2	3	2	1	0	1	0	0	0	1	2	2	0	0	2	0	2	0	0	0	1	1	1	0	0	0	0	0	0	1	0	0	0
sp|P23246|SFPQ_HUMAN	P23246		SFPQ_HUMAN	SFPQ	707	Homo sapiens	1:Experimental evidence at protein level	Splicing factor, proline- and glutamine-rich	1	0.999	458	458	458	21	20	23	20	21	20	36	32	20	19	25	28	27	30	22	18	21	21	16	18	21	20	23	20	21	20	36	32	20	19	25	28	27	30	22	18
sp|P23258|TBG1_HUMAN	P23258		TBG1_HUMAN	TUBG1	451	Homo sapiens	1:Experimental evidence at protein level	Tubulin gamma-1 chain	1	0.999	277	85	277	11	14	14	24	11	18	11	7	15	16	16	9	11	9	12	14	19	23	13	10	2	3	3	10	4	6	4	3	6	5	4	3	3	4	3	5
sp|P23284|PPIB_HUMAN	P23284		PPIB_HUMAN	PPIB	216	Homo sapiens	1:Experimental evidence at protein level	Peptidyl-prolyl cis-trans isomerase B	1	0.999	69	69	69	7	3	5	2	2	3	3	1	9	4	4	0	0	1	6	3	6	4	3	3	7	3	5	2	2	3	3	1	9	4	4	0	0	1	6	3
sp|P23368|MAOM_HUMAN	P23368		MAOM_HUMAN	ME2	584	Homo sapiens	1:Experimental evidence at protein level	NAD-dependent malic enzyme, mitochondrial	1	0.999	13	13	13	0	2	0	1	0	0	2	1	1	0	0	1	3	0	0	1	0	1	0	0	0	2	0	1	0	0	2	1	1	0	0	1	3	0	0	1
sp|P23381|SYWC_HUMAN	P23381		SYWC_HUMAN	WARS1	471	Homo sapiens	1:Experimental evidence at protein level	Tryptophan--tRNA ligase, cytoplasmic	1	0.999	111	111	111	8	15	12	3	8	3	4	3	4	6	5	3	2	1	5	3	6	6	8	6	8	15	12	3	8	3	4	3	4	6	5	3	2	1	5	3
sp|P23396|RS3_HUMAN	P23396		RS3_HUMAN	RPS3	243	Homo sapiens	1:Experimental evidence at protein level	Small ribosomal subunit protein uS3	1	0.999	691	691	691	33	36	31	39	41	39	31	23	42	49	35	22	35	29	40	31	38	34	31	32	33	36	31	39	41	39	31	23	42	49	35	22	35	29	40	31
sp|P23434|GCSH_HUMAN	P23434		GCSH_HUMAN	GCSH	173	Homo sapiens	1:Experimental evidence at protein level	Glycine cleavage system H protein, mitochondrial	0.8657	0.9965	3	3	3	0	0	0	0	0	0	0	2	0	0	1	0	0	0	0	0	0	0	0	0	0	0	0	0	0	0	0	2	0	0	1	0	0	0	0	0
sp|P23458|JAK1_HUMAN	P23458		JAK1_HUMAN	JAK1	1154	Homo sapiens	1:Experimental evidence at protein level	Tyrosine-protein kinase JAK1	1	0.999	10	10	10	1	1	0	0	0	0	1	1	0	0	0	2	1	2	0	0	0	0	1	0	1	1	0	0	0	0	1	1	0	0	0	2	1	2	0	0
sp|P23468|PTPRD_HUMAN	P23468		PTPRD_HUMAN	PTPRD	1912	Homo sapiens	1:Experimental evidence at protein level	Receptor-type tyrosine-protein phosphatase delta	0.9995	0.999	5	1	5	0	1	0	0	0	0	1	1	0	0	1	0	0	1	0	0	0	0	0	0	0	1	0	0	0	0	0	0	0	0	0	0	0	0	0	0
sp|P23470|PTPRG_HUMAN	P23470		PTPRG_HUMAN	PTPRG	1445	Homo sapiens	1:Experimental evidence at protein level	Receptor-type tyrosine-protein phosphatase gamma	0.9577	0.999	0	0	0	0	0	0	0	0	0	0	0	0	0	0	0	0	0	0	0	0	0	0	0	0	0	0	0	0	0	0	0	0	0	0	0	0	0	0	0
sp|P23490|LORI_HUMAN	P23490		LORI_HUMAN	LORICRIN	312	Homo sapiens	1:Experimental evidence at protein level	Loricrin	0.9999	0.999	16	16	16	1	0	3	0	0	0	0	0	0	0	8	0	0	0	0	0	1	3	0	0	1	0	3	0	0	0	0	0	0	0	8	0	0	0	0	0
sp|P23508|CRCM_HUMAN	P23508		CRCM_HUMAN	MCC	829	Homo sapiens	1:Experimental evidence at protein level	Colorectal mutant cancer protein	1	0.999	6	6	6	0	4	2	0	0	0	0	0	0	0	0	0	0	0	0	0	0	0	0	0	0	4	2	0	0	0	0	0	0	0	0	0	0	0	0	0
sp|P23526|SAHH_HUMAN	P23526		SAHH_HUMAN	AHCY	432	Homo sapiens	1:Experimental evidence at protein level	Adenosylhomocysteinase	1	0.999	188	166	188	6	17	18	9	11	5	10	11	8	8	9	11	7	11	8	11	9	7	6	6	4	15	16	7	9	5	9	11	8	8	8	11	6	10	8	8
sp|P23528|COF1_HUMAN	P23528		COF1_HUMAN	CFL1	166	Homo sapiens	1:Experimental evidence at protein level	Cofilin-1	1	0.999	295	210	295	12	28	17	13	23	12	23	28	8	5	10	23	17	19	5	9	9	11	13	10	11	17	14	9	17	8	15	18	7	4	9	13	12	12	3	7
sp|P23588|IF4B_HUMAN	P23588		IF4B_HUMAN	EIF4B	611	Homo sapiens	1:Experimental evidence at protein level	Eukaryotic translation initiation factor 4B	1	0.999	103	103	103	19	16	21	5	4	3	0	2	1	1	0	2	1	1	3	3	0	8	7	6	19	16	21	5	4	3	0	2	1	1	0	2	1	1	3	3
sp|P23634|AT2B4_HUMAN	P23634		AT2B4_HUMAN	ATP2B4	1241	Homo sapiens	1:Experimental evidence at protein level	Plasma membrane calcium-transporting ATPase 4	0.9996	0.999	1	1	118	0	0	0	0	0	1	0	0	0	0	0	0	0	0	0	0	0	0	0	0	0	0	0	0	0	1	0	0	0	0	0	0	0	0	0	0
sp|P23760|PAX3_HUMAN	P23760		PAX3_HUMAN	PAX3	479	Homo sapiens	1:Experimental evidence at protein level	Paired box protein Pax-3	0.9999	0.999	13	13	13	0	0	0	0	0	0	0	0	1	0	2	2	2	4	0	1	1	0	0	0	0	0	0	0	0	0	0	0	1	0	2	2	2	4	0	1
sp|P23786|CPT2_HUMAN	P23786		CPT2_HUMAN	CPT2	658	Homo sapiens	1:Experimental evidence at protein level	Carnitine O-palmitoyltransferase 2, mitochondrial	0.9999	0.999	1	1	1	0	0	0	0	0	0	0	0	0	0	0	0	0	0	0	0	0	0	1	0	0	0	0	0	0	0	0	0	0	0	0	0	0	0	0	0
sp|P23919|KTHY_HUMAN	P23919		KTHY_HUMAN	DTYMK	212	Homo sapiens	1:Experimental evidence at protein level	Thymidylate kinase	0.9999	0.999	0	0	0	0	0	0	0	0	0	0	0	0	0	0	0	0	0	0	0	0	0	0	0	0	0	0	0	0	0	0	0	0	0	0	0	0	0	0	0
sp|P23921|RIR1_HUMAN	P23921		RIR1_HUMAN	RRM1	792	Homo sapiens	1:Experimental evidence at protein level	Ribonucleoside-diphosphate reductase large subunit	1	0.999	48	48	48	11	14	12	1	1	1	0	0	0	0	0	0	0	0	0	0	0	3	1	4	11	14	12	1	1	1	0	0	0	0	0	0	0	0	0	0
sp|P24468|COT2_HUMAN	P24468		COT2_HUMAN	NR2F2	414	Homo sapiens	1:Experimental evidence at protein level	COUP transcription factor 2	1	0.999	127	53	127	0	0	0	7	9	10	5	8	6	4	6	7	10	12	6	4	7	6	10	10	0	0	0	3	4	4	2	3	3	2	4	4	3	5	2	1
sp|P24534|EF1B_HUMAN	P24534		EF1B_HUMAN	EEF1B2	225	Homo sapiens	1:Experimental evidence at protein level	Elongation factor 1-beta	1	0.999	85	85	85	13	7	7	2	5	5	5	3	1	1	3	5	6	5	2	1	3	5	2	4	13	7	7	2	5	5	5	3	1	1	3	5	6	5	2	1
sp|P24539|AT5F1_HUMAN	P24539		AT5F1_HUMAN	ATP5PB	256	Homo sapiens	1:Experimental evidence at protein level	ATP synthase F(0) complex subunit B1, mitochondrial	1	0.999	53	53	53	3	2	3	2	2	4	4	4	1	2	2	2	3	6	1	2	3	2	2	3	3	2	3	2	2	4	4	4	1	2	2	2	3	6	1	2
sp|P24666|PPAC_HUMAN	P24666		PPAC_HUMAN	ACP1	158	Homo sapiens	1:Experimental evidence at protein level	Low molecular weight phosphotyrosine protein phosphatase	0.9577	0.999	1	1	1	0	0	0	0	0	0	1	0	0	0	0	0	0	0	0	0	0	0	0	0	0	0	0	0	0	0	1	0	0	0	0	0	0	0	0	0
sp|P24723|KPCL_HUMAN	P24723		KPCL_HUMAN	PRKCH	683	Homo sapiens	1:Experimental evidence at protein level	Protein kinase C eta type	0.9563	0.999	2	2	2	0	0	0	0	0	0	0	0	0	0	0	0	1	0	0	0	0	0	1	0	0	0	0	0	0	0	0	0	0	0	0	0	1	0	0	0
sp|P24752|THIL_HUMAN	P24752		THIL_HUMAN	ACAT1	427	Homo sapiens	1:Experimental evidence at protein level	Acetyl-CoA acetyltransferase, mitochondrial	1	0.999	72	72	72	3	6	5	1	3	3	7	5	3	0	4	8	8	4	1	3	2	2	2	2	3	6	5	1	3	3	7	5	3	0	4	8	8	4	1	3
sp|P24863|CCNC_HUMAN	P24863		CCNC_HUMAN	CCNC	283	Homo sapiens	1:Experimental evidence at protein level	Cyclin-C	1	0.999	32	32	32	1	1	2	2	2	2	2	1	1	1	2	1	2	3	4	1	1	1	1	1	1	1	2	2	2	2	2	1	1	1	2	1	2	3	4	1
sp|P24928|RPB1_HUMAN	P24928		RPB1_HUMAN	POLR2A	1970	Homo sapiens	1:Experimental evidence at protein level	DNA-directed RNA polymerase II subunit RPB1	1	0.999	229	229	229	18	16	21	16	10	13	6	1	17	8	9	6	10	7	10	7	6	14	11	23	18	16	21	16	10	13	6	1	17	8	9	6	10	7	10	7
sp|P24941|CDK2_HUMAN	P24941		CDK2_HUMAN	CDK2	298	Homo sapiens	1:Experimental evidence at protein level	Cyclin-dependent kinase 2	1	0.999	180	143	180	6	7	11	14	19	15	7	9	6	4	5	5	11	7	7	9	8	8	16	6	4	5	9	12	18	14	6	6	5	3	3	4	9	5	5	6
sp|P25054|APC_HUMAN	P25054		APC_HUMAN	APC	2843	Homo sapiens	1:Experimental evidence at protein level	Adenomatous polyposis coli protein	1	0.999	45	45	45	15	11	11	0	0	0	1	0	0	0	0	1	0	0	0	0	0	0	2	4	15	11	11	0	0	0	1	0	0	0	0	1	0	0	0	0
sp|P25098|ARBK1_HUMAN	P25098		ARBK1_HUMAN	GRK2	689	Homo sapiens	1:Experimental evidence at protein level	Beta-adrenergic receptor kinase 1	0.9564	0.999	2	2	2	0	1	0	0	0	0	0	0	0	0	0	0	0	0	0	0	0	1	0	0	0	1	0	0	0	0	0	0	0	0	0	0	0	0	0	0
sp|P25205|MCM3_HUMAN	P25205		MCM3_HUMAN	MCM3	808	Homo sapiens	1:Experimental evidence at protein level	DNA replication licensing factor MCM3	1	0.999	262	262	262	11	16	15	14	11	11	13	15	14	13	16	10	12	13	11	14	15	12	10	16	11	16	15	14	11	11	13	15	14	13	16	10	12	13	11	14
sp|P25311|ZA2G_HUMAN	P25311		ZA2G_HUMAN	AZGP1	298	Homo sapiens	1:Experimental evidence at protein level	Zinc-alpha-2-glycoprotein	1	0.999	13	13	13	2	0	2	0	0	0	0	1	1	0	2	0	0	2	0	0	1	2	0	0	2	0	2	0	0	0	0	1	1	0	2	0	0	2	0	0
sp|P25325|THTM_HUMAN	P25325		THTM_HUMAN	MPST	297	Homo sapiens	1:Experimental evidence at protein level	3-mercaptopyruvate sulfurtransferase	0.9577	0.999	1	1	1	0	1	0	0	0	0	0	0	0	0	0	0	0	0	0	0	0	0	0	0	0	1	0	0	0	0	0	0	0	0	0	0	0	0	0	0
sp|P25398|RS12_HUMAN	P25398		RS12_HUMAN	RPS12	132	Homo sapiens	1:Experimental evidence at protein level	Small ribosomal subunit protein eS12	1	0.999	578	578	578	22	18	26	31	29	29	31	26	33	34	32	29	34	27	36	29	39	26	23	24	22	18	26	31	29	29	31	26	33	34	32	29	34	27	36	29
sp|P25440|BRD2_HUMAN	P25440		BRD2_HUMAN	BRD2	801	Homo sapiens	1:Experimental evidence at protein level	Bromodomain-containing protein 2	1	0.999	184	184	207	5	3	5	22	23	17	5	1	2	5	5	8	7	8	9	9	10	11	14	15	5	3	5	22	23	17	5	1	2	5	5	8	7	8	9	9
sp|P25490|TYY1_HUMAN	P25490		TYY1_HUMAN	YY1	414	Homo sapiens	1:Experimental evidence at protein level	Transcriptional repressor protein YY1	1	0.999	279	165	279	7	9	8	25	29	22	9	3	11	14	8	14	15	13	23	14	11	15	15	14	4	5	3	16	16	13	7	1	6	10	5	9	9	6	15	9
sp|P25685|DNJB1_HUMAN	P25685		DNJB1_HUMAN	DNAJB1	340	Homo sapiens	1:Experimental evidence at protein level	DnaJ homolog subfamily B member 1	1	0.999	34	34	34	2	3	3	1	2	1	3	1	3	1	1	2	1	2	1	3	1	1	1	1	2	3	3	1	2	1	3	1	3	1	1	2	1	2	1	3
sp|P25705|ATPA_HUMAN	P25705		ATPA_HUMAN	ATP5F1A	553	Homo sapiens	1:Experimental evidence at protein level	ATP synthase subunit alpha, mitochondrial	1	0.999	883	883	883	45	36	45	44	42	46	58	45	47	45	40	45	52	56	38	33	41	43	41	41	45	36	45	44	42	46	58	45	47	45	40	45	52	56	38	33
sp|P25786|PSA1_HUMAN	P25786		PSA1_HUMAN	PSMA1	263	Homo sapiens	1:Experimental evidence at protein level	Proteasome subunit alpha type-1	1	0.999	41	41	41	1	1	2	2	4	2	2	2	1	3	2	4	1	6	1	2	2	2	1	0	1	1	2	2	4	2	2	2	1	3	2	4	1	6	1	2
sp|P25787|PSA2_HUMAN	P25787		PSA2_HUMAN	PSMA2	234	Homo sapiens	1:Experimental evidence at protein level	Proteasome subunit alpha type-2	1	0.999	91	91	91	6	4	4	3	5	3	5	7	4	3	5	5	4	6	3	4	8	3	4	5	6	4	4	3	5	3	5	7	4	3	5	5	4	6	3	4
sp|P25788|PSA3_HUMAN	P25788		PSA3_HUMAN	PSMA3	255	Homo sapiens	1:Experimental evidence at protein level	Proteasome subunit alpha type-3	1	0.999	43	43	43	3	0	4	0	2	2	2	2	0	0	3	1	4	10	3	2	2	2	0	1	3	0	4	0	2	2	2	2	0	0	3	1	4	10	3	2
sp|P25789|PSA4_HUMAN	P25789		PSA4_HUMAN	PSMA4	261	Homo sapiens	1:Experimental evidence at protein level	Proteasome subunit alpha type-4	1	0.999	178	178	178	9	9	6	11	11	7	11	9	5	8	6	10	14	11	10	7	8	9	9	8	9	9	6	11	11	7	11	9	5	8	6	10	14	11	10	7
sp|P26038|MOES_HUMAN	P26038		MOES_HUMAN	MSN	577	Homo sapiens	1:Experimental evidence at protein level	Moesin	1	0.999	4	4	100	0	1	1	0	0	0	1	1	0	0	0	0	0	0	0	0	0	0	0	0	0	1	1	0	0	0	1	1	0	0	0	0	0	0	0	0
sp|P26196|DDX6_HUMAN	P26196		DDX6_HUMAN	DDX6	483	Homo sapiens	1:Experimental evidence at protein level	Probable ATP-dependent RNA helicase DDX6	1	0.999	404	404	404	19	17	19	13	16	18	34	30	24	20	21	21	27	19	27	11	18	18	15	17	19	17	19	13	16	18	34	30	24	20	21	21	27	19	27	11
sp|P26232|CTNA2_HUMAN	P26232		CTNA2_HUMAN	CTNNA2	953	Homo sapiens	1:Experimental evidence at protein level	Catenin alpha-2	1	0.999	42	42	81	4	6	3	4	3	2	0	0	3	1	2	0	0	1	1	0	2	3	2	5	4	6	3	4	3	2	0	0	3	1	2	0	0	1	1	0
sp|P26358|DNMT1_HUMAN	P26358		DNMT1_HUMAN	DNMT1	1616	Homo sapiens	1:Experimental evidence at protein level	DNA (cytosine-5)-methyltransferase 1	1	0.999	361	361	361	12	17	20	24	20	24	7	4	6	3	8	10	16	12	11	7	9	50	45	56	12	17	20	24	20	24	7	4	6	3	8	10	16	12	11	7
sp|P26367|PAX6_HUMAN	P26367		PAX6_HUMAN	PAX6	422	Homo sapiens	1:Experimental evidence at protein level	Paired box protein Pax-6	1	0.999	153	153	153	0	0	0	6	11	13	6	9	10	9	8	11	12	14	9	11	11	7	1	5	0	0	0	6	11	13	6	9	10	9	8	11	12	14	9	11
sp|P26368|U2AF2_HUMAN	P26368		U2AF2_HUMAN	U2AF2	475	Homo sapiens	1:Experimental evidence at protein level	Splicing factor U2AF 65 kDa subunit	1	0.999	900	900	900	52	33	48	40	41	52	51	45	41	40	37	42	48	42	37	31	38	71	49	62	52	33	48	40	41	52	51	45	41	40	37	42	48	42	37	31
sp|P26373|RL13_HUMAN	P26373		RL13_HUMAN	RPL13	211	Homo sapiens	1:Experimental evidence at protein level	Large ribosomal subunit protein eL13	1	0.999	546	546	546	29	21	24	25	24	25	28	25	30	33	32	30	26	26	31	31	30	23	26	27	29	21	24	25	24	25	28	25	30	33	32	30	26	26	31	31
sp|P26374|RAE2_HUMAN	P26374		RAE2_HUMAN	CHML	656	Homo sapiens	1:Experimental evidence at protein level	Rab proteins geranylgeranyltransferase component A 2	1	0.999	6	2	6	0	1	3	0	0	0	0	0	0	0	0	0	0	0	0	0	0	2	0	0	0	0	2	0	0	0	0	0	0	0	0	0	0	0	0	0
sp|P26440|IVD_HUMAN	P26440		IVD_HUMAN	IVD	426	Homo sapiens	1:Experimental evidence at protein level	Isovaleryl-CoA dehydrogenase, mitochondrial	1	0.999	6	6	6	0	2	1	0	0	0	0	2	0	0	0	1	0	0	0	0	0	0	0	0	0	2	1	0	0	0	0	2	0	0	0	1	0	0	0	0
sp|P26583|HMGB2_HUMAN	P26583		HMGB2_HUMAN	HMGB2	209	Homo sapiens	1:Experimental evidence at protein level	High mobility group protein B2	1	0.999	85	85	112	3	4	3	6	7	4	8	5	4	2	3	4	5	8	5	3	3	3	2	3	3	4	3	6	7	4	8	5	4	2	3	4	5	8	5	3
sp|P26599|PTBP1_HUMAN	P26599		PTBP1_HUMAN	PTBP1	557	Homo sapiens	1:Experimental evidence at protein level	Polypyrimidine tract-binding protein 1	1	0.999	387	362	387	10	17	26	23	23	18	27	18	19	16	20	16	24	20	17	15	21	19	16	22	9	16	25	22	21	17	26	17	17	14	19	16	23	19	16	14
sp|P26639|SYTC_HUMAN	P26639		SYTC_HUMAN	TARS1	723	Homo sapiens	1:Experimental evidence at protein level	Threonine--tRNA ligase 1, cytoplasmic	1	0.999	259	195	259	24	21	23	14	15	8	15	14	7	15	4	9	11	11	4	7	4	20	13	20	20	17	19	11	13	7	13	12	5	4	3	5	8	7	3	4
sp|P26640|SYVC_HUMAN	P26640		SYVC_HUMAN	VARS1	1264	Homo sapiens	1:Experimental evidence at protein level	Valine--tRNA ligase	1	0.999	147	147	147	21	18	21	6	12	12	3	2	3	3	3	3	3	3	3	1	2	11	9	8	21	18	21	6	12	12	3	2	3	3	3	3	3	3	3	1
sp|P26641|EF1G_HUMAN	P26641		EF1G_HUMAN	EEF1G	437	Homo sapiens	1:Experimental evidence at protein level	Elongation factor 1-gamma	1	0.999	136	136	136	8	8	11	8	7	9	4	5	6	7	7	5	6	5	5	6	7	8	8	6	8	8	11	8	7	9	4	5	6	7	7	5	6	5	5	6
sp|P27105|STOM_HUMAN	P27105		STOM_HUMAN	STOM	288	Homo sapiens	1:Experimental evidence at protein level	Stomatin	0.9999	0.999	4	4	4	1	1	1	0	0	0	0	0	0	0	0	0	0	1	0	0	0	0	0	0	1	1	1	0	0	0	0	0	0	0	0	0	0	1	0	0
sp|P27144|KAD4_HUMAN	P27144		KAD4_HUMAN	AK4	223	Homo sapiens	1:Experimental evidence at protein level	Adenylate kinase 4, mitochondrial	1	0.999	11	11	11	0	0	2	0	1	2	1	0	1	0	0	0	0	2	0	0	0	1	0	1	0	0	2	0	1	2	1	0	1	0	0	0	0	2	0	0
sp|P27348|1433T_HUMAN	P27348		1433T_HUMAN	YWHAQ	245	Homo sapiens	1:Experimental evidence at protein level	14-3-3 protein theta	1	0.999	264	264	398	15	17	16	12	12	14	17	15	13	8	11	11	16	13	15	8	14	14	9	14	15	17	16	12	12	14	17	15	13	8	11	11	16	13	15	8
sp|P27361|MK03_HUMAN	P27361		MK03_HUMAN	MAPK3	379	Homo sapiens	1:Experimental evidence at protein level	Mitogen-activated protein kinase 3	1	0.999	42	42	188	2	7	3	4	5	7	0	0	1	1	0	0	1	1	2	1	1	2	2	2	2	7	3	4	5	7	0	0	1	1	0	0	1	1	2	1
sp|P27448|MARK3_HUMAN	P27448		MARK3_HUMAN	MARK3	753	Homo sapiens	1:Experimental evidence at protein level	MAP/microtubule affinity-regulating kinase 3	1	0.999	49	37	49	2	3	0	4	7	9	0	0	4	2	2	0	2	1	1	0	1	2	5	4	0	3	0	1	6	5	0	0	3	2	2	0	2	1	1	0
sp|P27482|CALL3_HUMAN	P27482		CALL3_HUMAN	CALML3	149	Homo sapiens	1:Experimental evidence at protein level	Calmodulin-like protein 3	0.9949	0.999	0	0	0	0	0	0	0	0	0	0	0	0	0	0	0	0	0	0	0	0	0	0	0	0	0	0	0	0	0	0	0	0	0	0	0	0	0	0	0
sp|P27540|ARNT_HUMAN	P27540		ARNT_HUMAN	ARNT	789	Homo sapiens	1:Experimental evidence at protein level	Aryl hydrocarbon receptor nuclear translocator	1	0.999	885	867	885	20	19	19	49	51	52	46	40	53	55	47	53	61	49	53	56	60	37	32	33	20	19	19	47	49	51	45	39	52	54	47	53	60	49	52	55
sp|P27544|CERS1_HUMAN	P27544		CERS1_HUMAN	CERS1	350	Homo sapiens	1:Experimental evidence at protein level	Ceramide synthase 1	0.9577	0.999	14	14	14	1	1	1	0	0	3	0	0	1	0	1	0	0	0	0	0	1	1	1	3	1	1	1	0	0	3	0	0	1	0	1	0	0	0	0	0
sp|P27635|RL10_HUMAN	P27635		RL10_HUMAN	RPL10	214	Homo sapiens	1:Experimental evidence at protein level	Large ribosomal subunit protein uL16	1	0.999	700	535	700	35	23	33	35	32	38	33	39	41	41	32	35	39	31	39	30	40	36	34	34	27	17	25	26	24	30	25	31	32	31	24	25	30	22	30	22
sp|P27694|RFA1_HUMAN	P27694		RFA1_HUMAN	RPA1	616	Homo sapiens	1:Experimental evidence at protein level	Replication protein A 70 kDa DNA-binding subunit	1	0.999	2536	2536	2536	116	102	108	126	119	128	187	158	136	137	126	119	141	130	147	115	154	112	83	92	116	102	108	126	119	128	187	158	136	137	126	119	141	130	147	115
sp|P27695|APEX1_HUMAN	P27695		APEX1_HUMAN	APEX1	318	Homo sapiens	1:Experimental evidence at protein level	DNA-(apurinic or apyrimidinic site) endonuclease	1	0.999	48	48	48	0	3	8	4	5	4	4	4	0	0	0	4	3	4	0	0	0	1	2	2	0	3	8	4	5	4	4	4	0	0	0	4	3	4	0	0
sp|P27708|PYR1_HUMAN	P27708		PYR1_HUMAN	CAD	2225	Homo sapiens	1:Experimental evidence at protein level	CAD protein	1	0.999	2147	2147	2147	128	135	128	123	116	115	81	61	118	122	99	85	89	93	122	108	96	112	106	110	128	135	128	123	116	115	81	61	118	122	99	85	89	93	122	108
sp|P27797|CALR_HUMAN	P27797		CALR_HUMAN	CALR	417	Homo sapiens	1:Experimental evidence at protein level	Calreticulin	1	0.999	257	257	257	7	24	18	16	11	15	23	23	10	9	7	16	16	11	4	7	13	10	7	10	7	24	18	16	11	15	23	23	10	9	7	16	16	11	4	7
sp|P27816|MAP4_HUMAN	P27816		MAP4_HUMAN	MAP4	1152	Homo sapiens	1:Experimental evidence at protein level	Microtubule-associated protein 4	1	0.999	133	133	133	25	19	26	3	3	2	0	1	1	1	0	3	3	4	2	2	2	12	10	14	25	19	26	3	3	2	0	1	1	1	0	3	3	4	2	2
sp|P27824|CALX_HUMAN	P27824		CALX_HUMAN	CANX	592	Homo sapiens	1:Experimental evidence at protein level	Calnexin	1	0.999	304	304	304	8	15	17	18	17	27	21	18	20	5	13	14	24	32	4	8	8	10	8	17	8	15	17	18	17	27	21	18	20	5	13	14	24	32	4	8
sp|P27986|P85A_HUMAN	P27986		P85A_HUMAN	PIK3R1	724	Homo sapiens	1:Experimental evidence at protein level	Phosphatidylinositol 3-kinase regulatory subunit alpha	1	0.999	17	16	17	3	1	5	0	0	1	0	0	0	0	0	0	1	0	0	1	0	1	2	2	3	1	5	0	0	1	0	0	0	0	0	0	1	0	0	0
sp|P28066|PSA5_HUMAN	P28066		PSA5_HUMAN	PSMA5	241	Homo sapiens	1:Experimental evidence at protein level	Proteasome subunit alpha type-5	1	0.999	58	58	58	6	3	6	2	1	0	2	0	3	2	5	2	1	4	2	2	4	4	3	6	6	3	6	2	1	0	2	0	3	2	5	2	1	4	2	2
sp|P28070|PSB4_HUMAN	P28070		PSB4_HUMAN	PSMB4	264	Homo sapiens	1:Experimental evidence at protein level	Proteasome subunit beta type-4	1	0.999	38	38	38	2	1	5	1	1	1	2	2	1	3	4	1	3	4	1	0	3	3	0	0	2	1	5	1	1	1	2	2	1	3	4	1	3	4	1	0
sp|P28072|PSB6_HUMAN	P28072		PSB6_HUMAN	PSMB6	239	Homo sapiens	1:Experimental evidence at protein level	Proteasome subunit beta type-6	0.9998	0.999	4	4	4	0	0	0	0	0	0	0	0	0	0	0	0	0	2	0	0	2	0	0	0	0	0	0	0	0	0	0	0	0	0	0	0	0	2	0	0
sp|P28074|PSB5_HUMAN	P28074		PSB5_HUMAN	PSMB5	263	Homo sapiens	1:Experimental evidence at protein level	Proteasome subunit beta type-5	1	0.999	70	70	70	3	2	4	1	3	0	3	2	5	5	6	4	4	8	5	5	4	2	2	2	3	2	4	1	3	0	3	2	5	5	6	4	4	8	5	5
sp|P28288|ABCD3_HUMAN	P28288		ABCD3_HUMAN	ABCD3	659	Homo sapiens	1:Experimental evidence at protein level	ATP-binding cassette sub-family D member 3	1	0.999	487	487	487	37	21	21	29	23	23	21	20	27	24	21	27	29	28	20	25	20	25	22	24	37	21	21	29	23	23	21	20	27	24	21	27	29	28	20	25
sp|P28290|ITPI2_HUMAN	P28290		ITPI2_HUMAN	ITPRID2	1259	Homo sapiens	1:Experimental evidence at protein level	Protein ITPRID2	0.9999	0.999	3	3	3	2	1	0	0	0	0	0	0	0	0	0	0	0	0	0	0	0	0	0	0	2	1	0	0	0	0	0	0	0	0	0	0	0	0	0	0
sp|P28324|ELK4_HUMAN	P28324		ELK4_HUMAN	ELK4	431	Homo sapiens	1:Experimental evidence at protein level	ETS domain-containing protein Elk-4	1	0.999	36	36	36	0	0	0	1	0	0	3	4	4	3	1	2	4	4	2	2	4	1	0	1	0	0	0	1	0	0	3	4	4	3	1	2	4	4	2	2
sp|P28331|NDUS1_HUMAN	P28331		NDUS1_HUMAN	NDUFS1	727	Homo sapiens	1:Experimental evidence at protein level	NADH-ubiquinone oxidoreductase 75 kDa subunit, mitochondrial	1	0.999	263	263	263	16	10	13	9	11	18	15	4	18	14	14	14	19	16	10	10	14	13	10	15	16	10	13	9	11	18	15	4	18	14	14	14	19	16	10	10
sp|P28340|DPOD1_HUMAN	P28340		DPOD1_HUMAN	POLD1	1107	Homo sapiens	1:Experimental evidence at protein level	DNA polymerase delta catalytic subunit	1	0.999	340	340	340	25	14	20	19	24	27	4	0	10	15	11	14	19	19	18	14	19	25	27	16	25	14	20	19	24	27	4	0	10	15	11	14	19	19	18	14
sp|P28347|TEAD1_HUMAN	P28347		TEAD1_HUMAN	TEAD1	426	Homo sapiens	1:Experimental evidence at protein level	Transcriptional enhancer factor TEF-1	1	0.999	132	61	132	0	0	0	7	8	8	10	11	8	7	2	13	14	14	4	6	8	4	4	4	0	0	0	3	3	2	6	6	5	4	1	7	7	7	1	1
sp|P28370|SMCA1_HUMAN	P28370		SMCA1_HUMAN	SMARCA1	1054	Homo sapiens	1:Experimental evidence at protein level	Probable global transcription activator SNF2L1	1	0.999	99	99	234	1	2	0	9	8	6	3	0	2	5	4	7	7	6	10	7	7	5	6	4	1	2	0	9	8	6	3	0	2	5	4	7	7	6	10	7
sp|P28482|MK01_HUMAN	P28482		MK01_HUMAN	MAPK1	360	Homo sapiens	1:Experimental evidence at protein level	Mitogen-activated protein kinase 1	1	0.999	336	190	336	21	19	17	20	24	21	19	13	11	12	11	19	19	15	14	16	18	17	18	12	10	12	9	12	12	12	11	7	6	6	6	12	13	8	6	9
sp|P28702|RXRB_HUMAN	P28702		RXRB_HUMAN	RXRB	533	Homo sapiens	1:Experimental evidence at protein level	Retinoic acid receptor RXR-beta	1	0.999	43	43	164	0	0	0	4	3	3	3	0	0	0	0	1	2	3	2	1	3	8	4	6	0	0	0	4	3	3	3	0	0	0	0	1	2	3	2	1
sp|P28715|ERCC5_HUMAN	P28715		ERCC5_HUMAN	ERCC5	1186	Homo sapiens	1:Experimental evidence at protein level	DNA excision repair protein ERCC-5	1	0.999	147	147	147	15	21	16	13	14	13	1	0	4	5	0	0	2	1	12	5	6	6	5	8	15	21	16	13	14	13	1	0	4	5	0	0	2	1	12	5
sp|P28749|RBL1_HUMAN	P28749		RBL1_HUMAN	RBL1	1068	Homo sapiens	1:Experimental evidence at protein level	Retinoblastoma-like protein 1	1	0.999	70	70	70	1	2	4	8	5	7	4	2	4	1	1	4	3	4	3	4	3	2	5	3	1	2	4	8	5	7	4	2	4	1	1	4	3	4	3	4
sp|P28799|GRN_HUMAN	P28799		GRN_HUMAN	GRN	593	Homo sapiens	1:Experimental evidence at protein level	Progranulin	1	0.999	54	54	54	1	0	1	2	0	2	4	6	5	7	2	4	3	2	2	1	5	2	2	3	1	0	1	2	0	2	4	6	5	7	2	4	3	2	2	1
sp|P28838|AMPL_HUMAN	P28838		AMPL_HUMAN	LAP3	519	Homo sapiens	1:Experimental evidence at protein level	Cytosol aminopeptidase	1	0.999	38	38	38	1	7	5	2	1	1	4	3	0	0	1	2	2	1	0	0	0	4	2	2	1	7	5	2	1	1	4	3	0	0	1	2	2	1	0	0
sp|P29034|S10A2_HUMAN	P29034		S10A2_HUMAN	S100A2	98	Homo sapiens	1:Experimental evidence at protein level	Protein S100-A2	0.7353	0.9919	15	15	15	0	2	2	1	2	3	0	0	0	0	0	0	0	0	0	0	0	0	3	2	0	2	2	1	2	3	0	0	0	0	0	0	0	0	0	0
sp|P29083|T2EA_HUMAN	P29083		T2EA_HUMAN	GTF2E1	439	Homo sapiens	1:Experimental evidence at protein level	General transcription factor IIE subunit 1	1	0.999	39	39	39	1	2	1	6	4	5	1	1	1	0	0	1	4	1	1	2	3	1	2	2	1	2	1	6	4	5	1	1	1	0	0	1	4	1	1	2
sp|P29084|T2EB_HUMAN	P29084		T2EB_HUMAN	GTF2E2	291	Homo sapiens	1:Experimental evidence at protein level	Transcription initiation factor IIE subunit beta	1	0.999	42	42	42	0	1	0	7	6	5	0	0	0	0	0	3	4	2	1	2	1	3	2	5	0	1	0	7	6	5	0	0	0	0	0	3	4	2	1	2
sp|P29122|PCSK6_HUMAN	P29122		PCSK6_HUMAN	PCSK6	969	Homo sapiens	1:Experimental evidence at protein level	Proprotein convertase subtilisin/kexin type 6	0.9445	0.9987	3	3	3	0	0	0	0	0	0	0	0	0	0	0	0	0	0	1	0	2	0	0	0	0	0	0	0	0	0	0	0	0	0	0	0	0	0	1	0
sp|P29144|TPP2_HUMAN	P29144		TPP2_HUMAN	TPP2	1249	Homo sapiens	1:Experimental evidence at protein level	Tripeptidyl-peptidase 2	1	0.999	22	22	22	7	5	8	0	0	0	0	0	0	0	0	0	1	0	0	0	0	1	0	0	7	5	8	0	0	0	0	0	0	0	0	0	1	0	0	0
sp|P29218|IMPA1_HUMAN	P29218		IMPA1_HUMAN	IMPA1	277	Homo sapiens	1:Experimental evidence at protein level	Inositol monophosphatase 1	0.9577	0.999	1	1	1	0	0	1	0	0	0	0	0	0	0	0	0	0	0	0	0	0	0	0	0	0	0	1	0	0	0	0	0	0	0	0	0	0	0	0	0
sp|P29317|EPHA2_HUMAN	P29317		EPHA2_HUMAN	EPHA2	976	Homo sapiens	1:Experimental evidence at protein level	Ephrin type-A receptor 2	0.9576	0.999	1	1	3	1	0	0	0	0	0	0	0	0	0	0	0	0	0	0	0	0	0	0	0	1	0	0	0	0	0	0	0	0	0	0	0	0	0	0	0
sp|P29353|SHC1_HUMAN	P29353		SHC1_HUMAN	SHC1	583	Homo sapiens	1:Experimental evidence at protein level	SHC-transforming protein 1	1	0.999	37	37	37	6	6	8	0	0	1	1	2	2	0	0	0	1	1	1	2	1	2	1	2	6	6	8	0	0	1	1	2	2	0	0	0	1	1	1	2
sp|P29372|3MG_HUMAN	P29372		3MG_HUMAN	MPG	298	Homo sapiens	1:Experimental evidence at protein level	DNA-3-methyladenine glycosylase	0.9577	0.999	7	7	7	0	1	1	1	1	1	0	0	0	0	0	0	0	0	0	1	0	1	0	0	0	1	1	1	1	1	0	0	0	0	0	0	0	0	0	1
sp|P29374|ARI4A_HUMAN	P29374		ARI4A_HUMAN	ARID4A	1257	Homo sapiens	1:Experimental evidence at protein level	AT-rich interactive domain-containing protein 4A	0.9569	0.999	1	1	4	0	0	0	0	0	0	0	0	0	0	0	0	0	0	1	0	0	0	0	0	0	0	0	0	0	0	0	0	0	0	0	0	0	0	1	0
sp|P29375|KDM5A_HUMAN	P29375		KDM5A_HUMAN	KDM5A	1690	Homo sapiens	1:Experimental evidence at protein level	Lysine-specific demethylase 5A	1	0.999	252	222	252	4	5	7	8	9	8	11	5	9	8	4	36	36	34	16	9	16	6	12	9	3	4	6	7	7	7	9	5	7	5	4	32	34	31	15	8
sp|P29401|TKT_HUMAN	P29401		TKT_HUMAN	TKT	623	Homo sapiens	1:Experimental evidence at protein level	Transketolase	1	0.999	120	120	120	7	10	12	1	6	2	6	2	4	1	8	4	8	7	3	1	5	14	8	11	7	10	12	1	6	2	6	2	4	1	8	4	8	7	3	1
sp|P29508|SPB3_HUMAN	P29508		SPB3_HUMAN	SERPINB3	390	Homo sapiens	1:Experimental evidence at protein level	Serpin B3	1	0.999	10	8	10	3	0	0	0	0	0	0	1	3	0	1	0	0	1	0	0	1	0	0	0	2	0	0	0	0	0	0	1	3	0	1	0	0	1	0	0
sp|P29558|RBMS1_HUMAN	P29558		RBMS1_HUMAN	RBMS1	406	Homo sapiens	1:Experimental evidence at protein level	RNA-binding motif, single-stranded-interacting protein 1	1	0.999	8	1	8	2	1	0	0	0	1	1	0	1	0	0	0	1	0	0	0	0	0	1	0	0	0	0	0	0	1	0	0	0	0	0	0	0	0	0	0
sp|P29590|PML_HUMAN	P29590		PML_HUMAN	PML	882	Homo sapiens	1:Experimental evidence at protein level	Protein PML	1	0.999	8	8	8	1	0	2	1	0	0	0	0	1	0	0	1	0	0	2	0	0	0	0	0	1	0	2	1	0	0	0	0	1	0	0	1	0	0	2	0
sp|P29692|EF1D_HUMAN	P29692		EF1D_HUMAN	EEF1D	281	Homo sapiens	1:Experimental evidence at protein level	Elongation factor 1-delta	1	0.999	94	94	94	10	9	7	6	6	5	6	7	5	1	4	2	4	2	1	1	5	4	3	6	10	9	7	6	6	5	6	7	5	1	4	2	4	2	1	1
sp|P29966|MARCS_HUMAN	P29966		MARCS_HUMAN	MARCKS	332	Homo sapiens	1:Experimental evidence at protein level	Myristoylated alanine-rich C-kinase substrate	1	0.999	49	49	49	3	8	5	5	8	6	2	0	1	0	0	0	0	0	1	0	0	3	4	3	3	8	5	5	8	6	2	0	1	0	0	0	0	0	1	0
sp|P30040|ERP29_HUMAN	P30040		ERP29_HUMAN	ERP29	261	Homo sapiens	1:Experimental evidence at protein level	Endoplasmic reticulum resident protein 29	1	0.999	35	35	35	1	4	1	0	2	0	5	6	1	2	3	4	1	2	0	0	2	1	0	0	1	4	1	0	2	0	5	6	1	2	3	4	1	2	0	0
sp|P30041|PRDX6_HUMAN	P30041		PRDX6_HUMAN	PRDX6	224	Homo sapiens	1:Experimental evidence at protein level	Peroxiredoxin-6	1	0.999	324	324	324	22	23	17	17	17	16	25	17	12	11	17	15	17	16	12	15	13	13	13	16	22	23	17	17	17	16	25	17	12	11	17	15	17	16	12	15
sp|P30043|BLVRB_HUMAN	P30043		BLVRB_HUMAN	BLVRB	206	Homo sapiens	1:Experimental evidence at protein level	Flavin reductase (NADPH)	0.8427	0.9958	5	5	5	0	0	1	0	0	0	1	1	0	0	0	1	1	0	0	0	0	0	0	0	0	0	1	0	0	0	1	1	0	0	0	1	1	0	0	0
sp|P30044|PRDX5_HUMAN	P30044		PRDX5_HUMAN	PRDX5	214	Homo sapiens	1:Experimental evidence at protein level	Peroxiredoxin-5, mitochondrial	1	0.999	4	4	4	0	1	1	0	0	0	0	1	0	0	1	0	0	0	0	0	0	0	0	0	0	1	1	0	0	0	0	1	0	0	1	0	0	0	0	0
sp|P30048|PRDX3_HUMAN	P30048		PRDX3_HUMAN	PRDX3	256	Homo sapiens	1:Experimental evidence at protein level	Thioredoxin-dependent peroxide reductase, mitochondrial	1	0.999	206	206	206	7	13	14	11	7	9	11	16	9	7	13	10	13	10	7	9	14	11	10	5	7	13	14	11	7	9	11	16	9	7	13	10	13	10	7	9
sp|P30049|ATPD_HUMAN	P30049		ATPD_HUMAN	ATP5F1D	168	Homo sapiens	1:Experimental evidence at protein level	ATP synthase subunit delta, mitochondrial	1	0.999	59	59	59	1	2	1	3	1	4	5	3	5	5	4	2	4	6	4	3	3	1	1	1	1	2	1	3	1	4	5	3	5	5	4	2	4	6	4	3
sp|P30050|RL12_HUMAN	P30050		RL12_HUMAN	RPL12	165	Homo sapiens	1:Experimental evidence at protein level	Large ribosomal subunit protein uL11	1	0.999	595	595	595	31	26	28	28	26	29	30	30	34	31	32	35	30	31	31	33	33	26	23	28	31	26	28	28	26	29	30	30	34	31	32	35	30	31	31	33
sp|P30084|ECHM_HUMAN	P30084		ECHM_HUMAN	ECHS1	290	Homo sapiens	1:Experimental evidence at protein level	Enoyl-CoA hydratase, mitochondrial	1	0.999	128	128	128	5	8	12	8	8	5	10	4	3	3	4	8	5	5	6	4	2	11	10	7	5	8	12	8	8	5	10	4	3	3	4	8	5	5	6	4
sp|P30085|KCY_HUMAN	P30085		KCY_HUMAN	CMPK1	196	Homo sapiens	1:Experimental evidence at protein level	UMP-CMP kinase	1	0.999	4	4	4	0	0	4	0	0	0	0	0	0	0	0	0	0	0	0	0	0	0	0	0	0	0	4	0	0	0	0	0	0	0	0	0	0	0	0	0
sp|P30086|PEBP1_HUMAN	P30086		PEBP1_HUMAN	PEBP1	187	Homo sapiens	1:Experimental evidence at protein level	Phosphatidylethanolamine-binding protein 1	1	0.999	108	108	108	4	14	8	2	8	6	14	14	3	0	2	6	10	5	0	2	4	1	4	1	4	14	8	2	8	6	14	14	3	0	2	6	10	5	0	2
sp|P30101|PDIA3_HUMAN	P30101		PDIA3_HUMAN	PDIA3	505	Homo sapiens	1:Experimental evidence at protein level	Protein disulfide-isomerase A3	1	0.999	379	379	379	10	32	20	17	15	16	35	37	22	7	17	24	21	25	12	10	17	15	14	13	10	32	20	17	15	16	35	37	22	7	17	24	21	25	12	10
sp|P30153|2AAA_HUMAN	P30153		2AAA_HUMAN	PPP2R1A	589	Homo sapiens	1:Experimental evidence at protein level	Serine/threonine-protein phosphatase 2A 65 kDa regulatory subunit A alpha isoform	1	0.999	352	271	352	22	29	27	22	21	22	16	14	11	11	12	9	20	23	15	7	10	21	20	20	19	21	21	19	16	17	12	9	9	8	10	6	16	18	9	5
sp|P30260|CDC27_HUMAN	P30260		CDC27_HUMAN	CDC27	824	Homo sapiens	1:Experimental evidence at protein level	Cell division cycle protein 27 homolog	1	0.999	104	104	104	8	7	11	2	2	2	3	1	2	2	4	8	5	8	8	5	3	7	7	9	8	7	11	2	2	2	3	1	2	2	4	8	5	8	8	5
sp|P30291|WEE1_HUMAN	P30291		WEE1_HUMAN	WEE1	646	Homo sapiens	1:Experimental evidence at protein level	Wee1-like protein kinase	1	0.999	47	47	47	2	5	3	3	5	5	0	0	0	4	0	1	1	1	2	1	0	5	3	6	2	5	3	3	5	5	0	0	0	4	0	1	1	1	2	1
sp|P30307|MPIP3_HUMAN	P30307		MPIP3_HUMAN	CDC25C	473	Homo sapiens	1:Experimental evidence at protein level	M-phase inducer phosphatase 3	0.9577	0.999	3	3	3	2	0	1	0	0	0	0	0	0	0	0	0	0	0	0	0	0	0	0	0	2	0	1	0	0	0	0	0	0	0	0	0	0	0	0	0
sp|P30405|PPIF_HUMAN	P30405		PPIF_HUMAN	PPIF	207	Homo sapiens	1:Experimental evidence at protein level	Peptidyl-prolyl cis-trans isomerase F, mitochondrial	1	0.999	35	35	35	2	2	4	1	1	1	5	2	3	1	2	1	1	1	1	0	2	4	0	1	2	2	4	1	1	1	5	2	3	1	2	1	1	1	1	0
sp|P30419|NMT1_HUMAN	P30419		NMT1_HUMAN	NMT1	496	Homo sapiens	1:Experimental evidence at protein level	Glycylpeptide N-tetradecanoyltransferase 1	1	0.999	64	50	64	3	12	2	6	4	3	1	3	2	3	0	5	3	4	4	0	0	3	2	4	2	10	1	4	2	3	1	3	2	3	0	5	2	3	3	0
sp|P30519|HMOX2_HUMAN	P30519		HMOX2_HUMAN	HMOX2	316	Homo sapiens	1:Experimental evidence at protein level	Heme oxygenase 2	1	0.999	36	36	36	3	4	4	2	2	4	4	0	0	0	0	0	1	5	0	0	0	2	3	2	3	4	4	2	2	4	4	0	0	0	0	0	1	5	0	0
sp|P30520|PURA2_HUMAN	P30520		PURA2_HUMAN	ADSS2	456	Homo sapiens	1:Experimental evidence at protein level	Adenylosuccinate synthetase isozyme 2	1	0.999	48	48	48	4	6	7	4	1	2	3	3	1	0	0	3	3	2	0	0	0	4	3	2	4	6	7	4	1	2	3	3	1	0	0	3	3	2	0	0
sp|P30533|AMRP_HUMAN	P30533		AMRP_HUMAN	LRPAP1	357	Homo sapiens	1:Experimental evidence at protein level	Alpha-2-macroglobulin receptor-associated protein	0.9576	0.999	2	2	2	0	1	0	0	0	0	0	0	0	0	0	0	0	1	0	0	0	0	0	0	0	1	0	0	0	0	0	0	0	0	0	0	0	1	0	0
sp|P30566|PUR8_HUMAN	P30566		PUR8_HUMAN	ADSL	484	Homo sapiens	1:Experimental evidence at protein level	Adenylosuccinate lyase	1	0.999	41	41	41	7	6	10	2	2	1	2	1	0	0	0	1	1	2	0	0	0	3	1	2	7	6	10	2	2	1	2	1	0	0	0	1	1	2	0	0
sp|P30626|SORCN_HUMAN	P30626		SORCN_HUMAN	SRI	198	Homo sapiens	1:Experimental evidence at protein level	Sorcin	0.9575	0.999	1	1	1	0	0	0	0	0	0	0	1	0	0	0	0	0	0	0	0	0	0	0	0	0	0	0	0	0	0	0	1	0	0	0	0	0	0	0	0
sp|P30825|CTR1_HUMAN	P30825		CTR1_HUMAN	SLC7A1	629	Homo sapiens	1:Experimental evidence at protein level	High affinity cationic amino acid transporter 1	0.9521	0.9989	1	1	1	0	0	0	0	0	1	0	0	0	0	0	0	0	0	0	0	0	0	0	0	0	0	0	0	0	1	0	0	0	0	0	0	0	0	0	0
sp|P30837|AL1B1_HUMAN	P30837		AL1B1_HUMAN	ALDH1B1	517	Homo sapiens	1:Experimental evidence at protein level	Aldehyde dehydrogenase X, mitochondrial	0.9577	0.999	2	2	2	0	0	0	0	1	0	1	0	0	0	0	0	0	0	0	0	0	0	0	0	0	0	0	0	1	0	1	0	0	0	0	0	0	0	0	0
sp|P30876|RPB2_HUMAN	P30876		RPB2_HUMAN	POLR2B	1174	Homo sapiens	1:Experimental evidence at protein level	DNA-directed RNA polymerase II subunit RPB2	1	0.999	381	381	381	27	26	36	26	17	17	7	5	19	17	12	11	11	14	13	14	15	28	32	34	27	26	36	26	17	17	7	5	19	17	12	11	11	14	13	14
sp|P31025|LCN1_HUMAN	P31025		LCN1_HUMAN	LCN1	176	Homo sapiens	1:Experimental evidence at protein level	Lipocalin-1	0.9576	0.999	1	0	1	0	0	0	0	0	0	0	0	0	0	1	0	0	0	0	0	0	0	0	0	0	0	0	0	0	0	0	0	0	0	0	0	0	0	0	0
sp|P31040|SDHA_HUMAN	P31040		SDHA_HUMAN	SDHA	664	Homo sapiens	1:Experimental evidence at protein level	Succinate dehydrogenase [ubiquinone] flavoprotein subunit, mitochondrial	1	0.999	132	132	132	5	8	10	9	7	15	10	8	5	5	10	4	6	9	3	4	4	5	2	3	5	8	10	9	7	15	10	8	5	5	10	4	6	9	3	4
sp|P31150|GDIA_HUMAN	P31150		GDIA_HUMAN	GDI1	447	Homo sapiens	1:Experimental evidence at protein level	Rab GDP dissociation inhibitor alpha	0.9995	0.999	2	2	52	0	0	0	0	0	0	1	0	0	0	0	1	0	0	0	0	0	0	0	0	0	0	0	0	0	0	1	0	0	0	0	1	0	0	0	0
sp|P31151|S10A7_HUMAN	P31151		S10A7_HUMAN	S100A7	101	Homo sapiens	1:Experimental evidence at protein level	Protein S100-A7	1	0.999	83	43	83	9	3	8	0	0	0	4	3	5	0	17	1	1	7	0	0	8	8	6	3	5	2	5	0	0	0	2	1	3	0	7	1	1	4	0	0
sp|P31152|MK04_HUMAN	P31152		MK04_HUMAN	MAPK4	587	Homo sapiens	1:Experimental evidence at protein level	Mitogen-activated protein kinase 4	1	0.999	24	19	49	6	4	5	1	0	1	0	0	1	0	0	2	0	1	0	0	0	0	1	2	5	3	4	0	0	1	0	0	1	0	0	2	0	1	0	0
sp|P31153|METK2_HUMAN	P31153		METK2_HUMAN	MAT2A	395	Homo sapiens	1:Experimental evidence at protein level	S-adenosylmethionine synthase isoform type-2	1	0.999	230	192	230	11	15	18	16	8	15	6	7	9	15	12	7	8	7	13	10	11	13	14	15	9	11	15	14	6	11	5	7	8	11	12	6	7	5	11	9
sp|P31249|HXD3_HUMAN	P31249		HXD3_HUMAN	HOXD3	432	Homo sapiens	1:Experimental evidence at protein level	Homeobox protein Hox-D3	1	0.999	6	5	6	0	0	0	0	0	0	0	0	1	0	0	1	4	0	0	0	0	0	0	0	0	0	0	0	0	0	0	0	1	0	0	1	3	0	0	0
sp|P31260|HXA10_HUMAN	P31260		HXA10_HUMAN	HOXA10	410	Homo sapiens	1:Experimental evidence at protein level	Homeobox protein Hox-A10	1	0.999	33	33	58	0	0	0	0	0	4	2	1	2	1	0	4	8	1	1	5	3	0	0	1	0	0	0	0	0	4	2	1	2	1	0	4	8	1	1	5
sp|P31269|HXA9_HUMAN	P31269		HXA9_HUMAN	HOXA9	272	Homo sapiens	1:Experimental evidence at protein level	Homeobox protein Hox-A9	0.9961	0.999	12	12	37	0	0	0	1	1	1	1	2	0	1	0	0	1	1	1	1	0	0	0	1	0	0	0	1	1	1	1	2	0	1	0	0	1	1	1	1
sp|P31270|HXA11_HUMAN	P31270		HXA11_HUMAN	HOXA11	313	Homo sapiens	2:Experimental evidence at transcript level	Homeobox protein Hox-A11	1	0.999	10	10	10	0	0	0	0	0	0	3	0	1	0	0	1	1	3	0	0	0	0	0	1	0	0	0	0	0	0	3	0	1	0	0	1	1	3	0	0
sp|P31271|HXA13_HUMAN	P31271		HXA13_HUMAN	HOXA13	388	Homo sapiens	1:Experimental evidence at protein level	Homeobox protein Hox-A13	0.9999	0.999	3	2	3	0	0	0	0	0	0	2	0	0	0	0	0	1	0	0	0	0	0	0	0	0	0	0	0	0	0	1	0	0	0	0	0	1	0	0	0
sp|P31273|HXC8_HUMAN	P31273		HXC8_HUMAN	HOXC8	242	Homo sapiens	1:Experimental evidence at protein level	Homeobox protein Hox-C8	0.9999	0.999	6	6	31	0	0	0	1	2	1	0	0	0	0	0	0	0	0	1	0	1	0	0	0	0	0	0	1	2	1	0	0	0	0	0	0	0	0	1	0
sp|P31274|HXC9_HUMAN	P31274		HXC9_HUMAN	HOXC9	260	Homo sapiens	1:Experimental evidence at protein level	Homeobox protein Hox-C9	1	0.999	37	37	74	0	0	0	2	1	3	1	1	2	2	0	2	3	2	3	3	3	5	1	3	0	0	0	2	1	3	1	1	2	2	0	2	3	2	3	3
sp|P31277|HXD11_HUMAN	P31277		HXD11_HUMAN	HOXD11	338	Homo sapiens	3:Protein inferred from homology	Homeobox protein Hox-D11	1	0.999	23	15	23	0	0	0	0	0	1	4	1	1	1	0	7	5	2	0	0	0	1	0	0	0	0	0	0	0	1	2	0	1	0	0	6	3	1	0	0
sp|P31314|TLX1_HUMAN	P31314		TLX1_HUMAN	TLX1	330	Homo sapiens	1:Experimental evidence at protein level	T-cell leukemia homeobox protein 1	0.9999	0.999	14	14	14	0	0	0	0	0	0	1	2	1	1	1	1	1	2	1	1	2	0	0	0	0	0	0	0	0	0	1	2	1	1	1	1	1	2	1	1
sp|P31321|KAP1_HUMAN	P31321		KAP1_HUMAN	PRKAR1B	381	Homo sapiens	1:Experimental evidence at protein level	cAMP-dependent protein kinase type I-beta regulatory subunit	0.9999	0.999	6	6	18	2	1	2	0	0	0	0	0	0	0	0	0	0	0	1	0	0	0	0	0	2	1	2	0	0	0	0	0	0	0	0	0	0	0	1	0
sp|P31323|KAP3_HUMAN	P31323		KAP3_HUMAN	PRKAR2B	418	Homo sapiens	1:Experimental evidence at protein level	cAMP-dependent protein kinase type II-beta regulatory subunit	1	0.999	10	10	45	1	1	0	0	0	1	0	1	0	0	0	0	0	0	0	1	0	1	2	2	1	1	0	0	0	1	0	1	0	0	0	0	0	0	0	1
sp|P31327|CPSM_HUMAN	P31327		CPSM_HUMAN	CPS1	1500	Homo sapiens	1:Experimental evidence at protein level	Carbamoyl-phosphate synthase [ammonia], mitochondrial	0.9319	0.9983	1	1	1	0	0	0	1	0	0	0	0	0	0	0	0	0	0	0	0	0	0	0	0	0	0	0	1	0	0	0	0	0	0	0	0	0	0	0	0
sp|P31350|RIR2_HUMAN	P31350		RIR2_HUMAN	RRM2	389	Homo sapiens	1:Experimental evidence at protein level	Ribonucleoside-diphosphate reductase subunit M2	1	0.999	120	115	120	8	14	14	5	6	4	2	1	7	6	5	2	4	2	7	7	5	9	5	7	7	12	12	5	6	4	2	1	7	6	5	2	4	2	7	7
sp|P31483|TIA1_HUMAN	P31483		TIA1_HUMAN	TIA1	386	Homo sapiens	1:Experimental evidence at protein level	Cytotoxic granule associated RNA binding protein TIA1	0.9926	0.999	0	0	9	0	0	0	0	0	0	0	0	0	0	0	0	0	0	0	0	0	0	0	0	0	0	0	0	0	0	0	0	0	0	0	0	0	0	0	0
sp|P31629|ZEP2_HUMAN	P31629		ZEP2_HUMAN	HIVEP2	2446	Homo sapiens	1:Experimental evidence at protein level	Transcription factor HIVEP2	1	0.999	586	576	606	3	2	2	44	45	46	24	22	47	49	37	23	27	30	50	47	46	9	19	14	3	2	2	42	43	45	24	22	47	48	36	23	27	30	50	47
sp|P31689|DNJA1_HUMAN	P31689		DNJA1_HUMAN	DNAJA1	397	Homo sapiens	1:Experimental evidence at protein level	DnaJ homolog subfamily A member 1	1	0.999	310	310	310	13	17	18	15	15	23	20	11	18	12	12	14	12	15	13	14	17	18	16	17	13	17	18	15	15	23	20	11	18	12	12	14	12	15	13	14
sp|P31749|AKT1_HUMAN	P31749		AKT1_HUMAN	AKT1	480	Homo sapiens	1:Experimental evidence at protein level	RAC-alpha serine/threonine-protein kinase	0.9982	0.999	1	1	12	0	0	0	0	0	0	0	0	0	0	0	0	0	0	0	0	0	0	0	1	0	0	0	0	0	0	0	0	0	0	0	0	0	0	0	0
sp|P31751|AKT2_HUMAN	P31751		AKT2_HUMAN	AKT2	481	Homo sapiens	1:Experimental evidence at protein level	RAC-beta serine/threonine-protein kinase	1	0.999	48	37	48	0	4	1	2	3	2	2	1	6	8	1	4	2	1	2	3	2	1	1	2	0	4	1	2	3	2	1	1	4	5	0	3	2	1	1	2
sp|P31930|QCR1_HUMAN	P31930		QCR1_HUMAN	UQCRC1	480	Homo sapiens	1:Experimental evidence at protein level	Cytochrome b-c1 complex subunit 1, mitochondrial	1	0.999	155	155	155	5	5	12	8	15	13	8	6	8	6	9	5	8	13	5	1	5	7	10	6	5	5	12	8	15	13	8	6	8	6	9	5	8	13	5	1
sp|P31937|3HIDH_HUMAN	P31937		3HIDH_HUMAN	HIBADH	336	Homo sapiens	1:Experimental evidence at protein level	3-hydroxyisobutyrate dehydrogenase, mitochondrial	1	0.999	44	44	44	3	3	4	1	1	3	3	0	0	1	2	0	2	1	2	1	4	4	5	4	3	3	4	1	1	3	3	0	0	1	2	0	2	1	2	1
sp|P31939|PUR9_HUMAN	P31939		PUR9_HUMAN	ATIC	592	Homo sapiens	1:Experimental evidence at protein level	Bifunctional purine biosynthesis protein ATIC	1	0.999	86	86	86	6	13	10	6	4	3	7	9	3	0	2	6	5	3	0	0	0	4	1	4	6	13	10	6	4	3	7	9	3	0	2	6	5	3	0	0
sp|P31942|HNRH3_HUMAN	P31942		HNRH3_HUMAN	HNRNPH3	346	Homo sapiens	1:Experimental evidence at protein level	Heterogeneous nuclear ribonucleoprotein H3	1	0.999	143	143	143	4	2	5	2	5	6	16	6	7	13	10	9	11	8	9	7	5	7	5	6	4	2	5	2	5	6	16	6	7	13	10	9	11	8	9	7
sp|P31943|HNRH1_HUMAN	P31943		HNRH1_HUMAN	HNRNPH1	449	Homo sapiens	1:Experimental evidence at protein level	Heterogeneous nuclear ribonucleoprotein H	1	0.999	458	186	458	23	14	21	22	21	28	29	28	26	24	26	22	28	24	19	18	21	23	19	22	9	3	6	8	7	14	17	14	13	12	10	10	10	10	9	5
sp|P31944|CASPE_HUMAN	P31944		CASPE_HUMAN	CASP14	242	Homo sapiens	1:Experimental evidence at protein level	Caspase-14	1	0.999	108	108	108	10	1	14	0	0	0	3	5	7	0	21	2	1	10	0	4	10	18	0	2	10	1	14	0	0	0	3	5	7	0	21	2	1	10	0	4
sp|P31946|1433B_HUMAN	P31946		1433B_HUMAN	YWHAB	246	Homo sapiens	1:Experimental evidence at protein level	14-3-3 protein beta/alpha	1	0.999	231	229	365	16	19	18	10	13	8	21	14	9	6	12	10	9	10	7	9	10	9	12	9	16	19	18	10	13	8	19	14	9	6	12	10	9	10	7	9
sp|P31948|STIP1_HUMAN	P31948		STIP1_HUMAN	STIP1	543	Homo sapiens	1:Experimental evidence at protein level	Stress-induced-phosphoprotein 1	1	0.999	679	679	679	54	50	60	22	21	20	20	18	12	13	16	28	29	38	19	18	22	69	72	78	54	50	60	22	21	20	20	18	12	13	16	28	29	38	19	18
sp|P31949|S10AB_HUMAN	P31949		S10AB_HUMAN	S100A11	105	Homo sapiens	1:Experimental evidence at protein level	Protein S100-A11	1	0.999	15	15	15	0	2	1	1	0	1	2	2	0	0	1	0	1	1	0	0	0	1	1	1	0	2	1	1	0	1	2	2	0	0	1	0	1	1	0	0
sp|P32019|I5P2_HUMAN	P32019		I5P2_HUMAN	INPP5B	993	Homo sapiens	1:Experimental evidence at protein level	Type II inositol 1,4,5-trisphosphate 5-phosphatase	1	0.999	3	3	3	1	1	0	0	0	0	0	0	0	0	0	0	0	0	0	0	0	0	0	1	1	1	0	0	0	0	0	0	0	0	0	0	0	0	0	0
sp|P32119|PRDX2_HUMAN	P32119		PRDX2_HUMAN	PRDX2	198	Homo sapiens	1:Experimental evidence at protein level	Peroxiredoxin-2	1	0.999	119	119	157	3	14	15	7	5	6	11	7	3	2	4	4	6	5	0	2	5	8	8	4	3	14	15	7	5	6	11	7	3	2	4	4	6	5	0	2
sp|P32189|GLPK_HUMAN	P32189		GLPK_HUMAN	GK	559	Homo sapiens	1:Experimental evidence at protein level	Glycerol kinase	1	0.999	129	17	129	16	16	13	5	5	11	0	0	11	8	3	2	5	4	6	4	2	5	2	11	1	1	1	0	0	2	0	0	2	1	1	1	2	0	1	2
sp|P32321|DCTD_HUMAN	P32321		DCTD_HUMAN	DCTD	178	Homo sapiens	1:Experimental evidence at protein level	Deoxycytidylate deaminase	1	0.999	12	12	12	0	2	3	2	0	1	0	0	0	0	0	0	0	0	0	0	0	1	2	1	0	2	3	2	0	1	0	0	0	0	0	0	0	0	0	0
sp|P32322|P5CR1_HUMAN	P32322		P5CR1_HUMAN	PYCR1	319	Homo sapiens	1:Experimental evidence at protein level	Pyrroline-5-carboxylate reductase 1, mitochondrial	0.9999	0.999	20	20	38	0	3	5	1	0	0	0	0	0	1	0	0	0	0	0	0	1	2	2	5	0	3	5	1	0	0	0	0	0	1	0	0	0	0	0	0
sp|P32519|ELF1_HUMAN	P32519		ELF1_HUMAN	ELF1	619	Homo sapiens	1:Experimental evidence at protein level	ETS-related transcription factor Elf-1	1	0.999	178	178	179	1	3	2	13	11	13	8	5	8	7	8	13	20	16	7	7	10	9	11	6	1	3	2	13	11	13	8	5	8	7	8	13	20	16	7	7
sp|P32780|TF2H1_HUMAN	P32780		TF2H1_HUMAN	GTF2H1	548	Homo sapiens	1:Experimental evidence at protein level	General transcription factor IIH subunit 1	1	0.999	10	10	10	0	1	0	1	2	1	1	0	0	0	0	0	0	1	0	0	1	1	0	1	0	1	0	1	2	1	1	0	0	0	0	0	0	1	0	0
sp|P32929|CGL_HUMAN	P32929		CGL_HUMAN	CTH	405	Homo sapiens	1:Experimental evidence at protein level	Cystathionine gamma-lyase	0.9999	0.9989	4	4	4	0	1	1	0	2	0	0	0	0	0	0	0	0	0	0	0	0	0	0	0	0	1	1	0	2	0	0	0	0	0	0	0	0	0	0	0
sp|P32969|RL9_HUMAN	P32969		RL9_HUMAN	RPL9	192	Homo sapiens	1:Experimental evidence at protein level	Large ribosomal subunit protein uL6	1	0.999	485	485	485	17	25	23	24	27	27	27	20	22	23	25	21	34	22	26	25	23	24	20	30	17	25	23	24	27	27	27	20	22	23	25	21	34	22	26	25
sp|P33121|ACSL1_HUMAN	P33121		ACSL1_HUMAN	ACSL1	698	Homo sapiens	1:Experimental evidence at protein level	Long-chain-fatty-acid--CoA ligase 1	0.9576	0.999	0	0	0	0	0	0	0	0	0	0	0	0	0	0	0	0	0	0	0	0	0	0	0	0	0	0	0	0	0	0	0	0	0	0	0	0	0	0	0
sp|P33176|KINH_HUMAN	P33176		KINH_HUMAN	KIF5B	963	Homo sapiens	1:Experimental evidence at protein level	Kinesin-1 heavy chain	1	0.999	316	260	316	47	40	50	7	9	9	10	6	6	5	4	11	10	11	3	4	5	28	25	26	39	33	41	7	8	8	9	5	4	4	3	8	9	9	2	2
sp|P33240|CSTF2_HUMAN	P33240		CSTF2_HUMAN	CSTF2	577	Homo sapiens	1:Experimental evidence at protein level	Cleavage stimulation factor subunit 2	1	0.999	120	120	346	12	6	7	5	4	4	5	5	3	2	3	6	7	9	3	3	6	9	10	11	12	6	7	5	4	4	5	5	3	2	3	6	7	9	3	3
sp|P33316|DUT_HUMAN	P33316		DUT_HUMAN	DUT	252	Homo sapiens	1:Experimental evidence at protein level	Deoxyuridine 5'-triphosphate nucleotidohydrolase, mitochondrial	1	0.999	53	53	53	5	3	4	2	2	2	4	5	1	1	4	3	2	4	1	3	2	2	2	1	5	3	4	2	2	2	4	5	1	1	4	3	2	4	1	3
sp|P33527|MRP1_HUMAN	P33527		MRP1_HUMAN	ABCC1	1531	Homo sapiens	1:Experimental evidence at protein level	Multidrug resistance-associated protein 1	1	0.999	34	34	34	0	0	2	3	4	2	0	0	0	0	4	2	1	0	2	3	3	2	3	3	0	0	2	3	4	2	0	0	0	0	4	2	1	0	2	3
sp|P33947|ERD22_HUMAN	P33947		ERD22_HUMAN	KDELR2	212	Homo sapiens	1:Experimental evidence at protein level	ER lumen protein-retaining receptor 2	0.9999	0.999	17	17	17	0	1	0	1	1	1	2	2	0	0	0	2	3	2	1	0	0	0	0	1	0	1	0	1	1	1	2	2	0	0	0	2	3	2	1	0
sp|P33981|TTK_HUMAN	P33981		TTK_HUMAN	TTK	857	Homo sapiens	1:Experimental evidence at protein level	Dual specificity protein kinase TTK	1	0.999	169	169	169	22	19	21	11	3	4	5	4	8	4	3	2	4	9	8	10	7	6	10	9	22	19	21	11	3	4	5	4	8	4	3	2	4	9	8	10
sp|P33991|MCM4_HUMAN	P33991		MCM4_HUMAN	MCM4	863	Homo sapiens	1:Experimental evidence at protein level	DNA replication licensing factor MCM4	1	0.999	747	747	747	46	37	48	31	37	37	33	33	26	25	26	38	40	38	23	21	36	61	54	57	46	37	48	31	37	37	33	33	26	25	26	38	40	38	23	21
sp|P33992|MCM5_HUMAN	P33992		MCM5_HUMAN	MCM5	734	Homo sapiens	1:Experimental evidence at protein level	DNA replication licensing factor MCM5	1	0.999	255	255	255	11	11	19	13	14	12	10	13	15	14	12	11	14	7	8	9	10	17	15	20	11	11	19	13	14	12	10	13	15	14	12	11	14	7	8	9
sp|P33993|MCM7_HUMAN	P33993		MCM7_HUMAN	MCM7	719	Homo sapiens	1:Experimental evidence at protein level	DNA replication licensing factor MCM7	1	0.999	549	549	549	25	22	23	27	24	27	34	35	27	26	33	35	28	28	21	19	34	27	22	32	25	22	23	27	24	27	34	35	27	26	33	35	28	28	21	19
sp|P34896|GLYC_HUMAN	P34896		GLYC_HUMAN	SHMT1	483	Homo sapiens	1:Experimental evidence at protein level	Serine hydroxymethyltransferase, cytosolic	1	0.999	43	43	57	3	2	6	1	2	1	1	2	1	1	2	3	2	2	2	3	1	3	2	3	3	2	6	1	2	1	1	2	1	1	2	3	2	2	2	3
sp|P34897|GLYM_HUMAN	P34897		GLYM_HUMAN	SHMT2	504	Homo sapiens	1:Experimental evidence at protein level	Serine hydroxymethyltransferase, mitochondrial	1	0.999	185	171	185	10	14	21	8	9	6	14	18	7	7	12	11	9	9	5	2	6	3	8	6	8	14	19	8	8	6	13	17	6	7	11	10	7	7	5	2
sp|P34931|HS71L_HUMAN	P34931		HS71L_HUMAN	HSPA1L	641	Homo sapiens	1:Experimental evidence at protein level	Heat shock 70 kDa protein 1-like	1	0.999	37	37	1732	1	1	2	1	2	3	3	3	1	1	2	2	5	2	2	0	3	1	1	1	1	1	2	1	2	3	3	3	1	1	2	2	5	2	2	0
sp|P34932|HSP74_HUMAN	P34932		HSP74_HUMAN	HSPA4	840	Homo sapiens	1:Experimental evidence at protein level	Heat shock 70 kDa protein 4	1	0.999	639	608	712	23	25	31	50	58	55	49	36	18	15	15	35	42	48	21	11	17	31	34	25	21	24	30	48	56	52	46	33	18	15	14	33	40	45	20	11
sp|P34949|MPI_HUMAN	P34949		MPI_HUMAN	MPI	423	Homo sapiens	1:Experimental evidence at protein level	Mannose-6-phosphate isomerase	1	0.999	6	6	6	0	2	0	1	2	0	1	0	0	0	0	0	0	0	0	0	0	0	0	0	0	2	0	1	2	0	1	0	0	0	0	0	0	0	0	0
sp|P35030|TRY3_HUMAN	P35030		TRY3_HUMAN	PRSS3	304	Homo sapiens	1:Experimental evidence at protein level	Trypsin-3	0.9577	0.999	15	15	15	3	2	1	0	0	4	1	1	0	0	0	1	1	1	0	0	0	0	0	0	3	2	1	0	0	4	1	1	0	0	0	1	1	1	0	0
sp|P35080|PROF2_HUMAN	P35080		PROF2_HUMAN	PFN2	140	Homo sapiens	1:Experimental evidence at protein level	Profilin-2	0.9562	0.999	4	4	4	0	0	0	0	0	0	0	0	0	0	0	0	0	0	0	0	0	1	1	2	0	0	0	0	0	0	0	0	0	0	0	0	0	0	0	0
sp|P35221|CTNA1_HUMAN	P35221		CTNA1_HUMAN	CTNNA1	906	Homo sapiens	1:Experimental evidence at protein level	Catenin alpha-1	1	0.999	89	50	89	13	13	16	4	6	7	3	0	1	3	1	0	0	0	2	0	3	7	4	6	8	9	11	2	4	4	1	0	0	1	0	0	0	0	1	0
sp|P35222|CTNB1_HUMAN	P35222		CTNB1_HUMAN	CTNNB1	781	Homo sapiens	1:Experimental evidence at protein level	Catenin beta-1	1	0.999	59	59	109	7	5	7	2	2	5	2	0	3	1	2	4	3	3	1	1	1	3	3	4	7	5	7	2	2	5	2	0	3	1	2	4	3	3	1	1
sp|P35226|BMI1_HUMAN	P35226		BMI1_HUMAN	BMI1	326	Homo sapiens	1:Experimental evidence at protein level	Polycomb complex protein BMI-1	1	0.999	57	57	57	2	1	2	3	2	3	4	4	1	3	1	6	6	5	3	1	3	2	3	2	2	1	2	3	2	3	4	4	1	3	1	6	6	5	3	1
sp|P35232|PHB1_HUMAN	P35232		PHB1_HUMAN	PHB1	272	Homo sapiens	1:Experimental evidence at protein level	Prohibitin 1	1	0.999	338	338	338	9	18	12	20	15	25	24	21	18	14	18	20	23	30	18	13	8	11	10	11	9	18	12	20	15	25	24	21	18	14	18	20	23	30	18	13
sp|P35240|MERL_HUMAN	P35240		MERL_HUMAN	NF2	595	Homo sapiens	1:Experimental evidence at protein level	Merlin	1	0.999	5	5	5	0	2	2	0	0	0	0	0	0	0	0	0	0	0	0	0	0	0	0	1	0	2	2	0	0	0	0	0	0	0	0	0	0	0	0	0
sp|P35241|RADI_HUMAN	P35241		RADI_HUMAN	RDX	583	Homo sapiens	1:Experimental evidence at protein level	Radixin	1	0.999	25	23	131	1	10	2	0	0	0	1	2	0	0	0	2	1	1	0	1	0	1	2	1	1	8	2	0	0	0	1	2	0	0	0	2	1	1	0	1
sp|P35244|RFA3_HUMAN	P35244		RFA3_HUMAN	RPA3	121	Homo sapiens	1:Experimental evidence at protein level	Replication protein A 14 kDa subunit	1	0.999	605	605	605	23	23	30	34	31	31	39	35	34	34	26	30	31	33	36	33	33	23	22	24	23	23	30	34	31	31	39	35	34	34	26	30	31	33	36	33
sp|P35249|RFC4_HUMAN	P35249		RFC4_HUMAN	RFC4	363	Homo sapiens	1:Experimental evidence at protein level	Replication factor C subunit 4	1	0.999	121	121	121	5	3	7	8	6	8	1	2	6	3	10	6	7	7	8	7	5	8	7	7	5	3	7	8	6	8	1	2	6	3	10	6	7	7	8	7
sp|P35250|RFC2_HUMAN	P35250		RFC2_HUMAN	RFC2	354	Homo sapiens	1:Experimental evidence at protein level	Replication factor C subunit 2	1	0.999	40	40	40	1	4	1	3	1	2	0	0	2	3	3	0	6	2	2	4	1	2	1	2	1	4	1	3	1	2	0	0	2	3	3	0	6	2	2	4
sp|P35251|RFC1_HUMAN	P35251		RFC1_HUMAN	RFC1	1148	Homo sapiens	1:Experimental evidence at protein level	Replication factor C subunit 1	1	0.999	339	339	339	17	10	11	13	10	20	23	10	18	20	23	21	24	22	17	14	21	15	12	18	17	10	11	13	10	20	23	10	18	20	23	21	24	22	17	14
sp|P35268|RL22_HUMAN	P35268		RL22_HUMAN	RPL22	128	Homo sapiens	1:Experimental evidence at protein level	Large ribosomal subunit protein eL22	1	0.999	127	112	127	4	7	6	5	6	8	8	7	7	5	6	7	6	6	5	6	8	7	8	5	4	5	5	5	5	6	7	7	7	5	6	7	6	6	5	6
sp|P35269|T2FA_HUMAN	P35269		T2FA_HUMAN	GTF2F1	517	Homo sapiens	1:Experimental evidence at protein level	General transcription factor IIF subunit 1	1	0.999	355	355	355	11	12	14	22	22	19	16	17	16	14	11	20	20	19	16	22	19	23	19	23	11	12	14	22	22	19	16	17	16	14	11	20	20	19	16	22
sp|P35270|SPRE_HUMAN	P35270		SPRE_HUMAN	SPR	261	Homo sapiens	1:Experimental evidence at protein level	Sepiapterin reductase	0.954	0.9989	3	3	3	0	1	1	0	1	0	0	0	0	0	0	0	0	0	0	0	0	0	0	0	0	1	1	0	1	0	0	0	0	0	0	0	0	0	0	0
sp|P35520|CBS_HUMAN	P35520		CBS_HUMAN	CBS	551	Homo sapiens	1:Experimental evidence at protein level	Cystathionine beta-synthase	1	0.999	45	45	45	7	8	7	3	1	0	0	0	0	0	0	0	0	0	0	0	0	7	6	6	7	8	7	3	1	0	0	0	0	0	0	0	0	0	0	0
sp|P35527|K1C9_HUMAN	P35527		K1C9_HUMAN	KRT9	623	Homo sapiens	1:Experimental evidence at protein level	Keratin, type I cytoskeletal 9	1	0.999	2486	2486	2486	163	58	149	42	34	61	151	294	128	45	223	158	96	240	59	109	154	148	61	113	163	58	149	42	34	61	151	294	128	45	223	158	96	240	59	109
sp|P35548|MSX2_HUMAN	P35548		MSX2_HUMAN	MSX2	267	Homo sapiens	1:Experimental evidence at protein level	Homeobox protein MSX-2	1	0.999	26	25	26	0	0	2	2	3	1	1	0	3	4	1	3	2	3	1	0	0	0	0	0	0	0	2	2	2	1	1	0	3	4	1	3	2	3	1	0
sp|P35556|FBN2_HUMAN	P35556		FBN2_HUMAN	FBN2	2912	Homo sapiens	1:Experimental evidence at protein level	Fibrillin-2	1	0.999	5	5	5	0	0	0	0	2	0	0	1	0	0	0	0	0	0	0	0	0	0	1	1	0	0	0	0	2	0	0	1	0	0	0	0	0	0	0	0
sp|P35568|IRS1_HUMAN	P35568		IRS1_HUMAN	IRS1	1242	Homo sapiens	1:Experimental evidence at protein level	Insulin receptor substrate 1	1	0.999	11	11	11	2	6	3	0	0	0	0	0	0	0	0	0	0	0	0	0	0	0	0	0	2	6	3	0	0	0	0	0	0	0	0	0	0	0	0	0
sp|P35573|GDE_HUMAN	P35573		GDE_HUMAN	AGL	1532	Homo sapiens	1:Experimental evidence at protein level	Glycogen debranching enzyme	0.9995	0.999	1	1	1	0	0	1	0	0	0	0	0	0	0	0	0	0	0	0	0	0	0	0	0	0	0	1	0	0	0	0	0	0	0	0	0	0	0	0	0
sp|P35579|MYH9_HUMAN	P35579		MYH9_HUMAN	MYH9	1960	Homo sapiens	1:Experimental evidence at protein level	Myosin-9	1	0.999	2388	1925	2388	193	162	247	95	83	112	139	123	102	101	81	143	114	124	72	52	74	106	134	131	153	125	204	79	71	87	109	96	84	82	63	111	91	103	61	38
sp|P35580|MYH10_HUMAN	P35580		MYH10_HUMAN	MYH10	1976	Homo sapiens	1:Experimental evidence at protein level	Myosin-10	1	0.999	1338	1308	1680	104	80	155	58	30	62	94	89	39	56	45	111	67	78	32	21	36	39	71	71	100	79	152	58	30	62	90	84	37	56	42	106	65	78	32	21
sp|P35606|COPB2_HUMAN	P35606		COPB2_HUMAN	COPB2	906	Homo sapiens	1:Experimental evidence at protein level	Coatomer subunit beta'	1	0.999	130	130	130	13	13	16	9	4	7	7	2	0	0	6	4	6	7	1	1	1	14	12	7	13	13	16	9	4	7	7	2	0	0	6	4	6	7	1	1
sp|P35610|SOAT1_HUMAN	P35610		SOAT1_HUMAN	SOAT1	550	Homo sapiens	1:Experimental evidence at protein level	Sterol O-acyltransferase 1	1	0.999	28	28	28	1	1	2	0	1	2	1	1	3	1	0	0	3	2	1	1	0	1	2	5	1	1	2	0	1	2	1	1	3	1	0	0	3	2	1	1
sp|P35611|ADDA_HUMAN	P35611		ADDA_HUMAN	ADD1	737	Homo sapiens	1:Experimental evidence at protein level	Alpha-adducin	1	0.999	141	141	141	22	20	18	6	4	5	2	4	4	3	2	3	6	6	1	1	2	11	7	14	22	20	18	6	4	5	2	4	4	3	2	3	6	6	1	1
sp|P35612|ADDB_HUMAN	P35612		ADDB_HUMAN	ADD2	726	Homo sapiens	1:Experimental evidence at protein level	Beta-adducin	1	0.999	11	11	11	4	1	3	0	0	0	0	0	0	0	0	0	0	0	0	0	0	1	1	1	4	1	3	0	0	0	0	0	0	0	0	0	0	0	0	0
sp|P35613|BASI_HUMAN	P35613		BASI_HUMAN	BSG	385	Homo sapiens	1:Experimental evidence at protein level	Basigin	1	0.999	69	69	69	2	0	3	5	1	5	5	3	7	2	7	3	5	5	3	1	2	4	3	3	2	0	3	5	1	5	5	3	7	2	7	3	5	5	3	1
sp|P35637|FUS_HUMAN	P35637		FUS_HUMAN	FUS	526	Homo sapiens	1:Experimental evidence at protein level	RNA-binding protein FUS	1	0.999	143	131	143	6	8	4	3	3	6	13	14	7	5	7	12	11	10	7	2	8	5	7	5	6	8	4	3	3	6	11	13	7	5	6	10	9	9	6	2
sp|P35658|NU214_HUMAN	P35658		NU214_HUMAN	NUP214	2090	Homo sapiens	1:Experimental evidence at protein level	Nuclear pore complex protein Nup214	1	0.999	563	563	563	56	53	65	18	20	21	16	19	33	30	30	17	15	14	15	10	21	34	42	34	56	53	65	18	20	21	16	19	33	30	30	17	15	14	15	10
sp|P35659|DEK_HUMAN	P35659		DEK_HUMAN	DEK	375	Homo sapiens	1:Experimental evidence at protein level	Protein DEK	1	0.999	21	21	21	0	1	1	0	0	1	1	2	2	1	2	1	1	0	2	1	4	1	0	0	0	1	1	0	0	1	1	2	2	1	2	1	1	0	2	1
sp|P35670|ATP7B_HUMAN	P35670		ATP7B_HUMAN	ATP7B	1465	Homo sapiens	1:Experimental evidence at protein level	Copper-transporting ATPase 2	0.9928	0.999	2	2	2	0	0	0	0	0	0	0	0	0	0	0	0	0	0	0	0	0	1	1	0	0	0	0	0	0	0	0	0	0	0	0	0	0	0	0	0
sp|P35711|SOX5_HUMAN	P35711		SOX5_HUMAN	SOX5	763	Homo sapiens	1:Experimental evidence at protein level	Transcription factor SOX-5	1	0.999	52	52	104	0	0	0	4	5	2	1	0	0	1	0	7	6	9	2	3	2	2	6	2	0	0	0	4	5	2	1	0	0	1	0	7	6	9	2	3
sp|P35712|SOX6_HUMAN	P35712		SOX6_HUMAN	SOX6	828	Homo sapiens	1:Experimental evidence at protein level	Transcription factor SOX-6	1	0.999	118	66	118	0	0	0	16	11	11	4	0	7	7	2	10	9	8	6	8	9	2	6	2	0	0	0	8	6	8	1	0	6	4	0	5	4	5	3	4
sp|P35754|GLRX1_HUMAN	P35754		GLRX1_HUMAN	GLRX	106	Homo sapiens	1:Experimental evidence at protein level	Glutaredoxin-1	1	0.999	3	3	3	0	0	0	0	0	0	0	0	0	0	3	0	0	0	0	0	0	0	0	0	0	0	0	0	0	0	0	0	0	0	3	0	0	0	0	0
sp|P35869|AHR_HUMAN	P35869		AHR_HUMAN	AHR	848	Homo sapiens	1:Experimental evidence at protein level	Aryl hydrocarbon receptor	1	0.999	159	159	159	1	2	1	17	14	11	12	9	11	8	4	10	8	9	6	3	6	5	8	14	1	2	1	17	14	11	12	9	11	8	4	10	8	9	6	3
sp|P35908|K22E_HUMAN	P35908		K22E_HUMAN	KRT2	639	Homo sapiens	1:Experimental evidence at protein level	Keratin, type II cytoskeletal 2 epidermal	1	0.999	2199	1868	2349	174	55	113	43	37	34	142	134	181	58	247	109	88	171	43	89	180	143	67	91	154	45	102	35	29	28	119	106	155	47	204	96	76	143	34	79
sp|P35998|PRS7_HUMAN	P35998		PRS7_HUMAN	PSMC2	433	Homo sapiens	1:Experimental evidence at protein level	26S proteasome regulatory subunit 7	1	0.999	404	404	404	40	27	31	17	16	18	16	13	15	16	14	18	22	20	13	22	17	31	17	21	40	27	31	17	16	18	16	13	15	16	14	18	22	20	13	22
sp|P36404|ARL2_HUMAN	P36404		ARL2_HUMAN	ARL2	184	Homo sapiens	1:Experimental evidence at protein level	ADP-ribosylation factor-like protein 2	1	0.999	10	10	10	3	0	1	0	0	0	0	0	1	1	1	0	0	0	0	1	1	1	0	0	3	0	1	0	0	0	0	0	1	1	1	0	0	0	0	1
sp|P36405|ARL3_HUMAN	P36405		ARL3_HUMAN	ARL3	182	Homo sapiens	1:Experimental evidence at protein level	ADP-ribosylation factor-like protein 3	1	0.999	37	37	37	4	7	5	2	2	2	0	0	0	0	0	2	0	0	0	2	2	4	2	3	4	7	5	2	2	2	0	0	0	0	0	2	0	0	0	2
sp|P36507|MP2K2_HUMAN	P36507		MP2K2_HUMAN	MAP2K2	400	Homo sapiens	1:Experimental evidence at protein level	Dual specificity mitogen-activated protein kinase kinase 2	1	0.999	61	41	61	3	5	4	3	6	4	3	0	2	3	2	1	2	4	4	0	4	3	4	4	2	3	2	3	6	2	0	0	1	2	1	0	2	4	2	0
sp|P36508|ZNF76_HUMAN	P36508		ZNF76_HUMAN	ZNF76	570	Homo sapiens	1:Experimental evidence at protein level	Zinc finger protein 76	0.9577	0.999	4	4	19	0	0	0	1	1	1	0	0	0	0	0	0	0	0	0	0	1	0	0	0	0	0	0	1	1	1	0	0	0	0	0	0	0	0	0	0
sp|P36542|ATPG_HUMAN	P36542		ATPG_HUMAN	ATP5F1C	298	Homo sapiens	1:Experimental evidence at protein level	ATP synthase subunit gamma, mitochondrial	1	0.999	175	175	175	8	6	7	5	5	5	13	8	12	11	13	12	10	14	11	8	9	6	4	8	8	6	7	5	5	5	13	8	12	11	13	12	10	14	11	8
sp|P36543|VATE1_HUMAN	P36543		VATE1_HUMAN	ATP6V1E1	226	Homo sapiens	1:Experimental evidence at protein level	V-type proton ATPase subunit E 1	1	0.999	48	46	48	4	3	7	2	1	1	2	2	1	2	2	1	3	4	2	1	1	3	3	3	4	3	7	2	1	1	2	2	1	2	2	1	3	3	2	1
sp|P36578|RL4_HUMAN	P36578		RL4_HUMAN	RPL4	427	Homo sapiens	1:Experimental evidence at protein level	Large ribosomal subunit protein uL4	1	0.999	1876	1876	1876	100	78	82	86	93	97	89	83	100	96	91	100	102	97	96	104	96	89	91	106	100	78	82	86	93	97	89	83	100	96	91	100	102	97	96	104
sp|P36639|8ODP_HUMAN	P36639		8ODP_HUMAN	NUDT1	156	Homo sapiens	1:Experimental evidence at protein level	Oxidized purine nucleoside triphosphate hydrolase	0.9999	0.999	3	3	3	1	0	0	0	0	0	1	0	0	0	0	0	0	0	0	1	0	0	0	0	1	0	0	0	0	0	1	0	0	0	0	0	0	0	0	1
sp|P36776|LONM_HUMAN	P36776		LONM_HUMAN	LONP1	959	Homo sapiens	1:Experimental evidence at protein level	Lon protease homolog, mitochondrial	1	0.999	148	148	148	1	3	6	11	12	15	10	4	7	8	9	9	10	12	7	4	7	6	2	5	1	3	6	11	12	15	10	4	7	8	9	9	10	12	7	4
sp|P36871|PGM1_HUMAN	P36871		PGM1_HUMAN	PGM1	562	Homo sapiens	1:Experimental evidence at protein level	Phosphoglucomutase-1	0.6805	0.9895	1	1	1	0	0	1	0	0	0	0	0	0	0	0	0	0	0	0	0	0	0	0	0	0	0	1	0	0	0	0	0	0	0	0	0	0	0	0	0
sp|P36873|PP1G_HUMAN	P36873		PP1G_HUMAN	PPP1CC	323	Homo sapiens	1:Experimental evidence at protein level	Serine/threonine-protein phosphatase PP1-gamma catalytic subunit	1	0.999	94	94	898	3	6	4	3	5	5	3	6	6	4	4	5	5	3	4	5	6	6	5	6	3	6	4	3	5	5	3	6	6	4	4	5	5	3	4	5
sp|P36954|RPB9_HUMAN	P36954		RPB9_HUMAN	POLR2I	125	Homo sapiens	1:Experimental evidence at protein level	DNA-directed RNA polymerase II subunit RPB9	1	0.999	67	67	67	6	5	4	3	2	5	0	0	6	5	2	2	3	2	3	0	4	6	5	4	6	5	4	3	2	5	0	0	6	5	2	2	3	2	3	0
sp|P36957|ODO2_HUMAN	P36957		ODO2_HUMAN	DLST	453	Homo sapiens	1:Experimental evidence at protein level	Dihydrolipoyllysine-residue succinyltransferase component of 2-oxoglutarate dehydrogenase complex, mitochondrial	1	0.999	13	13	13	1	0	1	1	1	0	2	1	1	0	0	3	0	0	1	0	1	0	0	0	1	0	1	1	1	0	2	1	1	0	0	3	0	0	1	0
sp|P36969|GPX4_HUMAN	P36969		GPX4_HUMAN	GPX4	197	Homo sapiens	1:Experimental evidence at protein level	Phospholipid hydroperoxide glutathione peroxidase	1	0.999	6	6	6	0	1	1	0	0	2	0	0	0	0	0	2	0	0	0	0	0	0	0	0	0	1	1	0	0	2	0	0	0	0	0	2	0	0	0	0
sp|P37108|SRP14_HUMAN	P37108		SRP14_HUMAN	SRP14	136	Homo sapiens	1:Experimental evidence at protein level	Signal recognition particle 14 kDa protein	1	0.999	93	93	93	4	3	3	5	5	7	4	3	6	5	7	6	7	4	5	4	2	3	5	5	4	3	3	5	5	7	4	3	6	5	7	6	7	4	5	4
sp|P37198|NUP62_HUMAN	P37198		NUP62_HUMAN	NUP62	522	Homo sapiens	1:Experimental evidence at protein level	Nuclear pore glycoprotein p62	1	0.999	449	449	449	38	41	33	21	22	19	19	13	18	15	20	20	15	23	13	14	21	25	27	32	38	41	33	21	22	19	19	13	18	15	20	20	15	23	13	14
sp|P37231|PPARG_HUMAN	P37231		PPARG_HUMAN	PPARG	505	Homo sapiens	1:Experimental evidence at protein level	Peroxisome proliferator-activated receptor gamma	0.9577	0.999	1	1	1	0	0	0	0	0	0	0	0	0	0	0	0	1	0	0	0	0	0	0	0	0	0	0	0	0	0	0	0	0	0	0	0	1	0	0	0
sp|P37235|HPCL1_HUMAN	P37235		HPCL1_HUMAN	HPCAL1	193	Homo sapiens	1:Experimental evidence at protein level	Hippocalcin-like protein 1	0.9999	0.999	22	3	22	1	1	2	0	0	1	3	1	1	1	0	1	2	1	1	1	1	1	2	1	0	1	1	0	0	0	0	0	0	0	0	0	0	0	0	0
sp|P37268|FDFT_HUMAN	P37268		FDFT_HUMAN	FDFT1	417	Homo sapiens	1:Experimental evidence at protein level	Squalene synthase	0.995	0.999	1	1	1	0	0	0	0	0	0	0	0	0	0	0	0	0	0	0	0	0	0	1	0	0	0	0	0	0	0	0	0	0	0	0	0	0	0	0	0
sp|P37275|ZEB1_HUMAN	P37275		ZEB1_HUMAN	ZEB1	1124	Homo sapiens	1:Experimental evidence at protein level	Zinc finger E-box-binding homeobox 1	1	0.999	69	69	109	0	0	0	5	1	4	0	1	1	1	0	4	4	3	5	2	4	13	7	14	0	0	0	5	1	4	0	1	1	1	0	4	4	3	5	2
sp|P37802|TAGL2_HUMAN	P37802		TAGL2_HUMAN	TAGLN2	199	Homo sapiens	1:Experimental evidence at protein level	Transgelin-2	1	0.999	176	175	176	8	15	9	7	7	12	11	8	7	4	10	8	12	10	12	6	7	9	7	7	8	15	9	7	7	11	11	8	7	4	10	8	12	10	12	6
sp|P37837|TALDO_HUMAN	P37837		TALDO_HUMAN	TALDO1	337	Homo sapiens	1:Experimental evidence at protein level	Transaldolase	1	0.999	654	654	654	37	38	42	31	28	32	22	22	26	30	22	26	37	26	28	26	28	48	55	50	37	38	42	31	28	32	22	22	26	30	22	26	37	26	28	26
sp|P37840|SYUA_HUMAN	P37840		SYUA_HUMAN	SNCA	140	Homo sapiens	1:Experimental evidence at protein level	Alpha-synuclein	0.9998	0.999	2	2	2	1	1	0	0	0	0	0	0	0	0	0	0	0	0	0	0	0	0	0	0	1	1	0	0	0	0	0	0	0	0	0	0	0	0	0	0
sp|P38117|ETFB_HUMAN	P38117		ETFB_HUMAN	ETFB	255	Homo sapiens	1:Experimental evidence at protein level	Electron transfer flavoprotein subunit beta	1	0.999	76	76	76	1	2	2	4	3	2	5	9	8	3	5	3	7	5	3	2	4	3	3	2	1	2	2	4	3	2	5	9	8	3	5	3	7	5	3	2
sp|P38159|RBMX_HUMAN	P38159		RBMX_HUMAN	RBMX	391	Homo sapiens	1:Experimental evidence at protein level	RNA-binding motif protein, X chromosome	1	0.999	74	19	74	3	1	1	3	3	3	4	5	5	5	4	2	4	2	7	7	4	7	3	1	1	0	0	1	2	1	1	0	1	1	1	0	0	0	2	2
sp|P38398|BRCA1_HUMAN	P38398		BRCA1_HUMAN	BRCA1	1863	Homo sapiens	1:Experimental evidence at protein level	Breast cancer type 1 susceptibility protein	1	0.999	409	409	409	10	6	4	28	24	40	23	15	16	16	10	35	35	29	19	13	18	25	14	29	10	6	4	28	24	40	23	15	16	16	10	35	35	29	19	13
sp|P38432|COIL_HUMAN	P38432		COIL_HUMAN	COIL	576	Homo sapiens	1:Experimental evidence at protein level	Coilin	1	0.999	45	45	45	1	1	1	2	1	2	2	7	4	2	4	1	1	1	2	1	3	1	4	4	1	1	1	2	1	2	2	7	4	2	4	1	1	1	2	1
sp|P38435|VKGC_HUMAN	P38435		VKGC_HUMAN	GGCX	758	Homo sapiens	1:Experimental evidence at protein level	Vitamin K-dependent gamma-carboxylase	1	0.999	18	18	18	2	0	1	0	0	1	0	0	3	3	1	0	0	0	1	3	0	0	0	3	2	0	1	0	0	1	0	0	3	3	1	0	0	0	1	3
sp|P38571|LICH_HUMAN	P38571		LICH_HUMAN	LIPA	399	Homo sapiens	1:Experimental evidence at protein level	Lysosomal acid lipase/cholesteryl ester hydrolase	0.9574	0.999	1	1	1	0	0	0	0	1	0	0	0	0	0	0	0	0	0	0	0	0	0	0	0	0	0	0	0	1	0	0	0	0	0	0	0	0	0	0	0
sp|P38606|VATA_HUMAN	P38606		VATA_HUMAN	ATP6V1A	617	Homo sapiens	1:Experimental evidence at protein level	V-type proton ATPase catalytic subunit A	1	0.999	250	250	250	29	31	31	9	9	10	9	5	4	1	3	11	13	15	1	1	3	18	25	22	29	31	31	9	9	10	9	5	4	1	3	11	13	15	1	1
sp|P38646|GRP75_HUMAN	P38646		GRP75_HUMAN	HSPA9	679	Homo sapiens	1:Experimental evidence at protein level	Stress-70 protein, mitochondrial	1	0.999	2431	2431	2431	123	91	117	104	89	124	118	111	158	135	179	123	136	131	110	105	138	130	95	114	123	91	117	104	89	124	118	111	158	135	179	123	136	131	110	105
sp|P38919|IF4A3_HUMAN	P38919		IF4A3_HUMAN	EIF4A3	411	Homo sapiens	1:Experimental evidence at protein level	Eukaryotic initiation factor 4A-III	1	0.999	118	118	233	5	5	4	4	5	4	13	7	9	8	4	8	8	10	4	1	5	6	3	5	5	5	4	4	5	4	13	7	9	8	4	8	8	10	4	1
sp|P38935|SMBP2_HUMAN	P38935		SMBP2_HUMAN	IGHMBP2	993	Homo sapiens	1:Experimental evidence at protein level	DNA-binding protein SMUBP-2	1	0.999	36	36	36	0	2	0	4	3	4	3	1	1	3	1	2	2	0	1	2	1	2	1	3	0	2	0	4	3	4	3	1	1	3	1	2	2	0	1	2
sp|P39019|RS19_HUMAN	P39019		RS19_HUMAN	RPS19	145	Homo sapiens	1:Experimental evidence at protein level	Small ribosomal subunit protein eS19	1	0.999	240	240	240	11	10	9	12	17	15	13	13	20	18	14	13	12	10	14	10	9	9	5	6	11	10	9	12	17	15	13	13	20	18	14	13	12	10	14	10
sp|P39023|RL3_HUMAN	P39023		RL3_HUMAN	RPL3	403	Homo sapiens	1:Experimental evidence at protein level	Large ribosomal subunit protein uL3	1	0.999	1008	957	1008	50	46	52	64	64	62	40	37	49	45	43	44	47	54	48	38	57	56	52	60	48	44	50	61	61	60	37	34	45	42	40	41	44	52	46	35
sp|P39656|OST48_HUMAN	P39656		OST48_HUMAN	DDOST	456	Homo sapiens	1:Experimental evidence at protein level	Dolichyl-diphosphooligosaccharide--protein glycosyltransferase 48 kDa subunit	1	0.999	119	119	119	6	3	6	8	3	5	9	3	7	6	8	5	9	11	8	6	8	4	2	2	6	3	6	8	3	5	9	3	7	6	8	5	9	11	8	6
sp|P39687|AN32A_HUMAN	P39687		AN32A_HUMAN	ANP32A	249	Homo sapiens	1:Experimental evidence at protein level	Acidic leucine-rich nuclear phosphoprotein 32 family member A	1	0.999	52	26	52	2	7	4	3	4	4	4	9	1	0	1	2	5	2	0	0	0	2	2	0	0	5	2	1	2	1	2	7	0	0	0	1	2	1	0	0
sp|P39748|FEN1_HUMAN	P39748		FEN1_HUMAN	FEN1	380	Homo sapiens	1:Experimental evidence at protein level	Flap endonuclease 1	1	0.999	129	129	129	3	7	7	9	7	11	6	6	3	5	1	5	7	6	10	6	3	8	10	9	3	7	7	9	7	11	6	6	3	5	1	5	7	6	10	6
sp|P39880|CUX1_HUMAN	P39880		CUX1_HUMAN	CUX1	1505	Homo sapiens	1:Experimental evidence at protein level	Homeobox protein cut-like 1	1	0.999	3138	1885	3138	78	62	71	169	167	166	141	127	161	156	139	215	213	205	199	170	205	174	152	168	41	29	38	104	103	105	78	73	100	100	85	128	124	123	124	107
sp|P40222|TXLNA_HUMAN	P40222		TXLNA_HUMAN	TXLNA	546	Homo sapiens	1:Experimental evidence at protein level	Alpha-taxilin	1	0.999	98	87	98	8	16	8	3	3	6	1	3	2	3	5	2	4	2	3	6	1	5	11	6	7	14	7	2	2	5	1	3	2	3	5	2	3	1	3	6
sp|P40227|TCPZ_HUMAN	P40227		TCPZ_HUMAN	CCT6A	531	Homo sapiens	1:Experimental evidence at protein level	T-complex protein 1 subunit zeta	1	0.999	1159	1040	1159	77	97	78	37	35	42	47	41	43	48	36	54	62	60	69	46	55	76	84	72	72	83	70	34	33	40	41	34	38	40	33	48	56	54	63	41
sp|P40337|VHL_HUMAN	P40337		VHL_HUMAN	VHL	213	Homo sapiens	1:Experimental evidence at protein level	von Hippel-Lindau disease tumor suppressor	0.9577	0.999	2	2	2	0	1	0	0	0	0	0	0	0	0	0	0	0	0	0	0	1	0	0	0	0	1	0	0	0	0	0	0	0	0	0	0	0	0	0	0
sp|P40424|PBX1_HUMAN	P40424		PBX1_HUMAN	PBX1	430	Homo sapiens	1:Experimental evidence at protein level	Pre-B-cell leukemia transcription factor 1	0.9999	0.999	17	17	41	0	0	0	0	2	2	1	1	0	0	0	2	2	1	1	1	3	0	1	0	0	0	0	0	2	2	1	1	0	0	0	2	2	1	1	1
sp|P40425|PBX2_HUMAN	P40425		PBX2_HUMAN	PBX2	430	Homo sapiens	1:Experimental evidence at protein level	Pre-B-cell leukemia transcription factor 2	1	0.999	30	4	30	0	0	0	2	5	5	0	1	1	2	0	1	2	2	2	2	2	1	0	2	0	0	0	0	3	1	0	0	0	0	0	0	0	0	0	0
sp|P40429|RL13A_HUMAN	P40429		RL13A_HUMAN	RPL13A	203	Homo sapiens	1:Experimental evidence at protein level	Large ribosomal subunit protein uL13	1	0.999	317	235	317	12	8	7	8	13	14	17	15	15	22	22	22	30	17	17	25	23	9	9	12	10	6	6	8	11	13	11	7	11	17	16	16	23	14	13	17
sp|P40616|ARL1_HUMAN	P40616		ARL1_HUMAN	ARL1	181	Homo sapiens	1:Experimental evidence at protein level	ADP-ribosylation factor-like protein 1	1	0.999	120	120	120	4	7	3	9	5	10	4	5	6	7	5	5	9	2	5	5	6	8	8	7	4	7	3	9	5	10	4	5	6	7	5	5	9	2	5	5
sp|P40692|MLH1_HUMAN	P40692		MLH1_HUMAN	MLH1	756	Homo sapiens	1:Experimental evidence at protein level	DNA mismatch repair protein Mlh1	1	0.999	401	401	401	17	18	17	25	28	20	4	4	12	11	9	7	11	12	24	13	19	50	51	49	17	18	17	25	28	20	4	4	12	11	9	7	11	12	24	13
sp|P40763|STAT3_HUMAN	P40763		STAT3_HUMAN	STAT3	770	Homo sapiens	1:Experimental evidence at protein level	Signal transducer and activator of transcription 3	1	0.999	912	912	912	65	62	72	56	48	52	40	38	32	37	32	40	42	44	40	39	40	44	43	46	65	62	72	56	48	52	40	38	32	37	32	40	42	44	40	39
sp|P40818|UBP8_HUMAN	P40818		UBP8_HUMAN	USP8	1118	Homo sapiens	1:Experimental evidence at protein level	Ubiquitin carboxyl-terminal hydrolase 8	0.9943	0.9988	2	2	2	0	0	0	0	0	0	0	0	0	0	0	0	0	0	0	0	0	1	1	0	0	0	0	0	0	0	0	0	0	0	0	0	0	0	0	0
sp|P40855|PEX19_HUMAN	P40855		PEX19_HUMAN	PEX19	299	Homo sapiens	1:Experimental evidence at protein level	Peroxisomal biogenesis factor 19	1	0.999	15	15	15	2	8	3	0	0	0	0	0	0	0	0	0	0	0	0	0	0	0	2	0	2	8	3	0	0	0	0	0	0	0	0	0	0	0	0	0
sp|P40925|MDHC_HUMAN	P40925		MDHC_HUMAN	MDH1	334	Homo sapiens	1:Experimental evidence at protein level	Malate dehydrogenase, cytoplasmic	1	0.999	20	20	20	1	1	3	2	1	0	6	2	0	0	0	0	1	2	0	0	0	0	1	0	1	1	3	2	1	0	6	2	0	0	0	0	1	2	0	0
sp|P40926|MDHM_HUMAN	P40926		MDHM_HUMAN	MDH2	338	Homo sapiens	1:Experimental evidence at protein level	Malate dehydrogenase, mitochondrial	1	0.999	314	314	314	12	21	21	11	12	9	26	27	18	16	26	16	16	15	9	10	22	11	7	9	12	21	21	11	12	9	26	27	18	16	26	16	16	15	9	10
sp|P40937|RFC5_HUMAN	P40937		RFC5_HUMAN	RFC5	340	Homo sapiens	1:Experimental evidence at protein level	Replication factor C subunit 5	1	0.999	146	146	146	6	3	7	6	6	9	9	3	7	9	12	6	11	6	7	5	11	7	9	7	6	3	7	6	6	9	9	3	7	9	12	6	11	6	7	5
sp|P40938|RFC3_HUMAN	P40938		RFC3_HUMAN	RFC3	356	Homo sapiens	1:Experimental evidence at protein level	Replication factor C subunit 3	1	0.999	206	206	206	7	8	10	17	13	16	6	2	11	13	9	4	11	8	12	10	8	17	14	10	7	8	10	17	13	16	6	2	11	13	9	4	11	8	12	10
sp|P40939|ECHA_HUMAN	P40939		ECHA_HUMAN	HADHA	763	Homo sapiens	1:Experimental evidence at protein level	Trifunctional enzyme subunit alpha, mitochondrial	1	0.999	654	654	654	23	31	35	30	38	30	33	13	38	37	30	37	44	33	39	21	34	40	34	34	23	31	35	30	38	30	33	13	38	37	30	37	44	33	39	21
sp|P41091|IF2G_HUMAN	P41091		IF2G_HUMAN	EIF2S3	472	Homo sapiens	1:Experimental evidence at protein level	Eukaryotic translation initiation factor 2 subunit 3	1	0.999	508	108	508	34	26	36	27	26	21	21	16	35	25	25	19	20	17	27	26	21	31	25	30	7	7	6	7	4	4	2	5	10	5	7	3	5	3	4	8
sp|P41162|ETV3_HUMAN	P41162		ETV3_HUMAN	ETV3	512	Homo sapiens	1:Experimental evidence at protein level	ETS translocation variant 3	1	0.999	109	109	109	0	0	0	8	6	7	5	6	5	3	1	7	7	9	9	6	6	10	7	7	0	0	0	8	6	7	5	6	5	3	1	7	7	9	9	6
sp|P41182|BCL6_HUMAN	P41182		BCL6_HUMAN	BCL6	706	Homo sapiens	1:Experimental evidence at protein level	B-cell lymphoma 6 protein	1	0.999	207	186	207	0	0	0	17	16	15	17	13	12	15	5	11	12	10	11	10	11	11	7	14	0	0	0	17	15	13	16	11	10	13	3	9	10	9	10	8
sp|P41208|CETN2_HUMAN	P41208		CETN2_HUMAN	CETN2	172	Homo sapiens	1:Experimental evidence at protein level	Centrin-2	1	0.999	60	60	60	6	4	4	1	2	1	6	3	2	3	4	2	1	1	3	1	3	7	3	3	6	4	4	1	2	1	6	3	2	3	4	2	1	1	3	1
sp|P41212|ETV6_HUMAN	P41212		ETV6_HUMAN	ETV6	452	Homo sapiens	1:Experimental evidence at protein level	Transcription factor ETV6	1	0.999	14	14	14	0	0	0	3	1	0	0	0	0	0	0	0	1	1	0	0	0	2	2	4	0	0	0	3	1	0	0	0	0	0	0	0	1	1	0	0
sp|P41214|EIF2D_HUMAN	P41214		EIF2D_HUMAN	EIF2D	584	Homo sapiens	1:Experimental evidence at protein level	Eukaryotic translation initiation factor 2D	0.9999	0.999	2	2	2	1	1	0	0	0	0	0	0	0	0	0	0	0	0	0	0	0	0	0	0	1	1	0	0	0	0	0	0	0	0	0	0	0	0	0	0
sp|P41223|BUD31_HUMAN	P41223		BUD31_HUMAN	BUD31	144	Homo sapiens	1:Experimental evidence at protein level	Protein BUD31 homolog	0.9999	0.9989	5	5	5	0	0	0	1	1	0	0	0	0	0	0	0	0	1	0	0	0	0	1	1	0	0	0	1	1	0	0	0	0	0	0	0	0	1	0	0
sp|P41227|NAA10_HUMAN	P41227		NAA10_HUMAN	NAA10	235	Homo sapiens	1:Experimental evidence at protein level	N-alpha-acetyltransferase 10	0.9999	0.999	17	17	17	2	2	2	1	1	2	0	0	1	0	1	0	1	1	1	0	0	1	0	1	2	2	2	1	1	2	0	0	1	0	1	0	1	1	1	0
sp|P41229|KDM5C_HUMAN	P41229		KDM5C_HUMAN	KDM5C	1560	Homo sapiens	1:Experimental evidence at protein level	Lysine-specific demethylase 5C	1	0.999	55	42	84	3	1	4	4	5	4	1	2	0	0	1	2	3	2	4	8	3	4	3	1	3	1	4	4	4	3	1	2	0	0	1	2	3	2	3	3
sp|P41236|IPP2_HUMAN	P41236		IPP2_HUMAN	PPP1R2	205	Homo sapiens	1:Experimental evidence at protein level	Protein phosphatase inhibitor 2	1	0.999	31	0	31	5	4	4	0	0	1	0	0	0	0	0	1	0	0	0	0	2	4	5	5	0	0	0	0	0	0	0	0	0	0	0	0	0	0	0	0
sp|P41240|CSK_HUMAN	P41240		CSK_HUMAN	CSK	450	Homo sapiens	1:Experimental evidence at protein level	Tyrosine-protein kinase CSK	1	0.999	41	41	41	4	9	4	4	4	5	0	0	0	0	0	1	0	2	0	0	0	2	3	3	4	9	4	4	4	5	0	0	0	0	0	1	0	2	0	0
sp|P41250|GARS_HUMAN	P41250		GARS_HUMAN	GARS1	739	Homo sapiens	1:Experimental evidence at protein level	Glycine--tRNA ligase	1	0.999	214	214	214	12	12	17	16	13	20	5	3	15	11	10	5	9	9	8	3	10	13	11	12	12	12	17	16	13	20	5	3	15	11	10	5	9	9	8	3
sp|P41252|SYIC_HUMAN	P41252		SYIC_HUMAN	IARS1	1262	Homo sapiens	1:Experimental evidence at protein level	Isoleucine--tRNA ligase, cytoplasmic	1	0.999	695	695	695	36	32	38	39	41	39	40	16	38	43	31	32	34	29	40	40	34	36	22	35	36	32	38	39	41	39	40	16	38	43	31	32	34	29	40	40
sp|P41440|S19A1_HUMAN	P41440		S19A1_HUMAN	SLC19A1	591	Homo sapiens	1:Experimental evidence at protein level	Reduced folate transporter	0.9491	0.9988	1	1	1	0	0	0	0	0	0	0	0	0	0	0	0	1	0	0	0	0	0	0	0	0	0	0	0	0	0	0	0	0	0	0	0	1	0	0	0
sp|P41567|EIF1_HUMAN	P41567		EIF1_HUMAN	EIF1	113	Homo sapiens	1:Experimental evidence at protein level	Eukaryotic translation initiation factor 1	1	0.999	37	31	37	0	6	4	3	2	3	1	3	3	1	1	3	1	1	1	0	1	1	1	1	0	4	2	3	2	3	1	2	3	1	1	2	1	1	1	0
sp|P41743|KPCI_HUMAN	P41743		KPCI_HUMAN	PRKCI	596	Homo sapiens	1:Experimental evidence at protein level	Protein kinase C iota type	1	0.999	8	8	8	1	3	1	1	0	0	1	0	0	0	0	0	1	0	0	0	0	0	0	0	1	3	1	1	0	0	1	0	0	0	0	0	1	0	0	0
sp|P41970|ELK3_HUMAN	P41970		ELK3_HUMAN	ELK3	407	Homo sapiens	1:Experimental evidence at protein level	ETS domain-containing protein Elk-3	0.9999	0.999	24	24	24	0	0	0	1	1	1	1	1	1	2	0	3	1	2	3	0	2	1	3	1	0	0	0	1	1	1	1	1	1	2	0	3	1	2	3	0
sp|P42025|ACTY_HUMAN	P42025		ACTY_HUMAN	ACTR1B	376	Homo sapiens	1:Experimental evidence at protein level	Beta-centractin	0.9928	0.999	1	1	17	1	0	0	0	0	0	0	0	0	0	0	0	0	0	0	0	0	0	0	0	1	0	0	0	0	0	0	0	0	0	0	0	0	0	0	0
sp|P42126|ECI1_HUMAN	P42126		ECI1_HUMAN	ECI1	302	Homo sapiens	1:Experimental evidence at protein level	Enoyl-CoA delta isomerase 1, mitochondrial	1	0.999	17	17	17	1	1	1	0	0	1	1	1	1	2	3	0	0	0	0	1	0	4	0	0	1	1	1	0	0	1	1	1	1	2	3	0	0	0	0	1
sp|P42166|LAP2A_HUMAN	P42166		LAP2A_HUMAN	TMPO	694	Homo sapiens	1:Experimental evidence at protein level	Lamina-associated polypeptide 2, isoform alpha	1	0.999	808	548	808	46	39	43	43	41	37	37	27	38	36	27	34	36	51	37	40	43	49	50	54	32	23	28	29	25	25	25	19	25	24	19	25	26	35	29	28
sp|P42167|LAP2B_HUMAN	P42167		LAP2B_HUMAN	TMPO	454	Homo sapiens	1:Experimental evidence at protein level	Lamina-associated polypeptide 2, isoforms beta/gamma	1	0.999	131	131	391	10	8	11	5	4	9	5	3	6	5	5	6	5	8	6	6	7	8	7	7	10	8	11	5	4	9	5	3	6	5	5	6	5	8	6	6
sp|P42212|GFP_AEQVI	P42212		GFP_AEQVI	GFP	238	Aequorea victoria	1:Experimental evidence at protein level	Green fluorescent protein	1	0.999	115	115	115	45	31	38	0	0	0	0	0	0	0	0	0	0	1	0	0	0	0	0	0	45	31	38	0	0	0	0	0	0	0	0	0	0	1	0	0
sp|P42224|STAT1_HUMAN	P42224		STAT1_HUMAN	STAT1	750	Homo sapiens	1:Experimental evidence at protein level	Signal transducer and activator of transcription 1-alpha/beta	1	0.999	13	13	13	4	1	1	1	1	2	0	0	0	0	0	1	1	0	0	0	1	0	0	0	4	1	1	1	1	2	0	0	0	0	0	1	1	0	0	0
sp|P42285|MTREX_HUMAN	P42285		MTREX_HUMAN	MTREX	1042	Homo sapiens	1:Experimental evidence at protein level	Exosome RNA helicase MTR4	1	0.999	675	675	675	36	38	36	37	43	34	34	22	36	30	22	32	30	30	38	21	33	44	33	46	36	38	36	37	43	34	34	22	36	30	22	32	30	30	38	21
sp|P42356|PI4KA_HUMAN	P42356		PI4KA_HUMAN	PI4KA	2102	Homo sapiens	1:Experimental evidence at protein level	Phosphatidylinositol 4-kinase alpha	1	0.999	58	26	58	4	2	3	4	5	7	4	2	1	3	2	2	2	1	1	2	1	5	2	5	1	2	0	3	2	5	0	0	1	2	0	0	0	0	0	1
sp|P42357|HUTH_HUMAN	P42357		HUTH_HUMAN	HAL	657	Homo sapiens	1:Experimental evidence at protein level	Histidine ammonia-lyase	0.995	0.999	3	3	3	0	0	0	0	0	0	1	0	0	0	2	0	0	0	0	0	0	0	0	0	0	0	0	0	0	0	1	0	0	0	2	0	0	0	0	0
sp|P42566|EPS15_HUMAN	P42566		EPS15_HUMAN	EPS15	896	Homo sapiens	1:Experimental evidence at protein level	Epidermal growth factor receptor substrate 15	1	0.999	198	198	198	40	34	33	8	5	8	1	1	0	3	0	7	6	2	0	4	3	16	15	12	40	34	33	8	5	8	1	1	0	3	0	7	6	2	0	4
sp|P42568|AF9_HUMAN	P42568		AF9_HUMAN	MLLT3	568	Homo sapiens	1:Experimental evidence at protein level	Protein AF-9	1	0.999	77	77	77	1	1	1	6	5	8	5	3	2	4	1	5	6	6	2	3	3	6	4	5	1	1	1	6	5	8	5	3	2	4	1	5	6	6	2	3
sp|P42574|CASP3_HUMAN	P42574		CASP3_HUMAN	CASP3	277	Homo sapiens	1:Experimental evidence at protein level	Caspase-3	1	0.999	75	66	75	5	11	4	5	5	4	2	3	1	1	0	3	4	4	5	3	1	4	5	5	4	11	4	5	5	4	1	2	1	1	0	2	3	2	4	2
sp|P42575|CASP2_HUMAN	P42575		CASP2_HUMAN	CASP2	452	Homo sapiens	1:Experimental evidence at protein level	Caspase-2	1	0.999	24	24	24	0	3	0	5	4	4	0	0	0	0	0	0	1	0	1	0	0	2	2	2	0	3	0	5	4	4	0	0	0	0	0	0	1	0	1	0
sp|P42677|RS27_HUMAN	P42677		RS27_HUMAN	RPS27	84	Homo sapiens	1:Experimental evidence at protein level	Small ribosomal subunit protein eS27	1	0.999	84	84	159	4	4	7	5	5	7	2	4	6	4	7	2	2	2	3	4	1	6	4	5	4	4	7	5	5	7	2	4	6	4	7	2	2	2	3	4
sp|P42684|ABL2_HUMAN	P42684		ABL2_HUMAN	ABL2	1182	Homo sapiens	1:Experimental evidence at protein level	Tyrosine-protein kinase ABL2	1	0.999	11	11	11	2	2	3	0	1	0	0	0	0	0	0	0	0	0	0	0	0	0	1	2	2	2	3	0	1	0	0	0	0	0	0	0	0	0	0	0
sp|P42694|HELZ_HUMAN	P42694		HELZ_HUMAN	HELZ	1942	Homo sapiens	1:Experimental evidence at protein level	Probable helicase with zinc finger domain	1	0.999	150	150	150	19	18	22	5	3	4	4	5	1	4	2	6	4	6	3	0	0	18	12	14	19	18	22	5	3	4	4	5	1	4	2	6	4	6	3	0
sp|P42695|CNDD3_HUMAN	P42695		CNDD3_HUMAN	NCAPD3	1498	Homo sapiens	1:Experimental evidence at protein level	Condensin-2 complex subunit D3	1	0.999	94	94	94	3	6	3	12	6	11	3	1	6	5	0	0	3	2	10	3	4	3	4	9	3	6	3	12	6	11	3	1	6	5	0	0	3	2	10	3
sp|P42696|RBM34_HUMAN	P42696		RBM34_HUMAN	RBM34	430	Homo sapiens	1:Experimental evidence at protein level	RNA-binding protein 34	1	0.999	218	218	218	10	11	9	12	11	12	8	4	10	13	10	9	13	14	12	12	9	16	10	13	10	11	9	12	11	12	8	4	10	13	10	9	13	14	12	12
sp|P42704|LPPRC_HUMAN	P42704		LPPRC_HUMAN	LRPPRC	1394	Homo sapiens	1:Experimental evidence at protein level	Leucine-rich PPR motif-containing protein, mitochondrial	1	0.999	430	430	430	17	18	25	20	30	37	23	12	32	15	23	19	31	27	12	13	20	17	19	20	17	18	25	20	30	37	23	12	32	15	23	19	31	27	12	13
sp|P42765|THIM_HUMAN	P42765		THIM_HUMAN	ACAA2	397	Homo sapiens	1:Experimental evidence at protein level	3-ketoacyl-CoA thiolase, mitochondrial	1	0.999	15	15	15	0	2	3	0	0	0	4	6	0	0	0	0	0	0	0	0	0	0	0	0	0	2	3	0	0	0	4	6	0	0	0	0	0	0	0	0
sp|P42766|RL35_HUMAN	P42766		RL35_HUMAN	RPL35	123	Homo sapiens	1:Experimental evidence at protein level	Large ribosomal subunit protein uL29	1	0.999	119	119	119	5	5	5	6	4	6	6	5	7	8	8	6	7	7	5	6	6	6	5	6	5	5	5	6	4	6	6	5	7	8	8	6	7	7	5	6
sp|P42771|CDN2A_HUMAN	P42771		CDN2A_HUMAN	CDKN2A	156	Homo sapiens	1:Experimental evidence at protein level	Cyclin-dependent kinase inhibitor 2A	1	0.999	28	20	28	0	1	2	1	2	2	3	2	1	0	1	4	3	4	1	0	1	0	0	0	0	0	1	0	0	1	1	2	1	0	1	4	3	4	1	0
sp|P42785|PCP_HUMAN	P42785		PCP_HUMAN	PRCP	496	Homo sapiens	1:Experimental evidence at protein level	Lysosomal Pro-X carboxypeptidase	0.9577	0.999	2	2	2	0	1	0	1	0	0	0	0	0	0	0	0	0	0	0	0	0	0	0	0	0	1	0	1	0	0	0	0	0	0	0	0	0	0	0	0
sp|P42858|HD_HUMAN	P42858		HD_HUMAN	HTT	3142	Homo sapiens	1:Experimental evidence at protein level	Huntingtin	1	0.999	24	24	24	1	2	4	0	2	1	0	2	1	2	0	0	0	0	1	2	2	0	2	2	1	2	4	0	2	1	0	2	1	2	0	0	0	0	1	2
sp|P42892|ECE1_HUMAN	P42892		ECE1_HUMAN	ECE1	770	Homo sapiens	1:Experimental evidence at protein level	Endothelin-converting enzyme 1	0.6747	0.9892	1	1	1	0	0	1	0	0	0	0	0	0	0	0	0	0	0	0	0	0	0	0	0	0	0	1	0	0	0	0	0	0	0	0	0	0	0	0	0
sp|P43003|EAA1_HUMAN	P43003		EAA1_HUMAN	SLC1A3	542	Homo sapiens	1:Experimental evidence at protein level	Excitatory amino acid transporter 1	1	0.999	45	45	45	1	4	1	5	3	6	1	0	2	2	2	1	1	2	1	2	1	2	4	4	1	4	1	5	3	6	1	0	2	2	2	1	1	2	1	2
sp|P43005|EAA3_HUMAN	P43005		EAA3_HUMAN	SLC1A1	524	Homo sapiens	1:Experimental evidence at protein level	Excitatory amino acid transporter 3	0.9577	0.999	1	1	1	0	0	1	0	0	0	0	0	0	0	0	0	0	0	0	0	0	0	0	0	0	0	1	0	0	0	0	0	0	0	0	0	0	0	0	0
sp|P43034|LIS1_HUMAN	P43034		LIS1_HUMAN	PAFAH1B1	410	Homo sapiens	1:Experimental evidence at protein level	Platelet-activating factor acetylhydrolase IB subunit beta	1	0.999	82	82	82	2	3	8	8	6	6	5	3	6	5	3	2	2	1	4	4	5	4	3	2	2	3	8	8	6	6	5	3	6	5	3	2	2	1	4	4
sp|P43243|MATR3_HUMAN	P43243		MATR3_HUMAN	MATR3	847	Homo sapiens	1:Experimental evidence at protein level	Matrin-3	1	0.999	612	612	612	37	32	31	31	32	41	31	30	33	28	29	29	25	36	31	16	29	39	22	30	37	32	31	31	32	41	31	30	33	28	29	29	25	36	31	16
sp|P43246|MSH2_HUMAN	P43246		MSH2_HUMAN	MSH2	934	Homo sapiens	1:Experimental evidence at protein level	DNA mismatch repair protein Msh2	1	0.999	453	453	453	12	13	18	24	28	30	20	17	23	21	21	22	32	24	31	21	27	26	21	22	12	13	18	24	28	30	20	17	23	21	21	22	32	24	31	21
sp|P43304|GPDM_HUMAN	P43304		GPDM_HUMAN	GPD2	727	Homo sapiens	1:Experimental evidence at protein level	Glycerol-3-phosphate dehydrogenase, mitochondrial	1	0.999	10	10	10	0	0	0	1	1	5	0	0	0	0	0	0	1	2	0	0	0	0	0	0	0	0	0	1	1	5	0	0	0	0	0	0	1	2	0	0
sp|P43307|SSRA_HUMAN	P43307		SSRA_HUMAN	SSR1	286	Homo sapiens	1:Experimental evidence at protein level	Translocon-associated protein subunit alpha	0.9577	0.999	31	31	31	4	3	4	1	2	3	1	0	2	1	3	0	1	0	2	0	3	1	0	0	4	3	4	1	2	3	1	0	2	1	3	0	1	0	2	0
sp|P43378|PTN9_HUMAN	P43378		PTN9_HUMAN	PTPN9	593	Homo sapiens	1:Experimental evidence at protein level	Tyrosine-protein phosphatase non-receptor type 9	0.9574	0.999	3	3	3	0	0	0	1	0	1	0	0	0	0	0	0	0	0	0	0	0	0	0	1	0	0	0	1	0	1	0	0	0	0	0	0	0	0	0	0
sp|P43487|RANG_HUMAN	P43487		RANG_HUMAN	RANBP1	201	Homo sapiens	1:Experimental evidence at protein level	Ran-specific GTPase-activating protein	1	0.999	761	759	761	56	82	65	51	37	36	15	9	21	24	26	6	16	17	34	30	26	70	79	61	56	80	65	51	37	36	15	9	21	24	26	6	16	17	34	30
sp|P43490|NAMPT_HUMAN	P43490		NAMPT_HUMAN	NAMPT	491	Homo sapiens	1:Experimental evidence at protein level	Nicotinamide phosphoribosyltransferase	1	0.999	186	186	186	8	9	11	10	9	14	4	4	18	11	10	6	5	6	9	10	10	10	14	8	8	9	11	10	9	14	4	4	18	11	10	6	5	6	9	10
sp|P43686|PRS6B_HUMAN	P43686		PRS6B_HUMAN	PSMC4	418	Homo sapiens	1:Experimental evidence at protein level	26S proteasome regulatory subunit 6B	1	0.999	425	425	425	18	23	36	23	21	20	16	15	26	20	16	24	24	21	25	19	20	18	23	17	18	23	36	23	21	20	16	15	26	20	16	24	24	21	25	19
sp|P43694|GATA4_HUMAN	P43694		GATA4_HUMAN	GATA4	442	Homo sapiens	1:Experimental evidence at protein level	Transcription factor GATA-4	1	0.999	229	187	233	0	0	0	14	15	21	15	16	16	11	11	17	19	15	12	8	15	8	5	11	0	0	0	11	13	17	13	14	13	8	8	14	17	13	10	6
sp|P43897|EFTS_HUMAN	P43897		EFTS_HUMAN	TSFM	325	Homo sapiens	1:Experimental evidence at protein level	Elongation factor Ts, mitochondrial	1	0.999	13	13	13	0	0	0	0	0	0	5	2	1	1	0	0	0	0	0	1	1	2	0	0	0	0	0	0	0	0	5	2	1	1	0	0	0	0	0	1
sp|P45880|VDAC2_HUMAN	P45880		VDAC2_HUMAN	VDAC2	294	Homo sapiens	1:Experimental evidence at protein level	Voltage-dependent anion-selective channel protein 2	1	0.999	162	162	162	11	4	8	6	4	10	18	6	11	5	6	8	15	15	6	7	8	5	2	7	11	4	8	6	4	10	18	6	11	5	6	8	15	15	6	7
sp|P45954|ACDSB_HUMAN	P45954		ACDSB_HUMAN	ACADSB	432	Homo sapiens	1:Experimental evidence at protein level	Short/branched chain specific acyl-CoA dehydrogenase, mitochondrial	1	0.999	28	28	28	0	1	2	4	4	3	0	0	3	1	1	1	0	0	2	0	0	0	2	4	0	1	2	4	4	3	0	0	3	1	1	1	0	0	2	0
sp|P45973|CBX5_HUMAN	P45973		CBX5_HUMAN	CBX5	191	Homo sapiens	1:Experimental evidence at protein level	Chromobox protein homolog 5	1	0.999	93	93	134	1	2	1	2	5	4	7	8	5	3	3	7	6	9	7	3	7	6	3	4	1	2	1	2	5	4	7	8	5	3	3	7	6	9	7	3
sp|P45974|UBP5_HUMAN	P45974		UBP5_HUMAN	USP5	858	Homo sapiens	1:Experimental evidence at protein level	Ubiquitin carboxyl-terminal hydrolase 5	1	0.999	83	69	83	13	9	14	6	5	3	0	0	0	0	2	0	2	0	1	0	1	10	7	10	11	8	13	4	4	2	0	0	0	0	2	0	2	0	1	0
sp|P45985|MP2K4_HUMAN	P45985		MP2K4_HUMAN	MAP2K4	399	Homo sapiens	1:Experimental evidence at protein level	Dual specificity mitogen-activated protein kinase kinase 4	1	0.999	9	9	9	0	0	0	2	2	3	0	0	0	0	0	0	0	1	0	0	0	0	1	0	0	0	0	2	2	3	0	0	0	0	0	0	0	1	0	0
sp|P46013|KI67_HUMAN	P46013		KI67_HUMAN	MKI67	3256	Homo sapiens	1:Experimental evidence at protein level	Proliferation marker protein Ki-67	1	0.999	693	693	693	43	23	26	22	14	15	50	40	14	15	14	86	69	54	29	31	42	39	30	37	43	23	26	22	14	15	50	40	14	15	14	86	69	54	29	31
sp|P46019|KPB2_HUMAN	P46019		KPB2_HUMAN	PHKA2	1235	Homo sapiens	1:Experimental evidence at protein level	Phosphorylase b kinase regulatory subunit alpha, liver isoform	1	0.999	17	17	21	4	1	3	0	0	1	0	0	0	0	0	0	0	0	0	0	0	5	2	1	4	1	3	0	0	1	0	0	0	0	0	0	0	0	0	0
sp|P46020|KPB1_HUMAN	P46020		KPB1_HUMAN	PHKA1	1223	Homo sapiens	1:Experimental evidence at protein level	Phosphorylase b kinase regulatory subunit alpha, skeletal muscle isoform	1	0.999	55	51	55	7	11	7	1	3	2	1	1	1	0	0	0	0	0	1	1	0	7	6	6	7	8	6	1	3	2	1	1	1	0	0	0	0	0	1	1
sp|P46060|RAGP1_HUMAN	P46060		RAGP1_HUMAN	RANGAP1	587	Homo sapiens	1:Experimental evidence at protein level	Ran GTPase-activating protein 1	1	0.999	955	955	955	82	73	78	41	38	46	54	40	47	43	32	40	44	43	31	37	34	50	49	53	82	73	78	41	38	46	54	40	47	43	32	40	44	43	31	37
sp|P46063|RECQ1_HUMAN	P46063		RECQ1_HUMAN	RECQL	649	Homo sapiens	1:Experimental evidence at protein level	ATP-dependent DNA helicase Q1	1	0.999	51	51	51	0	1	1	4	3	7	7	4	0	0	0	7	5	4	0	0	0	4	3	1	0	1	1	4	3	7	7	4	0	0	0	7	5	4	0	0
sp|P46087|NOP2_HUMAN	P46087		NOP2_HUMAN	NOP2	812	Homo sapiens	1:Experimental evidence at protein level	Probable 28S rRNA (cytosine(4447)-C(5))-methyltransferase	1	0.999	285	285	285	13	6	13	14	13	11	12	13	18	14	19	23	20	16	18	13	11	11	8	19	13	6	13	14	13	11	12	13	18	14	19	23	20	16	18	13
sp|P46100|ATRX_HUMAN	P46100		ATRX_HUMAN	ATRX	2492	Homo sapiens	1:Experimental evidence at protein level	Transcriptional regulator ATRX	1	0.999	81	81	81	1	0	1	3	5	4	3	1	1	1	1	13	8	13	2	3	1	6	6	8	1	0	1	3	5	4	3	1	1	1	1	13	8	13	2	3
sp|P46108|CRK_HUMAN	P46108		CRK_HUMAN	CRK	304	Homo sapiens	1:Experimental evidence at protein level	Adapter molecule crk	1	0.999	203	203	203	12	8	8	14	8	13	10	9	4	8	7	12	11	9	9	11	9	11	15	15	12	8	8	14	8	13	10	9	4	8	7	12	11	9	9	11
sp|P46109|CRKL_HUMAN	P46109		CRKL_HUMAN	CRKL	303	Homo sapiens	1:Experimental evidence at protein level	Crk-like protein	1	0.999	188	188	188	13	13	12	7	6	10	14	7	4	4	4	9	9	9	7	7	6	20	10	17	13	13	12	7	6	10	14	7	4	4	4	9	9	9	7	7
sp|P46379|BAG6_HUMAN	P46379		BAG6_HUMAN	BAG6	1132	Homo sapiens	1:Experimental evidence at protein level	Large proline-rich protein BAG6	1	0.999	30	30	30	4	2	3	2	2	3	2	0	0	1	0	0	1	0	1	1	2	2	3	1	4	2	3	2	2	3	2	0	0	1	0	0	1	0	1	1
sp|P46459|NSF_HUMAN	P46459		NSF_HUMAN	NSF	744	Homo sapiens	1:Experimental evidence at protein level	Vesicle-fusing ATPase	1	0.999	132	132	132	15	13	11	3	4	7	4	2	6	3	3	7	12	11	0	5	5	7	10	4	15	13	11	3	4	7	4	2	6	3	3	7	12	11	0	5
sp|P46734|MP2K3_HUMAN	P46734		MP2K3_HUMAN	MAP2K3	347	Homo sapiens	1:Experimental evidence at protein level	Dual specificity mitogen-activated protein kinase kinase 3	1	0.999	24	16	24	1	0	1	0	0	1	1	1	2	4	2	1	3	2	1	2	2	0	0	0	1	0	1	0	0	0	1	1	1	3	2	0	2	1	0	2
sp|P46736|BRCC3_HUMAN	P46736		BRCC3_HUMAN	BRCC3	316	Homo sapiens	1:Experimental evidence at protein level	Lys-63-specific deubiquitinase BRCC36	1	0.999	112	112	112	9	14	9	7	4	8	0	2	3	0	1	2	4	3	1	2	1	12	14	16	9	14	9	7	4	8	0	2	3	0	1	2	4	3	1	2
sp|P46776|RL27A_HUMAN	P46776		RL27A_HUMAN	RPL27A	148	Homo sapiens	1:Experimental evidence at protein level	Large ribosomal subunit protein uL15	1	0.999	337	337	337	15	16	11	14	15	20	18	17	15	19	16	18	20	18	20	15	19	17	14	20	15	16	11	14	15	20	18	17	15	19	16	18	20	18	20	15
sp|P46777|RL5_HUMAN	P46777		RL5_HUMAN	RPL5	297	Homo sapiens	1:Experimental evidence at protein level	Large ribosomal subunit protein uL18	1	0.999	710	710	710	29	24	32	48	44	40	39	27	33	35	31	31	40	36	35	25	37	44	31	49	29	24	32	48	44	40	39	27	33	35	31	31	40	36	35	25
sp|P46778|RL21_HUMAN	P46778		RL21_HUMAN	RPL21	160	Homo sapiens	1:Experimental evidence at protein level	Large ribosomal subunit protein eL21	1	0.999	383	383	383	20	12	20	25	26	17	15	14	23	19	16	17	27	20	20	15	21	17	18	21	20	12	20	25	26	17	15	14	23	19	16	17	27	20	20	15
sp|P46779|RL28_HUMAN	P46779		RL28_HUMAN	RPL28	137	Homo sapiens	1:Experimental evidence at protein level	Large ribosomal subunit protein eL28	1	0.999	321	321	321	18	14	9	16	14	18	17	17	18	17	14	16	20	18	17	13	18	21	12	14	18	14	9	16	14	18	17	17	18	17	14	16	20	18	17	13
sp|P46781|RS9_HUMAN	P46781		RS9_HUMAN	RPS9	194	Homo sapiens	1:Experimental evidence at protein level	Small ribosomal subunit protein uS4	1	0.999	522	522	522	24	26	19	25	21	24	30	26	27	28	27	30	25	29	28	30	30	29	19	25	24	26	19	25	21	24	30	26	27	28	27	30	25	29	28	30
sp|P46782|RS5_HUMAN	P46782		RS5_HUMAN	RPS5	204	Homo sapiens	1:Experimental evidence at protein level	Small ribosomal subunit protein uS7	1	0.999	212	212	212	8	8	13	11	16	17	7	9	12	12	12	10	9	9	14	8	8	11	11	7	8	8	13	11	16	17	7	9	12	12	12	10	9	9	14	8
sp|P46783|RS10_HUMAN	P46783		RS10_HUMAN	RPS10	165	Homo sapiens	1:Experimental evidence at protein level	Small ribosomal subunit protein eS10	1	0.999	200	156	200	5	7	9	13	10	13	15	8	12	13	5	7	9	12	16	11	11	6	10	8	3	6	7	11	8	11	9	7	9	11	4	7	7	7	11	8
sp|P46821|MAP1B_HUMAN	P46821		MAP1B_HUMAN	MAP1B	2468	Homo sapiens	1:Experimental evidence at protein level	Microtubule-associated protein 1B	1	0.999	1536	1485	1536	236	217	218	31	28	38	36	18	37	31	28	34	46	48	36	33	43	128	121	129	230	213	210	31	28	34	35	16	35	29	27	33	44	47	35	31
sp|P46926|GNPI1_HUMAN	P46926		GNPI1_HUMAN	GNPDA1	289	Homo sapiens	1:Experimental evidence at protein level	Glucosamine-6-phosphate isomerase 1	1	0.999	28	12	28	7	3	7	1	1	1	2	1	0	0	0	0	0	2	0	0	0	1	1	1	1	2	3	0	1	1	1	1	0	0	0	0	0	1	0	0
sp|P46937|YAP1_HUMAN	P46937		YAP1_HUMAN	YAP1	504	Homo sapiens	1:Experimental evidence at protein level	Transcriptional coactivator YAP1	1	0.999	337	337	337	23	17	17	20	19	18	36	29	11	9	10	17	19	16	13	9	10	14	16	14	23	17	17	20	19	18	36	29	11	9	10	17	19	16	13	9
sp|P46939|UTRN_HUMAN	P46939		UTRN_HUMAN	UTRN	3433	Homo sapiens	1:Experimental evidence at protein level	Utrophin	1	0.999	123	122	123	26	28	37	2	3	4	1	0	1	1	1	1	1	1	1	1	0	6	5	3	26	28	36	2	3	4	1	0	1	1	1	1	1	1	1	1
sp|P46940|IQGA1_HUMAN	P46940		IQGA1_HUMAN	IQGAP1	1657	Homo sapiens	1:Experimental evidence at protein level	Ras GTPase-activating-like protein IQGAP1	1	0.999	175	171	175	1	1	5	6	12	15	23	26	13	3	5	13	18	15	2	2	5	3	5	2	1	1	5	6	12	15	22	26	13	3	5	13	17	13	2	2
sp|P46976|GLYG_HUMAN	P46976		GLYG_HUMAN	GYG1	350	Homo sapiens	1:Experimental evidence at protein level	Glycogenin-1	1	0.999	19	19	19	4	3	3	3	2	1	0	0	0	0	0	0	0	0	0	0	0	1	1	1	4	3	3	3	2	1	0	0	0	0	0	0	0	0	0	0
sp|P46977|STT3A_HUMAN	P46977		STT3A_HUMAN	STT3A	705	Homo sapiens	1:Experimental evidence at protein level	Dolichyl-diphosphooligosaccharide--protein glycosyltransferase subunit STT3A	1	0.999	113	113	113	6	5	5	5	8	5	6	1	6	10	6	6	9	5	6	4	8	5	3	4	6	5	5	5	8	5	6	1	6	10	6	6	9	5	6	4
sp|P47755|CAZA2_HUMAN	P47755		CAZA2_HUMAN	CAPZA2	286	Homo sapiens	1:Experimental evidence at protein level	F-actin-capping protein subunit alpha-2	1	0.999	364	341	364	27	29	26	13	22	20	18	15	17	10	15	21	17	19	15	7	13	24	17	19	25	27	24	12	21	19	17	14	16	9	14	20	16	18	14	6
sp|P47756|CAPZB_HUMAN	P47756		CAPZB_HUMAN	CAPZB	272	Homo sapiens	1:Experimental evidence at protein level	F-actin-capping protein subunit beta	1	0.999	349	349	349	29	20	42	16	16	14	19	12	12	13	15	16	23	16	10	5	10	22	14	25	29	20	42	16	16	14	19	12	12	13	15	16	23	16	10	5
sp|P47897|SYQ_HUMAN	P47897		SYQ_HUMAN	QARS1	775	Homo sapiens	1:Experimental evidence at protein level	Glutamine--tRNA ligase	1	0.999	519	519	519	31	26	35	33	28	37	16	11	30	30	41	11	17	11	26	28	32	26	23	27	31	26	35	33	28	37	16	11	30	30	41	11	17	11	26	28
sp|P47914|RL29_HUMAN	P47914		RL29_HUMAN	RPL29	159	Homo sapiens	1:Experimental evidence at protein level	Large ribosomal subunit protein eL29	1	0.999	144	144	144	8	9	6	11	9	7	6	8	7	7	6	6	6	7	7	6	7	6	8	7	8	9	6	11	9	7	6	8	7	7	6	6	6	7	7	6
sp|P47929|LEG7_HUMAN	P47929		LEG7_HUMAN	LGALS7	136	Homo sapiens	1:Experimental evidence at protein level	Galectin-7	0.9999	0.999	2	2	2	0	0	0	0	0	0	0	0	0	0	2	0	0	0	0	0	0	0	0	0	0	0	0	0	0	0	0	0	0	0	2	0	0	0	0	0
sp|P47974|TISD_HUMAN	P47974		TISD_HUMAN	ZFP36L2	494	Homo sapiens	1:Experimental evidence at protein level	mRNA decay activator protein ZFP36L2	0.9577	0.999	5	5	5	1	0	1	0	0	1	0	0	0	0	0	0	0	0	0	0	0	0	0	2	1	0	1	0	0	1	0	0	0	0	0	0	0	0	0	0
sp|P47985|UCRI_HUMAN	P47985		UCRI_HUMAN	UQCRFS1	274	Homo sapiens	1:Experimental evidence at protein level	Cytochrome b-c1 complex subunit Rieske, mitochondrial	1	0.999	75	52	75	5	3	9	2	5	6	3	0	2	3	7	3	3	5	1	2	6	5	2	3	4	2	4	1	2	4	3	0	2	2	5	3	3	4	1	1
sp|P48047|ATPO_HUMAN	P48047		ATPO_HUMAN	ATP5PO	213	Homo sapiens	1:Experimental evidence at protein level	ATP synthase subunit O, mitochondrial	1	0.999	149	149	149	3	5	8	8	9	10	14	7	12	4	8	8	10	15	5	5	4	6	4	4	3	5	8	8	9	10	14	7	12	4	8	8	10	15	5	5
sp|P48059|LIMS1_HUMAN	P48059		LIMS1_HUMAN	LIMS1	325	Homo sapiens	1:Experimental evidence at protein level	LIM and senescent cell antigen-like-containing domain protein 1	0.9962	0.999	6	6	6	0	0	1	2	0	1	0	0	0	0	0	0	0	0	0	0	0	0	2	0	0	0	1	2	0	1	0	0	0	0	0	0	0	0	0	0
sp|P48067|SC6A9_HUMAN	P48067		SC6A9_HUMAN	SLC6A9	706	Homo sapiens	1:Experimental evidence at protein level	Sodium- and chloride-dependent glycine transporter 1	0.944	0.9987	1	1	1	0	0	0	0	0	0	0	0	0	0	0	0	0	0	0	0	0	1	0	0	0	0	0	0	0	0	0	0	0	0	0	0	0	0	0	0
sp|P48147|PPCE_HUMAN	P48147		PPCE_HUMAN	PREP	710	Homo sapiens	1:Experimental evidence at protein level	Prolyl endopeptidase	1	0.999	12	12	12	0	3	5	0	1	0	0	0	0	0	0	0	0	0	0	0	0	0	3	0	0	3	5	0	1	0	0	0	0	0	0	0	0	0	0	0
sp|P48163|MAOX_HUMAN	P48163		MAOX_HUMAN	ME1	572	Homo sapiens	1:Experimental evidence at protein level	NADP-dependent malic enzyme	0.9963	0.9989	2	2	2	0	0	0	0	0	0	0	0	0	0	0	0	0	1	0	0	0	1	0	0	0	0	0	0	0	0	0	0	0	0	0	0	0	1	0	0
sp|P48382|RFX5_HUMAN	P48382		RFX5_HUMAN	RFX5	616	Homo sapiens	1:Experimental evidence at protein level	DNA-binding protein RFX5	1	0.999	16	16	16	0	0	0	1	1	0	0	0	0	0	0	2	2	4	2	1	1	0	1	1	0	0	0	1	1	0	0	0	0	0	0	2	2	4	2	1
sp|P48426|PI42A_HUMAN	P48426		PI42A_HUMAN	PIP4K2A	406	Homo sapiens	1:Experimental evidence at protein level	Phosphatidylinositol 5-phosphate 4-kinase type-2 alpha	1	0.999	35	19	35	4	3	4	3	1	1	0	0	0	0	0	1	2	1	1	0	1	6	3	4	1	2	1	2	1	1	0	0	0	0	0	1	1	1	1	0
sp|P48436|SOX9_HUMAN	P48436		SOX9_HUMAN	SOX9	509	Homo sapiens	1:Experimental evidence at protein level	Transcription factor SOX-9	1	0.999	4	1	4	0	0	0	2	2	0	0	0	0	0	0	0	0	0	0	0	0	0	0	0	0	0	0	1	0	0	0	0	0	0	0	0	0	0	0	0
sp|P48444|COPD_HUMAN	P48444		COPD_HUMAN	ARCN1	511	Homo sapiens	1:Experimental evidence at protein level	Coatomer subunit delta	1	0.999	273	273	273	21	20	26	15	18	21	14	6	9	9	12	9	8	8	6	8	9	15	18	21	21	20	26	15	18	21	14	6	9	9	12	9	8	8	6	8
sp|P48449|LSS_HUMAN	P48449		LSS_HUMAN	LSS	732	Homo sapiens	1:Experimental evidence at protein level	Lanosterol synthase	0.9998	0.999	2	2	2	0	1	0	0	0	0	0	0	0	0	0	0	0	0	0	0	0	0	1	0	0	1	0	0	0	0	0	0	0	0	0	0	0	0	0	0
sp|P48506|GSH1_HUMAN	P48506		GSH1_HUMAN	GCLC	637	Homo sapiens	1:Experimental evidence at protein level	Glutamate--cysteine ligase catalytic subunit	0.9957	0.9989	2	2	2	0	0	1	0	0	0	1	0	0	0	0	0	0	0	0	0	0	0	0	0	0	0	1	0	0	0	1	0	0	0	0	0	0	0	0	0
sp|P48507|GSH0_HUMAN	P48507		GSH0_HUMAN	GCLM	274	Homo sapiens	1:Experimental evidence at protein level	Glutamate--cysteine ligase regulatory subunit	1	0.999	52	52	52	1	1	2	4	2	4	1	1	3	6	6	0	0	0	5	6	4	2	1	3	1	1	2	4	2	4	1	1	3	6	6	0	0	0	5	6
sp|P48552|NRIP1_HUMAN	P48552		NRIP1_HUMAN	NRIP1	1158	Homo sapiens	1:Experimental evidence at protein level	Nuclear receptor-interacting protein 1	1	0.999	43	43	43	0	0	0	4	4	3	1	0	0	2	0	3	4	4	4	0	1	6	4	3	0	0	0	4	4	3	1	0	0	2	0	3	4	4	4	0
sp|P48553|TPC10_HUMAN	P48553		TPC10_HUMAN	TRAPPC10	1259	Homo sapiens	1:Experimental evidence at protein level	Trafficking protein particle complex subunit 10	1	0.999	30	30	30	12	5	11	0	0	0	0	0	0	0	0	0	0	0	0	0	0	0	2	0	12	5	11	0	0	0	0	0	0	0	0	0	0	0	0	0
sp|P48556|PSMD8_HUMAN	P48556		PSMD8_HUMAN	PSMD8	350	Homo sapiens	1:Experimental evidence at protein level	26S proteasome non-ATPase regulatory subunit 8	1	0.999	120	120	120	7	4	8	5	4	6	6	7	7	5	8	7	7	6	7	7	8	6	2	3	7	4	8	5	4	6	6	7	7	5	8	7	7	6	7	7
sp|P48634|PRC2A_HUMAN	P48634		PRC2A_HUMAN	PRRC2A	2157	Homo sapiens	1:Experimental evidence at protein level	Protein PRRC2A	1	0.999	170	170	170	16	17	23	6	9	9	6	4	5	5	1	4	4	3	4	4	5	10	17	18	16	17	23	6	9	9	6	4	5	5	1	4	4	3	4	4
sp|P48643|TCPE_HUMAN	P48643		TCPE_HUMAN	CCT5	541	Homo sapiens	1:Experimental evidence at protein level	T-complex protein 1 subunit epsilon	1	0.999	1513	1418	1513	111	105	122	49	53	55	58	46	51	59	55	70	74	71	81	58	76	122	100	97	105	97	114	46	49	51	55	43	47	56	55	65	69	66	77	52
sp|P48651|PTSS1_HUMAN	P48651		PTSS1_HUMAN	PTDSS1	473	Homo sapiens	1:Experimental evidence at protein level	Phosphatidylserine synthase 1	1	0.999	44	44	44	2	2	2	2	2	2	4	1	1	3	1	3	3	2	2	0	2	3	3	4	2	2	2	2	2	2	4	1	1	3	1	3	3	2	2	0
sp|P48729|KC1A_HUMAN	P48729		KC1A_HUMAN	CSNK1A1	337	Homo sapiens	1:Experimental evidence at protein level	Casein kinase I isoform alpha	0.9999	0.999	30	0	30	2	2	1	1	2	1	1	2	1	1	2	1	1	1	1	3	2	1	1	3	0	0	0	0	0	0	0	0	0	0	0	0	0	0	0	0
sp|P48730|KC1D_HUMAN	P48730		KC1D_HUMAN	CSNK1D	415	Homo sapiens	1:Experimental evidence at protein level	Casein kinase I isoform delta	0.9864	0.9981	1	1	7	1	0	0	0	0	0	0	0	0	0	0	0	0	0	0	0	0	0	0	0	1	0	0	0	0	0	0	0	0	0	0	0	0	0	0	0
sp|P48735|IDHP_HUMAN	P48735		IDHP_HUMAN	IDH2	452	Homo sapiens	1:Experimental evidence at protein level	Isocitrate dehydrogenase [NADP], mitochondrial	1	0.999	7	7	7	0	1	2	2	1	0	1	0	0	0	0	0	0	0	0	0	0	0	0	0	0	1	2	2	1	0	1	0	0	0	0	0	0	0	0	0
sp|P48739|PIPNB_HUMAN	P48739		PIPNB_HUMAN	PITPNB	271	Homo sapiens	1:Experimental evidence at protein level	Phosphatidylinositol transfer protein beta isoform	0.9577	0.999	2	2	2	0	1	1	0	0	0	0	0	0	0	0	0	0	0	0	0	0	0	0	0	0	1	1	0	0	0	0	0	0	0	0	0	0	0	0	0
sp|P49005|DPOD2_HUMAN	P49005		DPOD2_HUMAN	POLD2	469	Homo sapiens	1:Experimental evidence at protein level	DNA polymerase delta subunit 2	1	0.999	107	107	107	7	5	6	10	6	7	3	3	4	3	4	4	6	4	7	6	5	7	5	5	7	5	6	10	6	7	3	3	4	3	4	4	6	4	7	6
sp|P49006|MRP_HUMAN	P49006		MRP_HUMAN	MARCKSL1	195	Homo sapiens	1:Experimental evidence at protein level	MARCKS-related protein	1	0.999	48	48	48	2	1	2	1	2	6	4	4	4	3	2	4	5	3	1	0	1	1	1	1	2	1	2	1	2	6	4	4	4	3	2	4	5	3	1	0
sp|P49023|PAXI_HUMAN	P49023		PAXI_HUMAN	PXN	591	Homo sapiens	1:Experimental evidence at protein level	Paxillin	1	0.999	30	30	30	9	9	10	0	0	0	0	0	0	0	0	0	0	0	0	0	0	1	1	0	9	9	10	0	0	0	0	0	0	0	0	0	0	0	0	0
sp|P49069|CAMLG_HUMAN	P49069		CAMLG_HUMAN	CAMLG	296	Homo sapiens	1:Experimental evidence at protein level	Guided entry of tail-anchored proteins factor CAMLG	0.9998	0.999	9	9	9	1	0	3	0	0	1	0	0	0	0	0	0	0	0	0	0	0	1	2	1	1	0	3	0	0	1	0	0	0	0	0	0	0	0	0	0
sp|P49116|NR2C2_HUMAN	P49116		NR2C2_HUMAN	NR2C2	596	Homo sapiens	1:Experimental evidence at protein level	Nuclear receptor subfamily 2 group C member 2	1	0.999	282	282	282	2	0	0	18	16	17	9	11	14	14	14	28	23	22	20	20	22	12	9	11	2	0	0	18	16	17	9	11	14	14	14	28	23	22	20	20
sp|P49137|MAPK2_HUMAN	P49137		MAPK2_HUMAN	MAPKAPK2	400	Homo sapiens	1:Experimental evidence at protein level	MAP kinase-activated protein kinase 2	0.9947	0.999	2	2	2	0	1	0	0	0	0	1	0	0	0	0	0	0	0	0	0	0	0	0	0	0	1	0	0	0	0	1	0	0	0	0	0	0	0	0	0
sp|P49189|AL9A1_HUMAN	P49189		AL9A1_HUMAN	ALDH9A1	494	Homo sapiens	1:Experimental evidence at protein level	4-trimethylaminobutyraldehyde dehydrogenase	1	0.999	23	23	23	1	1	4	0	1	0	3	3	0	0	3	4	1	0	0	1	1	0	0	0	1	1	4	0	1	0	3	3	0	0	3	4	1	0	0	1
sp|P49207|RL34_HUMAN	P49207		RL34_HUMAN	RPL34	117	Homo sapiens	1:Experimental evidence at protein level	Large ribosomal subunit protein eL34	1	0.999	91	91	91	2	3	7	6	7	6	4	4	4	4	3	4	4	2	4	3	4	7	7	6	2	3	7	6	7	6	4	4	4	4	3	4	4	2	4	3
sp|P49257|LMAN1_HUMAN	P49257		LMAN1_HUMAN	LMAN1	510	Homo sapiens	1:Experimental evidence at protein level	Protein ERGIC-53	1	0.999	52	52	52	0	1	3	3	3	15	3	0	0	0	0	1	2	2	0	0	0	6	7	6	0	1	3	3	3	15	3	0	0	0	0	1	2	2	0	0
sp|P49321|NASP_HUMAN	P49321		NASP_HUMAN	NASP	788	Homo sapiens	1:Experimental evidence at protein level	Nuclear autoantigenic sperm protein	1	0.999	275	275	275	14	18	24	13	12	15	12	8	8	9	9	10	11	14	8	5	9	24	29	23	14	18	24	13	12	15	12	8	8	9	9	10	11	14	8	5
sp|P49327|FAS_HUMAN	P49327		FAS_HUMAN	FASN	2511	Homo sapiens	1:Experimental evidence at protein level	Fatty acid synthase	1	0.999	3643	3643	3643	407	419	420	133	137	148	121	101	112	114	99	117	136	132	125	122	141	220	217	222	407	419	420	133	137	148	121	101	112	114	99	117	136	132	125	122
sp|P49336|CDK8_HUMAN	P49336		CDK8_HUMAN	CDK8	464	Homo sapiens	1:Experimental evidence at protein level	Cyclin-dependent kinase 8	1	0.999	15	4	15	0	0	0	0	2	0	0	0	0	0	0	2	2	2	2	1	1	0	1	2	0	0	0	0	2	0	0	0	0	0	0	0	1	0	1	0
sp|P49354|FNTA_HUMAN	P49354		FNTA_HUMAN	FNTA	379	Homo sapiens	1:Experimental evidence at protein level	Protein farnesyltransferase/geranylgeranyltransferase type-1 subunit alpha	0.9996	0.999	4	4	4	0	1	0	0	0	0	0	0	0	0	0	0	0	0	0	0	0	0	1	2	0	1	0	0	0	0	0	0	0	0	0	0	0	0	0	0
sp|P49356|FNTB_HUMAN	P49356		FNTB_HUMAN	FNTB	437	Homo sapiens	1:Experimental evidence at protein level	Protein farnesyltransferase subunit beta	0.996	0.9988	1	1	1	1	0	0	0	0	0	0	0	0	0	0	0	0	0	0	0	0	0	0	0	1	0	0	0	0	0	0	0	0	0	0	0	0	0	0	0
sp|P49366|DHYS_HUMAN	P49366		DHYS_HUMAN	DHPS	369	Homo sapiens	1:Experimental evidence at protein level	Deoxyhypusine synthase	1	0.999	34	34	34	0	3	8	0	0	1	0	0	0	0	0	1	0	0	0	0	0	9	5	7	0	3	8	0	0	1	0	0	0	0	0	1	0	0	0	0
sp|P49368|TCPG_HUMAN	P49368		TCPG_HUMAN	CCT3	545	Homo sapiens	1:Experimental evidence at protein level	T-complex protein 1 subunit gamma	1	0.999	1398	1398	1398	91	88	99	53	56	55	57	46	61	59	52	70	71	71	73	76	60	92	87	81	91	88	99	53	56	55	57	46	61	59	52	70	71	71	73	76
sp|P49406|RM19_HUMAN	P49406		RM19_HUMAN	MRPL19	292	Homo sapiens	1:Experimental evidence at protein level	Large ribosomal subunit protein bL19m	1	0.999	85	85	85	2	3	1	6	8	9	1	2	8	5	5	2	4	2	6	8	5	3	2	3	2	3	1	6	8	9	1	2	8	5	5	2	4	2	6	8
sp|P49411|EFTU_HUMAN	P49411		EFTU_HUMAN	TUFM	455	Homo sapiens	1:Experimental evidence at protein level	Elongation factor Tu, mitochondrial	1	0.999	661	661	661	43	28	39	32	19	34	45	30	40	36	38	40	37	42	18	16	34	34	23	33	43	28	39	32	19	34	45	30	40	36	38	40	37	42	18	16
sp|P49419|AL7A1_HUMAN	P49419		AL7A1_HUMAN	ALDH7A1	539	Homo sapiens	1:Experimental evidence at protein level	Alpha-aminoadipic semialdehyde dehydrogenase	1	0.999	88	88	88	6	10	11	9	7	6	1	1	1	1	3	2	2	4	0	1	2	9	4	8	6	10	11	9	7	6	1	1	1	1	3	2	2	4	0	1
sp|P49441|INPP_HUMAN	P49441		INPP_HUMAN	INPP1	399	Homo sapiens	1:Experimental evidence at protein level	Inositol polyphosphate 1-phosphatase	0.9577	0.999	1	1	1	0	1	0	0	0	0	0	0	0	0	0	0	0	0	0	0	0	0	0	0	0	1	0	0	0	0	0	0	0	0	0	0	0	0	0	0
sp|P49454|CENPF_HUMAN	P49454		CENPF_HUMAN	CENPF	3114	Homo sapiens	1:Experimental evidence at protein level	Centromere protein F	1	0.999	303	303	303	13	4	5	14	8	10	29	10	8	11	7	34	38	39	7	5	12	16	17	16	13	4	5	14	8	10	29	10	8	11	7	34	38	39	7	5
sp|P49458|SRP09_HUMAN	P49458		SRP09_HUMAN	SRP9	86	Homo sapiens	1:Experimental evidence at protein level	Signal recognition particle 9 kDa protein	1	0.999	38	38	38	1	1	2	2	1	1	5	2	2	3	1	3	3	2	1	2	2	2	1	1	1	1	2	2	1	1	5	2	2	3	1	3	3	2	1	2
sp|P49459|UBE2A_HUMAN	P49459		UBE2A_HUMAN	UBE2A	152	Homo sapiens	1:Experimental evidence at protein level	Ubiquitin-conjugating enzyme E2 A	0.9577	0.999	2	2	2	0	0	0	2	0	0	0	0	0	0	0	0	0	0	0	0	0	0	0	0	0	0	0	2	0	0	0	0	0	0	0	0	0	0	0	0
sp|P49585|PCY1A_HUMAN	P49585		PCY1A_HUMAN	PCYT1A	367	Homo sapiens	1:Experimental evidence at protein level	Choline-phosphate cytidylyltransferase A	1	0.999	18	7	18	0	3	0	1	1	4	0	0	0	0	0	0	0	0	0	0	0	3	4	2	0	1	0	0	0	1	0	0	0	0	0	0	0	0	0	0
sp|P49588|SYAC_HUMAN	P49588		SYAC_HUMAN	AARS1	968	Homo sapiens	1:Experimental evidence at protein level	Alanine--tRNA ligase, cytoplasmic	1	0.999	194	194	194	27	28	32	8	11	6	8	8	1	0	0	5	7	6	0	0	3	16	18	10	27	28	32	8	11	6	8	8	1	0	0	5	7	6	0	0
sp|P49589|SYCC_HUMAN	P49589		SYCC_HUMAN	CARS1	748	Homo sapiens	1:Experimental evidence at protein level	Cysteine--tRNA ligase, cytoplasmic	1	0.999	52	52	52	16	14	17	0	1	0	0	0	0	0	0	0	0	0	0	0	0	1	2	1	16	14	17	0	1	0	0	0	0	0	0	0	0	0	0	0
sp|P49590|SYHM_HUMAN	P49590		SYHM_HUMAN	HARS2	506	Homo sapiens	1:Experimental evidence at protein level	Histidine--tRNA ligase, mitochondrial	0.7722	0.9934	1	1	1	0	0	1	0	0	0	0	0	0	0	0	0	0	0	0	0	0	0	0	0	0	0	1	0	0	0	0	0	0	0	0	0	0	0	0	0
sp|P49591|SYSC_HUMAN	P49591		SYSC_HUMAN	SARS1	514	Homo sapiens	1:Experimental evidence at protein level	Serine--tRNA ligase, cytoplasmic	1	0.999	419	419	419	53	63	62	17	14	9	16	5	11	7	11	12	17	12	9	15	10	24	26	26	53	63	62	17	14	9	16	5	11	7	11	12	17	12	9	15
sp|P49593|PPM1F_HUMAN	P49593		PPM1F_HUMAN	PPM1F	454	Homo sapiens	1:Experimental evidence at protein level	Protein phosphatase 1F	1	0.999	91	91	91	5	7	6	9	4	7	3	0	4	3	3	1	4	2	3	7	3	7	8	5	5	7	6	9	4	7	3	0	4	3	3	1	4	2	3	7
sp|P49642|PRI1_HUMAN	P49642		PRI1_HUMAN	PRIM1	420	Homo sapiens	1:Experimental evidence at protein level	DNA primase small subunit	1	0.999	164	164	164	16	12	15	8	10	12	4	3	2	3	4	6	5	6	5	8	7	11	16	11	16	12	15	8	10	12	4	3	2	3	4	6	5	6	5	8
sp|P49643|PRI2_HUMAN	P49643		PRI2_HUMAN	PRIM2	509	Homo sapiens	1:Experimental evidence at protein level	DNA primase large subunit	1	0.999	152	152	152	6	11	8	10	13	9	7	5	3	7	7	4	4	5	7	4	6	10	14	12	6	11	8	10	13	9	7	5	3	7	7	4	4	5	7	4
sp|P49674|KC1E_HUMAN	P49674		KC1E_HUMAN	CSNK1E	416	Homo sapiens	1:Experimental evidence at protein level	Casein kinase I isoform epsilon	0.9998	0.999	9	3	9	1	0	1	1	1	0	1	1	0	0	0	0	1	0	2	0	0	0	0	0	1	0	0	0	1	0	0	1	0	0	0	0	0	0	0	0
sp|P49711|CTCF_HUMAN	P49711		CTCF_HUMAN	CTCF	727	Homo sapiens	1:Experimental evidence at protein level	Transcriptional repressor CTCF	1	0.999	182	158	182	6	4	3	8	11	10	13	1	15	10	10	8	12	6	9	9	11	10	14	12	5	3	3	7	10	9	11	1	12	8	9	7	10	5	8	8
sp|P49720|PSB3_HUMAN	P49720		PSB3_HUMAN	PSMB3	205	Homo sapiens	1:Experimental evidence at protein level	Proteasome subunit beta type-3	1	0.999	107	107	107	8	2	4	6	5	4	8	6	6	6	6	6	6	5	4	6	7	6	3	3	8	2	4	6	5	4	8	6	6	6	6	6	6	5	4	6
sp|P49721|PSB2_HUMAN	P49721		PSB2_HUMAN	PSMB2	201	Homo sapiens	1:Experimental evidence at protein level	Proteasome subunit beta type-2	1	0.999	80	80	80	4	2	2	7	3	5	4	3	3	4	5	4	6	5	7	4	3	2	4	3	4	2	2	7	3	5	4	3	3	4	5	4	6	5	7	4
sp|P49736|MCM2_HUMAN	P49736		MCM2_HUMAN	MCM2	904	Homo sapiens	1:Experimental evidence at protein level	DNA replication licensing factor MCM2	1	0.999	575	575	575	29	30	30	26	28	30	37	30	21	21	16	30	31	30	27	25	27	39	37	31	29	30	30	26	28	30	37	30	21	21	16	30	31	30	27	25
sp|P49748|ACADV_HUMAN	P49748		ACADV_HUMAN	ACADVL	655	Homo sapiens	1:Experimental evidence at protein level	Very long-chain specific acyl-CoA dehydrogenase, mitochondrial	1	0.999	8	8	8	0	0	3	0	0	0	0	0	0	0	2	0	0	0	0	0	0	1	1	1	0	0	3	0	0	0	0	0	0	0	2	0	0	0	0	0
sp|P49750|YLPM1_HUMAN	P49750		YLPM1_HUMAN	YLPM1	2146	Homo sapiens	1:Experimental evidence at protein level	YLP motif-containing protein 1	1	0.999	318	318	318	30	26	27	12	15	15	25	23	15	17	13	19	14	14	6	5	9	11	8	14	30	26	27	12	15	15	25	23	15	17	13	19	14	14	6	5
sp|P49753|ACOT2_HUMAN	P49753		ACOT2_HUMAN	ACOT2	483	Homo sapiens	1:Experimental evidence at protein level	Acyl-coenzyme A thioesterase 2, mitochondrial	0.9999	0.999	3	0	3	0	0	1	0	0	0	0	0	0	0	0	0	0	0	0	0	1	0	1	0	0	0	0	0	0	0	0	0	0	0	0	0	0	0	0	0
sp|P49755|TMEDA_HUMAN	P49755		TMEDA_HUMAN	TMED10	219	Homo sapiens	1:Experimental evidence at protein level	Transmembrane emp24 domain-containing protein 10	1	0.999	104	104	104	3	3	4	7	5	7	9	3	6	3	7	2	5	6	7	3	5	7	5	7	3	3	4	7	5	7	9	3	6	3	7	2	5	6	7	3
sp|P49756|RBM25_HUMAN	P49756		RBM25_HUMAN	RBM25	843	Homo sapiens	1:Experimental evidence at protein level	RNA-binding protein 25	1	0.999	285	285	285	21	21	22	19	13	18	20	10	11	9	3	13	21	15	9	7	8	14	19	12	21	21	22	19	13	18	20	10	11	9	3	13	21	15	9	7
sp|P49757|NUMB_HUMAN	P49757		NUMB_HUMAN	NUMB	651	Homo sapiens	1:Experimental evidence at protein level	Protein numb homolog	1	0.999	30	12	30	6	5	10	0	0	0	1	0	0	0	0	0	0	0	0	0	0	5	1	2	4	3	5	0	0	0	0	0	0	0	0	0	0	0	0	0
sp|P49761|CLK3_HUMAN	P49761		CLK3_HUMAN	CLK3	638	Homo sapiens	1:Experimental evidence at protein level	Dual specificity protein kinase CLK3	0.995	0.9944	1	1	1	0	0	0	1	0	0	0	0	0	0	0	0	0	0	0	0	0	0	0	0	0	0	0	1	0	0	0	0	0	0	0	0	0	0	0	0
sp|P49768|PSN1_HUMAN	P49768		PSN1_HUMAN	PSEN1	467	Homo sapiens	1:Experimental evidence at protein level	Presenilin-1	0.9577	0.999	6	6	6	0	0	0	0	0	0	0	0	0	0	1	1	1	1	0	1	0	1	0	0	0	0	0	0	0	0	0	0	0	0	1	1	1	1	0	1
sp|P49770|EI2BB_HUMAN	P49770		EI2BB_HUMAN	EIF2B2	351	Homo sapiens	1:Experimental evidence at protein level	Translation initiation factor eIF-2B subunit beta	1	0.999	51	51	51	3	4	5	2	5	6	0	0	1	2	1	1	2	2	3	1	1	5	3	4	3	4	5	2	5	6	0	0	1	2	1	1	2	2	3	1
sp|P49773|HINT1_HUMAN	P49773		HINT1_HUMAN	HINT1	126	Homo sapiens	1:Experimental evidence at protein level	Adenosine 5'-monophosphoramidase HINT1	1	0.999	72	72	72	2	8	6	5	6	5	7	4	0	0	3	4	6	5	0	0	2	4	2	3	2	8	6	5	6	5	7	4	0	0	3	4	6	5	0	0
sp|P49790|NU153_HUMAN	P49790		NU153_HUMAN	NUP153	1475	Homo sapiens	1:Experimental evidence at protein level	Nuclear pore complex protein Nup153	1	0.999	740	740	740	74	60	61	29	29	36	30	30	26	23	25	30	34	32	30	21	29	55	41	45	74	60	61	29	29	36	30	30	26	23	25	30	34	32	30	21
sp|P49792|RBP2_HUMAN	P49792		RBP2_HUMAN	RANBP2	3224	Homo sapiens	1:Experimental evidence at protein level	E3 SUMO-protein ligase RanBP2	1	0.999	1990	1352	1990	229	210	211	71	82	86	65	61	83	66	67	66	60	62	52	53	68	140	122	136	152	135	143	53	54	59	42	43	60	47	50	43	36	40	34	38
sp|P49821|NDUV1_HUMAN	P49821		NDUV1_HUMAN	NDUFV1	464	Homo sapiens	1:Experimental evidence at protein level	NADH dehydrogenase [ubiquinone] flavoprotein 1, mitochondrial	1	0.999	82	82	82	1	5	5	3	5	8	6	3	5	3	4	4	6	3	3	5	4	2	1	6	1	5	5	3	5	8	6	3	5	3	4	4	6	3	3	5
sp|P49840|GSK3A_HUMAN	P49840		GSK3A_HUMAN	GSK3A	483	Homo sapiens	1:Experimental evidence at protein level	Glycogen synthase kinase-3 alpha	1	0.999	31	31	31	8	6	10	0	0	0	0	0	0	0	0	0	0	1	0	0	0	1	2	3	8	6	10	0	0	0	0	0	0	0	0	0	0	1	0	0
sp|P49841|GSK3B_HUMAN	P49841		GSK3B_HUMAN	GSK3B	420	Homo sapiens	1:Experimental evidence at protein level	Glycogen synthase kinase-3 beta	1	0.999	40	40	40	6	8	5	1	2	1	0	0	0	0	0	0	0	1	1	0	0	4	6	5	6	8	5	1	2	1	0	0	0	0	0	0	0	1	1	0
sp|P49848|TAF6_HUMAN	P49848		TAF6_HUMAN	TAF6	677	Homo sapiens	1:Experimental evidence at protein level	Transcription initiation factor TFIID subunit 6	1	0.999	711	711	711	28	27	22	42	48	38	34	27	28	32	26	41	47	44	43	41	47	36	27	33	28	27	22	42	48	38	34	27	28	32	26	41	47	44	43	41
sp|P49902|5NTC_HUMAN	P49902		5NTC_HUMAN	NT5C2	561	Homo sapiens	1:Experimental evidence at protein level	Cytosolic purine 5'-nucleotidase	1	0.999	49	49	49	3	10	2	1	1	1	0	0	0	0	0	0	1	0	0	0	0	8	9	13	3	10	2	1	1	1	0	0	0	0	0	0	1	0	0	0
sp|P49903|SPS1_HUMAN	P49903		SPS1_HUMAN	SEPHS1	392	Homo sapiens	1:Experimental evidence at protein level	Selenide, water dikinase 1	1	0.999	46	46	46	0	4	4	1	3	3	0	0	0	0	0	0	0	0	2	0	0	10	10	9	0	4	4	1	3	3	0	0	0	0	0	0	0	0	2	0
sp|P49915|GUAA_HUMAN	P49915		GUAA_HUMAN	GMPS	693	Homo sapiens	1:Experimental evidence at protein level	GMP synthase [glutamine-hydrolyzing]	1	0.999	211	211	211	15	19	19	19	11	10	5	8	2	2	1	7	11	10	8	3	9	19	19	14	15	19	19	19	11	10	5	8	2	2	1	7	11	10	8	3
sp|P49916|DNLI3_HUMAN	P49916		DNLI3_HUMAN	LIG3	1009	Homo sapiens	1:Experimental evidence at protein level	DNA ligase 3	1	0.999	332	332	332	5	2	2	11	2	19	10	13	27	25	33	19	23	21	12	4	26	28	24	26	5	2	2	11	2	19	10	13	27	25	33	19	23	21	12	4
sp|P49917|DNLI4_HUMAN	P49917		DNLI4_HUMAN	LIG4	911	Homo sapiens	1:Experimental evidence at protein level	DNA ligase 4	1	0.999	10	10	10	1	3	3	1	0	1	0	0	0	0	0	0	0	0	0	0	0	0	1	0	1	3	3	1	0	1	0	0	0	0	0	0	0	0	0	0
sp|P49959|MRE11_HUMAN	P49959		MRE11_HUMAN	MRE11	708	Homo sapiens	1:Experimental evidence at protein level	Double-strand break repair protein MRE11	1	0.999	231	231	231	24	14	14	9	8	13	12	11	4	9	5	13	12	10	12	6	6	18	15	16	24	14	14	9	8	13	12	11	4	9	5	13	12	10	12	6
sp|P50213|IDH3A_HUMAN	P50213		IDH3A_HUMAN	IDH3A	366	Homo sapiens	1:Experimental evidence at protein level	Isocitrate dehydrogenase [NAD] subunit alpha, mitochondrial	1	0.999	20	20	20	0	3	3	1	2	1	1	1	0	1	2	2	1	1	0	0	0	0	0	1	0	3	3	1	2	1	1	1	0	1	2	2	1	1	0	0
sp|P50219|MNX1_HUMAN	P50219		MNX1_HUMAN	MNX1	401	Homo sapiens	1:Experimental evidence at protein level	Motor neuron and pancreas homeobox protein 1	1	0.999	138	138	138	1	1	0	9	12	11	8	8	5	7	7	6	10	7	8	9	9	6	5	9	1	1	0	9	12	11	8	8	5	7	7	6	10	7	8	9
sp|P50225|ST1A1_HUMAN	P50225		ST1A1_HUMAN	SULT1A1	295	Homo sapiens	1:Experimental evidence at protein level	Sulfotransferase 1A1	1	0.999	48	7	48	9	5	6	4	5	4	0	0	0	0	0	0	0	0	0	0	0	7	4	4	4	1	2	0	0	0	0	0	0	0	0	0	0	0	0	0
sp|P50336|PPOX_HUMAN	P50336		PPOX_HUMAN	PPOX	477	Homo sapiens	1:Experimental evidence at protein level	Protoporphyrinogen oxidase	0.9577	0.999	3	3	3	0	0	0	1	0	0	0	0	0	0	0	0	1	1	0	0	0	0	0	0	0	0	0	1	0	0	0	0	0	0	0	0	1	1	0	0
sp|P50395|GDIB_HUMAN	P50395		GDIB_HUMAN	GDI2	445	Homo sapiens	1:Experimental evidence at protein level	Rab GDP dissociation inhibitor beta	1	0.999	156	106	156	11	15	18	10	7	7	8	7	2	1	5	7	9	9	1	1	4	13	11	10	8	9	16	6	5	6	5	1	2	1	4	3	5	3	1	1
sp|P50402|EMD_HUMAN	P50402		EMD_HUMAN	EMD	254	Homo sapiens	1:Experimental evidence at protein level	Emerin	1	0.999	264	264	264	10	15	15	14	11	14	13	5	15	14	13	5	10	10	14	19	15	15	16	21	10	15	15	14	11	14	13	5	15	14	13	5	10	10	14	19
sp|P50454|SERPH_HUMAN	P50454		SERPH_HUMAN	SERPINH1	418	Homo sapiens	1:Experimental evidence at protein level	Serpin H1	1	0.999	691	691	691	43	41	38	32	29	32	40	33	38	33	33	37	37	38	32	28	36	30	26	35	43	41	38	32	29	32	40	33	38	33	33	37	37	38	32	28
[truncated: 4,115 more rows]
[truncated: 65 more columns]

## Sheet: protein_GFP_1
Protein	Protein ID	Entry Name	Gene	Length	Organism	Protein Description	Protein Existence	Coverage	Protein Probability	Top Peptide Probability	Total Peptides	Unique Peptides	Razor Peptides	Total Spectral Count	Unique Spectral Count	Razor Spectral Count	Total Intensity	Unique Intensity	Razor Intensity	Razor Assigned Modifications	Razor Observed Modifications	Indistinguishable Proteins
[truncated: 3,886 more rows]

[truncated: 19 more sheets: protein_GFP_2, protein_GFP_3, protein_NFIA_1, protein_NFIA_2, protein_NFIA_3, protein_NFIB_1, protein_NFIB_3, protein_NFIB_4, protein_NFIB_5, protein_NFIB_6, protein_NFIC_1, protein_NFIC_2, protein_NFIC_3, protein_NFIC_4, protein_NFIC_5, protein_NFIC_6, protein_NFIX_1, protein_NFIX_2, protein_NFIX_3]
