# Supplementary material for: Nuclear Factor I Family Members are Key Transcription Factors Regulating Gene Expression
Source: Mol Cell Proteomics. 2024 Nov 29;24(1):100890. doi: 10.1016/j.mcpro.2024.100890 (PMC11775196; doi:10.1016/j.mcpro.2024.100890)
Supplement: Supplemental Dataset S8 [file mmc8.xlsx]

## Sheet: HEK_AP_combined_protein
Protein	Protein ID	Entry Name	Gene	Protein Length	Organism	Protein Existence	Description	Protein Probability	Top Peptide Probability	Combined Spectral Count	Combined Unique Spectral Count	Combined Total Spectral Count	GFP_1 Spectral Count	GFP_2 Spectral Count	GFP_3 Spectral Count	NFIA_1 Spectral Count	NFIA_2 Spectral Count	NFIA_3 Spectral Count	NFIB_1 Spectral Count	NFIB_2 Spectral Count	NFIB_3 Spectral Count	NFIC_1 Spectral Count	NFIC_2 Spectral Count	NFIC_3 Spectral Count	NFIX_1 Spectral Count	NFIX_2 Spectral Count	NFIX_3 Spectral Count	GFP_1 Unique Spectral Count	GFP_2 Unique Spectral Count	GFP_3 Unique Spectral Count	NFIA_1 Unique Spectral Count	NFIA_2 Unique Spectral Count	NFIA_3 Unique Spectral Count	NFIB_1 Unique Spectral Count	NFIB_2 Unique Spectral Count	NFIB_3 Unique Spectral Count	NFIC_1 Unique Spectral Count	NFIC_2 Unique Spectral Count	NFIC_3 Unique Spectral Count	NFIX_1 Unique Spectral Count	NFIX_2 Unique Spectral Count	NFIX_3 Unique Spectral Count	GFP_1 Total Spectral Count	GFP_2 Total Spectral Count	GFP_3 Total Spectral Count	NFIA_1 Total Spectral Count	NFIA_2 Total Spectral Count	NFIA_3 Total Spectral Count	NFIB_1 Total Spectral Count
sp|A0A0B4J2D5|GAL3B_HUMAN	A0A0B4J2D5	GAL3B_HUMAN	GATD3B	268	Homo sapiens	5:Protein uncertain	Putative glutamine amidotransferase-like class 1 domain-containing protein 3B, mitochondrial	1	0.999	63	0	63	3	3	2	0	1	2	6	7	6	3	3	9	1	2	15	0	0	0	0	0	0	0	0	0	0	0	0	0	0	0	3	3	2	0	1	2	6
sp|A0A2R8Y4L2|RA1L3_HUMAN	A0A2R8Y4L2	RA1L3_HUMAN	HNRNPA1L3	275	Homo sapiens	4:Protein predicted	Heterogeneous nuclear ribonucleoprotein A1-like 3	0.9999	0.999	6	6	510	0	1	0	0	0	0	2	1	0	0	1	1	0	0	0	0	1	0	0	0	0	2	1	0	0	1	1	0	0	0	25	29	19	27	34	38	38
sp|A0AVT1|UBA6_HUMAN	A0AVT1	UBA6_HUMAN	UBA6	1052	Homo sapiens	1:Experimental evidence at protein level	Ubiquitin-like modifier-activating enzyme 6	1	0.999	4	4	4	0	0	0	0	0	0	0	0	0	0	0	0	0	0	4	0	0	0	0	0	0	0	0	0	0	0	0	0	0	4	0	0	0	0	0	0	0
sp|A0FGR8|ESYT2_HUMAN	A0FGR8	ESYT2_HUMAN	ESYT2	921	Homo sapiens	1:Experimental evidence at protein level	Extended synaptotagmin-2	0.9017	0.999	5	5	5	0	0	0	0	0	0	0	0	0	0	0	0	1	3	1	0	0	0	0	0	0	0	0	0	0	0	0	1	3	1	0	0	0	0	0	0	0
sp|A0M8Q6|IGLC7_HUMAN	A0M8Q6	IGLC7_HUMAN	IGLC7	106	Homo sapiens	1:Experimental evidence at protein level	Immunoglobulin lambda constant 7	0.9017	0.999	1	0	1	1	0	0	0	0	0	0	0	0	0	0	0	0	0	0	0	0	0	0	0	0	0	0	0	0	0	0	0	0	0	1	0	0	0	0	0	0
sp|A1L0T0|HACL2_HUMAN	A1L0T0	HACL2_HUMAN	ILVBL	632	Homo sapiens	1:Experimental evidence at protein level	2-hydroxyacyl-CoA lyase 2	1	0.999	8	8	8	0	0	0	0	0	0	0	0	0	0	1	0	0	1	6	0	0	0	0	0	0	0	0	0	0	1	0	0	1	6	0	0	0	0	0	0	0
sp|A2RRP1|NBAS_HUMAN	A2RRP1	NBAS_HUMAN	NBAS	2371	Homo sapiens	1:Experimental evidence at protein level	NBAS subunit of NRZ tethering complex	0.9851	0.9988	1	1	1	0	0	0	0	0	0	0	0	0	0	0	0	0	0	1	0	0	0	0	0	0	0	0	0	0	0	0	0	0	1	0	0	0	0	0	0	0
sp|A3KMH1|VWA8_HUMAN	A3KMH1	VWA8_HUMAN	VWA8	1905	Homo sapiens	1:Experimental evidence at protein level	von Willebrand factor A domain-containing protein 8	0.8775	0.9987	1	1	1	0	0	0	0	0	0	0	0	0	1	0	0	0	0	0	0	0	0	0	0	0	0	0	0	1	0	0	0	0	0	0	0	0	0	0	0	0
sp|A4D1P6|WDR91_HUMAN	A4D1P6	WDR91_HUMAN	WDR91	747	Homo sapiens	1:Experimental evidence at protein level	WD repeat-containing protein 91	0.8322	0.9982	1	1	1	0	0	0	0	0	0	0	0	0	0	0	0	0	0	1	0	0	0	0	0	0	0	0	0	0	0	0	0	0	1	0	0	0	0	0	0	0
sp|A5A3E0|POTEF_HUMAN	A5A3E0	POTEF_HUMAN	POTEF	1075	Homo sapiens	1:Experimental evidence at protein level	POTE ankyrin domain family member F	0.9979	0.999	1	1	592	0	0	0	0	0	0	0	0	0	0	0	1	0	0	0	0	0	0	0	0	0	0	0	0	0	0	1	0	0	0	44	35	32	35	38	36	45
sp|A5YKK6|CNOT1_HUMAN	A5YKK6	CNOT1_HUMAN	CNOT1	2376	Homo sapiens	1:Experimental evidence at protein level	CCR4-NOT transcription complex subunit 1	1	0.999	65	65	65	11	14	19	0	0	0	0	0	0	0	0	1	1	4	15	11	14	19	0	0	0	0	0	0	0	0	1	1	4	15	11	14	19	0	0	0	0
sp|A6NCE7|MP3B2_HUMAN	A6NCE7	MP3B2_HUMAN	MAP1LC3B2	125	Homo sapiens	1:Experimental evidence at protein level	Microtubule-associated proteins 1A/1B light chain 3 beta 2	1	0.999	6	0	6	0	0	0	0	0	0	1	1	0	0	0	1	0	0	3	0	0	0	0	0	0	0	0	0	0	0	0	0	0	0	0	0	0	0	0	0	1
sp|A6NDG6|PGP_HUMAN	A6NDG6	PGP_HUMAN	PGP	321	Homo sapiens	1:Experimental evidence at protein level	Glycerol-3-phosphate phosphatase	1	0.999	2	2	2	0	0	0	0	0	0	0	0	0	0	0	0	0	0	2	0	0	0	0	0	0	0	0	0	0	0	0	0	0	2	0	0	0	0	0	0	0
sp|A6NHL2|TBAL3_HUMAN	A6NHL2	TBAL3_HUMAN	TUBAL3	446	Homo sapiens	1:Experimental evidence at protein level	Tubulin alpha chain-like 3	0.9804	0.999	1	1	45	0	0	0	0	0	0	0	0	0	0	0	0	0	0	1	0	0	0	0	0	0	0	0	0	0	0	0	0	0	1	1	2	2	4	3	2	2
sp|A6NHR9|SMHD1_HUMAN	A6NHR9	SMHD1_HUMAN	SMCHD1	2005	Homo sapiens	1:Experimental evidence at protein level	Structural maintenance of chromosomes flexible hinge domain-containing protein 1	1	0.999	38	38	38	0	0	0	0	0	0	0	1	1	5	6	2	0	7	16	0	0	0	0	0	0	0	1	1	5	6	2	0	7	16	0	0	0	0	0	0	0
sp|A6NKD9|CC85C_HUMAN	A6NKD9	CC85C_HUMAN	CCDC85C	419	Homo sapiens	1:Experimental evidence at protein level	Coiled-coil domain-containing protein 85C	0.9998	0.999	3	3	3	0	2	0	0	0	0	0	0	0	0	0	0	0	0	1	0	2	0	0	0	0	0	0	0	0	0	0	0	0	1	0	2	0	0	0	0	0
sp|A8K0Z3|WASH1_HUMAN	A8K0Z3	WASH1_HUMAN	WASHC1	465	Homo sapiens	1:Experimental evidence at protein level	WASH complex subunit 1	1	0.999	7	0	7	0	2	0	0	0	1	0	0	0	0	0	1	0	2	1	0	0	0	0	0	0	0	0	0	0	0	0	0	0	0	0	2	0	0	0	1	0
sp|A8MWD9|RUXGL_HUMAN	A8MWD9	RUXGL_HUMAN	SNRPGP15	76	Homo sapiens	5:Protein uncertain	Putative small nuclear ribonucleoprotein G-like protein 15	1	0.999	25	0	25	3	0	4	1	1	0	3	3	2	1	2	2	0	1	2	0	0	0	0	0	0	0	0	0	0	0	0	0	0	0	3	0	4	1	1	0	3
sp|A8MXV4|NUD19_HUMAN	A8MXV4	NUD19_HUMAN	NUDT19	375	Homo sapiens	1:Experimental evidence at protein level	Acyl-coenzyme A diphosphatase NUDT19	1	0.999	31	31	31	0	0	0	0	1	0	3	6	1	2	5	4	0	1	8	0	0	0	0	1	0	3	6	1	2	5	4	0	1	8	0	0	0	0	1	0	3
sp|C9JLW8|MCRI1_HUMAN	C9JLW8	MCRI1_HUMAN	MCRIP1	97	Homo sapiens	1:Experimental evidence at protein level	Mapk-regulated corepressor-interacting protein 1	1	0.999	127	127	127	7	6	7	12	7	6	3	10	6	6	9	10	15	12	11	7	6	7	12	7	6	3	10	6	6	9	10	15	12	11	7	6	7	12	7	6	3
sp|E9PAV3|NACAM_HUMAN	E9PAV3	NACAM_HUMAN	NACA	2078	Homo sapiens	1:Experimental evidence at protein level	Nascent polypeptide-associated complex subunit alpha, muscle-specific form	1	0.999	65	0	65	5	3	4	2	4	3	3	3	4	4	4	7	3	4	12	0	0	0	0	0	0	0	0	0	0	0	0	0	0	0	5	3	4	2	4	3	3
sp|E9PRG8|CK098_HUMAN	E9PRG8	CK098_HUMAN	C11orf98	123	Homo sapiens	4:Protein predicted	Uncharacterized protein C11orf98	0.9017	0.999	10	10	10	0	0	0	0	0	0	1	2	0	1	0	2	0	3	1	0	0	0	0	0	0	1	2	0	1	0	2	0	3	1	0	0	0	0	0	0	1
sp|G9CGD6|CNIPF_HUMAN	G9CGD6	CNIPF_HUMAN	CNK3/IPCEF1	899	Homo sapiens	1:Experimental evidence at protein level	CNK3/IPCEF1 fusion protein	0.8157	0.9979	2	0	2	0	0	0	0	0	0	0	0	0	0	0	0	0	1	1	0	0	0	0	0	0	0	0	0	0	0	0	0	0	0	0	0	0	0	0	0	0
sp|L0R819|ASURF_HUMAN	L0R819	ASURF_HUMAN	ASDURF	96	Homo sapiens	1:Experimental evidence at protein level	ASNSD1 upstream open reading frame protein	1	0.999	6	6	6	0	0	0	0	0	0	0	0	0	0	1	0	2	1	2	0	0	0	0	0	0	0	0	0	0	1	0	2	1	2	0	0	0	0	0	0	0
sp|O00115|DNS2A_HUMAN	O00115	DNS2A_HUMAN	DNASE2	360	Homo sapiens	1:Experimental evidence at protein level	Deoxyribonuclease-2-alpha	0.8846	0.9988	1	1	1	0	0	0	0	0	0	0	0	0	0	0	1	0	0	0	0	0	0	0	0	0	0	0	0	0	0	1	0	0	0	0	0	0	0	0	0	0
sp|O00116|ADAS_HUMAN	O00116	ADAS_HUMAN	AGPS	658	Homo sapiens	1:Experimental evidence at protein level	Alkyldihydroxyacetonephosphate synthase, peroxisomal	1	0.999	41	41	41	1	0	0	0	1	0	0	2	0	5	8	7	1	4	12	1	0	0	0	1	0	0	2	0	5	8	7	1	4	12	1	0	0	0	1	0	0
sp|O00139|KIF2A_HUMAN	O00139	KIF2A_HUMAN	KIF2A	706	Homo sapiens	1:Experimental evidence at protein level	Kinesin-like protein KIF2A	0.9994	0.999	10	10	10	0	0	0	0	0	0	1	0	0	2	2	2	0	1	2	0	0	0	0	0	0	1	0	0	2	2	2	0	1	2	0	0	0	0	0	0	1
sp|O00148|DX39A_HUMAN	O00148	DX39A_HUMAN	DDX39A	427	Homo sapiens	1:Experimental evidence at protein level	ATP-dependent RNA helicase DDX39A	1	0.999	11	11	174	0	0	0	0	0	0	0	0	0	1	3	3	0	1	3	0	0	0	0	0	0	0	0	0	1	3	3	0	1	3	7	9	8	8	7	9	13
sp|O00151|PDLI1_HUMAN	O00151	PDLI1_HUMAN	PDLIM1	329	Homo sapiens	1:Experimental evidence at protein level	PDZ and LIM domain protein 1	1	0.999	24	24	24	2	4	3	0	0	0	1	1	0	2	1	1	2	1	6	2	4	3	0	0	0	1	1	0	2	1	1	2	1	6	2	4	3	0	0	0	1
sp|O00154|BACH_HUMAN	O00154	BACH_HUMAN	ACOT7	380	Homo sapiens	1:Experimental evidence at protein level	Cytosolic acyl coenzyme A thioester hydrolase	1	0.999	48	48	48	0	0	0	0	1	1	4	5	5	3	1	6	0	1	21	0	0	0	0	1	1	4	5	5	3	1	6	0	1	21	0	0	0	0	1	1	4
sp|O00159|MYO1C_HUMAN	O00159	MYO1C_HUMAN	MYO1C	1063	Homo sapiens	1:Experimental evidence at protein level	Unconventional myosin-Ic	1	0.999	302	302	312	17	15	13	15	10	15	28	25	28	20	41	36	12	11	16	17	15	13	15	10	15	28	25	28	20	41	36	12	11	16	17	15	13	15	10	15	29
sp|O00161|SNP23_HUMAN	O00161	SNP23_HUMAN	SNAP23	211	Homo sapiens	1:Experimental evidence at protein level	Synaptosomal-associated protein 23	1	0.999	65	65	65	8	4	4	2	4	0	5	5	5	4	4	5	5	4	6	8	4	4	2	4	0	5	5	5	4	4	5	5	4	6	8	4	4	2	4	0	5
sp|O00165|HAX1_HUMAN	O00165	HAX1_HUMAN	HAX1	279	Homo sapiens	1:Experimental evidence at protein level	HCLS1-associated protein X-1	1	0.999	4	4	4	0	1	0	0	0	0	0	0	0	0	0	1	0	0	2	0	1	0	0	0	0	0	0	0	0	0	1	0	0	2	0	1	0	0	0	0	0
sp|O00170|AIP_HUMAN	O00170	AIP_HUMAN	AIP	330	Homo sapiens	1:Experimental evidence at protein level	AH receptor-interacting protein	1	0.999	14	14	14	0	0	0	0	0	0	0	0	0	1	1	0	5	4	3	0	0	0	0	0	0	0	0	0	1	1	0	5	4	3	0	0	0	0	0	0	0
sp|O00178|GTPB1_HUMAN	O00178	GTPB1_HUMAN	GTPBP1	669	Homo sapiens	1:Experimental evidence at protein level	GTP-binding protein 1	1	0.999	5	5	5	0	0	0	0	0	0	0	1	1	0	0	0	0	1	2	0	0	0	0	0	0	0	1	1	0	0	0	0	1	2	0	0	0	0	0	0	0
sp|O00186|STXB3_HUMAN	O00186	STXB3_HUMAN	STXBP3	592	Homo sapiens	1:Experimental evidence at protein level	Syntaxin-binding protein 3	1	0.999	7	7	7	0	0	0	0	0	0	0	0	0	0	0	0	0	0	7	0	0	0	0	0	0	0	0	0	0	0	0	0	0	7	0	0	0	0	0	0	0
sp|O00193|SMAP_HUMAN	O00193	SMAP_HUMAN	SMAP	183	Homo sapiens	1:Experimental evidence at protein level	Small acidic protein	0.9017	0.999	5	5	5	0	0	0	0	0	0	0	0	0	0	0	3	0	1	1	0	0	0	0	0	0	0	0	0	0	0	3	0	1	1	0	0	0	0	0	0	0
sp|O00203|AP3B1_HUMAN	O00203	AP3B1_HUMAN	AP3B1	1094	Homo sapiens	1:Experimental evidence at protein level	AP-3 complex subunit beta-1	1	0.999	24	18	24	0	5	3	0	0	0	0	0	0	0	2	0	1	2	11	0	3	3	0	0	0	0	0	0	0	0	0	1	1	10	0	5	3	0	0	0	0
sp|O00213|APBB1_HUMAN	O00213	APBB1_HUMAN	APBB1	710	Homo sapiens	1:Experimental evidence at protein level	Amyloid beta precursor protein binding family B member 1	1	0.999	42	39	42	8	17	14	0	0	0	0	0	0	0	0	0	0	1	2	8	15	13	0	0	0	0	0	0	0	0	0	0	1	2	8	17	14	0	0	0	0
sp|O00217|NDUS8_HUMAN	O00217	NDUS8_HUMAN	NDUFS8	210	Homo sapiens	1:Experimental evidence at protein level	NADH dehydrogenase [ubiquinone] iron-sulfur protein 8, mitochondrial	1	0.999	28	28	28	1	3	2	0	0	0	1	4	1	3	3	2	0	2	6	1	3	2	0	0	0	1	4	1	3	3	2	0	2	6	1	3	2	0	0	0	1
sp|O00231|PSD11_HUMAN	O00231	PSD11_HUMAN	PSMD11	422	Homo sapiens	1:Experimental evidence at protein level	26S proteasome non-ATPase regulatory subunit 11	1	0.999	136	136	136	9	9	12	4	8	5	6	11	6	9	11	8	11	8	19	9	9	12	4	8	5	6	11	6	9	11	8	11	8	19	9	9	12	4	8	5	6
sp|O00232|PSD12_HUMAN	O00232	PSD12_HUMAN	PSMD12	456	Homo sapiens	1:Experimental evidence at protein level	26S proteasome non-ATPase regulatory subunit 12	1	0.999	66	66	66	3	4	4	1	0	1	1	7	0	5	13	7	2	5	13	3	4	4	1	0	1	1	7	0	5	13	7	2	5	13	3	4	4	1	0	1	1
sp|O00244|ATOX1_HUMAN	O00244	ATOX1_HUMAN	ATOX1	68	Homo sapiens	1:Experimental evidence at protein level	Copper transport protein ATOX1	0.9016	0.999	1	1	1	0	0	0	0	0	0	0	0	0	0	0	0	0	0	1	0	0	0	0	0	0	0	0	0	0	0	0	0	0	1	0	0	0	0	0	0	0
sp|O00264|PGRC1_HUMAN	O00264	PGRC1_HUMAN	PGRMC1	195	Homo sapiens	1:Experimental evidence at protein level	Membrane-associated progesterone receptor component 1	1	0.999	63	46	63	3	4	2	0	2	0	2	5	5	6	5	7	4	6	12	3	4	2	0	1	0	2	3	1	4	4	6	3	3	10	3	4	2	0	2	0	2
sp|O00267|SPT5H_HUMAN	O00267	SPT5H_HUMAN	SUPT5H	1087	Homo sapiens	1:Experimental evidence at protein level	Transcription elongation factor SPT5	1	0.999	42	42	42	1	1	2	1	2	0	2	3	1	6	6	5	1	2	9	1	1	2	1	2	0	2	3	1	6	6	5	1	2	9	1	1	2	1	2	0	2
sp|O00268|TAF4_HUMAN	O00268	TAF4_HUMAN	TAF4	1085	Homo sapiens	1:Experimental evidence at protein level	Transcription initiation factor TFIID subunit 4	1	0.999	23	20	23	0	1	0	3	1	1	0	0	0	0	0	0	6	7	4	0	1	0	3	1	1	0	0	0	0	0	0	5	5	4	0	1	0	3	1	1	0
sp|O00273|DFFA_HUMAN	O00273	DFFA_HUMAN	DFFA	331	Homo sapiens	1:Experimental evidence at protein level	DNA fragmentation factor subunit alpha	1	0.999	7	7	7	0	0	0	0	0	0	1	0	1	0	0	1	0	0	4	0	0	0	0	0	0	1	0	1	0	0	1	0	0	4	0	0	0	0	0	0	1
sp|O00299|CLIC1_HUMAN	O00299	CLIC1_HUMAN	CLIC1	241	Homo sapiens	1:Experimental evidence at protein level	Chloride intracellular channel protein 1	1	0.999	83	83	83	2	1	1	0	3	0	10	8	10	7	9	11	3	2	16	2	1	1	0	3	0	10	8	10	7	9	11	3	2	16	2	1	1	0	3	0	10
sp|O00303|EIF3F_HUMAN	O00303	EIF3F_HUMAN	EIF3F	357	Homo sapiens	1:Experimental evidence at protein level	Eukaryotic translation initiation factor 3 subunit F	1	0.999	284	284	284	18	16	24	16	20	15	18	16	19	19	22	12	23	22	24	18	16	24	16	20	15	18	16	19	19	22	12	23	22	24	18	16	24	16	20	15	18
sp|O00330|ODPX_HUMAN	O00330	ODPX_HUMAN	PDHX	501	Homo sapiens	1:Experimental evidence at protein level	Pyruvate dehydrogenase protein X component, mitochondrial	0.9958	0.999	8	8	8	0	0	1	0	0	0	0	1	0	2	1	1	0	0	2	0	0	1	0	0	0	0	1	0	2	1	1	0	0	2	0	0	1	0	0	0	0
sp|O00410|IPO5_HUMAN	O00410	IPO5_HUMAN	IPO5	1097	Homo sapiens	1:Experimental evidence at protein level	Importin-5	1	0.999	154	152	154	13	11	9	4	6	7	3	7	4	4	8	9	12	11	46	13	11	9	4	6	7	3	7	4	4	8	9	12	11	44	13	11	9	4	6	7	3
sp|O00422|SAP18_HUMAN	O00422	SAP18_HUMAN	SAP18	153	Homo sapiens	1:Experimental evidence at protein level	Histone deacetylase complex subunit SAP18	1	0.999	11	11	11	0	0	1	1	0	3	0	0	0	0	2	3	0	0	1	0	0	1	1	0	3	0	0	0	0	2	3	0	0	1	0	0	1	1	0	3	0
sp|O00425|IF2B3_HUMAN	O00425	IF2B3_HUMAN	IGF2BP3	579	Homo sapiens	1:Experimental evidence at protein level	Insulin-like growth factor 2 mRNA-binding protein 3	1	0.999	89	56	118	0	2	2	2	0	1	4	9	7	11	14	13	1	4	19	0	1	2	1	0	0	1	5	3	8	9	10	1	1	14	2	3	2	2	0	4	6
sp|O00429|DNM1L_HUMAN	O00429	DNM1L_HUMAN	DNM1L	736	Homo sapiens	1:Experimental evidence at protein level	Dynamin-1-like protein	1	0.999	28	28	28	1	1	0	0	0	0	0	1	0	1	2	1	0	2	19	1	1	0	0	0	0	0	1	0	1	2	1	0	2	19	1	1	0	0	0	0	0
sp|O00442|RTCA_HUMAN	O00442	RTCA_HUMAN	RTCA	366	Homo sapiens	1:Experimental evidence at protein level	RNA 3'-terminal phosphate cyclase	1	0.999	2	2	2	0	0	0	0	0	0	0	1	0	0	0	0	0	0	1	0	0	0	0	0	0	0	1	0	0	0	0	0	0	1	0	0	0	0	0	0	0
sp|O00461|GOLI4_HUMAN	O00461	GOLI4_HUMAN	GOLIM4	696	Homo sapiens	1:Experimental evidence at protein level	Golgi integral membrane protein 4	0.9017	0.999	1	1	1	0	0	0	0	0	0	0	0	0	0	0	0	0	0	1	0	0	0	0	0	0	0	0	0	0	0	0	0	0	1	0	0	0	0	0	0	0
sp|O00468|AGRIN_HUMAN	O00468	AGRIN_HUMAN	AGRN	2068	Homo sapiens	1:Experimental evidence at protein level	Agrin	1	0.999	8	8	8	0	0	0	0	1	0	0	0	0	0	1	0	2	1	3	0	0	0	0	1	0	0	0	0	0	1	0	2	1	3	0	0	0	0	1	0	0
sp|O00469|PLOD2_HUMAN	O00469	PLOD2_HUMAN	PLOD2	737	Homo sapiens	1:Experimental evidence at protein level	Procollagen-lysine,2-oxoglutarate 5-dioxygenase 2	0.8848	0.9988	1	1	1	0	0	0	0	0	0	0	0	0	0	0	0	0	0	1	0	0	0	0	0	0	0	0	0	0	0	0	0	0	1	0	0	0	0	0	0	0
sp|O00483|NDUA4_HUMAN	O00483	NDUA4_HUMAN	NDUFA4	81	Homo sapiens	1:Experimental evidence at protein level	Cytochrome c oxidase subunit NDUFA4	0.9017	0.999	24	24	24	1	1	2	1	3	3	1	1	2	2	1	1	2	1	2	1	1	2	1	3	3	1	1	2	2	1	1	2	1	2	1	1	2	1	3	3	1
sp|O00487|PSDE_HUMAN	O00487	PSDE_HUMAN	PSMD14	310	Homo sapiens	1:Experimental evidence at protein level	26S proteasome non-ATPase regulatory subunit 14	1	0.999	32	32	32	1	2	2	0	0	1	2	3	3	3	2	2	2	3	6	1	2	2	0	0	1	2	3	3	3	2	2	2	3	6	1	2	2	0	0	1	2
sp|O00505|IMA4_HUMAN	O00505	IMA4_HUMAN	KPNA3	521	Homo sapiens	1:Experimental evidence at protein level	Importin subunit alpha-4	1	0.999	26	26	37	4	3	2	0	1	0	1	1	0	0	2	1	4	2	5	4	3	2	0	1	0	1	1	0	0	2	1	4	2	5	6	3	2	0	1	0	1
sp|O00541|PESC_HUMAN	O00541	PESC_HUMAN	PES1	588	Homo sapiens	1:Experimental evidence at protein level	Pescadillo homolog	1	0.999	18	18	18	1	2	0	1	3	1	0	0	0	2	1	1	2	1	3	1	2	0	1	3	1	0	0	0	2	1	1	2	1	3	1	2	0	1	3	1	0
sp|O00560|SDCB1_HUMAN	O00560	SDCB1_HUMAN	SDCBP	298	Homo sapiens	1:Experimental evidence at protein level	Syntenin-1	1	0.999	48	48	48	3	3	2	3	1	1	1	1	1	5	8	6	1	5	7	3	3	2	3	1	1	1	1	1	5	8	6	1	5	7	3	3	2	3	1	1	1
sp|O00566|MPP10_HUMAN	O00566	MPP10_HUMAN	MPHOSPH10	681	Homo sapiens	1:Experimental evidence at protein level	U3 small nucleolar ribonucleoprotein protein MPP10	0.7277	0.9966	1	1	1	0	0	0	0	0	0	0	0	0	0	1	0	0	0	0	0	0	0	0	0	0	0	0	0	0	1	0	0	0	0	0	0	0	0	0	0	0
sp|O00567|NOP56_HUMAN	O00567	NOP56_HUMAN	NOP56	594	Homo sapiens	1:Experimental evidence at protein level	Nucleolar protein 56	1	0.999	147	147	147	8	10	4	5	10	7	10	8	10	13	17	16	8	11	10	8	10	4	5	10	7	10	8	10	13	17	16	8	11	10	8	10	4	5	10	7	10
sp|O00571|DDX3X_HUMAN	O00571	DDX3X_HUMAN	DDX3X	662	Homo sapiens	1:Experimental evidence at protein level	ATP-dependent RNA helicase DDX3X	1	0.999	207	64	219	14	17	14	11	9	10	9	15	11	13	18	12	12	20	22	3	6	3	3	3	2	4	5	3	3	4	4	4	8	9	14	18	15	12	9	10	9
sp|O00629|IMA3_HUMAN	O00629	IMA3_HUMAN	KPNA4	521	Homo sapiens	1:Experimental evidence at protein level	Importin subunit alpha-3	1	0.999	57	46	57	6	5	2	1	5	4	0	3	0	5	7	1	6	8	4	4	5	2	1	5	4	0	3	0	3	4	1	5	6	3	6	5	2	1	5	4	0
sp|O00712|NFIB_HUMAN	O00712	NFIB_HUMAN	NFIB	420	Homo sapiens	1:Experimental evidence at protein level	Nuclear factor 1 B-type	1	0.999	1639	1231	1639	0	0	0	146	142	124	264	278	269	100	92	95	47	41	41	0	0	0	91	89	64	235	240	227	73	64	69	30	24	25	0	0	0	146	142	124	264
sp|O00743|PPP6_HUMAN	O00743	PPP6_HUMAN	PPP6C	305	Homo sapiens	1:Experimental evidence at protein level	Serine/threonine-protein phosphatase 6 catalytic subunit	1	0.999	59	59	59	4	6	8	2	0	3	0	1	1	4	4	4	7	8	7	4	6	8	2	0	3	0	1	1	4	4	4	7	8	7	4	6	8	2	0	3	0
sp|O00762|UBE2C_HUMAN	O00762	UBE2C_HUMAN	UBE2C	179	Homo sapiens	1:Experimental evidence at protein level	Ubiquitin-conjugating enzyme E2 C	0.8977	0.999	1	1	1	0	0	0	0	0	0	0	1	0	0	0	0	0	0	0	0	0	0	0	0	0	0	1	0	0	0	0	0	0	0	0	0	0	0	0	0	0
sp|O00763|ACACB_HUMAN	O00763	ACACB_HUMAN	ACACB	2458	Homo sapiens	1:Experimental evidence at protein level	Acetyl-CoA carboxylase 2	1	0.999	2247	2247	4859	116	163	160	167	166	163	117	98	117	160	178	132	174	186	150	116	163	160	167	166	163	117	98	117	160	178	132	174	186	150	235	318	325	338	360	377	310
sp|O00764|PDXK_HUMAN	O00764	PDXK_HUMAN	PDXK	312	Homo sapiens	1:Experimental evidence at protein level	Pyridoxal kinase	0.9998	0.999	6	6	6	0	0	0	0	0	0	0	1	0	1	0	1	0	0	3	0	0	0	0	0	0	0	1	0	1	0	1	0	0	3	0	0	0	0	0	0	0
sp|O14497|ARI1A_HUMAN	O14497	ARI1A_HUMAN	ARID1A	2285	Homo sapiens	1:Experimental evidence at protein level	AT-rich interactive domain-containing protein 1A	1	0.999	32	32	32	0	0	0	3	1	3	0	0	0	4	4	3	5	5	4	0	0	0	3	1	3	0	0	0	4	4	3	5	5	4	0	0	0	3	1	3	0
sp|O14519|CDKA1_HUMAN	O14519	CDKA1_HUMAN	CDK2AP1	115	Homo sapiens	1:Experimental evidence at protein level	Cyclin-dependent kinase 2-associated protein 1	1	0.999	4	2	4	0	0	0	0	0	0	0	0	0	0	0	0	1	2	1	0	0	0	0	0	0	0	0	0	0	0	0	0	1	1	0	0	0	0	0	0	0
sp|O14524|NEMP1_HUMAN	O14524	NEMP1_HUMAN	NEMP1	444	Homo sapiens	1:Experimental evidence at protein level	Nuclear envelope integral membrane protein 1	0.8394	0.9982	0	0	0	0	0	0	0	0	0	0	0	0	0	0	0	0	0	0	0	0	0	0	0	0	0	0	0	0	0	0	0	0	0	0	0	0	0	0	0	0
sp|O14530|TXND9_HUMAN	O14530	TXND9_HUMAN	TXNDC9	226	Homo sapiens	1:Experimental evidence at protein level	Thioredoxin domain-containing protein 9	0.8596	0.9985	0	0	0	0	0	0	0	0	0	0	0	0	0	0	0	0	0	0	0	0	0	0	0	0	0	0	0	0	0	0	0	0	0	0	0	0	0	0	0	0
sp|O14531|DPYL4_HUMAN	O14531	DPYL4_HUMAN	DPYSL4	572	Homo sapiens	1:Experimental evidence at protein level	Dihydropyrimidinase-related protein 4	0.9999	0.999	5	5	5	0	0	0	1	0	1	0	0	0	0	0	0	0	0	3	0	0	0	1	0	1	0	0	0	0	0	0	0	0	3	0	0	0	1	0	1	0
sp|O14556|G3PT_HUMAN	O14556	G3PT_HUMAN	GAPDHS	408	Homo sapiens	1:Experimental evidence at protein level	Glyceraldehyde-3-phosphate dehydrogenase, testis-specific	0.9016	0.999	2	2	2	0	0	1	0	0	0	0	0	0	0	0	1	0	0	0	0	0	1	0	0	0	0	0	0	0	0	1	0	0	0	0	0	1	0	0	0	0
sp|O14562|UBFD1_HUMAN	O14562	UBFD1_HUMAN	UBFD1	309	Homo sapiens	1:Experimental evidence at protein level	Ubiquitin domain-containing protein UBFD1	0.9017	0.999	5	5	5	0	1	0	0	0	0	0	0	0	0	1	0	0	0	3	0	1	0	0	0	0	0	0	0	0	1	0	0	0	3	0	1	0	0	0	0	0
sp|O14579|COPE_HUMAN	O14579	COPE_HUMAN	COPE	308	Homo sapiens	1:Experimental evidence at protein level	Coatomer subunit epsilon	1	0.999	15	15	15	2	1	1	0	0	0	0	0	0	0	3	0	1	2	5	2	1	1	0	0	0	0	0	0	0	3	0	1	2	5	2	1	1	0	0	0	0
sp|O14602|IF1AY_HUMAN	O14602	IF1AY_HUMAN	EIF1AY	144	Homo sapiens	1:Experimental evidence at protein level	Eukaryotic translation initiation factor 1A, Y-chromosomal	1	0.999	69	0	69	0	0	3	2	4	1	5	5	7	13	9	10	0	2	8	0	0	0	0	0	0	0	0	0	0	0	0	0	0	0	0	0	3	2	4	1	5
sp|O14617|AP3D1_HUMAN	O14617	AP3D1_HUMAN	AP3D1	1153	Homo sapiens	1:Experimental evidence at protein level	AP-3 complex subunit delta-1	0.9999	0.9976	13	13	13	0	2	0	0	1	0	1	1	2	1	1	2	1	0	1	0	2	0	0	1	0	1	1	2	1	1	2	1	0	1	0	2	0	0	1	0	1
sp|O14641|DVL2_HUMAN	O14641	DVL2_HUMAN	DVL2	736	Homo sapiens	1:Experimental evidence at protein level	Segment polarity protein dishevelled homolog DVL-2	1	0.999	42	23	42	8	8	10	0	1	0	0	0	0	1	0	0	6	6	2	5	4	5	0	0	0	0	0	0	1	0	0	3	3	2	8	8	10	0	1	0	0
sp|O14654|IRS4_HUMAN	O14654	IRS4_HUMAN	IRS4	1257	Homo sapiens	1:Experimental evidence at protein level	Insulin receptor substrate 4	1	0.999	250	250	250	24	13	19	11	17	13	6	6	8	11	11	8	35	28	40	24	13	19	11	17	13	6	6	8	11	11	8	35	28	40	24	13	19	11	17	13	6
sp|O14686|KMT2D_HUMAN	O14686	KMT2D_HUMAN	KMT2D	5537	Homo sapiens	1:Experimental evidence at protein level	Histone-lysine N-methyltransferase 2D	1	0.999	33	33	33	0	0	0	3	5	5	0	1	0	1	1	1	3	7	6	0	0	0	3	5	5	0	1	0	1	1	1	3	7	6	0	0	0	3	5	5	0
sp|O14734|ACOT8_HUMAN	O14734	ACOT8_HUMAN	ACOT8	319	Homo sapiens	1:Experimental evidence at protein level	Acyl-coenzyme A thioesterase 8	1	0.999	3	3	3	0	1	0	0	0	0	0	0	0	0	0	0	1	0	1	0	1	0	0	0	0	0	0	0	0	0	0	1	0	1	0	1	0	0	0	0	0
sp|O14737|PDCD5_HUMAN	O14737	PDCD5_HUMAN	PDCD5	125	Homo sapiens	1:Experimental evidence at protein level	Programmed cell death protein 5	1	0.999	108	108	108	9	5	7	1	8	1	10	7	5	10	9	10	5	10	11	9	5	7	1	8	1	10	7	5	10	9	10	5	10	11	9	5	7	1	8	1	10
sp|O14744|ANM5_HUMAN	O14744	ANM5_HUMAN	PRMT5	637	Homo sapiens	1:Experimental evidence at protein level	Protein arginine N-methyltransferase 5	1	0.999	136	136	136	11	12	8	3	14	9	5	7	4	12	5	9	16	9	12	11	12	8	3	14	9	5	7	4	12	5	9	16	9	12	11	12	8	3	14	9	5
sp|O14745|NHRF1_HUMAN	O14745	NHRF1_HUMAN	NHERF1	358	Homo sapiens	1:Experimental evidence at protein level	Na(+)/H(+) exchange regulatory cofactor NHE-RF1	1	0.999	9	9	9	1	0	0	0	0	0	0	0	0	4	1	1	0	0	2	1	0	0	0	0	0	0	0	0	4	1	1	0	0	2	1	0	0	0	0	0	0
sp|O14763|TR10B_HUMAN	O14763	TR10B_HUMAN	TNFRSF10B	440	Homo sapiens	1:Experimental evidence at protein level	Tumor necrosis factor receptor superfamily member 10B	0.6865	0.9958	1	1	1	0	0	0	0	0	0	0	0	0	0	0	0	0	0	1	0	0	0	0	0	0	0	0	0	0	0	0	0	0	1	0	0	0	0	0	0	0
sp|O14773|TPP1_HUMAN	O14773	TPP1_HUMAN	TPP1	563	Homo sapiens	1:Experimental evidence at protein level	Tripeptidyl-peptidase 1	1	0.999	7	7	7	2	0	0	0	0	0	0	0	0	0	1	3	0	1	0	2	0	0	0	0	0	0	0	0	0	1	3	0	1	0	2	0	0	0	0	0	0
sp|O14776|TCRG1_HUMAN	O14776	TCRG1_HUMAN	TCERG1	1098	Homo sapiens	1:Experimental evidence at protein level	Transcription elongation regulator 1	1	0.999	24	24	24	2	2	1	1	1	1	0	3	0	3	1	1	1	2	5	2	2	1	1	1	1	0	3	0	3	1	1	1	2	5	2	2	1	1	1	1	0
sp|O14802|RPC1_HUMAN	O14802	RPC1_HUMAN	POLR3A	1390	Homo sapiens	1:Experimental evidence at protein level	DNA-directed RNA polymerase III subunit RPC1	0.9016	0.999	1	1	1	0	0	0	0	0	0	0	0	0	0	0	0	0	0	1	0	0	0	0	0	0	0	0	0	0	0	0	0	0	1	0	0	0	0	0	0	0
sp|O14818|PSA7_HUMAN	O14818	PSA7_HUMAN	PSMA7	248	Homo sapiens	1:Experimental evidence at protein level	Proteasome subunit alpha type-7	1	0.999	87	31	87	5	1	0	3	5	2	12	6	6	7	11	11	2	3	13	2	1	0	3	4	1	5	1	1	1	3	3	1	1	4	5	1	0	3	5	2	12
sp|O14828|SCAM3_HUMAN	O14828	SCAM3_HUMAN	SCAMP3	347	Homo sapiens	1:Experimental evidence at protein level	Secretory carrier-associated membrane protein 3	1	0.999	9	9	9	1	0	0	1	0	0	0	0	0	0	0	1	0	1	5	1	0	0	1	0	0	0	0	0	0	0	1	0	1	5	1	0	0	1	0	0	0
sp|O14867|BACH1_HUMAN	O14867	BACH1_HUMAN	BACH1	736	Homo sapiens	1:Experimental evidence at protein level	Transcription regulator protein BACH1	1	0.999	4	4	4	2	1	1	0	0	0	0	0	0	0	0	0	0	0	0	2	1	1	0	0	0	0	0	0	0	0	0	0	0	0	2	1	1	0	0	0	0
sp|O14880|MGST3_HUMAN	O14880	MGST3_HUMAN	MGST3	152	Homo sapiens	1:Experimental evidence at protein level	Glutathione S-transferase 3, mitochondrial	0.9017	0.999	5	5	5	0	0	0	0	0	0	0	0	0	1	2	2	0	0	0	0	0	0	0	0	0	0	0	0	1	2	2	0	0	0	0	0	0	0	0	0	0
sp|O14907|TX1B3_HUMAN	O14907	TX1B3_HUMAN	TAX1BP3	124	Homo sapiens	1:Experimental evidence at protein level	Tax1-binding protein 3	0.9016	0.999	3	3	3	0	0	0	0	0	0	0	0	0	1	1	1	0	0	0	0	0	0	0	0	0	0	0	0	1	1	1	0	0	0	0	0	0	0	0	0	0
sp|O14908|GIPC1_HUMAN	O14908	GIPC1_HUMAN	GIPC1	333	Homo sapiens	1:Experimental evidence at protein level	PDZ domain-containing protein GIPC1	1	0.999	31	13	31	1	6	1	1	0	4	2	1	0	2	4	2	1	0	6	1	4	0	0	0	3	0	0	0	0	1	0	1	0	3	1	6	1	1	0	4	2
sp|O14910|LIN7A_HUMAN	O14910	LIN7A_HUMAN	LIN7A	233	Homo sapiens	1:Experimental evidence at protein level	Protein lin-7 homolog A	1	0.999	11	0	11	0	0	0	0	0	0	2	1	0	1	4	1	0	0	2	0	0	0	0	0	0	0	0	0	0	0	0	0	0	0	0	0	0	0	0	0	2
sp|O14925|TIM23_HUMAN	O14925	TIM23_HUMAN	TIMM23	209	Homo sapiens	1:Experimental evidence at protein level	Mitochondrial import inner membrane translocase subunit Tim23	0.9017	0.999	15	0	15	1	2	0	0	0	0	2	1	3	1	2	1	1	1	0	0	0	0	0	0	0	0	0	0	0	0	0	0	0	0	1	2	0	0	0	0	2
sp|O14929|HAT1_HUMAN	O14929	HAT1_HUMAN	HAT1	419	Homo sapiens	1:Experimental evidence at protein level	Histone acetyltransferase type B catalytic subunit	1	0.999	61	61	61	8	5	8	3	4	0	1	1	0	4	5	5	4	6	7	8	5	8	3	4	0	1	1	0	4	5	5	4	6	7	8	5	8	3	4	0	1
sp|O14936|CSKP_HUMAN	O14936	CSKP_HUMAN	CASK	926	Homo sapiens	1:Experimental evidence at protein level	Peripheral plasma membrane protein CASK	1	0.999	21	21	21	0	0	0	0	0	0	1	2	1	4	3	3	0	4	3	0	0	0	0	0	0	1	2	1	4	3	3	0	4	3	0	0	0	0	0	0	1
sp|O14949|QCR8_HUMAN	O14949	QCR8_HUMAN	UQCRQ	82	Homo sapiens	1:Experimental evidence at protein level	Cytochrome b-c1 complex subunit 8	1	0.999	17	17	17	0	1	2	1	1	0	0	2	0	2	1	3	2	1	1	0	1	2	1	1	0	0	2	0	2	1	3	2	1	1	0	1	2	1	1	0	0
sp|O14950|ML12B_HUMAN	O14950	ML12B_HUMAN	MYL12B	172	Homo sapiens	1:Experimental evidence at protein level	Myosin regulatory light chain 12B	1	0.999	338	0	338	27	24	24	28	29	32	17	16	15	17	23	17	21	22	26	0	0	0	0	0	0	0	0	0	0	0	0	0	0	0	27	24	24	28	29	32	17
sp|O14964|HGS_HUMAN	O14964	HGS_HUMAN	HGS	777	Homo sapiens	1:Experimental evidence at protein level	Hepatocyte growth factor-regulated tyrosine kinase substrate	1	0.999	6	6	6	0	0	1	0	0	0	0	0	0	0	0	1	0	3	1	0	0	1	0	0	0	0	0	0	0	0	1	0	3	1	0	0	1	0	0	0	0
sp|O14974|MYPT1_HUMAN	O14974	MYPT1_HUMAN	PPP1R12A	1030	Homo sapiens	1:Experimental evidence at protein level	Protein phosphatase 1 regulatory subunit 12A	1	0.999	83	82	83	5	15	4	4	1	4	7	0	0	2	6	4	10	14	7	5	14	4	4	1	4	7	0	0	2	6	4	10	14	7	5	15	4	4	1	4	7
sp|O14979|HNRDL_HUMAN	O14979	HNRDL_HUMAN	HNRNPDL	420	Homo sapiens	1:Experimental evidence at protein level	Heterogeneous nuclear ribonucleoprotein D-like	1	0.999	138	138	162	10	7	3	8	7	10	9	12	10	11	14	16	7	5	9	10	7	3	8	7	10	9	12	10	11	14	16	7	5	9	10	7	3	8	7	10	9
sp|O14980|XPO1_HUMAN	O14980	XPO1_HUMAN	XPO1	1071	Homo sapiens	1:Experimental evidence at protein level	Exportin-1	1	0.999	93	93	93	4	5	2	0	2	1	3	7	3	11	11	15	1	11	17	4	5	2	0	2	1	3	7	3	11	11	15	1	11	17	4	5	2	0	2	1	3
sp|O14981|BTAF1_HUMAN	O14981	BTAF1_HUMAN	BTAF1	1849	Homo sapiens	1:Experimental evidence at protein level	TATA-binding protein-associated factor 172	0.8484	0.9984	1	1	1	0	0	0	0	0	0	0	0	0	0	0	0	0	1	0	0	0	0	0	0	0	0	0	0	0	0	0	0	1	0	0	0	0	0	0	0	0
sp|O15014|ZN609_HUMAN	O15014	ZN609_HUMAN	ZNF609	1411	Homo sapiens	1:Experimental evidence at protein level	Zinc finger protein 609	0.8977	0.999	3	3	3	0	0	0	0	0	0	0	0	0	0	1	0	2	0	0	0	0	0	0	0	0	0	0	0	0	1	0	2	0	0	0	0	0	0	0	0	0
sp|O15020|SPTN2_HUMAN	O15020	SPTN2_HUMAN	SPTBN2	2390	Homo sapiens	1:Experimental evidence at protein level	Spectrin beta chain, non-erythrocytic 2	1	0.999	11	11	52	0	1	0	2	0	0	0	0	0	2	4	2	0	0	0	0	1	0	2	0	0	0	0	0	2	4	2	0	0	0	0	4	0	2	0	0	3
sp|O15027|SC16A_HUMAN	O15027	SC16A_HUMAN	SEC16A	2357	Homo sapiens	1:Experimental evidence at protein level	Protein transport protein Sec16A	1	0.999	505	505	505	37	33	34	42	33	37	14	21	16	33	31	35	57	49	33	37	33	34	42	33	37	14	21	16	33	31	35	57	49	33	37	33	34	42	33	37	14
sp|O15042|SR140_HUMAN	O15042	SR140_HUMAN	U2SURP	1029	Homo sapiens	1:Experimental evidence at protein level	U2 snRNP-associated SURP motif-containing protein	1	0.999	129	129	129	9	11	5	5	7	6	5	5	5	12	13	8	14	13	11	9	11	5	5	7	6	5	5	5	12	13	8	14	13	11	9	11	5	5	7	6	5
sp|O15047|SET1A_HUMAN	O15047	SET1A_HUMAN	SETD1A	1707	Homo sapiens	1:Experimental evidence at protein level	Histone-lysine N-methyltransferase SETD1A	0.9002	0.999	1	1	1	0	0	0	0	0	0	0	0	0	0	0	0	0	1	0	0	0	0	0	0	0	0	0	0	0	0	0	0	1	0	0	0	0	0	0	0	0
sp|O15054|KDM6B_HUMAN	O15054	KDM6B_HUMAN	KDM6B	1643	Homo sapiens	1:Experimental evidence at protein level	Lysine-specific demethylase 6B	0.6853	0.9958	0	0	0	0	0	0	0	0	0	0	0	0	0	0	0	0	0	0	0	0	0	0	0	0	0	0	0	0	0	0	0	0	0	0	0	0	0	0	0	0
sp|O15060|ZBT39_HUMAN	O15060	ZBT39_HUMAN	ZBTB39	712	Homo sapiens	1:Experimental evidence at protein level	Zinc finger and BTB domain-containing protein 39	0.7816	0.9974	1	1	1	0	0	0	0	0	0	0	0	0	0	0	0	1	0	0	0	0	0	0	0	0	0	0	0	0	0	0	1	0	0	0	0	0	0	0	0	0
sp|O15067|PUR4_HUMAN	O15067	PUR4_HUMAN	PFAS	1338	Homo sapiens	1:Experimental evidence at protein level	Phosphoribosylformylglycinamidine synthase	1	0.999	123	123	123	1	7	3	0	4	1	6	9	10	10	13	16	2	8	33	1	7	3	0	4	1	6	9	10	10	13	16	2	8	33	1	7	3	0	4	1	6
sp|O15084|ANR28_HUMAN	O15084	ANR28_HUMAN	ANKRD28	1053	Homo sapiens	1:Experimental evidence at protein level	Serine/threonine-protein phosphatase 6 regulatory ankyrin repeat subunit A	0.7747	0.9973	1	1	1	0	0	0	0	0	0	0	0	0	0	0	0	0	1	0	0	0	0	0	0	0	0	0	0	0	0	0	0	1	0	0	0	0	0	0	0	0
sp|O15091|MRPP3_HUMAN	O15091	MRPP3_HUMAN	PRORP	583	Homo sapiens	1:Experimental evidence at protein level	Mitochondrial ribonuclease P catalytic subunit	0.6298	0.9946	1	1	1	0	0	0	0	0	0	0	0	0	0	0	0	0	0	1	0	0	0	0	0	0	0	0	0	0	0	0	0	0	1	0	0	0	0	0	0	0
sp|O15116|LSM1_HUMAN	O15116	LSM1_HUMAN	LSM1	133	Homo sapiens	1:Experimental evidence at protein level	U6 snRNA-associated Sm-like protein LSm1	1	0.999	34	34	34	3	3	5	0	1	4	1	0	1	2	3	1	3	2	5	3	3	5	0	1	4	1	0	1	2	3	1	3	2	5	3	3	5	0	1	4	1
sp|O15127|SCAM2_HUMAN	O15127	SCAM2_HUMAN	SCAMP2	329	Homo sapiens	1:Experimental evidence at protein level	Secretory carrier-associated membrane protein 2	1	0.999	7	7	7	0	0	0	0	0	0	0	1	0	0	1	0	0	2	3	0	0	0	0	0	0	0	1	0	0	1	0	0	2	3	0	0	0	0	0	0	0
sp|O15143|ARC1B_HUMAN	O15143	ARC1B_HUMAN	ARPC1B	372	Homo sapiens	1:Experimental evidence at protein level	Actin-related protein 2/3 complex subunit 1B	1	0.999	12	12	15	0	0	1	0	0	0	3	0	1	2	0	1	0	0	4	0	0	1	0	0	0	3	0	1	2	0	1	0	0	4	0	0	1	0	0	0	3
sp|O15144|ARPC2_HUMAN	O15144	ARPC2_HUMAN	ARPC2	300	Homo sapiens	1:Experimental evidence at protein level	Actin-related protein 2/3 complex subunit 2	1	0.999	88	88	88	11	1	4	2	3	3	9	10	9	10	7	8	1	2	8	11	1	4	2	3	3	9	10	9	10	7	8	1	2	8	11	1	4	2	3	3	9
sp|O15145|ARPC3_HUMAN	O15145	ARPC3_HUMAN	ARPC3	178	Homo sapiens	1:Experimental evidence at protein level	Actin-related protein 2/3 complex subunit 3	1	0.999	43	43	43	1	0	2	0	0	2	3	8	7	6	4	4	2	0	4	1	0	2	0	0	2	3	8	7	6	4	4	2	0	4	1	0	2	0	0	2	3
sp|O15160|RPAC1_HUMAN	O15160	RPAC1_HUMAN	POLR1C	346	Homo sapiens	1:Experimental evidence at protein level	DNA-directed RNA polymerases I and III subunit RPAC1	1	0.999	38	38	38	1	4	1	3	2	2	1	2	2	2	3	2	2	4	7	1	4	1	3	2	2	1	2	2	2	3	2	2	4	7	1	4	1	3	2	2	1
sp|O15173|PGRC2_HUMAN	O15173	PGRC2_HUMAN	PGRMC2	223	Homo sapiens	1:Experimental evidence at protein level	Membrane-associated progesterone receptor component 2	0.9804	0.999	9	9	26	0	0	1	0	0	0	0	0	0	1	1	1	1	2	2	0	0	1	0	0	0	0	0	0	1	1	1	1	2	2	0	0	1	0	1	0	0
sp|O15198|SMAD9_HUMAN	O15198	SMAD9_HUMAN	SMAD9	467	Homo sapiens	1:Experimental evidence at protein level	Mothers against decapentaplegic homolog 9	0.9017	0.999	15	0	15	0	4	1	1	1	1	2	0	0	1	1	1	0	1	1	0	0	0	0	0	0	0	0	0	0	0	0	0	0	0	0	4	1	1	1	1	2
sp|O15212|PFD6_HUMAN	O15212	PFD6_HUMAN	PFDN6	129	Homo sapiens	1:Experimental evidence at protein level	Prefoldin subunit 6	0.9017	0.999	18	18	18	1	1	1	0	2	1	2	2	2	1	1	1	1	1	1	1	1	1	0	2	1	2	2	2	1	1	1	1	1	1	1	1	1	0	2	1	2
sp|O15226|NKRF_HUMAN	O15226	NKRF_HUMAN	NKRF	690	Homo sapiens	1:Experimental evidence at protein level	NF-kappa-B-repressing factor	1	0.999	16	16	16	1	2	2	0	1	0	0	0	1	1	1	0	1	2	4	1	2	2	0	1	0	0	0	1	1	1	0	1	2	4	1	2	2	0	1	0	0
sp|O15235|RT12_HUMAN	O15235	RT12_HUMAN	MRPS12	138	Homo sapiens	1:Experimental evidence at protein level	Small ribosomal subunit protein uS12m	1	0.999	39	39	39	3	4	5	2	4	1	2	1	4	4	2	2	2	1	2	3	4	5	2	4	1	2	1	4	4	2	2	2	1	2	3	4	5	2	4	1	2
sp|O15240|VGF_HUMAN	O15240	VGF_HUMAN	VGF	615	Homo sapiens	1:Experimental evidence at protein level	Neurosecretory protein VGF	1	0.999	42	42	42	8	1	11	5	3	6	0	0	0	0	0	0	2	4	2	8	1	11	5	3	6	0	0	0	0	0	0	2	4	2	8	1	11	5	3	6	0
sp|O15260|SURF4_HUMAN	O15260	SURF4_HUMAN	SURF4	269	Homo sapiens	1:Experimental evidence at protein level	Surfeit locus protein 4	1	0.999	12	12	12	0	0	0	0	0	0	0	1	0	1	2	3	0	3	2	0	0	0	0	0	0	0	1	0	1	2	3	0	3	2	0	0	0	0	0	0	0
sp|O15269|SPTC1_HUMAN	O15269	SPTC1_HUMAN	SPTLC1	473	Homo sapiens	1:Experimental evidence at protein level	Serine palmitoyltransferase 1	0.9999	0.999	5	5	5	1	1	0	0	0	0	0	0	0	0	0	0	0	3	0	1	1	0	0	0	0	0	0	0	0	0	0	0	3	0	1	1	0	0	0	0	0
sp|O15294|OGT1_HUMAN	O15294	OGT1_HUMAN	OGT	1046	Homo sapiens	1:Experimental evidence at protein level	UDP-N-acetylglucosamine--peptide N-acetylglucosaminyltransferase 110 kDa subunit	1	0.999	260	260	260	7	11	8	26	25	17	5	9	10	15	19	17	29	26	36	7	11	8	26	25	17	5	9	10	15	19	17	29	26	36	7	11	8	26	25	17	5
sp|O15347|HMGB3_HUMAN	O15347	HMGB3_HUMAN	HMGB3	200	Homo sapiens	1:Experimental evidence at protein level	High mobility group protein B3	1	0.999	19	19	19	0	0	0	0	2	0	2	3	1	2	3	1	0	0	5	0	0	0	0	2	0	2	3	1	2	3	1	0	0	5	0	0	0	0	2	0	2
sp|O15355|PPM1G_HUMAN	O15355	PPM1G_HUMAN	PPM1G	546	Homo sapiens	1:Experimental evidence at protein level	Protein phosphatase 1G	1	0.999	37	37	37	0	0	3	2	3	1	0	0	0	1	1	2	3	5	16	0	0	3	2	3	1	0	0	0	1	1	2	3	5	16	0	0	3	2	3	1	0
sp|O15371|EIF3D_HUMAN	O15371	EIF3D_HUMAN	EIF3D	548	Homo sapiens	1:Experimental evidence at protein level	Eukaryotic translation initiation factor 3 subunit D	1	0.999	302	302	302	22	18	23	21	15	17	23	22	21	16	20	17	18	24	25	22	18	23	21	15	17	23	22	21	16	20	17	18	24	25	22	18	23	21	15	17	23
sp|O15372|EIF3H_HUMAN	O15372	EIF3H_HUMAN	EIF3H	352	Homo sapiens	1:Experimental evidence at protein level	Eukaryotic translation initiation factor 3 subunit H	1	0.999	265	265	265	12	13	16	21	20	12	16	20	21	13	20	16	23	21	21	12	13	16	21	20	12	16	20	21	13	20	16	23	21	21	12	13	16	21	20	12	16
sp|O15379|HDAC3_HUMAN	O15379	HDAC3_HUMAN	HDAC3	428	Homo sapiens	1:Experimental evidence at protein level	Histone deacetylase 3	1	0.999	17	17	27	0	0	0	0	0	1	0	0	0	1	1	3	5	4	2	0	0	0	0	0	1	0	0	0	1	1	3	5	4	2	1	0	1	2	1	1	0
sp|O15381|NVL_HUMAN	O15381	NVL_HUMAN	NVL	856	Homo sapiens	1:Experimental evidence at protein level	Nuclear valosin-containing protein-like	1	0.999	3	3	5	0	0	0	0	0	0	0	0	0	0	2	1	0	0	0	0	0	0	0	0	0	0	0	0	0	2	1	0	0	0	0	0	0	0	0	1	0
sp|O15397|IPO8_HUMAN	O15397	IPO8_HUMAN	IPO8	1037	Homo sapiens	1:Experimental evidence at protein level	Importin-8	1	0.999	7	7	9	0	0	2	0	0	0	0	0	0	1	1	0	0	1	2	0	0	2	0	0	0	0	0	0	1	1	0	0	1	2	0	0	2	0	0	0	0
sp|O15400|STX7_HUMAN	O15400	STX7_HUMAN	STX7	261	Homo sapiens	1:Experimental evidence at protein level	Syntaxin-7	1	0.999	22	22	22	0	0	0	0	1	0	1	2	1	3	2	3	0	2	7	0	0	0	0	1	0	1	2	1	3	2	3	0	2	7	0	0	0	0	1	0	1
sp|O15446|RPA34_HUMAN	O15446	RPA34_HUMAN	POLR1G	510	Homo sapiens	1:Experimental evidence at protein level	DNA-directed RNA polymerase I subunit RPA34	0.9013	0.999	1	1	1	0	0	0	0	0	0	0	0	0	0	1	0	0	0	0	0	0	0	0	0	0	0	0	0	0	1	0	0	0	0	0	0	0	0	0	0	0
sp|O15498|YKT6_HUMAN	O15498	YKT6_HUMAN	YKT6	198	Homo sapiens	1:Experimental evidence at protein level	Synaptobrevin homolog YKT6	0.9986	0.9989	2	2	2	0	0	1	0	0	0	0	0	0	0	0	0	0	0	1	0	0	1	0	0	0	0	0	0	0	0	0	0	0	1	0	0	1	0	0	0	0
sp|O15514|RPB4_HUMAN	O15514	RPB4_HUMAN	POLR2D	142	Homo sapiens	1:Experimental evidence at protein level	DNA-directed RNA polymerase II subunit RPB4	0.9017	0.999	2	2	2	0	0	0	0	0	1	0	0	0	0	1	0	0	0	0	0	0	0	0	0	1	0	0	0	0	1	0	0	0	0	0	0	0	0	0	1	0
sp|O15550|KDM6A_HUMAN	O15550	KDM6A_HUMAN	KDM6A	1401	Homo sapiens	1:Experimental evidence at protein level	Lysine-specific demethylase 6A	1	0.999	76	50	76	1	0	1	7	7	6	2	3	3	3	4	6	15	12	6	0	0	1	5	5	4	2	0	0	2	3	2	12	9	5	1	0	1	7	7	6	2
sp|O43143|DHX15_HUMAN	O43143	DHX15_HUMAN	DHX15	795	Homo sapiens	1:Experimental evidence at protein level	ATP-dependent RNA helicase DHX15	1	0.999	334	334	334	14	20	21	21	19	14	20	16	21	29	33	24	23	26	33	14	20	21	21	19	14	20	16	21	29	33	24	23	26	33	14	20	21	21	19	14	20
sp|O43148|MCES_HUMAN	O43148	MCES_HUMAN	RNMT	476	Homo sapiens	1:Experimental evidence at protein level	mRNA cap guanine-N7 methyltransferase	1	0.999	37	37	37	1	0	1	1	2	1	3	1	3	7	4	4	1	3	5	1	0	1	1	2	1	3	1	3	7	4	4	1	3	5	1	0	1	1	2	1	3
sp|O43149|ZZEF1_HUMAN	O43149	ZZEF1_HUMAN	ZZEF1	2961	Homo sapiens	1:Experimental evidence at protein level	Zinc finger ZZ-type and EF-hand domain-containing protein 1	0.7583	0.9971	1	1	1	0	0	0	0	0	0	0	0	0	0	0	0	0	0	1	0	0	0	0	0	0	0	0	0	0	0	0	0	0	1	0	0	0	0	0	0	0
sp|O43169|CYB5B_HUMAN	O43169	CYB5B_HUMAN	CYB5B	150	Homo sapiens	1:Experimental evidence at protein level	Cytochrome b5 type B	1	0.999	21	21	21	0	0	0	1	0	1	2	1	1	2	3	6	0	0	4	0	0	0	1	0	1	2	1	1	2	3	6	0	0	4	0	0	0	1	0	1	2
sp|O43172|PRP4_HUMAN	O43172	PRP4_HUMAN	PRPF4	522	Homo sapiens	1:Experimental evidence at protein level	U4/U6 small nuclear ribonucleoprotein Prp4	1	0.999	55	55	55	1	7	0	3	2	2	1	1	1	5	4	5	7	11	5	1	7	0	3	2	2	1	1	1	5	4	5	7	11	5	1	7	0	3	2	2	1
sp|O43175|SERA_HUMAN	O43175	SERA_HUMAN	PHGDH	533	Homo sapiens	1:Experimental evidence at protein level	D-3-phosphoglycerate dehydrogenase	1	0.999	167	167	167	15	13	12	8	9	8	6	7	9	11	12	11	9	13	24	15	13	12	8	9	8	6	7	9	11	12	11	9	13	24	15	13	12	8	9	8	6
sp|O43237|DC1L2_HUMAN	O43237	DC1L2_HUMAN	DYNC1LI2	492	Homo sapiens	1:Experimental evidence at protein level	Cytoplasmic dynein 1 light intermediate chain 2	0.9017	0.999	1	1	1	0	0	0	0	0	0	0	0	0	0	0	0	0	0	1	0	0	0	0	0	0	0	0	0	0	0	0	0	0	1	0	0	0	0	0	0	0
sp|O43242|PSMD3_HUMAN	O43242	PSMD3_HUMAN	PSMD3	534	Homo sapiens	1:Experimental evidence at protein level	26S proteasome non-ATPase regulatory subunit 3	1	0.999	148	148	148	5	10	8	3	8	4	7	10	10	15	15	11	7	12	23	5	10	8	3	8	4	7	10	10	15	15	11	7	12	23	5	10	8	3	8	4	7
sp|O43251|RFOX2_HUMAN	O43251	RFOX2_HUMAN	RBFOX2	390	Homo sapiens	1:Experimental evidence at protein level	RNA binding protein fox-1 homolog 2	1	0.999	16	0	16	2	0	0	2	0	1	1	0	0	3	1	1	1	2	2	0	0	0	0	0	0	0	0	0	0	0	0	0	0	0	2	0	0	2	0	1	1
sp|O43252|PAPS1_HUMAN	O43252	PAPS1_HUMAN	PAPSS1	624	Homo sapiens	1:Experimental evidence at protein level	Bifunctional 3'-phosphoadenosine 5'-phosphosulfate synthase 1	0.509	0.9912	1	1	1	0	0	0	0	0	0	0	0	0	0	0	0	0	0	1	0	0	0	0	0	0	0	0	0	0	0	0	0	0	1	0	0	0	0	0	0	0
sp|O43264|ZW10_HUMAN	O43264	ZW10_HUMAN	ZW10	779	Homo sapiens	1:Experimental evidence at protein level	Centromere/kinetochore protein zw10 homolog	1	0.999	4	4	4	0	0	0	0	0	0	0	0	0	0	0	0	0	2	2	0	0	0	0	0	0	0	0	0	0	0	0	0	2	2	0	0	0	0	0	0	0
sp|O43290|SNUT1_HUMAN	O43290	SNUT1_HUMAN	SART1	800	Homo sapiens	1:Experimental evidence at protein level	U4/U6.U5 tri-snRNP-associated protein 1	1	0.999	8	8	8	0	0	0	0	0	0	0	0	0	1	0	4	0	1	2	0	0	0	0	0	0	0	0	0	1	0	4	0	1	2	0	0	0	0	0	0	0
sp|O43291|SPIT2_HUMAN	O43291	SPIT2_HUMAN	SPINT2	252	Homo sapiens	1:Experimental evidence at protein level	Kunitz-type protease inhibitor 2	0.9017	0.999	5	5	5	0	0	0	0	0	0	0	0	0	0	1	2	0	0	2	0	0	0	0	0	0	0	0	0	0	1	2	0	0	2	0	0	0	0	0	0	0
sp|O43301|HS12A_HUMAN	O43301	HS12A_HUMAN	HSPA12A	675	Homo sapiens	1:Experimental evidence at protein level	Heat shock 70 kDa protein 12A	0.8709	0.9986	1	1	1	0	0	0	0	0	0	0	0	0	0	0	0	1	0	0	0	0	0	0	0	0	0	0	0	0	0	0	1	0	0	0	0	0	0	0	0	0
sp|O43303|CP110_HUMAN	O43303	CP110_HUMAN	CCP110	1012	Homo sapiens	1:Experimental evidence at protein level	Centriolar coiled-coil protein of 110 kDa	0.9017	0.999	1	1	1	0	0	1	0	0	0	0	0	0	0	0	0	0	0	0	0	0	1	0	0	0	0	0	0	0	0	0	0	0	0	0	0	1	0	0	0	0
sp|O43324|MCA3_HUMAN	O43324	MCA3_HUMAN	EEF1E1	174	Homo sapiens	1:Experimental evidence at protein level	Eukaryotic translation elongation factor 1 epsilon-1	1	0.999	59	59	59	6	7	5	2	3	3	3	3	2	2	3	2	5	7	6	6	7	5	2	3	3	3	3	2	2	3	2	5	7	6	6	7	5	2	3	3	3
sp|O43353|RIPK2_HUMAN	O43353	RIPK2_HUMAN	RIPK2	540	Homo sapiens	1:Experimental evidence at protein level	Receptor-interacting serine/threonine-protein kinase 2	0.9001	0.999	0	0	0	0	0	0	0	0	0	0	0	0	0	0	0	0	0	0	0	0	0	0	0	0	0	0	0	0	0	0	0	0	0	0	0	0	0	0	0	0
sp|O43379|WDR62_HUMAN	O43379	WDR62_HUMAN	WDR62	1518	Homo sapiens	1:Experimental evidence at protein level	WD repeat-containing protein 62	0.9895	0.999	2	2	2	0	0	0	1	0	0	0	0	0	0	0	0	0	0	1	0	0	0	1	0	0	0	0	0	0	0	0	0	0	1	0	0	0	1	0	0	0
sp|O43390|HNRPR_HUMAN	O43390	HNRPR_HUMAN	HNRNPR	633	Homo sapiens	1:Experimental evidence at protein level	Heterogeneous nuclear ribonucleoprotein R	1	0.999	294	294	345	12	22	19	17	16	20	14	17	13	26	30	22	15	21	30	12	22	19	17	16	20	14	17	13	26	30	22	15	21	30	15	25	23	19	19	23	16
sp|O43395|PRPF3_HUMAN	O43395	PRPF3_HUMAN	PRPF3	683	Homo sapiens	1:Experimental evidence at protein level	U4/U6 small nuclear ribonucleoprotein Prp3	1	0.999	13	13	13	1	2	1	0	0	0	0	0	0	2	1	0	3	2	1	1	2	1	0	0	0	0	0	0	2	1	0	3	2	1	1	2	1	0	0	0	0
sp|O43399|TPD54_HUMAN	O43399	TPD54_HUMAN	TPD52L2	206	Homo sapiens	1:Experimental evidence at protein level	Tumor protein D54	1	0.999	19	19	19	2	0	1	0	0	0	0	0	0	1	2	2	0	2	9	2	0	1	0	0	0	0	0	0	1	2	2	0	2	9	2	0	1	0	0	0	0
sp|O43402|EMC8_HUMAN	O43402	EMC8_HUMAN	EMC8	210	Homo sapiens	1:Experimental evidence at protein level	ER membrane protein complex subunit 8	0.9017	0.999	3	3	3	0	0	0	0	0	1	0	0	0	0	0	0	0	0	2	0	0	0	0	0	1	0	0	0	0	0	0	0	0	2	0	0	0	0	0	1	0
sp|O43432|IF4G3_HUMAN	O43432	IF4G3_HUMAN	EIF4G3	1585	Homo sapiens	1:Experimental evidence at protein level	Eukaryotic translation initiation factor 4 gamma 3	1	0.999	7	7	29	1	0	1	0	0	1	0	0	0	0	1	0	0	0	3	1	0	1	0	0	1	0	0	0	0	1	0	0	0	3	4	3	4	0	0	1	0
sp|O43447|PPIH_HUMAN	O43447	PPIH_HUMAN	PPIH	177	Homo sapiens	1:Experimental evidence at protein level	Peptidyl-prolyl cis-trans isomerase H	1	0.999	27	27	27	1	0	0	0	3	0	1	4	0	3	2	4	3	2	4	1	0	0	0	3	0	1	4	0	3	2	4	3	2	4	1	0	0	0	3	0	1
sp|O43488|ARK72_HUMAN	O43488	ARK72_HUMAN	AKR7A2	359	Homo sapiens	1:Experimental evidence at protein level	Aflatoxin B1 aldehyde reductase member 2	1	0.999	21	12	21	1	0	1	0	0	0	1	0	0	2	0	5	1	1	9	0	0	0	0	0	0	0	0	0	1	0	3	0	0	8	1	0	1	0	0	0	1
sp|O43491|E41L2_HUMAN	O43491	E41L2_HUMAN	EPB41L2	1005	Homo sapiens	1:Experimental evidence at protein level	Band 4.1-like protein 2	1	0.999	47	47	51	2	0	0	1	1	0	2	3	2	5	6	3	5	2	15	2	0	0	1	1	0	2	3	2	5	6	3	5	2	15	2	0	0	1	1	0	2
sp|O43504|LTOR5_HUMAN	O43504	LTOR5_HUMAN	LAMTOR5	91	Homo sapiens	1:Experimental evidence at protein level	Ragulator complex protein LAMTOR5	1	0.999	16	16	16	2	0	0	1	0	0	0	0	0	2	2	4	0	3	2	2	0	0	1	0	0	0	0	0	2	2	4	0	3	2	2	0	0	1	0	0	0
sp|O43548|TGM5_HUMAN	O43548	TGM5_HUMAN	TGM5	720	Homo sapiens	1:Experimental evidence at protein level	Protein-glutamine gamma-glutamyltransferase 5	0.9012	0.999	1	1	1	1	0	0	0	0	0	0	0	0	0	0	0	0	0	0	1	0	0	0	0	0	0	0	0	0	0	0	0	0	0	1	0	0	0	0	0	0
sp|O43583|DENR_HUMAN	O43583	DENR_HUMAN	DENR	198	Homo sapiens	1:Experimental evidence at protein level	Density-regulated protein	1	0.999	15	15	15	0	0	3	0	0	0	1	1	1	0	1	1	0	0	7	0	0	3	0	0	0	1	1	1	0	1	1	0	0	7	0	0	3	0	0	0	1
sp|O43592|XPOT_HUMAN	O43592	XPOT_HUMAN	XPOT	962	Homo sapiens	1:Experimental evidence at protein level	Exportin-T	1	0.999	13	13	13	0	0	0	0	0	0	0	1	0	1	1	2	1	1	6	0	0	0	0	0	0	0	1	0	1	1	2	1	1	6	0	0	0	0	0	0	0
sp|O43598|DNPH1_HUMAN	O43598	DNPH1_HUMAN	DNPH1	174	Homo sapiens	1:Experimental evidence at protein level	2'-deoxynucleoside 5'-phosphate N-hydrolase 1	1	0.999	15	15	15	0	0	0	0	1	0	1	2	0	0	0	4	0	0	7	0	0	0	0	1	0	1	2	0	0	0	4	0	0	7	0	0	0	0	1	0	1
sp|O43615|TIM44_HUMAN	O43615	TIM44_HUMAN	TIMM44	452	Homo sapiens	1:Experimental evidence at protein level	Mitochondrial import inner membrane translocase subunit TIM44	1	0.999	64	64	64	6	7	3	1	4	3	1	6	1	3	3	3	1	8	14	6	7	3	1	4	3	1	6	1	3	3	3	1	8	14	6	7	3	1	4	3	1
sp|O43617|TPPC3_HUMAN	O43617	TPPC3_HUMAN	TRAPPC3	180	Homo sapiens	1:Experimental evidence at protein level	Trafficking protein particle complex subunit 3	0.9017	0.999	1	1	1	0	0	0	0	0	0	0	0	0	0	0	0	0	0	1	0	0	0	0	0	0	0	0	0	0	0	0	0	0	1	0	0	0	0	0	0	0
sp|O43678|NDUA2_HUMAN	O43678	NDUA2_HUMAN	NDUFA2	99	Homo sapiens	1:Experimental evidence at protein level	NADH dehydrogenase [ubiquinone] 1 alpha subcomplex subunit 2	0.9017	0.999	8	8	8	0	0	0	0	0	0	0	1	0	1	2	3	0	0	1	0	0	0	0	0	0	0	1	0	1	2	3	0	0	1	0	0	0	0	0	0	0
sp|O43681|GET3_HUMAN	O43681	GET3_HUMAN	GET3	348	Homo sapiens	1:Experimental evidence at protein level	ATPase GET3	1	0.999	17	17	17	0	0	0	0	0	0	0	1	0	2	5	2	0	3	4	0	0	0	0	0	0	0	1	0	2	5	2	0	3	4	0	0	0	0	0	0	0
sp|O43684|BUB3_HUMAN	O43684	BUB3_HUMAN	BUB3	328	Homo sapiens	1:Experimental evidence at protein level	Mitotic checkpoint protein BUB3	1	0.999	96	96	96	5	3	9	3	4	2	5	7	8	9	8	12	3	6	12	5	3	9	3	4	2	5	7	8	9	8	12	3	6	12	5	3	9	3	4	2	5
sp|O43707|ACTN4_HUMAN	O43707	ACTN4_HUMAN	ACTN4	911	Homo sapiens	1:Experimental evidence at protein level	Alpha-actinin-4	1	0.999	376	231	376	10	15	5	9	6	6	55	45	44	52	39	45	7	3	35	5	6	0	3	3	2	37	29	29	34	25	32	3	0	23	10	15	5	9	6	6	55
sp|O43719|HTSF1_HUMAN	O43719	HTSF1_HUMAN	HTATSF1	755	Homo sapiens	1:Experimental evidence at protein level	HIV Tat-specific factor 1	1	0.999	14	14	14	0	0	0	0	0	0	0	0	1	1	0	3	1	4	4	0	0	0	0	0	0	0	0	1	1	0	3	1	4	4	0	0	0	0	0	0	0
sp|O43747|AP1G1_HUMAN	O43747	AP1G1_HUMAN	AP1G1	822	Homo sapiens	1:Experimental evidence at protein level	AP-1 complex subunit gamma-1	0.9999	0.999	5	5	5	0	0	0	0	1	1	0	0	0	0	0	0	0	1	2	0	0	0	0	1	1	0	0	0	0	0	0	0	1	2	0	0	0	0	1	1	0
sp|O43765|SGTA_HUMAN	O43765	SGTA_HUMAN	SGTA	313	Homo sapiens	1:Experimental evidence at protein level	Small glutamine-rich tetratricopeptide repeat-containing protein alpha	1	0.999	38	38	38	2	1	0	0	2	1	3	2	1	4	4	1	1	10	6	2	1	0	0	2	1	3	2	1	4	4	1	1	10	6	2	1	0	0	2	1	3
sp|O43768|ENSA_HUMAN	O43768	ENSA_HUMAN	ENSA	121	Homo sapiens	1:Experimental evidence at protein level	Alpha-endosulfine	0.6999	0.9961	3	3	3	1	0	0	0	0	0	0	0	0	0	0	0	1	1	0	1	0	0	0	0	0	0	0	0	0	0	0	1	1	0	1	0	0	0	0	0	0
sp|O43776|SYNC_HUMAN	O43776	SYNC_HUMAN	NARS1	548	Homo sapiens	1:Experimental evidence at protein level	Asparagine--tRNA ligase, cytoplasmic	1	0.999	43	43	43	0	0	1	0	0	1	3	4	4	3	4	6	0	0	17	0	0	1	0	0	1	3	4	4	3	4	6	0	0	17	0	0	1	0	0	1	3
sp|O43790|KRT86_HUMAN	O43790	KRT86_HUMAN	KRT86	486	Homo sapiens	1:Experimental evidence at protein level	Keratin, type II cuticular Hb6	1	0.999	9	0	12	1	0	0	0	0	0	8	0	0	0	0	0	0	0	0	0	0	0	0	0	0	0	0	0	0	0	0	0	0	0	3	0	0	0	0	0	9
sp|O43795|MYO1B_HUMAN	O43795	MYO1B_HUMAN	MYO1B	1136	Homo sapiens	1:Experimental evidence at protein level	Unconventional myosin-Ib	1	0.999	513	421	513	14	22	9	26	21	26	52	54	55	45	66	53	21	13	36	12	17	5	20	17	20	44	44	48	39	57	45	14	8	31	14	22	9	26	21	26	52
sp|O43809|CPSF5_HUMAN	O43809	CPSF5_HUMAN	NUDT21	227	Homo sapiens	1:Experimental evidence at protein level	Cleavage and polyadenylation specificity factor subunit 5	1	0.999	93	93	93	3	2	7	4	4	4	6	12	8	7	7	7	5	6	11	3	2	7	4	4	4	6	12	8	7	7	7	5	6	11	3	2	7	4	4	4	6
sp|O43813|LANC1_HUMAN	O43813	LANC1_HUMAN	LANCL1	399	Homo sapiens	1:Experimental evidence at protein level	Glutathione S-transferase LANCL1	1	0.999	142	142	142	3	7	6	8	13	8	8	10	7	11	12	10	8	13	18	3	7	6	8	13	8	8	10	7	11	12	10	8	13	18	3	7	6	8	13	8	8
sp|O43815|STRN_HUMAN	O43815	STRN_HUMAN	STRN	780	Homo sapiens	1:Experimental evidence at protein level	Striatin	1	0.999	65	65	65	6	16	19	0	0	0	0	0	0	1	0	1	5	10	7	6	16	19	0	0	0	0	0	0	1	0	1	5	10	7	6	16	19	0	0	0	0
sp|O43818|U3IP2_HUMAN	O43818	U3IP2_HUMAN	RRP9	475	Homo sapiens	1:Experimental evidence at protein level	U3 small nucleolar RNA-interacting protein 2	1	0.999	11	11	11	1	0	0	0	0	0	1	1	0	1	3	1	2	0	1	1	0	0	0	0	0	1	1	0	1	3	1	2	0	1	1	0	0	0	0	0	1
sp|O43819|SCO2_HUMAN	O43819	SCO2_HUMAN	SCO2	266	Homo sapiens	1:Experimental evidence at protein level	Protein SCO2 homolog, mitochondrial	1	0.999	9	9	9	0	0	1	0	0	0	0	0	0	0	1	0	2	1	4	0	0	1	0	0	0	0	0	0	0	1	0	2	1	4	0	0	1	0	0	0	0
sp|O43823|AKAP8_HUMAN	O43823	AKAP8_HUMAN	AKAP8	692	Homo sapiens	1:Experimental evidence at protein level	A-kinase anchor protein 8	0.9017	0.999	5	5	5	0	1	0	0	0	0	0	0	0	0	0	0	1	1	2	0	1	0	0	0	0	0	0	0	0	0	0	1	1	2	0	1	0	0	0	0	0
sp|O43837|IDH3B_HUMAN	O43837	IDH3B_HUMAN	IDH3B	385	Homo sapiens	1:Experimental evidence at protein level	Isocitrate dehydrogenase [NAD] subunit beta, mitochondrial	1	0.999	12	12	12	0	0	1	0	0	0	0	0	0	1	2	0	0	1	7	0	0	1	0	0	0	0	0	0	1	2	0	0	1	7	0	0	1	0	0	0	0
sp|O43847|NRDC_HUMAN	O43847	NRDC_HUMAN	NRDC	1151	Homo sapiens	1:Experimental evidence at protein level	Nardilysin	1	0.999	9	9	9	0	0	0	0	1	0	1	1	0	1	1	2	0	0	2	0	0	0	0	1	0	1	1	0	1	1	2	0	0	2	0	0	0	0	1	0	1
sp|O43852|CALU_HUMAN	O43852	CALU_HUMAN	CALU	315	Homo sapiens	1:Experimental evidence at protein level	Calumenin	1	0.999	178	178	178	12	6	4	9	10	14	8	18	9	13	11	14	7	18	25	12	6	4	9	10	14	8	18	9	13	11	14	7	18	25	12	6	4	9	10	14	8
sp|O43854|EDIL3_HUMAN	O43854	EDIL3_HUMAN	EDIL3	480	Homo sapiens	1:Experimental evidence at protein level	EGF-like repeat and discoidin I-like domain-containing protein 3	1	0.999	8	8	8	0	0	0	0	0	0	0	0	0	2	3	2	0	1	0	0	0	0	0	0	0	0	0	0	2	3	2	0	1	0	0	0	0	0	0	0	0
sp|O43865|SAHH2_HUMAN	O43865	SAHH2_HUMAN	AHCYL1	530	Homo sapiens	1:Experimental evidence at protein level	S-adenosylhomocysteine hydrolase-like protein 1	1	0.999	7	0	23	0	0	1	0	0	0	0	1	0	1	0	0	0	1	3	0	0	0	0	0	0	0	0	0	0	0	0	0	0	0	1	2	3	0	1	1	1
sp|O43913|ORC5_HUMAN	O43913	ORC5_HUMAN	ORC5	435	Homo sapiens	1:Experimental evidence at protein level	Origin recognition complex subunit 5	1	0.999	7	7	7	0	0	0	0	0	0	0	0	0	0	0	0	2	2	3	0	0	0	0	0	0	0	0	0	0	0	0	2	2	3	0	0	0	0	0	0	0
sp|O43929|ORC4_HUMAN	O43929	ORC4_HUMAN	ORC4	436	Homo sapiens	1:Experimental evidence at protein level	Origin recognition complex subunit 4	0.8185	0.998	5	5	5	0	0	0	0	0	0	0	1	1	0	0	1	0	0	2	0	0	0	0	0	0	0	1	1	0	0	1	0	0	2	0	0	0	0	0	0	0
sp|O60216|RAD21_HUMAN	O60216	RAD21_HUMAN	RAD21	631	Homo sapiens	1:Experimental evidence at protein level	Double-strand-break repair protein rad21 homolog	0.8835	0.9988	1	0	1	0	0	0	0	0	0	0	0	0	0	1	0	0	0	0	0	0	0	0	0	0	0	0	0	0	0	0	0	0	0	0	0	0	0	0	0	0
sp|O60220|TIM8A_HUMAN	O60220	TIM8A_HUMAN	TIMM8A	97	Homo sapiens	1:Experimental evidence at protein level	Mitochondrial import inner membrane translocase subunit Tim8 A	0.9017	0.999	4	4	4	1	0	0	0	0	0	0	0	0	0	0	0	0	2	1	1	0	0	0	0	0	0	0	0	0	0	0	0	2	1	1	0	0	0	0	0	0
sp|O60231|DHX16_HUMAN	O60231	DHX16_HUMAN	DHX16	1041	Homo sapiens	1:Experimental evidence at protein level	Pre-mRNA-splicing factor ATP-dependent RNA helicase DHX16	0.9017	0.999	1	1	1	0	0	0	0	0	0	0	0	0	0	0	0	0	0	1	0	0	0	0	0	0	0	0	0	0	0	0	0	0	1	0	0	0	0	0	0	0
sp|O60232|ZNRD2_HUMAN	O60232	ZNRD2_HUMAN	ZNRD2	199	Homo sapiens	1:Experimental evidence at protein level	Protein ZNRD2	0.9999	0.999	4	4	4	2	0	0	0	0	0	0	0	0	0	0	0	0	0	2	2	0	0	0	0	0	0	0	0	0	0	0	0	0	2	2	0	0	0	0	0	0
sp|O60244|MED14_HUMAN	O60244	MED14_HUMAN	MED14	1454	Homo sapiens	1:Experimental evidence at protein level	Mediator of RNA polymerase II transcription subunit 14	1	0.999	2	2	2	0	0	0	1	0	0	0	0	0	0	0	0	1	0	0	0	0	0	1	0	0	0	0	0	0	0	0	1	0	0	0	0	0	1	0	0	0
sp|O60256|KPRB_HUMAN	O60256	KPRB_HUMAN	PRPSAP2	369	Homo sapiens	1:Experimental evidence at protein level	Phosphoribosyl pyrophosphate synthase-associated protein 2	1	0.999	14	10	14	0	0	0	0	0	0	0	0	0	0	0	0	0	0	14	0	0	0	0	0	0	0	0	0	0	0	0	0	0	10	0	0	0	0	0	0	0
sp|O60264|SMCA5_HUMAN	O60264	SMCA5_HUMAN	SMARCA5	1052	Homo sapiens	1:Experimental evidence at protein level	SWI/SNF-related matrix-associated actin-dependent regulator of chromatin subfamily A member 5	1	0.999	69	27	69	3	3	0	1	3	4	0	4	4	8	15	10	9	2	3	1	1	0	0	1	3	0	1	1	3	7	5	4	0	0	3	3	0	1	3	4	0
sp|O60271|JIP4_HUMAN	O60271	JIP4_HUMAN	SPAG9	1321	Homo sapiens	1:Experimental evidence at protein level	C-Jun-amino-terminal kinase-interacting protein 4	1	0.999	28	28	28	4	4	0	0	0	0	0	0	0	0	0	1	0	7	12	4	4	0	0	0	0	0	0	0	0	0	1	0	7	12	4	4	0	0	0	0	0
sp|O60306|AQR_HUMAN	O60306	AQR_HUMAN	AQR	1485	Homo sapiens	1:Experimental evidence at protein level	RNA helicase aquarius	1	0.999	11	11	11	0	0	0	0	0	1	0	0	0	1	1	3	2	3	0	0	0	0	0	0	1	0	0	0	1	1	3	2	3	0	0	0	0	0	0	1	0
sp|O60313|OPA1_HUMAN	O60313	OPA1_HUMAN	OPA1	960	Homo sapiens	1:Experimental evidence at protein level	Dynamin-like 120 kDa protein, mitochondrial	1	0.999	5	5	5	0	0	0	0	0	0	1	0	0	0	0	0	0	0	4	0	0	0	0	0	0	1	0	0	0	0	0	0	0	4	0	0	0	0	0	0	1
sp|O60318|GANP_HUMAN	O60318	GANP_HUMAN	MCM3AP	1980	Homo sapiens	1:Experimental evidence at protein level	Germinal-center associated nuclear protein	0.8667	0.9986	5	5	5	0	0	0	0	0	1	0	0	0	0	1	0	0	1	2	0	0	0	0	0	1	0	0	0	0	1	0	0	1	2	0	0	0	0	0	1	0
sp|O60341|KDM1A_HUMAN	O60341	KDM1A_HUMAN	KDM1A	852	Homo sapiens	1:Experimental evidence at protein level	Lysine-specific histone demethylase 1A	1	0.999	110	110	110	1	2	4	8	6	3	0	5	2	8	16	11	17	18	9	1	2	4	8	6	3	0	5	2	8	16	11	17	18	9	1	2	4	8	6	3	0
sp|O60343|TBCD4_HUMAN	O60343	TBCD4_HUMAN	TBC1D4	1298	Homo sapiens	1:Experimental evidence at protein level	TBC1 domain family member 4	1	0.999	17	17	17	1	5	3	0	0	0	0	0	0	0	0	0	0	2	6	1	5	3	0	0	0	0	0	0	0	0	0	0	2	6	1	5	3	0	0	0	0
sp|O60493|SNX3_HUMAN	O60493	SNX3_HUMAN	SNX3	162	Homo sapiens	1:Experimental evidence at protein level	Sorting nexin-3	1	0.999	9	9	9	0	0	0	0	0	0	0	1	0	2	1	1	0	0	4	0	0	0	0	0	0	0	1	0	2	1	1	0	0	4	0	0	0	0	0	0	0
sp|O60502|OGA_HUMAN	O60502	OGA_HUMAN	OGA	916	Homo sapiens	1:Experimental evidence at protein level	Protein O-GlcNAcase	1	0.999	10	10	10	1	1	3	0	0	0	0	0	0	0	0	0	0	1	4	1	1	3	0	0	0	0	0	0	0	0	0	0	1	4	1	1	3	0	0	0	0
sp|O60506|HNRPQ_HUMAN	O60506	HNRPQ_HUMAN	SYNCRIP	623	Homo sapiens	1:Experimental evidence at protein level	Heterogeneous nuclear ribonucleoprotein Q	1	0.999	361	310	361	15	25	14	17	22	20	22	26	20	32	38	32	27	19	32	12	22	10	15	19	17	20	22	15	27	32	30	24	16	29	15	25	14	17	22	20	22
sp|O60547|GMDS_HUMAN	O60547	GMDS_HUMAN	GMDS	372	Homo sapiens	1:Experimental evidence at protein level	GDP-mannose 4,6 dehydratase	1	0.999	3	3	3	0	0	0	0	0	0	0	0	0	0	0	0	0	0	3	0	0	0	0	0	0	0	0	0	0	0	0	0	0	3	0	0	0	0	0	0	0
sp|O60568|PLOD3_HUMAN	O60568	PLOD3_HUMAN	PLOD3	738	Homo sapiens	1:Experimental evidence at protein level	Multifunctional procollagen lysine hydroxylase and glycosyltransferase LH3	1	0.999	6	6	6	2	0	0	0	1	0	0	0	0	0	0	1	0	1	1	2	0	0	0	1	0	0	0	0	0	0	1	0	1	1	2	0	0	0	1	0	0
sp|O60573|IF4E2_HUMAN	O60573	IF4E2_HUMAN	EIF4E2	245	Homo sapiens	1:Experimental evidence at protein level	Eukaryotic translation initiation factor 4E type 2	1	0.999	15	15	15	1	5	3	0	0	0	0	0	0	1	1	0	1	2	1	1	5	3	0	0	0	0	0	0	1	1	0	1	2	1	1	5	3	0	0	0	0
sp|O60610|DIAP1_HUMAN	O60610	DIAP1_HUMAN	DIAPH1	1272	Homo sapiens	1:Experimental evidence at protein level	Protein diaphanous homolog 1	1	0.999	12	12	12	0	0	0	0	0	0	0	0	0	0	0	0	1	0	11	0	0	0	0	0	0	0	0	0	0	0	0	1	0	11	0	0	0	0	0	0	0
sp|O60613|SEP15_HUMAN	O60613	SEP15_HUMAN	SELENOF	165	Homo sapiens	1:Experimental evidence at protein level	Selenoprotein F	0.9017	0.999	11	11	11	4	0	1	0	0	0	0	1	0	1	1	0	0	2	1	4	0	1	0	0	0	0	1	0	1	1	0	0	2	1	4	0	1	0	0	0	0
sp|O60684|IMA7_HUMAN	O60684	IMA7_HUMAN	KPNA6	536	Homo sapiens	1:Experimental evidence at protein level	Importin subunit alpha-7	1	0.999	79	21	79	6	5	5	3	4	4	6	4	4	5	8	7	5	6	7	1	1	1	1	2	1	1	0	0	3	3	3	1	2	1	6	5	5	3	4	4	6
sp|O60701|UGDH_HUMAN	O60701	UGDH_HUMAN	UGDH	494	Homo sapiens	1:Experimental evidence at protein level	UDP-glucose 6-dehydrogenase	1	0.999	6	6	6	2	0	0	0	0	0	0	0	0	1	1	0	0	1	1	2	0	0	0	0	0	0	0	0	1	1	0	0	1	1	2	0	0	0	0	0	0
sp|O60716|CTND1_HUMAN	O60716	CTND1_HUMAN	CTNND1	968	Homo sapiens	1:Experimental evidence at protein level	Catenin delta-1	1	0.999	24	24	24	6	1	4	1	0	0	0	0	0	4	0	1	2	1	4	6	1	4	1	0	0	0	0	0	4	0	1	2	1	4	6	1	4	1	0	0	0
sp|O60749|SNX2_HUMAN	O60749	SNX2_HUMAN	SNX2	519	Homo sapiens	1:Experimental evidence at protein level	Sorting nexin-2	1	0.999	16	14	16	1	0	1	0	0	0	0	1	0	1	1	0	0	2	9	1	0	0	0	0	0	0	1	0	1	1	0	0	2	8	1	0	1	0	0	0	0
sp|O60762|DPM1_HUMAN	O60762	DPM1_HUMAN	DPM1	260	Homo sapiens	1:Experimental evidence at protein level	Dolichol-phosphate mannosyltransferase subunit 1	1	0.999	60	60	60	4	3	3	2	4	4	4	3	2	7	5	6	4	4	5	4	3	3	2	4	4	4	3	2	7	5	6	4	4	5	4	3	3	2	4	4	4
sp|O60763|USO1_HUMAN	O60763	USO1_HUMAN	USO1	962	Homo sapiens	1:Experimental evidence at protein level	General vesicular transport factor p115	1	0.999	14	14	14	1	1	0	0	0	0	0	0	0	1	0	1	0	0	10	1	1	0	0	0	0	0	0	0	1	0	1	0	0	10	1	1	0	0	0	0	0
sp|O60783|RT14_HUMAN	O60783	RT14_HUMAN	MRPS14	128	Homo sapiens	1:Experimental evidence at protein level	Small ribosomal subunit protein uS14m	0.9017	0.999	2	2	2	0	0	0	0	0	0	0	0	1	0	0	0	0	0	1	0	0	0	0	0	0	0	0	1	0	0	0	0	0	1	0	0	0	0	0	0	0
sp|O60784|TOM1_HUMAN	O60784	TOM1_HUMAN	TOM1	492	Homo sapiens	1:Experimental evidence at protein level	Target of Myb1 membrane trafficking protein	1	0.999	3	3	3	0	0	0	0	0	0	0	0	0	1	0	0	0	1	1	0	0	0	0	0	0	0	0	0	1	0	0	0	1	1	0	0	0	0	0	0	0
sp|O60814|H2B1K_HUMAN	O60814	H2B1K_HUMAN	H2BC12	126	Homo sapiens	1:Experimental evidence at protein level	Histone H2B type 1-K	1	0.999	40	0	323	1	2	1	2	2	4	2	3	3	4	5	5	2	2	2	0	0	0	0	0	0	0	0	0	0	0	0	0	0	0	17	21	18	26	22	26	17
sp|O60826|CCD22_HUMAN	O60826	CCD22_HUMAN	CCDC22	627	Homo sapiens	1:Experimental evidence at protein level	Coiled-coil domain-containing protein 22	1	0.999	3	3	3	0	2	0	0	0	0	0	0	0	0	0	0	0	0	1	0	2	0	0	0	0	0	0	0	0	0	0	0	0	1	0	2	0	0	0	0	0
sp|O60831|PRAF2_HUMAN	O60831	PRAF2_HUMAN	PRAF2	178	Homo sapiens	1:Experimental evidence at protein level	PRA1 family protein 2	0.9017	0.999	9	9	9	0	0	0	0	0	0	0	0	0	2	2	1	0	0	4	0	0	0	0	0	0	0	0	0	2	2	1	0	0	4	0	0	0	0	0	0	0
sp|O60832|DKC1_HUMAN	O60832	DKC1_HUMAN	DKC1	514	Homo sapiens	1:Experimental evidence at protein level	H/ACA ribonucleoprotein complex subunit DKC1	1	0.999	37	37	37	0	1	0	1	0	1	7	3	3	5	5	5	1	2	3	0	1	0	1	0	1	7	3	3	5	5	5	1	2	3	0	1	0	1	0	1	7
sp|O60841|IF2P_HUMAN	O60841	IF2P_HUMAN	EIF5B	1220	Homo sapiens	1:Experimental evidence at protein level	Eukaryotic translation initiation factor 5B	1	0.999	43	43	43	5	7	13	0	1	0	0	0	0	0	2	1	3	4	7	5	7	13	0	1	0	0	0	0	0	2	1	3	4	7	5	7	13	0	1	0	0
sp|O60869|EDF1_HUMAN	O60869	EDF1_HUMAN	EDF1	148	Homo sapiens	1:Experimental evidence at protein level	Endothelial differentiation-related factor 1	1	0.999	33	33	33	1	0	0	2	0	3	3	6	3	3	2	4	2	1	3	1	0	0	2	0	3	3	6	3	3	2	4	2	1	3	1	0	0	2	0	3	3
sp|O60884|DNJA2_HUMAN	O60884	DNJA2_HUMAN	DNAJA2	412	Homo sapiens	1:Experimental evidence at protein level	DnaJ homolog subfamily A member 2	1	0.999	70	70	70	5	3	4	5	3	2	2	7	5	5	7	5	5	5	7	5	3	4	5	3	2	2	7	5	5	7	5	5	5	7	5	3	4	5	3	2	2
sp|O60885|BRD4_HUMAN	O60885	BRD4_HUMAN	BRD4	1362	Homo sapiens	1:Experimental evidence at protein level	Bromodomain-containing protein 4	1	0.999	2	2	2	0	0	0	0	0	1	0	0	0	0	0	0	0	0	1	0	0	0	0	0	1	0	0	0	0	0	0	0	0	1	0	0	0	0	0	1	0
sp|O60907|TBL1X_HUMAN	O60907	TBL1X_HUMAN	TBL1X	577	Homo sapiens	1:Experimental evidence at protein level	F-box-like/WD repeat-containing protein TBL1X	0.9989	0.999	18	17	55	0	0	0	1	2	1	0	0	0	0	4	1	5	3	1	0	0	0	1	2	1	0	0	0	0	4	1	4	3	1	1	0	2	5	5	2	1
sp|O60925|PFD1_HUMAN	O60925	PFD1_HUMAN	PFDN1	122	Homo sapiens	1:Experimental evidence at protein level	Prefoldin subunit 1	1	0.999	20	20	20	2	1	2	0	0	0	3	1	0	2	1	1	3	1	3	2	1	2	0	0	0	3	1	0	2	1	1	3	1	3	2	1	2	0	0	0	3
sp|O60934|NBN_HUMAN	O60934	NBN_HUMAN	NBN	754	Homo sapiens	1:Experimental evidence at protein level	Nibrin	1	0.999	8	8	8	1	1	0	1	0	0	1	0	0	0	2	2	0	0	0	1	1	0	1	0	0	1	0	0	0	2	2	0	0	0	1	1	0	1	0	0	1
sp|O60942|MCE1_HUMAN	O60942	MCE1_HUMAN	RNGTT	597	Homo sapiens	1:Experimental evidence at protein level	mRNA-capping enzyme	1	0.999	3	3	3	0	0	0	0	0	0	0	0	0	0	0	0	0	0	3	0	0	0	0	0	0	0	0	0	0	0	0	0	0	3	0	0	0	0	0	0	0
sp|O75083|WDR1_HUMAN	O75083	WDR1_HUMAN	WDR1	606	Homo sapiens	1:Experimental evidence at protein level	WD repeat-containing protein 1	1	0.999	290	290	290	20	19	7	14	14	18	23	16	28	24	27	33	8	9	30	20	19	7	14	14	18	23	16	28	24	27	33	8	9	30	20	19	7	14	14	18	23
sp|O75122|CLAP2_HUMAN	O75122	CLAP2_HUMAN	CLASP2	1294	Homo sapiens	1:Experimental evidence at protein level	CLIP-associating protein 2	0.9935	0.999	3	1	3	0	0	0	0	0	0	0	0	0	0	0	0	0	0	3	0	0	0	0	0	0	0	0	0	0	0	0	0	0	1	0	0	0	0	0	0	0
sp|O75131|CPNE3_HUMAN	O75131	CPNE3_HUMAN	CPNE3	537	Homo sapiens	1:Experimental evidence at protein level	Copine-3	1	0.999	82	54	82	7	0	2	0	3	2	9	12	4	4	11	8	1	2	17	5	0	0	0	0	0	5	9	3	3	8	7	0	0	14	7	0	2	0	3	2	9
sp|O75143|ATG13_HUMAN	O75143	ATG13_HUMAN	ATG13	517	Homo sapiens	1:Experimental evidence at protein level	Autophagy-related protein 13	0.8178	0.989	1	1	1	1	0	0	0	0	0	0	0	0	0	0	0	0	0	0	1	0	0	0	0	0	0	0	0	0	0	0	0	0	0	1	0	0	0	0	0	0
sp|O75150|BRE1B_HUMAN	O75150	BRE1B_HUMAN	RNF40	1001	Homo sapiens	1:Experimental evidence at protein level	E3 ubiquitin-protein ligase BRE1B	1	0.999	8	8	12	0	0	0	0	0	0	0	1	0	0	1	2	0	3	1	0	0	0	0	0	0	0	1	0	0	1	2	0	3	1	0	0	0	0	0	0	0
sp|O75153|CLU_HUMAN	O75153	CLU_HUMAN	CLUH	1309	Homo sapiens	1:Experimental evidence at protein level	Clustered mitochondria protein homolog	1	0.999	11	11	11	0	1	1	0	0	0	0	0	0	2	1	0	1	1	4	0	1	1	0	0	0	0	0	0	2	1	0	1	1	4	0	1	1	0	0	0	0
sp|O75175|CNOT3_HUMAN	O75175	CNOT3_HUMAN	CNOT3	753	Homo sapiens	1:Experimental evidence at protein level	CCR4-NOT transcription complex subunit 3	1	0.999	8	8	8	1	0	1	0	0	0	0	0	0	0	0	0	2	2	2	1	0	1	0	0	0	0	0	0	0	0	0	2	2	2	1	0	1	0	0	0	0
sp|O75179|ANR17_HUMAN	O75179	ANR17_HUMAN	ANKRD17	2603	Homo sapiens	1:Experimental evidence at protein level	Ankyrin repeat domain-containing protein 17	1	0.999	7	7	14	0	2	0	0	0	0	0	0	0	0	0	0	1	1	3	0	2	0	0	0	0	0	0	0	0	0	0	1	1	3	2	2	0	1	0	0	0
sp|O75190|DNJB6_HUMAN	O75190	DNJB6_HUMAN	DNAJB6	326	Homo sapiens	1:Experimental evidence at protein level	DnaJ homolog subfamily B member 6	0.9759	0.9989	4	0	4	0	2	0	0	0	0	0	0	0	0	0	0	1	1	0	0	0	0	0	0	0	0	0	0	0	0	0	0	0	0	0	2	0	0	0	0	0
sp|O75223|GGCT_HUMAN	O75223	GGCT_HUMAN	GGCT	188	Homo sapiens	1:Experimental evidence at protein level	Gamma-glutamylcyclotransferase	1	0.999	48	48	48	4	0	1	1	0	7	9	4	1	1	3	7	1	1	8	4	0	1	1	0	7	9	4	1	1	3	7	1	1	8	4	0	1	1	0	7	9
sp|O75251|NDUS7_HUMAN	O75251	NDUS7_HUMAN	NDUFS7	213	Homo sapiens	1:Experimental evidence at protein level	NADH dehydrogenase [ubiquinone] iron-sulfur protein 7, mitochondrial	0.9004	0.999	11	11	11	1	1	0	0	1	0	0	0	0	1	2	1	2	1	1	1	1	0	0	1	0	0	0	0	1	2	1	2	1	1	1	1	0	0	1	0	0
sp|O75306|NDUS2_HUMAN	O75306	NDUS2_HUMAN	NDUFS2	463	Homo sapiens	1:Experimental evidence at protein level	NADH dehydrogenase [ubiquinone] iron-sulfur protein 2, mitochondrial	1	0.999	49	49	49	3	2	1	3	5	0	0	3	1	5	4	7	1	5	9	3	2	1	3	5	0	0	3	1	5	4	7	1	5	9	3	2	1	3	5	0	0
sp|O75340|PDCD6_HUMAN	O75340	PDCD6_HUMAN	PDCD6	191	Homo sapiens	1:Experimental evidence at protein level	Programmed cell death protein 6	1	0.999	28	28	28	1	0	0	2	1	1	2	1	1	4	6	3	0	3	3	1	0	0	2	1	1	2	1	1	4	6	3	0	3	3	1	0	0	2	1	1	2
sp|O75347|TBCA_HUMAN	O75347	TBCA_HUMAN	TBCA	108	Homo sapiens	1:Experimental evidence at protein level	Tubulin-specific chaperone A	1	0.999	38	38	38	2	0	2	0	0	0	4	5	5	3	3	6	0	2	6	2	0	2	0	0	0	4	5	5	3	3	6	0	2	6	2	0	2	0	0	0	4
sp|O75348|VATG1_HUMAN	O75348	VATG1_HUMAN	ATP6V1G1	118	Homo sapiens	1:Experimental evidence at protein level	V-type proton ATPase subunit G 1	1	0.999	38	14	38	3	1	3	0	0	4	5	1	0	2	4	4	3	1	7	1	0	0	0	0	2	2	0	0	1	1	1	1	0	5	3	1	3	0	0	4	5
sp|O75351|VPS4B_HUMAN	O75351	VPS4B_HUMAN	VPS4B	444	Homo sapiens	1:Experimental evidence at protein level	Vacuolar protein sorting-associated protein 4B	0.9902	0.999	20	1	20	0	2	1	2	1	2	0	0	0	2	2	3	2	1	2	0	0	0	0	0	0	0	0	0	0	0	0	0	0	1	0	2	1	2	1	2	0
sp|O75352|MPU1_HUMAN	O75352	MPU1_HUMAN	MPDU1	247	Homo sapiens	1:Experimental evidence at protein level	Mannose-P-dolichol utilization defect 1 protein	1	0.999	10	10	10	0	0	0	0	1	0	0	0	0	1	0	0	0	4	4	0	0	0	0	1	0	0	0	0	1	0	0	0	4	4	0	0	0	0	1	0	0
sp|O75367|H2AY_HUMAN	O75367	H2AY_HUMAN	MACROH2A1	369	Homo sapiens	1:Experimental evidence at protein level	Core histone macro-H2A.1	1	0.999	257	219	257	14	15	14	26	24	16	7	10	7	26	31	22	15	15	15	11	13	10	23	21	14	5	9	5	23	27	20	13	12	13	14	15	14	26	24	16	7
sp|O75369|FLNB_HUMAN	O75369	FLNB_HUMAN	FLNB	2602	Homo sapiens	1:Experimental evidence at protein level	Filamin-B	1	0.999	154	154	216	10	11	9	1	7	6	9	10	5	15	11	11	10	14	25	10	11	9	1	7	6	9	10	5	15	11	11	10	14	25	15	19	14	3	10	8	13
sp|O75376|NCOR1_HUMAN	O75376	NCOR1_HUMAN	NCOR1	2440	Homo sapiens	1:Experimental evidence at protein level	Nuclear receptor corepressor 1	1	0.999	12	9	12	0	0	0	0	1	1	0	0	0	1	1	1	5	2	0	0	0	0	0	1	1	0	0	0	1	1	1	4	0	0	0	0	0	0	1	1	0
sp|O75380|NDUS6_HUMAN	O75380	NDUS6_HUMAN	NDUFS6	124	Homo sapiens	1:Experimental evidence at protein level	NADH dehydrogenase [ubiquinone] iron-sulfur protein 6, mitochondrial	0.9999	0.999	2	2	2	0	0	0	0	0	0	0	0	0	0	0	0	0	0	2	0	0	0	0	0	0	0	0	0	0	0	0	0	0	2	0	0	0	0	0	0	0
sp|O75381|PEX14_HUMAN	O75381	PEX14_HUMAN	PEX14	377	Homo sapiens	1:Experimental evidence at protein level	Peroxisomal membrane protein PEX14	1	0.999	11	11	11	1	3	3	0	0	0	0	0	0	0	0	0	0	1	3	1	3	3	0	0	0	0	0	0	0	0	0	0	1	3	1	3	3	0	0	0	0
sp|O75390|CISY_HUMAN	O75390	CISY_HUMAN	CS	466	Homo sapiens	1:Experimental evidence at protein level	Citrate synthase, mitochondrial	1	0.999	121	121	121	7	4	8	3	9	4	12	10	6	7	8	15	6	5	17	7	4	8	3	9	4	12	10	6	7	8	15	6	5	17	7	4	8	3	9	4	12
sp|O75394|RM33_HUMAN	O75394	RM33_HUMAN	MRPL33	65	Homo sapiens	1:Experimental evidence at protein level	Large ribosomal subunit protein bL33m	1	0.999	21	21	21	2	3	1	1	1	1	2	0	0	3	2	1	2	1	1	2	3	1	1	1	1	2	0	0	3	2	1	2	1	1	2	3	1	1	1	1	2
sp|O75396|SC22B_HUMAN	O75396	SC22B_HUMAN	SEC22B	215	Homo sapiens	1:Experimental evidence at protein level	Vesicle-trafficking protein SEC22b	1	0.999	49	49	49	4	3	2	1	2	0	1	4	0	5	7	6	0	3	11	4	3	2	1	2	0	1	4	0	5	7	6	0	3	11	4	3	2	1	2	0	1
sp|O75400|PR40A_HUMAN	O75400	PR40A_HUMAN	PRPF40A	957	Homo sapiens	1:Experimental evidence at protein level	Pre-mRNA-processing factor 40 homolog A	1	0.999	62	62	62	7	3	5	1	5	1	2	3	3	4	4	6	6	6	6	7	3	5	1	5	1	2	3	3	4	4	6	6	6	6	7	3	5	1	5	1	2
sp|O75431|MTX2_HUMAN	O75431	MTX2_HUMAN	MTX2	263	Homo sapiens	1:Experimental evidence at protein level	Metaxin-2	1	0.999	13	13	13	0	1	0	0	0	1	1	0	0	1	2	1	1	1	4	0	1	0	0	0	1	1	0	0	1	2	1	1	1	4	0	1	0	0	0	1	1
sp|O75436|VP26A_HUMAN	O75436	VP26A_HUMAN	VPS26A	327	Homo sapiens	1:Experimental evidence at protein level	Vacuolar protein sorting-associated protein 26A	0.9017	0.999	5	5	5	0	0	0	0	0	0	1	1	0	1	0	1	0	0	1	0	0	0	0	0	0	1	1	0	1	0	1	0	0	1	0	0	0	0	0	0	1
sp|O75439|MPPB_HUMAN	O75439	MPPB_HUMAN	PMPCB	489	Homo sapiens	1:Experimental evidence at protein level	Mitochondrial-processing peptidase subunit beta	1	0.999	61	61	61	3	2	4	2	5	1	5	6	5	7	3	7	0	1	10	3	2	4	2	5	1	5	6	5	7	3	7	0	1	10	3	2	4	2	5	1	5
sp|O75448|MED24_HUMAN	O75448	MED24_HUMAN	MED24	989	Homo sapiens	1:Experimental evidence at protein level	Mediator of RNA polymerase II transcription subunit 24	1	0.999	10	10	10	0	0	0	1	0	0	0	0	0	0	1	0	4	1	3	0	0	0	1	0	0	0	0	0	0	1	0	4	1	3	0	0	0	1	0	0	0
sp|O75475|PSIP1_HUMAN	O75475	PSIP1_HUMAN	PSIP1	530	Homo sapiens	1:Experimental evidence at protein level	PC4 and SFRS1-interacting protein	1	0.999	89	79	89	1	1	2	2	2	4	7	9	7	13	14	11	4	5	7	1	1	2	2	2	4	6	6	7	11	14	10	3	5	5	1	1	2	2	2	4	7
sp|O75477|ERLN1_HUMAN	O75477	ERLN1_HUMAN	ERLIN1	348	Homo sapiens	1:Experimental evidence at protein level	Erlin-1	0.9979	0.999	4	4	14	0	1	0	0	0	0	0	0	0	0	1	1	0	0	1	0	1	0	0	0	0	0	0	0	0	1	1	0	0	1	0	2	1	0	0	0	0
sp|O75487|GPC4_HUMAN	O75487	GPC4_HUMAN	GPC4	556	Homo sapiens	1:Experimental evidence at protein level	Glypican-4	1	0.999	30	30	30	0	0	2	0	0	0	3	3	6	2	5	3	4	2	0	0	0	2	0	0	0	3	3	6	2	5	3	4	2	0	0	0	2	0	0	0	3
sp|O75489|NDUS3_HUMAN	O75489	NDUS3_HUMAN	NDUFS3	264	Homo sapiens	1:Experimental evidence at protein level	NADH dehydrogenase [ubiquinone] iron-sulfur protein 3, mitochondrial	1	0.999	51	51	51	1	1	0	0	6	1	1	3	1	6	3	8	0	7	13	1	1	0	0	6	1	1	3	1	6	3	8	0	7	13	1	1	0	0	6	1	1
sp|O75494|SRS10_HUMAN	O75494	SRS10_HUMAN	SRSF10	262	Homo sapiens	1:Experimental evidence at protein level	Serine/arginine-rich splicing factor 10	1	0.999	75	54	75	4	6	4	4	5	2	5	4	5	10	10	6	4	4	2	4	5	4	3	5	1	4	3	3	6	4	3	4	3	2	4	6	4	4	5	2	5
sp|O75521|ECI2_HUMAN	O75521	ECI2_HUMAN	ECI2	394	Homo sapiens	1:Experimental evidence at protein level	Enoyl-CoA delta isomerase 2	1	0.999	69	69	69	3	5	2	6	3	3	8	6	4	4	7	5	4	5	4	3	5	2	6	3	3	8	6	4	4	7	5	4	5	4	3	5	2	6	3	3	8
sp|O75528|TADA3_HUMAN	O75528	TADA3_HUMAN	TADA3	432	Homo sapiens	1:Experimental evidence at protein level	Transcriptional adapter 3	1	0.999	5	5	5	0	0	0	0	0	0	0	0	0	0	1	0	0	1	3	0	0	0	0	0	0	0	0	0	0	1	0	0	1	3	0	0	0	0	0	0	0
sp|O75529|TAF5L_HUMAN	O75529	TAF5L_HUMAN	TAF5L	589	Homo sapiens	1:Experimental evidence at protein level	TAF5-like RNA polymerase II p300/CBP-associated factor-associated factor 65 kDa subunit 5L	0.8804	0.9988	1	1	1	0	0	0	0	0	0	0	0	0	0	1	0	0	0	0	0	0	0	0	0	0	0	0	0	0	1	0	0	0	0	0	0	0	0	0	0	0
sp|O75531|BAF_HUMAN	O75531	BAF_HUMAN	BANF1	89	Homo sapiens	1:Experimental evidence at protein level	Barrier-to-autointegration factor	1	0.999	215	215	215	12	19	16	14	8	16	9	17	15	10	17	11	21	12	18	12	19	16	14	8	16	9	17	15	10	17	11	21	12	18	12	19	16	14	8	16	9
sp|O75533|SF3B1_HUMAN	O75533	SF3B1_HUMAN	SF3B1	1304	Homo sapiens	1:Experimental evidence at protein level	Splicing factor 3B subunit 1	1	0.999	254	254	254	7	17	11	13	9	7	7	14	8	21	26	23	22	29	40	7	17	11	13	9	7	7	14	8	21	26	23	22	29	40	7	17	11	13	9	7	7
sp|O75534|CSDE1_HUMAN	O75534	CSDE1_HUMAN	CSDE1	798	Homo sapiens	1:Experimental evidence at protein level	Cold shock domain-containing protein E1	1	0.999	41	41	41	3	6	3	0	0	0	2	2	1	4	4	2	2	2	10	3	6	3	0	0	0	2	2	1	4	4	2	2	2	10	3	6	3	0	0	0	2
sp|O75569|PRKRA_HUMAN	O75569	PRKRA_HUMAN	PRKRA	313	Homo sapiens	1:Experimental evidence at protein level	Interferon-inducible double-stranded RNA-dependent protein kinase activator A	0.6896	0.9959	2	2	2	0	0	0	0	1	0	0	0	0	0	0	0	0	1	0	0	0	0	0	1	0	0	0	0	0	0	0	0	1	0	0	0	0	0	1	0	0
sp|O75607|NPM3_HUMAN	O75607	NPM3_HUMAN	NPM3	178	Homo sapiens	1:Experimental evidence at protein level	Nucleoplasmin-3	1	0.999	28	28	28	1	1	1	3	1	1	1	2	2	3	3	3	1	1	4	1	1	1	3	1	1	1	2	2	3	3	3	1	1	4	1	1	1	3	1	1	1
sp|O75616|ERAL1_HUMAN	O75616	ERAL1_HUMAN	ERAL1	437	Homo sapiens	1:Experimental evidence at protein level	GTPase Era, mitochondrial	0.9936	0.999	1	1	1	0	0	0	0	0	0	0	0	0	0	0	0	0	1	0	0	0	0	0	0	0	0	0	0	0	0	0	0	1	0	0	0	0	0	0	0	0
sp|O75643|U520_HUMAN	O75643	U520_HUMAN	SNRNP200	2136	Homo sapiens	1:Experimental evidence at protein level	U5 small nuclear ribonucleoprotein 200 kDa helicase	1	0.999	360	360	360	22	15	17	18	11	20	22	24	15	36	41	43	23	24	29	22	15	17	18	11	20	22	24	15	36	41	43	23	24	29	22	15	17	18	11	20	22
sp|O75663|TIPRL_HUMAN	O75663	TIPRL_HUMAN	TIPRL	272	Homo sapiens	1:Experimental evidence at protein level	TIP41-like protein	1	0.999	39	39	39	4	5	2	0	0	0	1	0	0	0	4	1	7	5	10	4	5	2	0	0	0	1	0	0	0	4	1	7	5	10	4	5	2	0	0	0	1
sp|O75694|NU155_HUMAN	O75694	NU155_HUMAN	NUP155	1391	Homo sapiens	1:Experimental evidence at protein level	Nuclear pore complex protein Nup155	1	0.999	15	15	15	0	3	1	0	0	0	1	0	0	1	1	2	0	2	4	0	3	1	0	0	0	1	0	0	1	1	2	0	2	4	0	3	1	0	0	0	1
sp|O75717|WDHD1_HUMAN	O75717	WDHD1_HUMAN	WDHD1	1129	Homo sapiens	1:Experimental evidence at protein level	WD repeat and HMG-box DNA-binding protein 1	0.9999	0.999	2	2	2	0	0	0	0	0	0	0	0	0	0	0	0	0	1	1	0	0	0	0	0	0	0	0	0	0	0	0	0	1	1	0	0	0	0	0	0	0
sp|O75718|CRTAP_HUMAN	O75718	CRTAP_HUMAN	CRTAP	401	Homo sapiens	1:Experimental evidence at protein level	Cartilage-associated protein	0.8688	0.9986	2	2	2	0	0	0	0	0	0	0	0	0	0	0	0	0	0	2	0	0	0	0	0	0	0	0	0	0	0	0	0	0	2	0	0	0	0	0	0	0
sp|O75746|S2512_HUMAN	O75746	S2512_HUMAN	SLC25A12	678	Homo sapiens	1:Experimental evidence at protein level	Electrogenic aspartate/glutamate antiporter SLC25A12, mitochondrial	1	0.999	1	1	48	0	0	0	0	0	0	0	0	0	1	0	0	0	0	0	0	0	0	0	0	0	0	0	0	1	0	0	0	0	0	1	5	6	4	1	0	2
sp|O75781|PALM_HUMAN	O75781	PALM_HUMAN	PALM	387	Homo sapiens	1:Experimental evidence at protein level	Paralemmin-1	1	0.999	1	1	1	0	0	0	0	0	0	0	0	0	1	0	0	0	0	0	0	0	0	0	0	0	0	0	0	1	0	0	0	0	0	0	0	0	0	0	0	0
sp|O75787|RENR_HUMAN	O75787	RENR_HUMAN	ATP6AP2	350	Homo sapiens	1:Experimental evidence at protein level	Renin receptor	0.7784	0.9974	1	1	1	0	0	0	0	0	0	0	1	0	0	0	0	0	0	0	0	0	0	0	0	0	0	1	0	0	0	0	0	0	0	0	0	0	0	0	0	0
sp|O75821|EIF3G_HUMAN	O75821	EIF3G_HUMAN	EIF3G	320	Homo sapiens	1:Experimental evidence at protein level	Eukaryotic translation initiation factor 3 subunit G	1	0.999	180	180	180	9	11	15	11	13	10	11	7	9	15	13	10	21	10	15	9	11	15	11	13	10	11	7	9	15	13	10	21	10	15	9	11	15	11	13	10	11
sp|O75822|EIF3J_HUMAN	O75822	EIF3J_HUMAN	EIF3J	258	Homo sapiens	1:Experimental evidence at protein level	Eukaryotic translation initiation factor 3 subunit J	1	0.999	21	21	21	0	1	0	0	0	0	1	1	0	1	3	2	0	2	10	0	1	0	0	0	0	1	1	0	1	3	2	0	2	10	0	1	0	0	0	0	1
sp|O75828|CBR3_HUMAN	O75828	CBR3_HUMAN	CBR3	277	Homo sapiens	1:Experimental evidence at protein level	Carbonyl reductase [NADPH] 3	1	0.999	2	2	29	0	0	0	0	0	0	0	0	0	0	0	0	0	0	2	0	0	0	0	0	0	0	0	0	0	0	0	0	0	2	0	1	1	0	1	1	3
sp|O75844|FACE1_HUMAN	O75844	FACE1_HUMAN	ZMPSTE24	475	Homo sapiens	1:Experimental evidence at protein level	CAAX prenyl protease 1 homolog	1	0.999	10	10	10	0	0	0	0	0	0	0	0	0	0	1	0	0	1	8	0	0	0	0	0	0	0	0	0	0	1	0	0	1	8	0	0	0	0	0	0	0
sp|O75874|IDHC_HUMAN	O75874	IDHC_HUMAN	IDH1	414	Homo sapiens	1:Experimental evidence at protein level	Isocitrate dehydrogenase [NADP] cytoplasmic	1	0.999	15	15	15	2	0	1	0	0	0	0	0	0	2	0	3	0	0	7	2	0	1	0	0	0	0	0	0	2	0	3	0	0	7	2	0	1	0	0	0	0
sp|O75915|PRAF3_HUMAN	O75915	PRAF3_HUMAN	ARL6IP5	188	Homo sapiens	1:Experimental evidence at protein level	PRA1 family protein 3	0.9017	0.999	2	2	2	0	0	0	0	0	0	0	0	0	0	0	0	0	0	2	0	0	0	0	0	0	0	0	0	0	0	0	0	0	2	0	0	0	0	0	0	0
sp|O75925|PIAS1_HUMAN	O75925	PIAS1_HUMAN	PIAS1	651	Homo sapiens	1:Experimental evidence at protein level	E3 SUMO-protein ligase PIAS1	1	0.999	12	6	12	0	0	0	1	0	0	0	1	0	0	0	0	4	3	3	0	0	0	0	0	0	0	0	0	0	0	0	3	2	1	0	0	0	1	0	0	0
sp|O75934|SPF27_HUMAN	O75934	SPF27_HUMAN	BCAS2	225	Homo sapiens	1:Experimental evidence at protein level	Pre-mRNA-splicing factor SPF27	1	0.999	26	26	26	2	3	1	0	1	2	1	2	0	2	3	3	2	2	2	2	3	1	0	1	2	1	2	0	2	3	3	2	2	2	2	3	1	0	1	2	1
sp|O75937|DNJC8_HUMAN	O75937	DNJC8_HUMAN	DNAJC8	253	Homo sapiens	1:Experimental evidence at protein level	DnaJ homolog subfamily C member 8	1	0.999	29	29	29	0	0	0	0	0	0	3	3	2	3	2	8	1	3	4	0	0	0	0	0	0	3	3	2	3	2	8	1	3	4	0	0	0	0	0	0	3
sp|O75940|SPF30_HUMAN	O75940	SPF30_HUMAN	SMNDC1	238	Homo sapiens	1:Experimental evidence at protein level	Survival of motor neuron-related-splicing factor 30	0.9014	0.999	8	8	8	0	0	0	0	0	1	0	1	0	1	1	0	0	1	3	0	0	0	0	0	1	0	1	0	1	1	0	0	1	3	0	0	0	0	0	1	0
sp|O75947|ATP5H_HUMAN	O75947	ATP5H_HUMAN	ATP5PD	161	Homo sapiens	1:Experimental evidence at protein level	ATP synthase subunit d, mitochondrial	1	0.999	124	124	124	8	8	1	6	9	5	4	12	3	12	7	11	6	15	17	8	8	1	6	9	5	4	12	3	12	7	11	6	15	17	8	8	1	6	9	5	4
sp|O75955|FLOT1_HUMAN	O75955	FLOT1_HUMAN	FLOT1	427	Homo sapiens	1:Experimental evidence at protein level	Flotillin-1	1	0.999	24	24	24	0	0	1	1	0	1	1	2	1	0	4	1	0	0	12	0	0	1	1	0	1	1	2	1	0	4	1	0	0	12	0	0	1	1	0	1	1
sp|O75964|ATP5L_HUMAN	O75964	ATP5L_HUMAN	ATP5MG	103	Homo sapiens	1:Experimental evidence at protein level	ATP synthase subunit g, mitochondrial	1	0.999	42	42	42	2	2	1	1	4	0	3	1	0	3	2	1	2	7	13	2	2	1	1	4	0	3	1	0	3	2	1	2	7	13	2	2	1	1	4	0	3
sp|O75976|CBPD_HUMAN	O75976	CBPD_HUMAN	CPD	1380	Homo sapiens	1:Experimental evidence at protein level	Carboxypeptidase D	0.9017	0.999	1	1	1	0	0	0	0	0	0	0	0	0	0	0	0	0	0	1	0	0	0	0	0	0	0	0	0	0	0	0	0	0	1	0	0	0	0	0	0	0
sp|O76003|GLRX3_HUMAN	O76003	GLRX3_HUMAN	GLRX3	335	Homo sapiens	1:Experimental evidence at protein level	Glutaredoxin-3	1	0.999	45	45	45	0	1	1	0	2	0	1	3	3	6	5	5	0	5	13	0	1	1	0	2	0	1	3	3	6	5	5	0	5	13	0	1	1	0	2	0	1
sp|O76009|KT33A_HUMAN	O76009	KT33A_HUMAN	KRT33A	404	Homo sapiens	2:Experimental evidence at transcript level	Keratin, type I cuticular Ha3-I	0.9809	0.9955	3	0	14	0	0	0	0	0	0	3	0	0	0	0	0	0	0	0	0	0	0	0	0	0	0	0	0	0	0	0	0	0	0	3	0	0	0	0	0	8
sp|O76011|KRT34_HUMAN	O76011	KRT34_HUMAN	KRT34	436	Homo sapiens	1:Experimental evidence at protein level	Keratin, type I cuticular Ha4	0.9792	0.999	4	0	11	0	0	0	0	0	0	4	0	0	0	0	0	0	0	0	0	0	0	0	0	0	0	0	0	0	0	0	0	0	0	3	0	0	0	0	0	5
sp|O76021|RL1D1_HUMAN	O76021	RL1D1_HUMAN	RSL1D1	490	Homo sapiens	1:Experimental evidence at protein level	Ribosomal L1 domain-containing protein 1	1	0.999	145	145	145	6	8	5	14	11	8	10	11	9	13	17	16	4	4	9	6	8	5	14	11	8	10	11	9	13	17	16	4	4	9	6	8	5	14	11	8	10
sp|O76031|CLPX_HUMAN	O76031	CLPX_HUMAN	CLPX	633	Homo sapiens	1:Experimental evidence at protein level	ATP-dependent Clp protease ATP-binding subunit clpX-like, mitochondrial	1	0.999	59	59	59	3	5	2	4	2	0	2	3	2	2	2	2	10	12	8	3	5	2	4	2	0	2	3	2	2	2	2	10	12	8	3	5	2	4	2	0	2
sp|O76071|CIAO1_HUMAN	O76071	CIAO1_HUMAN	CIAO1	339	Homo sapiens	1:Experimental evidence at protein level	Probable cytosolic iron-sulfur protein assembly protein CIAO1	1	0.999	33	33	33	3	2	3	0	2	1	1	6	0	1	3	2	2	3	4	3	2	3	0	2	1	1	6	0	1	3	2	2	3	4	3	2	3	0	2	1	1
sp|O76094|SRP72_HUMAN	O76094	SRP72_HUMAN	SRP72	671	Homo sapiens	1:Experimental evidence at protein level	Signal recognition particle subunit SRP72	1	0.999	44	44	44	0	2	4	1	2	1	1	1	1	1	3	4	4	9	10	0	2	4	1	2	1	1	1	1	1	3	4	4	9	10	0	2	4	1	2	1	1
sp|O77727|K1C15_SHEEP	O77727	K1C15_SHEEP	KRT15	453	Ovis aries	2:Experimental evidence at transcript level	Keratin, type I cytoskeletal 15	1	0.999	43	7	249	6	3	5	2	2	0	7	2	2	2	2	6	2	1	1	0	0	0	0	0	0	3	1	0	0	0	2	1	0	0	27	11	16	18	13	14	34
sp|O94760|DDAH1_HUMAN	O94760	DDAH1_HUMAN	DDAH1	285	Homo sapiens	1:Experimental evidence at protein level	N(G),N(G)-dimethylarginine dimethylaminohydrolase 1	1	0.999	13	13	13	0	0	1	0	0	0	2	2	0	2	0	4	0	0	2	0	0	1	0	0	0	2	2	0	2	0	4	0	0	2	0	0	1	0	0	0	2
sp|O94763|RMP_HUMAN	O94763	RMP_HUMAN	URI1	535	Homo sapiens	1:Experimental evidence at protein level	Unconventional prefoldin RPB5 interactor 1	1	0.999	10	10	10	0	0	0	0	0	0	0	0	0	0	0	0	3	5	2	0	0	0	0	0	0	0	0	0	0	0	0	3	5	2	0	0	0	0	0	0	0
sp|O94776|MTA2_HUMAN	O94776	MTA2_HUMAN	MTA2	668	Homo sapiens	1:Experimental evidence at protein level	Metastasis-associated protein MTA2	1	0.999	284	283	292	12	9	11	23	16	17	0	9	7	16	21	17	45	43	38	12	9	11	23	16	17	0	9	7	16	21	17	44	43	38	14	10	12	23	16	17	0
sp|O94788|AL1A2_HUMAN	O94788	AL1A2_HUMAN	ALDH1A2	518	Homo sapiens	1:Experimental evidence at protein level	Retinal dehydrogenase 2	1	0.999	26	26	26	0	1	1	0	0	0	2	2	0	3	4	4	1	2	6	0	1	1	0	0	0	2	2	0	3	4	4	1	2	6	0	1	1	0	0	0	2
sp|O94813|SLIT2_HUMAN	O94813	SLIT2_HUMAN	SLIT2	1529	Homo sapiens	1:Experimental evidence at protein level	Slit homolog 2 protein	1	0.999	9	9	9	0	0	0	0	0	0	1	0	1	0	2	2	0	0	3	0	0	0	0	0	0	1	0	1	0	2	2	0	0	3	0	0	0	0	0	0	1
sp|O94822|LTN1_HUMAN	O94822	LTN1_HUMAN	LTN1	1766	Homo sapiens	1:Experimental evidence at protein level	E3 ubiquitin-protein ligase listerin	1	0.999	3	3	3	1	0	0	0	0	0	0	0	0	0	0	0	0	0	2	1	0	0	0	0	0	0	0	0	0	0	0	0	0	2	1	0	0	0	0	0	0
sp|O94826|TOM70_HUMAN	O94826	TOM70_HUMAN	TOMM70	608	Homo sapiens	1:Experimental evidence at protein level	Mitochondrial import receptor subunit TOM70	1	0.999	19	19	19	2	0	0	0	1	0	0	0	0	2	0	2	0	4	8	2	0	0	0	1	0	0	0	0	2	0	2	0	4	8	2	0	0	0	1	0	0
sp|O94832|MYO1D_HUMAN	O94832	MYO1D_HUMAN	MYO1D	1006	Homo sapiens	1:Experimental evidence at protein level	Unconventional myosin-Id	1	0.999	225	225	225	7	3	0	11	6	7	32	32	40	19	30	22	2	4	10	7	3	0	11	6	7	32	32	40	19	30	22	2	4	10	7	3	0	11	6	7	32
sp|O94842|TOX4_HUMAN	O94842	TOX4_HUMAN	TOX4	621	Homo sapiens	1:Experimental evidence at protein level	TOX high mobility group box family member 4	1	0.999	33	5	33	3	3	1	0	0	2	2	3	3	3	2	2	3	2	4	0	1	0	0	0	0	0	0	0	1	0	0	2	0	1	3	3	1	0	0	2	2
sp|O94874|UFL1_HUMAN	O94874	UFL1_HUMAN	UFL1	794	Homo sapiens	1:Experimental evidence at protein level	E3 UFM1-protein ligase 1	1	0.999	13	13	13	1	0	0	0	0	0	0	0	0	0	1	0	0	1	10	1	0	0	0	0	0	0	0	0	0	1	0	0	1	10	1	0	0	0	0	0	0
sp|O94888|UBXN7_HUMAN	O94888	UBXN7_HUMAN	UBXN7	489	Homo sapiens	1:Experimental evidence at protein level	UBX domain-containing protein 7	1	0.999	10	10	10	0	2	1	0	0	0	1	1	0	0	0	0	1	3	1	0	2	1	0	0	0	1	1	0	0	0	0	1	3	1	0	2	1	0	0	0	1
sp|O94901|SUN1_HUMAN	O94901	SUN1_HUMAN	SUN1	785	Homo sapiens	1:Experimental evidence at protein level	SUN domain-containing protein 1	0.8583	0.9985	1	1	1	0	0	0	0	0	0	0	0	0	0	1	0	0	0	0	0	0	0	0	0	0	0	0	0	0	1	0	0	0	0	0	0	0	0	0	0	0
sp|O94903|PLPHP_HUMAN	O94903	PLPHP_HUMAN	PLPBP	275	Homo sapiens	1:Experimental evidence at protein level	Pyridoxal phosphate homeostasis protein	0.9017	0.999	1	1	1	0	0	0	0	0	0	0	0	0	0	0	0	0	0	1	0	0	0	0	0	0	0	0	0	0	0	0	0	0	1	0	0	0	0	0	0	0
sp|O94905|ERLN2_HUMAN	O94905	ERLN2_HUMAN	ERLIN2	339	Homo sapiens	1:Experimental evidence at protein level	Erlin-2	1	0.999	55	45	55	0	3	1	0	2	2	5	6	2	6	2	4	2	3	17	0	2	0	0	2	2	5	5	2	5	2	4	2	1	13	0	3	1	0	2	2	5
sp|O94906|PRP6_HUMAN	O94906	PRP6_HUMAN	PRPF6	941	Homo sapiens	1:Experimental evidence at protein level	Pre-mRNA-processing factor 6	1	0.999	31	31	31	0	1	0	0	0	0	0	2	0	7	5	2	0	2	12	0	1	0	0	0	0	0	2	0	7	5	2	0	2	12	0	1	0	0	0	0	0
sp|O94913|PCF11_HUMAN	O94913	PCF11_HUMAN	PCF11	1555	Homo sapiens	1:Experimental evidence at protein level	Pre-mRNA cleavage complex 2 protein Pcf11	1	0.999	8	8	8	0	1	0	0	0	0	0	0	0	1	0	0	2	1	3	0	1	0	0	0	0	0	0	0	1	0	0	2	1	3	0	1	0	0	0	0	0
sp|O94925|GLSK_HUMAN	O94925	GLSK_HUMAN	GLS	669	Homo sapiens	1:Experimental evidence at protein level	Glutaminase kidney isoform, mitochondrial	1	0.999	30	30	30	0	0	0	0	1	0	0	5	0	4	3	6	0	0	11	0	0	0	0	1	0	0	5	0	4	3	6	0	0	11	0	0	0	0	1	0	0
sp|O94927|HAUS5_HUMAN	O94927	HAUS5_HUMAN	HAUS5	633	Homo sapiens	1:Experimental evidence at protein level	HAUS augmin-like complex subunit 5	1	0.999	10	10	10	1	4	2	0	0	0	0	0	0	0	0	0	1	1	1	1	4	2	0	0	0	0	0	0	0	0	0	1	1	1	1	4	2	0	0	0	0
sp|O94952|FBX21_HUMAN	O94952	FBX21_HUMAN	FBXO21	628	Homo sapiens	2:Experimental evidence at transcript level	F-box only protein 21	1	0.999	12	12	12	0	0	1	4	1	2	0	0	0	0	0	0	0	4	0	0	0	1	4	1	2	0	0	0	0	0	0	0	4	0	0	0	1	4	1	2	0
sp|O94973|AP2A2_HUMAN	O94973	AP2A2_HUMAN	AP2A2	939	Homo sapiens	1:Experimental evidence at protein level	AP-2 complex subunit alpha-2	1	0.999	59	23	59	3	4	2	3	1	6	1	3	2	2	4	2	6	7	13	2	1	0	2	0	2	0	2	0	1	3	0	1	4	5	3	4	2	3	1	6	1
sp|O94979|SC31A_HUMAN	O94979	SC31A_HUMAN	SEC31A	1220	Homo sapiens	1:Experimental evidence at protein level	Protein transport protein Sec31A	1	0.999	31	31	31	1	2	1	0	1	1	1	1	2	2	2	2	2	5	8	1	2	1	0	1	1	1	1	2	2	2	2	2	5	8	1	2	1	0	1	1	1
sp|O94992|HEXI1_HUMAN	O94992	HEXI1_HUMAN	HEXIM1	359	Homo sapiens	1:Experimental evidence at protein level	Protein HEXIM1	1	0.999	26	26	26	1	2	2	1	0	0	0	1	0	2	3	6	1	4	3	1	2	2	1	0	0	0	1	0	2	3	6	1	4	3	1	2	2	1	0	0	0
sp|O95071|UBR5_HUMAN	O95071	UBR5_HUMAN	UBR5	2799	Homo sapiens	1:Experimental evidence at protein level	E3 ubiquitin-protein ligase UBR5	1	0.999	24	24	24	0	1	2	0	0	0	0	0	2	2	2	0	4	5	6	0	1	2	0	0	0	0	0	2	2	2	0	4	5	6	0	1	2	0	0	0	0
sp|O95104|SCAF4_HUMAN	O95104	SCAF4_HUMAN	SCAF4	1147	Homo sapiens	1:Experimental evidence at protein level	SR-related and CTD-associated factor 4	1	0.999	35	20	35	0	1	0	0	0	1	0	0	0	5	6	3	2	7	10	0	1	0	0	0	0	0	0	0	1	3	2	1	6	6	0	1	0	0	0	1	0
sp|O95140|MFN2_HUMAN	O95140	MFN2_HUMAN	MFN2	757	Homo sapiens	1:Experimental evidence at protein level	Mitofusin-2	0.8718	0.9987	1	1	1	0	0	0	0	0	0	0	0	0	0	0	0	0	1	0	0	0	0	0	0	0	0	0	0	0	0	0	0	1	0	0	0	0	0	0	0	0
sp|O95163|ELP1_HUMAN	O95163	ELP1_HUMAN	ELP1	1332	Homo sapiens	1:Experimental evidence at protein level	Elongator complex protein 1	1	0.999	32	32	32	1	4	2	0	0	1	0	0	0	0	0	0	6	7	11	1	4	2	0	0	1	0	0	0	0	0	0	6	7	11	1	4	2	0	0	1	0
sp|O95168|NDUB4_HUMAN	O95168	NDUB4_HUMAN	NDUFB4	129	Homo sapiens	1:Experimental evidence at protein level	NADH dehydrogenase [ubiquinone] 1 beta subcomplex subunit 4	1	0.999	10	10	10	0	0	0	0	0	1	0	1	0	1	0	1	0	1	5	0	0	0	0	0	1	0	1	0	1	0	1	0	1	5	0	0	0	0	0	1	0
sp|O95182|NDUA7_HUMAN	O95182	NDUA7_HUMAN	NDUFA7	113	Homo sapiens	1:Experimental evidence at protein level	NADH dehydrogenase [ubiquinone] 1 alpha subcomplex subunit 7	0.8468	0.9983	1	1	1	0	0	0	0	0	0	0	0	0	0	0	0	0	0	1	0	0	0	0	0	0	0	0	0	0	0	0	0	0	1	0	0	0	0	0	0	0
sp|O95197|RTN3_HUMAN	O95197	RTN3_HUMAN	RTN3	1032	Homo sapiens	1:Experimental evidence at protein level	Reticulon-3	0.9017	0.999	2	2	2	0	0	0	0	0	0	0	0	0	0	0	0	0	0	2	0	0	0	0	0	0	0	0	0	0	0	0	0	0	2	0	0	0	0	0	0	0
sp|O95202|LETM1_HUMAN	O95202	LETM1_HUMAN	LETM1	739	Homo sapiens	1:Experimental evidence at protein level	Mitochondrial proton/calcium exchanger protein	1	0.999	14	14	14	1	0	1	0	0	0	0	0	0	2	0	3	0	0	7	1	0	1	0	0	0	0	0	0	2	0	3	0	0	7	1	0	1	0	0	0	0
sp|O95218|ZRAB2_HUMAN	O95218	ZRAB2_HUMAN	ZRANB2	330	Homo sapiens	1:Experimental evidence at protein level	Zinc finger Ran-binding domain-containing protein 2	1	0.999	11	11	11	0	0	0	0	1	1	0	0	0	1	0	0	3	0	5	0	0	0	0	1	1	0	0	0	1	0	0	3	0	5	0	0	0	0	1	1	0
sp|O95219|SNX4_HUMAN	O95219	SNX4_HUMAN	SNX4	450	Homo sapiens	1:Experimental evidence at protein level	Sorting nexin-4	0.8984	0.999	3	3	3	0	1	0	0	0	0	0	0	0	0	0	0	0	0	2	0	1	0	0	0	0	0	0	0	0	0	0	0	0	2	0	1	0	0	0	0	0
sp|O95232|LC7L3_HUMAN	O95232	LC7L3_HUMAN	LUC7L3	432	Homo sapiens	1:Experimental evidence at protein level	Luc7-like protein 3	1	0.999	19	19	19	1	0	0	3	1	0	0	1	0	2	3	2	1	3	2	1	0	0	3	1	0	0	1	0	2	3	2	1	3	2	1	0	0	3	1	0	0
sp|O95239|KIF4A_HUMAN	O95239	KIF4A_HUMAN	KIF4A	1232	Homo sapiens	1:Experimental evidence at protein level	Chromosome-associated kinesin KIF4A	1	0.999	7	3	7	0	0	0	0	0	0	0	1	0	2	0	1	1	0	2	0	0	0	0	0	0	0	0	0	2	0	0	0	0	1	0	0	0	0	0	0	0
sp|O95249|GOSR1_HUMAN	O95249	GOSR1_HUMAN	GOSR1	250	Homo sapiens	1:Experimental evidence at protein level	Golgi SNAP receptor complex member 1	0.9017	0.999	7	7	7	0	0	0	0	0	0	0	0	0	0	2	2	0	0	3	0	0	0	0	0	0	0	0	0	0	2	2	0	0	3	0	0	0	0	0	0	0
sp|O95251|KAT7_HUMAN	O95251	KAT7_HUMAN	KAT7	611	Homo sapiens	1:Experimental evidence at protein level	Histone acetyltransferase KAT7	0.5683	0.9931	1	1	1	0	0	0	0	0	0	0	0	0	0	1	0	0	0	0	0	0	0	0	0	0	0	0	0	0	1	0	0	0	0	0	0	0	0	0	0	0
sp|O95292|VAPB_HUMAN	O95292	VAPB_HUMAN	VAPB	243	Homo sapiens	1:Experimental evidence at protein level	Vesicle-associated membrane protein-associated protein B/C	1	0.999	10	10	19	1	0	0	0	0	0	1	1	0	0	0	1	0	1	5	1	0	0	0	0	0	1	1	0	0	0	1	0	1	5	2	0	1	0	0	0	1
sp|O95295|SNAPN_HUMAN	O95295	SNAPN_HUMAN	SNAPIN	136	Homo sapiens	1:Experimental evidence at protein level	SNARE-associated protein Snapin	1	0.999	2	2	2	0	0	0	0	0	0	0	0	0	0	0	0	0	0	2	0	0	0	0	0	0	0	0	0	0	0	0	0	0	2	0	0	0	0	0	0	0
sp|O95299|NDUAA_HUMAN	O95299	NDUAA_HUMAN	NDUFA10	355	Homo sapiens	1:Experimental evidence at protein level	NADH dehydrogenase [ubiquinone] 1 alpha subcomplex subunit 10, mitochondrial	1	0.999	5	5	5	0	0	0	0	0	0	0	0	0	0	0	0	0	0	5	0	0	0	0	0	0	0	0	0	0	0	0	0	0	5	0	0	0	0	0	0	0
sp|O95336|6PGL_HUMAN	O95336	6PGL_HUMAN	PGLS	258	Homo sapiens	1:Experimental evidence at protein level	6-phosphogluconolactonase	0.9017	0.999	2	2	2	0	0	0	0	0	0	0	0	0	1	0	0	0	0	1	0	0	0	0	0	0	0	0	0	1	0	0	0	0	1	0	0	0	0	0	0	0
sp|O95347|SMC2_HUMAN	O95347	SMC2_HUMAN	SMC2	1197	Homo sapiens	1:Experimental evidence at protein level	Structural maintenance of chromosomes protein 2	1	0.999	11	11	11	1	0	0	0	0	0	0	0	0	0	1	0	0	1	8	1	0	0	0	0	0	0	0	0	0	1	0	0	1	8	1	0	0	0	0	0	0
sp|O95365|ZBT7A_HUMAN	O95365	ZBT7A_HUMAN	ZBTB7A	584	Homo sapiens	1:Experimental evidence at protein level	Zinc finger and BTB domain-containing protein 7A	1	0.999	14	14	14	0	0	0	2	2	2	0	0	0	0	0	0	3	3	2	0	0	0	2	2	2	0	0	0	0	0	0	3	3	2	0	0	0	2	2	2	0
sp|O95372|LYPA2_HUMAN	O95372	LYPA2_HUMAN	LYPLA2	231	Homo sapiens	1:Experimental evidence at protein level	Acyl-protein thioesterase 2	0.9017	0.999	6	6	6	0	1	1	0	0	0	0	0	0	1	2	1	0	0	0	0	1	1	0	0	0	0	0	0	1	2	1	0	0	0	0	1	1	0	0	0	0
sp|O95373|IPO7_HUMAN	O95373	IPO7_HUMAN	IPO7	1038	Homo sapiens	1:Experimental evidence at protein level	Importin-7	1	0.999	16	14	16	0	1	0	0	0	0	0	0	0	1	3	1	0	0	10	0	1	0	0	0	0	0	0	0	1	3	1	0	0	8	0	1	0	0	0	0	0
sp|O95394|AGM1_HUMAN	O95394	AGM1_HUMAN	PGM3	542	Homo sapiens	1:Experimental evidence at protein level	Phosphoacetylglucosamine mutase	1	0.999	4	4	4	0	0	0	0	0	0	0	0	0	0	0	1	0	0	3	0	0	0	0	0	0	0	0	0	0	0	1	0	0	3	0	0	0	0	0	0	0
sp|O95400|CD2B2_HUMAN	O95400	CD2B2_HUMAN	CD2BP2	341	Homo sapiens	1:Experimental evidence at protein level	CD2 antigen cytoplasmic tail-binding protein 2	1	0.999	5	5	5	0	0	0	0	0	0	0	0	0	1	1	2	0	0	1	0	0	0	0	0	0	0	0	0	1	1	2	0	0	1	0	0	0	0	0	0	0
sp|O95425|SVIL_HUMAN	O95425	SVIL_HUMAN	SVIL	2214	Homo sapiens	1:Experimental evidence at protein level	Supervillin	1	0.999	23	23	23	1	0	0	1	1	1	3	1	2	4	2	6	0	1	0	1	0	0	1	1	1	3	1	2	4	2	6	0	1	0	1	0	0	1	1	1	3
sp|O95433|AHSA1_HUMAN	O95433	AHSA1_HUMAN	AHSA1	338	Homo sapiens	1:Experimental evidence at protein level	Activator of 90 kDa heat shock protein ATPase homolog 1	1	0.999	21	21	21	2	0	1	1	2	1	3	2	2	1	2	1	0	1	2	2	0	1	1	2	1	3	2	2	1	2	1	0	1	2	2	0	1	1	2	1	3
sp|O95456|PSMG1_HUMAN	O95456	PSMG1_HUMAN	PSMG1	288	Homo sapiens	1:Experimental evidence at protein level	Proteasome assembly chaperone 1	1	0.999	24	24	24	2	0	2	0	2	1	1	2	1	1	2	2	1	3	4	2	0	2	0	2	1	1	2	1	1	2	2	1	3	4	2	0	2	0	2	1	1
sp|O95478|NSA2_HUMAN	O95478	NSA2_HUMAN	NSA2	260	Homo sapiens	1:Experimental evidence at protein level	Ribosome biogenesis protein NSA2 homolog	0.9999	0.9989	1	1	1	0	0	0	0	0	0	0	0	0	0	0	1	0	0	0	0	0	0	0	0	0	0	0	0	0	0	1	0	0	0	0	0	0	0	0	0	0
sp|O95486|SC24A_HUMAN	O95486	SC24A_HUMAN	SEC24A	1093	Homo sapiens	1:Experimental evidence at protein level	Protein transport protein Sec24A	0.9999	0.999	2	2	2	0	0	0	0	0	0	0	1	0	0	0	0	0	0	1	0	0	0	0	0	0	0	1	0	0	0	0	0	0	1	0	0	0	0	0	0	0
sp|O95503|CBX6_HUMAN	O95503	CBX6_HUMAN	CBX6	412	Homo sapiens	1:Experimental evidence at protein level	Chromobox protein homolog 6	0.5932	0.9937	0	0	0	0	0	0	0	0	0	0	0	0	0	0	0	0	0	0	0	0	0	0	0	0	0	0	0	0	0	0	0	0	0	0	0	0	0	0	0	0
sp|O95551|TYDP2_HUMAN	O95551	TYDP2_HUMAN	TDP2	362	Homo sapiens	1:Experimental evidence at protein level	Tyrosyl-DNA phosphodiesterase 2	0.9016	0.999	2	2	2	0	0	0	0	0	0	0	0	0	0	0	0	0	0	2	0	0	0	0	0	0	0	0	0	0	0	0	0	0	2	0	0	0	0	0	0	0
sp|O95562|SFT2B_HUMAN	O95562	SFT2B_HUMAN	SFT2D2	160	Homo sapiens	1:Experimental evidence at protein level	Vesicle transport protein SFT2B	0.8927	0.9989	1	1	1	0	0	0	0	0	0	0	0	0	0	0	0	0	0	1	0	0	0	0	0	0	0	0	0	0	0	0	0	0	1	0	0	0	0	0	0	0
sp|O95568|MET18_HUMAN	O95568	MET18_HUMAN	METTL18	372	Homo sapiens	1:Experimental evidence at protein level	Histidine protein methyltransferase 1 homolog	0.8204	0.998	9	9	9	1	1	0	1	2	0	0	0	0	0	1	1	1	0	1	1	1	0	1	2	0	0	0	0	0	1	1	1	0	1	1	1	0	1	2	0	0
sp|O95573|ACSL3_HUMAN	O95573	ACSL3_HUMAN	ACSL3	720	Homo sapiens	1:Experimental evidence at protein level	Fatty acid CoA ligase Acsl3	1	0.999	111	84	111	15	14	11	3	2	2	1	3	4	8	9	8	6	11	14	12	13	9	0	0	0	0	2	0	7	7	7	4	10	13	15	14	11	3	2	2	1
sp|O95602|RPA1_HUMAN	O95602	RPA1_HUMAN	POLR1A	1720	Homo sapiens	1:Experimental evidence at protein level	DNA-directed RNA polymerase I subunit RPA1	0.9196	0.9907	2	2	2	0	0	0	0	0	0	0	0	0	0	0	2	0	0	0	0	0	0	0	0	0	0	0	0	0	0	2	0	0	0	0	0	0	0	0	0	0
sp|O95613|PCNT_HUMAN	O95613	PCNT_HUMAN	PCNT	3336	Homo sapiens	1:Experimental evidence at protein level	Pericentrin	1	0.999	4	4	4	0	0	0	0	0	0	0	0	0	0	0	1	0	0	3	0	0	0	0	0	0	0	0	0	0	0	1	0	0	3	0	0	0	0	0	0	0
sp|O95619|YETS4_HUMAN	O95619	YETS4_HUMAN	YEATS4	227	Homo sapiens	1:Experimental evidence at protein level	YEATS domain-containing protein 4	0.9998	0.9989	3	3	3	0	0	0	0	0	0	0	0	0	1	0	1	0	1	0	0	0	0	0	0	0	0	0	0	1	0	1	0	1	0	0	0	0	0	0	0	0
sp|O95639|CPSF4_HUMAN	O95639	CPSF4_HUMAN	CPSF4	269	Homo sapiens	1:Experimental evidence at protein level	Cleavage and polyadenylation specificity factor subunit 4	1	0.999	3	3	3	0	0	1	0	0	0	0	0	0	0	0	1	0	0	1	0	0	1	0	0	0	0	0	0	0	0	1	0	0	1	0	0	1	0	0	0	0
sp|O95684|CEP43_HUMAN	O95684	CEP43_HUMAN	CEP43	399	Homo sapiens	1:Experimental evidence at protein level	Centrosomal protein 43	0.9015	0.999	6	6	6	1	0	2	0	0	0	0	0	0	1	0	1	0	0	1	1	0	2	0	0	0	0	0	0	1	0	1	0	0	1	1	0	2	0	0	0	0
sp|O95714|HERC2_HUMAN	O95714	HERC2_HUMAN	HERC2	4834	Homo sapiens	1:Experimental evidence at protein level	E3 ubiquitin-protein ligase HERC2	0.9972	0.994	5	5	5	0	0	0	0	0	0	0	0	0	1	0	2	0	0	2	0	0	0	0	0	0	0	0	0	1	0	2	0	0	2	0	0	0	0	0	0	0
sp|O95716|RAB3D_HUMAN	O95716	RAB3D_HUMAN	RAB3D	219	Homo sapiens	1:Experimental evidence at protein level	Ras-related protein Rab-3D	0.9803	0.999	1	0	38	0	0	0	0	0	0	0	0	0	1	0	0	0	0	0	0	0	0	0	0	0	0	0	0	0	0	0	0	0	0	4	1	4	1	2	2	2
sp|O95721|SNP29_HUMAN	O95721	SNP29_HUMAN	SNAP29	258	Homo sapiens	1:Experimental evidence at protein level	Synaptosomal-associated protein 29	1	0.999	3	3	3	0	0	0	0	0	0	0	2	0	0	1	0	0	0	0	0	0	0	0	0	0	0	2	0	0	1	0	0	0	0	0	0	0	0	0	0	0
sp|O95747|OXSR1_HUMAN	O95747	OXSR1_HUMAN	OXSR1	527	Homo sapiens	1:Experimental evidence at protein level	Serine/threonine-protein kinase OSR1	1	0.999	4	4	4	0	0	0	0	0	0	0	0	0	0	0	0	0	0	4	0	0	0	0	0	0	0	0	0	0	0	0	0	0	4	0	0	0	0	0	0	0
sp|O95757|HS74L_HUMAN	O95757	HS74L_HUMAN	HSPA4L	839	Homo sapiens	1:Experimental evidence at protein level	Heat shock 70 kDa protein 4L	1	0.999	93	93	166	4	5	0	4	12	5	8	5	3	9	10	12	0	3	13	4	5	0	4	12	5	8	5	3	9	10	12	0	3	13	6	7	2	7	19	7	14
sp|O95777|LSM8_HUMAN	O95777	LSM8_HUMAN	LSM8	96	Homo sapiens	1:Experimental evidence at protein level	U6 snRNA-associated Sm-like protein LSm8	1	0.999	67	67	67	7	3	3	1	3	5	3	4	4	4	5	10	4	4	7	7	3	3	1	3	5	3	4	4	4	5	10	4	4	7	7	3	3	1	3	5	3
sp|O95782|AP2A1_HUMAN	O95782	AP2A1_HUMAN	AP2A1	977	Homo sapiens	1:Experimental evidence at protein level	AP-2 complex subunit alpha-1	1	0.999	13	13	49	1	3	3	0	0	1	1	0	0	0	0	0	2	0	2	1	3	3	0	0	1	1	0	0	0	0	0	2	0	2	2	6	5	1	1	5	2
sp|O95793|STAU1_HUMAN	O95793	STAU1_HUMAN	STAU1	577	Homo sapiens	1:Experimental evidence at protein level	Double-stranded RNA-binding protein Staufen homolog 1	1	0.999	24	24	24	1	0	0	0	0	0	1	4	2	2	4	2	1	2	5	1	0	0	0	0	0	1	4	2	2	4	2	1	2	5	1	0	0	0	0	0	1
sp|O95801|TTC4_HUMAN	O95801	TTC4_HUMAN	TTC4	387	Homo sapiens	1:Experimental evidence at protein level	Tetratricopeptide repeat protein 4	1	0.999	8	8	8	0	1	0	0	0	0	0	0	0	0	0	0	0	2	5	0	1	0	0	0	0	0	0	0	0	0	0	0	2	5	0	1	0	0	0	0	0
sp|O95816|BAG2_HUMAN	O95816	BAG2_HUMAN	BAG2	211	Homo sapiens	1:Experimental evidence at protein level	BAG family molecular chaperone regulator 2	1	0.999	107	107	107	7	6	6	11	7	5	3	6	5	7	11	5	10	8	10	7	6	6	11	7	5	3	6	5	7	11	5	10	8	10	7	6	6	11	7	5	3
sp|O95825|QORL1_HUMAN	O95825	QORL1_HUMAN	CRYZL1	349	Homo sapiens	1:Experimental evidence at protein level	Quinone oxidoreductase-like protein 1	0.8232	0.998	1	1	1	0	0	0	0	0	0	0	0	0	0	0	0	0	0	1	0	0	0	0	0	0	0	0	0	0	0	0	0	0	1	0	0	0	0	0	0	0
sp|O95831|AIFM1_HUMAN	O95831	AIFM1_HUMAN	AIFM1	613	Homo sapiens	1:Experimental evidence at protein level	Apoptosis-inducing factor 1, mitochondrial	1	0.999	32	32	32	3	2	2	1	3	3	0	2	1	1	3	2	3	1	5	3	2	2	1	3	3	0	2	1	1	3	2	3	1	5	3	2	2	1	3	3	0
sp|O95861|BPNT1_HUMAN	O95861	BPNT1_HUMAN	BPNT1	308	Homo sapiens	1:Experimental evidence at protein level	3'(2'),5'-bisphosphate nucleotidase 1	1	0.999	7	7	7	0	0	0	0	0	0	0	1	0	0	1	1	0	0	4	0	0	0	0	0	0	0	1	0	0	1	1	0	0	4	0	0	0	0	0	0	0
sp|O95873|CF047_HUMAN	O95873	CF047_HUMAN	C6orf47	294	Homo sapiens	1:Experimental evidence at protein level	Uncharacterized protein C6orf47	0.5387	0.9922	0	0	0	0	0	0	0	0	0	0	0	0	0	0	0	0	0	0	0	0	0	0	0	0	0	0	0	0	0	0	0	0	0	0	0	0	0	0	0	0
sp|O95881|TXD12_HUMAN	O95881	TXD12_HUMAN	TXNDC12	172	Homo sapiens	1:Experimental evidence at protein level	Thioredoxin domain-containing protein 12	1	0.999	49	49	49	1	0	0	0	1	0	6	6	6	5	4	5	0	0	15	1	0	0	0	1	0	6	6	6	5	4	5	0	0	15	1	0	0	0	1	0	6
sp|O95926|SYF2_HUMAN	O95926	SYF2_HUMAN	SYF2	243	Homo sapiens	1:Experimental evidence at protein level	Pre-mRNA-splicing factor SYF2	0.9017	0.999	0	0	0	0	0	0	0	0	0	0	0	0	0	0	0	0	0	0	0	0	0	0	0	0	0	0	0	0	0	0	0	0	0	0	0	0	0	0	0	0
sp|O95969|SG1D2_HUMAN	O95969	SG1D2_HUMAN	SCGB1D2	90	Homo sapiens	2:Experimental evidence at transcript level	Secretoglobin family 1D member 2	0.8899	0.9989	1	1	1	0	0	0	0	0	0	1	0	0	0	0	0	0	0	0	0	0	0	0	0	0	1	0	0	0	0	0	0	0	0	0	0	0	0	0	0	1
sp|O95983|MBD3_HUMAN	O95983	MBD3_HUMAN	MBD3	291	Homo sapiens	1:Experimental evidence at protein level	Methyl-CpG-binding domain protein 3	1	0.999	94	94	94	3	3	2	6	6	2	1	5	3	9	6	9	13	14	12	3	3	2	6	6	2	1	5	3	9	6	9	13	14	12	3	3	2	6	6	2	1
sp|O95994|AGR2_HUMAN	O95994	AGR2_HUMAN	AGR2	175	Homo sapiens	1:Experimental evidence at protein level	Anterior gradient protein 2 homolog	0.8213	0.998	1	1	1	1	0	0	0	0	0	0	0	0	0	0	0	0	0	0	1	0	0	0	0	0	0	0	0	0	0	0	0	0	0	1	0	0	0	0	0	0
sp|O96000|NDUBA_HUMAN	O96000	NDUBA_HUMAN	NDUFB10	172	Homo sapiens	1:Experimental evidence at protein level	NADH dehydrogenase [ubiquinone] 1 beta subcomplex subunit 10	1	0.999	14	14	14	1	0	0	2	2	0	0	0	0	0	0	2	0	1	6	1	0	0	2	2	0	0	0	0	0	0	2	0	1	6	1	0	0	2	2	0	0
sp|O96008|TOM40_HUMAN	O96008	TOM40_HUMAN	TOMM40	361	Homo sapiens	1:Experimental evidence at protein level	Mitochondrial import receptor subunit TOM40 homolog	1	0.999	15	15	15	0	0	0	0	0	0	1	2	0	0	3	4	0	3	2	0	0	0	0	0	0	1	2	0	0	3	4	0	3	2	0	0	0	0	0	0	1
sp|O96013|PAK4_HUMAN	O96013	PAK4_HUMAN	PAK4	591	Homo sapiens	1:Experimental evidence at protein level	Serine/threonine-protein kinase PAK 4	1	0.999	1	1	1	0	0	0	0	0	0	0	0	0	0	0	0	0	0	1	0	0	0	0	0	0	0	0	0	0	0	0	0	0	1	0	0	0	0	0	0	0
sp|O96019|ACL6A_HUMAN	O96019	ACL6A_HUMAN	ACTL6A	429	Homo sapiens	1:Experimental evidence at protein level	Actin-like protein 6A	1	0.999	93	85	93	7	4	4	4	7	6	3	5	2	5	8	8	8	13	9	6	3	4	4	7	6	3	4	2	5	7	8	7	12	7	7	4	4	4	7	6	3
sp|P00167|CYB5_HUMAN	P00167	CYB5_HUMAN	CYB5A	134	Homo sapiens	1:Experimental evidence at protein level	Cytochrome b5	0.9017	0.999	1	1	1	0	0	0	0	0	0	0	0	0	0	0	0	0	0	1	0	0	0	0	0	0	0	0	0	0	0	0	0	0	1	0	0	0	0	0	0	0
sp|P00338|LDHA_HUMAN	P00338	LDHA_HUMAN	LDHA	332	Homo sapiens	1:Experimental evidence at protein level	L-lactate dehydrogenase A chain	1	0.999	38	33	49	1	4	2	0	1	1	1	1	0	3	1	5	0	3	15	1	3	1	0	1	1	1	1	0	2	1	4	0	3	14	2	5	3	1	3	1	1
sp|P00367|DHE3_HUMAN	P00367	DHE3_HUMAN	GLUD1	558	Homo sapiens	1:Experimental evidence at protein level	Glutamate dehydrogenase 1, mitochondrial	1	0.999	326	38	326	28	22	30	24	19	22	9	13	7	14	15	32	22	31	38	4	5	5	3	6	2	0	0	0	0	0	5	3	2	3	28	22	30	24	19	22	9
sp|P00374|DYR_HUMAN	P00374	DYR_HUMAN	DHFR	187	Homo sapiens	1:Experimental evidence at protein level	Dihydrofolate reductase	0.9998	0.999	2	2	2	0	0	0	0	0	0	0	0	0	0	0	0	0	0	2	0	0	0	0	0	0	0	0	0	0	0	0	0	0	2	0	0	0	0	0	0	0
sp|P00387|NB5R3_HUMAN	P00387	NB5R3_HUMAN	CYB5R3	301	Homo sapiens	1:Experimental evidence at protein level	NADH-cytochrome b5 reductase 3	1	0.999	53	53	53	2	1	0	0	1	1	1	4	2	7	4	10	1	3	16	2	1	0	0	1	1	1	4	2	7	4	10	1	3	16	2	1	0	0	1	1	1
sp|P00403|COX2_HUMAN	P00403	COX2_HUMAN	MT-CO2	227	Homo sapiens	1:Experimental evidence at protein level	Cytochrome c oxidase subunit 2	0.9017	0.999	26	26	26	2	1	2	1	1	1	1	2	5	1	1	2	2	2	2	2	1	2	1	1	1	1	2	5	1	1	2	2	2	2	2	1	2	1	1	1	1
sp|P00441|SODC_HUMAN	P00441	SODC_HUMAN	SOD1	154	Homo sapiens	1:Experimental evidence at protein level	Superoxide dismutase [Cu-Zn]	1	0.999	65	65	65	3	0	2	0	5	6	9	6	7	6	3	9	0	1	8	3	0	2	0	5	6	9	6	7	6	3	9	0	1	8	3	0	2	0	5	6	9
sp|P00491|PNPH_HUMAN	P00491	PNPH_HUMAN	PNP	289	Homo sapiens	1:Experimental evidence at protein level	Purine nucleoside phosphorylase	1	0.999	121	121	121	9	2	13	4	5	5	13	8	5	7	6	12	5	7	20	9	2	13	4	5	5	13	8	5	7	6	12	5	7	20	9	2	13	4	5	5	13
sp|P00492|HPRT_HUMAN	P00492	HPRT_HUMAN	HPRT1	218	Homo sapiens	1:Experimental evidence at protein level	Hypoxanthine-guanine phosphoribosyltransferase	1	0.999	97	97	97	5	2	11	0	7	8	9	7	6	6	7	8	1	8	12	5	2	11	0	7	8	9	7	6	6	7	8	1	8	12	5	2	11	0	7	8	9
sp|P00505|AATM_HUMAN	P00505	AATM_HUMAN	GOT2	430	Homo sapiens	1:Experimental evidence at protein level	Aspartate aminotransferase, mitochondrial	1	0.999	8	8	8	1	0	0	0	0	0	1	0	0	0	1	3	0	0	2	1	0	0	0	0	0	1	0	0	0	1	3	0	0	2	1	0	0	0	0	0	1
sp|P00558|PGK1_HUMAN	P00558	PGK1_HUMAN	PGK1	417	Homo sapiens	1:Experimental evidence at protein level	Phosphoglycerate kinase 1	1	0.999	325	262	325	9	10	23	7	19	18	27	31	25	26	28	35	3	15	49	6	7	20	1	17	16	22	26	21	20	24	29	0	12	41	9	10	23	7	19	18	27
sp|P00568|KAD1_HUMAN	P00568	KAD1_HUMAN	AK1	194	Homo sapiens	1:Experimental evidence at protein level	Adenylate kinase isoenzyme 1	0.9017	0.999	1	1	1	0	0	0	0	0	0	0	0	0	0	0	0	0	0	1	0	0	0	0	0	0	0	0	0	0	0	0	0	0	1	0	0	0	0	0	0	0
sp|P00711|LALBA_BOVIN	P00711	LALBA_BOVIN	LALBA	142	Bos taurus	1:Experimental evidence at protein level	Alpha-lactalbumin	0.8555	0.9985	1	1	1	0	0	0	0	0	0	1	0	0	0	0	0	0	0	0	0	0	0	0	0	0	1	0	0	0	0	0	0	0	0	0	0	0	0	0	0	1
sp|P00722|BGAL_ECOLI	P00722	BGAL_ECOLI	lacZ	1024	Escherichia coli (strain K12)	1:Experimental evidence at protein level	Beta-galactosidase	1	0.999	11	11	11	0	2	2	0	0	0	0	0	0	1	2	2	1	1	0	0	2	2	0	0	0	0	0	0	1	2	2	1	1	0	0	2	2	0	0	0	0
sp|P00761|TRYP_PIG	P00761	TRYP_PIG		231	Sus scrofa	1:Experimental evidence at protein level	Trypsin	1	0.999	1722	1722	1722	80	71	82	84	94	90	167	154	169	162	172	165	80	78	74	80	71	82	84	94	90	167	154	169	162	172	165	80	78	74	80	71	82	84	94	90	167
sp|P00846|ATP6_HUMAN	P00846	ATP6_HUMAN	MT-ATP6	226	Homo sapiens	1:Experimental evidence at protein level	ATP synthase subunit a	0.9017	0.999	16	16	16	0	1	0	2	2	0	1	2	2	1	1	1	1	1	1	0	1	0	2	2	0	1	2	2	1	1	1	1	1	1	0	1	0	2	2	0	1
sp|P00966|ASSY_HUMAN	P00966	ASSY_HUMAN	ASS1	412	Homo sapiens	1:Experimental evidence at protein level	Argininosuccinate synthase	0.9017	0.999	1	1	1	0	0	0	0	0	0	0	0	0	0	0	0	0	0	1	0	0	0	0	0	0	0	0	0	0	0	0	0	0	1	0	0	0	0	0	0	0
sp|P01023|A2MG_HUMAN	P01023	A2MG_HUMAN	A2M	1474	Homo sapiens	1:Experimental evidence at protein level	Alpha-2-macroglobulin	0.8936	0.9989	1	0	1	0	0	0	0	0	0	1	0	0	0	0	0	0	0	0	0	0	0	0	0	0	0	0	0	0	0	0	0	0	0	0	0	0	0	0	0	1
sp|P01040|CYTA_HUMAN	P01040	CYTA_HUMAN	CSTA	98	Homo sapiens	1:Experimental evidence at protein level	Cystatin-A	0.999	0.999	5	5	5	1	0	0	0	0	2	2	0	0	0	0	0	0	0	0	1	0	0	0	0	2	2	0	0	0	0	0	0	0	0	1	0	0	0	0	2	2
sp|P01112|RASH_HUMAN	P01112	RASH_HUMAN	HRAS	189	Homo sapiens	1:Experimental evidence at protein level	GTPase HRas	0.9015	0.999	1	0	1	0	0	0	0	0	0	0	0	0	0	0	0	0	0	1	0	0	0	0	0	0	0	0	0	0	0	0	0	0	0	0	0	0	0	0	0	0
sp|P01591|IGJ_HUMAN	P01591	IGJ_HUMAN	JCHAIN	159	Homo sapiens	1:Experimental evidence at protein level	Immunoglobulin J chain	0.9015	0.999	1	1	1	0	0	0	0	0	0	1	0	0	0	0	0	0	0	0	0	0	0	0	0	0	1	0	0	0	0	0	0	0	0	0	0	0	0	0	0	1
sp|P01857|IGHG1_HUMAN	P01857	IGHG1_HUMAN	IGHG1	399	Homo sapiens	1:Experimental evidence at protein level	Immunoglobulin heavy constant gamma 1	0.9999	0.999	5	0	5	3	0	0	0	0	0	2	0	0	0	0	0	0	0	0	0	0	0	0	0	0	0	0	0	0	0	0	0	0	0	3	0	0	0	0	0	2
sp|P01876|IGHA1_HUMAN	P01876	IGHA1_HUMAN	IGHA1	398	Homo sapiens	1:Experimental evidence at protein level	Immunoglobulin heavy constant alpha 1	0.9017	0.999	3	3	3	1	0	0	1	0	0	0	0	0	0	0	0	1	0	0	1	0	0	1	0	0	0	0	0	0	0	0	1	0	0	1	0	0	1	0	0	0
sp|P01889|HLAB_HUMAN	P01889	HLAB_HUMAN	HLA-B	362	Homo sapiens	1:Experimental evidence at protein level	HLA class I histocompatibility antigen, B alpha chain	0.4902	0.999	5	0	6	0	1	0	0	0	0	0	0	0	1	0	0	0	1	2	0	0	0	0	0	0	0	0	0	0	0	0	0	0	0	0	1	0	0	0	0	0
sp|P02042|HBD_HUMAN	P02042	HBD_HUMAN	HBD	147	Homo sapiens	1:Experimental evidence at protein level	Hemoglobin subunit delta	1	0.999	59	0	59	4	2	4	6	3	6	4	3	2	2	4	4	6	4	5	0	0	0	0	0	0	0	0	0	0	0	0	0	0	0	4	2	4	6	3	6	4
sp|P02533|K1C14_HUMAN	P02533	K1C14_HUMAN	KRT14	472	Homo sapiens	1:Experimental evidence at protein level	Keratin, type I cytoskeletal 14	1	0.999	586	259	722	73	28	36	35	15	27	101	69	16	25	20	65	27	22	27	34	16	14	11	2	12	46	38	5	16	9	29	9	9	9	93	34	43	43	19	34	117
sp|P02538|K2C6A_HUMAN	P02538	K2C6A_HUMAN	KRT6A	564	Homo sapiens	1:Experimental evidence at protein level	Keratin, type II cytoskeletal 6A	1	0.999	20	5	703	3	2	1	2	0	1	3	2	0	1	0	1	2	1	1	2	0	0	1	0	0	1	0	0	0	0	0	1	0	0	97	28	42	38	18	43	125
sp|P02545|LMNA_HUMAN	P02545	LMNA_HUMAN	LMNA	664	Homo sapiens	1:Experimental evidence at protein level	Prelamin-A/C	1	0.999	344	321	344	25	25	23	26	23	31	19	19	20	28	24	24	20	24	13	24	23	21	24	22	29	18	17	19	27	22	23	19	21	12	25	25	23	26	23	31	19
sp|P02662|CASA1_BOVIN	P02662	CASA1_BOVIN	CSN1S1	214	Bos taurus	1:Experimental evidence at protein level	Alpha-S1-casein	1	0.999	82	82	82	10	4	2	3	3	1	10	7	9	6	8	11	1	4	3	10	4	2	3	3	1	10	7	9	6	8	11	1	4	3	10	4	2	3	3	1	10
sp|P02663|CASA2_BOVIN	P02663	CASA2_BOVIN	CSN1S2	222	Bos taurus	1:Experimental evidence at protein level	Alpha-S2-casein	0.8627	0.9985	10	10	10	3	1	0	0	0	0	1	1	0	0	2	1	0	1	0	3	1	0	0	0	0	1	1	0	0	2	1	0	1	0	3	1	0	0	0	0	1
sp|P02666|CASB_BOVIN	P02666	CASB_BOVIN	CSN2	224	Bos taurus	1:Experimental evidence at protein level	Beta-casein	1	0.999	28	28	28	7	1	0	2	0	0	8	2	0	0	0	7	0	0	1	7	1	0	2	0	0	8	2	0	0	0	7	0	0	1	7	1	0	2	0	0	8
sp|P02668|CASK_BOVIN	P02668	CASK_BOVIN	CSN3	190	Bos taurus	1:Experimental evidence at protein level	Kappa-casein	1	0.999	23	23	23	2	2	0	3	0	0	6	0	0	1	0	8	0	0	1	2	2	0	3	0	0	6	0	0	1	0	8	0	0	1	2	2	0	3	0	0	6
sp|P02765|FETUA_HUMAN	P02765	FETUA_HUMAN	AHSG	367	Homo sapiens	1:Experimental evidence at protein level	Alpha-2-HS-glycoprotein	1	0.999	22	22	22	2	2	2	0	1	0	1	2	1	1	3	4	0	1	2	2	2	2	0	1	0	1	2	1	1	3	4	0	1	2	2	2	2	0	1	0	1
sp|P02768|ALBU_HUMAN	P02768	ALBU_HUMAN	ALB	609	Homo sapiens	1:Experimental evidence at protein level	Albumin	1	0.999	72	72	143	25	0	0	0	1	17	15	1	0	0	1	5	0	0	7	25	0	0	0	1	17	15	1	0	0	1	5	0	0	7	32	3	2	3	3	21	20
sp|P02769|ALBU_BOVIN	P02769	ALBU_BOVIN	ALB	607	Bos taurus	1:Experimental evidence at protein level	Albumin	1	0.999	815	744	815	43	49	30	20	26	27	84	86	86	83	70	77	18	40	76	36	46	28	17	24	23	79	80	79	80	63	69	18	36	66	43	49	30	20	26	27	84
sp|P02771|FETA_HUMAN	P02771	FETA_HUMAN	AFP	609	Homo sapiens	1:Experimental evidence at protein level	Alpha-fetoprotein	0.9009	0.999	4	4	4	0	0	0	0	0	0	0	0	0	0	1	0	0	0	3	0	0	0	0	0	0	0	0	0	0	1	0	0	0	3	0	0	0	0	0	0	0
sp|P02786|TFR1_HUMAN	P02786	TFR1_HUMAN	TFRC	760	Homo sapiens	1:Experimental evidence at protein level	Transferrin receptor protein 1	1	0.999	44	44	44	1	0	1	0	3	0	0	4	0	8	3	8	0	4	12	1	0	1	0	3	0	0	4	0	8	3	8	0	4	12	1	0	1	0	3	0	0
sp|P02788|TRFL_HUMAN	P02788	TRFL_HUMAN	LTF	710	Homo sapiens	1:Experimental evidence at protein level	Lactotransferrin	0.9999	0.999	4	4	4	2	0	0	0	0	0	1	0	0	0	0	0	1	0	0	2	0	0	0	0	0	1	0	0	0	0	0	1	0	0	2	0	0	0	0	0	1
sp|P02795|MT2_HUMAN	P02795	MT2_HUMAN	MT2A	61	Homo sapiens	1:Experimental evidence at protein level	Metallothionein-2	0.9017	0.999	8	0	8	1	0	2	0	0	1	1	1	0	0	0	1	0	0	1	0	0	0	0	0	0	0	0	0	0	0	0	0	0	0	1	0	2	0	0	1	1
sp|P03928|ATP8_HUMAN	P03928	ATP8_HUMAN	MT-ATP8	68	Homo sapiens	1:Experimental evidence at protein level	ATP synthase protein 8	0.8964	0.9989	3	3	3	0	0	0	1	0	0	0	0	0	0	0	0	0	1	1	0	0	0	1	0	0	0	0	0	0	0	0	0	1	1	0	0	0	1	0	0	0
sp|P04004|VTNC_HUMAN	P04004	VTNC_HUMAN	VTN	478	Homo sapiens	1:Experimental evidence at protein level	Vitronectin	0.9017	0.999	5	5	5	0	0	0	0	0	0	0	0	0	1	1	3	0	0	0	0	0	0	0	0	0	0	0	0	1	1	3	0	0	0	0	0	0	0	0	0	0
sp|P04040|CATA_HUMAN	P04040	CATA_HUMAN	CAT	527	Homo sapiens	1:Experimental evidence at protein level	Catalase	1	0.999	63	63	63	17	1	1	2	1	0	13	3	0	3	1	12	5	2	2	17	1	1	2	1	0	13	3	0	3	1	12	5	2	2	17	1	1	2	1	0	13
sp|P04049|RAF1_HUMAN	P04049	RAF1_HUMAN	RAF1	648	Homo sapiens	1:Experimental evidence at protein level	RAF proto-oncogene serine/threonine-protein kinase	0.8619	0.9985	1	0	1	0	0	0	0	0	0	0	0	0	0	0	0	0	1	0	0	0	0	0	0	0	0	0	0	0	0	0	0	0	0	0	0	0	0	0	0	0
sp|P04062|GBA1_HUMAN	P04062	GBA1_HUMAN	GBA1	536	Homo sapiens	1:Experimental evidence at protein level	Lysosomal acid glucosylceramidase	1	0.999	9	9	9	0	0	0	0	0	0	1	0	0	1	1	5	0	0	1	0	0	0	0	0	0	1	0	0	1	1	5	0	0	1	0	0	0	0	0	0	1
sp|P04075|ALDOA_HUMAN	P04075	ALDOA_HUMAN	ALDOA	364	Homo sapiens	1:Experimental evidence at protein level	Fructose-bisphosphate aldolase A	1	0.999	449	151	449	21	17	24	8	26	21	47	38	41	42	32	41	9	18	64	7	6	8	3	8	4	13	14	14	15	11	11	4	7	26	21	17	24	8	26	21	47
sp|P04083|ANXA1_HUMAN	P04083	ANXA1_HUMAN	ANXA1	346	Homo sapiens	1:Experimental evidence at protein level	Annexin A1	1	0.999	57	57	57	1	0	1	0	0	0	6	1	1	4	2	6	11	12	12	1	0	1	0	0	0	6	1	1	4	2	6	11	12	12	1	0	1	0	0	0	6
sp|P04150|GCR_HUMAN	P04150	GCR_HUMAN	NR3C1	777	Homo sapiens	1:Experimental evidence at protein level	Glucocorticoid receptor	1	0.999	10	10	10	1	5	3	0	0	0	0	0	0	0	0	0	0	0	1	1	5	3	0	0	0	0	0	0	0	0	0	0	0	1	1	5	3	0	0	0	0
sp|P04181|OAT_HUMAN	P04181	OAT_HUMAN	OAT	439	Homo sapiens	1:Experimental evidence at protein level	Ornithine aminotransferase, mitochondrial	1	0.999	328	328	328	19	13	18	9	23	15	29	35	27	27	22	32	7	16	36	19	13	18	9	23	15	29	35	27	27	22	32	7	16	36	19	13	18	9	23	15	29
sp|P04259|K2C6B_HUMAN	P04259	K2C6B_HUMAN	KRT6B	564	Homo sapiens	1:Experimental evidence at protein level	Keratin, type II cytoskeletal 6B	1	0.999	201	22	703	25	8	17	8	0	9	39	8	0	11	4	13	27	10	22	3	0	4	1	0	0	3	0	0	2	0	3	3	1	2	95	25	45	37	18	41	126
sp|P04264|K2C1_HUMAN	P04264	K2C1_HUMAN	KRT1	644	Homo sapiens	1:Experimental evidence at protein level	Keratin, type II cytoskeletal 1	1	0.999	2930	2767	3156	374	98	154	150	95	159	459	253	91	185	125	359	142	142	144	352	92	148	143	89	153	434	235	85	177	115	339	134	133	138	396	104	161	157	99	173	516
sp|P04350|TBB4A_HUMAN	P04350	TBB4A_HUMAN	TUBB4A	444	Homo sapiens	1:Experimental evidence at protein level	Tubulin beta-4A chain	1	0.999	204	7	1423	15	16	18	11	10	12	14	14	13	9	14	15	11	15	17	0	0	2	0	0	0	1	0	0	1	1	0	0	1	1	93	91	108	90	96	97	80
sp|P04406|G3P_HUMAN	P04406	G3P_HUMAN	GAPDH	335	Homo sapiens	1:Experimental evidence at protein level	Glyceraldehyde-3-phosphate dehydrogenase	1	0.999	718	718	718	42	25	46	23	32	34	64	57	59	61	47	75	24	35	94	42	25	46	23	32	34	64	57	59	61	47	75	24	35	94	42	25	46	23	32	34	64
sp|P04439|HLAA_HUMAN	P04439	HLAA_HUMAN	HLA-A	365	Homo sapiens	1:Experimental evidence at protein level	HLA class I histocompatibility antigen, A alpha chain	1	0.999	8	7	8	0	0	0	0	0	0	1	1	0	1	0	2	0	0	3	0	0	0	0	0	0	1	1	0	1	0	2	0	0	2	0	0	0	0	0	0	1
sp|P04632|CPNS1_HUMAN	P04632	CPNS1_HUMAN	CAPNS1	268	Homo sapiens	1:Experimental evidence at protein level	Calpain small subunit 1	1	0.999	2	2	2	0	0	0	0	0	0	0	0	0	0	0	0	0	0	2	0	0	0	0	0	0	0	0	0	0	0	0	0	0	2	0	0	0	0	0	0	0
sp|P04637|P53_HUMAN	P04637	P53_HUMAN	TP53	393	Homo sapiens	1:Experimental evidence at protein level	Cellular tumor antigen p53	1	0.999	118	118	118	10	14	9	5	3	6	8	6	11	10	13	13	4	2	4	10	14	9	5	3	6	8	6	11	10	13	13	4	2	4	10	14	9	5	3	6	8
sp|P04792|HSPB1_HUMAN	P04792	HSPB1_HUMAN	HSPB1	205	Homo sapiens	1:Experimental evidence at protein level	Heat shock protein beta-1	1	0.999	29	29	29	1	0	3	3	4	5	6	0	0	0	0	2	3	1	1	1	0	3	3	4	5	6	0	0	0	0	2	3	1	1	1	0	3	3	4	5	6
sp|P04818|TYSY_HUMAN	P04818	TYSY_HUMAN	TYMS	313	Homo sapiens	1:Experimental evidence at protein level	Thymidylate synthase	1	0.999	4	4	4	0	0	0	0	0	0	0	0	0	0	0	0	0	0	4	0	0	0	0	0	0	0	0	0	0	0	0	0	0	4	0	0	0	0	0	0	0
sp|P04843|RPN1_HUMAN	P04843	RPN1_HUMAN	RPN1	607	Homo sapiens	1:Experimental evidence at protein level	Dolichyl-diphosphooligosaccharide--protein glycosyltransferase subunit 1	1	0.999	280	280	280	16	13	13	11	13	10	13	23	8	26	29	26	12	22	45	16	13	13	11	13	10	13	23	8	26	29	26	12	22	45	16	13	13	11	13	10	13
sp|P04844|RPN2_HUMAN	P04844	RPN2_HUMAN	RPN2	631	Homo sapiens	1:Experimental evidence at protein level	Dolichyl-diphosphooligosaccharide--protein glycosyltransferase subunit 2	1	0.999	96	96	96	7	4	3	2	4	5	2	8	1	8	10	10	3	9	20	7	4	3	2	4	5	2	8	1	8	10	10	3	9	20	7	4	3	2	4	5	2
sp|P04899|GNAI2_HUMAN	P04899	GNAI2_HUMAN	GNAI2	355	Homo sapiens	1:Experimental evidence at protein level	Guanine nucleotide-binding protein G(i) subunit alpha-2	1	0.999	51	38	150	2	1	1	1	1	2	3	3	3	7	13	8	0	1	5	2	1	1	1	1	2	1	2	1	4	10	6	0	1	5	6	5	4	7	7	6	12
sp|P04908|H2A1B_HUMAN	P04908	H2A1B_HUMAN	H2AC4	130	Homo sapiens	1:Experimental evidence at protein level	Histone H2A type 1-B/E	1	0.999	27	0	374	1	1	2	3	1	1	2	2	1	2	4	1	2	2	2	0	0	0	0	0	0	0	0	0	0	0	0	0	0	0	17	22	25	35	30	29	17
sp|P05023|AT1A1_HUMAN	P05023	AT1A1_HUMAN	ATP1A1	1023	Homo sapiens	1:Experimental evidence at protein level	Sodium/potassium-transporting ATPase subunit alpha-1	1	0.999	257	157	257	20	13	6	7	12	8	12	22	3	24	28	27	13	25	37	15	8	4	4	8	6	6	10	1	15	18	17	7	17	21	20	13	6	7	12	8	12
sp|P05026|AT1B1_HUMAN	P05026	AT1B1_HUMAN	ATP1B1	303	Homo sapiens	1:Experimental evidence at protein level	Sodium/potassium-transporting ATPase subunit beta-1	0.8933	0.9989	6	6	6	0	0	0	0	0	0	0	1	0	2	2	0	0	1	0	0	0	0	0	0	0	0	1	0	2	2	0	0	1	0	0	0	0	0	0	0	0
sp|P05067|A4_HUMAN	P05067	A4_HUMAN	APP	770	Homo sapiens	1:Experimental evidence at protein level	Amyloid-beta precursor protein	1	0.999	17	17	17	0	0	0	0	0	1	0	0	0	5	4	3	0	1	3	0	0	0	0	0	1	0	0	0	5	4	3	0	1	3	0	0	0	0	0	1	0
sp|P05089|ARGI1_HUMAN	P05089	ARGI1_HUMAN	ARG1	322	Homo sapiens	1:Experimental evidence at protein level	Arginase-1	1	0.999	73	73	73	18	0	0	0	0	6	20	15	0	0	0	13	1	0	0	18	0	0	0	0	6	20	15	0	0	0	13	1	0	0	18	0	0	0	0	6	20
sp|P05090|APOD_HUMAN	P05090	APOD_HUMAN	APOD	189	Homo sapiens	1:Experimental evidence at protein level	Apolipoprotein D	1	0.9989	2	2	2	0	0	0	0	0	0	2	0	0	0	0	0	0	0	0	0	0	0	0	0	0	2	0	0	0	0	0	0	0	0	0	0	0	0	0	0	2
sp|P05091|ALDH2_HUMAN	P05091	ALDH2_HUMAN	ALDH2	517	Homo sapiens	1:Experimental evidence at protein level	Aldehyde dehydrogenase, mitochondrial	1	0.999	83	83	83	3	0	2	0	3	5	10	11	9	5	8	11	0	2	14	3	0	2	0	3	5	10	11	9	5	8	11	0	2	14	3	0	2	0	3	5	10
sp|P05109|S10A8_HUMAN	P05109	S10A8_HUMAN	S100A8	93	Homo sapiens	1:Experimental evidence at protein level	Protein S100-A8	1	0.999	42	42	42	5	0	1	4	1	2	6	4	3	1	1	4	4	2	4	5	0	1	4	1	2	6	4	3	1	1	4	4	2	4	5	0	1	4	1	2	6
sp|P05114|HMGN1_HUMAN	P05114	HMGN1_HUMAN	HMGN1	100	Homo sapiens	1:Experimental evidence at protein level	Non-histone chromosomal protein HMG-14	1	0.999	12	12	12	0	1	1	0	0	0	1	1	0	1	1	2	2	1	1	0	1	1	0	0	0	1	1	0	1	1	2	2	1	1	0	1	1	0	0	0	1
sp|P05141|ADT2_HUMAN	P05141	ADT2_HUMAN	SLC25A5	298	Homo sapiens	1:Experimental evidence at protein level	ADP/ATP translocase 2	1	0.999	372	84	372	23	25	27	20	20	23	25	30	22	26	23	31	20	26	31	5	6	5	7	6	6	4	5	5	5	5	6	5	6	8	23	25	27	20	20	23	25
sp|P05165|PCCA_HUMAN	P05165	PCCA_HUMAN	PCCA	728	Homo sapiens	1:Experimental evidence at protein level	Propionyl-CoA carboxylase alpha chain, mitochondrial	1	0.999	8835	8835	8835	621	602	696	673	723	674	448	472	432	365	462	430	750	793	694	621	602	696	673	723	674	448	472	432	365	462	430	750	793	694	621	602	696	673	723	674	448
sp|P05166|PCCB_HUMAN	P05166	PCCB_HUMAN	PCCB	539	Homo sapiens	1:Experimental evidence at protein level	Propionyl-CoA carboxylase beta chain, mitochondrial	1	0.999	5756	5756	5756	372	395	456	435	411	443	305	362	347	284	334	291	499	443	379	372	395	456	435	411	443	305	362	347	284	334	291	499	443	379	372	395	456	435	411	443	305
sp|P05198|IF2A_HUMAN	P05198	IF2A_HUMAN	EIF2S1	315	Homo sapiens	1:Experimental evidence at protein level	Eukaryotic translation initiation factor 2 subunit 1	1	0.999	38	38	38	2	0	2	1	1	1	1	1	2	2	2	4	1	4	14	2	0	2	1	1	1	1	1	2	2	2	4	1	4	14	2	0	2	1	1	1	1
sp|P05204|HMGN2_HUMAN	P05204	HMGN2_HUMAN	HMGN2	90	Homo sapiens	1:Experimental evidence at protein level	Non-histone chromosomal protein HMG-17	1	0.999	99	57	99	2	3	3	2	12	10	3	1	2	12	10	13	22	2	2	0	0	0	0	10	7	0	0	0	7	6	9	18	0	0	2	3	3	2	12	10	3
sp|P05386|RLA1_HUMAN	P05386	RLA1_HUMAN	RPLP1	114	Homo sapiens	1:Experimental evidence at protein level	Large ribosomal subunit protein P1	1	0.999	186	186	189	12	15	9	8	8	11	12	14	11	14	16	12	10	15	19	12	15	9	8	8	11	12	14	11	14	16	12	10	15	19	13	15	9	8	8	11	12
sp|P05387|RLA2_HUMAN	P05387	RLA2_HUMAN	RPLP2	115	Homo sapiens	1:Experimental evidence at protein level	Large ribosomal subunit protein P2	1	0.999	245	242	245	21	19	11	12	12	13	18	19	20	20	16	14	14	13	23	20	19	11	12	12	13	18	19	20	20	16	14	14	13	21	21	19	11	12	12	13	18
sp|P05388|RLA0_HUMAN	P05388	RLA0_HUMAN	RPLP0	317	Homo sapiens	1:Experimental evidence at protein level	Large ribosomal subunit protein uL10	1	0.999	299	81	299	17	13	12	15	17	15	20	25	22	25	25	23	17	22	31	4	3	2	3	3	3	6	7	10	5	10	8	3	5	9	17	13	12	15	17	15	20
sp|P05412|JUN_HUMAN	P05412	JUN_HUMAN	JUN	331	Homo sapiens	1:Experimental evidence at protein level	Transcription factor Jun	1	0.999	3	3	3	0	0	0	0	0	0	0	0	0	1	1	1	0	0	0	0	0	0	0	0	0	0	0	0	1	1	1	0	0	0	0	0	0	0	0	0	0
sp|P05423|RPC4_HUMAN	P05423	RPC4_HUMAN	POLR3D	398	Homo sapiens	1:Experimental evidence at protein level	DNA-directed RNA polymerase III subunit RPC4	0.9898	0.999	6	6	6	0	0	0	0	0	0	0	0	0	0	0	1	2	2	1	0	0	0	0	0	0	0	0	0	0	0	1	2	2	1	0	0	0	0	0	0	0
sp|P05455|LA_HUMAN	P05455	LA_HUMAN	SSB	408	Homo sapiens	1:Experimental evidence at protein level	Lupus La protein	1	0.999	356	356	356	15	13	19	21	23	23	32	37	22	22	26	26	22	22	33	15	13	19	21	23	23	32	37	22	22	26	26	22	22	33	15	13	19	21	23	23	32
sp|P05549|AP2A_HUMAN	P05549	AP2A_HUMAN	TFAP2A	437	Homo sapiens	1:Experimental evidence at protein level	Transcription factor AP-2-alpha	0.9017	0.999	4	0	4	0	0	0	0	1	1	0	0	0	0	0	0	0	0	2	0	0	0	0	0	0	0	0	0	0	0	0	0	0	0	0	0	0	0	1	1	0
sp|P05556|ITB1_HUMAN	P05556	ITB1_HUMAN	ITGB1	798	Homo sapiens	1:Experimental evidence at protein level	Integrin beta-1	1	0.999	12	12	12	0	0	0	0	1	0	1	1	0	1	0	0	0	1	7	0	0	0	0	1	0	1	1	0	1	0	0	0	1	7	0	0	0	0	1	0	1
sp|P05783|K1C18_HUMAN	P05783	K1C18_HUMAN	KRT18	430	Homo sapiens	1:Experimental evidence at protein level	Keratin, type I cytoskeletal 18	1	0.999	140	138	140	10	8	8	5	9	9	10	13	8	5	11	13	7	10	14	10	8	8	5	9	8	10	12	8	5	11	13	7	10	14	10	8	8	5	9	9	10
sp|P05787|K2C8_HUMAN	P05787	K2C8_HUMAN	KRT8	483	Homo sapiens	1:Experimental evidence at protein level	Keratin, type II cytoskeletal 8	1	0.999	479	224	629	45	23	28	22	27	24	74	41	17	20	23	53	20	28	34	21	13	20	14	21	8	13	20	12	9	14	11	10	16	22	69	27	33	30	33	32	97
sp|P06241|FYN_HUMAN	P06241	FYN_HUMAN	FYN	537	Homo sapiens	1:Experimental evidence at protein level	Tyrosine-protein kinase Fyn	1	0.999	4	4	27	0	0	0	0	0	0	0	0	0	1	1	2	0	0	0	0	0	0	0	0	0	0	0	0	1	1	2	0	0	0	2	0	0	0	2	0	3
sp|P06280|AGAL_HUMAN	P06280	AGAL_HUMAN	GLA	429	Homo sapiens	1:Experimental evidence at protein level	Alpha-galactosidase A	1	0.999	12	12	12	0	0	0	0	0	0	1	0	0	1	0	0	0	0	10	0	0	0	0	0	0	1	0	0	1	0	0	0	0	10	0	0	0	0	0	0	1
sp|P06396|GELS_HUMAN	P06396	GELS_HUMAN	GSN	782	Homo sapiens	1:Experimental evidence at protein level	Gelsolin	1	0.999	20	20	20	1	0	0	0	0	1	7	1	4	0	3	1	0	0	2	1	0	0	0	0	1	7	1	4	0	3	1	0	0	2	1	0	0	0	0	1	7
sp|P06454|PTMA_HUMAN	P06454	PTMA_HUMAN	PTMA	111	Homo sapiens	1:Experimental evidence at protein level	Prothymosin alpha	1	0.999	65	65	65	6	4	4	0	5	3	8	7	6	4	4	5	0	2	7	6	4	4	0	5	3	8	7	6	4	4	5	0	2	7	6	4	4	0	5	3	8
sp|P06493|CDK1_HUMAN	P06493	CDK1_HUMAN	CDK1	297	Homo sapiens	1:Experimental evidence at protein level	Cyclin-dependent kinase 1	1	0.999	56	56	56	3	1	2	1	2	0	3	6	3	7	6	4	3	2	13	3	1	2	1	2	0	3	6	3	7	6	4	3	2	13	3	1	2	1	2	0	3
sp|P06576|ATPB_HUMAN	P06576	ATPB_HUMAN	ATP5F1B	529	Homo sapiens	1:Experimental evidence at protein level	ATP synthase subunit beta, mitochondrial	1	0.999	887	887	887	62	42	53	42	48	46	52	78	52	64	76	82	49	60	81	62	42	53	42	48	46	52	78	52	64	76	82	49	60	81	62	42	53	42	48	46	52
sp|P06702|S10A9_HUMAN	P06702	S10A9_HUMAN	S100A9	114	Homo sapiens	1:Experimental evidence at protein level	Protein S100-A9	1	0.999	103	103	103	18	1	4	5	2	8	19	6	1	9	1	11	6	5	7	18	1	4	5	2	8	19	6	1	9	1	11	6	5	7	18	1	4	5	2	8	19
sp|P06730|IF4E_HUMAN	P06730	IF4E_HUMAN	EIF4E	217	Homo sapiens	1:Experimental evidence at protein level	Eukaryotic translation initiation factor 4E	1	0.999	39	39	39	4	4	2	1	0	0	1	4	1	5	3	3	2	4	5	4	4	2	1	0	0	1	4	1	5	3	3	2	4	5	4	4	2	1	0	0	1
sp|P06732|KCRM_HUMAN	P06732	KCRM_HUMAN	CKM	381	Homo sapiens	1:Experimental evidence at protein level	Creatine kinase M-type	0.9015	0.999	11	11	11	0	0	0	0	0	0	2	2	2	1	1	1	0	0	2	0	0	0	0	0	0	2	2	2	1	1	1	0	0	2	0	0	0	0	0	0	2
sp|P06733|ENOA_HUMAN	P06733	ENOA_HUMAN	ENO1	434	Homo sapiens	1:Experimental evidence at protein level	Alpha-enolase	1	0.999	1008	811	1008	71	38	57	17	64	57	86	91	68	75	70	88	28	54	144	56	31	47	12	53	44	71	78	55	59	56	69	24	42	114	71	38	57	17	64	57	86
sp|P06737|PYGL_HUMAN	P06737	PYGL_HUMAN	PYGL	847	Homo sapiens	1:Experimental evidence at protein level	Glycogen phosphorylase, liver form	1	0.999	11	9	17	0	0	0	0	0	0	0	0	1	0	0	1	0	1	8	0	0	0	0	0	0	0	0	1	0	0	0	0	1	7	0	0	0	0	0	0	0
sp|P06744|G6PI_HUMAN	P06744	G6PI_HUMAN	GPI	558	Homo sapiens	1:Experimental evidence at protein level	Glucose-6-phosphate isomerase	1	0.999	117	117	117	8	6	6	5	7	7	9	7	6	11	10	15	1	5	14	8	6	6	5	7	7	9	7	6	11	10	15	1	5	14	8	6	6	5	7	7	9
sp|P06746|DPOLB_HUMAN	P06746	DPOLB_HUMAN	POLB	335	Homo sapiens	1:Experimental evidence at protein level	DNA polymerase beta	1	0.999	4	4	4	0	0	0	0	0	0	0	2	1	0	0	1	0	0	0	0	0	0	0	0	0	0	2	1	0	0	1	0	0	0	0	0	0	0	0	0	0
sp|P06748|NPM_HUMAN	P06748	NPM_HUMAN	NPM1	294	Homo sapiens	1:Experimental evidence at protein level	Nucleophosmin	1	0.999	247	247	247	24	13	11	8	9	14	19	14	16	17	27	28	9	14	24	24	13	11	8	9	14	19	14	16	17	27	28	9	14	24	24	13	11	8	9	14	19
sp|P06753|TPM3_HUMAN	P06753	TPM3_HUMAN	TPM3	285	Homo sapiens	1:Experimental evidence at protein level	Tropomyosin alpha-3 chain	1	0.999	281	182	408	26	18	16	30	25	28	15	5	9	11	15	14	27	26	16	16	13	12	21	16	19	9	4	6	8	9	9	17	13	10	37	30	22	39	36	37	24
sp|P06756|ITAV_HUMAN	P06756	ITAV_HUMAN	ITGAV	1048	Homo sapiens	1:Experimental evidence at protein level	Integrin alpha-V	0.997	0.9989	2	2	2	0	0	0	0	0	0	0	0	0	0	1	1	0	0	0	0	0	0	0	0	0	0	0	0	0	1	1	0	0	0	0	0	0	0	0	0	0
sp|P06865|HEXA_HUMAN	P06865	HEXA_HUMAN	HEXA	529	Homo sapiens	1:Experimental evidence at protein level	Beta-hexosaminidase subunit alpha	0.9017	0.999	2	2	2	0	0	0	0	0	0	0	0	0	0	0	0	0	0	2	0	0	0	0	0	0	0	0	0	0	0	0	0	0	2	0	0	0	0	0	0	0
sp|P06899|H2B1J_HUMAN	P06899	H2B1J_HUMAN	H2BC11	126	Homo sapiens	1:Experimental evidence at protein level	Histone H2B type 1-J	1	0.999	353	0	353	20	24	20	30	24	29	18	18	24	22	31	25	24	22	22	0	0	0	0	0	0	0	0	0	0	0	0	0	0	0	20	24	20	30	24	29	18
sp|P07099|HYEP_HUMAN	P07099	HYEP_HUMAN	EPHX1	455	Homo sapiens	1:Experimental evidence at protein level	Epoxide hydrolase 1	1	0.999	5	5	5	0	0	0	1	1	0	0	0	0	0	2	1	0	0	0	0	0	0	1	1	0	0	0	0	0	2	1	0	0	0	0	0	0	1	1	0	0
sp|P07108|ACBP_HUMAN	P07108	ACBP_HUMAN	DBI	87	Homo sapiens	1:Experimental evidence at protein level	Acyl-CoA-binding protein	0.9878	0.9989	2	2	2	0	0	0	0	0	0	0	0	0	1	0	0	0	0	1	0	0	0	0	0	0	0	0	0	1	0	0	0	0	1	0	0	0	0	0	0	0
sp|P07195|LDHB_HUMAN	P07195	LDHB_HUMAN	LDHB	334	Homo sapiens	1:Experimental evidence at protein level	L-lactate dehydrogenase B chain	1	0.999	122	111	122	12	10	14	3	7	6	8	7	4	6	9	10	2	7	17	11	9	13	2	5	6	8	7	3	6	9	10	1	6	15	12	10	14	3	7	6	8
sp|P07196|NFL_HUMAN	P07196	NFL_HUMAN	NEFL	543	Homo sapiens	1:Experimental evidence at protein level	Neurofilament light polypeptide	0.98	0.999	3	3	38	0	0	0	0	0	0	0	0	0	1	1	1	0	0	0	0	0	0	0	0	0	0	0	0	1	1	1	0	0	0	2	2	1	2	2	1	2
sp|P07203|GPX1_HUMAN	P07203	GPX1_HUMAN	GPX1	203	Homo sapiens	1:Experimental evidence at protein level	Glutathione peroxidase 1	0.9935	0.999	5	5	5	0	0	0	0	0	0	1	0	0	1	0	1	0	0	2	0	0	0	0	0	0	1	0	0	1	0	1	0	0	2	0	0	0	0	0	0	1
sp|P07237|PDIA1_HUMAN	P07237	PDIA1_HUMAN	P4HB	508	Homo sapiens	1:Experimental evidence at protein level	Protein disulfide-isomerase	1	0.999	363	363	363	23	16	25	23	23	20	27	29	21	22	22	35	17	25	35	23	16	25	23	23	20	27	29	21	22	22	35	17	25	35	23	16	25	23	23	20	27
sp|P07305|H10_HUMAN	P07305	H10_HUMAN	H1-0	194	Homo sapiens	1:Experimental evidence at protein level	Histone H1.0	1	0.999	22	22	22	0	1	1	1	2	2	0	1	0	1	2	2	3	3	3	0	1	1	1	2	2	0	1	0	1	2	2	3	3	3	0	1	1	1	2	2	0
sp|P07311|ACYP1_HUMAN	P07311	ACYP1_HUMAN	ACYP1	99	Homo sapiens	1:Experimental evidence at protein level	Acylphosphatase-1	1	0.999	7	7	7	0	0	0	0	0	0	1	0	0	0	1	0	0	0	5	0	0	0	0	0	0	1	0	0	0	1	0	0	0	5	0	0	0	0	0	0	1
sp|P07339|CATD_HUMAN	P07339	CATD_HUMAN	CTSD	412	Homo sapiens	1:Experimental evidence at protein level	Cathepsin D	1	0.999	70	70	70	21	0	3	2	2	2	12	5	0	3	1	9	2	1	7	21	0	3	2	2	2	12	5	0	3	1	9	2	1	7	21	0	3	2	2	2	12
sp|P07355|ANXA2_HUMAN	P07355	ANXA2_HUMAN	ANXA2	339	Homo sapiens	1:Experimental evidence at protein level	Annexin A2	1	0.999	300	93	300	22	12	12	11	11	21	27	31	21	20	24	29	12	15	32	7	3	7	2	4	7	7	7	8	8	8	7	6	7	5	22	12	12	11	11	21	27
sp|P07384|CAN1_HUMAN	P07384	CAN1_HUMAN	CAPN1	714	Homo sapiens	1:Experimental evidence at protein level	Calpain-1 catalytic subunit	1	0.999	2	2	2	0	0	0	0	0	0	1	0	0	0	0	0	0	0	1	0	0	0	0	0	0	1	0	0	0	0	0	0	0	1	0	0	0	0	0	0	1
sp|P07437|TBB5_HUMAN	P07437	TBB5_HUMAN	TUBB	444	Homo sapiens	1:Experimental evidence at protein level	Tubulin beta chain	1	0.999	1807	258	1807	119	115	131	118	123	121	97	104	93	99	119	108	152	150	158	25	18	20	16	17	16	13	13	13	11	19	14	23	21	19	119	115	131	118	123	121	97
sp|P07477|TRY1_HUMAN	P07477	TRY1_HUMAN	PRSS1	247	Homo sapiens	1:Experimental evidence at protein level	Serine protease 1	1	0.999	23	10	23	1	0	1	1	0	0	2	1	3	5	4	5	0	0	0	1	0	1	1	0	0	1	0	0	2	1	3	0	0	0	1	0	1	1	0	0	2
sp|P07602|SAP_HUMAN	P07602	SAP_HUMAN	PSAP	524	Homo sapiens	1:Experimental evidence at protein level	Prosaposin	1	0.999	51	51	51	4	2	5	1	2	10	6	3	0	2	3	6	1	1	5	4	2	5	1	2	10	6	3	0	2	3	6	1	1	5	4	2	5	1	2	10	6
sp|P07686|HEXB_HUMAN	P07686	HEXB_HUMAN	HEXB	556	Homo sapiens	1:Experimental evidence at protein level	Beta-hexosaminidase subunit beta	1	0.999	40	40	40	1	1	1	0	0	0	6	7	3	5	3	6	0	1	6	1	1	1	0	0	0	6	7	3	5	3	6	0	1	6	1	1	1	0	0	0	6
sp|P07737|PROF1_HUMAN	P07737	PROF1_HUMAN	PFN1	140	Homo sapiens	1:Experimental evidence at protein level	Profilin-1	1	0.999	183	183	183	7	11	12	4	10	10	13	16	17	16	17	16	6	9	19	7	11	12	4	10	10	13	16	17	16	17	16	6	9	19	7	11	12	4	10	10	13
sp|P07741|APT_HUMAN	P07741	APT_HUMAN	APRT	180	Homo sapiens	1:Experimental evidence at protein level	Adenine phosphoribosyltransferase	1	0.999	106	106	106	4	1	3	1	4	2	11	14	14	10	8	10	0	4	20	4	1	3	1	4	2	11	14	14	10	8	10	0	4	20	4	1	3	1	4	2	11
sp|P07814|SYEP_HUMAN	P07814	SYEP_HUMAN	EPRS1	1512	Homo sapiens	1:Experimental evidence at protein level	Bifunctional glutamate/proline--tRNA ligase	1	0.999	498	498	498	29	38	36	13	27	16	27	33	18	23	31	33	48	52	74	29	38	36	13	27	16	27	33	18	23	31	33	48	52	74	29	38	36	13	27	16	27
sp|P07858|CATB_HUMAN	P07858	CATB_HUMAN	CTSB	339	Homo sapiens	1:Experimental evidence at protein level	Cathepsin B	1	0.999	14	14	14	4	0	0	0	1	1	0	0	0	1	0	2	0	2	3	4	0	0	0	1	1	0	0	0	1	0	2	0	2	3	4	0	0	0	1	1	0
sp|P07900|HS90A_HUMAN	P07900	HS90A_HUMAN	HSP90AA1	732	Homo sapiens	1:Experimental evidence at protein level	Heat shock protein HSP 90-alpha	1	0.999	1222	438	1222	70	68	67	46	66	46	83	100	80	89	106	103	66	79	153	22	21	22	15	22	10	30	43	27	27	48	44	14	30	63	70	68	67	46	66	46	83
sp|P07910|HNRPC_HUMAN	P07910	HNRPC_HUMAN	HNRNPC	306	Homo sapiens	1:Experimental evidence at protein level	Heterogeneous nuclear ribonucleoproteins C1/C2	1	0.999	251	121	251	14	19	9	19	16	14	15	19	15	20	27	24	13	15	12	8	11	4	9	6	6	6	9	6	10	15	13	7	6	5	14	19	9	19	16	14	15
sp|P07919|QCR6_HUMAN	P07919	QCR6_HUMAN	UQCRH	91	Homo sapiens	1:Experimental evidence at protein level	Cytochrome b-c1 complex subunit 6, mitochondrial	1	0.999	36	26	36	3	3	4	2	3	1	1	2	1	1	1	3	2	4	5	2	2	2	2	2	1	1	2	1	1	1	2	2	3	2	3	3	4	2	3	1	1
sp|P07942|LAMB1_HUMAN	P07942	LAMB1_HUMAN	LAMB1	1786	Homo sapiens	1:Experimental evidence at protein level	Laminin subunit beta-1	0.9999	0.999	12	12	12	0	0	0	1	1	1	0	0	0	1	1	0	2	2	3	0	0	0	1	1	1	0	0	0	1	1	0	2	2	3	0	0	0	1	1	1	0
sp|P07947|YES_HUMAN	P07947	YES_HUMAN	YES1	543	Homo sapiens	1:Experimental evidence at protein level	Tyrosine-protein kinase Yes	1	0.999	28	2	28	2	0	0	0	2	0	4	2	3	2	4	5	0	2	2	0	0	0	0	0	0	1	0	0	0	0	1	0	0	0	2	0	0	0	2	0	4
sp|P07948|LYN_HUMAN	P07948	LYN_HUMAN	LYN	512	Homo sapiens	1:Experimental evidence at protein level	Tyrosine-protein kinase Lyn	1	0.999	7	7	7	0	0	0	0	0	0	0	0	1	1	3	0	0	0	2	0	0	0	0	0	0	0	0	1	1	3	0	0	0	2	0	0	0	0	0	0	0
sp|P07954|FUMH_HUMAN	P07954	FUMH_HUMAN	FH	510	Homo sapiens	1:Experimental evidence at protein level	Fumarate hydratase, mitochondrial	1	0.999	50	50	50	7	0	8	0	2	1	3	2	4	1	3	10	0	2	7	7	0	8	0	2	1	3	2	4	1	3	10	0	2	7	7	0	8	0	2	1	3
sp|P08133|ANXA6_HUMAN	P08133	ANXA6_HUMAN	ANXA6	673	Homo sapiens	1:Experimental evidence at protein level	Annexin A6	1	0.999	80	80	80	3	0	2	0	2	1	9	7	8	6	9	12	0	3	18	3	0	2	0	2	1	9	7	8	6	9	12	0	3	18	3	0	2	0	2	1	9
sp|P08195|4F2_HUMAN	P08195	4F2_HUMAN	SLC3A2	630	Homo sapiens	1:Experimental evidence at protein level	Amino acid transporter heavy chain SLC3A2	1	0.999	40	40	40	6	1	4	4	3	3	0	0	0	0	0	4	1	5	9	6	1	4	4	3	3	0	0	0	0	0	4	1	5	9	6	1	4	4	3	3	0
sp|P08237|PFKAM_HUMAN	P08237	PFKAM_HUMAN	PFKM	780	Homo sapiens	1:Experimental evidence at protein level	ATP-dependent 6-phosphofructokinase, muscle type	1	0.999	47	47	51	3	2	6	4	3	3	0	0	1	2	3	2	5	5	8	3	2	6	4	3	3	0	0	1	2	3	2	5	5	8	3	2	6	4	3	5	0
sp|P08238|HS90B_HUMAN	P08238	HS90B_HUMAN	HSP90AB1	724	Homo sapiens	1:Experimental evidence at protein level	Heat shock protein HSP 90-beta	1	0.999	424	249	1024	30	24	23	15	19	19	30	32	31	28	35	35	25	31	47	16	14	8	7	11	8	19	22	18	15	23	23	12	21	32	65	56	53	38	51	45	69
sp|P08240|SRPRA_HUMAN	P08240	SRPRA_HUMAN	SRPRA	638	Homo sapiens	1:Experimental evidence at protein level	Signal recognition particle receptor subunit alpha	0.9859	0.9989	2	2	2	0	0	0	0	0	0	0	0	0	0	0	0	0	1	1	0	0	0	0	0	0	0	0	0	0	0	0	0	1	1	0	0	0	0	0	0	0
sp|P08243|ASNS_HUMAN	P08243	ASNS_HUMAN	ASNS	561	Homo sapiens	1:Experimental evidence at protein level	Asparagine synthetase [glutamine-hydrolyzing]	1	0.999	76	76	76	2	3	1	0	5	7	4	4	2	7	4	6	1	6	24	2	3	1	0	5	7	4	4	2	7	4	6	1	6	24	2	3	1	0	5	7	4
sp|P08559|ODPA_HUMAN	P08559	ODPA_HUMAN	PDHA1	390	Homo sapiens	1:Experimental evidence at protein level	Pyruvate dehydrogenase E1 component subunit alpha, somatic form, mitochondrial	1	0.999	44	37	44	0	0	0	0	1	0	6	2	2	4	3	5	0	2	19	0	0	0	0	1	0	5	2	2	4	2	3	0	2	16	0	0	0	0	1	0	6
sp|P08574|CY1_HUMAN	P08574	CY1_HUMAN	CYC1	325	Homo sapiens	1:Experimental evidence at protein level	Cytochrome c1, heme protein, mitochondrial	1	0.999	29	29	29	2	1	1	2	2	2	0	2	0	1	1	5	2	2	6	2	1	1	2	2	2	0	2	0	1	1	5	2	2	6	2	1	1	2	2	2	0
sp|P08579|RU2B_HUMAN	P08579	RU2B_HUMAN	SNRPB2	225	Homo sapiens	1:Experimental evidence at protein level	U2 small nuclear ribonucleoprotein B''	1	0.999	18	18	18	0	2	0	1	2	1	0	1	0	0	2	3	2	1	3	0	2	0	1	2	1	0	1	0	0	2	3	2	1	3	0	2	0	1	2	1	0
sp|P08621|RU17_HUMAN	P08621	RU17_HUMAN	SNRNP70	437	Homo sapiens	1:Experimental evidence at protein level	U1 small nuclear ribonucleoprotein 70 kDa	1	0.999	98	98	98	3	3	5	6	7	5	6	10	7	7	11	11	4	5	8	3	3	5	6	7	5	6	10	7	7	11	11	4	5	8	3	3	5	6	7	5	6
sp|P08651-5|NFIC_HUMAN	P08651-5	NFIC_HUMAN	NFIC	428	Homo sapiens		Isoform 5 of Nuclear factor 1 C-type	1	0.999	981	981	1371	0	0	0	63	58	52	41	36	43	229	210	203	19	15	12	0	0	0	63	58	52	41	36	43	229	210	203	19	15	12	0	0	0	121	110	119	54
sp|P08670|VIME_HUMAN	P08670	VIME_HUMAN	VIM	466	Homo sapiens	1:Experimental evidence at protein level	Vimentin	1	0.999	1076	917	1076	59	58	40	57	52	47	85	95	102	103	110	112	53	41	62	51	50	34	51	46	42	72	81	87	83	94	94	44	33	55	59	58	40	57	52	47	85
sp|P08708|RS17_HUMAN	P08708	RS17_HUMAN	RPS17	135	Homo sapiens	1:Experimental evidence at protein level	Small ribosomal subunit protein eS17	1	0.999	27	27	27	1	1	1	4	0	1	0	2	0	0	2	2	4	3	6	1	1	1	4	0	1	0	2	0	0	2	2	4	3	6	1	1	1	4	0	1	0
sp|P08727|K1C19_HUMAN	P08727	K1C19_HUMAN	KRT19	400	Homo sapiens	1:Experimental evidence at protein level	Keratin, type I cytoskeletal 19	1	0.999	167	157	271	11	7	15	10	9	4	20	16	16	11	10	10	11	7	10	10	7	13	10	9	4	16	15	15	11	10	10	11	7	9	20	11	20	17	12	11	34
sp|P08754|GNAI3_HUMAN	P08754	GNAI3_HUMAN	GNAI3	354	Homo sapiens	1:Experimental evidence at protein level	Guanine nucleotide-binding protein G(i) subunit alpha-3	1	0.999	143	66	165	6	7	6	6	9	5	11	10	11	18	14	17	5	6	12	3	4	4	3	4	2	4	5	6	9	8	4	3	3	4	7	8	7	9	10	6	13
sp|P08758|ANXA5_HUMAN	P08758	ANXA5_HUMAN	ANXA5	320	Homo sapiens	1:Experimental evidence at protein level	Annexin A5	1	0.999	155	155	155	16	5	10	2	4	5	8	9	7	14	13	15	13	12	22	16	5	10	2	4	5	8	9	7	14	13	15	13	12	22	16	5	10	2	4	5	8
sp|P08779|K1C16_HUMAN	P08779	K1C16_HUMAN	KRT16	473	Homo sapiens	1:Experimental evidence at protein level	Keratin, type I cytoskeletal 16	1	0.999	292	292	640	29	5	28	15	0	16	55	20	0	26	2	24	26	9	37	29	5	28	15	0	16	55	20	0	26	2	24	26	9	37	68	21	48	41	16	33	99
sp|P08865|RSSA_HUMAN	P08865	RSSA_HUMAN	RPSA	295	Homo sapiens	1:Experimental evidence at protein level	Small ribosomal subunit protein uS2	1	0.999	289	81	289	21	12	17	10	16	18	27	15	19	24	22	27	15	18	28	6	5	8	4	5	6	6	3	4	5	6	5	5	5	8	21	12	17	10	16	18	27
sp|P09001|RM03_HUMAN	P09001	RM03_HUMAN	MRPL3	348	Homo sapiens	1:Experimental evidence at protein level	Large ribosomal subunit protein uL3m	1	0.999	146	146	146	3	7	11	8	11	7	11	9	10	14	9	7	11	8	20	3	7	11	8	11	7	11	9	10	14	9	7	11	8	20	3	7	11	8	11	7	11
sp|P09012|SNRPA_HUMAN	P09012	SNRPA_HUMAN	SNRPA	282	Homo sapiens	1:Experimental evidence at protein level	U1 small nuclear ribonucleoprotein A	1	0.999	21	21	21	1	1	1	1	0	3	1	2	1	1	2	2	2	2	1	1	1	1	1	0	3	1	2	1	1	2	2	2	2	1	1	1	1	1	0	3	1
sp|P09104|ENOG_HUMAN	P09104	ENOG_HUMAN	ENO2	434	Homo sapiens	1:Experimental evidence at protein level	Gamma-enolase	1	0.999	12	12	147	0	0	2	0	0	0	1	1	1	1	2	2	0	0	2	0	0	2	0	0	0	1	1	1	1	2	2	0	0	2	11	3	11	2	8	9	12
sp|P09110|THIK_HUMAN	P09110	THIK_HUMAN	ACAA1	424	Homo sapiens	1:Experimental evidence at protein level	3-ketoacyl-CoA thiolase, peroxisomal	1	0.999	32	32	32	1	1	1	2	2	1	1	1	2	1	2	4	3	3	7	1	1	1	2	2	1	1	1	2	1	2	4	3	3	7	1	1	1	2	2	1	1
sp|P09132|SRP19_HUMAN	P09132	SRP19_HUMAN	SRP19	144	Homo sapiens	1:Experimental evidence at protein level	Signal recognition particle 19 kDa protein	1	0.999	11	11	11	1	0	1	0	1	0	0	0	0	1	1	1	1	3	1	1	0	1	0	1	0	0	0	0	1	1	1	1	3	1	1	0	1	0	1	0	0
sp|P09211|GSTP1_HUMAN	P09211	GSTP1_HUMAN	GSTP1	210	Homo sapiens	1:Experimental evidence at protein level	Glutathione S-transferase P	1	0.999	7	7	7	0	0	0	0	0	0	0	0	0	0	1	1	0	0	5	0	0	0	0	0	0	0	0	0	0	1	1	0	0	5	0	0	0	0	0	0	0
sp|P09234|RU1C_HUMAN	P09234	RU1C_HUMAN	SNRPC	159	Homo sapiens	1:Experimental evidence at protein level	U1 small nuclear ribonucleoprotein C	1	0.999	27	27	27	0	0	0	1	2	2	0	2	0	2	4	4	2	3	5	0	0	0	1	2	2	0	2	0	2	4	4	2	3	5	0	0	0	1	2	2	0
sp|P09382|LEG1_HUMAN	P09382	LEG1_HUMAN	LGALS1	135	Homo sapiens	1:Experimental evidence at protein level	Galectin-1	1	0.999	4	4	4	0	0	1	0	0	0	0	0	0	0	0	3	0	0	0	0	0	1	0	0	0	0	0	0	0	0	3	0	0	0	0	0	1	0	0	0	0
sp|P09429|HMGB1_HUMAN	P09429	HMGB1_HUMAN	HMGB1	215	Homo sapiens	1:Experimental evidence at protein level	High mobility group protein B1	1	0.999	125	56	125	7	4	7	6	5	3	14	14	7	11	12	10	5	5	15	2	2	3	3	4	1	4	5	5	5	6	3	3	2	8	7	4	7	6	5	3	14
sp|P09493|TPM1_HUMAN	P09493	TPM1_HUMAN	TPM1	284	Homo sapiens	1:Experimental evidence at protein level	Tropomyosin alpha-1 chain	1	0.999	123	97	331	9	9	8	10	10	16	8	6	5	6	5	5	8	9	9	6	7	4	7	8	10	7	6	5	5	5	5	7	7	8	29	25	17	27	28	33	21
sp|P09496|CLCA_HUMAN	P09496	CLCA_HUMAN	CLTA	248	Homo sapiens	1:Experimental evidence at protein level	Clathrin light chain A	1	0.999	7	7	7	0	0	0	0	0	0	0	0	0	0	1	0	0	1	5	0	0	0	0	0	0	0	0	0	0	1	0	0	1	5	0	0	0	0	0	0	0
sp|P09497|CLCB_HUMAN	P09497	CLCB_HUMAN	CLTB	229	Homo sapiens	1:Experimental evidence at protein level	Clathrin light chain B	1	0.999	1	1	1	0	0	0	0	0	0	0	0	0	0	0	0	0	0	1	0	0	0	0	0	0	0	0	0	0	0	0	0	0	1	0	0	0	0	0	0	0
sp|P09525|ANXA4_HUMAN	P09525	ANXA4_HUMAN	ANXA4	319	Homo sapiens	1:Experimental evidence at protein level	Annexin A4	0.9948	0.999	4	4	4	1	0	0	0	0	0	0	0	0	1	0	1	0	0	1	1	0	0	0	0	0	0	0	0	1	0	1	0	0	1	1	0	0	0	0	0	0
sp|P09543|CN37_HUMAN	P09543	CN37_HUMAN	CNP	421	Homo sapiens	1:Experimental evidence at protein level	2',3'-cyclic-nucleotide 3'-phosphodiesterase	1	0.999	20	20	20	0	1	0	0	2	3	2	3	0	0	1	1	0	2	5	0	1	0	0	2	3	2	3	0	0	1	1	0	2	5	0	1	0	0	2	3	2
sp|P09622|DLDH_HUMAN	P09622	DLDH_HUMAN	DLD	509	Homo sapiens	1:Experimental evidence at protein level	Dihydrolipoyl dehydrogenase, mitochondrial	1	0.999	123	123	123	9	4	9	4	6	9	7	8	7	8	5	17	6	6	18	9	4	9	4	6	9	7	8	7	8	5	17	6	6	18	9	4	9	4	6	9	7
sp|P09651|ROA1_HUMAN	P09651	ROA1_HUMAN	HNRNPA1	372	Homo sapiens	1:Experimental evidence at protein level	Heterogeneous nuclear ribonucleoprotein A1	1	0.999	779	157	897	39	48	36	44	35	47	63	61	53	62	73	81	43	41	53	13	12	8	9	7	8	12	10	9	13	13	14	8	11	10	45	53	38	49	50	59	70
sp|P09661|RU2A_HUMAN	P09661	RU2A_HUMAN	SNRPA1	255	Homo sapiens	1:Experimental evidence at protein level	U2 small nuclear ribonucleoprotein A'	1	0.999	64	64	64	6	5	3	2	6	3	4	1	0	3	5	5	5	5	11	6	5	3	2	6	3	4	1	0	3	5	5	5	5	11	6	5	3	2	6	3	4
sp|P09874|PARP1_HUMAN	P09874	PARP1_HUMAN	PARP1	1014	Homo sapiens	1:Experimental evidence at protein level	Poly [ADP-ribose] polymerase 1	1	0.999	947	947	947	40	40	33	39	36	38	75	80	77	94	114	104	49	57	71	40	40	33	39	36	38	75	80	77	94	114	104	49	57	71	40	40	33	39	36	38	75
sp|P09884|DPOLA_HUMAN	P09884	DPOLA_HUMAN	POLA1	1462	Homo sapiens	1:Experimental evidence at protein level	DNA polymerase alpha catalytic subunit	1	0.999	4	4	4	1	0	0	0	0	0	0	0	0	0	0	0	0	0	3	1	0	0	0	0	0	0	0	0	0	0	0	0	0	3	1	0	0	0	0	0	0
sp|P09936|UCHL1_HUMAN	P09936	UCHL1_HUMAN	UCHL1	223	Homo sapiens	1:Experimental evidence at protein level	Ubiquitin carboxyl-terminal hydrolase isozyme L1	1	0.999	197	197	197	7	5	9	2	7	10	24	18	21	15	21	19	0	9	30	7	5	9	2	7	10	24	18	21	15	21	19	0	9	30	7	5	9	2	7	10	24
sp|P09960|LKHA4_HUMAN	P09960	LKHA4_HUMAN	LTA4H	611	Homo sapiens	1:Experimental evidence at protein level	Leukotriene A-4 hydrolase	1	0.999	16	16	16	0	0	0	0	0	0	0	4	0	2	2	1	0	0	7	0	0	0	0	0	0	0	4	0	2	2	1	0	0	7	0	0	0	0	0	0	0
sp|P09972|ALDOC_HUMAN	P09972	ALDOC_HUMAN	ALDOC	364	Homo sapiens	1:Experimental evidence at protein level	Fructose-bisphosphate aldolase C	0.9992	0.999	7	7	33	0	0	0	1	0	0	0	2	0	0	1	0	1	0	2	0	0	0	1	0	0	0	2	0	0	1	0	1	0	2	3	1	1	3	1	2	2
sp|P0C0S5|H2AZ_HUMAN	P0C0S5	H2AZ_HUMAN	H2AZ1	128	Homo sapiens	1:Experimental evidence at protein level	Histone H2A.Z	1	0.999	118	0	118	8	6	9	11	8	12	5	6	6	6	10	7	9	6	9	0	0	0	0	0	0	0	0	0	0	0	0	0	0	0	8	6	9	11	8	12	5
sp|P0C7T5|ATX1L_HUMAN	P0C7T5	ATX1L_HUMAN	ATXN1L	689	Homo sapiens	1:Experimental evidence at protein level	Ataxin-1-like	0.9998	0.999	3	3	3	0	0	0	0	0	0	0	1	0	0	0	0	1	1	0	0	0	0	0	0	0	0	1	0	0	0	0	1	1	0	0	0	0	0	0	0	0
sp|P0CG38|POTEI_HUMAN	P0CG38	POTEI_HUMAN	POTEI	1075	Homo sapiens	3:Protein inferred from homology	POTE ankyrin domain family member I	1	0.9972	28	15	415	5	0	1	0	2	5	4	3	2	1	1	1	0	1	2	2	0	1	0	1	3	3	1	2	0	1	1	0	0	0	35	23	19	25	30	28	34
sp|P0CG39|POTEJ_HUMAN	P0CG39	POTEJ_HUMAN	POTEJ	1038	Homo sapiens	3:Protein inferred from homology	POTE ankyrin domain family member J	0.9996	0.999	16	15	301	0	0	0	0	1	0	1	0	3	5	0	3	1	1	1	0	0	0	0	1	0	1	0	2	5	0	3	1	1	1	24	16	12	18	20	22	26
sp|P0DI83|NARR_HUMAN	P0DI83	NARR_HUMAN	RAB34	198	Homo sapiens	1:Experimental evidence at protein level	Ras-related protein Rab-34, isoform NARR	0.6168	0.9943	2	2	2	0	0	0	0	0	0	0	0	0	1	0	0	0	1	0	0	0	0	0	0	0	0	0	0	1	0	0	0	1	0	0	0	0	0	0	0	0
sp|P0DMV8|HS71A_HUMAN	P0DMV8	HS71A_HUMAN	HSPA1A	641	Homo sapiens	1:Experimental evidence at protein level	Heat shock 70 kDa protein 1A	1	0.999	3078	0	3078	223	238	253	253	229	245	171	180	182	203	210	194	161	182	154	0	0	0	0	0	0	0	0	0	0	0	0	0	0	0	223	238	253	253	229	245	171
sp|P0DOX7|IGK_HUMAN	P0DOX7	IGK_HUMAN		214	Homo sapiens	1:Experimental evidence at protein level	Immunoglobulin kappa light chain	0.9754	0.999	4	1	4	4	0	0	0	0	0	0	0	0	0	0	0	0	0	0	1	0	0	0	0	0	0	0	0	0	0	0	0	0	0	4	0	0	0	0	0	0
sp|P0DP23|CALM1_HUMAN	P0DP23	CALM1_HUMAN	CALM1	149	Homo sapiens	1:Experimental evidence at protein level	Calmodulin-1	1	0.999	416	0	416	27	26	26	25	18	27	31	27	27	27	32	36	28	25	34	0	0	0	0	0	0	0	0	0	0	0	0	0	0	0	27	26	26	25	18	27	31
sp|P0DPB6|RPAC2_HUMAN	P0DPB6	RPAC2_HUMAN	POLR1D	133	Homo sapiens	1:Experimental evidence at protein level	DNA-directed RNA polymerases I and III subunit RPAC2	0.9017	0.999	1	1	1	0	0	0	0	0	0	0	0	0	0	0	0	0	0	1	0	0	0	0	0	0	0	0	0	0	0	0	0	0	1	0	0	0	0	0	0	0
sp|P10155|RO60_HUMAN	P10155	RO60_HUMAN	RO60	538	Homo sapiens	1:Experimental evidence at protein level	RNA-binding protein RO60	1	0.999	28	28	28	2	1	2	1	0	0	2	2	1	4	2	5	0	1	5	2	1	2	1	0	0	2	2	1	4	2	5	0	1	5	2	1	2	1	0	0	2
sp|P10244|MYBB_HUMAN	P10244	MYBB_HUMAN	MYBL2	700	Homo sapiens	1:Experimental evidence at protein level	Myb-related protein B	1	0.999	5	5	5	0	0	0	0	0	0	0	0	0	0	0	0	0	4	1	0	0	0	0	0	0	0	0	0	0	0	0	0	4	1	0	0	0	0	0	0	0
sp|P10253|LYAG_HUMAN	P10253	LYAG_HUMAN	GAA	952	Homo sapiens	1:Experimental evidence at protein level	Lysosomal alpha-glucosidase	1	0.999	16	16	16	2	0	2	0	0	1	2	2	0	1	0	4	0	0	2	2	0	2	0	0	1	2	2	0	1	0	4	0	0	2	2	0	2	0	0	1	2
sp|P10412|H14_HUMAN	P10412	H14_HUMAN	H1-4	219	Homo sapiens	1:Experimental evidence at protein level	Histone H1.4	1	0.999	35	35	237	2	3	2	2	3	3	1	2	4	2	1	2	4	2	2	2	3	2	2	3	3	1	2	4	2	1	2	4	2	2	18	15	16	17	13	19	16
sp|P10515|ODP2_HUMAN	P10515	ODP2_HUMAN	DLAT	647	Homo sapiens	1:Experimental evidence at protein level	Dihydrolipoyllysine-residue acetyltransferase component of pyruvate dehydrogenase complex, mitochondrial	1	0.999	41	41	41	1	1	1	1	1	2	3	1	1	1	1	6	3	2	16	1	1	1	1	1	2	3	1	1	1	1	6	3	2	16	1	1	1	1	1	2	3
sp|P10599|THIO_HUMAN	P10599	THIO_HUMAN	TXN	105	Homo sapiens	1:Experimental evidence at protein level	Thioredoxin	1	0.999	80	80	80	8	2	4	2	5	4	10	5	5	2	4	9	3	3	14	8	2	4	2	5	4	10	5	5	2	4	9	3	3	14	8	2	4	2	5	4	10
sp|P10606|COX5B_HUMAN	P10606	COX5B_HUMAN	COX5B	129	Homo sapiens	1:Experimental evidence at protein level	Cytochrome c oxidase subunit 5B, mitochondrial	1	0.999	49	49	49	3	0	1	3	2	3	2	5	0	8	6	4	1	2	9	3	0	1	3	2	3	2	5	0	8	6	4	1	2	9	3	0	1	3	2	3	2
sp|P10619|PPGB_HUMAN	P10619	PPGB_HUMAN	CTSA	480	Homo sapiens	1:Experimental evidence at protein level	Lysosomal protective protein	0.9999	0.999	2	2	2	1	0	0	0	0	1	0	0	0	0	0	0	0	0	0	1	0	0	0	0	1	0	0	0	0	0	0	0	0	0	1	0	0	0	0	1	0
sp|P10644|KAP0_HUMAN	P10644	KAP0_HUMAN	PRKAR1A	381	Homo sapiens	1:Experimental evidence at protein level	cAMP-dependent protein kinase type I-alpha regulatory subunit	1	0.999	37	37	37	3	4	3	0	0	0	3	0	0	3	5	5	2	4	5	3	4	3	0	0	0	3	0	0	3	5	5	2	4	5	3	4	3	0	0	0	3
sp|P10768|ESTD_HUMAN	P10768	ESTD_HUMAN	ESD	282	Homo sapiens	1:Experimental evidence at protein level	S-formylglutathione hydrolase	1	0.999	62	62	62	4	2	2	0	2	2	7	9	5	4	4	2	1	4	14	4	2	2	0	2	2	7	9	5	4	4	2	1	4	14	4	2	2	0	2	2	7
sp|P10809|CH60_HUMAN	P10809	CH60_HUMAN	HSPD1	573	Homo sapiens	1:Experimental evidence at protein level	60 kDa heat shock protein, mitochondrial	1	0.999	1090	1090	1090	89	70	76	45	66	47	51	61	57	78	98	104	52	87	109	89	70	76	45	66	47	51	61	57	78	98	104	52	87	109	89	70	76	45	66	47	51
sp|P10909|CLUS_HUMAN	P10909	CLUS_HUMAN	CLU	449	Homo sapiens	1:Experimental evidence at protein level	Clusterin	1	0.999	9	9	9	6	0	3	0	0	0	0	0	0	0	0	0	0	0	0	6	0	3	0	0	0	0	0	0	0	0	0	0	0	0	6	0	3	0	0	0	0
sp|P11021|BIP_HUMAN	P11021	BIP_HUMAN	HSPA5	654	Homo sapiens	1:Experimental evidence at protein level	Endoplasmic reticulum chaperone BiP	1	0.999	1609	1608	1818	129	125	122	120	118	93	88	87	82	95	120	112	86	111	121	129	125	122	120	118	93	87	87	82	95	120	112	86	111	121	147	140	138	134	133	111	97
sp|P11047|LAMC1_HUMAN	P11047	LAMC1_HUMAN	LAMC1	1609	Homo sapiens	1:Experimental evidence at protein level	Laminin subunit gamma-1	0.9017	0.999	4	4	4	1	0	0	0	0	0	0	0	0	0	0	2	0	0	1	1	0	0	0	0	0	0	0	0	0	0	2	0	0	1	1	0	0	0	0	0	0
sp|P11142|HSP7C_HUMAN	P11142	HSP7C_HUMAN	HSPA8	646	Homo sapiens	1:Experimental evidence at protein level	Heat shock cognate 71 kDa protein	1	0.999	2160	1606	2435	173	186	170	184	171	154	106	113	101	119	138	136	125	155	129	130	147	131	138	133	114	77	87	74	82	107	94	89	111	92	190	209	193	210	193	178	119
sp|P11166|GTR1_HUMAN	P11166	GTR1_HUMAN	SLC2A1	492	Homo sapiens	1:Experimental evidence at protein level	Solute carrier family 2, facilitated glucose transporter member 1	1	0.999	21	21	21	0	0	0	0	0	0	0	0	0	6	4	2	0	2	7	0	0	0	0	0	0	0	0	0	6	4	2	0	2	7	0	0	0	0	0	0	0
sp|P11171|EPB41_HUMAN	P11171	EPB41_HUMAN	EPB41	864	Homo sapiens	1:Experimental evidence at protein level	Protein 4.1	0.9799	0.999	2	2	6	0	0	0	0	0	0	0	0	0	0	0	1	0	0	1	0	0	0	0	0	0	0	0	0	0	0	1	0	0	1	1	0	0	0	0	0	0
sp|P11172|UMPS_HUMAN	P11172	UMPS_HUMAN	UMPS	480	Homo sapiens	1:Experimental evidence at protein level	Uridine 5'-monophosphate synthase	1	0.999	4	4	4	0	0	0	0	0	0	0	0	0	0	0	0	0	1	3	0	0	0	0	0	0	0	0	0	0	0	0	0	1	3	0	0	0	0	0	0	0
sp|P11177|ODPB_HUMAN	P11177	ODPB_HUMAN	PDHB	359	Homo sapiens	1:Experimental evidence at protein level	Pyruvate dehydrogenase E1 component subunit beta, mitochondrial	1	0.999	41	41	41	1	1	0	0	3	2	2	4	1	2	4	10	2	1	8	1	1	0	0	3	2	2	4	1	2	4	10	2	1	8	1	1	0	0	3	2	2
sp|P11182|ODB2_HUMAN	P11182	ODB2_HUMAN	DBT	482	Homo sapiens	1:Experimental evidence at protein level	Lipoamide acyltransferase component of branched-chain alpha-keto acid dehydrogenase complex, mitochondrial	1	0.999	551	551	551	55	54	55	15	21	25	44	46	66	22	30	28	33	24	33	55	54	55	15	21	25	44	46	66	22	30	28	33	24	33	55	54	55	15	21	25	44
sp|P11216|PYGB_HUMAN	P11216	PYGB_HUMAN	PYGB	843	Homo sapiens	1:Experimental evidence at protein level	Glycogen phosphorylase, brain form	1	0.999	19	13	19	0	0	0	0	0	0	2	2	1	2	1	0	0	1	10	0	0	0	0	0	0	2	1	1	1	0	0	0	1	7	0	0	0	0	0	0	2
sp|P11233|RALA_HUMAN	P11233	RALA_HUMAN	RALA	206	Homo sapiens	1:Experimental evidence at protein level	Ras-related protein Ral-A	1	0.999	13	13	13	2	0	0	0	0	0	0	0	0	1	3	2	0	1	4	2	0	0	0	0	0	0	0	0	1	3	2	0	1	4	2	0	0	0	0	0	0
sp|P11279|LAMP1_HUMAN	P11279	LAMP1_HUMAN	LAMP1	417	Homo sapiens	1:Experimental evidence at protein level	Lysosome-associated membrane glycoprotein 1	1	0.999	14	14	14	2	0	0	0	0	0	2	1	0	2	3	1	0	1	2	2	0	0	0	0	0	2	1	0	2	3	1	0	1	2	2	0	0	0	0	0	2
sp|P11310|ACADM_HUMAN	P11310	ACADM_HUMAN	ACADM	421	Homo sapiens	1:Experimental evidence at protein level	Medium-chain specific acyl-CoA dehydrogenase, mitochondrial	1	0.999	90	90	90	4	1	10	0	4	2	8	11	6	6	6	18	0	2	12	4	1	10	0	4	2	8	11	6	6	6	18	0	2	12	4	1	10	0	4	2	8
sp|P11387|TOP1_HUMAN	P11387	TOP1_HUMAN	TOP1	765	Homo sapiens	1:Experimental evidence at protein level	DNA topoisomerase 1	1	0.999	221	192	221	9	13	5	12	14	21	18	23	25	17	19	18	4	7	16	6	12	4	11	13	20	17	19	19	16	16	15	4	6	14	9	13	5	12	14	21	18
sp|P11388|TOP2A_HUMAN	P11388	TOP2A_HUMAN	TOP2A	1531	Homo sapiens	1:Experimental evidence at protein level	DNA topoisomerase 2-alpha	1	0.999	131	111	131	3	3	0	7	9	6	4	8	12	22	26	23	4	4	0	3	3	0	6	8	6	4	8	12	17	21	16	3	4	0	3	3	0	7	9	6	4
sp|P11413|G6PD_HUMAN	P11413	G6PD_HUMAN	G6PD	515	Homo sapiens	1:Experimental evidence at protein level	Glucose-6-phosphate 1-dehydrogenase	1	0.999	38	38	38	0	1	0	0	1	0	2	3	1	7	1	6	0	0	16	0	1	0	0	1	0	2	3	1	7	1	6	0	0	16	0	1	0	0	1	0	2
sp|P11441|UBL4A_HUMAN	P11441	UBL4A_HUMAN	UBL4A	157	Homo sapiens	1:Experimental evidence at protein level	Ubiquitin-like protein 4A	1	0.999	4	4	4	0	0	0	0	0	0	0	0	0	0	0	0	0	1	3	0	0	0	0	0	0	0	0	0	0	0	0	0	1	3	0	0	0	0	0	0	0
sp|P11498|PYC_HUMAN	P11498	PYC_HUMAN	PC	1178	Homo sapiens	1:Experimental evidence at protein level	Pyruvate carboxylase, mitochondrial	1	0.999	9535	9535	9535	525	522	582	562	579	587	772	794	778	655	755	714	623	600	487	525	522	582	562	579	587	772	794	778	655	755	714	623	600	487	525	522	582	562	579	587	772
sp|P11586|C1TC_HUMAN	P11586	C1TC_HUMAN	MTHFD1	935	Homo sapiens	1:Experimental evidence at protein level	C-1-tetrahydrofolate synthase, cytoplasmic	1	0.999	169	169	169	5	1	2	0	6	2	13	18	15	15	19	18	1	9	45	5	1	2	0	6	2	13	18	15	15	19	18	1	9	45	5	1	2	0	6	2	13
sp|P11717|MPRI_HUMAN	P11717	MPRI_HUMAN	IGF2R	2491	Homo sapiens	1:Experimental evidence at protein level	Cation-independent mannose-6-phosphate receptor	1	0.999	3	3	3	0	1	0	0	0	0	0	0	0	0	0	0	0	0	2	0	1	0	0	0	0	0	0	0	0	0	0	0	0	2	0	1	0	0	0	0	0
sp|P11766|ADHX_HUMAN	P11766	ADHX_HUMAN	ADH5	374	Homo sapiens	1:Experimental evidence at protein level	Alcohol dehydrogenase class-3	1	0.999	37	37	37	0	0	0	0	0	0	3	6	3	5	2	7	0	0	11	0	0	0	0	0	0	3	6	3	5	2	7	0	0	11	0	0	0	0	0	0	3
sp|P11802|CDK4_HUMAN	P11802	CDK4_HUMAN	CDK4	303	Homo sapiens	1:Experimental evidence at protein level	Cyclin-dependent kinase 4	0.9995	0.999	2	2	2	0	0	0	0	0	0	0	0	0	1	0	0	0	0	1	0	0	0	0	0	0	0	0	0	1	0	0	0	0	1	0	0	0	0	0	0	0
sp|P11908|PRPS2_HUMAN	P11908	PRPS2_HUMAN	PRPS2	318	Homo sapiens	1:Experimental evidence at protein level	Ribose-phosphate pyrophosphokinase 2	1	0.999	30	29	93	1	0	1	0	0	0	1	2	4	4	3	3	0	1	10	1	0	1	0	0	0	1	2	4	3	3	3	0	1	10	1	1	1	0	3	2	7
sp|P11940|PABP1_HUMAN	P11940	PABP1_HUMAN	PABPC1	636	Homo sapiens	1:Experimental evidence at protein level	Polyadenylate-binding protein 1	1	0.999	303	41	303	20	20	23	16	19	21	19	18	17	16	18	23	16	19	38	2	2	3	1	3	4	4	2	3	3	2	3	2	2	5	20	20	23	16	19	21	19
sp|P12004|PCNA_HUMAN	P12004	PCNA_HUMAN	PCNA	261	Homo sapiens	1:Experimental evidence at protein level	Proliferating cell nuclear antigen	1	0.999	157	157	157	8	8	11	5	9	8	12	13	12	15	11	15	2	6	22	8	8	11	5	9	8	12	13	12	15	11	15	2	6	22	8	8	11	5	9	8	12
sp|P12081|HARS1_HUMAN	P12081	HARS1_HUMAN	HARS1	509	Homo sapiens	1:Experimental evidence at protein level	Histidine--tRNA ligase, cytoplasmic	1	0.999	38	33	38	0	1	3	0	1	0	5	2	1	2	2	5	0	1	15	0	1	3	0	1	0	4	2	1	2	2	3	0	1	13	0	1	3	0	1	0	5
sp|P12235|ADT1_HUMAN	P12235	ADT1_HUMAN	SLC25A4	298	Homo sapiens	1:Experimental evidence at protein level	ADP/ATP translocase 1	1	0.999	88	48	321	5	5	6	6	3	1	6	9	6	6	9	8	3	8	7	1	2	4	4	2	0	4	5	3	5	6	3	1	5	3	21	20	25	16	13	14	23
sp|P12236|ADT3_HUMAN	P12236	ADT3_HUMAN	SLC25A6	298	Homo sapiens	1:Experimental evidence at protein level	ADP/ATP translocase 3	1	0.999	73	73	401	7	4	6	5	4	7	7	4	4	4	4	4	3	5	5	7	4	6	5	4	7	7	4	4	4	4	4	3	5	5	29	26	30	20	19	25	30
sp|P12268|IMDH2_HUMAN	P12268	IMDH2_HUMAN	IMPDH2	514	Homo sapiens	1:Experimental evidence at protein level	Inosine-5'-monophosphate dehydrogenase 2	1	0.999	186	186	186	7	6	5	4	7	6	15	16	9	17	23	18	4	14	35	7	6	5	4	7	6	15	16	9	17	23	18	4	14	35	7	6	5	4	7	6	15
sp|P12270|TPR_HUMAN	P12270	TPR_HUMAN	TPR	2363	Homo sapiens	1:Experimental evidence at protein level	Nucleoprotein TPR	1	0.999	130	130	130	8	4	5	4	5	5	4	6	4	11	9	14	5	10	36	8	4	5	4	5	5	4	6	4	11	9	14	5	10	36	8	4	5	4	5	5	4
sp|P12273|PIP_HUMAN	P12273	PIP_HUMAN	PIP	146	Homo sapiens	1:Experimental evidence at protein level	Prolactin-inducible protein	1	0.999	57	57	57	11	0	1	4	0	5	9	2	1	1	2	5	5	5	6	11	0	1	4	0	5	9	2	1	1	2	5	5	5	6	11	0	1	4	0	5	9
sp|P12277|KCRB_HUMAN	P12277	KCRB_HUMAN	CKB	381	Homo sapiens	1:Experimental evidence at protein level	Creatine kinase B-type	1	0.999	615	615	615	24	24	34	11	34	29	52	49	55	42	70	68	16	29	78	24	24	34	11	34	29	52	49	55	42	70	68	16	29	78	24	24	34	11	34	29	52
sp|P12532|KCRU_HUMAN	P12532	KCRU_HUMAN	CKMT1A	417	Homo sapiens	1:Experimental evidence at protein level	Creatine kinase U-type, mitochondrial	1	0.999	51	33	51	10	2	9	1	4	4	4	1	1	2	1	5	0	4	3	7	2	9	1	3	2	1	0	0	0	0	4	0	2	2	10	2	9	1	4	4	4
sp|P12694|ODBA_HUMAN	P12694	ODBA_HUMAN	BCKDHA	445	Homo sapiens	1:Experimental evidence at protein level	2-oxoisovalerate dehydrogenase subunit alpha, mitochondrial	1	0.999	11	11	11	0	0	0	0	0	0	0	1	0	2	0	0	0	1	7	0	0	0	0	0	0	0	1	0	2	0	0	0	1	7	0	0	0	0	0	0	0
sp|P12814|ACTN1_HUMAN	P12814	ACTN1_HUMAN	ACTN1	892	Homo sapiens	1:Experimental evidence at protein level	Alpha-actinin-1	1	0.999	12	12	154	0	0	0	0	0	0	4	2	0	1	0	2	0	0	3	0	0	0	0	0	0	4	2	0	1	0	2	0	0	3	5	9	5	6	3	4	21
sp|P12830|CADH1_HUMAN	P12830	CADH1_HUMAN	CDH1	882	Homo sapiens	1:Experimental evidence at protein level	Cadherin-1	0.8984	0.999	5	5	5	0	0	0	1	2	2	0	0	0	0	0	0	0	0	0	0	0	0	1	2	2	0	0	0	0	0	0	0	0	0	0	0	0	1	2	2	0
sp|P12955|PEPD_HUMAN	P12955	PEPD_HUMAN	PEPD	493	Homo sapiens	1:Experimental evidence at protein level	Xaa-Pro dipeptidase	1	0.999	33	33	33	2	0	2	0	0	0	5	6	2	4	1	3	0	2	6	2	0	2	0	0	0	5	6	2	4	1	3	0	2	6	2	0	2	0	0	0	5
sp|P12956|XRCC6_HUMAN	P12956	XRCC6_HUMAN	XRCC6	609	Homo sapiens	1:Experimental evidence at protein level	X-ray repair cross-complementing protein 6	1	0.999	1917	1917	1917	105	129	125	140	133	122	131	130	139	133	126	127	149	119	109	105	129	125	140	133	122	131	130	139	133	126	127	149	119	109	105	129	125	140	133	122	131
sp|P13010|XRCC5_HUMAN	P13010	XRCC5_HUMAN	XRCC5	732	Homo sapiens	1:Experimental evidence at protein level	X-ray repair cross-complementing protein 5	1	0.999	1989	1989	1989	120	125	133	127	130	124	154	141	140	120	143	130	131	135	136	120	125	133	127	130	124	154	141	140	120	143	130	131	135	136	120	125	133	127	130	124	154
sp|P13073|COX41_HUMAN	P13073	COX41_HUMAN	COX4I1	169	Homo sapiens	1:Experimental evidence at protein level	Cytochrome c oxidase subunit 4 isoform 1, mitochondrial	0.9999	0.999	8	8	8	0	0	0	0	0	0	0	2	0	0	2	3	0	0	1	0	0	0	0	0	0	0	2	0	0	2	3	0	0	1	0	0	0	0	0	0	0
sp|P13473|LAMP2_HUMAN	P13473	LAMP2_HUMAN	LAMP2	410	Homo sapiens	1:Experimental evidence at protein level	Lysosome-associated membrane glycoprotein 2	1	0.9989	4	4	4	1	0	0	0	0	0	1	0	0	1	0	1	0	0	0	1	0	0	0	0	0	1	0	0	1	0	1	0	0	0	1	0	0	0	0	0	1
sp|P13489|RINI_HUMAN	P13489	RINI_HUMAN	RNH1	461	Homo sapiens	1:Experimental evidence at protein level	Ribonuclease inhibitor	1	0.999	29	29	29	0	0	0	0	1	2	3	1	4	3	1	1	0	0	13	0	0	0	0	1	2	3	1	4	3	1	1	0	0	13	0	0	0	0	1	2	3
sp|P13639|EF2_HUMAN	P13639	EF2_HUMAN	EEF2	858	Homo sapiens	1:Experimental evidence at protein level	Elongation factor 2	1	0.999	620	620	620	31	16	30	13	27	30	68	54	49	48	48	54	14	33	105	31	16	30	13	27	30	68	54	49	48	48	54	14	33	105	31	16	30	13	27	30	68
sp|P13645|K1C10_HUMAN	P13645	K1C10_HUMAN	KRT10	584	Homo sapiens	1:Experimental evidence at protein level	Keratin, type I cytoskeletal 10	1	0.999	2631	2268	2667	393	77	138	140	89	198	458	195	69	142	104	278	121	105	124	342	63	119	116	75	174	413	168	53	120	87	238	106	88	106	399	80	143	142	91	198	462
sp|P13646|K1C13_HUMAN	P13646	K1C13_HUMAN	KRT13	458	Homo sapiens	1:Experimental evidence at protein level	Keratin, type I cytoskeletal 13	1	0.999	5	5	175	0	0	0	0	0	0	3	0	0	0	0	0	2	0	0	0	0	0	0	0	0	3	0	0	0	0	0	2	0	0	18	8	13	9	9	9	25
sp|P13647|K2C5_HUMAN	P13647	K2C5_HUMAN	KRT5	590	Homo sapiens	1:Experimental evidence at protein level	Keratin, type II cytoskeletal 5	1	0.999	451	297	748	68	16	27	28	12	26	76	47	4	25	13	43	30	17	19	44	9	17	20	9	17	49	34	2	18	7	30	20	10	11	114	24	40	44	22	44	130
sp|P13667|PDIA4_HUMAN	P13667	PDIA4_HUMAN	PDIA4	645	Homo sapiens	1:Experimental evidence at protein level	Protein disulfide-isomerase A4	1	0.999	451	451	451	38	17	36	16	36	22	31	31	27	25	30	55	10	21	56	38	17	36	16	36	22	31	31	27	25	30	55	10	21	56	38	17	36	16	36	22	31
sp|P13674|P4HA1_HUMAN	P13674	P4HA1_HUMAN	P4HA1	534	Homo sapiens	1:Experimental evidence at protein level	Prolyl 4-hydroxylase subunit alpha-1	1	0.999	83	83	83	3	3	2	6	4	5	1	4	3	9	10	7	7	9	10	3	3	2	6	4	5	1	4	3	9	10	7	7	9	10	3	3	2	6	4	5	1
sp|P13693|TCTP_HUMAN	P13693	TCTP_HUMAN	TPT1	172	Homo sapiens	1:Experimental evidence at protein level	Translationally-controlled tumor protein	1	0.999	26	20	26	0	0	1	0	0	2	2	4	2	0	2	6	1	1	5	0	0	1	0	0	2	1	2	2	0	2	4	1	1	4	0	0	1	0	0	2	2
sp|P13796|PLSL_HUMAN	P13796	PLSL_HUMAN	LCP1	627	Homo sapiens	1:Experimental evidence at protein level	Plastin-2	1	0.999	17	17	33	0	0	1	0	1	0	0	0	0	0	0	0	0	2	13	0	0	1	0	1	0	0	0	0	0	0	0	0	2	13	1	0	2	0	1	1	4
sp|P13797|PLST_HUMAN	P13797	PLST_HUMAN	PLS3	630	Homo sapiens	1:Experimental evidence at protein level	Plastin-3	1	0.999	99	82	99	9	3	2	0	2	2	14	11	6	5	9	10	1	5	20	8	3	1	0	2	1	10	11	6	5	7	8	1	5	14	9	3	2	0	2	2	14
sp|P13804|ETFA_HUMAN	P13804	ETFA_HUMAN	ETFA	333	Homo sapiens	1:Experimental evidence at protein level	Electron transfer flavoprotein subunit alpha, mitochondrial	1	0.999	264	264	264	17	14	19	9	14	12	20	27	19	21	21	26	7	12	26	17	14	19	9	14	12	20	27	19	21	21	26	7	12	26	17	14	19	9	14	12	20
sp|P13807|GYS1_HUMAN	P13807	GYS1_HUMAN	GYS1	737	Homo sapiens	1:Experimental evidence at protein level	Glycogen [starch] synthase, muscle	1	0.999	25	24	25	0	1	0	0	2	0	2	3	0	5	2	3	0	1	6	0	1	0	0	2	0	2	3	0	5	2	3	0	1	5	0	1	0	0	2	0	2
sp|P13861|KAP2_HUMAN	P13861	KAP2_HUMAN	PRKAR2A	404	Homo sapiens	1:Experimental evidence at protein level	cAMP-dependent protein kinase type II-alpha regulatory subunit	1	0.999	31	24	31	1	4	0	0	0	1	0	0	0	3	3	1	1	9	8	1	4	0	0	0	1	0	0	0	2	2	0	1	7	6	1	4	0	0	0	1	0
sp|P13984|T2FB_HUMAN	P13984	T2FB_HUMAN	GTF2F2	249	Homo sapiens	1:Experimental evidence at protein level	General transcription factor IIF subunit 2	0.9007	0.999	1	1	1	0	0	0	0	0	0	0	0	0	0	0	0	0	0	1	0	0	0	0	0	0	0	0	0	0	0	0	0	0	1	0	0	0	0	0	0	0
sp|P13987|CD59_HUMAN	P13987	CD59_HUMAN	CD59	128	Homo sapiens	1:Experimental evidence at protein level	CD59 glycoprotein	1	0.999	31	31	31	0	0	0	2	0	2	3	4	5	3	3	6	0	0	3	0	0	0	2	0	2	3	4	5	3	3	6	0	0	3	0	0	0	2	0	2	3
sp|P13995|MTDC_HUMAN	P13995	MTDC_HUMAN	MTHFD2	350	Homo sapiens	1:Experimental evidence at protein level	Bifunctional methylenetetrahydrofolate dehydrogenase/cyclohydrolase, mitochondrial	1	0.999	83	83	83	5	6	5	6	11	7	2	5	4	4	2	5	9	6	6	5	6	5	6	11	7	2	5	4	4	2	5	9	6	6	5	6	5	6	11	7	2
sp|P14174|MIF_HUMAN	P14174	MIF_HUMAN	MIF	115	Homo sapiens	1:Experimental evidence at protein level	Macrophage migration inhibitory factor	1	0.999	23	23	23	2	3	1	0	1	0	4	1	2	1	1	5	0	1	1	2	3	1	0	1	0	4	1	2	1	1	5	0	1	1	2	3	1	0	1	0	4
sp|P14314|GLU2B_HUMAN	P14314	GLU2B_HUMAN	PRKCSH	528	Homo sapiens	1:Experimental evidence at protein level	Glucosidase 2 subunit beta	1	0.999	161	161	161	13	3	9	2	9	8	14	15	9	13	18	19	3	9	17	13	3	9	2	9	8	14	15	9	13	18	19	3	9	17	13	3	9	2	9	8	14
sp|P14324|FPPS_HUMAN	P14324	FPPS_HUMAN	FDPS	419	Homo sapiens	1:Experimental evidence at protein level	Farnesyl pyrophosphate synthase	1	0.999	14	14	14	0	0	0	0	0	0	3	2	0	1	2	1	0	0	5	0	0	0	0	0	0	3	2	0	1	2	1	0	0	5	0	0	0	0	0	0	3
sp|P14373|TRI27_HUMAN	P14373	TRI27_HUMAN	TRIM27	513	Homo sapiens	1:Experimental evidence at protein level	Zinc finger protein RFP	1	0.9984	3	3	3	0	0	0	0	0	0	0	1	0	0	0	0	0	2	0	0	0	0	0	0	0	0	1	0	0	0	0	0	2	0	0	0	0	0	0	0	0
sp|P14406|CX7A2_HUMAN	P14406	CX7A2_HUMAN	COX7A2	83	Homo sapiens	1:Experimental evidence at protein level	Cytochrome c oxidase subunit 7A2, mitochondrial	1	0.999	14	14	14	0	0	0	0	0	0	1	3	0	3	2	2	0	1	2	0	0	0	0	0	0	1	3	0	3	2	2	0	1	2	0	0	0	0	0	0	1
sp|P14550|AK1A1_HUMAN	P14550	AK1A1_HUMAN	AKR1A1	325	Homo sapiens	1:Experimental evidence at protein level	Aldo-keto reductase family 1 member A1	1	0.999	31	31	53	0	0	0	0	1	0	2	3	4	3	3	5	0	0	10	0	0	0	0	1	0	2	3	4	3	3	5	0	0	10	1	0	1	0	2	1	5
sp|P14618|KPYM_HUMAN	P14618	KPYM_HUMAN	PKM	531	Homo sapiens	1:Experimental evidence at protein level	Pyruvate kinase PKM	1	0.999	737	721	737	36	35	33	24	49	40	67	51	59	60	56	61	18	38	110	35	34	32	23	48	39	66	50	58	59	55	60	17	37	108	36	35	33	24	49	40	67
sp|P14625|ENPL_HUMAN	P14625	ENPL_HUMAN	HSP90B1	803	Homo sapiens	1:Experimental evidence at protein level	Endoplasmin	1	0.999	725	639	725	40	20	50	23	39	29	39	63	50	50	56	89	24	45	108	38	16	46	20	34	25	35	55	42	44	50	79	20	38	97	40	20	50	23	39	29	39
sp|P14635|CCNB1_HUMAN	P14635	CCNB1_HUMAN	CCNB1	433	Homo sapiens	1:Experimental evidence at protein level	G2/mitotic-specific cyclin-B1	1	0.999	12	12	12	0	0	0	0	0	0	1	4	0	1	1	1	0	1	3	0	0	0	0	0	0	1	4	0	1	1	1	0	1	3	0	0	0	0	0	0	1
sp|P14649|MYL6B_HUMAN	P14649	MYL6B_HUMAN	MYL6B	208	Homo sapiens	1:Experimental evidence at protein level	Myosin light chain 6B	1	0.9986	1	1	75	0	0	0	0	1	0	0	0	0	0	0	0	0	0	0	0	0	0	0	1	0	0	0	0	0	0	0	0	0	0	5	6	5	8	9	4	2
sp|P14678|RSMB_HUMAN	P14678	RSMB_HUMAN	SNRPB	240	Homo sapiens	1:Experimental evidence at protein level	Small nuclear ribonucleoprotein-associated proteins B and B'	1	0.999	30	0	30	2	3	1	3	3	1	1	5	1	1	1	1	4	1	2	0	0	0	0	0	0	0	0	0	0	0	0	0	0	0	2	3	1	3	3	1	1
sp|P14735|IDE_HUMAN	P14735	IDE_HUMAN	IDE	1019	Homo sapiens	1:Experimental evidence at protein level	Insulin-degrading enzyme	1	0.999	10	10	10	0	0	0	0	0	0	0	0	1	0	1	3	1	0	4	0	0	0	0	0	0	0	0	1	0	1	3	1	0	4	0	0	0	0	0	0	0
sp|P14854|CX6B1_HUMAN	P14854	CX6B1_HUMAN	COX6B1	86	Homo sapiens	1:Experimental evidence at protein level	Cytochrome c oxidase subunit 6B1	1	0.999	70	70	70	6	5	6	3	5	4	7	6	4	3	4	7	3	2	5	6	5	6	3	5	4	7	6	4	3	4	7	3	2	5	6	5	6	3	5	4	7
sp|P14859|PO2F1_HUMAN	P14859	PO2F1_HUMAN	POU2F1	743	Homo sapiens	1:Experimental evidence at protein level	POU domain, class 2, transcription factor 1	0.9997	0.9989	6	5	6	0	0	0	0	0	0	0	0	0	0	0	0	0	6	0	0	0	0	0	0	0	0	0	0	0	0	0	0	5	0	0	0	0	0	0	0	0
sp|P14866|HNRPL_HUMAN	P14866	HNRPL_HUMAN	HNRNPL	589	Homo sapiens	1:Experimental evidence at protein level	Heterogeneous nuclear ribonucleoprotein L	1	0.999	548	548	548	35	27	29	42	26	33	30	38	34	44	54	50	37	30	39	35	27	29	42	26	33	30	38	34	44	54	50	37	30	39	35	27	29	42	26	33	30
sp|P14868|SYDC_HUMAN	P14868	SYDC_HUMAN	DARS1	501	Homo sapiens	1:Experimental evidence at protein level	Aspartate--tRNA ligase, cytoplasmic	1	0.999	193	193	193	14	7	13	5	13	8	7	11	12	10	13	10	22	22	26	14	7	13	5	13	8	7	11	12	10	13	10	22	22	26	14	7	13	5	13	8	7
sp|P14923|PLAK_HUMAN	P14923	PLAK_HUMAN	JUP	745	Homo sapiens	1:Experimental evidence at protein level	Junction plakoglobin	1	0.999	239	206	239	35	7	14	7	4	7	61	27	3	4	4	46	5	4	11	27	7	14	6	3	7	53	25	2	3	2	41	5	4	7	35	7	14	7	4	7	61
sp|P14927|QCR7_HUMAN	P14927	QCR7_HUMAN	UQCRB	111	Homo sapiens	1:Experimental evidence at protein level	Cytochrome b-c1 complex subunit 7	1	0.999	23	23	23	2	0	0	0	2	0	0	4	0	1	3	3	0	3	5	2	0	0	0	2	0	0	4	0	1	3	3	0	3	5	2	0	0	0	2	0	0
sp|P15104|GLNA_HUMAN	P15104	GLNA_HUMAN	GLUL	373	Homo sapiens	1:Experimental evidence at protein level	Glutamine synthetase	1	0.999	5	5	5	0	0	0	0	0	0	0	0	0	0	0	0	0	0	5	0	0	0	0	0	0	0	0	0	0	0	0	0	0	5	0	0	0	0	0	0	0
sp|P15121|ALDR_HUMAN	P15121	ALDR_HUMAN	AKR1B1	316	Homo sapiens	1:Experimental evidence at protein level	Aldo-keto reductase family 1 member B1	1	0.999	57	35	57	1	1	2	0	3	2	4	7	7	6	3	3	0	2	16	0	1	1	0	2	1	1	5	3	3	2	1	0	1	14	1	1	2	0	3	2	4
sp|P15170|ERF3A_HUMAN	P15170	ERF3A_HUMAN	GSPT1	499	Homo sapiens	1:Experimental evidence at protein level	Eukaryotic peptide chain release factor GTP-binding subunit ERF3A	1	0.999	5	3	5	0	0	0	0	0	0	0	0	0	0	0	0	0	0	5	0	0	0	0	0	0	0	0	0	0	0	0	0	0	3	0	0	0	0	0	0	0
sp|P15252|REF_HEVBR	P15252	REF_HEVBR		138	Hevea brasiliensis	1:Experimental evidence at protein level	Rubber elongation factor protein	0.607	0.9941	42	42	42	0	2	1	3	1	2	5	5	4	3	6	5	2	2	1	0	2	1	3	1	2	5	5	4	3	6	5	2	2	1	0	2	1	3	1	2	5
sp|P15311|EZRI_HUMAN	P15311	EZRI_HUMAN	EZR	586	Homo sapiens	1:Experimental evidence at protein level	Ezrin	1	0.999	149	78	149	6	8	8	3	12	4	9	8	9	9	9	13	7	9	35	3	5	4	1	3	1	3	4	6	6	4	8	3	6	21	6	8	8	3	12	4	9
sp|P15374|UCHL3_HUMAN	P15374	UCHL3_HUMAN	UCHL3	230	Homo sapiens	1:Experimental evidence at protein level	Ubiquitin carboxyl-terminal hydrolase isozyme L3	0.9017	0.999	7	7	7	0	0	0	0	0	0	1	1	0	1	2	1	0	0	1	0	0	0	0	0	0	1	1	0	1	2	1	0	0	1	0	0	0	0	0	0	1
sp|P15502|ELN_HUMAN	P15502	ELN_HUMAN	ELN	786	Homo sapiens	1:Experimental evidence at protein level	Elastin	0.9577	0.9978	18	18	18	1	0	0	1	1	0	1	0	1	2	1	1	2	6	1	1	0	0	1	1	0	1	0	1	2	1	1	2	6	1	1	0	0	1	1	0	1
sp|P15531|NDKA_HUMAN	P15531	NDKA_HUMAN	NME1	152	Homo sapiens	1:Experimental evidence at protein level	Nucleoside diphosphate kinase A	1	0.999	80	80	166	5	5	4	5	4	5	5	7	5	4	6	7	3	3	12	5	5	4	5	4	5	5	7	5	4	6	7	3	3	12	9	8	10	8	11	10	11
sp|P15586|GNS_HUMAN	P15586	GNS_HUMAN	GNS	552	Homo sapiens	1:Experimental evidence at protein level	N-acetylglucosamine-6-sulfatase	1	0.999	19	19	19	3	0	1	0	0	0	0	3	0	3	1	3	0	1	4	3	0	1	0	0	0	0	3	0	3	1	3	0	1	4	3	0	1	0	0	0	0
sp|P15735|PHKG2_HUMAN	P15735	PHKG2_HUMAN	PHKG2	406	Homo sapiens	1:Experimental evidence at protein level	Phosphorylase b kinase gamma catalytic chain, liver/testis isoform	1	0.999	4	4	4	0	0	0	0	0	0	0	0	0	0	0	0	0	0	4	0	0	0	0	0	0	0	0	0	0	0	0	0	0	4	0	0	0	0	0	0	0
sp|P15822|ZEP1_HUMAN	P15822	ZEP1_HUMAN	HIVEP1	2718	Homo sapiens	1:Experimental evidence at protein level	Zinc finger protein 40	0.8514	0.9984	2	2	2	0	0	0	0	0	0	0	0	0	0	0	0	1	0	1	0	0	0	0	0	0	0	0	0	0	0	0	1	0	1	0	0	0	0	0	0	0
sp|P15880|RS2_HUMAN	P15880	RS2_HUMAN	RPS2	293	Homo sapiens	1:Experimental evidence at protein level	Small ribosomal subunit protein uS5	1	0.999	252	252	252	12	14	19	12	11	17	15	21	20	20	16	17	17	16	25	12	14	19	12	11	17	15	21	20	20	16	17	17	16	25	12	14	19	12	11	17	15
sp|P15924|DESP_HUMAN	P15924	DESP_HUMAN	DSP	2871	Homo sapiens	1:Experimental evidence at protein level	Desmoplakin	1	0.999	520	520	520	100	15	18	22	7	16	123	46	4	21	4	73	27	15	29	100	15	18	22	7	16	123	46	4	21	4	73	27	15	29	100	15	18	22	7	16	123
sp|P15927|RFA2_HUMAN	P15927	RFA2_HUMAN	RPA2	270	Homo sapiens	1:Experimental evidence at protein level	Replication protein A 32 kDa subunit	1	0.999	432	432	432	18	21	34	25	19	20	43	53	47	31	22	32	24	18	25	18	21	34	25	19	20	43	53	47	31	22	32	24	18	25	18	21	34	25	19	20	43
sp|P16104|H2AX_HUMAN	P16104	H2AX_HUMAN	H2AX	143	Homo sapiens	1:Experimental evidence at protein level	Histone H2AX	1	0.999	73	0	117	3	7	4	6	9	7	1	2	2	4	6	5	5	6	6	0	0	0	0	0	0	0	0	0	0	0	0	0	0	0	5	11	7	10	12	12	2
sp|P16152|CBR1_HUMAN	P16152	CBR1_HUMAN	CBR1	277	Homo sapiens	1:Experimental evidence at protein level	Carbonyl reductase [NADPH] 1	1	0.999	143	116	143	2	4	9	3	7	9	10	15	12	10	13	17	2	8	22	2	3	8	3	6	8	7	13	10	8	10	14	0	5	19	2	4	9	3	7	9	10
sp|P16220|CREB1_HUMAN	P16220	CREB1_HUMAN	CREB1	327	Homo sapiens	1:Experimental evidence at protein level	Cyclic AMP-responsive element-binding protein 1	0.8545	0.9984	1	1	1	0	0	0	0	0	0	1	0	0	0	0	0	0	0	0	0	0	0	0	0	0	1	0	0	0	0	0	0	0	0	0	0	0	0	0	0	1
sp|P16278|BGAL_HUMAN	P16278	BGAL_HUMAN	GLB1	677	Homo sapiens	1:Experimental evidence at protein level	Beta-galactosidase	1	0.999	4	4	4	0	0	0	0	0	0	0	0	0	1	0	2	0	0	1	0	0	0	0	0	0	0	0	0	1	0	2	0	0	1	0	0	0	0	0	0	0
sp|P16383|GCFC2_HUMAN	P16383	GCFC2_HUMAN	GCFC2	781	Homo sapiens	1:Experimental evidence at protein level	Intron Large complex component GCFC2	1	0.999	3	3	3	0	2	0	0	0	0	0	0	0	0	0	0	0	1	0	0	2	0	0	0	0	0	0	0	0	0	0	0	1	0	0	2	0	0	0	0	0
sp|P16401|H15_HUMAN	P16401	H15_HUMAN	H1-5	226	Homo sapiens	1:Experimental evidence at protein level	Histone H1.5	1	0.999	169	169	169	13	14	16	25	20	14	2	3	3	3	2	5	16	17	16	13	14	16	25	20	14	2	3	3	3	2	5	16	17	16	13	14	16	25	20	14	2
sp|P16402|H13_HUMAN	P16402	H13_HUMAN	H1-3	221	Homo sapiens	1:Experimental evidence at protein level	Histone H1.3	0.9979	0.999	10	10	212	0	0	0	0	0	0	2	1	1	1	1	2	1	0	1	0	0	0	0	0	0	2	1	1	1	1	2	1	0	1	16	12	14	15	10	16	17
sp|P16403|H12_HUMAN	P16403	H12_HUMAN	H1-2	213	Homo sapiens	1:Experimental evidence at protein level	Histone H1.2	1	0.999	335	133	335	24	20	21	21	14	23	24	26	25	29	23	18	24	19	24	8	8	7	6	4	7	9	12	12	14	11	8	10	8	9	24	20	21	21	14	23	24
sp|P16422|EPCAM_HUMAN	P16422	EPCAM_HUMAN	EPCAM	314	Homo sapiens	1:Experimental evidence at protein level	Epithelial cell adhesion molecule	0.9017	0.999	4	4	4	0	0	0	0	0	0	0	0	0	0	0	0	0	2	2	0	0	0	0	0	0	0	0	0	0	0	0	0	2	2	0	0	0	0	0	0	0
sp|P16435|NCPR_HUMAN	P16435	NCPR_HUMAN	POR	677	Homo sapiens	1:Experimental evidence at protein level	NADPH--cytochrome P450 reductase	0.9925	0.999	2	2	2	1	0	0	0	0	0	0	0	0	0	0	0	0	0	1	1	0	0	0	0	0	0	0	0	0	0	0	0	0	1	1	0	0	0	0	0	0
sp|P16615|AT2A2_HUMAN	P16615	AT2A2_HUMAN	ATP2A2	1042	Homo sapiens	1:Experimental evidence at protein level	Sarcoplasmic/endoplasmic reticulum calcium ATPase 2	1	0.999	232	142	232	10	15	11	9	18	12	12	10	11	20	23	19	13	17	32	5	9	6	5	10	10	6	7	5	14	16	12	6	9	22	10	15	11	9	18	12	12
sp|P16949|STMN1_HUMAN	P16949	STMN1_HUMAN	STMN1	149	Homo sapiens	1:Experimental evidence at protein level	Stathmin	1	0.999	102	58	102	9	5	6	4	3	5	9	9	4	8	5	13	3	3	16	7	1	2	1	1	2	6	4	1	6	3	10	1	1	12	9	5	6	4	3	5	9
sp|P16989|YBOX3_HUMAN	P16989	YBOX3_HUMAN	YBX3	372	Homo sapiens	1:Experimental evidence at protein level	Y-box-binding protein 3	1	0.999	265	119	265	15	11	17	14	18	19	21	22	18	18	13	21	16	18	24	7	6	11	7	9	9	8	8	5	10	5	7	7	6	14	15	11	17	14	18	19	21
sp|P17066|HSP76_HUMAN	P17066	HSP76_HUMAN	HSPA6	643	Homo sapiens	1:Experimental evidence at protein level	Heat shock 70 kDa protein 6	1	0.9988	13	13	828	2	1	3	0	1	0	0	1	0	1	1	3	0	0	0	2	1	3	0	1	0	0	1	0	1	1	3	0	0	0	58	65	66	73	65	63	42
sp|P17096|HMGA1_HUMAN	P17096	HMGA1_HUMAN	HMGA1	107	Homo sapiens	1:Experimental evidence at protein level	High mobility group protein HMG-I/HMG-Y	1	0.999	25	25	25	0	0	0	0	0	0	2	4	5	6	5	2	0	0	1	0	0	0	0	0	0	2	4	5	6	5	2	0	0	1	0	0	0	0	0	0	2
sp|P17301|ITA2_HUMAN	P17301	ITA2_HUMAN	ITGA2	1181	Homo sapiens	1:Experimental evidence at protein level	Integrin alpha-2	0.9883	0.999	6	6	6	1	0	0	0	0	0	0	0	0	1	2	1	0	0	1	1	0	0	0	0	0	0	0	0	1	2	1	0	0	1	1	0	0	0	0	0	0
sp|P17480|UBF1_HUMAN	P17480	UBF1_HUMAN	UBTF	764	Homo sapiens	1:Experimental evidence at protein level	Nucleolar transcription factor 1	1	0.999	61	61	61	1	4	1	4	4	4	2	3	5	5	7	6	4	7	4	1	4	1	4	4	4	2	3	5	5	7	6	4	7	4	1	4	1	4	4	4	2
sp|P17612|KAPCA_HUMAN	P17612	KAPCA_HUMAN	PRKACA	351	Homo sapiens	1:Experimental evidence at protein level	cAMP-dependent protein kinase catalytic subunit alpha	1	0.999	32	24	32	3	1	2	1	3	2	1	2	1	5	1	4	2	2	2	3	1	2	1	2	2	1	2	0	2	1	2	2	1	2	3	1	2	1	3	2	1
sp|P17655|CAN2_HUMAN	P17655	CAN2_HUMAN	CAPN2	700	Homo sapiens	1:Experimental evidence at protein level	Calpain-2 catalytic subunit	0.9948	0.9962	2	2	2	0	0	0	0	0	0	0	0	0	0	0	0	0	1	1	0	0	0	0	0	0	0	0	0	0	0	0	0	1	1	0	0	0	0	0	0	0
sp|P17812|PYRG1_HUMAN	P17812	PYRG1_HUMAN	CTPS1	591	Homo sapiens	1:Experimental evidence at protein level	CTP synthase 1	1	0.999	85	82	85	2	4	5	0	3	5	5	13	4	9	4	5	2	5	19	2	4	5	0	3	5	5	13	4	9	3	5	2	5	17	2	4	5	0	3	5	5
sp|P17844|DDX5_HUMAN	P17844	DDX5_HUMAN	DDX5	614	Homo sapiens	1:Experimental evidence at protein level	Probable ATP-dependent RNA helicase DDX5	1	0.999	211	211	301	10	9	14	14	7	7	14	19	12	19	23	24	7	13	19	10	9	14	14	7	7	14	19	12	19	23	24	7	13	19	17	15	17	18	14	12	19
sp|P17858|PFKAL_HUMAN	P17858	PFKAL_HUMAN	PFKL	780	Homo sapiens	1:Experimental evidence at protein level	ATP-dependent 6-phosphofructokinase, liver type	1	0.999	90	90	104	3	5	9	5	5	5	1	1	0	4	5	6	9	12	20	3	5	9	5	5	5	1	1	0	4	5	6	9	12	20	4	5	10	6	6	7	1
sp|P17980|PRS6A_HUMAN	P17980	PRS6A_HUMAN	PSMC3	439	Homo sapiens	1:Experimental evidence at protein level	26S proteasome regulatory subunit 6A	1	0.999	103	103	103	12	3	4	1	2	3	3	10	5	11	19	12	0	4	14	12	3	4	1	2	3	3	10	5	11	19	12	0	4	14	12	3	4	1	2	3	3
sp|P17987|TCPA_HUMAN	P17987	TCPA_HUMAN	TCP1	556	Homo sapiens	1:Experimental evidence at protein level	T-complex protein 1 subunit alpha	1	0.999	587	587	587	49	57	58	12	24	19	22	29	25	38	41	35	57	60	61	49	57	58	12	24	19	22	29	25	38	41	35	57	60	61	49	57	58	12	24	19	22
sp|P18031|PTN1_HUMAN	P18031	PTN1_HUMAN	PTPN1	435	Homo sapiens	1:Experimental evidence at protein level	Tyrosine-protein phosphatase non-receptor type 1	1	0.999	27	27	27	1	0	1	0	3	1	0	2	0	1	3	5	0	3	7	1	0	1	0	3	1	0	2	0	1	3	5	0	3	7	1	0	1	0	3	1	0
sp|P18077|RL35A_HUMAN	P18077	RL35A_HUMAN	RPL35A	110	Homo sapiens	1:Experimental evidence at protein level	Large ribosomal subunit protein eL33	0.9993	0.999	17	17	17	0	1	0	0	0	0	2	2	1	3	1	2	2	1	2	0	1	0	0	0	0	2	2	1	3	1	2	2	1	2	0	1	0	0	0	0	2
sp|P18085|ARF4_HUMAN	P18085	ARF4_HUMAN	ARF4	180	Homo sapiens	1:Experimental evidence at protein level	ADP-ribosylation factor 4	1	0.999	32	32	114	3	2	1	0	0	0	8	4	1	3	1	1	2	3	3	3	2	1	0	0	0	8	4	1	3	1	1	2	3	3	7	9	5	3	3	2	11
sp|P18124|RL7_HUMAN	P18124	RL7_HUMAN	RPL7	248	Homo sapiens	1:Experimental evidence at protein level	Large ribosomal subunit protein uL30	1	0.999	283	283	283	11	11	9	13	14	6	27	30	20	30	30	27	12	21	22	11	11	9	13	14	6	27	30	20	30	30	27	12	21	22	11	11	9	13	14	6	27
sp|P18206|VINC_HUMAN	P18206	VINC_HUMAN	VCL	1134	Homo sapiens	1:Experimental evidence at protein level	Vinculin	1	0.999	45	45	45	0	0	0	0	1	0	2	7	2	6	2	6	0	1	18	0	0	0	0	1	0	2	7	2	6	2	6	0	1	18	0	0	0	0	1	0	2
sp|P18583|SON_HUMAN	P18583	SON_HUMAN	SON	2426	Homo sapiens	1:Experimental evidence at protein level	Protein SON	1	0.999	8	8	8	0	1	0	0	0	1	0	0	0	0	2	0	1	0	3	0	1	0	0	0	1	0	0	0	0	2	0	1	0	3	0	1	0	0	0	1	0
sp|P18615|NELFE_HUMAN	P18615	NELFE_HUMAN	NELFE	380	Homo sapiens	1:Experimental evidence at protein level	Negative elongation factor E	1	0.999	2	2	2	0	0	0	0	0	0	0	0	0	0	0	0	0	0	2	0	0	0	0	0	0	0	0	0	0	0	0	0	0	2	0	0	0	0	0	0	0
sp|P18621|RL17_HUMAN	P18621	RL17_HUMAN	RPL17	184	Homo sapiens	1:Experimental evidence at protein level	Large ribosomal subunit protein uL22	1	0.999	211	211	211	8	9	9	13	14	12	17	20	13	13	26	20	8	14	15	8	9	9	13	14	12	17	20	13	13	26	20	8	14	15	8	9	9	13	14	12	17
sp|P18669|PGAM1_HUMAN	P18669	PGAM1_HUMAN	PGAM1	254	Homo sapiens	1:Experimental evidence at protein level	Phosphoglycerate mutase 1	1	0.999	252	135	252	15	7	19	5	11	12	15	17	20	14	18	35	9	15	40	5	2	8	1	6	5	8	9	13	8	11	25	2	7	25	15	7	19	5	11	12	15
sp|P18754|RCC1_HUMAN	P18754	RCC1_HUMAN	RCC1	421	Homo sapiens	1:Experimental evidence at protein level	Regulator of chromosome condensation	1	0.999	195	195	195	11	9	13	13	14	7	13	16	11	13	20	15	14	8	18	11	9	13	13	14	7	13	16	11	13	20	15	14	8	18	11	9	13	13	14	7	13
sp|P18858|DNLI1_HUMAN	P18858	DNLI1_HUMAN	LIG1	919	Homo sapiens	1:Experimental evidence at protein level	DNA ligase 1	1	0.999	4	4	4	0	0	0	0	0	0	0	0	0	0	0	0	0	0	4	0	0	0	0	0	0	0	0	0	0	0	0	0	0	4	0	0	0	0	0	0	0
sp|P18859|ATP5J_HUMAN	P18859	ATP5J_HUMAN	ATP5PF	108	Homo sapiens	1:Experimental evidence at protein level	ATP synthase-coupling factor 6, mitochondrial	1	0.999	29	29	29	3	1	1	1	1	2	2	1	0	4	0	4	1	3	5	3	1	1	1	1	2	2	1	0	4	0	4	1	3	5	3	1	1	1	1	2	2
sp|P18887|XRCC1_HUMAN	P18887	XRCC1_HUMAN	XRCC1	633	Homo sapiens	1:Experimental evidence at protein level	DNA repair protein XRCC1	1	0.999	347	347	347	24	23	25	20	20	24	16	19	23	20	26	18	31	32	26	24	23	25	20	20	24	16	19	23	20	26	18	31	32	26	24	23	25	20	20	24	16
sp|P19012|K1C15_HUMAN	P19012	K1C15_HUMAN	KRT15	456	Homo sapiens	1:Experimental evidence at protein level	Keratin, type I cytoskeletal 15	1	0.999	14	14	158	3	1	1	0	0	0	5	1	0	1	0	2	0	0	0	3	1	1	0	0	0	5	1	0	1	0	2	0	0	0	15	7	10	10	6	7	21
sp|P19013|K2C4_HUMAN	P19013	K2C4_HUMAN	KRT4	520	Homo sapiens	1:Experimental evidence at protein level	Keratin, type II cytoskeletal 4	1	0.999	11	7	336	1	0	0	0	0	0	7	0	0	0	0	3	0	0	0	0	0	0	0	0	0	6	0	0	0	0	1	0	0	0	36	9	13	13	9	20	80
sp|P19022|CADH2_HUMAN	P19022	CADH2_HUMAN	CDH2	906	Homo sapiens	1:Experimental evidence at protein level	Cadherin-2	0.9017	0.999	6	6	6	0	0	1	0	0	0	0	0	0	0	0	0	0	1	4	0	0	1	0	0	0	0	0	0	0	0	0	0	1	4	0	0	1	0	0	0	0
sp|P19338|NUCL_HUMAN	P19338	NUCL_HUMAN	NCL	710	Homo sapiens	1:Experimental evidence at protein level	Nucleolin	1	0.999	523	523	523	27	28	25	25	30	19	30	45	40	35	51	47	35	34	52	27	28	25	25	30	19	30	45	40	35	51	47	35	34	52	27	28	25	25	30	19	30
sp|P19367|HXK1_HUMAN	P19367	HXK1_HUMAN	HK1	917	Homo sapiens	1:Experimental evidence at protein level	Hexokinase-1	1	0.999	47	44	47	0	1	1	1	1	1	2	5	0	5	0	8	0	3	19	0	0	1	1	1	1	2	5	0	4	0	8	0	3	18	0	1	1	1	1	1	2
sp|P19387|RPB3_HUMAN	P19387	RPB3_HUMAN	POLR2C	275	Homo sapiens	1:Experimental evidence at protein level	DNA-directed RNA polymerase II subunit RPB3	1	0.999	19	19	19	1	4	1	0	0	0	0	0	0	2	0	1	1	5	4	1	4	1	0	0	0	0	0	0	2	0	1	1	5	4	1	4	1	0	0	0	0
sp|P19388|RPAB1_HUMAN	P19388	RPAB1_HUMAN	POLR2E	210	Homo sapiens	1:Experimental evidence at protein level	DNA-directed RNA polymerases I, II, and III subunit RPABC1	1	0.999	29	29	29	2	2	1	0	0	0	0	4	0	4	3	3	4	4	2	2	2	1	0	0	0	0	4	0	4	3	3	4	4	2	2	2	1	0	0	0	0
sp|P19404|NDUV2_HUMAN	P19404	NDUV2_HUMAN	NDUFV2	249	Homo sapiens	1:Experimental evidence at protein level	NADH dehydrogenase [ubiquinone] flavoprotein 2, mitochondrial	1	0.999	12	12	12	0	0	0	0	0	0	0	1	0	2	2	4	0	1	2	0	0	0	0	0	0	0	1	0	2	2	4	0	1	2	0	0	0	0	0	0	0
sp|P19525|E2AK2_HUMAN	P19525	E2AK2_HUMAN	EIF2AK2	551	Homo sapiens	1:Experimental evidence at protein level	Interferon-induced, double-stranded RNA-activated protein kinase	0.9017	0.999	4	4	4	0	0	0	0	0	0	0	0	0	1	0	1	0	1	1	0	0	0	0	0	0	0	0	0	1	0	1	0	1	1	0	0	0	0	0	0	0
sp|P19623|SPEE_HUMAN	P19623	SPEE_HUMAN	SRM	302	Homo sapiens	1:Experimental evidence at protein level	Spermidine synthase	1	0.999	113	113	113	5	4	7	7	12	6	7	7	6	11	6	10	6	7	12	5	4	7	7	12	6	7	7	6	11	6	10	6	7	12	5	4	7	7	12	6	7
sp|P19784|CSK22_HUMAN	P19784	CSK22_HUMAN	CSNK2A2	350	Homo sapiens	1:Experimental evidence at protein level	Casein kinase II subunit alpha'	1	0.999	51	51	64	0	1	0	0	0	1	0	2	0	15	7	5	1	6	13	0	1	0	0	0	1	0	2	0	15	7	5	1	6	13	1	1	0	1	0	2	2
sp|P19793|RXRA_HUMAN	P19793	RXRA_HUMAN	RXRA	462	Homo sapiens	1:Experimental evidence at protein level	Retinoic acid receptor RXR-alpha	0.5298	0.9919	2	0	2	0	0	0	0	0	0	0	0	0	0	1	0	0	1	0	0	0	0	0	0	0	0	0	0	0	0	0	0	0	0	0	0	0	0	0	0	0
sp|P19823|ITIH2_HUMAN	P19823	ITIH2_HUMAN	ITIH2	946	Homo sapiens	1:Experimental evidence at protein level	Inter-alpha-trypsin inhibitor heavy chain H2	0.9999	0.999	2	2	2	0	0	0	0	0	0	0	0	0	0	0	0	0	0	2	0	0	0	0	0	0	0	0	0	0	0	0	0	0	2	0	0	0	0	0	0	0
sp|P20020|AT2B1_HUMAN	P20020	AT2B1_HUMAN	ATP2B1	1220	Homo sapiens	1:Experimental evidence at protein level	Plasma membrane calcium-transporting ATPase 1	1	0.999	37	14	37	0	1	1	0	2	0	0	1	1	6	7	6	0	6	6	0	0	1	0	0	0	0	0	0	3	4	2	0	2	2	0	1	1	0	2	0	0
sp|P20042|IF2B_HUMAN	P20042	IF2B_HUMAN	EIF2S2	333	Homo sapiens	1:Experimental evidence at protein level	Eukaryotic translation initiation factor 2 subunit 2	1	0.999	18	18	18	1	0	0	0	0	0	0	1	0	2	2	3	0	3	6	1	0	0	0	0	0	0	1	0	2	2	3	0	3	6	1	0	0	0	0	0	0
sp|P20073|ANXA7_HUMAN	P20073	ANXA7_HUMAN	ANXA7	488	Homo sapiens	1:Experimental evidence at protein level	Annexin A7	1	0.999	30	30	30	1	2	3	1	2	2	1	2	1	2	2	1	1	2	7	1	2	3	1	2	2	1	2	1	2	2	1	1	2	7	1	2	3	1	2	2	1
sp|P20248|CCNA2_HUMAN	P20248	CCNA2_HUMAN	CCNA2	432	Homo sapiens	1:Experimental evidence at protein level	Cyclin-A2	0.8873	0.9988	2	2	2	0	0	0	0	0	0	1	1	0	0	0	0	0	0	0	0	0	0	0	0	0	1	1	0	0	0	0	0	0	0	0	0	0	0	0	0	1
sp|P20290|BTF3_HUMAN	P20290	BTF3_HUMAN	BTF3	206	Homo sapiens	1:Experimental evidence at protein level	Transcription factor BTF3	1	0.999	21	21	21	0	0	0	3	1	2	0	0	0	2	2	1	1	1	8	0	0	0	3	1	2	0	0	0	2	2	1	1	1	8	0	0	0	3	1	2	0
sp|P20338|RAB4A_HUMAN	P20338	RAB4A_HUMAN	RAB4A	218	Homo sapiens	1:Experimental evidence at protein level	Ras-related protein Rab-4A	0.9803	0.999	2	2	39	0	0	0	0	0	0	0	0	0	0	0	0	0	0	2	0	0	0	0	0	0	0	0	0	0	0	0	0	0	2	4	1	4	1	2	2	2
sp|P20339|RAB5A_HUMAN	P20339	RAB5A_HUMAN	RAB5A	215	Homo sapiens	1:Experimental evidence at protein level	Ras-related protein Rab-5A	0.9998	0.999	5	5	31	0	0	0	0	0	0	0	1	1	1	0	1	0	0	1	0	0	0	0	0	0	0	1	1	1	0	1	0	0	1	0	0	0	0	1	0	4
sp|P20340|RAB6A_HUMAN	P20340	RAB6A_HUMAN	RAB6A	208	Homo sapiens	1:Experimental evidence at protein level	Ras-related protein Rab-6A	1	0.999	16	1	53	1	1	2	0	0	0	1	1	1	2	0	2	0	1	4	0	0	0	0	0	0	0	0	0	0	0	0	0	0	1	5	2	6	1	2	2	3
sp|P20585|MSH3_HUMAN	P20585	MSH3_HUMAN	MSH3	1137	Homo sapiens	1:Experimental evidence at protein level	DNA mismatch repair protein Msh3	1	0.999	507	507	507	35	20	33	40	47	44	23	26	30	28	33	28	39	47	34	35	20	33	40	47	44	23	26	30	28	33	28	39	47	34	35	20	33	40	47	44	23
sp|P20618|PSB1_HUMAN	P20618	PSB1_HUMAN	PSMB1	241	Homo sapiens	1:Experimental evidence at protein level	Proteasome subunit beta type-1	1	0.999	20	20	20	0	0	0	0	0	0	6	3	0	0	1	8	0	0	2	0	0	0	0	0	0	6	3	0	0	1	8	0	0	2	0	0	0	0	0	0	6
sp|P20645|MPRD_HUMAN	P20645	MPRD_HUMAN	M6PR	277	Homo sapiens	1:Experimental evidence at protein level	Cation-dependent mannose-6-phosphate receptor	0.9017	0.999	4	4	4	0	0	0	0	0	0	0	1	0	0	1	1	0	1	0	0	0	0	0	0	0	0	1	0	0	1	1	0	1	0	0	0	0	0	0	0	0
sp|P20674|COX5A_HUMAN	P20674	COX5A_HUMAN	COX5A	150	Homo sapiens	1:Experimental evidence at protein level	Cytochrome c oxidase subunit 5A, mitochondrial	1	0.999	60	60	60	2	0	2	1	2	2	5	8	4	4	7	10	0	2	11	2	0	2	1	2	2	5	8	4	4	7	10	0	2	11	2	0	2	1	2	2	5
sp|P20700|LMNB1_HUMAN	P20700	LMNB1_HUMAN	LMNB1	586	Homo sapiens	1:Experimental evidence at protein level	Lamin-B1	1	0.999	233	225	256	10	13	13	15	17	16	14	9	11	24	32	22	13	10	14	10	13	13	14	17	16	14	9	11	21	31	19	13	10	14	11	15	15	17	18	18	15
sp|P20719|HXA5_HUMAN	P20719	HXA5_HUMAN	HOXA5	270	Homo sapiens	1:Experimental evidence at protein level	Homeobox protein Hox-A5	0.9011	0.999	0	0	0	0	0	0	0	0	0	0	0	0	0	0	0	0	0	0	0	0	0	0	0	0	0	0	0	0	0	0	0	0	0	0	0	0	0	0	0	0
sp|P20810|ICAL_HUMAN	P20810	ICAL_HUMAN	CAST	708	Homo sapiens	1:Experimental evidence at protein level	Calpastatin	0.9017	0.999	1	1	1	0	0	0	0	0	0	0	0	0	0	0	0	0	0	1	0	0	0	0	0	0	0	0	0	0	0	0	0	0	1	0	0	0	0	0	0	0
sp|P20930|FILA_HUMAN	P20930	FILA_HUMAN	FLG	4061	Homo sapiens	1:Experimental evidence at protein level	Filaggrin	1	0.999	11	11	11	3	0	0	1	0	0	4	0	0	0	0	3	0	0	0	3	0	0	1	0	0	4	0	0	0	0	3	0	0	0	3	0	0	1	0	0	4
sp|P20962|PTMS_HUMAN	P20962	PTMS_HUMAN	PTMS	102	Homo sapiens	1:Experimental evidence at protein level	Parathymosin	1	0.999	18	18	18	3	0	1	0	0	0	1	1	2	1	0	5	0	0	4	3	0	1	0	0	0	1	1	2	1	0	5	0	0	4	3	0	1	0	0	0	1
sp|P21127|CD11B_HUMAN	P21127	CD11B_HUMAN	CDK11B	795	Homo sapiens	1:Experimental evidence at protein level	Cyclin-dependent kinase 11B	0.9997	0.999	2	0	2	0	0	0	0	0	0	0	0	0	0	1	1	0	0	0	0	0	0	0	0	0	0	0	0	0	0	0	0	0	0	0	0	0	0	0	0	0
sp|P21266|GSTM3_HUMAN	P21266	GSTM3_HUMAN	GSTM3	225	Homo sapiens	1:Experimental evidence at protein level	Glutathione S-transferase Mu 3	1	0.999	6	5	6	0	0	0	0	0	0	0	1	0	0	0	1	0	0	4	0	0	0	0	0	0	0	1	0	0	0	1	0	0	3	0	0	0	0	0	0	0
sp|P21281|VATB2_HUMAN	P21281	VATB2_HUMAN	ATP6V1B2	511	Homo sapiens	1:Experimental evidence at protein level	V-type proton ATPase subunit B, brain isoform	1	0.999	64	47	64	1	2	1	0	0	1	1	2	0	6	3	3	7	8	29	0	1	1	0	0	0	0	2	0	4	3	2	6	6	22	1	2	1	0	0	1	1
sp|P21283|VATC1_HUMAN	P21283	VATC1_HUMAN	ATP6V1C1	382	Homo sapiens	1:Experimental evidence at protein level	V-type proton ATPase subunit C 1	0.9017	0.999	1	1	1	0	0	0	0	0	0	0	0	0	0	0	0	0	0	1	0	0	0	0	0	0	0	0	0	0	0	0	0	0	1	0	0	0	0	0	0	0
sp|P21333|FLNA_HUMAN	P21333	FLNA_HUMAN	FLNA	2647	Homo sapiens	1:Experimental evidence at protein level	Filamin-A	1	0.999	1149	1087	1149	127	164	151	17	21	19	33	44	41	46	57	56	119	140	114	122	156	146	15	18	17	29	40	38	42	54	51	115	134	110	127	164	151	17	21	19	33
sp|P21397|AOFA_HUMAN	P21397	AOFA_HUMAN	MAOA	527	Homo sapiens	1:Experimental evidence at protein level	Amine oxidase [flavin-containing] A	1	0.999	2	1	2	0	0	0	1	1	0	0	0	0	0	0	0	0	0	0	0	0	0	1	0	0	0	0	0	0	0	0	0	0	0	0	0	0	1	1	0	0
sp|P21399|ACOHC_HUMAN	P21399	ACOHC_HUMAN	ACO1	889	Homo sapiens	1:Experimental evidence at protein level	Cytoplasmic aconitate hydratase	1	0.999	15	15	15	0	1	0	0	0	0	0	0	0	0	0	0	1	6	7	0	1	0	0	0	0	0	0	0	0	0	0	1	6	7	0	1	0	0	0	0	0
sp|P21675|TAF1_HUMAN	P21675	TAF1_HUMAN	TAF1	1893	Homo sapiens	1:Experimental evidence at protein level	Transcription initiation factor TFIID subunit 1	0.9995	0.999	1	0	1	0	0	0	0	0	0	0	0	0	0	0	0	1	0	0	0	0	0	0	0	0	0	0	0	0	0	0	0	0	0	0	0	0	0	0	0	0
sp|P21741|MK_HUMAN	P21741	MK_HUMAN	MDK	143	Homo sapiens	1:Experimental evidence at protein level	Midkine	0.8898	0.9989	1	1	1	0	0	0	0	0	0	0	0	0	0	0	0	0	0	1	0	0	0	0	0	0	0	0	0	0	0	0	0	0	1	0	0	0	0	0	0	0
sp|P21796|VDAC1_HUMAN	P21796	VDAC1_HUMAN	VDAC1	283	Homo sapiens	1:Experimental evidence at protein level	Voltage-dependent anion-selective channel protein 1	1	0.999	214	175	214	8	9	10	7	10	6	14	24	18	20	21	24	8	16	19	6	8	9	5	7	5	11	20	15	16	19	20	7	12	15	8	9	10	7	10	6	14
sp|P21912|SDHB_HUMAN	P21912	SDHB_HUMAN	SDHB	280	Homo sapiens	1:Experimental evidence at protein level	Succinate dehydrogenase [ubiquinone] iron-sulfur subunit, mitochondrial	1	0.999	62	62	62	4	3	4	3	3	4	7	4	6	5	2	5	2	4	6	4	3	4	3	3	4	7	4	6	5	2	5	2	4	6	4	3	4	3	3	4	7
sp|P21926|CD9_HUMAN	P21926	CD9_HUMAN	CD9	228	Homo sapiens	1:Experimental evidence at protein level	CD9 antigen	0.9017	0.999	4	4	4	0	0	0	0	0	0	0	0	0	0	0	3	0	0	1	0	0	0	0	0	0	0	0	0	0	0	3	0	0	1	0	0	0	0	0	0	0
sp|P21953|ODBB_HUMAN	P21953	ODBB_HUMAN	BCKDHB	392	Homo sapiens	1:Experimental evidence at protein level	2-oxoisovalerate dehydrogenase subunit beta, mitochondrial	1	0.999	3	3	3	0	0	0	0	0	0	0	0	0	0	0	0	0	0	3	0	0	0	0	0	0	0	0	0	0	0	0	0	0	3	0	0	0	0	0	0	0
sp|P21964|COMT_HUMAN	P21964	COMT_HUMAN	COMT	271	Homo sapiens	1:Experimental evidence at protein level	Catechol O-methyltransferase	1	0.999	39	39	39	2	0	0	0	3	0	0	1	0	3	7	8	0	4	11	2	0	0	0	3	0	0	1	0	3	7	8	0	4	11	2	0	0	0	3	0	0
sp|P22033|MUTA_HUMAN	P22033	MUTA_HUMAN	MMUT	750	Homo sapiens	1:Experimental evidence at protein level	Methylmalonyl-CoA mutase, mitochondrial	1	0.999	8	8	8	0	0	0	0	0	0	2	1	1	0	0	0	0	0	4	0	0	0	0	0	0	2	1	1	0	0	0	0	0	4	0	0	0	0	0	0	2
sp|P22059|OSBP1_HUMAN	P22059	OSBP1_HUMAN	OSBP	807	Homo sapiens	1:Experimental evidence at protein level	Oxysterol-binding protein 1	1	0.999	11	11	11	0	3	1	0	0	0	0	0	0	0	1	0	0	2	4	0	3	1	0	0	0	0	0	0	0	1	0	0	2	4	0	3	1	0	0	0	0
sp|P22061|PIMT_HUMAN	P22061	PIMT_HUMAN	PCMT1	227	Homo sapiens	1:Experimental evidence at protein level	Protein-L-isoaspartate(D-aspartate) O-methyltransferase	1	0.999	279	279	279	16	13	13	23	18	20	18	22	14	16	16	15	30	26	19	16	13	13	23	18	20	18	22	14	16	16	15	30	26	19	16	13	13	23	18	20	18
sp|P22087|FBRL_HUMAN	P22087	FBRL_HUMAN	FBL	321	Homo sapiens	1:Experimental evidence at protein level	rRNA 2'-O-methyltransferase fibrillarin	1	0.999	213	159	213	16	9	11	11	14	13	13	17	19	16	16	22	9	10	17	10	7	7	9	11	11	9	12	16	11	12	14	7	8	15	16	9	11	11	14	13	13
sp|P22102|PUR2_HUMAN	P22102	PUR2_HUMAN	GART	1010	Homo sapiens	1:Experimental evidence at protein level	Trifunctional purine biosynthetic protein adenosine-3	1	0.999	416	416	416	25	38	47	3	15	11	17	20	20	25	26	31	42	31	65	25	38	47	3	15	11	17	20	20	25	26	31	42	31	65	25	38	47	3	15	11	17
sp|P22234|PUR6_HUMAN	P22234	PUR6_HUMAN	PAICS	425	Homo sapiens	1:Experimental evidence at protein level	Bifunctional phosphoribosylaminoimidazole carboxylase/phosphoribosylaminoimidazole succinocarboxamide synthetase	1	0.999	122	122	122	16	10	10	2	3	2	7	3	3	5	6	9	8	10	28	16	10	10	2	3	2	7	3	3	5	6	9	8	10	28	16	10	10	2	3	2	7
sp|P22307|SCP2_HUMAN	P22307	SCP2_HUMAN	SCP2	547	Homo sapiens	1:Experimental evidence at protein level	Sterol carrier protein 2	1	0.999	23	23	23	2	0	3	0	0	0	5	2	0	2	1	3	0	2	3	2	0	3	0	0	0	5	2	0	2	1	3	0	2	3	2	0	3	0	0	0	5
sp|P22314|UBA1_HUMAN	P22314	UBA1_HUMAN	UBA1	1058	Homo sapiens	1:Experimental evidence at protein level	Ubiquitin-like modifier-activating enzyme 1	1	0.999	399	399	399	16	15	13	5	13	12	37	38	40	33	35	43	20	27	52	16	15	13	5	13	12	37	38	40	33	35	43	20	27	52	16	15	13	5	13	12	37
sp|P22392|NDKB_HUMAN	P22392	NDKB_HUMAN	NME2	152	Homo sapiens	1:Experimental evidence at protein level	Nucleoside diphosphate kinase B	1	0.999	182	39	182	7	7	9	9	12	9	15	18	14	10	14	19	6	3	30	0	1	1	3	2	2	3	6	6	3	4	4	0	1	3	7	7	9	9	12	9	15
sp|P22528|SPR1B_HUMAN	P22528	SPR1B_HUMAN	SPRR1B	89	Homo sapiens	1:Experimental evidence at protein level	Cornifin-B	0.9015	0.999	9	0	9	4	0	0	0	0	0	2	0	0	0	0	2	0	0	1	0	0	0	0	0	0	0	0	0	0	0	0	0	0	0	4	0	0	0	0	0	2
sp|P22531|SPR2E_HUMAN	P22531	SPR2E_HUMAN	SPRR2E	72	Homo sapiens	2:Experimental evidence at transcript level	Small proline-rich protein 2E	1	0.999	21	0	21	15	0	0	0	0	0	4	0	0	0	0	2	0	0	0	0	0	0	0	0	0	0	0	0	0	0	0	0	0	0	15	0	0	0	0	0	4
sp|P22570|ADRO_HUMAN	P22570	ADRO_HUMAN	FDXR	491	Homo sapiens	1:Experimental evidence at protein level	NADPH:adrenodoxin oxidoreductase, mitochondrial	1	0.999	7	7	7	0	0	0	0	0	0	0	0	0	0	0	0	0	0	7	0	0	0	0	0	0	0	0	0	0	0	0	0	0	7	0	0	0	0	0	0	0
sp|P22626|ROA2_HUMAN	P22626	ROA2_HUMAN	HNRNPA2B1	353	Homo sapiens	1:Experimental evidence at protein level	Heterogeneous nuclear ribonucleoproteins A2/B1	1	0.999	965	847	965	47	53	43	51	58	61	70	83	46	82	101	98	59	45	68	41	48	41	46	43	49	63	68	43	72	93	89	48	41	62	47	53	43	51	58	61	70
sp|P22694|KAPCB_HUMAN	P22694	KAPCB_HUMAN	PRKACB	351	Homo sapiens	1:Experimental evidence at protein level	cAMP-dependent protein kinase catalytic subunit beta	0.9998	0.999	5	5	12	0	0	0	0	0	0	0	0	0	0	2	1	0	1	1	0	0	0	0	0	0	0	0	0	0	2	1	0	1	1	0	0	0	0	0	0	0
sp|P22695|QCR2_HUMAN	P22695	QCR2_HUMAN	UQCRC2	453	Homo sapiens	1:Experimental evidence at protein level	Cytochrome b-c1 complex subunit 2, mitochondrial	1	0.999	164	164	164	10	7	4	8	10	9	9	16	10	12	11	13	9	16	20	10	7	4	8	10	9	9	16	10	12	11	13	9	16	20	10	7	4	8	10	9	9
sp|P22735|TGM1_HUMAN	P22735	TGM1_HUMAN	TGM1	817	Homo sapiens	1:Experimental evidence at protein level	Protein-glutamine gamma-glutamyltransferase K	1	0.999	27	27	27	10	0	0	0	0	0	13	0	1	0	0	3	0	0	0	10	0	0	0	0	0	13	0	1	0	0	3	0	0	0	10	0	0	0	0	0	13
sp|P22830|HEMH_HUMAN	P22830	HEMH_HUMAN	FECH	423	Homo sapiens	1:Experimental evidence at protein level	Ferrochelatase, mitochondrial	1	0.999	12	12	12	0	0	0	2	0	1	2	0	1	0	0	0	0	2	4	0	0	0	2	0	1	2	0	1	0	0	0	0	2	4	0	0	0	2	0	1	2
sp|P23141|EST1_HUMAN	P23141	EST1_HUMAN	CES1	567	Homo sapiens	1:Experimental evidence at protein level	Liver carboxylesterase 1	0.5619	0.9929	1	1	1	0	0	0	1	0	0	0	0	0	0	0	0	0	0	0	0	0	0	1	0	0	0	0	0	0	0	0	0	0	0	0	0	0	1	0	0	0
sp|P23193|TCEA1_HUMAN	P23193	TCEA1_HUMAN	TCEA1	301	Homo sapiens	1:Experimental evidence at protein level	Transcription elongation factor A protein 1	1	0.999	5	0	5	0	0	0	0	0	0	2	1	0	0	0	0	0	0	2	0	0	0	0	0	0	0	0	0	0	0	0	0	0	0	0	0	0	0	0	0	2
sp|P23246|SFPQ_HUMAN	P23246	SFPQ_HUMAN	SFPQ	707	Homo sapiens	1:Experimental evidence at protein level	Splicing factor, proline- and glutamine-rich	1	0.999	275	275	275	14	19	11	12	15	13	22	20	19	20	29	29	18	13	21	14	19	11	12	15	13	22	20	19	20	29	29	18	13	21	14	19	11	12	15	13	22
sp|P23258|TBG1_HUMAN	P23258	TBG1_HUMAN	TUBG1	451	Homo sapiens	1:Experimental evidence at protein level	Tubulin gamma-1 chain	1	0.999	19	3	19	0	0	1	0	0	0	0	0	0	0	0	1	1	1	15	0	0	0	0	0	0	0	0	0	0	0	0	0	1	2	0	0	1	0	0	0	0
sp|P23284|PPIB_HUMAN	P23284	PPIB_HUMAN	PPIB	216	Homo sapiens	1:Experimental evidence at protein level	Peptidyl-prolyl cis-trans isomerase B	1	0.999	92	92	92	8	2	8	6	5	7	7	4	2	3	5	14	6	3	12	8	2	8	6	5	7	7	4	2	3	5	14	6	3	12	8	2	8	6	5	7	7
sp|P23368|MAOM_HUMAN	P23368	MAOM_HUMAN	ME2	584	Homo sapiens	1:Experimental evidence at protein level	NAD-dependent malic enzyme, mitochondrial	1	0.999	34	34	34	0	0	1	0	2	2	2	4	2	1	2	5	0	2	11	0	0	1	0	2	2	2	4	2	1	2	5	0	2	11	0	0	1	0	2	2	2
sp|P23381|SYWC_HUMAN	P23381	SYWC_HUMAN	WARS1	471	Homo sapiens	1:Experimental evidence at protein level	Tryptophan--tRNA ligase, cytoplasmic	1	0.999	52	52	52	1	3	0	1	3	1	4	3	2	3	1	2	3	7	18	1	3	0	1	3	1	4	3	2	3	1	2	3	7	18	1	3	0	1	3	1	4
sp|P23396|RS3_HUMAN	P23396	RS3_HUMAN	RPS3	243	Homo sapiens	1:Experimental evidence at protein level	Small ribosomal subunit protein uS3	1	0.999	237	237	237	13	14	10	20	19	17	18	10	10	19	16	17	14	16	24	13	14	10	20	19	17	18	10	10	19	16	17	14	16	24	13	14	10	20	19	17	18
sp|P23434|GCSH_HUMAN	P23434	GCSH_HUMAN	GCSH	173	Homo sapiens	1:Experimental evidence at protein level	Glycine cleavage system H protein, mitochondrial	1	0.999	8	8	8	2	0	0	0	0	0	1	0	0	0	0	3	0	0	2	2	0	0	0	0	0	1	0	0	0	0	3	0	0	2	2	0	0	0	0	0	1
sp|P23490|LORI_HUMAN	P23490	LORI_HUMAN	LORICRIN	312	Homo sapiens	1:Experimental evidence at protein level	Loricrin	1	0.999	13	13	13	5	0	0	0	0	0	3	0	0	0	0	5	0	0	0	5	0	0	0	0	0	3	0	0	0	0	5	0	0	0	5	0	0	0	0	0	3
sp|P23526|SAHH_HUMAN	P23526	SAHH_HUMAN	AHCY	432	Homo sapiens	1:Experimental evidence at protein level	Adenosylhomocysteinase	1	0.999	174	158	174	8	11	6	12	9	6	14	8	12	11	11	14	11	13	28	7	9	4	12	8	5	13	7	11	10	10	13	10	12	27	8	11	6	12	9	6	14
sp|P23528|COF1_HUMAN	P23528	COF1_HUMAN	CFL1	166	Homo sapiens	1:Experimental evidence at protein level	Cofilin-1	1	0.999	357	227	357	19	22	22	12	20	14	31	29	31	31	30	35	9	13	39	15	14	14	11	14	9	18	17	15	19	19	18	8	11	25	19	22	22	12	20	14	31
sp|P23588|IF4B_HUMAN	P23588	IF4B_HUMAN	EIF4B	611	Homo sapiens	1:Experimental evidence at protein level	Eukaryotic translation initiation factor 4B	1	0.999	41	41	41	4	4	4	1	1	1	2	2	3	2	3	3	4	3	4	4	4	4	1	1	1	2	2	3	2	3	3	4	3	4	4	4	4	1	1	1	2
sp|P23786|CPT2_HUMAN	P23786	CPT2_HUMAN	CPT2	658	Homo sapiens	1:Experimental evidence at protein level	Carnitine O-palmitoyltransferase 2, mitochondrial	1	0.999	2	2	2	0	0	0	1	0	0	0	0	0	0	0	0	0	0	1	0	0	0	1	0	0	0	0	0	0	0	0	0	0	1	0	0	0	1	0	0	0
sp|P23919|KTHY_HUMAN	P23919	KTHY_HUMAN	DTYMK	212	Homo sapiens	1:Experimental evidence at protein level	Thymidylate kinase	1	0.999	7	7	7	1	0	0	0	0	0	0	0	0	0	1	0	0	1	4	1	0	0	0	0	0	0	0	0	0	1	0	0	1	4	1	0	0	0	0	0	0
sp|P23921|RIR1_HUMAN	P23921	RIR1_HUMAN	RRM1	792	Homo sapiens	1:Experimental evidence at protein level	Ribonucleoside-diphosphate reductase large subunit	1	0.999	19	19	19	0	0	0	0	2	0	0	0	0	1	1	1	0	1	13	0	0	0	0	2	0	0	0	0	1	1	1	0	1	13	0	0	0	0	2	0	0
sp|P24468|COT2_HUMAN	P24468	COT2_HUMAN	NR2F2	414	Homo sapiens	1:Experimental evidence at protein level	COUP transcription factor 2	0.7168	0.9964	1	1	1	0	0	0	0	0	0	0	0	0	0	0	0	0	0	1	0	0	0	0	0	0	0	0	0	0	0	0	0	0	1	0	0	0	0	0	0	0
sp|P24534|EF1B_HUMAN	P24534	EF1B_HUMAN	EEF1B2	225	Homo sapiens	1:Experimental evidence at protein level	Elongation factor 1-beta	1	0.999	82	82	82	3	3	3	1	5	3	7	9	3	9	9	13	2	2	10	3	3	3	1	5	3	7	9	3	9	9	13	2	2	10	3	3	3	1	5	3	7
sp|P24539|AT5F1_HUMAN	P24539	AT5F1_HUMAN	ATP5PB	256	Homo sapiens	1:Experimental evidence at protein level	ATP synthase F(0) complex subunit B1, mitochondrial	1	0.999	48	48	48	4	2	2	3	3	1	2	5	0	5	5	5	1	4	6	4	2	2	3	3	1	2	5	0	5	5	5	1	4	6	4	2	2	3	3	1	2
sp|P24666|PPAC_HUMAN	P24666	PPAC_HUMAN	ACP1	158	Homo sapiens	1:Experimental evidence at protein level	Low molecular weight phosphotyrosine protein phosphatase	1	0.999	3	3	3	0	0	0	0	0	0	0	0	0	0	0	1	0	0	2	0	0	0	0	0	0	0	0	0	0	0	1	0	0	2	0	0	0	0	0	0	0
sp|P24752|THIL_HUMAN	P24752	THIL_HUMAN	ACAT1	427	Homo sapiens	1:Experimental evidence at protein level	Acetyl-CoA acetyltransferase, mitochondrial	1	0.999	114	114	114	6	2	4	5	7	3	8	10	9	9	8	15	1	6	21	6	2	4	5	7	3	8	10	9	9	8	15	1	6	21	6	2	4	5	7	3	8
sp|P24863|CCNC_HUMAN	P24863	CCNC_HUMAN	CCNC	283	Homo sapiens	1:Experimental evidence at protein level	Cyclin-C	1	0.999	4	4	4	0	0	0	0	0	0	0	0	0	1	1	0	1	1	0	0	0	0	0	0	0	0	0	0	1	1	0	1	1	0	0	0	0	0	0	0	0
sp|P24928|RPB1_HUMAN	P24928	RPB1_HUMAN	POLR2A	1970	Homo sapiens	1:Experimental evidence at protein level	DNA-directed RNA polymerase II subunit RPB1	0.9998	0.999	4	4	4	2	0	0	0	0	0	0	0	0	0	0	0	0	0	2	2	0	0	0	0	0	0	0	0	0	0	0	0	0	2	2	0	0	0	0	0	0
sp|P24941|CDK2_HUMAN	P24941	CDK2_HUMAN	CDK2	298	Homo sapiens	1:Experimental evidence at protein level	Cyclin-dependent kinase 2	1	0.999	5	2	5	0	0	0	0	0	0	0	1	0	0	0	2	0	0	2	0	0	0	0	0	0	0	1	0	0	0	0	0	0	1	0	0	0	0	0	0	0
sp|P25054|APC_HUMAN	P25054	APC_HUMAN	APC	2843	Homo sapiens	1:Experimental evidence at protein level	Adenomatous polyposis coli protein	0.9919	0.9984	2	2	2	0	0	1	0	0	0	1	0	0	0	0	0	0	0	0	0	0	1	0	0	0	1	0	0	0	0	0	0	0	0	0	0	1	0	0	0	1
sp|P25205|MCM3_HUMAN	P25205	MCM3_HUMAN	MCM3	808	Homo sapiens	1:Experimental evidence at protein level	DNA replication licensing factor MCM3	1	0.999	108	108	108	5	2	2	3	8	3	8	13	6	6	11	6	3	6	26	5	2	2	3	8	3	8	13	6	6	11	6	3	6	26	5	2	2	3	8	3	8
sp|P25208|NFYB_HUMAN	P25208	NFYB_HUMAN	NFYB	207	Homo sapiens	1:Experimental evidence at protein level	Nuclear transcription factor Y subunit beta	0.7198	0.9964	1	1	1	0	0	0	0	0	0	0	0	0	0	0	1	0	0	0	0	0	0	0	0	0	0	0	0	0	0	1	0	0	0	0	0	0	0	0	0	0
sp|P25311|ZA2G_HUMAN	P25311	ZA2G_HUMAN	AZGP1	298	Homo sapiens	1:Experimental evidence at protein level	Zinc-alpha-2-glycoprotein	1	0.999	16	16	16	7	0	0	0	0	0	5	0	0	0	0	4	0	0	0	7	0	0	0	0	0	5	0	0	0	0	4	0	0	0	7	0	0	0	0	0	5
sp|P25325|THTM_HUMAN	P25325	THTM_HUMAN	MPST	297	Homo sapiens	1:Experimental evidence at protein level	3-mercaptopyruvate sulfurtransferase	1	0.999	9	9	9	0	0	0	0	0	0	0	0	0	2	1	0	0	0	6	0	0	0	0	0	0	0	0	0	2	1	0	0	0	6	0	0	0	0	0	0	0
sp|P25398|RS12_HUMAN	P25398	RS12_HUMAN	RPS12	132	Homo sapiens	1:Experimental evidence at protein level	Small ribosomal subunit protein eS12	1	0.999	205	205	205	11	10	9	8	12	12	15	18	13	14	18	14	16	17	18	11	10	9	8	12	12	15	18	13	14	18	14	16	17	18	11	10	9	8	12	12	15
sp|P25490|TYY1_HUMAN	P25490	TYY1_HUMAN	YY1	414	Homo sapiens	1:Experimental evidence at protein level	Transcriptional repressor protein YY1	1	0.999	36	8	36	2	2	5	2	2	2	1	2	2	3	1	2	2	3	5	0	0	2	0	0	0	0	0	0	1	0	0	1	0	4	2	2	5	2	2	2	1
sp|P25685|DNJB1_HUMAN	P25685	DNJB1_HUMAN	DNAJB1	340	Homo sapiens	1:Experimental evidence at protein level	DnaJ homolog subfamily B member 1	1	0.999	11	10	11	0	0	0	0	0	0	0	3	1	1	0	1	0	0	5	0	0	0	0	0	0	0	3	1	1	0	1	0	0	4	0	0	0	0	0	0	0
sp|P25705|ATPA_HUMAN	P25705	ATPA_HUMAN	ATP5F1A	553	Homo sapiens	1:Experimental evidence at protein level	ATP synthase subunit alpha, mitochondrial	1	0.999	573	573	573	37	34	33	34	35	30	31	46	33	47	36	44	34	39	60	37	34	33	34	35	30	31	46	33	47	36	44	34	39	60	37	34	33	34	35	30	31
sp|P25786|PSA1_HUMAN	P25786	PSA1_HUMAN	PSMA1	263	Homo sapiens	1:Experimental evidence at protein level	Proteasome subunit alpha type-1	1	0.999	17	17	17	0	0	0	0	1	0	3	0	1	1	4	3	0	0	4	0	0	0	0	1	0	3	0	1	1	4	3	0	0	4	0	0	0	0	1	0	3
sp|P25787|PSA2_HUMAN	P25787	PSA2_HUMAN	PSMA2	234	Homo sapiens	1:Experimental evidence at protein level	Proteasome subunit alpha type-2	1	0.999	32	32	32	5	0	0	0	1	0	4	0	0	5	4	4	0	2	7	5	0	0	0	1	0	4	0	0	5	4	4	0	2	7	5	0	0	0	1	0	4
sp|P25788|PSA3_HUMAN	P25788	PSA3_HUMAN	PSMA3	255	Homo sapiens	1:Experimental evidence at protein level	Proteasome subunit alpha type-3	1	0.999	21	21	21	2	0	0	0	0	0	1	3	0	0	6	4	0	0	5	2	0	0	0	0	0	1	3	0	0	6	4	0	0	5	2	0	0	0	0	0	1
sp|P25789|PSA4_HUMAN	P25789	PSA4_HUMAN	PSMA4	261	Homo sapiens	1:Experimental evidence at protein level	Proteasome subunit alpha type-4	1	0.999	31	31	31	1	3	2	1	1	1	2	3	2	2	4	4	0	2	3	1	3	2	1	1	1	2	3	2	2	4	4	0	2	3	1	3	2	1	1	1	2
sp|P25815|S100P_HUMAN	P25815	S100P_HUMAN	S100P	95	Homo sapiens	1:Experimental evidence at protein level	Protein S100-P	0.9017	0.999	2	2	2	1	0	1	0	0	0	0	0	0	0	0	0	0	0	0	1	0	1	0	0	0	0	0	0	0	0	0	0	0	0	1	0	1	0	0	0	0
sp|P26038|MOES_HUMAN	P26038	MOES_HUMAN	MSN	577	Homo sapiens	1:Experimental evidence at protein level	Moesin	1	0.999	15	15	90	0	0	0	0	1	0	0	1	1	1	1	0	0	0	10	0	0	0	0	1	0	0	1	1	1	1	0	0	0	10	3	3	4	2	10	3	6
sp|P26196|DDX6_HUMAN	P26196	DDX6_HUMAN	DDX6	483	Homo sapiens	1:Experimental evidence at protein level	Probable ATP-dependent RNA helicase DDX6	1	0.999	378	378	378	26	21	20	17	20	18	32	29	32	24	30	34	22	29	24	26	21	20	17	20	18	32	29	32	24	30	34	22	29	24	26	21	20	17	20	18	32
sp|P26232|CTNA2_HUMAN	P26232	CTNA2_HUMAN	CTNNA2	953	Homo sapiens	1:Experimental evidence at protein level	Catenin alpha-2	1	0.999	10	10	34	1	0	0	0	1	0	0	0	1	2	0	0	0	2	3	1	0	0	0	1	0	0	0	1	2	0	0	0	2	3	4	1	2	2	1	1	0
sp|P26358|DNMT1_HUMAN	P26358	DNMT1_HUMAN	DNMT1	1616	Homo sapiens	1:Experimental evidence at protein level	DNA (cytosine-5)-methyltransferase 1	1	0.999	34	34	34	0	2	1	0	0	0	3	2	2	4	3	2	3	4	8	0	2	1	0	0	0	3	2	2	4	3	2	3	4	8	0	2	1	0	0	0	3
sp|P26368|U2AF2_HUMAN	P26368	U2AF2_HUMAN	U2AF2	475	Homo sapiens	1:Experimental evidence at protein level	Splicing factor U2AF 65 kDa subunit	1	0.999	218	218	218	15	18	11	14	10	10	9	9	11	9	10	15	33	25	19	15	18	11	14	10	10	9	9	11	9	10	15	33	25	19	15	18	11	14	10	10	9
sp|P26373|RL13_HUMAN	P26373	RL13_HUMAN	RPL13	211	Homo sapiens	1:Experimental evidence at protein level	Large ribosomal subunit protein eL13	1	0.999	101	101	101	4	4	4	5	7	7	9	8	6	9	6	10	7	7	8	4	4	4	5	7	7	9	8	6	9	6	10	7	7	8	4	4	4	5	7	7	9
sp|P26440|IVD_HUMAN	P26440	IVD_HUMAN	IVD	426	Homo sapiens	1:Experimental evidence at protein level	Isovaleryl-CoA dehydrogenase, mitochondrial	1	0.999	16	16	16	0	0	0	0	0	0	2	2	2	3	2	1	0	1	3	0	0	0	0	0	0	2	2	2	3	2	1	0	1	3	0	0	0	0	0	0	2
sp|P26583|HMGB2_HUMAN	P26583	HMGB2_HUMAN	HMGB2	209	Homo sapiens	1:Experimental evidence at protein level	High mobility group protein B2	1	0.999	93	93	133	6	7	4	5	11	4	5	6	6	8	8	5	5	5	8	6	7	4	5	11	4	5	6	6	8	8	5	5	5	8	8	9	7	8	12	6	9
sp|P26599|PTBP1_HUMAN	P26599	PTBP1_HUMAN	PTBP1	557	Homo sapiens	1:Experimental evidence at protein level	Polypyrimidine tract-binding protein 1	1	0.999	259	250	259	12	15	9	9	12	18	18	21	19	27	21	22	10	15	31	10	15	9	9	11	18	18	20	18	26	21	21	9	15	30	12	15	9	9	12	18	18
sp|P26639|SYTC_HUMAN	P26639	SYTC_HUMAN	TARS1	723	Homo sapiens	1:Experimental evidence at protein level	Threonine--tRNA ligase 1, cytoplasmic	1	0.999	134	109	134	1	1	1	0	0	0	19	17	11	18	19	18	1	4	24	1	1	1	0	0	0	14	12	7	16	17	16	1	3	20	1	1	1	0	0	0	19
sp|P26640|SYVC_HUMAN	P26640	SYVC_HUMAN	VARS1	1264	Homo sapiens	1:Experimental evidence at protein level	Valine--tRNA ligase	1	0.999	82	82	82	3	6	9	0	2	1	2	4	1	4	3	4	3	11	29	3	6	9	0	2	1	2	4	1	4	3	4	3	11	29	3	6	9	0	2	1	2
sp|P26641|EF1G_HUMAN	P26641	EF1G_HUMAN	EEF1G	437	Homo sapiens	1:Experimental evidence at protein level	Elongation factor 1-gamma	1	0.999	130	130	130	10	10	9	5	4	4	10	9	8	6	15	9	6	9	16	10	10	9	5	4	4	10	9	8	6	15	9	6	9	16	10	10	9	5	4	4	10
sp|P26885|FKBP2_HUMAN	P26885	FKBP2_HUMAN	FKBP2	142	Homo sapiens	1:Experimental evidence at protein level	Peptidyl-prolyl cis-trans isomerase FKBP2	1	0.999	14	14	14	1	0	1	0	0	0	0	1	0	1	1	4	0	0	5	1	0	1	0	0	0	0	1	0	1	1	4	0	0	5	1	0	1	0	0	0	0
sp|P27144|KAD4_HUMAN	P27144	KAD4_HUMAN	AK4	223	Homo sapiens	1:Experimental evidence at protein level	Adenylate kinase 4, mitochondrial	1	0.999	2	2	2	0	0	0	0	0	0	0	0	0	0	0	0	0	0	2	0	0	0	0	0	0	0	0	0	0	0	0	0	0	2	0	0	0	0	0	0	0
sp|P27348|1433T_HUMAN	P27348	1433T_HUMAN	YWHAQ	245	Homo sapiens	1:Experimental evidence at protein level	14-3-3 protein theta	1	0.999	259	187	267	14	16	11	7	20	14	17	21	17	25	19	23	13	18	24	10	11	8	5	16	9	12	17	12	19	14	17	8	12	17	17	16	11	7	20	15	18
sp|P27540|ARNT_HUMAN	P27540	ARNT_HUMAN	ARNT	789	Homo sapiens	1:Experimental evidence at protein level	Aryl hydrocarbon receptor nuclear translocator	1	0.999	5	5	5	0	0	0	0	0	0	0	0	0	1	0	0	1	1	2	0	0	0	0	0	0	0	0	0	1	0	0	1	1	2	0	0	0	0	0	0	0
sp|P27635|RL10_HUMAN	P27635	RL10_HUMAN	RPL10	214	Homo sapiens	1:Experimental evidence at protein level	Large ribosomal subunit protein uL16	1	0.999	156	90	156	8	7	8	7	10	6	10	13	11	6	18	13	13	8	18	3	5	5	4	4	3	6	8	6	2	11	7	9	4	13	8	7	8	7	10	6	10
sp|P27694|RFA1_HUMAN	P27694	RFA1_HUMAN	RPA1	616	Homo sapiens	1:Experimental evidence at protein level	Replication protein A 70 kDa DNA-binding subunit	1	0.999	1714	1714	1714	96	104	108	116	102	101	144	154	145	121	100	112	112	92	107	96	104	108	116	102	101	144	154	145	121	100	112	112	92	107	96	104	108	116	102	101	144
sp|P27695|APEX1_HUMAN	P27695	APEX1_HUMAN	APEX1	318	Homo sapiens	1:Experimental evidence at protein level	DNA-(apurinic or apyrimidinic site) endonuclease	1	0.999	66	66	66	0	0	1	0	1	1	7	12	4	9	4	6	0	0	21	0	0	1	0	1	1	7	12	4	9	4	6	0	0	21	0	0	1	0	1	1	7
sp|P27708|PYR1_HUMAN	P27708	PYR1_HUMAN	CAD	2225	Homo sapiens	1:Experimental evidence at protein level	CAD protein	1	0.999	746	741	746	62	52	67	52	52	46	12	11	9	42	49	41	87	79	85	61	50	67	52	52	46	12	11	9	42	49	41	87	78	84	62	52	67	52	52	46	12
sp|P27797|CALR_HUMAN	P27797	CALR_HUMAN	CALR	417	Homo sapiens	1:Experimental evidence at protein level	Calreticulin	1	0.999	348	348	348	28	9	32	7	18	13	30	28	21	34	22	37	10	17	42	28	9	32	7	18	13	30	28	21	34	22	37	10	17	42	28	9	32	7	18	13	30
sp|P27816|MAP4_HUMAN	P27816	MAP4_HUMAN	MAP4	1152	Homo sapiens	1:Experimental evidence at protein level	Microtubule-associated protein 4	1	0.999	54	54	54	4	5	7	0	0	2	2	2	0	3	5	4	4	9	7	4	5	7	0	0	2	2	2	0	3	5	4	4	9	7	4	5	7	0	0	2	2
sp|P27824|CALX_HUMAN	P27824	CALX_HUMAN	CANX	592	Homo sapiens	1:Experimental evidence at protein level	Calnexin	1	0.999	249	249	249	17	12	15	5	11	11	14	18	21	20	18	26	11	15	35	17	12	15	5	11	11	14	18	21	20	18	26	11	15	35	17	12	15	5	11	11	14
sp|P27986|P85A_HUMAN	P27986	P85A_HUMAN	PIK3R1	724	Homo sapiens	1:Experimental evidence at protein level	Phosphatidylinositol 3-kinase regulatory subunit alpha	0.489	0.9905	1	1	1	0	0	0	0	0	0	0	0	0	1	0	0	0	0	0	0	0	0	0	0	0	0	0	0	1	0	0	0	0	0	0	0	0	0	0	0	0
sp|P28066|PSA5_HUMAN	P28066	PSA5_HUMAN	PSMA5	241	Homo sapiens	1:Experimental evidence at protein level	Proteasome subunit alpha type-5	1	0.999	38	38	38	3	1	0	0	0	1	2	3	0	5	7	7	0	4	5	3	1	0	0	0	1	2	3	0	5	7	7	0	4	5	3	1	0	0	0	1	2
sp|P28070|PSB4_HUMAN	P28070	PSB4_HUMAN	PSMB4	264	Homo sapiens	1:Experimental evidence at protein level	Proteasome subunit beta type-4	1	0.999	13	13	13	1	0	0	0	0	0	1	1	0	1	1	5	0	0	3	1	0	0	0	0	0	1	1	0	1	1	5	0	0	3	1	0	0	0	0	0	1
sp|P28072|PSB6_HUMAN	P28072	PSB6_HUMAN	PSMB6	239	Homo sapiens	1:Experimental evidence at protein level	Proteasome subunit beta type-6	1	0.999	15	15	15	1	0	1	0	0	0	1	2	0	1	2	3	0	1	3	1	0	1	0	0	0	1	2	0	1	2	3	0	1	3	1	0	1	0	0	0	1
sp|P28074|PSB5_HUMAN	P28074	PSB5_HUMAN	PSMB5	263	Homo sapiens	1:Experimental evidence at protein level	Proteasome subunit beta type-5	1	0.999	45	45	45	5	0	0	0	0	3	6	5	4	4	10	5	0	1	2	5	0	0	0	0	3	6	5	4	4	10	5	0	1	2	5	0	0	0	0	3	6
sp|P28288|ABCD3_HUMAN	P28288	ABCD3_HUMAN	ABCD3	659	Homo sapiens	1:Experimental evidence at protein level	ATP-binding cassette sub-family D member 3	1	0.999	145	145	145	6	4	4	4	8	7	6	12	6	23	21	21	2	6	15	6	4	4	4	8	7	6	12	6	23	21	21	2	6	15	6	4	4	4	8	7	6
sp|P28289|TMOD1_HUMAN	P28289	TMOD1_HUMAN	TMOD1	359	Homo sapiens	1:Experimental evidence at protein level	Tropomodulin-1	0.9017	0.999	1	1	1	0	0	0	0	0	0	0	0	0	0	0	1	0	0	0	0	0	0	0	0	0	0	0	0	0	0	1	0	0	0	0	0	0	0	0	0	0
sp|P28331|NDUS1_HUMAN	P28331	NDUS1_HUMAN	NDUFS1	727	Homo sapiens	1:Experimental evidence at protein level	NADH-ubiquinone oxidoreductase 75 kDa subunit, mitochondrial	1	0.999	65	65	65	4	1	1	3	2	1	1	5	1	10	5	9	0	4	18	4	1	1	3	2	1	1	5	1	10	5	9	0	4	18	4	1	1	3	2	1	1
sp|P28340|DPOD1_HUMAN	P28340	DPOD1_HUMAN	POLD1	1107	Homo sapiens	1:Experimental evidence at protein level	DNA polymerase delta catalytic subunit	1	0.999	9	9	9	0	1	0	1	1	0	0	0	0	2	1	1	0	0	2	0	1	0	1	1	0	0	0	0	2	1	1	0	0	2	0	1	0	1	1	0	0
sp|P28482|MK01_HUMAN	P28482	MK01_HUMAN	MAPK1	360	Homo sapiens	1:Experimental evidence at protein level	Mitogen-activated protein kinase 1	1	0.999	44	32	44	3	4	3	2	2	1	1	4	1	1	1	3	3	3	12	1	3	2	2	2	1	1	3	1	1	1	2	3	2	7	3	4	3	2	2	1	1
sp|P28799|GRN_HUMAN	P28799	GRN_HUMAN	GRN	593	Homo sapiens	1:Experimental evidence at protein level	Progranulin	1	0.999	49	49	49	1	5	2	4	2	3	7	4	2	7	5	1	1	4	1	1	5	2	4	2	3	7	4	2	7	5	1	1	4	1	1	5	2	4	2	3	7
sp|P28838|AMPL_HUMAN	P28838	AMPL_HUMAN	LAP3	519	Homo sapiens	1:Experimental evidence at protein level	Cytosol aminopeptidase	1	0.999	65	65	65	1	0	3	0	2	2	5	4	4	5	3	12	0	5	19	1	0	3	0	2	2	5	4	4	5	3	12	0	5	19	1	0	3	0	2	2	5
sp|P29083|T2EA_HUMAN	P29083	T2EA_HUMAN	GTF2E1	439	Homo sapiens	1:Experimental evidence at protein level	General transcription factor IIE subunit 1	0.7978	0.9977	1	1	1	0	0	0	0	0	0	0	0	0	0	0	0	0	0	1	0	0	0	0	0	0	0	0	0	0	0	0	0	0	1	0	0	0	0	0	0	0
sp|P29084|T2EB_HUMAN	P29084	T2EB_HUMAN	GTF2E2	291	Homo sapiens	1:Experimental evidence at protein level	Transcription initiation factor IIE subunit beta	0.7433	0.9968	1	1	1	0	0	0	0	0	0	0	0	0	0	0	0	0	0	1	0	0	0	0	0	0	0	0	0	0	0	0	0	0	1	0	0	0	0	0	0	0
sp|P29144|TPP2_HUMAN	P29144	TPP2_HUMAN	TPP2	1249	Homo sapiens	1:Experimental evidence at protein level	Tripeptidyl-peptidase 2	1	0.999	34	34	34	0	0	0	0	1	0	0	0	0	0	0	2	0	0	31	0	0	0	0	1	0	0	0	0	0	0	2	0	0	31	0	0	0	0	1	0	0
sp|P29218|IMPA1_HUMAN	P29218	IMPA1_HUMAN	IMPA1	277	Homo sapiens	1:Experimental evidence at protein level	Inositol monophosphatase 1	0.511	0.9913	1	1	1	0	0	0	0	0	0	0	0	0	1	0	0	0	0	0	0	0	0	0	0	0	0	0	0	1	0	0	0	0	0	0	0	0	0	0	0	0
sp|P29372|3MG_HUMAN	P29372	3MG_HUMAN	MPG	298	Homo sapiens	1:Experimental evidence at protein level	DNA-3-methyladenine glycosylase	0.9017	0.999	1	1	1	0	0	0	0	0	0	0	0	0	0	0	0	0	0	1	0	0	0	0	0	0	0	0	0	0	0	0	0	0	1	0	0	0	0	0	0	0
sp|P29401|TKT_HUMAN	P29401	TKT_HUMAN	TKT	623	Homo sapiens	1:Experimental evidence at protein level	Transketolase	1	0.999	22	22	22	0	0	1	0	0	0	4	2	0	4	0	8	0	0	3	0	0	1	0	0	0	4	2	0	4	0	8	0	0	3	0	0	1	0	0	0	4
sp|P29508|SPB3_HUMAN	P29508	SPB3_HUMAN	SERPINB3	390	Homo sapiens	1:Experimental evidence at protein level	Serpin B3	1	0.999	30	16	30	4	0	0	0	0	0	16	1	0	0	0	7	0	0	2	2	0	0	0	0	0	8	0	0	0	0	5	0	0	1	4	0	0	0	0	0	16
sp|P29558|RBMS1_HUMAN	P29558	RBMS1_HUMAN	RBMS1	406	Homo sapiens	1:Experimental evidence at protein level	RNA-binding motif, single-stranded-interacting protein 1	0.9017	0.999	0	0	0	0	0	0	0	0	0	0	0	0	0	0	0	0	0	0	0	0	0	0	0	0	0	0	0	0	0	0	0	0	0	0	0	0	0	0	0	0
sp|P29692|EF1D_HUMAN	P29692	EF1D_HUMAN	EEF1D	281	Homo sapiens	1:Experimental evidence at protein level	Elongation factor 1-delta	1	0.999	84	84	84	4	5	4	1	2	3	3	7	9	7	7	5	6	7	14	4	5	4	1	2	3	3	7	9	7	7	5	6	7	14	4	5	4	1	2	3	3
sp|P29966|MARCS_HUMAN	P29966	MARCS_HUMAN	MARCKS	332	Homo sapiens	1:Experimental evidence at protein level	Myristoylated alanine-rich C-kinase substrate	1	0.999	34	34	34	1	0	0	0	1	0	0	2	0	5	2	6	0	4	13	1	0	0	0	1	0	0	2	0	5	2	6	0	4	13	1	0	0	0	1	0	0
sp|P29992|GNA11_HUMAN	P29992	GNA11_HUMAN	GNA11	359	Homo sapiens	1:Experimental evidence at protein level	Guanine nucleotide-binding protein subunit alpha-11	0.9881	0.9988	3	2	3	0	0	0	0	0	0	0	0	0	0	3	0	0	0	0	0	0	0	0	0	0	0	0	0	0	2	0	0	0	0	0	0	0	0	0	0	0
sp|P30038|AL4A1_HUMAN	P30038	AL4A1_HUMAN	ALDH4A1	563	Homo sapiens	1:Experimental evidence at protein level	Delta-1-pyrroline-5-carboxylate dehydrogenase, mitochondrial	0.9988	0.9988	2	2	2	0	0	0	0	0	0	0	0	0	0	0	1	0	0	1	0	0	0	0	0	0	0	0	0	0	0	1	0	0	1	0	0	0	0	0	0	0
sp|P30040|ERP29_HUMAN	P30040	ERP29_HUMAN	ERP29	261	Homo sapiens	1:Experimental evidence at protein level	Endoplasmic reticulum resident protein 29	1	0.999	103	103	103	6	6	12	4	6	4	5	9	10	8	7	8	2	3	13	6	6	12	4	6	4	5	9	10	8	7	8	2	3	13	6	6	12	4	6	4	5
sp|P30041|PRDX6_HUMAN	P30041	PRDX6_HUMAN	PRDX6	224	Homo sapiens	1:Experimental evidence at protein level	Peroxiredoxin-6	1	0.999	279	279	279	16	11	14	7	14	16	23	26	25	23	23	23	11	14	33	16	11	14	7	14	16	23	26	25	23	23	23	11	14	33	16	11	14	7	14	16	23
sp|P30043|BLVRB_HUMAN	P30043	BLVRB_HUMAN	BLVRB	206	Homo sapiens	1:Experimental evidence at protein level	Flavin reductase (NADPH)	1	0.999	9	9	9	1	0	1	0	0	0	0	0	0	2	0	1	0	0	4	1	0	1	0	0	0	0	0	0	2	0	1	0	0	4	1	0	1	0	0	0	0
sp|P30044|PRDX5_HUMAN	P30044	PRDX5_HUMAN	PRDX5	214	Homo sapiens	1:Experimental evidence at protein level	Peroxiredoxin-5, mitochondrial	1	0.999	18	18	18	1	0	1	0	1	0	2	0	0	0	0	6	0	0	7	1	0	1	0	1	0	2	0	0	0	0	6	0	0	7	1	0	1	0	1	0	2
sp|P30046|DOPD_HUMAN	P30046	DOPD_HUMAN	DDT	118	Homo sapiens	1:Experimental evidence at protein level	D-dopachrome decarboxylase	1	0.999	6	5	6	0	0	0	0	0	0	0	0	0	1	0	3	0	0	2	0	0	0	0	0	0	0	0	0	1	0	2	0	0	2	0	0	0	0	0	0	0
sp|P30048|PRDX3_HUMAN	P30048	PRDX3_HUMAN	PRDX3	256	Homo sapiens	1:Experimental evidence at protein level	Thioredoxin-dependent peroxide reductase, mitochondrial	1	0.999	261	261	261	17	8	25	13	12	13	19	22	18	17	19	21	14	19	24	17	8	25	13	12	13	19	22	18	17	19	21	14	19	24	17	8	25	13	12	13	19
sp|P30049|ATPD_HUMAN	P30049	ATPD_HUMAN	ATP5F1D	168	Homo sapiens	1:Experimental evidence at protein level	ATP synthase subunit delta, mitochondrial	1	0.999	83	83	83	10	6	5	6	4	4	4	4	6	7	7	4	6	5	5	10	6	5	6	4	4	4	4	6	7	7	4	6	5	5	10	6	5	6	4	4	4
sp|P30050|RL12_HUMAN	P30050	RL12_HUMAN	RPL12	165	Homo sapiens	1:Experimental evidence at protein level	Large ribosomal subunit protein uL11	1	0.999	246	246	246	10	17	9	17	21	10	15	17	18	21	19	22	16	14	20	10	17	9	17	21	10	15	17	18	21	19	22	16	14	20	10	17	9	17	21	10	15
sp|P30084|ECHM_HUMAN	P30084	ECHM_HUMAN	ECHS1	290	Homo sapiens	1:Experimental evidence at protein level	Enoyl-CoA hydratase, mitochondrial	1	0.999	105	105	105	4	2	6	2	4	4	6	13	7	10	9	11	2	3	22	4	2	6	2	4	4	6	13	7	10	9	11	2	3	22	4	2	6	2	4	4	6
sp|P30085|KCY_HUMAN	P30085	KCY_HUMAN	CMPK1	196	Homo sapiens	1:Experimental evidence at protein level	UMP-CMP kinase	1	0.999	13	13	13	0	1	0	0	0	0	0	2	0	1	1	1	0	0	7	0	1	0	0	0	0	0	2	0	1	1	1	0	0	7	0	1	0	0	0	0	0
sp|P30086|PEBP1_HUMAN	P30086	PEBP1_HUMAN	PEBP1	187	Homo sapiens	1:Experimental evidence at protein level	Phosphatidylethanolamine-binding protein 1	1	0.999	168	168	168	8	6	12	3	8	8	13	18	9	17	9	19	5	7	26	8	6	12	3	8	8	13	18	9	17	9	19	5	7	26	8	6	12	3	8	8	13
sp|P30101|PDIA3_HUMAN	P30101	PDIA3_HUMAN	PDIA3	505	Homo sapiens	1:Experimental evidence at protein level	Protein disulfide-isomerase A3	1	0.999	547	547	547	28	30	38	27	33	38	47	36	42	36	39	45	18	28	62	28	30	38	27	33	38	47	36	42	36	39	45	18	28	62	28	30	38	27	33	38	47
sp|P30153|2AAA_HUMAN	P30153	2AAA_HUMAN	PPP2R1A	589	Homo sapiens	1:Experimental evidence at protein level	Serine/threonine-protein phosphatase 2A 65 kDa regulatory subunit A alpha isoform	1	0.999	278	213	278	19	16	21	6	10	7	10	18	14	17	27	24	20	23	46	14	11	16	4	8	6	9	14	10	13	20	21	15	16	36	19	16	21	6	10	7	10
sp|P30260|CDC27_HUMAN	P30260	CDC27_HUMAN	CDC27	824	Homo sapiens	1:Experimental evidence at protein level	Cell division cycle protein 27 homolog	1	0.999	6	6	6	0	0	0	0	0	0	0	0	0	1	0	0	1	3	1	0	0	0	0	0	0	0	0	0	1	0	0	1	3	1	0	0	0	0	0	0	0
sp|P30405|PPIF_HUMAN	P30405	PPIF_HUMAN	PPIF	207	Homo sapiens	1:Experimental evidence at protein level	Peptidyl-prolyl cis-trans isomerase F, mitochondrial	1	0.999	47	47	47	3	1	5	1	2	3	6	2	5	3	2	4	1	2	7	3	1	5	1	2	3	6	2	5	3	2	4	1	2	7	3	1	5	1	2	3	6
sp|P30419|NMT1_HUMAN	P30419	NMT1_HUMAN	NMT1	496	Homo sapiens	1:Experimental evidence at protein level	Glycylpeptide N-tetradecanoyltransferase 1	1	0.999	16	14	16	0	0	1	0	0	0	1	2	1	1	1	2	0	0	7	0	0	1	0	0	0	1	2	1	1	1	2	0	0	5	0	0	1	0	0	0	1
sp|P30519|HMOX2_HUMAN	P30519	HMOX2_HUMAN	HMOX2	316	Homo sapiens	1:Experimental evidence at protein level	Heme oxygenase 2	1	0.999	5	5	5	0	0	0	0	0	0	0	0	0	0	0	2	0	0	3	0	0	0	0	0	0	0	0	0	0	0	2	0	0	3	0	0	0	0	0	0	0
sp|P30520|PURA2_HUMAN	P30520	PURA2_HUMAN	ADSS2	456	Homo sapiens	1:Experimental evidence at protein level	Adenylosuccinate synthetase isozyme 2	1	0.999	59	59	59	1	2	2	0	1	3	7	6	3	3	4	5	1	2	19	1	2	2	0	1	3	7	6	3	3	4	5	1	2	19	1	2	2	0	1	3	7
sp|P30533|AMRP_HUMAN	P30533	AMRP_HUMAN	LRPAP1	357	Homo sapiens	1:Experimental evidence at protein level	Alpha-2-macroglobulin receptor-associated protein	0.9017	0.999	1	1	1	0	0	0	0	0	0	0	0	0	0	0	0	0	0	1	0	0	0	0	0	0	0	0	0	0	0	0	0	0	1	0	0	0	0	0	0	0
sp|P30566|PUR8_HUMAN	P30566	PUR8_HUMAN	ADSL	484	Homo sapiens	1:Experimental evidence at protein level	Adenylosuccinate lyase	1	0.999	25	25	25	0	1	0	0	0	1	2	2	2	0	1	1	0	1	14	0	1	0	0	0	1	2	2	2	0	1	1	0	1	14	0	1	0	0	0	1	2
sp|P30626|SORCN_HUMAN	P30626	SORCN_HUMAN	SRI	198	Homo sapiens	1:Experimental evidence at protein level	Sorcin	1	0.999	7	7	7	0	0	0	0	0	0	0	0	0	0	1	0	0	1	5	0	0	0	0	0	0	0	0	0	0	1	0	0	1	5	0	0	0	0	0	0	0
sp|P30825|CTR1_HUMAN	P30825	CTR1_HUMAN	SLC7A1	629	Homo sapiens	1:Experimental evidence at protein level	High affinity cationic amino acid transporter 1	0.9017	0.999	1	1	1	0	0	0	0	0	0	0	0	0	0	0	0	0	0	1	0	0	0	0	0	0	0	0	0	0	0	0	0	0	1	0	0	0	0	0	0	0
sp|P30837|AL1B1_HUMAN	P30837	AL1B1_HUMAN	ALDH1B1	517	Homo sapiens	1:Experimental evidence at protein level	Aldehyde dehydrogenase X, mitochondrial	1	0.999	14	14	14	1	0	2	0	0	0	2	1	0	1	0	2	0	0	5	1	0	2	0	0	0	2	1	0	1	0	2	0	0	5	1	0	2	0	0	0	2
sp|P30876|RPB2_HUMAN	P30876	RPB2_HUMAN	POLR2B	1174	Homo sapiens	1:Experimental evidence at protein level	DNA-directed RNA polymerase II subunit RPB2	1	0.999	42	42	42	3	6	3	1	1	1	1	3	3	4	3	2	3	2	6	3	6	3	1	1	1	1	3	3	4	3	2	3	2	6	3	6	3	1	1	1	1
sp|P31025|LCN1_HUMAN	P31025	LCN1_HUMAN	LCN1	176	Homo sapiens	1:Experimental evidence at protein level	Lipocalin-1	1	0.999	15	6	15	3	0	1	0	0	2	5	0	0	0	0	3	1	0	0	0	0	1	0	0	0	4	0	0	0	0	1	0	0	0	3	0	1	0	0	2	5
sp|P31040|SDHA_HUMAN	P31040	SDHA_HUMAN	SDHA	664	Homo sapiens	1:Experimental evidence at protein level	Succinate dehydrogenase [ubiquinone] flavoprotein subunit, mitochondrial	1	0.999	163	163	163	11	10	8	9	10	8	11	13	9	14	9	15	6	12	18	11	10	8	9	10	8	11	13	9	14	9	15	6	12	18	11	10	8	9	10	8	11
sp|P31150|GDIA_HUMAN	P31150	GDIA_HUMAN	GDI1	447	Homo sapiens	1:Experimental evidence at protein level	Rab GDP dissociation inhibitor alpha	1	0.999	15	15	72	0	0	0	0	1	0	2	1	1	0	0	1	0	0	9	0	0	0	0	1	0	2	1	1	0	0	1	0	0	9	1	1	0	0	1	0	10
sp|P31151|S10A7_HUMAN	P31151	S10A7_HUMAN	S100A7	101	Homo sapiens	1:Experimental evidence at protein level	Protein S100-A7	1	0.999	105	67	105	18	0	5	7	0	6	15	7	5	7	1	11	8	9	6	6	0	4	6	0	4	6	6	5	6	1	6	6	8	3	18	0	5	7	0	6	15
sp|P31153|METK2_HUMAN	P31153	METK2_HUMAN	MAT2A	395	Homo sapiens	1:Experimental evidence at protein level	S-adenosylmethionine synthase isoform type-2	1	0.999	61	57	61	3	2	4	0	0	0	9	8	3	4	3	12	0	0	13	3	1	4	0	0	0	9	6	2	4	3	12	0	0	13	3	2	4	0	0	0	9
sp|P31267|HXA6_HUMAN	P31267	HXA6_HUMAN	HOXA6	233	Homo sapiens	2:Experimental evidence at transcript level	Homeobox protein Hox-A6	0.9471	0.9975	2	1	2	0	0	0	0	0	0	0	0	1	1	0	0	0	0	0	0	0	0	0	0	0	0	0	0	1	0	0	0	0	0	0	0	0	0	0	0	0
sp|P31321|KAP1_HUMAN	P31321	KAP1_HUMAN	PRKAR1B	381	Homo sapiens	1:Experimental evidence at protein level	cAMP-dependent protein kinase type I-beta regulatory subunit	0.9015	0.999	2	2	2	0	0	0	0	0	0	0	0	0	0	0	0	0	1	1	0	0	0	0	0	0	0	0	0	0	0	0	0	1	1	0	0	0	0	0	0	0
sp|P31323|KAP3_HUMAN	P31323	KAP3_HUMAN	PRKAR2B	418	Homo sapiens	1:Experimental evidence at protein level	cAMP-dependent protein kinase type II-beta regulatory subunit	0.9979	0.999	1	1	8	0	0	0	0	0	0	0	0	0	0	0	0	0	0	1	0	0	0	0	0	0	0	0	0	0	0	0	0	0	1	0	0	0	0	0	0	0
sp|P31350|RIR2_HUMAN	P31350	RIR2_HUMAN	RRM2	389	Homo sapiens	1:Experimental evidence at protein level	Ribonucleoside-diphosphate reductase subunit M2	1	0.999	4	4	27	1	0	0	0	0	0	0	0	0	0	0	0	0	2	1	1	0	0	0	0	0	0	0	0	0	0	0	0	2	1	1	2	3	2	0	1	2
sp|P31689|DNJA1_HUMAN	P31689	DNJA1_HUMAN	DNAJA1	397	Homo sapiens	1:Experimental evidence at protein level	DnaJ homolog subfamily A member 1	1	0.999	64	64	64	2	3	1	3	2	1	1	4	3	5	9	6	1	6	17	2	3	1	3	2	1	1	4	3	5	9	6	1	6	17	2	3	1	3	2	1	1
sp|P31930|QCR1_HUMAN	P31930	QCR1_HUMAN	UQCRC1	480	Homo sapiens	1:Experimental evidence at protein level	Cytochrome b-c1 complex subunit 1, mitochondrial	1	0.999	129	129	129	7	6	4	6	8	10	6	11	9	10	10	11	7	7	17	7	6	4	6	8	10	6	11	9	10	10	11	7	7	17	7	6	4	6	8	10	6
sp|P31937|3HIDH_HUMAN	P31937	3HIDH_HUMAN	HIBADH	336	Homo sapiens	1:Experimental evidence at protein level	3-hydroxyisobutyrate dehydrogenase, mitochondrial	1	0.999	41	41	41	3	1	3	3	2	1	4	4	2	2	2	7	1	0	6	3	1	3	3	2	1	4	4	2	2	2	7	1	0	6	3	1	3	3	2	1	4
sp|P31939|PUR9_HUMAN	P31939	PUR9_HUMAN	ATIC	592	Homo sapiens	1:Experimental evidence at protein level	Bifunctional purine biosynthesis protein ATIC	1	0.999	114	114	114	1	2	5	0	6	4	9	8	11	10	14	13	0	4	27	1	2	5	0	6	4	9	8	11	10	14	13	0	4	27	1	2	5	0	6	4	9
sp|P31942|HNRH3_HUMAN	P31942	HNRH3_HUMAN	HNRNPH3	346	Homo sapiens	1:Experimental evidence at protein level	Heterogeneous nuclear ribonucleoprotein H3	1	0.999	130	130	130	7	7	4	11	11	10	6	8	6	9	14	10	8	9	10	7	7	4	11	11	10	6	8	6	9	14	10	8	9	10	7	7	4	11	11	10	6
sp|P31943|HNRH1_HUMAN	P31943	HNRH1_HUMAN	HNRNPH1	449	Homo sapiens	1:Experimental evidence at protein level	Heterogeneous nuclear ribonucleoprotein H	1	0.999	254	105	254	16	14	16	11	10	13	15	20	18	20	22	24	16	15	24	6	7	9	4	2	3	5	9	6	8	11	13	6	6	10	16	14	16	11	10	13	15
sp|P31944|CASPE_HUMAN	P31944	CASPE_HUMAN	CASP14	242	Homo sapiens	1:Experimental evidence at protein level	Caspase-14	1	0.999	134	134	134	32	1	7	3	1	27	29	10	0	2	0	15	0	5	2	32	1	7	3	1	27	29	10	0	2	0	15	0	5	2	32	1	7	3	1	27	29
sp|P31946|1433B_HUMAN	P31946	1433B_HUMAN	YWHAB	246	Homo sapiens	1:Experimental evidence at protein level	14-3-3 protein beta/alpha	1	0.999	176	176	256	11	9	9	7	8	8	14	13	12	16	12	12	12	13	20	11	9	9	7	8	8	14	13	12	16	12	12	12	13	20	18	14	12	9	12	14	20
sp|P31948|STIP1_HUMAN	P31948	STIP1_HUMAN	STIP1	543	Homo sapiens	1:Experimental evidence at protein level	Stress-induced-phosphoprotein 1	1	0.999	218	218	218	22	14	16	3	8	8	17	16	11	11	15	13	18	14	32	22	14	16	3	8	8	17	16	11	11	15	13	18	14	32	22	14	16	3	8	8	17
sp|P31949|S10AB_HUMAN	P31949	S10AB_HUMAN	S100A11	105	Homo sapiens	1:Experimental evidence at protein level	Protein S100-A11	1	0.999	23	23	23	3	0	4	0	0	0	2	3	1	2	2	2	1	1	2	3	0	4	0	0	0	2	3	1	2	2	2	1	1	2	3	0	4	0	0	0	2
sp|P32119|PRDX2_HUMAN	P32119	PRDX2_HUMAN	PRDX2	198	Homo sapiens	1:Experimental evidence at protein level	Peroxiredoxin-2	1	0.999	114	114	170	7	5	6	3	7	4	9	18	10	7	6	8	1	6	17	7	5	6	3	7	4	9	18	10	7	6	8	1	6	17	11	9	12	6	9	7	15
sp|P32121|ARRB2_HUMAN	P32121	ARRB2_HUMAN	ARRB2	409	Homo sapiens	1:Experimental evidence at protein level	Beta-arrestin-2	0.9017	0.999	1	1	1	0	0	0	0	0	0	0	0	0	0	0	0	0	0	1	0	0	0	0	0	0	0	0	0	0	0	0	0	0	1	0	0	0	0	0	0	0
sp|P32189|GLPK_HUMAN	P32189	GLPK_HUMAN	GK	559	Homo sapiens	1:Experimental evidence at protein level	Glycerol kinase	0.9777	0.9986	1	0	1	0	0	0	0	0	0	0	0	0	0	0	0	0	0	1	0	0	0	0	0	0	0	0	0	0	0	0	0	0	0	0	0	0	0	0	0	0
sp|P32322|P5CR1_HUMAN	P32322	P5CR1_HUMAN	PYCR1	319	Homo sapiens	1:Experimental evidence at protein level	Pyrroline-5-carboxylate reductase 1, mitochondrial	0.9804	0.999	3	3	24	0	0	0	0	0	0	0	0	0	0	0	0	0	0	3	0	0	0	0	0	0	0	0	0	0	0	0	0	0	3	1	2	1	3	1	1	2
sp|P32969|RL9_HUMAN	P32969	RL9_HUMAN	RPL9	192	Homo sapiens	1:Experimental evidence at protein level	Large ribosomal subunit protein uL6	1	0.999	119	119	119	6	10	10	10	9	6	7	8	7	8	6	8	7	8	9	6	10	10	10	9	6	7	8	7	8	6	8	7	8	9	6	10	10	10	9	6	7
sp|P33176|KINH_HUMAN	P33176	KINH_HUMAN	KIF5B	963	Homo sapiens	1:Experimental evidence at protein level	Kinesin-1 heavy chain	1	0.999	129	102	129	10	11	8	3	7	1	4	2	0	5	5	5	11	26	31	9	6	6	2	6	1	4	2	0	2	5	3	8	22	26	10	11	8	3	7	1	4
sp|P33240|CSTF2_HUMAN	P33240	CSTF2_HUMAN	CSTF2	577	Homo sapiens	1:Experimental evidence at protein level	Cleavage stimulation factor subunit 2	1	0.999	35	3	35	3	2	5	0	0	0	0	0	0	1	4	3	5	3	9	0	0	0	0	0	0	0	0	0	0	0	0	0	0	3	3	2	5	0	0	0	0
sp|P33316|DUT_HUMAN	P33316	DUT_HUMAN	DUT	252	Homo sapiens	1:Experimental evidence at protein level	Deoxyuridine 5'-triphosphate nucleotidohydrolase, mitochondrial	1	0.999	52	52	52	4	2	4	1	3	1	7	6	4	3	4	5	2	1	5	4	2	4	1	3	1	7	6	4	3	4	5	2	1	5	4	2	4	1	3	1	7
sp|P33764|S10A3_HUMAN	P33764	S10A3_HUMAN	S100A3	101	Homo sapiens	1:Experimental evidence at protein level	Protein S100-A3	0.9017	0.999	2	2	2	0	0	0	0	0	0	1	0	0	0	0	1	0	0	0	0	0	0	0	0	0	1	0	0	0	0	1	0	0	0	0	0	0	0	0	0	1
sp|P33991|MCM4_HUMAN	P33991	MCM4_HUMAN	MCM4	863	Homo sapiens	1:Experimental evidence at protein level	DNA replication licensing factor MCM4	1	0.999	148	148	148	11	8	14	2	3	7	6	7	3	6	11	5	16	18	31	11	8	14	2	3	7	6	7	3	6	11	5	16	18	31	11	8	14	2	3	7	6
sp|P33992|MCM5_HUMAN	P33992	MCM5_HUMAN	MCM5	734	Homo sapiens	1:Experimental evidence at protein level	DNA replication licensing factor MCM5	1	0.999	67	67	67	3	1	0	1	2	0	5	5	3	5	10	11	3	5	13	3	1	0	1	2	0	5	5	3	5	10	11	3	5	13	3	1	0	1	2	0	5
sp|P33993|MCM7_HUMAN	P33993	MCM7_HUMAN	MCM7	719	Homo sapiens	1:Experimental evidence at protein level	DNA replication licensing factor MCM7	1	0.999	156	156	156	4	3	4	0	6	2	8	22	5	13	18	15	6	15	35	4	3	4	0	6	2	8	22	5	13	18	15	6	15	35	4	3	4	0	6	2	8
sp|P34896|GLYC_HUMAN	P34896	GLYC_HUMAN	SHMT1	483	Homo sapiens	1:Experimental evidence at protein level	Serine hydroxymethyltransferase, cytosolic	1	0.999	9	9	31	0	0	0	0	0	0	0	1	0	1	0	1	1	2	3	0	0	0	0	0	0	0	1	0	1	0	1	1	2	3	1	0	1	0	0	1	3
sp|P34897|GLYM_HUMAN	P34897	GLYM_HUMAN	SHMT2	504	Homo sapiens	1:Experimental evidence at protein level	Serine hydroxymethyltransferase, mitochondrial	1	0.999	263	241	263	9	8	19	5	10	9	13	27	20	18	22	27	4	16	56	8	8	18	5	10	8	10	23	18	18	20	25	4	15	51	9	8	19	5	10	9	13
sp|P34931|HS71L_HUMAN	P34931	HS71L_HUMAN	HSPA1L	641	Homo sapiens	1:Experimental evidence at protein level	Heat shock 70 kDa protein 1-like	1	0.9984	11	11	1235	2	0	1	1	1	2	0	0	0	0	1	1	0	0	2	2	0	1	1	1	2	0	0	0	0	1	1	0	0	2	100	95	100	96	91	98	66
sp|P34932|HSP74_HUMAN	P34932	HSP74_HUMAN	HSPA4	840	Homo sapiens	1:Experimental evidence at protein level	Heat shock 70 kDa protein 4	1	0.999	370	354	409	6	8	5	9	22	16	36	39	21	39	43	45	10	21	50	6	8	5	9	21	16	34	37	20	38	41	43	10	21	45	7	9	7	10	27	17	39
sp|P34949|MPI_HUMAN	P34949	MPI_HUMAN	MPI	423	Homo sapiens	1:Experimental evidence at protein level	Mannose-6-phosphate isomerase	1	0.999	15	15	15	0	0	0	0	0	0	0	0	0	1	0	0	0	0	14	0	0	0	0	0	0	0	0	0	1	0	0	0	0	14	0	0	0	0	0	0	0
sp|P35030|TRY3_HUMAN	P35030	TRY3_HUMAN	PRSS3	304	Homo sapiens	1:Experimental evidence at protein level	Trypsin-3	0.9017	0.999	7	7	7	0	0	0	0	0	0	0	1	1	1	1	3	0	0	0	0	0	0	0	0	0	0	1	1	1	1	3	0	0	0	0	0	0	0	0	0	0
sp|P35080|PROF2_HUMAN	P35080	PROF2_HUMAN	PFN2	140	Homo sapiens	1:Experimental evidence at protein level	Profilin-2	1	0.999	5	5	5	0	0	0	0	0	0	0	0	0	0	0	0	0	0	5	0	0	0	0	0	0	0	0	0	0	0	0	0	0	5	0	0	0	0	0	0	0
sp|P35221|CTNA1_HUMAN	P35221	CTNA1_HUMAN	CTNNA1	906	Homo sapiens	1:Experimental evidence at protein level	Catenin alpha-1	1	0.999	82	57	82	8	4	9	3	4	4	3	4	3	9	6	8	4	3	10	5	3	7	1	4	3	3	3	2	7	4	5	2	1	7	8	4	9	3	4	4	3
sp|P35222|CTNB1_HUMAN	P35222	CTNB1_HUMAN	CTNNB1	781	Homo sapiens	1:Experimental evidence at protein level	Catenin beta-1	1	0.999	8	8	41	0	0	1	0	1	0	0	0	0	0	2	0	1	0	3	0	0	1	0	1	0	0	0	0	0	2	0	1	0	3	8	0	1	1	2	0	8
sp|P35226|BMI1_HUMAN	P35226	BMI1_HUMAN	BMI1	326	Homo sapiens	1:Experimental evidence at protein level	Polycomb complex protein BMI-1	0.9017	0.999	6	6	6	0	0	0	0	0	0	2	0	0	1	1	1	0	0	1	0	0	0	0	0	0	2	0	0	1	1	1	0	0	1	0	0	0	0	0	0	2
sp|P35232|PHB1_HUMAN	P35232	PHB1_HUMAN	PHB1	272	Homo sapiens	1:Experimental evidence at protein level	Prohibitin 1	1	0.999	317	317	317	19	14	15	20	22	12	17	26	19	24	25	31	15	26	32	19	14	15	20	22	12	17	26	19	24	25	31	15	26	32	19	14	15	20	22	12	17
sp|P35241|RADI_HUMAN	P35241	RADI_HUMAN	RDX	583	Homo sapiens	1:Experimental evidence at protein level	Radixin	1	0.999	29	25	100	1	0	2	0	0	1	3	4	1	1	4	2	1	1	8	1	0	2	0	0	1	3	4	1	1	4	2	1	1	4	4	3	6	2	9	4	9
sp|P35244|RFA3_HUMAN	P35244	RFA3_HUMAN	RPA3	121	Homo sapiens	1:Experimental evidence at protein level	Replication protein A 14 kDa subunit	1	0.999	466	466	466	25	27	33	24	30	28	29	43	39	32	31	34	31	31	29	25	27	33	24	30	28	29	43	39	32	31	34	31	31	29	25	27	33	24	30	28	29
sp|P35249|RFC4_HUMAN	P35249	RFC4_HUMAN	RFC4	363	Homo sapiens	1:Experimental evidence at protein level	Replication factor C subunit 4	1	0.999	16	16	16	0	0	0	0	0	0	2	2	0	2	1	1	1	2	5	0	0	0	0	0	0	2	2	0	2	1	1	1	2	5	0	0	0	0	0	0	2
sp|P35250|RFC2_HUMAN	P35250	RFC2_HUMAN	RFC2	354	Homo sapiens	1:Experimental evidence at protein level	Replication factor C subunit 2	1	0.999	3	3	3	0	0	0	0	0	0	0	0	0	0	2	0	0	0	1	0	0	0	0	0	0	0	0	0	0	2	0	0	0	1	0	0	0	0	0	0	0
sp|P35251|RFC1_HUMAN	P35251	RFC1_HUMAN	RFC1	1148	Homo sapiens	1:Experimental evidence at protein level	Replication factor C subunit 1	1	0.999	19	19	19	0	0	0	1	0	1	1	2	0	2	1	0	2	4	5	0	0	0	1	0	1	1	2	0	2	1	0	2	4	5	0	0	0	1	0	1	1
sp|P35268|RL22_HUMAN	P35268	RL22_HUMAN	RPL22	128	Homo sapiens	1:Experimental evidence at protein level	Large ribosomal subunit protein eL22	1	0.999	38	38	38	0	2	0	1	4	3	3	4	4	3	3	5	1	2	3	0	2	0	1	4	3	3	4	4	3	3	5	1	2	3	0	2	0	1	4	3	3
sp|P35269|T2FA_HUMAN	P35269	T2FA_HUMAN	GTF2F1	517	Homo sapiens	1:Experimental evidence at protein level	General transcription factor IIF subunit 1	1	0.999	11	11	11	0	0	1	0	0	0	0	2	0	1	1	0	0	2	4	0	0	1	0	0	0	0	2	0	1	1	0	0	2	4	0	0	1	0	0	0	0
sp|P35270|SPRE_HUMAN	P35270	SPRE_HUMAN	SPR	261	Homo sapiens	1:Experimental evidence at protein level	Sepiapterin reductase	1	0.999	3	3	3	0	0	1	0	0	0	0	0	0	0	0	2	0	0	0	0	0	1	0	0	0	0	0	0	0	0	2	0	0	0	0	0	1	0	0	0	0
sp|P35520|CBS_HUMAN	P35520	CBS_HUMAN	CBS	551	Homo sapiens	1:Experimental evidence at protein level	Cystathionine beta-synthase	1	0.999	3	3	3	0	0	0	0	0	0	0	0	0	0	0	0	0	0	3	0	0	0	0	0	0	0	0	0	0	0	0	0	0	3	0	0	0	0	0	0	0
sp|P35527|K1C9_HUMAN	P35527	K1C9_HUMAN	KRT9	623	Homo sapiens	1:Experimental evidence at protein level	Keratin, type I cytoskeletal 9	1	0.999	2294	2294	2294	239	94	109	129	81	129	331	255	74	115	87	304	136	105	106	239	94	109	129	81	129	331	255	74	115	87	304	136	105	106	239	94	109	129	81	129	331
sp|P35556|FBN2_HUMAN	P35556	FBN2_HUMAN	FBN2	2912	Homo sapiens	1:Experimental evidence at protein level	Fibrillin-2	0.9879	0.9989	1	1	1	0	0	0	0	0	0	0	0	0	0	0	0	1	0	0	0	0	0	0	0	0	0	0	0	0	0	0	1	0	0	0	0	0	0	0	0	0
sp|P35573|GDE_HUMAN	P35573	GDE_HUMAN	AGL	1532	Homo sapiens	1:Experimental evidence at protein level	Glycogen debranching enzyme	1	0.999	4	4	4	1	0	0	0	0	1	0	0	0	0	0	0	0	1	1	1	0	0	0	0	1	0	0	0	0	0	0	0	1	1	1	0	0	0	0	1	0
sp|P35579|MYH9_HUMAN	P35579	MYH9_HUMAN	MYH9	1960	Homo sapiens	1:Experimental evidence at protein level	Myosin-9	1	0.999	3859	3157	3859	314	243	230	342	290	318	186	174	196	181	298	243	273	269	302	261	202	184	284	243	264	146	140	155	142	233	198	228	224	253	314	243	230	342	290	318	186
sp|P35580|MYH10_HUMAN	P35580	MYH10_HUMAN	MYH10	1976	Homo sapiens	1:Experimental evidence at protein level	Myosin-10	1	0.999	2488	2318	3024	207	167	145	206	198	205	123	107	133	117	170	160	185	179	186	195	152	132	194	185	190	117	102	123	109	158	152	172	163	174	250	199	181	248	235	244	154
sp|P35606|COPB2_HUMAN	P35606	COPB2_HUMAN	COPB2	906	Homo sapiens	1:Experimental evidence at protein level	Coatomer subunit beta'	1	0.999	63	63	63	2	4	3	0	1	0	3	3	0	2	2	7	4	8	24	2	4	3	0	1	0	3	3	0	2	2	7	4	8	24	2	4	3	0	1	0	3
sp|P35610|SOAT1_HUMAN	P35610	SOAT1_HUMAN	SOAT1	550	Homo sapiens	1:Experimental evidence at protein level	Sterol O-acyltransferase 1	0.9017	0.999	4	4	4	0	0	0	0	0	0	0	0	0	1	1	0	0	0	2	0	0	0	0	0	0	0	0	0	1	1	0	0	0	2	0	0	0	0	0	0	0
sp|P35611|ADDA_HUMAN	P35611	ADDA_HUMAN	ADD1	737	Homo sapiens	1:Experimental evidence at protein level	Alpha-adducin	1	0.999	44	44	44	8	4	0	0	0	1	0	2	1	4	4	7	1	5	7	8	4	0	0	0	1	0	2	1	4	4	7	1	5	7	8	4	0	0	0	1	0
sp|P35613|BASI_HUMAN	P35613	BASI_HUMAN	BSG	385	Homo sapiens	1:Experimental evidence at protein level	Basigin	1	0.999	55	55	55	3	4	5	5	3	4	3	3	5	2	5	2	1	2	8	3	4	5	5	3	4	3	3	5	2	5	2	1	2	8	3	4	5	5	3	4	3
sp|P35637|FUS_HUMAN	P35637	FUS_HUMAN	FUS	526	Homo sapiens	1:Experimental evidence at protein level	RNA-binding protein FUS	1	0.999	142	124	142	10	7	8	6	5	9	15	13	6	12	14	10	5	10	12	8	6	6	5	4	9	14	12	5	11	12	9	3	9	11	10	7	8	6	5	9	15
sp|P35658|NU214_HUMAN	P35658	NU214_HUMAN	NUP214	2090	Homo sapiens	1:Experimental evidence at protein level	Nuclear pore complex protein Nup214	1	0.999	77	77	77	8	17	14	2	1	0	0	0	0	2	0	3	9	10	11	8	17	14	2	1	0	0	0	0	2	0	3	9	10	11	8	17	14	2	1	0	0
sp|P35659|DEK_HUMAN	P35659	DEK_HUMAN	DEK	375	Homo sapiens	1:Experimental evidence at protein level	Protein DEK	1	0.999	48	48	48	0	1	1	1	4	1	3	1	1	5	8	8	2	2	10	0	1	1	1	4	1	3	1	1	5	8	8	2	2	10	0	1	1	1	4	1	3
sp|P35754|GLRX1_HUMAN	P35754	GLRX1_HUMAN	GLRX	106	Homo sapiens	1:Experimental evidence at protein level	Glutaredoxin-1	0.9014	0.999	1	1	1	0	0	0	0	0	0	0	0	0	0	0	0	0	0	1	0	0	0	0	0	0	0	0	0	0	0	0	0	0	1	0	0	0	0	0	0	0
sp|P35908|K22E_HUMAN	P35908	K22E_HUMAN	KRT2	639	Homo sapiens	1:Experimental evidence at protein level	Keratin, type II cytoskeletal 2 epidermal	1	0.999	2192	1838	2290	315	76	110	129	91	150	360	155	65	110	93	225	102	99	112	266	66	90	108	76	129	300	132	57	93	79	186	83	83	90	332	80	113	133	94	153	376
sp|P35998|PRS7_HUMAN	P35998	PRS7_HUMAN	PSMC2	433	Homo sapiens	1:Experimental evidence at protein level	26S proteasome regulatory subunit 7	1	0.999	147	147	147	8	11	17	4	7	2	8	6	10	14	14	14	6	7	19	8	11	17	4	7	2	8	6	10	14	14	14	6	7	19	8	11	17	4	7	2	8
sp|P36404|ARL2_HUMAN	P36404	ARL2_HUMAN	ARL2	184	Homo sapiens	1:Experimental evidence at protein level	ADP-ribosylation factor-like protein 2	0.9017	0.999	1	1	1	0	0	0	0	0	0	0	0	0	0	0	0	0	0	1	0	0	0	0	0	0	0	0	0	0	0	0	0	0	1	0	0	0	0	0	0	0
sp|P36405|ARL3_HUMAN	P36405	ARL3_HUMAN	ARL3	182	Homo sapiens	1:Experimental evidence at protein level	ADP-ribosylation factor-like protein 3	1	0.999	7	7	7	0	1	0	0	0	0	0	0	0	0	1	1	0	0	4	0	1	0	0	0	0	0	0	0	0	1	1	0	0	4	0	1	0	0	0	0	0
sp|P36507|MP2K2_HUMAN	P36507	MP2K2_HUMAN	MAP2K2	400	Homo sapiens	1:Experimental evidence at protein level	Dual specificity mitogen-activated protein kinase kinase 2	1	0.999	3	3	8	0	0	0	0	0	0	0	1	0	0	1	0	0	0	1	0	0	0	0	0	0	0	1	0	0	1	0	0	0	1	0	0	0	0	0	0	0
sp|P36542|ATPG_HUMAN	P36542	ATPG_HUMAN	ATP5F1C	298	Homo sapiens	1:Experimental evidence at protein level	ATP synthase subunit gamma, mitochondrial	1	0.999	115	115	115	6	7	10	6	7	7	5	7	7	6	9	9	8	9	12	6	7	10	6	7	7	5	7	7	6	9	9	8	9	12	6	7	10	6	7	7	5
sp|P36543|VATE1_HUMAN	P36543	VATE1_HUMAN	ATP6V1E1	226	Homo sapiens	1:Experimental evidence at protein level	V-type proton ATPase subunit E 1	1	0.999	41	38	41	2	2	4	2	1	3	2	2	2	4	2	3	1	3	8	2	2	4	2	1	3	2	2	2	4	2	3	1	2	6	2	2	4	2	1	3	2
sp|P36551|HEM6_HUMAN	P36551	HEM6_HUMAN	CPOX	454	Homo sapiens	1:Experimental evidence at protein level	Oxygen-dependent coproporphyrinogen-III oxidase, mitochondrial	1	0.999	9	9	9	0	0	0	0	0	0	0	2	0	1	0	4	0	0	2	0	0	0	0	0	0	0	2	0	1	0	4	0	0	2	0	0	0	0	0	0	0
sp|P36578|RL4_HUMAN	P36578	RL4_HUMAN	RPL4	427	Homo sapiens	1:Experimental evidence at protein level	Large ribosomal subunit protein uL4	1	0.999	427	427	427	20	25	23	17	15	21	31	38	35	37	37	34	21	24	49	20	25	23	17	15	21	31	38	35	37	37	34	21	24	49	20	25	23	17	15	21	31
sp|P36776|LONM_HUMAN	P36776	LONM_HUMAN	LONP1	959	Homo sapiens	1:Experimental evidence at protein level	Lon protease homolog, mitochondrial	1	0.999	102	102	102	4	3	7	4	7	2	5	4	3	9	7	8	4	13	22	4	3	7	4	7	2	5	4	3	9	7	8	4	13	22	4	3	7	4	7	2	5
sp|P36871|PGM1_HUMAN	P36871	PGM1_HUMAN	PGM1	562	Homo sapiens	1:Experimental evidence at protein level	Phosphoglucomutase-1	1	0.999	16	16	16	0	0	0	0	0	0	4	0	0	1	0	1	0	1	9	0	0	0	0	0	0	4	0	0	1	0	1	0	1	9	0	0	0	0	0	0	4
sp|P36873|PP1G_HUMAN	P36873	PP1G_HUMAN	PPP1CC	323	Homo sapiens	1:Experimental evidence at protein level	Serine/threonine-protein phosphatase PP1-gamma catalytic subunit	1	0.999	48	48	319	2	3	2	4	3	4	3	4	4	3	3	3	4	2	4	2	3	2	4	3	4	3	4	4	3	3	3	4	2	4	14	23	15	19	17	16	23
sp|P36954|RPB9_HUMAN	P36954	RPB9_HUMAN	POLR2I	125	Homo sapiens	1:Experimental evidence at protein level	DNA-directed RNA polymerase II subunit RPB9	1	0.999	3	3	3	0	1	0	0	0	1	0	0	0	0	0	0	0	0	1	0	1	0	0	0	1	0	0	0	0	0	0	0	0	1	0	1	0	0	0	1	0
sp|P36957|ODO2_HUMAN	P36957	ODO2_HUMAN	DLST	453	Homo sapiens	1:Experimental evidence at protein level	Dihydrolipoyllysine-residue succinyltransferase component of 2-oxoglutarate dehydrogenase complex, mitochondrial	1	0.999	42	42	42	1	0	1	1	1	2	1	3	1	6	7	7	0	6	5	1	0	1	1	1	2	1	3	1	6	7	7	0	6	5	1	0	1	1	1	2	1
sp|P36969|GPX4_HUMAN	P36969	GPX4_HUMAN	GPX4	197	Homo sapiens	1:Experimental evidence at protein level	Phospholipid hydroperoxide glutathione peroxidase	0.9017	0.999	1	1	1	0	0	0	0	0	0	0	0	0	0	0	0	0	0	1	0	0	0	0	0	0	0	0	0	0	0	0	0	0	1	0	0	0	0	0	0	0
sp|P37108|SRP14_HUMAN	P37108	SRP14_HUMAN	SRP14	136	Homo sapiens	1:Experimental evidence at protein level	Signal recognition particle 14 kDa protein	1	0.999	82	82	82	7	6	3	4	5	4	5	6	7	6	8	4	4	4	9	7	6	3	4	5	4	5	6	7	6	8	4	4	4	9	7	6	3	4	5	4	5
sp|P37198|NUP62_HUMAN	P37198	NUP62_HUMAN	NUP62	522	Homo sapiens	1:Experimental evidence at protein level	Nuclear pore glycoprotein p62	1	0.999	83	83	83	12	10	7	3	4	4	1	2	0	5	5	2	10	8	10	12	10	7	3	4	4	1	2	0	5	5	2	10	8	10	12	10	7	3	4	4	1
sp|P37235|HPCL1_HUMAN	P37235	HPCL1_HUMAN	HPCAL1	193	Homo sapiens	1:Experimental evidence at protein level	Hippocalcin-like protein 1	0.9011	0.999	6	0	6	0	0	0	0	1	0	0	1	0	0	0	1	1	1	1	0	0	0	0	0	0	0	0	0	0	0	0	0	0	0	0	0	0	0	1	0	0
sp|P37268|FDFT_HUMAN	P37268	FDFT_HUMAN	FDFT1	417	Homo sapiens	1:Experimental evidence at protein level	Squalene synthase	1	0.999	3	3	3	0	0	0	0	0	0	0	0	0	0	0	0	0	0	3	0	0	0	0	0	0	0	0	0	0	0	0	0	0	3	0	0	0	0	0	0	0
sp|P37802|TAGL2_HUMAN	P37802	TAGL2_HUMAN	TAGLN2	199	Homo sapiens	1:Experimental evidence at protein level	Transgelin-2	1	0.999	110	110	110	7	3	7	6	9	7	7	7	7	9	7	8	9	7	10	7	3	7	6	9	7	7	7	7	9	7	8	9	7	10	7	3	7	6	9	7	7
sp|P37837|TALDO_HUMAN	P37837	TALDO_HUMAN	TALDO1	337	Homo sapiens	1:Experimental evidence at protein level	Transaldolase	1	0.999	156	156	156	10	10	13	4	4	5	5	8	10	9	8	15	15	21	19	10	10	13	4	4	5	5	8	10	9	8	15	15	21	19	10	10	13	4	4	5	5
sp|P38117|ETFB_HUMAN	P38117	ETFB_HUMAN	ETFB	255	Homo sapiens	1:Experimental evidence at protein level	Electron transfer flavoprotein subunit beta	1	0.999	143	143	143	9	7	10	5	9	14	7	9	10	9	14	10	9	11	10	9	7	10	5	9	14	7	9	10	9	14	10	9	11	10	9	7	10	5	9	14	7
sp|P38159|RBMX_HUMAN	P38159	RBMX_HUMAN	RBMX	391	Homo sapiens	1:Experimental evidence at protein level	RNA-binding motif protein, X chromosome	1	0.999	112	22	112	7	6	8	9	6	8	8	8	8	9	9	6	9	6	5	2	1	2	2	2	1	3	1	0	2	1	1	2	1	1	7	6	8	9	6	8	8
sp|P38432|COIL_HUMAN	P38432	COIL_HUMAN	COIL	576	Homo sapiens	1:Experimental evidence at protein level	Coilin	1	0.999	60	60	60	2	8	6	4	2	2	6	5	2	3	4	4	3	4	5	2	8	6	4	2	2	6	5	2	3	4	4	3	4	5	2	8	6	4	2	2	6
sp|P38571|LICH_HUMAN	P38571	LICH_HUMAN	LIPA	399	Homo sapiens	1:Experimental evidence at protein level	Lysosomal acid lipase/cholesteryl ester hydrolase	0.8847	0.9988	1	1	1	0	0	0	0	0	0	0	0	0	1	0	0	0	0	0	0	0	0	0	0	0	0	0	0	1	0	0	0	0	0	0	0	0	0	0	0	0
sp|P38606|VATA_HUMAN	P38606	VATA_HUMAN	ATP6V1A	617	Homo sapiens	1:Experimental evidence at protein level	V-type proton ATPase catalytic subunit A	1	0.999	72	72	72	3	2	3	0	0	0	4	5	4	5	2	4	7	11	22	3	2	3	0	0	0	4	5	4	5	2	4	7	11	22	3	2	3	0	0	0	4
sp|P38646|GRP75_HUMAN	P38646	GRP75_HUMAN	HSPA9	679	Homo sapiens	1:Experimental evidence at protein level	Stress-70 protein, mitochondrial	1	0.999	2016	2016	2016	148	143	148	157	137	131	126	131	117	112	122	126	132	144	142	148	143	148	157	137	131	126	131	117	112	122	126	132	144	142	148	143	148	157	137	131	126
sp|P38919|IF4A3_HUMAN	P38919	IF4A3_HUMAN	EIF4A3	411	Homo sapiens	1:Experimental evidence at protein level	Eukaryotic initiation factor 4A-III	1	0.999	114	114	161	3	1	3	3	8	5	7	9	14	12	8	12	9	10	10	3	1	3	3	8	5	7	9	14	12	8	12	9	10	10	5	4	4	4	11	9	11
sp|P39019|RS19_HUMAN	P39019	RS19_HUMAN	RPS19	145	Homo sapiens	1:Experimental evidence at protein level	Small ribosomal subunit protein eS19	1	0.999	210	210	210	18	20	11	16	12	11	16	13	11	11	14	12	12	14	19	18	20	11	16	12	11	16	13	11	11	14	12	12	14	19	18	20	11	16	12	11	16
sp|P39023|RL3_HUMAN	P39023	RL3_HUMAN	RPL3	403	Homo sapiens	1:Experimental evidence at protein level	Large ribosomal subunit protein uL3	1	0.999	143	128	143	4	2	4	2	5	5	18	12	13	14	18	15	5	9	17	4	2	4	2	3	5	16	11	11	13	17	14	4	6	16	4	2	4	2	5	5	18
sp|P39656|OST48_HUMAN	P39656	OST48_HUMAN	DDOST	456	Homo sapiens	1:Experimental evidence at protein level	Dolichyl-diphosphooligosaccharide--protein glycosyltransferase 48 kDa subunit	1	0.999	81	81	81	4	4	3	1	6	4	4	7	2	6	7	14	1	7	11	4	4	3	1	6	4	4	7	2	6	7	14	1	7	11	4	4	3	1	6	4	4
sp|P39687|AN32A_HUMAN	P39687	AN32A_HUMAN	ANP32A	249	Homo sapiens	1:Experimental evidence at protein level	Acidic leucine-rich nuclear phosphoprotein 32 family member A	1	0.999	70	21	70	2	3	1	0	1	4	7	8	7	5	8	9	1	3	11	1	0	0	0	0	1	2	3	1	2	2	3	0	1	5	2	3	1	0	1	4	7
sp|P39748|FEN1_HUMAN	P39748	FEN1_HUMAN	FEN1	380	Homo sapiens	1:Experimental evidence at protein level	Flap endonuclease 1	1	0.999	26	26	26	1	2	2	0	1	1	3	1	1	4	2	4	0	1	3	1	2	2	0	1	1	3	1	1	4	2	4	0	1	3	1	2	2	0	1	1	3
sp|P39880|CUX1_HUMAN	P39880	CUX1_HUMAN	CUX1	1505	Homo sapiens	1:Experimental evidence at protein level	Homeobox protein cut-like 1	1	0.999	67	24	67	3	0	2	7	2	0	0	0	0	5	4	0	14	16	14	0	0	1	2	1	0	0	0	0	3	0	0	9	4	4	3	0	2	7	2	0	0
sp|P40123|CAP2_HUMAN	P40123	CAP2_HUMAN	CAP2	477	Homo sapiens	1:Experimental evidence at protein level	Adenylyl cyclase-associated protein 2	0.9016	0.999	1	1	1	0	0	0	0	0	0	0	0	0	0	1	0	0	0	0	0	0	0	0	0	0	0	0	0	0	1	0	0	0	0	0	0	0	0	0	0	0
sp|P40222|TXLNA_HUMAN	P40222	TXLNA_HUMAN	TXLNA	546	Homo sapiens	1:Experimental evidence at protein level	Alpha-taxilin	1	0.999	9	9	9	0	0	0	0	0	0	0	0	0	1	0	1	2	1	4	0	0	0	0	0	0	0	0	0	1	0	1	2	1	4	0	0	0	0	0	0	0
sp|P40227|TCPZ_HUMAN	P40227	TCPZ_HUMAN	CCT6A	531	Homo sapiens	1:Experimental evidence at protein level	T-complex protein 1 subunit zeta	1	0.999	393	332	393	27	31	29	10	11	9	15	18	14	26	36	32	40	46	49	21	25	24	9	10	9	12	15	9	20	32	27	35	41	43	27	31	29	10	11	9	15
sp|P40429|RL13A_HUMAN	P40429	RL13A_HUMAN	RPL13A	203	Homo sapiens	1:Experimental evidence at protein level	Large ribosomal subunit protein uL13	1	0.999	79	39	79	4	3	5	2	3	3	4	9	7	6	7	9	4	6	7	2	2	3	1	2	2	2	4	3	3	3	4	3	2	3	4	3	5	2	3	3	4
sp|P40616|ARL1_HUMAN	P40616	ARL1_HUMAN	ARL1	181	Homo sapiens	1:Experimental evidence at protein level	ADP-ribosylation factor-like protein 1	1	0.999	9	9	9	1	0	1	0	0	0	0	1	0	0	1	1	0	1	3	1	0	1	0	0	0	0	1	0	0	1	1	0	1	3	1	0	1	0	0	0	0
sp|P40692|MLH1_HUMAN	P40692	MLH1_HUMAN	MLH1	756	Homo sapiens	1:Experimental evidence at protein level	DNA mismatch repair protein Mlh1	1	0.999	11	11	11	0	0	0	0	0	0	0	0	0	0	0	0	5	5	1	0	0	0	0	0	0	0	0	0	0	0	0	5	5	1	0	0	0	0	0	0	0
sp|P40763|STAT3_HUMAN	P40763	STAT3_HUMAN	STAT3	770	Homo sapiens	1:Experimental evidence at protein level	Signal transducer and activator of transcription 3	1	0.999	31	31	31	3	11	6	0	1	1	0	0	0	0	2	0	0	4	3	3	11	6	0	1	1	0	0	0	0	2	0	0	4	3	3	11	6	0	1	1	0
sp|P40855|PEX19_HUMAN	P40855	PEX19_HUMAN	PEX19	299	Homo sapiens	1:Experimental evidence at protein level	Peroxisomal biogenesis factor 19	0.8959	0.9989	2	2	2	0	0	0	0	0	0	0	0	0	0	0	0	0	2	0	0	0	0	0	0	0	0	0	0	0	0	0	0	2	0	0	0	0	0	0	0	0
sp|P40925|MDHC_HUMAN	P40925	MDHC_HUMAN	MDH1	334	Homo sapiens	1:Experimental evidence at protein level	Malate dehydrogenase, cytoplasmic	1	0.999	16	16	16	2	0	2	0	0	0	0	0	1	0	2	3	0	0	6	2	0	2	0	0	0	0	0	1	0	2	3	0	0	6	2	0	2	0	0	0	0
sp|P40926|MDHM_HUMAN	P40926	MDHM_HUMAN	MDH2	338	Homo sapiens	1:Experimental evidence at protein level	Malate dehydrogenase, mitochondrial	1	0.999	474	474	474	49	25	44	19	24	29	30	35	26	26	25	57	18	21	46	49	25	44	19	24	29	30	35	26	26	25	57	18	21	46	49	25	44	19	24	29	30
sp|P40937|RFC5_HUMAN	P40937	RFC5_HUMAN	RFC5	340	Homo sapiens	1:Experimental evidence at protein level	Replication factor C subunit 5	1	0.999	6	6	6	0	0	0	0	0	0	0	1	0	0	1	0	0	0	4	0	0	0	0	0	0	0	1	0	0	1	0	0	0	4	0	0	0	0	0	0	0
sp|P40938|RFC3_HUMAN	P40938	RFC3_HUMAN	RFC3	356	Homo sapiens	1:Experimental evidence at protein level	Replication factor C subunit 3	1	0.999	11	11	11	0	0	0	0	0	2	0	0	0	0	2	0	0	2	5	0	0	0	0	0	2	0	0	0	0	2	0	0	2	5	0	0	0	0	0	2	0
sp|P40939|ECHA_HUMAN	P40939	ECHA_HUMAN	HADHA	763	Homo sapiens	1:Experimental evidence at protein level	Trifunctional enzyme subunit alpha, mitochondrial	1	0.999	287	287	287	13	14	17	13	18	20	18	13	19	16	30	22	20	21	33	13	14	17	13	18	20	18	13	19	16	30	22	20	21	33	13	14	17	13	18	20	18
sp|P41091|IF2G_HUMAN	P41091	IF2G_HUMAN	EIF2S3	472	Homo sapiens	1:Experimental evidence at protein level	Eukaryotic translation initiation factor 2 subunit 3	1	0.999	72	25	72	4	4	3	0	4	2	4	4	1	10	5	8	2	6	15	2	1	1	0	2	0	2	2	0	5	0	4	0	2	4	4	4	3	0	4	2	4
sp|P41208|CETN2_HUMAN	P41208	CETN2_HUMAN	CETN2	172	Homo sapiens	1:Experimental evidence at protein level	Centrin-2	1	0.999	10	9	10	0	1	0	0	0	0	0	0	0	1	2	1	2	2	1	0	1	0	0	0	0	0	0	0	1	2	1	1	2	1	0	1	0	0	0	0	0
sp|P41227|NAA10_HUMAN	P41227	NAA10_HUMAN	NAA10	235	Homo sapiens	1:Experimental evidence at protein level	N-alpha-acetyltransferase 10	1	0.999	5	5	5	0	1	0	0	0	0	0	0	0	1	0	0	0	0	3	0	1	0	0	0	0	0	0	0	1	0	0	0	0	3	0	1	0	0	0	0	0
sp|P41240|CSK_HUMAN	P41240	CSK_HUMAN	CSK	450	Homo sapiens	1:Experimental evidence at protein level	Tyrosine-protein kinase CSK	1	0.999	11	11	11	0	0	0	0	1	0	0	0	0	0	0	0	1	0	9	0	0	0	0	1	0	0	0	0	0	0	0	1	0	9	0	0	0	0	1	0	0
sp|P41250|GARS_HUMAN	P41250	GARS_HUMAN	GARS1	739	Homo sapiens	1:Experimental evidence at protein level	Glycine--tRNA ligase	1	0.999	40	40	40	1	0	0	0	0	0	3	3	2	4	4	8	0	1	14	1	0	0	0	0	0	3	3	2	4	4	8	0	1	14	1	0	0	0	0	0	3
sp|P41252|SYIC_HUMAN	P41252	SYIC_HUMAN	IARS1	1262	Homo sapiens	1:Experimental evidence at protein level	Isoleucine--tRNA ligase, cytoplasmic	1	0.999	246	246	246	16	10	20	8	8	9	12	15	11	14	18	8	10	33	54	16	10	20	8	8	9	12	15	11	14	18	8	10	33	54	16	10	20	8	8	9	12
sp|P41567|EIF1_HUMAN	P41567	EIF1_HUMAN	EIF1	113	Homo sapiens	1:Experimental evidence at protein level	Eukaryotic translation initiation factor 1	1	0.999	30	23	30	1	0	2	0	0	2	3	3	2	2	4	3	0	2	6	1	0	2	0	0	2	3	1	2	2	3	2	0	2	3	1	0	2	0	0	2	3
sp|P41743|KPCI_HUMAN	P41743	KPCI_HUMAN	PRKCI	596	Homo sapiens	1:Experimental evidence at protein level	Protein kinase C iota type	0.9926	0.999	2	2	2	0	0	0	0	0	0	0	0	0	0	0	0	1	0	1	0	0	0	0	0	0	0	0	0	0	0	0	1	0	1	0	0	0	0	0	0	0
sp|P42126|ECI1_HUMAN	P42126	ECI1_HUMAN	ECI1	302	Homo sapiens	1:Experimental evidence at protein level	Enoyl-CoA delta isomerase 1, mitochondrial	1	0.999	33	33	33	3	3	2	3	2	2	3	3	1	0	1	5	1	2	2	3	3	2	3	2	2	3	3	1	0	1	5	1	2	2	3	3	2	3	2	2	3
sp|P42166|LAP2A_HUMAN	P42166	LAP2A_HUMAN	TMPO	694	Homo sapiens	1:Experimental evidence at protein level	Lamina-associated polypeptide 2, isoform alpha	1	0.999	256	107	256	14	15	15	13	17	15	9	10	6	20	12	15	28	32	35	4	6	6	4	5	6	1	0	0	8	5	5	17	21	19	14	15	15	13	17	15	9
sp|P42167|LAP2B_HUMAN	P42167	LAP2B_HUMAN	TMPO	454	Homo sapiens	1:Experimental evidence at protein level	Lamina-associated polypeptide 2, isoforms beta/gamma	1	0.999	89	89	238	6	7	5	9	6	6	1	10	1	3	5	5	8	6	11	6	7	5	9	6	6	1	10	1	3	5	5	8	6	11	16	16	14	18	18	15	9
sp|P42212|GFP_AEQVI	P42212	GFP_AEQVI	GFP	238	Aequorea victoria	1:Experimental evidence at protein level	Green fluorescent protein	1	0.999	229	229	229	67	92	70	0	0	0	0	0	0	0	0	0	0	0	0	67	92	70	0	0	0	0	0	0	0	0	0	0	0	0	67	92	70	0	0	0	0
sp|P42224|STAT1_HUMAN	P42224	STAT1_HUMAN	STAT1	750	Homo sapiens	1:Experimental evidence at protein level	Signal transducer and activator of transcription 1-alpha/beta	1	0.999	5	5	5	0	0	0	1	1	0	0	0	0	0	0	0	0	0	3	0	0	0	1	1	0	0	0	0	0	0	0	0	0	3	0	0	0	1	1	0	0
sp|P42285|MTREX_HUMAN	P42285	MTREX_HUMAN	MTREX	1042	Homo sapiens	1:Experimental evidence at protein level	Exosome RNA helicase MTR4	1	0.999	44	44	44	0	0	0	0	0	0	1	3	2	6	6	4	4	6	12	0	0	0	0	0	0	1	3	2	6	6	4	4	6	12	0	0	0	0	0	0	1
sp|P42356|PI4KA_HUMAN	P42356	PI4KA_HUMAN	PI4KA	2102	Homo sapiens	1:Experimental evidence at protein level	Phosphatidylinositol 4-kinase alpha	0.9997	0.9989	5	2	5	0	1	0	0	0	0	0	0	0	0	0	1	0	0	3	0	1	0	0	0	0	0	0	0	0	0	0	0	0	1	0	1	0	0	0	0	0
sp|P42357|HUTH_HUMAN	P42357	HUTH_HUMAN	HAL	657	Homo sapiens	1:Experimental evidence at protein level	Histidine ammonia-lyase	1	0.999	7	7	7	4	0	0	0	0	0	2	0	0	0	0	1	0	0	0	4	0	0	0	0	0	2	0	0	0	0	1	0	0	0	4	0	0	0	0	0	2
sp|P42566|EPS15_HUMAN	P42566	EPS15_HUMAN	EPS15	896	Homo sapiens	1:Experimental evidence at protein level	Epidermal growth factor receptor substrate 15	1	0.999	27	27	27	3	8	5	0	1	0	0	0	0	0	0	0	1	5	4	3	8	5	0	1	0	0	0	0	0	0	0	1	5	4	3	8	5	0	1	0	0
sp|P42574|CASP3_HUMAN	P42574	CASP3_HUMAN	CASP3	277	Homo sapiens	1:Experimental evidence at protein level	Caspase-3	0.9996	0.999	16	2	16	1	1	3	0	0	0	1	1	1	2	0	2	2	0	2	0	0	1	0	0	0	0	0	0	0	0	0	0	0	1	1	1	3	0	0	0	1
sp|P42677|RS27_HUMAN	P42677	RS27_HUMAN	RPS27	84	Homo sapiens	1:Experimental evidence at protein level	Small ribosomal subunit protein eS27	0.9995	0.999	84	30	84	7	4	6	5	4	3	4	5	4	6	8	6	7	6	9	1	1	1	1	1	1	1	3	3	3	3	2	3	3	3	7	4	6	5	4	3	4
sp|P42694|HELZ_HUMAN	P42694	HELZ_HUMAN	HELZ	1942	Homo sapiens	1:Experimental evidence at protein level	Probable helicase with zinc finger domain	1	0.999	9	9	9	1	0	1	0	1	0	1	1	2	0	0	0	1	0	1	1	0	1	0	1	0	1	1	2	0	0	0	1	0	1	1	0	1	0	1	0	1
sp|P42695|CNDD3_HUMAN	P42695	CNDD3_HUMAN	NCAPD3	1498	Homo sapiens	1:Experimental evidence at protein level	Condensin-2 complex subunit D3	0.9889	0.999	2	2	2	0	0	0	0	0	0	1	0	0	0	0	0	0	0	1	0	0	0	0	0	0	1	0	0	0	0	0	0	0	1	0	0	0	0	0	0	1
sp|P42696|RBM34_HUMAN	P42696	RBM34_HUMAN	RBM34	430	Homo sapiens	1:Experimental evidence at protein level	RNA-binding protein 34	0.8994	0.999	1	1	1	0	0	0	0	0	0	0	0	0	1	0	0	0	0	0	0	0	0	0	0	0	0	0	0	1	0	0	0	0	0	0	0	0	0	0	0	0
sp|P42704|LPPRC_HUMAN	P42704	LPPRC_HUMAN	LRPPRC	1394	Homo sapiens	1:Experimental evidence at protein level	Leucine-rich PPR motif-containing protein, mitochondrial	1	0.999	489	489	489	23	27	22	28	27	19	35	46	28	38	37	43	17	34	65	23	27	22	28	27	19	35	46	28	38	37	43	17	34	65	23	27	22	28	27	19	35
sp|P42765|THIM_HUMAN	P42765	THIM_HUMAN	ACAA2	397	Homo sapiens	1:Experimental evidence at protein level	3-ketoacyl-CoA thiolase, mitochondrial	1	0.999	60	60	60	0	0	0	0	1	0	8	9	7	11	5	8	0	0	11	0	0	0	0	1	0	8	9	7	11	5	8	0	0	11	0	0	0	0	1	0	8
sp|P42766|RL35_HUMAN	P42766	RL35_HUMAN	RPL35	123	Homo sapiens	1:Experimental evidence at protein level	Large ribosomal subunit protein uL29	1	0.999	49	49	49	5	4	2	2	1	2	4	3	3	8	4	4	2	2	3	5	4	2	2	1	2	4	3	3	8	4	4	2	2	3	5	4	2	2	1	2	4
sp|P42771|CDN2A_HUMAN	P42771	CDN2A_HUMAN	CDKN2A	156	Homo sapiens	1:Experimental evidence at protein level	Cyclin-dependent kinase inhibitor 2A	1	0.999	23	17	23	0	0	0	0	1	0	1	3	3	3	2	7	0	0	3	0	0	0	0	1	0	1	2	3	2	1	5	0	0	2	0	0	0	0	1	0	1
sp|P42785|PCP_HUMAN	P42785	PCP_HUMAN	PRCP	496	Homo sapiens	1:Experimental evidence at protein level	Lysosomal Pro-X carboxypeptidase	1	0.999	3	3	3	0	0	0	0	0	0	0	0	1	0	0	0	0	0	2	0	0	0	0	0	0	0	0	1	0	0	0	0	0	2	0	0	0	0	0	0	0
sp|P43034|LIS1_HUMAN	P43034	LIS1_HUMAN	PAFAH1B1	410	Homo sapiens	1:Experimental evidence at protein level	Platelet-activating factor acetylhydrolase IB subunit beta	1	0.999	23	23	23	0	0	0	0	0	0	5	1	4	1	4	4	0	0	4	0	0	0	0	0	0	5	1	4	1	4	4	0	0	4	0	0	0	0	0	0	5
sp|P43243|MATR3_HUMAN	P43243	MATR3_HUMAN	MATR3	847	Homo sapiens	1:Experimental evidence at protein level	Matrin-3	1	0.999	434	434	434	27	29	18	31	26	32	17	26	31	38	37	34	26	34	28	27	29	18	31	26	32	17	26	31	38	37	34	26	34	28	27	29	18	31	26	32	17
sp|P43246|MSH2_HUMAN	P43246	MSH2_HUMAN	MSH2	934	Homo sapiens	1:Experimental evidence at protein level	DNA mismatch repair protein Msh2	1	0.999	390	390	390	19	21	31	33	27	28	22	23	23	25	22	25	33	27	31	19	21	31	33	27	28	22	23	23	25	22	25	33	27	31	19	21	31	33	27	28	22
sp|P43304|GPDM_HUMAN	P43304	GPDM_HUMAN	GPD2	727	Homo sapiens	1:Experimental evidence at protein level	Glycerol-3-phosphate dehydrogenase, mitochondrial	0.9017	0.999	1	1	1	0	0	0	0	0	0	0	0	0	0	0	0	0	0	1	0	0	0	0	0	0	0	0	0	0	0	0	0	0	1	0	0	0	0	0	0	0
sp|P43307|SSRA_HUMAN	P43307	SSRA_HUMAN	SSR1	286	Homo sapiens	1:Experimental evidence at protein level	Translocon-associated protein subunit alpha	0.989	0.999	6	6	6	1	0	0	0	0	0	0	0	0	1	0	0	0	1	3	1	0	0	0	0	0	0	0	0	1	0	0	0	1	3	1	0	0	0	0	0	0
sp|P43487|RANG_HUMAN	P43487	RANG_HUMAN	RANBP1	201	Homo sapiens	1:Experimental evidence at protein level	Ran-specific GTPase-activating protein	1	0.999	179	179	179	9	17	17	3	9	6	10	11	8	14	12	10	13	13	27	9	17	17	3	9	6	10	11	8	14	12	10	13	13	27	9	17	17	3	9	6	10
sp|P43490|NAMPT_HUMAN	P43490	NAMPT_HUMAN	NAMPT	491	Homo sapiens	1:Experimental evidence at protein level	Nicotinamide phosphoribosyltransferase	1	0.999	45	45	45	1	0	1	0	0	0	1	1	1	0	0	24	0	0	16	1	0	1	0	0	0	1	1	1	0	0	24	0	0	16	1	0	1	0	0	0	1
sp|P43686|PRS6B_HUMAN	P43686	PRS6B_HUMAN	PSMC4	418	Homo sapiens	1:Experimental evidence at protein level	26S proteasome regulatory subunit 6B	1	0.999	133	133	133	9	8	12	1	3	3	4	12	6	13	14	16	3	9	20	9	8	12	1	3	3	4	12	6	13	14	16	3	9	20	9	8	12	1	3	3	4
sp|P43897|EFTS_HUMAN	P43897	EFTS_HUMAN	TSFM	325	Homo sapiens	1:Experimental evidence at protein level	Elongation factor Ts, mitochondrial	1	0.999	35	35	35	2	0	3	3	3	3	3	1	1	1	1	2	2	1	9	2	0	3	3	3	3	3	1	1	1	1	2	2	1	9	2	0	3	3	3	3	3
sp|P45880|VDAC2_HUMAN	P45880	VDAC2_HUMAN	VDAC2	294	Homo sapiens	1:Experimental evidence at protein level	Voltage-dependent anion-selective channel protein 2	1	0.999	109	109	109	3	4	5	3	5	2	6	12	5	12	20	13	2	7	10	3	4	5	3	5	2	6	12	5	12	20	13	2	7	10	3	4	5	3	5	2	6
sp|P45954|ACDSB_HUMAN	P45954	ACDSB_HUMAN	ACADSB	432	Homo sapiens	1:Experimental evidence at protein level	Short/branched chain specific acyl-CoA dehydrogenase, mitochondrial	1	0.999	7	7	7	0	0	0	1	0	0	1	0	0	0	1	0	0	0	4	0	0	0	1	0	0	1	0	0	0	1	0	0	0	4	0	0	0	1	0	0	1
sp|P45973|CBX5_HUMAN	P45973	CBX5_HUMAN	CBX5	191	Homo sapiens	1:Experimental evidence at protein level	Chromobox protein homolog 5	1	0.999	117	96	117	11	7	8	6	8	10	8	4	3	9	12	13	7	5	6	8	6	6	5	7	8	7	3	2	8	11	12	6	4	3	11	7	8	6	8	10	8
sp|P45974|UBP5_HUMAN	P45974	UBP5_HUMAN	USP5	858	Homo sapiens	1:Experimental evidence at protein level	Ubiquitin carboxyl-terminal hydrolase 5	1	0.999	27	25	27	1	0	0	0	0	0	0	1	0	3	0	3	0	0	19	1	0	0	0	0	0	0	1	0	3	0	3	0	0	17	1	0	0	0	0	0	0
sp|P46013|KI67_HUMAN	P46013	KI67_HUMAN	MKI67	3256	Homo sapiens	1:Experimental evidence at protein level	Proliferation marker protein Ki-67	1	0.999	107	107	107	2	3	1	5	4	5	7	8	13	15	16	18	3	1	6	2	3	1	5	4	5	7	8	13	15	16	18	3	1	6	2	3	1	5	4	5	7
sp|P46020|KPB1_HUMAN	P46020	KPB1_HUMAN	PHKA1	1223	Homo sapiens	1:Experimental evidence at protein level	Phosphorylase b kinase regulatory subunit alpha, skeletal muscle isoform	0.9626	0.9981	0	0	0	0	0	0	0	0	0	0	0	0	0	0	0	0	0	0	0	0	0	0	0	0	0	0	0	0	0	0	0	0	0	0	0	0	0	0	0	0
sp|P46060|RAGP1_HUMAN	P46060	RAGP1_HUMAN	RANGAP1	587	Homo sapiens	1:Experimental evidence at protein level	Ran GTPase-activating protein 1	1	0.999	329	329	329	30	36	32	11	17	8	1	16	4	20	32	19	26	36	41	30	36	32	11	17	8	1	16	4	20	32	19	26	36	41	30	36	32	11	17	8	1
sp|P46063|RECQ1_HUMAN	P46063	RECQ1_HUMAN	RECQL	649	Homo sapiens	1:Experimental evidence at protein level	ATP-dependent DNA helicase Q1	1	0.999	11	11	12	0	0	0	0	0	0	1	0	0	2	1	0	0	0	7	0	0	0	0	0	0	1	0	0	2	1	0	0	0	7	0	0	0	0	0	0	1
sp|P46087|NOP2_HUMAN	P46087	NOP2_HUMAN	NOP2	812	Homo sapiens	1:Experimental evidence at protein level	Probable 28S rRNA (cytosine(4447)-C(5))-methyltransferase	1	0.999	130	130	130	1	4	0	6	6	9	16	19	15	9	18	8	7	4	8	1	4	0	6	6	9	16	19	15	9	18	8	7	4	8	1	4	0	6	6	9	16
sp|P46108|CRK_HUMAN	P46108	CRK_HUMAN	CRK	304	Homo sapiens	1:Experimental evidence at protein level	Adapter molecule crk	1	0.999	57	57	57	2	5	7	1	1	1	0	1	1	4	2	1	12	10	9	2	5	7	1	1	1	0	1	1	4	2	1	12	10	9	2	5	7	1	1	1	0
sp|P46109|CRKL_HUMAN	P46109	CRKL_HUMAN	CRKL	303	Homo sapiens	1:Experimental evidence at protein level	Crk-like protein	1	0.999	23	23	23	1	1	4	3	1	1	1	2	1	0	2	1	1	0	4	1	1	4	3	1	1	1	2	1	0	2	1	1	0	4	1	1	4	3	1	1	1
sp|P46379|BAG6_HUMAN	P46379	BAG6_HUMAN	BAG6	1132	Homo sapiens	1:Experimental evidence at protein level	Large proline-rich protein BAG6	1	0.999	5	5	5	0	0	0	0	0	0	1	1	0	0	0	1	0	1	1	0	0	0	0	0	0	1	1	0	0	0	1	0	1	1	0	0	0	0	0	0	1
sp|P46459|NSF_HUMAN	P46459	NSF_HUMAN	NSF	744	Homo sapiens	1:Experimental evidence at protein level	Vesicle-fusing ATPase	1	0.999	63	63	63	3	5	3	3	2	1	1	6	1	4	5	4	6	8	11	3	5	3	3	2	1	1	6	1	4	5	4	6	8	11	3	5	3	3	2	1	1
sp|P46736|BRCC3_HUMAN	P46736	BRCC3_HUMAN	BRCC3	316	Homo sapiens	1:Experimental evidence at protein level	Lys-63-specific deubiquitinase BRCC36	1	0.999	11	11	11	0	2	3	0	0	0	0	0	0	0	0	0	3	2	1	0	2	3	0	0	0	0	0	0	0	0	0	3	2	1	0	2	3	0	0	0	0
sp|P46776|RL27A_HUMAN	P46776	RL27A_HUMAN	RPL27A	148	Homo sapiens	1:Experimental evidence at protein level	Large ribosomal subunit protein uL15	1	0.999	66	66	66	3	5	2	3	3	3	2	5	5	7	5	4	6	5	8	3	5	2	3	3	3	2	5	5	7	5	4	6	5	8	3	5	2	3	3	3	2
sp|P46777|RL5_HUMAN	P46777	RL5_HUMAN	RPL5	297	Homo sapiens	1:Experimental evidence at protein level	Large ribosomal subunit protein uL18	1	0.999	159	159	159	8	7	9	11	10	8	10	17	15	10	12	9	9	12	12	8	7	9	11	10	8	10	17	15	10	12	9	9	12	12	8	7	9	11	10	8	10
sp|P46778|RL21_HUMAN	P46778	RL21_HUMAN	RPL21	160	Homo sapiens	1:Experimental evidence at protein level	Large ribosomal subunit protein eL21	1	0.999	57	57	57	0	1	0	2	6	1	2	6	7	3	10	5	2	4	8	0	1	0	2	6	1	2	6	7	3	10	5	2	4	8	0	1	0	2	6	1	2
sp|P46779|RL28_HUMAN	P46779	RL28_HUMAN	RPL28	137	Homo sapiens	1:Experimental evidence at protein level	Large ribosomal subunit protein eL28	1	0.999	71	71	71	4	2	4	3	6	4	4	7	6	3	5	5	5	5	8	4	2	4	3	6	4	4	7	6	3	5	5	5	5	8	4	2	4	3	6	4	4
sp|P46781|RS9_HUMAN	P46781	RS9_HUMAN	RPS9	194	Homo sapiens	1:Experimental evidence at protein level	Small ribosomal subunit protein uS4	1	0.999	159	159	159	11	8	6	8	6	10	9	13	13	13	16	13	10	11	12	11	8	6	8	6	10	9	13	13	13	16	13	10	11	12	11	8	6	8	6	10	9
sp|P46782|RS5_HUMAN	P46782	RS5_HUMAN	RPS5	204	Homo sapiens	1:Experimental evidence at protein level	Small ribosomal subunit protein uS7	1	0.999	142	142	142	9	8	13	8	9	3	8	12	9	9	11	9	10	10	14	9	8	13	8	9	3	8	12	9	9	11	9	10	10	14	9	8	13	8	9	3	8
sp|P46783|RS10_HUMAN	P46783	RS10_HUMAN	RPS10	165	Homo sapiens	1:Experimental evidence at protein level	Small ribosomal subunit protein eS10	1	0.999	199	146	199	16	15	6	13	13	8	14	12	12	12	17	14	17	14	16	12	14	5	9	10	5	11	9	10	10	11	10	10	10	10	16	15	6	13	13	8	14
sp|P46821|MAP1B_HUMAN	P46821	MAP1B_HUMAN	MAP1B	2468	Homo sapiens	1:Experimental evidence at protein level	Microtubule-associated protein 1B	1	0.999	290	279	290	36	44	43	0	2	3	6	8	0	13	11	12	32	39	41	35	43	42	0	2	3	6	7	0	13	10	10	31	37	40	36	44	43	0	2	3	6
sp|P46926|GNPI1_HUMAN	P46926	GNPI1_HUMAN	GNPDA1	289	Homo sapiens	1:Experimental evidence at protein level	Glucosamine-6-phosphate isomerase 1	1	0.999	18	10	18	0	0	0	0	0	0	1	1	2	2	0	0	0	1	11	0	0	0	0	0	0	1	1	2	1	0	0	0	1	4	0	0	0	0	0	0	1
sp|P46937|YAP1_HUMAN	P46937	YAP1_HUMAN	YAP1	504	Homo sapiens	1:Experimental evidence at protein level	Transcriptional coactivator YAP1	0.588	0.9936	1	1	1	0	0	0	0	0	0	0	0	0	0	0	0	0	0	1	0	0	0	0	0	0	0	0	0	0	0	0	0	0	1	0	0	0	0	0	0	0
sp|P46939|UTRN_HUMAN	P46939	UTRN_HUMAN	UTRN	3433	Homo sapiens	1:Experimental evidence at protein level	Utrophin	1	0.9989	5	5	5	0	1	1	0	0	0	0	0	0	0	0	0	0	0	3	0	1	1	0	0	0	0	0	0	0	0	0	0	0	3	0	1	1	0	0	0	0
sp|P46940|IQGA1_HUMAN	P46940	IQGA1_HUMAN	IQGAP1	1657	Homo sapiens	1:Experimental evidence at protein level	Ras GTPase-activating-like protein IQGAP1	1	0.999	40	40	40	1	0	0	0	0	0	3	4	1	1	1	3	1	0	25	1	0	0	0	0	0	3	4	1	1	1	3	1	0	25	1	0	0	0	0	0	3
sp|P46976|GLYG_HUMAN	P46976	GLYG_HUMAN	GYG1	350	Homo sapiens	1:Experimental evidence at protein level	Glycogenin-1	0.9017	0.999	2	2	2	0	0	0	0	0	0	0	0	0	0	0	0	0	0	2	0	0	0	0	0	0	0	0	0	0	0	0	0	0	2	0	0	0	0	0	0	0
sp|P46977|STT3A_HUMAN	P46977	STT3A_HUMAN	STT3A	705	Homo sapiens	1:Experimental evidence at protein level	Dolichyl-diphosphooligosaccharide--protein glycosyltransferase subunit STT3A	1	0.999	6	6	6	0	0	0	0	0	0	0	0	0	1	1	0	0	0	4	0	0	0	0	0	0	0	0	0	1	1	0	0	0	4	0	0	0	0	0	0	0
sp|P47755|CAZA2_HUMAN	P47755	CAZA2_HUMAN	CAPZA2	286	Homo sapiens	1:Experimental evidence at protein level	F-actin-capping protein subunit alpha-2	1	0.999	129	129	144	9	4	4	3	6	4	7	16	9	10	18	10	5	8	16	9	4	4	3	6	4	7	16	9	10	18	10	5	8	16	10	5	5	4	7	5	8
sp|P47756|CAPZB_HUMAN	P47756	CAPZB_HUMAN	CAPZB	272	Homo sapiens	1:Experimental evidence at protein level	F-actin-capping protein subunit beta	1	0.999	177	177	177	12	11	8	7	11	10	12	7	9	13	21	14	10	14	18	12	11	8	7	11	10	12	7	9	13	21	14	10	14	18	12	11	8	7	11	10	12
sp|P47897|SYQ_HUMAN	P47897	SYQ_HUMAN	QARS1	775	Homo sapiens	1:Experimental evidence at protein level	Glutamine--tRNA ligase	1	0.999	170	170	170	9	9	10	6	8	8	5	13	7	10	13	8	16	14	34	9	9	10	6	8	8	5	13	7	10	13	8	16	14	34	9	9	10	6	8	8	5
sp|P47914|RL29_HUMAN	P47914	RL29_HUMAN	RPL29	159	Homo sapiens	1:Experimental evidence at protein level	Large ribosomal subunit protein eL29	1	0.999	50	50	50	2	6	3	2	4	2	4	4	1	5	2	5	4	3	3	2	6	3	2	4	2	4	4	1	5	2	5	4	3	3	2	6	3	2	4	2	4
sp|P47929|LEG7_HUMAN	P47929	LEG7_HUMAN	LGALS7	136	Homo sapiens	1:Experimental evidence at protein level	Galectin-7	0.9017	0.999	1	1	1	0	0	0	0	0	0	1	0	0	0	0	0	0	0	0	0	0	0	0	0	0	1	0	0	0	0	0	0	0	0	0	0	0	0	0	0	1
sp|P47985|UCRI_HUMAN	P47985	UCRI_HUMAN	UQCRFS1	274	Homo sapiens	1:Experimental evidence at protein level	Cytochrome b-c1 complex subunit Rieske, mitochondrial	1	0.999	6	4	6	0	0	0	0	0	0	0	0	0	0	0	0	0	0	6	0	0	0	0	0	0	0	0	0	0	0	0	0	0	4	0	0	0	0	0	0	0
sp|P48047|ATPO_HUMAN	P48047	ATPO_HUMAN	ATP5PO	213	Homo sapiens	1:Experimental evidence at protein level	ATP synthase subunit O, mitochondrial	1	0.999	165	165	165	9	12	7	14	9	7	4	11	6	11	20	14	12	16	13	9	12	7	14	9	7	4	11	6	11	20	14	12	16	13	9	12	7	14	9	7	4
sp|P48147|PPCE_HUMAN	P48147	PPCE_HUMAN	PREP	710	Homo sapiens	1:Experimental evidence at protein level	Prolyl endopeptidase	1	0.999	12	12	12	0	0	0	0	0	0	0	4	0	1	1	1	0	0	5	0	0	0	0	0	0	0	4	0	1	1	1	0	0	5	0	0	0	0	0	0	0
sp|P48163|MAOX_HUMAN	P48163	MAOX_HUMAN	ME1	572	Homo sapiens	1:Experimental evidence at protein level	NADP-dependent malic enzyme	1	0.999	3	3	3	0	0	0	0	0	0	0	0	0	0	0	0	0	0	3	0	0	0	0	0	0	0	0	0	0	0	0	0	0	3	0	0	0	0	0	0	0
sp|P48426|PI42A_HUMAN	P48426	PI42A_HUMAN	PIP4K2A	406	Homo sapiens	1:Experimental evidence at protein level	Phosphatidylinositol 5-phosphate 4-kinase type-2 alpha	1	0.999	3	1	3	1	0	0	0	0	0	0	0	0	0	0	1	0	0	1	0	0	0	0	0	0	0	0	0	0	0	0	0	0	1	1	0	0	0	0	0	0
sp|P48444|COPD_HUMAN	P48444	COPD_HUMAN	ARCN1	511	Homo sapiens	1:Experimental evidence at protein level	Coatomer subunit delta	1	0.999	60	60	60	2	4	4	2	2	2	2	4	2	6	5	8	3	5	9	2	4	4	2	2	2	2	4	2	6	5	8	3	5	9	2	4	4	2	2	2	2
sp|P48449|LSS_HUMAN	P48449	LSS_HUMAN	LSS	732	Homo sapiens	1:Experimental evidence at protein level	Lanosterol synthase	1	0.999	5	5	5	0	0	0	0	0	0	0	0	0	0	0	0	0	0	5	0	0	0	0	0	0	0	0	0	0	0	0	0	0	5	0	0	0	0	0	0	0
sp|P48556|PSMD8_HUMAN	P48556	PSMD8_HUMAN	PSMD8	350	Homo sapiens	1:Experimental evidence at protein level	26S proteasome non-ATPase regulatory subunit 8	1	0.999	59	59	59	4	5	6	1	3	0	2	2	4	4	7	8	2	5	6	4	5	6	1	3	0	2	2	4	4	7	8	2	5	6	4	5	6	1	3	0	2
sp|P48634|PRC2A_HUMAN	P48634	PRC2A_HUMAN	PRRC2A	2157	Homo sapiens	1:Experimental evidence at protein level	Protein PRRC2A	1	0.999	13	13	13	1	2	1	1	1	1	0	0	0	0	0	0	2	1	3	1	2	1	1	1	1	0	0	0	0	0	0	2	1	3	1	2	1	1	1	1	0
sp|P48643|TCPE_HUMAN	P48643	TCPE_HUMAN	CCT5	541	Homo sapiens	1:Experimental evidence at protein level	T-complex protein 1 subunit epsilon	1	0.999	450	450	472	28	41	38	11	19	10	15	17	15	25	39	30	50	52	60	28	41	38	11	19	10	15	17	15	25	39	30	50	52	60	28	41	38	11	19	10	15
sp|P48729|KC1A_HUMAN	P48729	KC1A_HUMAN	CSNK1A1	337	Homo sapiens	1:Experimental evidence at protein level	Casein kinase I isoform alpha	0.9017	0.999	26	0	26	0	1	1	1	1	2	3	3	2	1	3	3	1	2	2	0	0	0	0	0	0	0	0	0	0	0	0	0	0	0	0	1	1	1	1	2	3
sp|P48735|IDHP_HUMAN	P48735	IDHP_HUMAN	IDH2	452	Homo sapiens	1:Experimental evidence at protein level	Isocitrate dehydrogenase [NADP], mitochondrial	1	0.999	32	32	32	2	0	5	0	2	1	1	6	2	3	3	3	0	0	4	2	0	5	0	2	1	1	6	2	3	3	3	0	0	4	2	0	5	0	2	1	1
sp|P48739|PIPNB_HUMAN	P48739	PIPNB_HUMAN	PITPNB	271	Homo sapiens	1:Experimental evidence at protein level	Phosphatidylinositol transfer protein beta isoform	1	0.999	10	10	10	0	0	0	0	0	0	0	1	1	0	1	0	0	0	7	0	0	0	0	0	0	0	1	1	0	1	0	0	0	7	0	0	0	0	0	0	0
sp|P49005|DPOD2_HUMAN	P49005	DPOD2_HUMAN	POLD2	469	Homo sapiens	1:Experimental evidence at protein level	DNA polymerase delta subunit 2	1	0.999	9	9	9	0	0	0	0	1	0	0	0	0	0	1	0	0	2	5	0	0	0	0	1	0	0	0	0	0	1	0	0	2	5	0	0	0	0	1	0	0
sp|P49006|MRP_HUMAN	P49006	MRP_HUMAN	MARCKSL1	195	Homo sapiens	1:Experimental evidence at protein level	MARCKS-related protein	1	0.999	73	73	73	2	5	3	3	3	6	6	5	6	4	5	7	5	5	8	2	5	3	3	3	6	6	5	6	4	5	7	5	5	8	2	5	3	3	3	6	6
sp|P49189|AL9A1_HUMAN	P49189	AL9A1_HUMAN	ALDH9A1	494	Homo sapiens	1:Experimental evidence at protein level	4-trimethylaminobutyraldehyde dehydrogenase	1	0.999	51	51	51	4	0	4	0	0	0	2	5	3	3	4	6	1	1	18	4	0	4	0	0	0	2	5	3	3	4	6	1	1	18	4	0	4	0	0	0	2
sp|P49207|RL34_HUMAN	P49207	RL34_HUMAN	RPL34	117	Homo sapiens	1:Experimental evidence at protein level	Large ribosomal subunit protein eL34	1	0.999	15	15	15	0	0	0	0	0	0	1	3	3	0	3	1	0	1	3	0	0	0	0	0	0	1	3	3	0	3	1	0	1	3	0	0	0	0	0	0	1
sp|P49257|LMAN1_HUMAN	P49257	LMAN1_HUMAN	LMAN1	510	Homo sapiens	1:Experimental evidence at protein level	Protein ERGIC-53	1	0.999	13	13	13	0	0	0	0	0	0	0	1	0	2	1	1	0	0	8	0	0	0	0	0	0	0	1	0	2	1	1	0	0	8	0	0	0	0	0	0	0
sp|P49321|NASP_HUMAN	P49321	NASP_HUMAN	NASP	788	Homo sapiens	1:Experimental evidence at protein level	Nuclear autoantigenic sperm protein	1	0.999	107	107	107	4	3	5	1	4	2	9	12	6	11	12	10	2	6	20	4	3	5	1	4	2	9	12	6	11	12	10	2	6	20	4	3	5	1	4	2	9
sp|P49327|FAS_HUMAN	P49327	FAS_HUMAN	FASN	2511	Homo sapiens	1:Experimental evidence at protein level	Fatty acid synthase	1	0.999	1017	1017	1017	93	102	104	24	37	32	45	61	38	59	66	61	59	74	162	93	102	104	24	37	32	45	61	38	59	66	61	59	74	162	93	102	104	24	37	32	45
sp|P49354|FNTA_HUMAN	P49354	FNTA_HUMAN	FNTA	379	Homo sapiens	1:Experimental evidence at protein level	Protein farnesyltransferase/geranylgeranyltransferase type-1 subunit alpha	0.8967	0.9989	1	1	1	0	0	0	0	0	0	0	0	0	0	0	0	0	0	1	0	0	0	0	0	0	0	0	0	0	0	0	0	0	1	0	0	0	0	0	0	0
sp|P49366|DHYS_HUMAN	P49366	DHYS_HUMAN	DHPS	369	Homo sapiens	1:Experimental evidence at protein level	Deoxyhypusine synthase	0.9808	0.9984	2	2	2	0	0	0	0	0	0	0	0	0	0	0	0	0	0	2	0	0	0	0	0	0	0	0	0	0	0	0	0	0	2	0	0	0	0	0	0	0
sp|P49368|TCPG_HUMAN	P49368	TCPG_HUMAN	CCT3	545	Homo sapiens	1:Experimental evidence at protein level	T-complex protein 1 subunit gamma	1	0.999	624	624	624	51	49	59	15	21	15	22	36	25	43	47	47	63	65	66	51	49	59	15	21	15	22	36	25	43	47	47	63	65	66	51	49	59	15	21	15	22
sp|P49406|RM19_HUMAN	P49406	RM19_HUMAN	MRPL19	292	Homo sapiens	1:Experimental evidence at protein level	Large ribosomal subunit protein bL19m	1	0.999	89	89	89	6	4	8	7	5	5	4	3	2	4	5	8	12	6	10	6	4	8	7	5	5	4	3	2	4	5	8	12	6	10	6	4	8	7	5	5	4
sp|P49411|EFTU_HUMAN	P49411	EFTU_HUMAN	TUFM	455	Homo sapiens	1:Experimental evidence at protein level	Elongation factor Tu, mitochondrial	1	0.999	400	400	400	32	23	26	35	34	28	19	19	16	25	24	24	25	29	41	32	23	26	35	34	28	19	19	16	25	24	24	25	29	41	32	23	26	35	34	28	19
sp|P49419|AL7A1_HUMAN	P49419	AL7A1_HUMAN	ALDH7A1	539	Homo sapiens	1:Experimental evidence at protein level	Alpha-aminoadipic semialdehyde dehydrogenase	1	0.999	80	80	80	7	0	2	4	4	7	5	4	3	6	3	10	0	2	23	7	0	2	4	4	7	5	4	3	6	3	10	0	2	23	7	0	2	4	4	7	5
sp|P49454|CENPF_HUMAN	P49454	CENPF_HUMAN	CENPF	3114	Homo sapiens	1:Experimental evidence at protein level	Centromere protein F	1	0.999	5	5	5	1	0	0	0	0	0	0	0	0	1	0	1	0	0	2	1	0	0	0	0	0	0	0	0	1	0	1	0	0	2	1	0	0	0	0	0	0
sp|P49458|SRP09_HUMAN	P49458	SRP09_HUMAN	SRP9	86	Homo sapiens	1:Experimental evidence at protein level	Signal recognition particle 9 kDa protein	1	0.999	45	45	45	3	2	2	2	2	2	2	3	2	4	8	3	3	3	4	3	2	2	2	2	2	2	3	2	4	8	3	3	3	4	3	2	2	2	2	2	2
sp|P49459|UBE2A_HUMAN	P49459	UBE2A_HUMAN	UBE2A	152	Homo sapiens	1:Experimental evidence at protein level	Ubiquitin-conjugating enzyme E2 A	0.8973	0.999	1	1	1	0	0	0	0	0	0	0	0	0	0	0	0	0	0	1	0	0	0	0	0	0	0	0	0	0	0	0	0	0	1	0	0	0	0	0	0	0
sp|P49588|SYAC_HUMAN	P49588	SYAC_HUMAN	AARS1	968	Homo sapiens	1:Experimental evidence at protein level	Alanine--tRNA ligase, cytoplasmic	1	0.999	103	103	103	6	2	4	0	3	0	8	6	5	8	9	13	2	1	36	6	2	4	0	3	0	8	6	5	8	9	13	2	1	36	6	2	4	0	3	0	8
sp|P49591|SYSC_HUMAN	P49591	SYSC_HUMAN	SARS1	514	Homo sapiens	1:Experimental evidence at protein level	Serine--tRNA ligase, cytoplasmic	1	0.999	87	87	87	7	5	5	1	4	5	7	6	4	6	4	5	2	7	19	7	5	5	1	4	5	7	6	4	6	4	5	2	7	19	7	5	5	1	4	5	7
sp|P49643|PRI2_HUMAN	P49643	PRI2_HUMAN	PRIM2	509	Homo sapiens	1:Experimental evidence at protein level	DNA primase large subunit	0.9017	0.999	1	1	1	0	0	0	0	0	0	0	0	0	0	0	0	0	0	1	0	0	0	0	0	0	0	0	0	0	0	0	0	0	1	0	0	0	0	0	0	0
sp|P49711|CTCF_HUMAN	P49711	CTCF_HUMAN	CTCF	727	Homo sapiens	1:Experimental evidence at protein level	Transcriptional repressor CTCF	0.8179	0.998	1	1	1	0	0	0	0	0	0	0	0	0	0	0	1	0	0	0	0	0	0	0	0	0	0	0	0	0	0	1	0	0	0	0	0	0	0	0	0	0
sp|P49720|PSB3_HUMAN	P49720	PSB3_HUMAN	PSMB3	205	Homo sapiens	1:Experimental evidence at protein level	Proteasome subunit beta type-3	1	0.999	46	46	46	3	0	0	0	1	0	10	4	3	5	5	6	1	3	5	3	0	0	0	1	0	10	4	3	5	5	6	1	3	5	3	0	0	0	1	0	10
sp|P49721|PSB2_HUMAN	P49721	PSB2_HUMAN	PSMB2	201	Homo sapiens	1:Experimental evidence at protein level	Proteasome subunit beta type-2	1	0.999	45	45	45	2	3	1	2	3	2	2	3	5	5	7	4	2	2	2	2	3	1	2	3	2	2	3	5	5	7	4	2	2	2	2	3	1	2	3	2	2
sp|P49736|MCM2_HUMAN	P49736	MCM2_HUMAN	MCM2	904	Homo sapiens	1:Experimental evidence at protein level	DNA replication licensing factor MCM2	1	0.999	215	215	215	11	18	12	4	9	8	16	16	10	12	13	11	22	22	31	11	18	12	4	9	8	16	16	10	12	13	11	22	22	31	11	18	12	4	9	8	16
sp|P49748|ACADV_HUMAN	P49748	ACADV_HUMAN	ACADVL	655	Homo sapiens	1:Experimental evidence at protein level	Very long-chain specific acyl-CoA dehydrogenase, mitochondrial	1	0.999	9	9	9	0	0	0	0	0	0	0	1	0	0	1	6	0	1	0	0	0	0	0	0	0	0	1	0	0	1	6	0	1	0	0	0	0	0	0	0	0
sp|P49750|YLPM1_HUMAN	P49750	YLPM1_HUMAN	YLPM1	2146	Homo sapiens	1:Experimental evidence at protein level	YLP motif-containing protein 1	1	0.999	2	2	2	0	0	0	0	0	0	0	0	0	0	2	0	0	0	0	0	0	0	0	0	0	0	0	0	0	2	0	0	0	0	0	0	0	0	0	0	0
sp|P49753|ACOT2_HUMAN	P49753	ACOT2_HUMAN	ACOT2	483	Homo sapiens	1:Experimental evidence at protein level	Acyl-coenzyme A thioesterase 2, mitochondrial	0.9868	0.999	4	0	4	1	0	1	0	0	0	0	0	0	0	0	0	1	0	1	0	0	0	0	0	0	0	0	0	0	0	0	0	0	0	1	0	1	0	0	0	0
sp|P49755|TMEDA_HUMAN	P49755	TMEDA_HUMAN	TMED10	219	Homo sapiens	1:Experimental evidence at protein level	Transmembrane emp24 domain-containing protein 10	1	0.999	43	43	43	3	0	3	2	2	1	3	5	2	2	4	2	3	3	8	3	0	3	2	2	1	3	5	2	2	4	2	3	3	8	3	0	3	2	2	1	3
sp|P49756|RBM25_HUMAN	P49756	RBM25_HUMAN	RBM25	843	Homo sapiens	1:Experimental evidence at protein level	RNA-binding protein 25	1	0.999	30	30	30	2	1	0	2	1	0	0	2	0	4	5	5	1	4	3	2	1	0	2	1	0	0	2	0	4	5	5	1	4	3	2	1	0	2	1	0	0
sp|P49770|EI2BB_HUMAN	P49770	EI2BB_HUMAN	EIF2B2	351	Homo sapiens	1:Experimental evidence at protein level	Translation initiation factor eIF-2B subunit beta	1	0.999	4	4	4	0	0	0	0	0	0	0	0	0	0	0	0	0	2	2	0	0	0	0	0	0	0	0	0	0	0	0	0	2	2	0	0	0	0	0	0	0
sp|P49773|HINT1_HUMAN	P49773	HINT1_HUMAN	HINT1	126	Homo sapiens	1:Experimental evidence at protein level	Adenosine 5'-monophosphoramidase HINT1	1	0.999	46	46	46	2	0	6	0	1	1	3	5	4	4	4	5	0	0	11	2	0	6	0	1	1	3	5	4	4	4	5	0	0	11	2	0	6	0	1	1	3
sp|P49790|NU153_HUMAN	P49790	NU153_HUMAN	NUP153	1475	Homo sapiens	1:Experimental evidence at protein level	Nuclear pore complex protein Nup153	1	0.999	35	35	35	4	5	3	0	0	0	0	3	0	3	0	1	4	4	8	4	5	3	0	0	0	0	3	0	3	0	1	4	4	8	4	5	3	0	0	0	0
sp|P49792|RBP2_HUMAN	P49792	RBP2_HUMAN	RANBP2	3224	Homo sapiens	1:Experimental evidence at protein level	E3 SUMO-protein ligase RanBP2	1	0.999	296	244	296	45	58	75	5	6	3	0	0	1	2	2	5	26	27	41	36	47	62	5	6	2	0	0	1	2	2	3	21	22	35	45	58	75	5	6	3	0
sp|P49821|NDUV1_HUMAN	P49821	NDUV1_HUMAN	NDUFV1	464	Homo sapiens	1:Experimental evidence at protein level	NADH dehydrogenase [ubiquinone] flavoprotein 1, mitochondrial	1	0.999	22	22	22	2	0	1	1	0	1	0	3	0	2	2	4	0	0	6	2	0	1	1	0	1	0	3	0	2	2	4	0	0	6	2	0	1	1	0	1	0
sp|P49840|GSK3A_HUMAN	P49840	GSK3A_HUMAN	GSK3A	483	Homo sapiens	1:Experimental evidence at protein level	Glycogen synthase kinase-3 alpha	0.9017	0.999	2	2	2	0	0	0	0	0	0	0	0	0	0	0	0	0	0	2	0	0	0	0	0	0	0	0	0	0	0	0	0	0	2	0	0	0	0	0	0	0
sp|P49848|TAF6_HUMAN	P49848	TAF6_HUMAN	TAF6	677	Homo sapiens	1:Experimental evidence at protein level	Transcription initiation factor TFIID subunit 6	1	0.999	74	74	74	1	2	6	2	2	1	1	0	0	1	0	0	21	22	15	1	2	6	2	2	1	1	0	0	1	0	0	21	22	15	1	2	6	2	2	1	1
sp|P49902|5NTC_HUMAN	P49902	5NTC_HUMAN	NT5C2	561	Homo sapiens	1:Experimental evidence at protein level	Cytosolic purine 5'-nucleotidase	0.9017	0.999	3	3	3	0	0	0	0	0	0	0	0	0	0	0	0	0	0	3	0	0	0	0	0	0	0	0	0	0	0	0	0	0	3	0	0	0	0	0	0	0
sp|P49903|SPS1_HUMAN	P49903	SPS1_HUMAN	SEPHS1	392	Homo sapiens	1:Experimental evidence at protein level	Selenide, water dikinase 1	1	0.999	7	7	7	0	0	0	0	0	0	0	0	0	0	0	0	0	0	7	0	0	0	0	0	0	0	0	0	0	0	0	0	0	7	0	0	0	0	0	0	0
sp|P49915|GUAA_HUMAN	P49915	GUAA_HUMAN	GMPS	693	Homo sapiens	1:Experimental evidence at protein level	GMP synthase [glutamine-hydrolyzing]	1	0.999	47	47	47	3	1	1	1	0	0	4	3	2	0	2	4	2	4	20	3	1	1	1	0	0	4	3	2	0	2	4	2	4	20	3	1	1	1	0	0	4
sp|P49916|DNLI3_HUMAN	P49916	DNLI3_HUMAN	LIG3	1009	Homo sapiens	1:Experimental evidence at protein level	DNA ligase 3	1	0.999	623	623	623	43	34	46	35	50	40	35	24	37	37	38	38	61	55	50	43	34	46	35	50	40	35	24	37	37	38	38	61	55	50	43	34	46	35	50	40	35
sp|P49959|MRE11_HUMAN	P49959	MRE11_HUMAN	MRE11	708	Homo sapiens	1:Experimental evidence at protein level	Double-strand break repair protein MRE11	1	0.999	127	127	127	4	6	7	1	2	3	7	11	3	19	16	15	10	12	11	4	6	7	1	2	3	7	11	3	19	16	15	10	12	11	4	6	7	1	2	3	7
sp|P50148|GNAQ_HUMAN	P50148	GNAQ_HUMAN	GNAQ	359	Homo sapiens	1:Experimental evidence at protein level	Guanine nucleotide-binding protein G(q) subunit alpha	0.9803	0.999	1	1	2	0	0	0	0	0	0	0	0	0	0	0	0	0	0	1	0	0	0	0	0	0	0	0	0	0	0	0	0	0	1	0	0	0	0	0	0	0
sp|P50213|IDH3A_HUMAN	P50213	IDH3A_HUMAN	IDH3A	366	Homo sapiens	1:Experimental evidence at protein level	Isocitrate dehydrogenase [NAD] subunit alpha, mitochondrial	1	0.999	36	36	36	4	1	2	2	3	1	2	1	1	2	1	5	0	1	10	4	1	2	2	3	1	2	1	1	2	1	5	0	1	10	4	1	2	2	3	1	2
sp|P50225|ST1A1_HUMAN	P50225	ST1A1_HUMAN	SULT1A1	295	Homo sapiens	1:Experimental evidence at protein level	Sulfotransferase 1A1	1	0.999	5	3	5	0	0	0	0	0	0	0	0	0	0	0	1	0	0	4	0	0	0	0	0	0	0	0	0	0	0	1	0	0	2	0	0	0	0	0	0	0
sp|P50336|PPOX_HUMAN	P50336	PPOX_HUMAN	PPOX	477	Homo sapiens	1:Experimental evidence at protein level	Protoporphyrinogen oxidase	0.9017	0.999	1	1	1	0	0	0	0	0	0	0	0	0	0	0	0	0	0	1	0	0	0	0	0	0	0	0	0	0	0	0	0	0	1	0	0	0	0	0	0	0
sp|P50395|GDIB_HUMAN	P50395	GDIB_HUMAN	GDI2	445	Homo sapiens	1:Experimental evidence at protein level	Rab GDP dissociation inhibitor beta	1	0.999	110	53	110	3	4	2	0	2	2	11	9	11	10	8	17	1	1	29	2	3	2	0	2	2	3	1	1	5	1	8	1	1	21	3	4	2	0	2	2	11
sp|P50402|EMD_HUMAN	P50402	EMD_HUMAN	EMD	254	Homo sapiens	1:Experimental evidence at protein level	Emerin	1	0.999	129	129	129	5	9	6	13	15	11	3	5	2	9	6	10	11	15	9	5	9	6	13	15	11	3	5	2	9	6	10	11	15	9	5	9	6	13	15	11	3
sp|P50454|SERPH_HUMAN	P50454	SERPH_HUMAN	SERPINH1	418	Homo sapiens	1:Experimental evidence at protein level	Serpin H1	1	0.999	186	186	186	5	4	11	2	7	12	22	18	14	16	23	17	3	8	24	5	4	11	2	7	12	22	18	14	16	23	17	3	8	24	5	4	11	2	7	12	22
sp|P50502|F10A1_HUMAN	P50502	F10A1_HUMAN	ST13	369	Homo sapiens	1:Experimental evidence at protein level	Hsc70-interacting protein	1	0.999	142	0	142	14	12	9	1	4	1	7	10	3	7	10	14	18	17	15	0	0	0	0	0	0	0	0	0	0	0	0	0	0	0	14	12	9	1	4	1	7
sp|P50542|PEX5_HUMAN	P50542	PEX5_HUMAN	PEX5	639	Homo sapiens	1:Experimental evidence at protein level	Peroxisomal targeting signal 1 receptor	0.9819	0.9984	3	3	3	0	1	0	0	0	1	0	0	0	0	0	0	0	0	1	0	1	0	0	0	1	0	0	0	0	0	0	0	0	1	0	1	0	0	0	1	0
sp|P50570|DYN2_HUMAN	P50570	DYN2_HUMAN	DNM2	870	Homo sapiens	1:Experimental evidence at protein level	Dynamin-2	1	0.999	31	16	31	0	1	2	0	0	0	0	1	0	5	7	5	0	1	9	0	0	0	0	0	0	0	0	0	2	4	3	0	0	7	0	1	2	0	0	0	0
sp|P50579|MAP2_HUMAN	P50579	MAP2_HUMAN	METAP2	478	Homo sapiens	1:Experimental evidence at protein level	Methionine aminopeptidase 2	1	0.999	22	22	22	0	0	3	0	0	0	0	0	0	4	1	4	0	2	8	0	0	3	0	0	0	0	0	0	4	1	4	0	2	8	0	0	3	0	0	0	0
sp|P50583|AP4A_HUMAN	P50583	AP4A_HUMAN	NUDT2	147	Homo sapiens	1:Experimental evidence at protein level	Bis(5'-nucleosyl)-tetraphosphatase [asymmetrical]	0.9017	0.999	3	3	3	0	0	0	0	0	0	0	0	0	0	0	0	0	0	3	0	0	0	0	0	0	0	0	0	0	0	0	0	0	3	0	0	0	0	0	0	0
sp|P50747|BPL1_HUMAN	P50747	BPL1_HUMAN	HLCS	726	Homo sapiens	1:Experimental evidence at protein level	Biotin--protein ligase	1	0.999	809	809	809	61	51	56	65	53	53	44	37	47	49	66	49	57	56	65	61	51	56	65	53	53	44	37	47	49	66	49	57	56	65	61	51	56	65	53	53	44
sp|P50750|CDK9_HUMAN	P50750	CDK9_HUMAN	CDK9	372	Homo sapiens	1:Experimental evidence at protein level	Cyclin-dependent kinase 9	0.9017	0.999	15	15	15	0	2	1	1	0	2	1	1	0	1	1	1	1	2	1	0	2	1	1	0	2	1	1	0	1	1	1	1	2	1	0	2	1	1	0	2	1
sp|P50851|LRBA_HUMAN	P50851	LRBA_HUMAN	LRBA	2863	Homo sapiens	1:Experimental evidence at protein level	Lipopolysaccharide-responsive and beige-like anchor protein	1	0.999	5	4	5	0	0	0	0	0	0	0	0	0	0	0	1	0	1	3	0	0	0	0	0	0	0	0	0	0	0	1	0	1	2	0	0	0	0	0	0	0
sp|P50897|PPT1_HUMAN	P50897	PPT1_HUMAN	PPT1	306	Homo sapiens	1:Experimental evidence at protein level	Palmitoyl-protein thioesterase 1	1	0.999	14	14	14	2	0	3	0	2	0	0	0	0	1	1	0	0	1	4	2	0	3	0	2	0	0	0	0	1	1	0	0	1	4	2	0	3	0	2	0	0
sp|P50914|RL14_HUMAN	P50914	RL14_HUMAN	RPL14	215	Homo sapiens	1:Experimental evidence at protein level	Large ribosomal subunit protein eL14	1	0.999	104	104	104	3	8	5	8	5	6	10	9	8	9	6	10	5	5	7	3	8	5	8	5	6	10	9	8	9	6	10	5	5	7	3	8	5	8	5	6	10
sp|P50990|TCPQ_HUMAN	P50990	TCPQ_HUMAN	CCT8	548	Homo sapiens	1:Experimental evidence at protein level	T-complex protein 1 subunit theta	1	0.999	753	753	753	61	58	61	20	28	26	44	34	38	40	51	50	84	71	87	61	58	61	20	28	26	44	34	38	40	51	50	84	71	87	61	58	61	20	28	26	44
sp|P50991|TCPD_HUMAN	P50991	TCPD_HUMAN	CCT4	539	Homo sapiens	1:Experimental evidence at protein level	T-complex protein 1 subunit delta	1	0.999	518	496	518	40	36	38	14	18	14	26	26	24	33	43	36	53	55	62	40	36	38	14	18	14	26	26	24	29	42	33	49	50	57	40	36	38	14	18	14	26
sp|P50993|AT1A2_HUMAN	P50993	AT1A2_HUMAN	ATP1A2	1020	Homo sapiens	1:Experimental evidence at protein level	Sodium/potassium-transporting ATPase subunit alpha-2	0.9979	0.999	5	5	88	0	0	0	0	0	0	0	0	0	1	0	2	0	1	1	0	0	0	0	0	0	0	0	0	1	0	2	0	1	1	5	4	2	3	4	2	6
sp|P50995|ANX11_HUMAN	P50995	ANX11_HUMAN	ANXA11	505	Homo sapiens	1:Experimental evidence at protein level	Annexin A11	1	0.999	24	24	24	2	0	0	0	3	0	4	0	1	1	0	1	2	2	8	2	0	0	0	3	0	4	0	1	1	0	1	2	2	8	2	0	0	0	3	0	4
sp|P51003|PAPOA_HUMAN	P51003	PAPOA_HUMAN	PAPOLA	745	Homo sapiens	1:Experimental evidence at protein level	Poly(A) polymerase alpha	1	0.999	34	31	34	4	6	5	1	1	1	1	0	0	1	1	0	2	5	6	4	6	5	1	1	1	1	0	0	0	1	0	1	5	5	4	6	5	1	1	1	1
sp|P51114|FXR1_HUMAN	P51114	FXR1_HUMAN	FXR1	621	Homo sapiens	1:Experimental evidence at protein level	RNA-binding protein FXR1	1	0.999	19	19	19	1	2	0	0	0	0	1	0	1	1	1	2	2	5	3	1	2	0	0	0	0	1	0	1	1	1	2	2	5	3	1	2	0	0	0	0	1
sp|P51116|FXR2_HUMAN	P51116	FXR2_HUMAN	FXR2	673	Homo sapiens	1:Experimental evidence at protein level	RNA-binding protein FXR2	1	0.999	45	43	45	2	1	2	2	0	0	3	6	7	2	2	3	4	7	4	2	1	2	2	0	0	2	6	7	2	2	3	4	7	3	2	1	2	2	0	0	3
sp|P51148|RAB5C_HUMAN	P51148	RAB5C_HUMAN	RAB5C	216	Homo sapiens	1:Experimental evidence at protein level	Ras-related protein Rab-5C	1	0.999	78	52	78	2	4	0	2	3	0	6	10	4	11	8	6	0	8	14	2	4	0	2	2	0	2	7	2	9	4	4	0	6	8	2	4	0	2	3	0	6
sp|P51149|RAB7A_HUMAN	P51149	RAB7A_HUMAN	RAB7A	207	Homo sapiens	1:Experimental evidence at protein level	Ras-related protein Rab-7a	1	0.999	136	136	136	8	5	5	3	4	2	6	8	4	14	17	21	3	14	22	8	5	5	3	4	2	6	8	4	14	17	21	3	14	22	8	5	5	3	4	2	6
sp|P51398|RT29_HUMAN	P51398	RT29_HUMAN	DAP3	398	Homo sapiens	1:Experimental evidence at protein level	Small ribosomal subunit protein mS29	1	0.999	22	22	22	1	0	1	0	0	0	0	2	1	1	0	2	1	4	9	1	0	1	0	0	0	0	2	1	1	0	2	1	4	9	1	0	1	0	0	0	0
sp|P51452|DUS3_HUMAN	P51452	DUS3_HUMAN	DUSP3	185	Homo sapiens	1:Experimental evidence at protein level	Dual specificity protein phosphatase 3	1	0.999	30	30	30	5	5	3	0	0	0	0	0	0	1	0	0	5	6	5	5	5	3	0	0	0	0	0	0	1	0	0	5	6	5	5	5	3	0	0	0	0
sp|P51532|SMCA4_HUMAN	P51532	SMCA4_HUMAN	SMARCA4	1647	Homo sapiens	1:Experimental evidence at protein level	Transcription activator BRG1	1	0.999	159	78	159	0	1	2	20	16	13	3	3	2	10	12	9	26	19	23	0	0	1	8	8	7	2	1	2	5	5	3	12	11	13	0	1	2	20	16	13	3
sp|P51553|IDH3G_HUMAN	P51553	IDH3G_HUMAN	IDH3G	393	Homo sapiens	1:Experimental evidence at protein level	Isocitrate dehydrogenase [NAD] subunit gamma, mitochondrial	1	0.999	7	7	7	0	0	2	0	0	0	0	0	0	1	0	0	0	0	4	0	0	2	0	0	0	0	0	0	1	0	0	0	0	4	0	0	2	0	0	0	0
sp|P51570|GALK1_HUMAN	P51570	GALK1_HUMAN	GALK1	392	Homo sapiens	1:Experimental evidence at protein level	Galactokinase	0.9999	0.999	2	2	2	0	0	0	0	0	0	0	0	0	0	1	0	0	0	1	0	0	0	0	0	0	0	0	0	0	1	0	0	0	1	0	0	0	0	0	0	0
sp|P51571|SSRD_HUMAN	P51571	SSRD_HUMAN	SSR4	173	Homo sapiens	1:Experimental evidence at protein level	Translocon-associated protein subunit delta	1	0.999	34	34	34	2	1	1	1	2	1	1	6	1	3	2	4	2	2	5	2	1	1	1	2	1	1	6	1	3	2	4	2	2	5	2	1	1	1	2	1	1
sp|P51572|BAP31_HUMAN	P51572	BAP31_HUMAN	BCAP31	246	Homo sapiens	1:Experimental evidence at protein level	B-cell receptor-associated protein 31	1	0.999	17	17	17	3	1	0	0	0	0	0	0	0	0	1	3	1	1	7	3	1	0	0	0	0	0	0	0	0	1	3	1	1	7	3	1	0	0	0	0	0
sp|P51610|HCFC1_HUMAN	P51610	HCFC1_HUMAN	HCFC1	2035	Homo sapiens	1:Experimental evidence at protein level	Host cell factor 1	1	0.999	179	179	179	4	4	12	8	11	5	4	1	2	15	11	7	34	30	31	4	4	12	8	11	5	4	1	2	15	11	7	34	30	31	4	4	12	8	11	5	4
sp|P51617|IRAK1_HUMAN	P51617	IRAK1_HUMAN	IRAK1	712	Homo sapiens	1:Experimental evidence at protein level	Interleukin-1 receptor-associated kinase 1	1	0.999	3	3	3	0	2	0	0	1	0	0	0	0	0	0	0	0	0	0	0	2	0	0	1	0	0	0	0	0	0	0	0	0	0	0	2	0	0	1	0	0
sp|P51648|AL3A2_HUMAN	P51648	AL3A2_HUMAN	ALDH3A2	485	Homo sapiens	1:Experimental evidence at protein level	Aldehyde dehydrogenase family 3 member A2	1	0.999	43	29	43	6	0	2	6	7	2	0	0	0	0	0	9	1	5	5	6	0	2	3	3	1	0	0	0	0	0	6	1	3	4	6	0	2	6	7	2	0
sp|P51649|SSDH_HUMAN	P51649	SSDH_HUMAN	ALDH5A1	535	Homo sapiens	1:Experimental evidence at protein level	Succinate-semialdehyde dehydrogenase, mitochondrial	1	0.999	26	26	26	1	0	1	0	1	0	3	3	4	4	2	3	0	0	4	1	0	1	0	1	0	3	3	4	4	2	3	0	0	4	1	0	1	0	1	0	3
sp|P51659|DHB4_HUMAN	P51659	DHB4_HUMAN	HSD17B4	736	Homo sapiens	1:Experimental evidence at protein level	Peroxisomal multifunctional enzyme type 2	1	0.999	147	147	147	12	4	11	4	11	6	7	12	2	14	8	14	5	15	22	12	4	11	4	11	6	7	12	2	14	8	14	5	15	22	12	4	11	4	11	6	7
sp|P51665|PSMD7_HUMAN	P51665	PSMD7_HUMAN	PSMD7	324	Homo sapiens	1:Experimental evidence at protein level	26S proteasome non-ATPase regulatory subunit 7	1	0.999	123	123	123	3	4	10	2	4	1	7	16	7	13	12	10	4	12	18	3	4	10	2	4	1	7	16	7	13	12	10	4	12	18	3	4	10	2	4	1	7
sp|P51784|UBP11_HUMAN	P51784	UBP11_HUMAN	USP11	963	Homo sapiens	1:Experimental evidence at protein level	Ubiquitin carboxyl-terminal hydrolase 11	1	0.999	54	46	54	12	14	11	0	0	1	0	1	0	4	4	0	2	3	2	11	13	10	0	0	1	0	1	0	4	2	0	0	3	1	12	14	11	0	0	1	0
sp|P51812|KS6A3_HUMAN	P51812	KS6A3_HUMAN	RPS6KA3	740	Homo sapiens	1:Experimental evidence at protein level	Ribosomal protein S6 kinase alpha-3	0.9951	0.999	5	1	5	0	0	0	0	0	0	1	0	0	0	0	0	0	2	2	0	0	0	0	0	0	0	0	0	0	0	0	0	0	1	0	0	0	0	0	0	1
sp|P51858|HDGF_HUMAN	P51858	HDGF_HUMAN	HDGF	240	Homo sapiens	1:Experimental evidence at protein level	Hepatoma-derived growth factor	1	0.999	32	32	42	0	0	0	0	0	0	5	2	2	4	2	8	0	2	7	0	0	0	0	0	0	5	2	2	4	2	8	0	2	7	0	0	0	0	0	0	6
sp|P51956|NEK3_HUMAN	P51956	NEK3_HUMAN	NEK3	506	Homo sapiens	1:Experimental evidence at protein level	Serine/threonine-protein kinase Nek3	0.9014	0.999	2	2	2	0	0	0	0	0	0	0	0	0	0	0	0	1	1	0	0	0	0	0	0	0	0	0	0	0	0	0	1	1	0	0	0	0	0	0	0	0
sp|P51965|UB2E1_HUMAN	P51965	UB2E1_HUMAN	UBE2E1	193	Homo sapiens	1:Experimental evidence at protein level	Ubiquitin-conjugating enzyme E2 E1	0.9017	0.999	7	0	7	0	0	0	0	0	0	1	0	0	4	0	0	0	1	1	0	0	0	0	0	0	0	0	0	0	0	0	0	0	0	0	0	0	0	0	0	1
sp|P51970|NDUA8_HUMAN	P51970	NDUA8_HUMAN	NDUFA8	172	Homo sapiens	1:Experimental evidence at protein level	NADH dehydrogenase [ubiquinone] 1 alpha subcomplex subunit 8	1	0.999	49	49	49	2	5	1	2	2	5	2	5	0	4	2	5	3	3	8	2	5	1	2	2	5	2	5	0	4	2	5	3	3	8	2	5	1	2	2	5	2
sp|P51991|ROA3_HUMAN	P51991	ROA3_HUMAN	HNRNPA3	378	Homo sapiens	1:Experimental evidence at protein level	Heterogeneous nuclear ribonucleoprotein A3	1	0.999	393	393	393	22	30	11	16	22	25	29	33	21	32	40	39	22	25	26	22	30	11	16	22	25	29	33	21	32	40	39	22	25	26	22	30	11	16	22	25	29
sp|P52209|6PGD_HUMAN	P52209	6PGD_HUMAN	PGD	483	Homo sapiens	1:Experimental evidence at protein level	6-phosphogluconate dehydrogenase, decarboxylating	1	0.999	151	151	151	3	7	9	0	11	5	13	13	10	14	16	13	1	11	25	3	7	9	0	11	5	13	13	10	14	16	13	1	11	25	3	7	9	0	11	5	13
sp|P52272|HNRPM_HUMAN	P52272	HNRPM_HUMAN	HNRNPM	730	Homo sapiens	1:Experimental evidence at protein level	Heterogeneous nuclear ribonucleoprotein M	1	0.999	557	557	557	31	30	24	30	27	22	33	48	40	39	56	54	35	37	51	31	30	24	30	27	22	33	48	40	39	56	54	35	37	51	31	30	24	30	27	22	33
sp|P52292|IMA1_HUMAN	P52292	IMA1_HUMAN	KPNA2	529	Homo sapiens	1:Experimental evidence at protein level	Importin subunit alpha-1	1	0.999	129	108	129	4	7	5	5	6	3	8	15	7	13	15	16	8	4	13	3	4	4	3	4	2	7	14	6	12	13	14	7	3	12	4	7	5	5	6	3	8
sp|P52294|IMA5_HUMAN	P52294	IMA5_HUMAN	KPNA1	538	Homo sapiens	1:Experimental evidence at protein level	Importin subunit alpha-5	1	0.999	13	13	51	1	1	1	1	1	0	0	1	0	1	0	2	2	1	1	1	1	1	1	1	0	0	1	0	1	0	2	2	1	1	4	5	3	3	2	2	4
sp|P52298|NCBP2_HUMAN	P52298	NCBP2_HUMAN	NCBP2	156	Homo sapiens	1:Experimental evidence at protein level	Nuclear cap-binding protein subunit 2	0.9017	0.999	13	13	13	0	1	0	0	1	1	1	1	1	1	1	1	2	1	1	0	1	0	0	1	1	1	1	1	1	1	1	2	1	1	0	1	0	0	1	1	1
sp|P52434|RPAB3_HUMAN	P52434	RPAB3_HUMAN	POLR2H	150	Homo sapiens	1:Experimental evidence at protein level	DNA-directed RNA polymerases I, II, and III subunit RPABC3	1	0.999	50	50	50	4	3	4	2	3	4	2	3	3	3	3	3	4	4	5	4	3	4	2	3	4	2	3	3	3	3	3	4	4	5	4	3	4	2	3	4	2
sp|P52435|RPB11_HUMAN	P52435	RPB11_HUMAN	POLR2J	117	Homo sapiens	1:Experimental evidence at protein level	DNA-directed RNA polymerase II subunit RPB11-a	0.9017	0.999	6	0	6	0	0	0	0	0	1	0	0	0	0	1	0	1	1	2	0	0	0	0	0	0	0	0	0	0	0	0	0	0	0	0	0	0	0	0	1	0
sp|P52565|GDIR1_HUMAN	P52565	GDIR1_HUMAN	ARHGDIA	204	Homo sapiens	1:Experimental evidence at protein level	Rho GDP-dissociation inhibitor 1	1	0.999	45	45	45	2	0	2	0	1	1	5	3	2	4	6	9	0	2	8	2	0	2	0	1	1	5	3	2	4	6	9	0	2	8	2	0	2	0	1	1	5
sp|P52594|AGFG1_HUMAN	P52594	AGFG1_HUMAN	AGFG1	562	Homo sapiens	1:Experimental evidence at protein level	Arf-GAP domain and FG repeat-containing protein 1	0.9964	0.999	4	4	4	1	0	0	0	0	0	0	0	0	0	0	0	0	0	3	1	0	0	0	0	0	0	0	0	0	0	0	0	0	3	1	0	0	0	0	0	0
sp|P52597|HNRPF_HUMAN	P52597	HNRPF_HUMAN	HNRNPF	415	Homo sapiens	1:Experimental evidence at protein level	Heterogeneous nuclear ribonucleoprotein F	1	0.999	120	120	190	12	5	8	9	6	7	8	7	4	8	14	9	6	7	10	12	5	8	9	6	7	8	7	4	8	14	9	6	7	10	16	8	11	13	10	11	14
sp|P52701|MSH6_HUMAN	P52701	MSH6_HUMAN	MSH6	1360	Homo sapiens	1:Experimental evidence at protein level	DNA mismatch repair protein Msh6	1	0.999	14	14	14	0	0	0	0	0	0	1	0	0	1	2	1	0	1	8	0	0	0	0	0	0	1	0	0	1	2	1	0	1	8	0	0	0	0	0	0	1
sp|P52732|KIF11_HUMAN	P52732	KIF11_HUMAN	KIF11	1056	Homo sapiens	1:Experimental evidence at protein level	Kinesin-like protein KIF11	0.9994	0.999	2	2	2	0	0	1	0	0	0	0	0	0	0	0	0	0	0	1	0	0	1	0	0	0	0	0	0	0	0	0	0	0	1	0	0	1	0	0	0	0
sp|P52747|ZN143_HUMAN	P52747	ZN143_HUMAN	ZNF143	638	Homo sapiens	1:Experimental evidence at protein level	Zinc finger protein 143	1	0.999	3	3	3	0	0	0	0	0	0	0	0	0	0	0	0	0	3	0	0	0	0	0	0	0	0	0	0	0	0	0	0	3	0	0	0	0	0	0	0	0
sp|P52788|SPSY_HUMAN	P52788	SPSY_HUMAN	SMS	366	Homo sapiens	1:Experimental evidence at protein level	Spermine synthase	0.9999	0.999	3	3	3	0	0	0	0	0	0	0	0	1	0	0	1	0	0	1	0	0	0	0	0	0	0	0	1	0	0	1	0	0	1	0	0	0	0	0	0	0
sp|P52789|HXK2_HUMAN	P52789	HXK2_HUMAN	HK2	917	Homo sapiens	1:Experimental evidence at protein level	Hexokinase-2	0.9947	0.999	3	3	3	0	1	0	0	0	0	0	0	0	0	0	0	1	0	1	0	1	0	0	0	0	0	0	0	0	0	0	1	0	1	0	1	0	0	0	0	0
sp|P52815|RM12_HUMAN	P52815	RM12_HUMAN	MRPL12	198	Homo sapiens	1:Experimental evidence at protein level	Large ribosomal subunit protein bL12m	1	0.999	141	141	141	12	11	9	12	9	9	9	10	9	6	8	8	9	7	13	12	11	9	12	9	9	9	10	9	6	8	8	9	7	13	12	11	9	12	9	9	9
sp|P52888|THOP1_HUMAN	P52888	THOP1_HUMAN	THOP1	689	Homo sapiens	1:Experimental evidence at protein level	Thimet oligopeptidase	1	0.999	5	5	5	0	0	0	0	0	0	0	0	0	1	0	1	0	0	3	0	0	0	0	0	0	0	0	0	1	0	1	0	0	3	0	0	0	0	0	0	0
sp|P52907|CAZA1_HUMAN	P52907	CAZA1_HUMAN	CAPZA1	286	Homo sapiens	1:Experimental evidence at protein level	F-actin-capping protein subunit alpha-1	1	0.999	235	220	235	14	22	12	14	12	18	15	16	18	15	21	14	12	13	19	13	21	11	13	11	17	14	15	17	14	20	13	11	12	18	14	22	12	14	12	18	15
sp|P52926|HMGA2_HUMAN	P52926	HMGA2_HUMAN	HMGA2	109	Homo sapiens	1:Experimental evidence at protein level	High mobility group protein HMGI-C	1	0.999	13	13	13	0	0	0	0	0	0	1	0	0	3	7	2	0	0	0	0	0	0	0	0	0	1	0	0	3	7	2	0	0	0	0	0	0	0	0	0	1
sp|P52948|NUP98_HUMAN	P52948	NUP98_HUMAN	NUP98	1817	Homo sapiens	1:Experimental evidence at protein level	Nuclear pore complex protein Nup98-Nup96	1	0.999	12	12	12	1	0	0	0	0	0	0	0	0	0	2	0	2	2	5	1	0	0	0	0	0	0	0	0	0	2	0	2	2	5	1	0	0	0	0	0	0
sp|P53004|BIEA_HUMAN	P53004	BIEA_HUMAN	BLVRA	296	Homo sapiens	1:Experimental evidence at protein level	Biliverdin reductase A	0.9998	0.999	2	2	2	0	0	0	0	0	0	0	0	0	0	0	1	0	0	1	0	0	0	0	0	0	0	0	0	0	0	1	0	0	1	0	0	0	0	0	0	0
sp|P53007|TXTP_HUMAN	P53007	TXTP_HUMAN	SLC25A1	311	Homo sapiens	1:Experimental evidence at protein level	Tricarboxylate transport protein, mitochondrial	1	0.999	57	57	57	1	4	2	2	6	2	5	4	8	10	3	2	1	5	2	1	4	2	2	6	2	5	4	8	10	3	2	1	5	2	1	4	2	2	6	2	5
sp|P53041|PPP5_HUMAN	P53041	PPP5_HUMAN	PPP5C	499	Homo sapiens	1:Experimental evidence at protein level	Serine/threonine-protein phosphatase 5	1	0.999	22	22	22	0	1	0	0	0	0	2	3	0	3	2	6	0	0	5	0	1	0	0	0	0	2	3	0	3	2	6	0	0	5	0	1	0	0	0	0	2
sp|P53350|PLK1_HUMAN	P53350	PLK1_HUMAN	PLK1	603	Homo sapiens	1:Experimental evidence at protein level	Serine/threonine-protein kinase PLK1	0.9017	0.999	8	8	8	0	0	1	0	0	0	1	2	0	0	1	2	0	0	1	0	0	1	0	0	0	1	2	0	0	1	2	0	0	1	0	0	1	0	0	0	1
sp|P53367|ARFP1_HUMAN	P53367	ARFP1_HUMAN	ARFIP1	373	Homo sapiens	1:Experimental evidence at protein level	Arfaptin-1	1	0.999	2	2	2	0	0	0	0	0	0	0	0	0	0	0	0	0	0	2	0	0	0	0	0	0	0	0	0	0	0	0	0	0	2	0	0	0	0	0	0	0
sp|P53396|ACLY_HUMAN	P53396	ACLY_HUMAN	ACLY	1101	Homo sapiens	1:Experimental evidence at protein level	ATP-citrate synthase	1	0.999	255	255	255	9	11	9	0	15	6	20	25	16	18	18	24	7	11	66	9	11	9	0	15	6	20	25	16	18	18	24	7	11	66	9	11	9	0	15	6	20
sp|P53597|SUCA_HUMAN	P53597	SUCA_HUMAN	SUCLG1	346	Homo sapiens	1:Experimental evidence at protein level	Succinate--CoA ligase [ADP/GDP-forming] subunit alpha, mitochondrial	1	0.999	19	19	19	2	1	2	0	0	1	0	1	1	2	1	6	0	0	2	2	1	2	0	0	1	0	1	1	2	1	6	0	0	2	2	1	2	0	0	1	0
sp|P53611|PGTB2_HUMAN	P53611	PGTB2_HUMAN	RABGGTB	331	Homo sapiens	1:Experimental evidence at protein level	Geranylgeranyl transferase type-2 subunit beta	0.9017	0.999	1	1	1	0	0	0	0	0	0	0	0	0	0	0	0	0	0	1	0	0	0	0	0	0	0	0	0	0	0	0	0	0	1	0	0	0	0	0	0	0
sp|P53618|COPB_HUMAN	P53618	COPB_HUMAN	COPB1	953	Homo sapiens	1:Experimental evidence at protein level	Coatomer subunit beta	1	0.999	83	83	83	6	10	9	0	0	0	0	1	0	4	6	3	6	14	24	6	10	9	0	0	0	0	1	0	4	6	3	6	14	24	6	10	9	0	0	0	0
sp|P53621|COPA_HUMAN	P53621	COPA_HUMAN	COPA	1224	Homo sapiens	1:Experimental evidence at protein level	Coatomer subunit alpha	1	0.999	133	133	133	7	12	12	4	5	4	0	5	0	10	10	7	10	19	28	7	12	12	4	5	4	0	5	0	10	10	7	10	19	28	7	12	12	4	5	4	0
sp|P53634|CATC_HUMAN	P53634	CATC_HUMAN	CTSC	463	Homo sapiens	1:Experimental evidence at protein level	Dipeptidyl peptidase 1	0.9017	0.999	7	7	7	0	0	0	0	0	0	2	1	0	1	0	1	0	1	1	0	0	0	0	0	0	2	1	0	1	0	1	0	1	1	0	0	0	0	0	0	2
sp|P53680|AP2S1_HUMAN	P53680	AP2S1_HUMAN	AP2S1	142	Homo sapiens	1:Experimental evidence at protein level	AP-2 complex subunit sigma	1	0.999	8	8	8	0	3	0	0	0	0	0	0	1	0	0	0	0	2	2	0	3	0	0	0	0	0	0	1	0	0	0	0	2	2	0	3	0	0	0	0	0
sp|P53985|MOT1_HUMAN	P53985	MOT1_HUMAN	SLC16A1	500	Homo sapiens	1:Experimental evidence at protein level	Monocarboxylate transporter 1	1	0.999	32	32	32	3	5	1	1	2	0	1	3	0	3	2	2	1	3	5	3	5	1	1	2	0	1	3	0	3	2	2	1	3	5	3	5	1	1	2	0	1
sp|P53992|SC24C_HUMAN	P53992	SC24C_HUMAN	SEC24C	1094	Homo sapiens	1:Experimental evidence at protein level	Protein transport protein Sec24C	1	0.999	19	19	19	0	0	0	1	1	0	0	2	0	0	1	2	2	0	10	0	0	0	1	1	0	0	2	0	0	1	2	2	0	10	0	0	0	1	1	0	0
sp|P53999|TCP4_HUMAN	P53999	TCP4_HUMAN	SUB1	127	Homo sapiens	1:Experimental evidence at protein level	Activated RNA polymerase II transcriptional coactivator p15	1	0.999	29	29	29	1	1	2	1	1	1	2	3	3	2	3	4	1	1	3	1	1	2	1	1	1	2	3	3	2	3	4	1	1	3	1	1	2	1	1	1	2
sp|P54105|ICLN_HUMAN	P54105	ICLN_HUMAN	CLNS1A	237	Homo sapiens	1:Experimental evidence at protein level	Methylosome subunit pICln	0.9017	0.999	18	18	18	1	0	0	1	2	3	1	1	0	3	1	2	1	1	1	1	0	0	1	2	3	1	1	0	3	1	2	1	1	1	1	0	0	1	2	3	1
sp|P54132|BLM_HUMAN	P54132	BLM_HUMAN	BLM	1417	Homo sapiens	1:Experimental evidence at protein level	RecQ-like DNA helicase BLM	1	0.999	28	27	28	2	0	3	1	2	2	2	7	1	2	2	0	1	2	1	2	0	3	1	2	2	2	7	1	2	1	0	1	2	1	2	0	3	1	2	2	2
sp|P54136|SYRC_HUMAN	P54136	SYRC_HUMAN	RARS1	660	Homo sapiens	1:Experimental evidence at protein level	Arginine--tRNA ligase, cytoplasmic	1	0.999	233	233	233	11	13	15	5	8	10	10	18	11	19	16	14	16	26	41	11	13	15	5	8	10	10	18	11	19	16	14	16	26	41	11	13	15	5	8	10	10
sp|P54277|PMS1_HUMAN	P54277	PMS1_HUMAN	PMS1	932	Homo sapiens	1:Experimental evidence at protein level	PMS1 protein homolog 1	0.9865	0.999	2	2	2	0	0	0	0	0	1	0	0	0	0	0	0	1	0	0	0	0	0	0	0	1	0	0	0	0	0	0	1	0	0	0	0	0	0	0	1	0
sp|P54289|CA2D1_HUMAN	P54289	CA2D1_HUMAN	CACNA2D1	1103	Homo sapiens	1:Experimental evidence at protein level	Voltage-dependent calcium channel subunit alpha-2/delta-1	0.901	0.999	2	2	2	0	0	0	0	0	0	0	0	0	1	0	1	0	0	0	0	0	0	0	0	0	0	0	0	1	0	1	0	0	0	0	0	0	0	0	0	0
sp|P54577|SYYC_HUMAN	P54577	SYYC_HUMAN	YARS1	528	Homo sapiens	1:Experimental evidence at protein level	Tyrosine--tRNA ligase, cytoplasmic	1	0.999	39	39	39	0	0	0	0	1	0	1	1	1	5	2	7	0	4	17	0	0	0	0	1	0	1	1	1	5	2	7	0	4	17	0	0	0	0	1	0	1
sp|P54578|UBP14_HUMAN	P54578	UBP14_HUMAN	USP14	494	Homo sapiens	1:Experimental evidence at protein level	Ubiquitin carboxyl-terminal hydrolase 14	1	0.999	20	20	20	0	0	1	0	0	0	1	2	2	0	2	1	0	0	11	0	0	1	0	0	0	1	2	2	0	2	1	0	0	11	0	0	1	0	0	0	1
sp|P54619|AAKG1_HUMAN	P54619	AAKG1_HUMAN	PRKAG1	331	Homo sapiens	1:Experimental evidence at protein level	5'-AMP-activated protein kinase subunit gamma-1	1	0.999	3	2	3	0	1	0	0	0	0	0	0	0	0	0	0	0	0	2	0	0	0	0	0	0	0	0	0	0	0	0	0	0	2	0	1	0	0	0	0	0
sp|P54652|HSP72_HUMAN	P54652	HSP72_HUMAN	HSPA2	639	Homo sapiens	1:Experimental evidence at protein level	Heat shock-related 70 kDa protein 2	1	0.999	104	104	932	12	9	14	9	7	11	3	3	2	6	4	5	4	8	7	12	9	14	9	7	11	3	3	2	6	4	5	4	8	7	72	70	76	81	67	75	45
sp|P54709|AT1B3_HUMAN	P54709	AT1B3_HUMAN	ATP1B3	279	Homo sapiens	1:Experimental evidence at protein level	Sodium/potassium-transporting ATPase subunit beta-3	1	0.999	26	26	26	0	0	0	0	0	0	3	3	0	6	3	6	0	2	3	0	0	0	0	0	0	3	3	0	6	3	6	0	2	3	0	0	0	0	0	0	3
sp|P54725|RD23A_HUMAN	P54725	RD23A_HUMAN	RAD23A	363	Homo sapiens	1:Experimental evidence at protein level	UV excision repair protein RAD23 homolog A	0.9804	0.999	2	2	3	0	0	0	0	0	0	0	0	0	0	0	0	0	0	2	0	0	0	0	0	0	0	0	0	0	0	0	0	0	2	0	0	0	0	0	0	0
sp|P54727|RD23B_HUMAN	P54727	RD23B_HUMAN	RAD23B	409	Homo sapiens	1:Experimental evidence at protein level	UV excision repair protein RAD23 homolog B	1	0.999	9	8	9	3	0	0	0	0	0	0	0	0	0	0	0	0	0	6	3	0	0	0	0	0	0	0	0	0	0	0	0	0	5	3	0	0	0	0	0	0
sp|P54756|EPHA5_HUMAN	P54756	EPHA5_HUMAN	EPHA5	1037	Homo sapiens	1:Experimental evidence at protein level	Ephrin type-A receptor 5	0.9956	0.9989	1	0	2	0	0	0	0	0	0	0	0	0	0	0	0	0	0	1	0	0	0	0	0	0	0	0	0	0	0	0	0	0	0	0	0	0	0	0	0	0
sp|P54764|EPHA4_HUMAN	P54764	EPHA4_HUMAN	EPHA4	986	Homo sapiens	1:Experimental evidence at protein level	Ephrin type-A receptor 4	0.9973	0.999	6	1	6	0	0	0	0	0	0	0	0	0	0	1	2	0	0	3	0	0	0	0	0	0	0	0	0	0	0	0	0	0	1	0	0	0	0	0	0	0
sp|P54819|KAD2_HUMAN	P54819	KAD2_HUMAN	AK2	239	Homo sapiens	1:Experimental evidence at protein level	Adenylate kinase 2, mitochondrial	1	0.999	221	221	221	13	10	12	12	14	17	14	21	11	18	19	21	7	8	24	13	10	12	12	14	17	14	21	11	18	19	21	7	8	24	13	10	12	12	14	17	14
sp|P54886|P5CS_HUMAN	P54886	P5CS_HUMAN	ALDH18A1	795	Homo sapiens	1:Experimental evidence at protein level	Delta-1-pyrroline-5-carboxylate synthase	1	0.999	142	142	142	8	7	2	4	4	4	10	12	9	7	10	14	3	13	35	8	7	2	4	4	4	10	12	9	7	10	14	3	13	35	8	7	2	4	4	4	10
sp|P54920|SNAA_HUMAN	P54920	SNAA_HUMAN	NAPA	295	Homo sapiens	1:Experimental evidence at protein level	Alpha-soluble NSF attachment protein	1	0.999	24	19	24	1	1	1	0	0	0	0	3	0	2	5	2	1	2	6	1	1	1	0	0	0	0	3	0	2	4	1	1	1	4	1	1	1	0	0	0	0
sp|P55000|SLUR1_HUMAN	P55000	SLUR1_HUMAN	SLURP1	103	Homo sapiens	1:Experimental evidence at protein level	Secreted Ly-6/uPAR-related protein 1	0.9017	0.999	10	10	10	1	0	0	0	0	3	2	0	0	0	0	2	0	1	1	1	0	0	0	0	3	2	0	0	0	0	2	0	1	1	1	0	0	0	0	3	2
sp|P55010|IF5_HUMAN	P55010	IF5_HUMAN	EIF5	431	Homo sapiens	1:Experimental evidence at protein level	Eukaryotic translation initiation factor 5	1	0.999	24	24	24	1	0	1	0	1	0	2	2	0	3	1	3	0	2	8	1	0	1	0	1	0	2	2	0	3	1	3	0	2	8	1	0	1	0	1	0	2
sp|P55011|S12A2_HUMAN	P55011	S12A2_HUMAN	SLC12A2	1212	Homo sapiens	1:Experimental evidence at protein level	Solute carrier family 12 member 2	1	0.999	13	13	13	0	0	0	0	0	0	0	0	0	2	2	1	0	2	6	0	0	0	0	0	0	0	0	0	2	2	1	0	2	6	0	0	0	0	0	0	0
sp|P55036|PSMD4_HUMAN	P55036	PSMD4_HUMAN	PSMD4	377	Homo sapiens	1:Experimental evidence at protein level	26S proteasome non-ATPase regulatory subunit 4	1	0.999	100	57	100	10	8	5	4	4	3	5	5	6	8	10	8	7	5	12	6	5	2	2	2	1	1	4	1	5	7	6	3	3	9	10	8	5	4	4	3	5
sp|P55039|DRG2_HUMAN	P55039	DRG2_HUMAN	DRG2	364	Homo sapiens	1:Experimental evidence at protein level	Developmentally-regulated GTP-binding protein 2	0.8994	0.999	1	1	1	0	0	0	0	0	0	0	0	0	0	0	0	0	0	1	0	0	0	0	0	0	0	0	0	0	0	0	0	0	1	0	0	0	0	0	0	0
sp|P55055|NR1H2_HUMAN	P55055	NR1H2_HUMAN	NR1H2	460	Homo sapiens	1:Experimental evidence at protein level	Oxysterols receptor LXR-beta	1	0.999	45	38	45	2	6	9	3	2	1	2	2	1	2	2	2	4	4	3	2	4	7	3	2	1	2	2	1	2	2	2	4	2	2	2	6	9	3	2	1	2
sp|P55060|XPO2_HUMAN	P55060	XPO2_HUMAN	CSE1L	971	Homo sapiens	1:Experimental evidence at protein level	Exportin-2	1	0.999	140	140	140	7	9	6	1	3	3	3	8	3	15	14	12	5	18	33	7	9	6	1	3	3	3	8	3	15	14	12	5	18	33	7	9	6	1	3	3	3
sp|P55072|TERA_HUMAN	P55072	TERA_HUMAN	VCP	806	Homo sapiens	1:Experimental evidence at protein level	Transitional endoplasmic reticulum ATPase	1	0.999	505	493	505	26	27	35	9	28	34	41	34	32	44	38	45	17	23	72	25	27	34	9	28	32	40	33	31	43	37	44	17	23	70	26	27	35	9	28	34	41
sp|P55084|ECHB_HUMAN	P55084	ECHB_HUMAN	HADHB	474	Homo sapiens	1:Experimental evidence at protein level	Trifunctional enzyme subunit beta, mitochondrial	1	0.999	129	129	129	2	6	9	6	5	5	12	9	10	8	17	10	6	10	14	2	6	9	6	5	5	12	9	10	8	17	10	6	10	14	2	6	9	6	5	5	12
sp|P55145|MANF_HUMAN	P55145	MANF_HUMAN	MANF	182	Homo sapiens	1:Experimental evidence at protein level	Mesencephalic astrocyte-derived neurotrophic factor	1	0.999	6	6	6	0	0	0	0	0	0	0	0	0	0	0	5	0	0	1	0	0	0	0	0	0	0	0	0	0	0	5	0	0	1	0	0	0	0	0	0	0
sp|P55196|AFAD_HUMAN	P55196	AFAD_HUMAN	AFDN	1824	Homo sapiens	1:Experimental evidence at protein level	Afadin	1	0.999	94	94	94	15	23	22	0	0	0	0	0	0	2	1	1	10	8	12	15	23	22	0	0	0	0	0	0	2	1	1	10	8	12	15	23	22	0	0	0	0
sp|P55198|AF17_HUMAN	P55198	AF17_HUMAN	MLLT6	1093	Homo sapiens	1:Experimental evidence at protein level	Protein AF-17	0.8394	0.9982	1	1	1	0	0	0	0	0	0	0	0	0	0	0	0	0	1	0	0	0	0	0	0	0	0	0	0	0	0	0	0	1	0	0	0	0	0	0	0	0
sp|P55209|NP1L1_HUMAN	P55209	NP1L1_HUMAN	NAP1L1	391	Homo sapiens	1:Experimental evidence at protein level	Nucleosome assembly protein 1-like 1	1	0.999	190	169	190	7	8	10	9	10	14	18	16	11	9	16	19	7	12	24	6	7	9	8	9	12	16	15	9	8	15	17	6	10	22	7	8	10	9	10	14	18
sp|P55263|ADK_HUMAN	P55263	ADK_HUMAN	ADK	362	Homo sapiens	1:Experimental evidence at protein level	Adenosine kinase	0.9998	0.999	3	3	3	0	0	0	0	0	0	0	0	1	1	0	0	0	0	1	0	0	0	0	0	0	0	0	1	1	0	0	0	0	1	0	0	0	0	0	0	0
sp|P55265|DSRAD_HUMAN	P55265	DSRAD_HUMAN	ADAR	1226	Homo sapiens	1:Experimental evidence at protein level	Double-stranded RNA-specific adenosine deaminase	1	0.999	76	76	76	3	4	2	7	8	9	4	1	1	7	7	7	3	6	7	3	4	2	7	8	9	4	1	1	7	7	7	3	6	7	3	4	2	7	8	9	4
sp|P55327|TPD52_HUMAN	P55327	TPD52_HUMAN	TPD52	224	Homo sapiens	1:Experimental evidence at protein level	Tumor protein D52	1	0.999	12	12	12	0	1	0	0	0	0	0	0	0	0	2	0	1	2	6	0	1	0	0	0	0	0	0	0	0	2	0	1	2	6	0	1	0	0	0	0	0
sp|P55735|SEC13_HUMAN	P55735	SEC13_HUMAN	SEC13	322	Homo sapiens	1:Experimental evidence at protein level	Protein SEC13 homolog	1	0.999	151	151	151	12	10	9	7	10	10	11	13	10	8	9	10	9	14	9	12	10	9	7	10	10	11	13	10	8	9	10	9	14	9	12	10	9	7	10	10	11
sp|P55769|NH2L1_HUMAN	P55769	NH2L1_HUMAN	SNU13	128	Homo sapiens	1:Experimental evidence at protein level	NHP2-like protein 1	1	0.999	77	77	77	2	3	3	7	5	4	3	7	9	6	7	8	4	3	6	2	3	3	7	5	4	3	7	9	6	7	8	4	3	6	2	3	3	7	5	4	3
sp|P55786|PSA_HUMAN	P55786	PSA_HUMAN	NPEPPS	919	Homo sapiens	1:Experimental evidence at protein level	Puromycin-sensitive aminopeptidase	1	0.999	103	77	103	3	1	0	0	2	1	8	12	5	4	11	13	2	14	27	3	1	0	0	2	1	6	6	5	4	10	10	1	10	18	3	1	0	0	2	1	8
sp|P55795|HNRH2_HUMAN	P55795	HNRH2_HUMAN	HNRNPH2	449	Homo sapiens	1:Experimental evidence at protein level	Heterogeneous nuclear ribonucleoprotein H2	1	0.999	3	3	102	0	0	0	0	0	0	0	0	0	0	0	2	0	0	1	0	0	0	0	0	0	0	0	0	0	0	2	0	0	1	7	5	5	4	5	7	6
sp|P55809|SCOT1_HUMAN	P55809	SCOT1_HUMAN	OXCT1	520	Homo sapiens	1:Experimental evidence at protein level	Succinyl-CoA:3-ketoacid coenzyme A transferase 1, mitochondrial	1	0.999	77	70	77	7	1	8	1	5	3	8	7	4	5	3	14	0	4	7	6	1	6	1	5	3	8	6	4	5	3	12	0	4	6	7	1	8	1	5	3	8
sp|P55884|EIF3B_HUMAN	P55884	EIF3B_HUMAN	EIF3B	814	Homo sapiens	1:Experimental evidence at protein level	Eukaryotic translation initiation factor 3 subunit B	1	0.999	634	634	634	33	41	47	55	36	44	42	42	42	40	44	40	41	42	45	33	41	47	55	36	44	42	42	42	40	44	40	41	42	45	33	41	47	55	36	44	42
sp|P55957|BID_HUMAN	P55957	BID_HUMAN	BID	195	Homo sapiens	1:Experimental evidence at protein level	BH3-interacting domain death agonist	1	0.999	3	3	3	0	0	0	0	0	0	0	0	0	0	0	0	0	0	3	0	0	0	0	0	0	0	0	0	0	0	0	0	0	3	0	0	0	0	0	0	0
sp|P56134|ATPK_HUMAN	P56134	ATPK_HUMAN	ATP5MF	94	Homo sapiens	1:Experimental evidence at protein level	ATP synthase subunit f, mitochondrial	1	0.999	38	38	38	1	1	0	2	2	0	0	8	0	4	5	4	1	5	5	1	1	0	2	2	0	0	8	0	4	5	4	1	5	5	1	1	0	2	2	0	0
sp|P56192|SYMC_HUMAN	P56192	SYMC_HUMAN	MARS1	900	Homo sapiens	1:Experimental evidence at protein level	Methionine--tRNA ligase, cytoplasmic	1	0.999	161	161	161	8	8	10	3	6	7	11	15	5	7	4	6	10	24	37	8	8	10	3	6	7	11	15	5	7	4	6	10	24	37	8	8	10	3	6	7	11
sp|P56381|ATP5E_HUMAN	P56381	ATP5E_HUMAN	ATP5F1E	51	Homo sapiens	1:Experimental evidence at protein level	ATP synthase subunit epsilon, mitochondrial	0.8877	0.9988	16	0	16	1	3	1	1	1	1	1	1	0	1	0	0	2	2	1	0	0	0	0	0	0	0	0	0	0	0	0	0	0	0	1	3	1	1	1	1	1
sp|P56385|ATP5I_HUMAN	P56385	ATP5I_HUMAN	ATP5ME	69	Homo sapiens	1:Experimental evidence at protein level	ATP synthase subunit e, mitochondrial	0.9999	0.999	20	20	20	2	0	0	0	0	0	0	2	0	5	2	3	1	1	4	2	0	0	0	0	0	0	2	0	5	2	3	1	1	4	2	0	0	0	0	0	0
sp|P56537|IF6_HUMAN	P56537	IF6_HUMAN	EIF6	245	Homo sapiens	1:Experimental evidence at protein level	Eukaryotic translation initiation factor 6	0.9895	0.999	20	20	20	1	1	0	1	2	1	1	2	2	2	1	1	2	1	2	1	1	0	1	2	1	1	2	2	2	1	1	2	1	2	1	1	0	1	2	1	1
sp|P56545|CTBP2_HUMAN	P56545	CTBP2_HUMAN	CTBP2	445	Homo sapiens	1:Experimental evidence at protein level	C-terminal-binding protein 2	1	0.999	27	12	27	0	0	0	2	1	3	0	0	0	4	4	2	3	3	5	0	0	0	0	0	0	0	0	0	3	3	0	1	2	3	0	0	0	2	1	3	0
sp|P57088|TMM33_HUMAN	P57088	TMM33_HUMAN	TMEM33	247	Homo sapiens	1:Experimental evidence at protein level	Transmembrane protein 33	1	0.999	36	36	36	2	3	1	1	1	2	1	3	3	2	5	2	1	5	4	2	3	1	1	1	2	1	3	3	2	5	2	1	5	4	2	3	1	1	1	2	1
sp|P57678|GEMI4_HUMAN	P57678	GEMI4_HUMAN	GEMIN4	1058	Homo sapiens	1:Experimental evidence at protein level	Gem-associated protein 4	1	0.999	18	18	18	1	2	3	0	0	0	0	1	0	1	3	1	3	2	1	1	2	3	0	0	0	0	1	0	1	3	1	3	2	1	1	2	3	0	0	0	0
sp|P57737|CORO7_HUMAN	P57737	CORO7_HUMAN	CORO7	925	Homo sapiens	1:Experimental evidence at protein level	Coronin-7	0.9017	0.999	1	1	1	0	0	0	0	0	0	0	0	0	0	0	0	0	0	1	0	0	0	0	0	0	0	0	0	0	0	0	0	0	1	0	0	0	0	0	0	0
sp|P57740|NU107_HUMAN	P57740	NU107_HUMAN	NUP107	925	Homo sapiens	1:Experimental evidence at protein level	Nuclear pore complex protein Nup107	1	0.999	7	7	7	0	1	1	0	0	0	0	0	0	0	1	1	2	0	1	0	1	1	0	0	0	0	0	0	0	1	1	2	0	1	0	1	1	0	0	0	0
sp|P58107|EPIPL_HUMAN	P58107	EPIPL_HUMAN	EPPK1	5088	Homo sapiens	1:Experimental evidence at protein level	Epiplakin	1	0.999	83	72	83	12	13	11	0	0	0	3	0	2	2	2	2	6	8	22	11	12	10	0	0	0	2	0	2	1	1	2	4	7	20	12	13	11	0	0	0	3
sp|P58546|MTPN_HUMAN	P58546	MTPN_HUMAN	MTPN	118	Homo sapiens	1:Experimental evidence at protein level	Myotrophin	1	0.999	47	47	47	1	1	3	0	1	1	5	6	4	3	7	4	0	0	11	1	1	3	0	1	1	5	6	4	3	7	4	0	0	11	1	1	3	0	1	1	5
sp|P59045|NAL11_HUMAN	P59045	NAL11_HUMAN	NLRP11	1033	Homo sapiens	2:Experimental evidence at transcript level	NACHT, LRR and PYD domains-containing protein 11	0.6886	0.9959	0	0	0	0	0	0	0	0	0	0	0	0	0	0	0	0	0	0	0	0	0	0	0	0	0	0	0	0	0	0	0	0	0	0	0	0	0	0	0	0
sp|P59665|DEF1_HUMAN	P59665	DEF1_HUMAN	DEFA1	94	Homo sapiens	1:Experimental evidence at protein level	Neutrophil defensin 1	0.897	0.9989	6	0	6	1	0	0	0	0	0	1	0	0	0	0	3	0	0	1	0	0	0	0	0	0	0	0	0	0	0	0	0	0	0	1	0	0	0	0	0	1
sp|P59998|ARPC4_HUMAN	P59998	ARPC4_HUMAN	ARPC4	168	Homo sapiens	1:Experimental evidence at protein level	Actin-related protein 2/3 complex subunit 4	1	0.999	109	109	109	11	7	11	2	3	3	7	8	14	7	9	9	7	5	6	11	7	11	2	3	3	7	8	14	7	9	9	7	5	6	11	7	11	2	3	3	7
sp|P60033|CD81_HUMAN	P60033	CD81_HUMAN	CD81	236	Homo sapiens	1:Experimental evidence at protein level	CD81 antigen	1	0.999	3	3	3	0	0	0	0	0	0	0	1	0	0	0	0	0	0	2	0	0	0	0	0	0	0	1	0	0	0	0	0	0	2	0	0	0	0	0	0	0
sp|P60059|SC61G_HUMAN	P60059	SC61G_HUMAN	SEC61G	68	Homo sapiens	1:Experimental evidence at protein level	Protein transport protein Sec61 subunit gamma	0.9006	0.999	7	7	7	0	0	0	0	0	0	0	0	0	1	0	1	0	2	3	0	0	0	0	0	0	0	0	0	1	0	1	0	2	3	0	0	0	0	0	0	0
sp|P60174|TPIS_HUMAN	P60174	TPIS_HUMAN	TPI1	249	Homo sapiens	1:Experimental evidence at protein level	Triosephosphate isomerase	1	0.999	206	206	206	22	3	14	6	7	9	18	15	19	14	19	22	5	12	21	22	3	14	6	7	9	18	15	19	14	19	22	5	12	21	22	3	14	6	7	9	18
sp|P60228|EIF3E_HUMAN	P60228	EIF3E_HUMAN	EIF3E	445	Homo sapiens	1:Experimental evidence at protein level	Eukaryotic translation initiation factor 3 subunit E	1	0.999	263	263	263	16	15	18	14	16	23	16	20	22	13	18	15	20	18	19	16	15	18	14	16	23	16	20	22	13	18	15	20	18	19	16	15	18	14	16	23	16
sp|P60468|SC61B_HUMAN	P60468	SC61B_HUMAN	SEC61B	96	Homo sapiens	1:Experimental evidence at protein level	Protein transport protein Sec61 subunit beta	0.9999	0.999	16	16	16	2	1	1	1	2	0	0	0	0	2	3	2	0	1	1	2	1	1	1	2	0	0	0	0	2	3	2	0	1	1	2	1	1	1	2	0	0
sp|P60510|PP4C_HUMAN	P60510	PP4C_HUMAN	PPP4C	307	Homo sapiens	1:Experimental evidence at protein level	Serine/threonine-protein phosphatase 4 catalytic subunit	1	0.999	15	15	27	0	0	0	1	1	0	0	1	0	0	1	1	2	2	6	0	0	0	1	1	0	0	1	0	0	1	1	2	2	6	1	1	1	1	1	0	2
sp|P60604|UB2G2_HUMAN	P60604	UB2G2_HUMAN	UBE2G2	165	Homo sapiens	1:Experimental evidence at protein level	Ubiquitin-conjugating enzyme E2 G2	1	0.999	15	15	15	0	0	0	0	1	0	0	2	0	0	4	3	1	1	3	0	0	0	0	1	0	0	2	0	0	4	3	1	1	3	0	0	0	0	1	0	0
sp|P60660|MYL6_HUMAN	P60660	MYL6_HUMAN	MYL6	151	Homo sapiens	1:Experimental evidence at protein level	Myosin light polypeptide 6	1	0.999	565	462	565	39	33	38	48	47	45	29	19	28	23	53	30	42	47	44	33	25	32	37	38	40	26	16	23	19	41	27	32	39	34	39	33	38	48	47	45	29
sp|P60709|ACTB_HUMAN	P60709	ACTB_HUMAN	ACTB	375	Homo sapiens	1:Experimental evidence at protein level	Actin, cytoplasmic 1	1	0.999	95	95	2521	9	5	6	5	10	8	7	6	6	4	6	6	6	5	6	9	5	6	5	10	8	7	6	6	4	6	6	6	5	6	219	154	134	149	158	158	180
sp|P60842|IF4A1_HUMAN	P60842	IF4A1_HUMAN	EIF4A1	406	Homo sapiens	1:Experimental evidence at protein level	Eukaryotic initiation factor 4A-I	1	0.999	334	117	334	25	20	23	5	20	20	34	29	19	19	26	24	13	12	45	12	6	5	1	7	5	16	11	4	3	12	8	3	2	22	25	20	23	5	20	20	34
sp|P60866|RS20_HUMAN	P60866	RS20_HUMAN	RPS20	119	Homo sapiens	1:Experimental evidence at protein level	Small ribosomal subunit protein uS10	1	0.999	93	93	93	7	5	7	4	4	5	7	9	4	9	3	3	10	5	11	7	5	7	4	4	5	7	9	4	9	3	3	10	5	11	7	5	7	4	4	5	7
sp|P60891|PRPS1_HUMAN	P60891	PRPS1_HUMAN	PRPS1	318	Homo sapiens	1:Experimental evidence at protein level	Ribose-phosphate pyrophosphokinase 1	1	0.999	113	47	113	1	4	2	1	6	4	10	15	7	11	11	12	3	6	20	1	3	2	1	3	2	4	4	4	4	2	4	3	2	8	1	4	2	1	6	4	10
sp|P60900|PSA6_HUMAN	P60900	PSA6_HUMAN	PSMA6	246	Homo sapiens	1:Experimental evidence at protein level	Proteasome subunit alpha type-6	1	0.999	26	26	26	2	0	0	0	0	0	4	2	2	4	3	4	0	1	4	2	0	0	0	0	0	4	2	2	4	3	4	0	1	4	2	0	0	0	0	0	4
sp|P60903|S10AA_HUMAN	P60903	S10AA_HUMAN	S100A10	97	Homo sapiens	1:Experimental evidence at protein level	Protein S100-A10	1	0.999	14	14	14	0	0	0	0	0	0	0	3	0	3	7	1	0	0	0	0	0	0	0	0	0	0	3	0	3	7	1	0	0	0	0	0	0	0	0	0	0
sp|P60953|CDC42_HUMAN	P60953	CDC42_HUMAN	CDC42	191	Homo sapiens	1:Experimental evidence at protein level	Cell division control protein 42 homolog	1	0.999	59	57	59	4	3	3	1	3	0	3	6	3	4	7	3	2	4	13	4	3	3	1	3	0	3	6	3	4	7	3	2	4	11	4	3	3	1	3	0	3
sp|P60981|DEST_HUMAN	P60981	DEST_HUMAN	DSTN	165	Homo sapiens	1:Experimental evidence at protein level	Destrin	1	0.999	18	18	18	1	0	0	0	0	0	3	2	2	1	2	1	0	0	6	1	0	0	0	0	0	3	2	2	1	2	1	0	0	6	1	0	0	0	0	0	3
sp|P60983|GMFB_HUMAN	P60983	GMFB_HUMAN	GMFB	142	Homo sapiens	1:Experimental evidence at protein level	Glia maturation factor beta	0.9017	0.999	1	1	1	0	0	0	0	0	0	0	0	0	0	0	0	0	0	1	0	0	0	0	0	0	0	0	0	0	0	0	0	0	1	0	0	0	0	0	0	0
sp|P61006|RAB8A_HUMAN	P61006	RAB8A_HUMAN	RAB8A	207	Homo sapiens	1:Experimental evidence at protein level	Ras-related protein Rab-8A	1	0.999	14	14	78	0	0	0	1	1	0	0	1	0	2	1	1	0	3	4	0	0	0	1	1	0	0	1	0	2	1	1	0	3	4	4	2	4	4	4	3	5
sp|P61009|SPCS3_HUMAN	P61009	SPCS3_HUMAN	SPCS3	180	Homo sapiens	1:Experimental evidence at protein level	Signal peptidase complex subunit 3	1	0.999	4	4	4	0	0	0	0	0	0	0	0	0	0	0	0	0	0	4	0	0	0	0	0	0	0	0	0	0	0	0	0	0	4	0	0	0	0	0	0	0
sp|P61011|SRP54_HUMAN	P61011	SRP54_HUMAN	SRP54	504	Homo sapiens	1:Experimental evidence at protein level	Signal recognition particle subunit SRP54	1	0.999	9	9	9	0	0	0	0	0	0	0	0	0	0	0	0	0	3	6	0	0	0	0	0	0	0	0	0	0	0	0	0	3	6	0	0	0	0	0	0	0
sp|P61019|RAB2A_HUMAN	P61019	RAB2A_HUMAN	RAB2A	212	Homo sapiens	1:Experimental evidence at protein level	Ras-related protein Rab-2A	1	0.999	38	21	38	2	0	0	0	2	0	0	0	0	3	3	10	1	5	12	1	0	0	0	1	0	0	0	0	1	1	5	1	2	9	2	0	0	0	2	0	0
sp|P61020|RAB5B_HUMAN	P61020	RAB5B_HUMAN	RAB5B	215	Homo sapiens	1:Experimental evidence at protein level	Ras-related protein Rab-5B	0.9979	0.999	2	2	28	0	0	0	0	0	0	0	0	0	0	0	0	0	0	2	0	0	0	0	0	0	0	0	0	0	0	0	0	0	2	0	0	0	0	1	0	4
sp|P61026|RAB10_HUMAN	P61026	RAB10_HUMAN	RAB10	200	Homo sapiens	1:Experimental evidence at protein level	Ras-related protein Rab-10	1	0.999	55	28	92	1	1	2	3	4	5	4	6	2	6	4	6	2	2	7	1	0	2	1	3	4	1	1	0	3	2	4	1	1	4	5	2	6	4	6	7	6
sp|P61077|UB2D3_HUMAN	P61077	UB2D3_HUMAN	UBE2D3	147	Homo sapiens	1:Experimental evidence at protein level	Ubiquitin-conjugating enzyme E2 D3	1	0.999	20	0	20	1	0	0	0	3	2	2	3	2	2	1	3	0	0	1	0	0	0	0	0	0	0	0	0	0	0	0	0	0	0	1	0	0	0	3	2	2
sp|P61081|UBC12_HUMAN	P61081	UBC12_HUMAN	UBE2M	183	Homo sapiens	1:Experimental evidence at protein level	NEDD8-conjugating enzyme Ubc12	1	0.999	97	97	97	5	12	9	6	5	7	5	5	6	5	7	4	6	9	6	5	12	9	6	5	7	5	5	6	5	7	4	6	9	6	5	12	9	6	5	7	5
sp|P61086|UBE2K_HUMAN	P61086	UBE2K_HUMAN	UBE2K	200	Homo sapiens	1:Experimental evidence at protein level	Ubiquitin-conjugating enzyme E2 K	1	0.999	6	6	6	0	0	0	0	0	0	0	0	0	0	0	0	0	0	6	0	0	0	0	0	0	0	0	0	0	0	0	0	0	6	0	0	0	0	0	0	0
sp|P61088|UBE2N_HUMAN	P61088	UBE2N_HUMAN	UBE2N	152	Homo sapiens	1:Experimental evidence at protein level	Ubiquitin-conjugating enzyme E2 N	1	0.999	62	21	62	3	3	3	0	3	1	6	7	4	7	4	8	0	3	10	0	1	1	0	0	0	3	2	0	2	1	4	0	2	5	3	3	3	0	3	1	6
sp|P61106|RAB14_HUMAN	P61106	RAB14_HUMAN	RAB14	215	Homo sapiens	1:Experimental evidence at protein level	Ras-related protein Rab-14	1	0.999	96	59	96	8	3	8	1	4	2	2	5	1	7	12	16	3	10	14	4	2	4	0	2	0	0	3	0	4	9	12	2	6	11	8	3	8	1	4	2	2
sp|P61158|ARP3_HUMAN	P61158	ARP3_HUMAN	ACTR3	418	Homo sapiens	1:Experimental evidence at protein level	Actin-related protein 3	1	0.999	62	60	62	1	1	5	0	1	0	5	5	7	8	4	9	0	2	14	1	1	5	0	1	0	4	4	7	8	4	9	0	2	14	1	1	5	0	1	0	5
sp|P61160|ARP2_HUMAN	P61160	ARP2_HUMAN	ACTR2	394	Homo sapiens	1:Experimental evidence at protein level	Actin-related protein 2	1	0.999	56	56	56	2	1	0	0	4	2	3	5	7	5	7	8	1	4	7	2	1	0	0	4	2	3	5	7	5	7	8	1	4	7	2	1	0	0	4	2	3
sp|P61163|ACTZ_HUMAN	P61163	ACTZ_HUMAN	ACTR1A	376	Homo sapiens	1:Experimental evidence at protein level	Alpha-centractin	1	0.999	37	29	37	2	1	2	0	0	0	1	2	0	3	3	2	3	3	15	2	1	2	0	0	0	1	2	0	2	3	2	3	3	8	2	1	2	0	0	0	1
sp|P61201|CSN2_HUMAN	P61201	CSN2_HUMAN	COPS2	443	Homo sapiens	1:Experimental evidence at protein level	COP9 signalosome complex subunit 2	1	0.999	16	16	16	3	0	2	1	0	0	0	0	0	0	1	0	1	2	6	3	0	2	1	0	0	0	0	0	0	1	0	1	2	6	3	0	2	1	0	0	0
sp|P61204|ARF3_HUMAN	P61204	ARF3_HUMAN	ARF3	181	Homo sapiens	1:Experimental evidence at protein level	ADP-ribosylation factor 3	1	0.999	171	0	171	12	11	12	8	7	7	9	8	10	13	16	10	13	16	19	0	0	0	0	0	0	0	0	0	0	0	0	0	0	0	12	11	12	8	7	7	9
sp|P61221|ABCE1_HUMAN	P61221	ABCE1_HUMAN	ABCE1	599	Homo sapiens	1:Experimental evidence at protein level	ATP-binding cassette sub-family E member 1	1	0.999	19	19	19	0	2	0	0	0	0	0	0	0	0	2	0	1	0	14	0	2	0	0	0	0	0	0	0	0	2	0	1	0	14	0	2	0	0	0	0	0
sp|P61224|RAP1B_HUMAN	P61224	RAP1B_HUMAN	RAP1B	184	Homo sapiens	1:Experimental evidence at protein level	Ras-related protein Rap-1b	1	0.999	53	0	53	3	1	2	0	2	0	4	4	1	6	5	7	0	3	15	0	0	0	0	0	0	0	0	0	0	0	0	0	0	0	3	1	2	0	2	0	4
sp|P61225|RAP2B_HUMAN	P61225	RAP2B_HUMAN	RAP2B	183	Homo sapiens	1:Experimental evidence at protein level	Ras-related protein Rap-2b	0.9017	0.999	2	2	2	0	0	0	0	0	0	0	0	0	0	1	0	0	0	1	0	0	0	0	0	0	0	0	0	0	1	0	0	0	1	0	0	0	0	0	0	0
sp|P61247|RS3A_HUMAN	P61247	RS3A_HUMAN	RPS3A	264	Homo sapiens	1:Experimental evidence at protein level	Small ribosomal subunit protein eS1	1	0.999	142	142	142	8	6	7	4	6	4	16	12	11	8	12	12	7	11	18	8	6	7	4	6	4	16	12	11	8	12	12	7	11	18	8	6	7	4	6	4	16
sp|P61254|RL26_HUMAN	P61254	RL26_HUMAN	RPL26	145	Homo sapiens	1:Experimental evidence at protein level	Large ribosomal subunit protein uL24	1	0.999	75	2	75	2	4	2	3	2	3	7	10	5	8	9	7	3	5	5	0	0	0	0	0	0	0	1	0	0	0	1	0	0	0	2	4	2	3	2	3	7
sp|P61289|PSME3_HUMAN	P61289	PSME3_HUMAN	PSME3	254	Homo sapiens	1:Experimental evidence at protein level	Proteasome activator complex subunit 3	1	0.999	249	249	249	22	25	28	7	14	11	11	7	5	12	16	8	28	28	27	22	25	28	7	14	11	11	7	5	12	16	8	28	28	27	22	25	28	7	14	11	11
sp|P61313|RL15_HUMAN	P61313	RL15_HUMAN	RPL15	204	Homo sapiens	1:Experimental evidence at protein level	Large ribosomal subunit protein eL15	1	0.999	92	92	92	4	4	2	4	4	4	12	7	9	8	7	6	6	3	12	4	4	2	4	4	4	12	7	9	8	7	6	6	3	12	4	4	2	4	4	4	12
sp|P61353|RL27_HUMAN	P61353	RL27_HUMAN	RPL27	136	Homo sapiens	1:Experimental evidence at protein level	Large ribosomal subunit protein eL27	1	0.999	97	97	97	4	7	7	3	3	3	4	11	8	7	10	7	4	9	10	4	7	7	3	3	3	4	11	8	7	10	7	4	9	10	4	7	7	3	3	3	4
sp|P61421|VA0D1_HUMAN	P61421	VA0D1_HUMAN	ATP6V0D1	351	Homo sapiens	1:Experimental evidence at protein level	V-type proton ATPase subunit d 1	1	0.999	8	7	8	0	0	0	0	0	0	0	0	0	0	1	0	0	2	5	0	0	0	0	0	0	0	0	0	0	1	0	0	2	4	0	0	0	0	0	0	0
sp|P61457|PHS_HUMAN	P61457	PHS_HUMAN	PCBD1	104	Homo sapiens	1:Experimental evidence at protein level	Pterin-4-alpha-carbinolamine dehydratase	0.9016	0.999	1	1	1	0	0	0	0	0	0	0	0	0	0	0	0	0	0	1	0	0	0	0	0	0	0	0	0	0	0	0	0	0	1	0	0	0	0	0	0	0
sp|P61513|RL37A_HUMAN	P61513	RL37A_HUMAN	RPL37A	92	Homo sapiens	1:Experimental evidence at protein level	Large ribosomal subunit protein eL43	0.9999	0.999	26	23	26	2	2	1	1	1	1	3	2	2	3	2	1	1	1	3	2	2	1	1	1	1	2	2	2	2	2	1	1	1	2	2	2	1	1	1	1	3
sp|P61586|RHOA_HUMAN	P61586	RHOA_HUMAN	RHOA	193	Homo sapiens	1:Experimental evidence at protein level	Transforming protein RhoA	1	0.999	103	17	103	5	6	3	4	3	4	5	11	10	7	12	12	5	5	11	0	0	0	0	0	0	0	4	1	0	3	5	0	0	4	5	6	3	4	3	4	5
sp|P61604|CH10_HUMAN	P61604	CH10_HUMAN	HSPE1	102	Homo sapiens	1:Experimental evidence at protein level	10 kDa heat shock protein, mitochondrial	1	0.999	153	153	153	11	9	10	10	11	9	10	9	11	13	10	17	6	8	9	11	9	10	10	11	9	10	9	11	13	10	17	6	8	9	11	9	10	10	11	9	10
sp|P61619|S61A1_HUMAN	P61619	S61A1_HUMAN	SEC61A1	476	Homo sapiens	1:Experimental evidence at protein level	Protein transport protein Sec61 subunit alpha isoform 1	1	0.999	13	9	13	1	1	0	0	1	0	0	0	0	2	1	2	0	0	5	1	1	0	0	1	0	0	0	0	1	0	1	0	0	4	1	1	0	0	1	0	0
sp|P61626|LYSC_HUMAN	P61626	LYSC_HUMAN	LYZ	148	Homo sapiens	1:Experimental evidence at protein level	Lysozyme C	1	0.999	18	18	18	8	0	0	1	0	2	3	0	0	0	0	1	1	0	2	8	0	0	1	0	2	3	0	0	0	0	1	1	0	2	8	0	0	1	0	2	3
sp|P61758|PFD3_HUMAN	P61758	PFD3_HUMAN	VBP1	197	Homo sapiens	1:Experimental evidence at protein level	Prefoldin subunit 3	1	0.999	25	25	25	0	1	0	0	0	0	2	2	1	2	1	1	1	0	14	0	1	0	0	0	0	2	2	1	2	1	1	1	0	14	0	1	0	0	0	0	2
sp|P61764|STXB1_HUMAN	P61764	STXB1_HUMAN	STXBP1	594	Homo sapiens	1:Experimental evidence at protein level	Syntaxin-binding protein 1	1	0.999	2	2	2	0	0	0	0	0	0	0	0	0	0	0	0	0	0	2	0	0	0	0	0	0	0	0	0	0	0	0	0	0	2	0	0	0	0	0	0	0
sp|P61803|DAD1_HUMAN	P61803	DAD1_HUMAN	DAD1	113	Homo sapiens	1:Experimental evidence at protein level	Dolichyl-diphosphooligosaccharide--protein glycosyltransferase subunit DAD1	1	0.999	9	9	9	0	0	0	0	0	0	1	1	0	2	1	2	0	0	2	0	0	0	0	0	0	1	1	0	2	1	2	0	0	2	0	0	0	0	0	0	1
sp|P61923|COPZ1_HUMAN	P61923	COPZ1_HUMAN	COPZ1	177	Homo sapiens	1:Experimental evidence at protein level	Coatomer subunit zeta-1	1	0.999	4	4	4	0	0	0	0	0	0	0	0	0	0	0	0	0	0	4	0	0	0	0	0	0	0	0	0	0	0	0	0	0	4	0	0	0	0	0	0	0
sp|P61956|SUMO2_HUMAN	P61956	SUMO2_HUMAN	SUMO2	95	Homo sapiens	1:Experimental evidence at protein level	Small ubiquitin-related modifier 2	1	0.999	31	21	31	1	1	1	2	2	1	3	2	5	2	2	3	3	1	2	1	1	1	2	2	1	1	1	2	1	1	2	3	1	1	1	1	1	2	2	1	3
sp|P61960|UFM1_HUMAN	P61960	UFM1_HUMAN	UFM1	85	Homo sapiens	1:Experimental evidence at protein level	Ubiquitin-fold modifier 1	0.9017	0.999	3	3	3	0	0	0	0	0	0	0	0	0	1	0	1	0	0	1	0	0	0	0	0	0	0	0	0	1	0	1	0	0	1	0	0	0	0	0	0	0
sp|P61962|DCAF7_HUMAN	P61962	DCAF7_HUMAN	DCAF7	342	Homo sapiens	1:Experimental evidence at protein level	DDB1- and CUL4-associated factor 7	1	0.999	191	191	191	9	3	7	13	8	14	17	13	21	10	14	16	19	12	15	9	3	7	13	8	14	17	13	21	10	14	16	19	12	15	9	3	7	13	8	14	17
sp|P61964|WDR5_HUMAN	P61964	WDR5_HUMAN	WDR5	334	Homo sapiens	1:Experimental evidence at protein level	WD repeat-containing protein 5	1	0.999	140	131	140	7	3	6	11	8	12	6	8	5	11	10	12	15	16	10	7	3	6	11	8	11	6	8	5	10	9	11	14	14	8	7	3	6	11	8	12	6
sp|P61968|LMO4_HUMAN	P61968	LMO4_HUMAN	LMO4	165	Homo sapiens	1:Experimental evidence at protein level	LIM domain transcription factor LMO4	0.9015	0.999	1	1	1	0	0	0	0	0	0	0	0	0	0	0	0	1	0	0	0	0	0	0	0	0	0	0	0	0	0	0	1	0	0	0	0	0	0	0	0	0
sp|P61970|NTF2_HUMAN	P61970	NTF2_HUMAN	NUTF2	127	Homo sapiens	1:Experimental evidence at protein level	Nuclear transport factor 2	0.9017	0.999	1	1	1	0	0	0	0	0	0	0	0	0	0	0	0	0	0	1	0	0	0	0	0	0	0	0	0	0	0	0	0	0	1	0	0	0	0	0	0	0
sp|P61978|HNRPK_HUMAN	P61978	HNRPK_HUMAN	HNRNPK	463	Homo sapiens	1:Experimental evidence at protein level	Heterogeneous nuclear ribonucleoprotein K	1	0.999	612	612	612	33	33	32	37	39	41	45	41	31	49	53	45	37	44	52	33	33	32	37	39	41	45	41	31	49	53	45	37	44	52	33	33	32	37	39	41	45
sp|P61981|1433G_HUMAN	P61981	1433G_HUMAN	YWHAG	247	Homo sapiens	1:Experimental evidence at protein level	14-3-3 protein gamma	1	0.999	105	105	177	8	6	7	1	7	6	6	7	6	10	10	9	4	8	10	8	6	7	1	7	6	6	7	6	10	10	9	4	8	10	12	11	10	3	11	11	11
sp|P62081|RS7_HUMAN	P62081	RS7_HUMAN	RPS7	194	Homo sapiens	1:Experimental evidence at protein level	Small ribosomal subunit protein eS7	1	0.999	182	182	182	7	10	9	8	12	9	14	19	8	18	18	17	9	10	14	7	10	9	8	12	9	14	19	8	18	18	17	9	10	14	7	10	9	8	12	9	14
sp|P62136|PP1A_HUMAN	P62136	PP1A_HUMAN	PPP1CA	330	Homo sapiens	1:Experimental evidence at protein level	Serine/threonine-protein phosphatase PP1-alpha catalytic subunit	1	0.999	326	55	326	15	24	17	15	16	14	23	23	28	25	32	26	25	18	25	3	4	4	0	2	2	3	5	4	8	5	2	6	5	2	15	24	17	15	16	14	23
sp|P62140|PP1B_HUMAN	P62140	PP1B_HUMAN	PPP1CB	327	Homo sapiens	1:Experimental evidence at protein level	Serine/threonine-protein phosphatase PP1-beta catalytic subunit	1	0.999	57	57	273	4	5	7	1	3	1	2	2	2	3	8	3	4	4	8	4	5	7	1	3	1	2	2	2	3	8	3	4	4	8	15	23	17	12	14	11	16
sp|P62191|PRS4_HUMAN	P62191	PRS4_HUMAN	PSMC1	440	Homo sapiens	1:Experimental evidence at protein level	26S proteasome regulatory subunit 4	1	0.999	128	126	128	8	9	6	6	2	4	9	10	3	15	13	11	7	6	19	7	9	6	6	2	4	9	10	3	15	13	11	7	6	18	8	9	6	6	2	4	9
sp|P62195|PRS8_HUMAN	P62195	PRS8_HUMAN	PSMC5	406	Homo sapiens	1:Experimental evidence at protein level	26S proteasome regulatory subunit 8	1	0.999	115	115	117	9	5	4	3	5	6	6	10	4	11	15	12	1	7	17	9	5	4	3	5	6	6	10	4	11	15	12	1	7	17	10	5	4	3	5	6	6
sp|P62241|RS8_HUMAN	P62241	RS8_HUMAN	RPS8	208	Homo sapiens	1:Experimental evidence at protein level	Small ribosomal subunit protein eS8	1	0.999	256	256	256	10	16	17	13	12	12	15	22	25	21	21	19	15	19	19	10	16	17	13	12	12	15	22	25	21	21	19	15	19	19	10	16	17	13	12	12	15
sp|P62244|RS15A_HUMAN	P62244	RS15A_HUMAN	RPS15A	130	Homo sapiens	1:Experimental evidence at protein level	Small ribosomal subunit protein uS8	1	0.999	67	67	67	1	3	1	4	3	3	5	7	2	5	9	6	3	5	10	1	3	1	4	3	3	5	7	2	5	9	6	3	5	10	1	3	1	4	3	3	5
sp|P62249|RS16_HUMAN	P62249	RS16_HUMAN	RPS16	146	Homo sapiens	1:Experimental evidence at protein level	Small ribosomal subunit protein uS9	1	0.999	105	105	105	5	10	7	6	5	5	4	6	7	9	8	8	7	7	11	5	10	7	6	5	5	4	6	7	9	8	8	7	7	11	5	10	7	6	5	5	4
sp|P62258|1433E_HUMAN	P62258	1433E_HUMAN	YWHAE	255	Homo sapiens	1:Experimental evidence at protein level	14-3-3 protein epsilon	1	0.999	382	382	454	31	14	17	16	16	21	34	30	27	25	23	32	18	24	54	31	14	17	16	16	21	34	30	27	25	23	32	18	24	54	35	19	20	18	20	26	39
sp|P62263|RS14_HUMAN	P62263	RS14_HUMAN	RPS14	151	Homo sapiens	1:Experimental evidence at protein level	Small ribosomal subunit protein uS11	1	0.999	98	98	98	10	7	9	4	2	5	7	5	3	8	8	7	5	9	9	10	7	9	4	2	5	7	5	3	8	8	7	5	9	9	10	7	9	4	2	5	7
sp|P62266|RS23_HUMAN	P62266	RS23_HUMAN	RPS23	143	Homo sapiens	1:Experimental evidence at protein level	Small ribosomal subunit protein uS12	1	0.999	51	51	51	2	2	5	2	2	1	5	5	3	3	4	4	2	3	8	2	2	5	2	2	1	5	5	3	3	4	4	2	3	8	2	2	5	2	2	1	5
sp|P62269|RS18_HUMAN	P62269	RS18_HUMAN	RPS18	152	Homo sapiens	1:Experimental evidence at protein level	Small ribosomal subunit protein uS13	1	0.999	154	154	154	11	12	12	10	6	6	8	12	11	9	12	12	9	12	12	11	12	12	10	6	6	8	12	11	9	12	12	9	12	12	11	12	12	10	6	6	8
sp|P62273|RS29_HUMAN	P62273	RS29_HUMAN	RPS29	56	Homo sapiens	1:Experimental evidence at protein level	Small ribosomal subunit protein uS14	1	0.999	21	21	21	1	1	1	2	2	0	2	3	0	2	2	2	1	1	1	1	1	1	2	2	0	2	3	0	2	2	2	1	1	1	1	1	1	2	2	0	2
sp|P62277|RS13_HUMAN	P62277	RS13_HUMAN	RPS13	151	Homo sapiens	1:Experimental evidence at protein level	Small ribosomal subunit protein uS15	1	0.999	134	134	134	4	8	3	8	11	5	7	12	9	11	12	10	14	9	11	4	8	3	8	11	5	7	12	9	11	12	10	14	9	11	4	8	3	8	11	5	7
sp|P62280|RS11_HUMAN	P62280	RS11_HUMAN	RPS11	158	Homo sapiens	1:Experimental evidence at protein level	Small ribosomal subunit protein uS17	1	0.999	111	111	111	4	6	8	3	4	4	9	8	9	10	11	10	6	8	11	4	6	8	3	4	4	9	8	9	10	11	10	6	8	11	4	6	8	3	4	4	9
sp|P62304|RUXE_HUMAN	P62304	RUXE_HUMAN	SNRPE	92	Homo sapiens	1:Experimental evidence at protein level	Small nuclear ribonucleoprotein E	1	0.999	53	53	53	4	3	2	4	4	4	3	3	2	3	3	5	5	4	4	4	3	2	4	4	4	3	3	2	3	3	5	5	4	4	4	3	2	4	4	4	3
sp|P62306|RUXF_HUMAN	P62306	RUXF_HUMAN	SNRPF	86	Homo sapiens	1:Experimental evidence at protein level	Small nuclear ribonucleoprotein F	1	0.999	25	25	25	2	0	4	5	0	2	2	1	0	0	0	1	2	1	5	2	0	4	5	0	2	2	1	0	0	0	1	2	1	5	2	0	4	5	0	2	2
sp|P62310|LSM3_HUMAN	P62310	LSM3_HUMAN	LSM3	102	Homo sapiens	1:Experimental evidence at protein level	U6 snRNA-associated Sm-like protein LSm3	1	0.999	37	37	37	6	3	5	0	0	0	3	3	4	2	2	4	2	1	2	6	3	5	0	0	0	3	3	4	2	2	4	2	1	2	6	3	5	0	0	0	3
sp|P62314|SMD1_HUMAN	P62314	SMD1_HUMAN	SNRPD1	119	Homo sapiens	1:Experimental evidence at protein level	Small nuclear ribonucleoprotein Sm D1	1	0.999	54	54	54	4	3	5	4	2	3	2	2	1	2	4	7	6	5	4	4	3	5	4	2	3	2	2	1	2	4	7	6	5	4	4	3	5	4	2	3	2
sp|P62316|SMD2_HUMAN	P62316	SMD2_HUMAN	SNRPD2	118	Homo sapiens	1:Experimental evidence at protein level	Small nuclear ribonucleoprotein Sm D2	1	0.999	48	48	48	2	2	2	3	1	2	3	4	6	2	3	5	5	3	5	2	2	2	3	1	2	3	4	6	2	3	5	5	3	5	2	2	2	3	1	2	3
sp|P62318|SMD3_HUMAN	P62318	SMD3_HUMAN	SNRPD3	126	Homo sapiens	1:Experimental evidence at protein level	Small nuclear ribonucleoprotein Sm D3	1	0.999	67	67	67	6	2	3	4	5	3	3	4	3	7	3	7	6	4	7	6	2	3	4	5	3	3	4	3	7	3	7	6	4	7	6	2	3	4	5	3	3
sp|P62330|ARF6_HUMAN	P62330	ARF6_HUMAN	ARF6	175	Homo sapiens	1:Experimental evidence at protein level	ADP-ribosylation factor 6	1	0.999	17	7	17	0	0	0	0	0	0	0	0	0	4	5	4	0	0	4	0	0	0	0	0	0	0	0	0	2	2	2	0	0	1	0	0	0	0	0	0	0
sp|P62333|PRS10_HUMAN	P62333	PRS10_HUMAN	PSMC6	389	Homo sapiens	1:Experimental evidence at protein level	26S proteasome regulatory subunit 10B	1	0.999	33	33	33	0	5	0	2	5	1	1	1	2	1	2	1	2	2	8	0	5	0	2	5	1	1	1	2	1	2	1	2	2	8	0	5	0	2	5	1	1
sp|P62380|TBPL1_HUMAN	P62380	TBPL1_HUMAN	TBPL1	186	Homo sapiens	1:Experimental evidence at protein level	TATA box-binding protein-like 1	1	0.999	17	17	17	0	0	0	0	0	0	0	0	0	0	0	1	3	8	5	0	0	0	0	0	0	0	0	0	0	0	1	3	8	5	0	0	0	0	0	0	0
sp|P62424|RL7A_HUMAN	P62424	RL7A_HUMAN	RPL7A	266	Homo sapiens	1:Experimental evidence at protein level	Large ribosomal subunit protein eL8	1	0.999	218	218	218	9	10	6	9	11	6	18	18	16	26	16	20	14	19	20	9	10	6	9	11	6	18	18	16	26	16	20	14	19	20	9	10	6	9	11	6	18
sp|P62495|ERF1_HUMAN	P62495	ERF1_HUMAN	ETF1	437	Homo sapiens	1:Experimental evidence at protein level	Eukaryotic peptide chain release factor subunit 1	1	0.999	21	21	21	1	1	1	0	0	0	2	2	1	3	1	1	0	2	6	1	1	1	0	0	0	2	2	1	3	1	1	0	2	6	1	1	1	0	0	0	2
sp|P62633|CNBP_HUMAN	P62633	CNBP_HUMAN	CNBP	177	Homo sapiens	1:Experimental evidence at protein level	CCHC-type zinc finger nucleic acid binding protein	1	0.999	48	48	48	6	4	2	3	2	1	2	5	3	3	2	2	1	2	10	6	4	2	3	2	1	2	5	3	3	2	2	1	2	10	6	4	2	3	2	1	2
sp|P62701|RS4X_HUMAN	P62701	RS4X_HUMAN	RPS4X	263	Homo sapiens	1:Experimental evidence at protein level	Small ribosomal subunit protein eS4, X isoform	1	0.999	267	226	267	11	15	18	28	18	12	13	22	19	18	21	18	13	22	19	11	14	16	23	16	11	11	17	16	14	18	15	9	18	17	11	15	18	28	18	12	13
sp|P62745|RHOB_HUMAN	P62745	RHOB_HUMAN	RHOB	196	Homo sapiens	1:Experimental evidence at protein level	Rho-related GTP-binding protein RhoB	1	0.999	4	4	48	0	0	0	0	0	0	0	0	0	0	0	2	0	0	2	0	0	0	0	0	0	0	0	0	0	0	2	0	0	2	2	4	1	2	2	2	2
sp|P62750|RL23A_HUMAN	P62750	RL23A_HUMAN	RPL23A	156	Homo sapiens	1:Experimental evidence at protein level	Large ribosomal subunit protein uL23	1	0.999	130	130	130	6	6	5	5	7	8	11	8	10	8	10	9	9	14	14	6	6	5	5	7	8	11	8	10	8	10	9	9	14	14	6	6	5	5	7	8	11
sp|P62753|RS6_HUMAN	P62753	RS6_HUMAN	RPS6	249	Homo sapiens	1:Experimental evidence at protein level	Small ribosomal subunit protein eS6	1	0.999	230	230	230	11	12	5	19	17	19	16	18	11	13	21	23	9	18	18	11	12	5	19	17	19	16	18	11	13	21	23	9	18	18	11	12	5	19	17	19	16
sp|P62805|H4_HUMAN	P62805	H4_HUMAN	H4C1	103	Homo sapiens	1:Experimental evidence at protein level	Histone H4	1	0.999	346	346	346	24	25	29	29	25	23	25	13	20	20	22	25	25	19	22	24	25	29	29	25	23	25	13	20	20	22	25	25	19	22	24	25	29	29	25	23	25
sp|P62820|RAB1A_HUMAN	P62820	RAB1A_HUMAN	RAB1A	205	Homo sapiens	1:Experimental evidence at protein level	Ras-related protein Rab-1A	0.9979	0.999	2	2	141	0	0	0	0	0	0	0	0	0	0	0	0	0	0	2	0	0	0	0	0	0	0	0	0	0	0	0	0	0	2	9	9	10	7	8	6	10
sp|P62826|RAN_HUMAN	P62826	RAN_HUMAN	RAN	216	Homo sapiens	1:Experimental evidence at protein level	GTP-binding nuclear protein Ran	1	0.999	324	324	324	17	32	35	12	9	13	14	18	15	27	24	28	23	22	35	17	32	35	12	9	13	14	18	15	27	24	28	23	22	35	17	32	35	12	9	13	14
sp|P62829|RL23_HUMAN	P62829	RL23_HUMAN	RPL23	140	Homo sapiens	1:Experimental evidence at protein level	Large ribosomal subunit protein uL14	1	0.999	182	182	182	10	17	14	11	6	8	11	17	20	13	12	12	11	9	11	10	17	14	11	6	8	11	17	20	13	12	12	11	9	11	10	17	14	11	6	8	11
sp|P62834|RAP1A_HUMAN	P62834	RAP1A_HUMAN	RAP1A	184	Homo sapiens	1:Experimental evidence at protein level	Ras-related protein Rap-1A	0.9979	0.999	2	2	39	0	0	0	0	0	0	0	0	0	0	0	0	0	0	2	0	0	0	0	0	0	0	0	0	0	0	0	0	0	2	2	1	2	0	1	0	3
sp|P62841|RS15_HUMAN	P62841	RS15_HUMAN	RPS15	145	Homo sapiens	1:Experimental evidence at protein level	Small ribosomal subunit protein uS19	1	0.999	48	48	48	2	3	0	4	2	3	1	8	2	2	7	2	3	2	7	2	3	0	4	2	3	1	8	2	2	7	2	3	2	7	2	3	0	4	2	3	1
sp|P62847|RS24_HUMAN	P62847	RS24_HUMAN	RPS24	133	Homo sapiens	1:Experimental evidence at protein level	Small ribosomal subunit protein eS24	1	0.999	101	101	101	8	9	4	6	4	6	9	8	7	5	7	10	6	5	7	8	9	4	6	4	6	9	8	7	5	7	10	6	5	7	8	9	4	6	4	6	9
sp|P62851|RS25_HUMAN	P62851	RS25_HUMAN	RPS25	125	Homo sapiens	1:Experimental evidence at protein level	Small ribosomal subunit protein eS25	1	0.999	84	84	84	3	5	4	4	4	4	3	5	11	10	4	9	5	5	8	3	5	4	4	4	4	3	5	11	10	4	9	5	5	8	3	5	4	4	4	4	3
sp|P62854|RS26_HUMAN	P62854	RS26_HUMAN	RPS26	115	Homo sapiens	1:Experimental evidence at protein level	Small ribosomal subunit protein eS26	1	0.999	69	22	69	4	3	4	5	3	3	4	6	3	7	7	7	5	4	4	1	1	2	1	1	1	1	3	1	2	2	2	1	1	2	4	3	4	5	3	3	4
sp|P62857|RS28_HUMAN	P62857	RS28_HUMAN	RPS28	69	Homo sapiens	1:Experimental evidence at protein level	Small ribosomal subunit protein eS28	1	0.999	99	99	99	10	4	6	5	4	12	8	5	8	3	9	6	6	9	4	10	4	6	5	4	12	8	5	8	3	9	6	6	9	4	10	4	6	5	4	12	8
sp|P62861|RS30_HUMAN	P62861	RS30_HUMAN	FAU	133	Homo sapiens	1:Experimental evidence at protein level	Ubiquitin-like FUBI-ribosomal protein eS30 fusion protein	1	0.999	63	63	63	3	3	3	2	3	4	4	3	3	4	3	7	4	7	10	3	3	3	2	3	4	4	3	3	4	3	7	4	7	10	3	3	3	2	3	4	4
sp|P62873|GBB1_HUMAN	P62873	GBB1_HUMAN	GNB1	340	Homo sapiens	1:Experimental evidence at protein level	Guanine nucleotide-binding protein G(I)/G(S)/G(T) subunit beta-1	1	0.999	144	90	144	8	7	7	8	7	10	13	10	14	10	16	15	3	5	11	6	4	2	5	4	6	10	6	10	6	11	10	1	2	7	8	7	7	8	7	10	13
sp|P62875|RPAB5_HUMAN	P62875	RPAB5_HUMAN	POLR2L	67	Homo sapiens	1:Experimental evidence at protein level	DNA-directed RNA polymerases I, II, and III subunit RPABC5	0.9015	0.999	1	1	1	0	0	0	0	0	0	0	0	0	0	0	1	0	0	0	0	0	0	0	0	0	0	0	0	0	0	1	0	0	0	0	0	0	0	0	0	0
sp|P62877|RBX1_HUMAN	P62877	RBX1_HUMAN	RBX1	108	Homo sapiens	1:Experimental evidence at protein level	E3 ubiquitin-protein ligase RBX1	0.9017	0.999	21	21	21	3	2	4	1	0	0	1	2	0	0	3	2	2	0	1	3	2	4	1	0	0	1	2	0	0	3	2	2	0	1	3	2	4	1	0	0	1
sp|P62879|GBB2_HUMAN	P62879	GBB2_HUMAN	GNB2	340	Homo sapiens	1:Experimental evidence at protein level	Guanine nucleotide-binding protein G(I)/G(S)/G(T) subunit beta-2	1	0.999	78	59	132	2	3	3	5	6	6	5	10	6	3	8	7	1	3	10	1	2	2	4	5	3	4	9	5	2	5	6	1	2	8	4	6	8	8	9	10	8
sp|P62888|RL30_HUMAN	P62888	RL30_HUMAN	RPL30	115	Homo sapiens	1:Experimental evidence at protein level	Large ribosomal subunit protein eL30	1	0.999	115	115	115	8	5	4	6	4	5	8	11	9	12	8	8	6	7	14	8	5	4	6	4	5	8	11	9	12	8	8	6	7	14	8	5	4	6	4	5	8
sp|P62899|RL31_HUMAN	P62899	RL31_HUMAN	RPL31	125	Homo sapiens	1:Experimental evidence at protein level	Large ribosomal subunit protein eL31	1	0.999	34	34	34	2	2	3	1	1	3	2	3	2	3	2	2	3	3	2	2	2	3	1	1	3	2	3	2	3	2	2	3	3	2	2	2	3	1	1	3	2
sp|P62906|RL10A_HUMAN	P62906	RL10A_HUMAN	RPL10A	217	Homo sapiens	1:Experimental evidence at protein level	Large ribosomal subunit protein uL1	1	0.999	56	56	56	3	2	2	1	2	1	3	4	8	2	4	6	3	3	12	3	2	2	1	2	1	3	4	8	2	4	6	3	3	12	3	2	2	1	2	1	3
sp|P62910|RL32_HUMAN	P62910	RL32_HUMAN	RPL32	135	Homo sapiens	1:Experimental evidence at protein level	Large ribosomal subunit protein eL32	1	0.999	41	41	41	2	2	3	1	2	2	2	4	4	4	4	3	2	3	3	2	2	3	1	2	2	2	4	4	4	4	3	2	3	3	2	2	3	1	2	2	2
sp|P62913|RL11_HUMAN	P62913	RL11_HUMAN	RPL11	178	Homo sapiens	1:Experimental evidence at protein level	Large ribosomal subunit protein uL5	1	0.999	88	88	88	9	3	3	6	5	3	7	12	4	5	7	6	5	5	8	9	3	3	6	5	3	7	12	4	5	7	6	5	5	8	9	3	3	6	5	3	7
sp|P62917|RL8_HUMAN	P62917	RL8_HUMAN	RPL8	257	Homo sapiens	1:Experimental evidence at protein level	Large ribosomal subunit protein uL2	1	0.999	118	118	118	3	3	4	4	4	4	12	13	11	9	8	12	6	3	22	3	3	4	4	4	4	12	13	11	9	8	12	6	3	22	3	3	4	4	4	4	12
sp|P62937|PPIA_HUMAN	P62937	PPIA_HUMAN	PPIA	165	Homo sapiens	1:Experimental evidence at protein level	Peptidyl-prolyl cis-trans isomerase A	1	0.999	446	401	446	27	21	27	16	24	23	34	47	34	34	32	41	15	19	52	24	18	22	15	23	23	28	42	31	31	30	37	13	16	48	27	21	27	16	24	23	34
sp|P62942|FKB1A_HUMAN	P62942	FKB1A_HUMAN	FKBP1A	108	Homo sapiens	1:Experimental evidence at protein level	Peptidyl-prolyl cis-trans isomerase FKBP1A	1	0.999	16	16	16	2	0	1	0	0	1	2	2	1	1	2	1	0	0	3	2	0	1	0	0	1	2	2	1	1	2	1	0	0	3	2	0	1	0	0	1	2
sp|P62979|RS27A_HUMAN	P62979	RS27A_HUMAN	RPS27A	156	Homo sapiens	1:Experimental evidence at protein level	Ubiquitin-40S ribosomal protein S27a	1	0.999	118	65	118	9	10	7	6	6	2	10	8	7	9	9	9	6	9	11	5	3	5	4	5	1	5	5	4	4	5	3	5	5	6	9	10	7	6	6	2	10
sp|P62993|GRB2_HUMAN	P62993	GRB2_HUMAN	GRB2	217	Homo sapiens	1:Experimental evidence at protein level	Growth factor receptor-bound protein 2	0.9017	0.999	4	4	4	0	0	0	0	0	0	1	0	0	0	0	0	0	0	3	0	0	0	0	0	0	1	0	0	0	0	0	0	0	3	0	0	0	0	0	0	1
sp|P62995|TRA2B_HUMAN	P62995	TRA2B_HUMAN	TRA2B	288	Homo sapiens	1:Experimental evidence at protein level	Transformer-2 protein homolog beta	1	0.999	130	130	130	7	9	3	6	9	6	9	9	11	12	10	17	9	7	6	7	9	3	6	9	6	9	9	11	12	10	17	9	7	6	7	9	3	6	9	6	9
sp|P63000|RAC1_HUMAN	P63000	RAC1_HUMAN	RAC1	192	Homo sapiens	1:Experimental evidence at protein level	Ras-related C3 botulinum toxin substrate 1	1	0.999	9	1	11	0	1	1	1	1	0	0	0	1	1	0	0	0	0	3	0	0	0	0	0	0	0	0	0	0	0	0	0	0	1	0	1	1	1	1	0	0
sp|P63010|AP2B1_HUMAN	P63010	AP2B1_HUMAN	AP2B1	937	Homo sapiens	1:Experimental evidence at protein level	AP-2 complex subunit beta	1	0.999	57	12	57	2	4	3	4	3	2	1	5	1	4	3	3	6	3	13	0	1	1	0	0	1	0	1	0	0	1	0	3	1	3	2	4	3	4	3	2	1
sp|P63092|GNAS2_HUMAN	P63092	GNAS2_HUMAN	GNAS	394	Homo sapiens	1:Experimental evidence at protein level	Guanine nucleotide-binding protein G(s) subunit alpha isoforms short	1	0.999	90	0	90	4	3	1	7	3	2	11	6	10	9	10	9	2	3	10	0	0	0	0	0	0	0	0	0	0	0	0	0	0	0	4	3	1	7	3	2	11
sp|P63096|GNAI1_HUMAN	P63096	GNAI1_HUMAN	GNAI1	354	Homo sapiens	1:Experimental evidence at protein level	Guanine nucleotide-binding protein G(i) subunit alpha-1	1	0.999	25	25	137	0	0	0	0	0	0	1	1	2	5	7	4	0	0	5	0	0	0	0	0	0	1	1	2	5	7	4	0	0	5	4	4	3	6	6	4	12
sp|P63104|1433Z_HUMAN	P63104	1433Z_HUMAN	YWHAZ	245	Homo sapiens	1:Experimental evidence at protein level	14-3-3 protein zeta/delta	1	0.999	310	302	382	22	12	28	12	26	15	22	26	14	21	23	24	16	22	27	19	12	28	12	26	14	21	24	14	21	23	24	16	22	26	26	17	31	14	30	20	27
sp|P63151|2ABA_HUMAN	P63151	2ABA_HUMAN	PPP2R2A	447	Homo sapiens	1:Experimental evidence at protein level	Serine/threonine-protein phosphatase 2A 55 kDa regulatory subunit B alpha isoform	1	0.999	71	52	71	3	1	0	0	6	6	5	7	4	5	5	12	0	3	14	3	1	0	0	5	5	5	4	4	3	3	8	0	3	8	3	1	0	0	6	6	5
sp|P63165|SUMO1_HUMAN	P63165	SUMO1_HUMAN	SUMO1	101	Homo sapiens	1:Experimental evidence at protein level	Small ubiquitin-related modifier 1	1	0.999	17	3	17	1	1	3	1	1	1	1	1	0	2	0	1	1	1	2	0	0	2	0	0	0	0	0	0	0	0	0	0	0	1	1	1	3	1	1	1	1
sp|P63167|DYL1_HUMAN	P63167	DYL1_HUMAN	DYNLL1	89	Homo sapiens	1:Experimental evidence at protein level	Dynein light chain 1, cytoplasmic	1	0.999	35	0	35	2	2	4	2	2	2	3	2	3	2	2	2	3	2	2	0	0	0	0	0	0	0	0	0	0	0	0	0	0	0	2	2	4	2	2	2	3
sp|P63172|DYLT1_HUMAN	P63172	DYLT1_HUMAN	DYNLT1	113	Homo sapiens	1:Experimental evidence at protein level	Dynein light chain Tctex-type 1	1	0.999	23	23	23	0	1	3	3	3	1	0	0	0	1	3	1	3	2	2	0	1	3	3	3	1	0	0	0	1	3	1	3	2	2	0	1	3	3	3	1	0
sp|P63173|RL38_HUMAN	P63173	RL38_HUMAN	RPL38	70	Homo sapiens	1:Experimental evidence at protein level	Large ribosomal subunit protein eL38	1	0.999	107	107	107	10	9	5	5	8	10	5	7	5	8	6	9	6	7	7	10	9	5	5	8	10	5	7	5	8	6	9	6	7	7	10	9	5	5	8	10	5
sp|P63208|SKP1_HUMAN	P63208	SKP1_HUMAN	SKP1	163	Homo sapiens	1:Experimental evidence at protein level	S-phase kinase-associated protein 1	1	0.999	141	141	141	10	14	14	8	12	5	5	8	12	8	6	6	10	10	13	10	14	14	8	12	5	5	8	12	8	6	6	10	10	13	10	14	14	8	12	5	5
sp|P63220|RS21_HUMAN	P63220	RS21_HUMAN	RPS21	83	Homo sapiens	1:Experimental evidence at protein level	Small ribosomal subunit protein eS21	1	0.999	38	38	38	2	0	1	0	0	3	5	2	6	0	6	6	0	0	7	2	0	1	0	0	3	5	2	6	0	6	6	0	0	7	2	0	1	0	0	3	5
sp|P63241|IF5A1_HUMAN	P63241	IF5A1_HUMAN	EIF5A	154	Homo sapiens	1:Experimental evidence at protein level	Eukaryotic translation initiation factor 5A-1	1	0.999	123	63	123	6	5	8	5	6	6	9	10	14	11	8	10	4	4	17	4	2	3	3	3	2	5	5	8	6	4	6	1	3	8	6	5	8	5	6	6	9
sp|P63244|RACK1_HUMAN	P63244	RACK1_HUMAN	RACK1	317	Homo sapiens	1:Experimental evidence at protein level	Small ribosomal subunit protein RACK1	1	0.999	265	265	265	16	14	10	13	17	10	17	19	22	20	28	21	14	9	35	16	14	10	13	17	10	17	19	22	20	28	21	14	9	35	16	14	10	13	17	10	17
sp|P63261|ACTG_HUMAN	P63261	ACTG_HUMAN	ACTG1	375	Homo sapiens	1:Experimental evidence at protein level	Actin, cytoplasmic 2	1	0.999	2543	117	2543	223	155	133	150	154	157	181	184	183	138	221	194	141	149	180	13	6	5	6	6	7	8	8	9	5	9	10	8	6	11	223	155	133	150	154	157	181
sp|P63272|SPT4H_HUMAN	P63272	SPT4H_HUMAN	SUPT4H1	117	Homo sapiens	1:Experimental evidence at protein level	Transcription elongation factor SPT4	0.9017	0.999	6	6	6	0	0	0	0	0	0	0	0	0	0	0	1	2	1	2	0	0	0	0	0	0	0	0	0	0	0	1	2	1	2	0	0	0	0	0	0	0
sp|P63279|UBC9_HUMAN	P63279	UBC9_HUMAN	UBE2I	158	Homo sapiens	1:Experimental evidence at protein level	SUMO-conjugating enzyme UBC9	1	0.999	38	38	38	2	6	4	1	3	1	5	1	1	1	2	4	3	1	3	2	6	4	1	3	1	5	1	1	1	2	4	3	1	3	2	6	4	1	3	1	5
sp|P63313|TYB10_HUMAN	P63313	TYB10_HUMAN	TMSB10	44	Homo sapiens	1:Experimental evidence at protein level	Thymosin beta-10	0.9017	0.999	26	26	26	1	2	2	1	2	2	2	1	3	1	2	2	1	2	2	1	2	2	1	2	2	2	1	3	1	2	2	1	2	2	1	2	2	1	2	2	2
sp|P67775|PP2AA_HUMAN	P67775	PP2AA_HUMAN	PPP2CA	309	Homo sapiens	1:Experimental evidence at protein level	Serine/threonine-protein phosphatase 2A catalytic subunit alpha isoform	1	0.999	136	30	136	12	10	7	6	4	6	10	12	10	12	8	10	5	12	12	1	1	1	4	2	2	2	3	3	2	1	1	2	3	2	12	10	7	6	4	6	10
sp|P67809|YBOX1_HUMAN	P67809	YBOX1_HUMAN	YBX1	324	Homo sapiens	1:Experimental evidence at protein level	Y-box-binding protein 1	1	0.999	155	155	301	7	4	10	10	7	9	13	10	9	10	14	14	10	8	20	7	4	10	10	7	9	13	10	9	10	14	14	10	8	20	15	9	16	17	16	19	26
sp|P67870|CSK2B_HUMAN	P67870	CSK2B_HUMAN	CSNK2B	215	Homo sapiens	1:Experimental evidence at protein level	Casein kinase II subunit beta	1	0.999	34	34	34	0	2	1	0	1	2	0	1	0	2	6	2	2	8	7	0	2	1	0	1	2	0	1	0	2	6	2	2	8	7	0	2	1	0	1	2	0
sp|P67936|TPM4_HUMAN	P67936	TPM4_HUMAN	TPM4	248	Homo sapiens	1:Experimental evidence at protein level	Tropomyosin alpha-4 chain	1	0.999	395	238	395	37	32	23	34	32	31	23	13	19	17	22	24	30	29	29	22	19	16	23	19	20	13	8	11	11	11	13	18	18	16	37	32	23	34	32	31	23
sp|P68032|ACTC_HUMAN	P68032	ACTC_HUMAN	ACTC1	377	Homo sapiens	1:Experimental evidence at protein level	Actin, alpha cardiac muscle 1	1	0.999	274	0	1121	26	17	15	21	15	17	25	15	19	14	21	17	17	16	19	0	0	0	0	0	0	0	0	0	0	0	0	0	0	0	93	69	61	75	68	70	86
sp|P68036|UB2L3_HUMAN	P68036	UB2L3_HUMAN	UBE2L3	154	Homo sapiens	1:Experimental evidence at protein level	Ubiquitin-conjugating enzyme E2 L3	1	0.999	9	7	9	0	0	0	0	0	0	0	1	0	2	0	1	0	0	5	0	0	0	0	0	0	0	1	0	2	0	1	0	0	3	0	0	0	0	0	0	0
sp|P68104|EF1A1_HUMAN	P68104	EF1A1_HUMAN	EEF1A1	462	Homo sapiens	1:Experimental evidence at protein level	Elongation factor 1-alpha 1	1	0.999	602	36	602	36	33	40	38	49	36	34	36	32	26	39	40	32	52	79	1	2	1	1	4	3	2	2	2	0	2	2	0	3	11	36	33	40	38	49	36	34
sp|P68363|TBA1B_HUMAN	P68363	TBA1B_HUMAN	TUBA1B	451	Homo sapiens	1:Experimental evidence at protein level	Tubulin alpha-1B chain	1	0.999	1289	0	1289	72	83	89	92	92	86	73	78	73	83	88	89	99	91	101	0	0	0	0	0	0	0	0	0	0	0	0	0	0	0	72	83	89	92	92	86	73
sp|P68371|TBB4B_HUMAN	P68371	TBB4B_HUMAN	TUBB4B	445	Homo sapiens	1:Experimental evidence at protein level	Tubulin beta-4B chain	0.9999	0.999	39	39	1789	2	3	2	4	2	2	2	3	3	2	2	3	3	3	3	2	3	2	4	2	2	2	3	3	2	2	3	3	3	3	111	116	133	119	117	119	98
sp|P68400|CSK21_HUMAN	P68400	CSK21_HUMAN	CSNK2A1	391	Homo sapiens	1:Experimental evidence at protein level	Casein kinase II subunit alpha	1	0.999	149	21	149	8	11	7	9	11	12	9	10	10	11	11	10	8	9	13	0	2	0	1	2	2	1	2	0	2	3	2	2	1	1	8	11	7	9	11	12	9
sp|P68402|PA1B2_HUMAN	P68402	PA1B2_HUMAN	PAFAH1B2	229	Homo sapiens	1:Experimental evidence at protein level	Platelet-activating factor acetylhydrolase IB subunit alpha2	1	0.999	29	29	29	3	1	2	0	1	1	2	2	2	1	3	6	0	2	3	3	1	2	0	1	1	2	2	2	1	3	6	0	2	3	3	1	2	0	1	1	2
sp|P69849|NOMO3_HUMAN	P69849	NOMO3_HUMAN	NOMO3	1222	Homo sapiens	1:Experimental evidence at protein level	BOS complex subunit NOMO3	1	0.999	27	0	27	0	0	0	0	0	0	0	2	0	3	1	6	0	5	10	0	0	0	0	0	0	0	0	0	0	0	0	0	0	0	0	0	0	0	0	0	0
sp|P69905|HBA_HUMAN	P69905	HBA_HUMAN	HBA2	142	Homo sapiens	1:Experimental evidence at protein level	Hemoglobin subunit alpha	1	0.999	3	3	3	1	0	0	0	0	0	2	0	0	0	0	0	0	0	0	1	0	0	0	0	0	2	0	0	0	0	0	0	0	0	1	0	0	0	0	0	2
sp|P78316|NOP14_HUMAN	P78316	NOP14_HUMAN	NOP14	857	Homo sapiens	1:Experimental evidence at protein level	Nucleolar protein 14	1	0.999	10	10	10	0	0	0	0	0	0	1	0	0	1	2	3	1	1	1	0	0	0	0	0	0	1	0	0	1	2	3	1	1	1	0	0	0	0	0	0	1
sp|P78318|IGBP1_HUMAN	P78318	IGBP1_HUMAN	IGBP1	339	Homo sapiens	1:Experimental evidence at protein level	Immunoglobulin-binding protein 1	1	0.999	2	2	2	0	0	0	0	0	0	0	0	0	0	0	0	0	0	2	0	0	0	0	0	0	0	0	0	0	0	0	0	0	2	0	0	0	0	0	0	0
sp|P78344|IF4G2_HUMAN	P78344	IF4G2_HUMAN	EIF4G2	907	Homo sapiens	1:Experimental evidence at protein level	Eukaryotic translation initiation factor 4 gamma 2	1	0.999	23	23	23	1	3	4	0	0	0	0	0	0	0	2	0	0	2	11	1	3	4	0	0	0	0	0	0	0	2	0	0	2	11	1	3	4	0	0	0	0
sp|P78346|RPP30_HUMAN	P78346	RPP30_HUMAN	RPP30	268	Homo sapiens	1:Experimental evidence at protein level	Ribonuclease P protein subunit p30	1	0.999	6	6	6	0	0	0	0	0	0	0	0	0	0	1	0	0	0	5	0	0	0	0	0	0	0	0	0	0	1	0	0	0	5	0	0	0	0	0	0	0
sp|P78347|GTF2I_HUMAN	P78347	GTF2I_HUMAN	GTF2I	998	Homo sapiens	1:Experimental evidence at protein level	General transcription factor II-I	1	0.999	972	945	972	46	59	55	65	60	61	73	70	67	65	73	73	69	72	64	46	58	55	62	57	58	71	65	66	64	72	71	67	71	62	46	59	55	65	60	61	73
sp|P78371|TCPB_HUMAN	P78371	TCPB_HUMAN	CCT2	535	Homo sapiens	1:Experimental evidence at protein level	T-complex protein 1 subunit beta	1	0.999	652	652	652	45	49	43	23	37	18	38	36	29	44	52	39	64	68	67	45	49	43	23	37	18	38	36	29	44	52	39	64	68	67	45	49	43	23	37	18	38
sp|P78406|RAE1L_HUMAN	P78406	RAE1L_HUMAN	RAE1	368	Homo sapiens	1:Experimental evidence at protein level	mRNA export factor RAE1	1	0.999	6	6	6	0	0	1	0	0	0	0	0	0	1	0	0	0	0	4	0	0	1	0	0	0	0	0	0	1	0	0	0	0	4	0	0	1	0	0	0	0
sp|P78417|GSTO1_HUMAN	P78417	GSTO1_HUMAN	GSTO1	241	Homo sapiens	1:Experimental evidence at protein level	Glutathione S-transferase omega-1	1	0.999	46	46	46	2	1	1	0	2	1	1	7	4	5	2	7	0	3	10	2	1	1	0	2	1	1	7	4	5	2	7	0	3	10	2	1	1	0	2	1	1
sp|P78527|PRKDC_HUMAN	P78527	PRKDC_HUMAN	PRKDC	4128	Homo sapiens	1:Experimental evidence at protein level	DNA-dependent protein kinase catalytic subunit	1	0.999	2107	2107	2107	113	119	141	97	111	124	96	132	98	132	170	173	188	198	215	113	119	141	97	111	124	96	132	98	132	170	173	188	198	215	113	119	141	97	111	124	96
sp|P80303|NUCB2_HUMAN	P80303	NUCB2_HUMAN	NUCB2	420	Homo sapiens	1:Experimental evidence at protein level	Nucleobindin-2	1	0.999	18	18	18	2	0	2	0	0	0	2	2	0	0	2	1	0	3	4	2	0	2	0	0	0	2	2	0	0	2	1	0	3	4	2	0	2	0	0	0	2
sp|P80404|GABT_HUMAN	P80404	GABT_HUMAN	ABAT	500	Homo sapiens	1:Experimental evidence at protein level	4-aminobutyrate aminotransferase, mitochondrial	1	0.9989	2	2	2	0	0	0	0	0	0	0	0	0	0	0	1	0	0	1	0	0	0	0	0	0	0	0	0	0	0	1	0	0	1	0	0	0	0	0	0	0
sp|P80723|BASP1_HUMAN	P80723	BASP1_HUMAN	BASP1	227	Homo sapiens	1:Experimental evidence at protein level	Brain acid soluble protein 1	1	0.999	80	80	80	1	1	0	1	2	1	9	10	4	17	12	13	0	1	8	1	1	0	1	2	1	9	10	4	17	12	13	0	1	8	1	1	0	1	2	1	9
sp|P81133|SIM1_HUMAN	P81133	SIM1_HUMAN	SIM1	766	Homo sapiens	1:Experimental evidence at protein level	Single-minded homolog 1	0.8061	0.9978	0	0	0	0	0	0	0	0	0	0	0	0	0	0	0	0	0	0	0	0	0	0	0	0	0	0	0	0	0	0	0	0	0	0	0	0	0	0	0	0
sp|P81605|DCD_HUMAN	P81605	DCD_HUMAN	DCD	110	Homo sapiens	1:Experimental evidence at protein level	Dermcidin	1	0.999	119	119	119	11	4	7	6	2	10	15	7	4	6	5	14	10	9	9	11	4	7	6	2	10	15	7	4	6	5	14	10	9	9	11	4	7	6	2	10	15
sp|P82650|RT22_HUMAN	P82650	RT22_HUMAN	MRPS22	360	Homo sapiens	1:Experimental evidence at protein level	Small ribosomal subunit protein mS22	1	0.999	10	10	10	0	0	1	0	0	0	0	0	1	1	1	0	0	1	5	0	0	1	0	0	0	0	0	1	1	1	0	0	1	5	0	0	1	0	0	0	0
sp|P82663|RT25_HUMAN	P82663	RT25_HUMAN	MRPS25	173	Homo sapiens	1:Experimental evidence at protein level	Small ribosomal subunit protein mS25	1	0.999	14	14	14	0	0	0	0	0	0	0	0	0	0	2	0	2	5	5	0	0	0	0	0	0	0	0	0	0	2	0	2	5	5	0	0	0	0	0	0	0
sp|P82673|RT35_HUMAN	P82673	RT35_HUMAN	MRPS35	323	Homo sapiens	1:Experimental evidence at protein level	Small ribosomal subunit protein mS35	1	0.999	3	3	3	0	0	0	0	0	0	0	0	0	0	0	1	0	0	2	0	0	0	0	0	0	0	0	0	0	0	1	0	0	2	0	0	0	0	0	0	0
sp|P82675|RT05_HUMAN	P82675	RT05_HUMAN	MRPS5	430	Homo sapiens	1:Experimental evidence at protein level	Small ribosomal subunit protein uS5m	0.9013	0.999	1	1	1	0	0	0	0	0	0	0	0	1	0	0	0	0	0	0	0	0	0	0	0	0	0	0	1	0	0	0	0	0	0	0	0	0	0	0	0	0
sp|P82909|KGD4_HUMAN	P82909	KGD4_HUMAN	MRPS36	103	Homo sapiens	1:Experimental evidence at protein level	Alpha-ketoglutarate dehydrogenase component 4	1	0.999	5	5	5	0	0	0	0	0	0	0	0	0	0	0	1	0	0	4	0	0	0	0	0	0	0	0	0	0	0	1	0	0	4	0	0	0	0	0	0	0
sp|P82914|RT15_HUMAN	P82914	RT15_HUMAN	MRPS15	257	Homo sapiens	1:Experimental evidence at protein level	Small ribosomal subunit protein uS15m	1	0.999	5	5	5	0	0	0	0	0	0	1	0	1	0	1	0	0	0	2	0	0	0	0	0	0	1	0	1	0	1	0	0	0	2	0	0	0	0	0	0	1
sp|P82921|RT21_HUMAN	P82921	RT21_HUMAN	MRPS21	87	Homo sapiens	1:Experimental evidence at protein level	Small ribosomal subunit protein bS21m	0.9017	0.999	4	4	4	0	0	0	0	1	0	0	0	0	0	1	0	0	1	1	0	0	0	0	1	0	0	0	0	0	1	0	0	1	1	0	0	0	0	1	0	0
sp|P82932|RT06_HUMAN	P82932	RT06_HUMAN	MRPS6	125	Homo sapiens	1:Experimental evidence at protein level	Small ribosomal subunit protein bS6m	0.9017	0.999	11	11	11	2	0	0	0	0	0	0	1	0	1	1	0	2	3	1	2	0	0	0	0	0	0	1	0	1	1	0	2	3	1	2	0	0	0	0	0	0
sp|P82933|RT09_HUMAN	P82933	RT09_HUMAN	MRPS9	396	Homo sapiens	1:Experimental evidence at protein level	Small ribosomal subunit protein uS9m	1	0.999	25	25	25	0	1	1	0	1	0	1	2	0	1	3	2	2	2	9	0	1	1	0	1	0	1	2	0	1	3	2	2	2	9	0	1	1	0	1	0	1
sp|P82970|HMGN5_HUMAN	P82970	HMGN5_HUMAN	HMGN5	282	Homo sapiens	1:Experimental evidence at protein level	High mobility group nucleosome-binding domain-containing protein 5	0.9011	0.999	1	1	1	0	0	1	0	0	0	0	0	0	0	0	0	0	0	0	0	0	1	0	0	0	0	0	0	0	0	0	0	0	0	0	0	1	0	0	0	0
sp|P82979|SARNP_HUMAN	P82979	SARNP_HUMAN	SARNP	210	Homo sapiens	1:Experimental evidence at protein level	SAP domain-containing ribonucleoprotein	1	0.999	63	63	63	2	3	4	4	5	4	5	5	5	2	6	4	5	5	4	2	3	4	4	5	4	5	5	5	2	6	4	5	5	4	2	3	4	4	5	4	5
sp|P83111|LACTB_HUMAN	P83111	LACTB_HUMAN	LACTB	547	Homo sapiens	1:Experimental evidence at protein level	Serine beta-lactamase-like protein LACTB, mitochondrial	0.8951	0.9989	1	1	1	0	0	0	0	0	0	0	0	0	0	1	0	0	0	0	0	0	0	0	0	0	0	0	0	0	1	0	0	0	0	0	0	0	0	0	0	0
sp|P83731|RL24_HUMAN	P83731	RL24_HUMAN	RPL24	157	Homo sapiens	1:Experimental evidence at protein level	Large ribosomal subunit protein eL24	1	0.999	56	56	56	4	2	3	2	2	2	3	8	7	2	5	6	2	4	4	4	2	3	2	2	2	3	8	7	2	5	6	2	4	4	4	2	3	2	2	2	3
sp|P83881|RL36A_HUMAN	P83881	RL36A_HUMAN	RPL36A	106	Homo sapiens	1:Experimental evidence at protein level	Large ribosomal subunit protein eL42	1	0.999	35	3	35	0	3	0	2	1	1	3	2	1	5	2	2	3	5	5	0	0	0	0	0	0	0	0	0	1	0	0	0	0	2	0	3	0	2	1	1	3
sp|P83916|CBX1_HUMAN	P83916	CBX1_HUMAN	CBX1	185	Homo sapiens	1:Experimental evidence at protein level	Chromobox protein homolog 1	1	0.999	19	19	35	0	0	0	0	1	0	2	0	0	5	6	4	0	1	0	0	0	0	0	1	0	2	0	0	5	6	4	0	1	0	1	0	2	1	2	1	2
sp|P84085|ARF5_HUMAN	P84085	ARF5_HUMAN	ARF5	180	Homo sapiens	1:Experimental evidence at protein level	ADP-ribosylation factor 5	1	0.999	3	3	123	0	0	0	0	0	0	0	0	0	0	0	0	0	0	3	0	0	0	0	0	0	0	0	0	0	0	0	0	0	3	6	9	6	5	5	5	5
sp|P84090|ERH_HUMAN	P84090	ERH_HUMAN	ERH	104	Homo sapiens	1:Experimental evidence at protein level	Enhancer of rudimentary homolog	1	0.999	136	136	136	9	10	9	10	8	6	12	9	10	7	11	7	10	9	9	9	10	9	10	8	6	12	9	10	7	11	7	10	9	9	9	10	9	10	8	6	12
sp|P84095|RHOG_HUMAN	P84095	RHOG_HUMAN	RHOG	191	Homo sapiens	1:Experimental evidence at protein level	Rho-related GTP-binding protein RhoG	0.9724	0.9986	1	1	3	0	0	0	0	0	0	0	1	0	0	0	0	0	0	0	0	0	0	0	0	0	0	1	0	0	0	0	0	0	0	0	0	0	0	0	0	0
sp|P84098|RL19_HUMAN	P84098	RL19_HUMAN	RPL19	196	Homo sapiens	1:Experimental evidence at protein level	Large ribosomal subunit protein eL19	1	0.999	40	40	40	2	2	2	2	2	3	3	3	2	2	3	3	3	3	5	2	2	2	2	2	3	3	3	2	2	3	3	3	3	5	2	2	2	2	2	3	3
sp|P84103|SRSF3_HUMAN	P84103	SRSF3_HUMAN	SRSF3	164	Homo sapiens	1:Experimental evidence at protein level	Serine/arginine-rich splicing factor 3	1	0.999	241	158	241	11	14	15	14	18	17	17	20	15	17	18	23	13	15	14	9	12	9	10	10	10	11	12	11	11	11	14	9	11	8	11	14	15	14	18	17	17
sp|P84243|H33_HUMAN	P84243	H33_HUMAN	H3-3A	136	Homo sapiens	1:Experimental evidence at protein level	Histone H3.3	0.9259	0.996	1	1	71	0	0	0	0	0	0	0	0	0	0	1	0	0	0	0	0	0	0	0	0	0	0	0	0	0	1	0	0	0	0	6	3	5	7	8	8	4
sp|P86790|CCZ1B_HUMAN	P86790	CCZ1B_HUMAN	CCZ1B	482	Homo sapiens	1:Experimental evidence at protein level	Vacuolar fusion protein CCZ1 homolog B	1	0.999	6	0	6	0	0	2	0	1	0	1	1	0	0	0	0	0	0	1	0	0	0	0	0	0	0	0	0	0	0	0	0	0	0	0	0	2	0	1	0	1
sp|P98164|LRP2_HUMAN	P98164	LRP2_HUMAN	LRP2	4655	Homo sapiens	1:Experimental evidence at protein level	Low-density lipoprotein receptor-related protein 2	0.848	0.9911	1	1	1	0	0	0	0	0	0	1	0	0	0	0	0	0	0	0	0	0	0	0	0	0	1	0	0	0	0	0	0	0	0	0	0	0	0	0	0	1
sp|P98170|XIAP_HUMAN	P98170	XIAP_HUMAN	XIAP	497	Homo sapiens	1:Experimental evidence at protein level	E3 ubiquitin-protein ligase XIAP	0.8702	0.9986	1	1	1	0	0	0	0	0	0	0	0	0	0	0	0	0	0	1	0	0	0	0	0	0	0	0	0	0	0	0	0	0	1	0	0	0	0	0	0	0
sp|P98175|RBM10_HUMAN	P98175	RBM10_HUMAN	RBM10	930	Homo sapiens	1:Experimental evidence at protein level	RNA-binding protein 10	1	0.999	5	5	5	0	0	0	0	0	0	0	0	0	0	1	1	0	2	1	0	0	0	0	0	0	0	0	0	0	1	1	0	2	1	0	0	0	0	0	0	0
sp|P98179|RBM3_HUMAN	P98179	RBM3_HUMAN	RBM3	157	Homo sapiens	1:Experimental evidence at protein level	RNA-binding protein 3	1	0.999	5	5	5	0	0	0	0	0	1	0	0	0	0	0	0	0	0	4	0	0	0	0	0	1	0	0	0	0	0	0	0	0	4	0	0	0	0	0	1	0
sp|P99999|CYC_HUMAN	P99999	CYC_HUMAN	CYCS	105	Homo sapiens	1:Experimental evidence at protein level	Cytochrome c	1	0.999	24	8	24	6	2	5	2	1	1	0	0	0	1	0	3	0	2	1	3	0	3	0	0	0	0	0	0	0	0	2	0	0	0	6	2	5	2	1	1	0
sp|Q00013|EM55_HUMAN	Q00013	EM55_HUMAN	MPP1	466	Homo sapiens	1:Experimental evidence at protein level	55 kDa erythrocyte membrane protein	1	0.999	26	26	26	3	3	2	0	0	0	0	0	0	0	0	0	6	8	4	3	3	2	0	0	0	0	0	0	0	0	0	6	8	4	3	3	2	0	0	0	0
sp|Q00059|TFAM_HUMAN	Q00059	TFAM_HUMAN	TFAM	246	Homo sapiens	1:Experimental evidence at protein level	Transcription factor A, mitochondrial	1	0.999	161	161	161	11	10	8	10	10	9	11	15	10	10	16	13	10	8	10	11	10	8	10	10	9	11	15	10	10	16	13	10	8	10	11	10	8	10	10	9	11
sp|Q00325|S25A3_HUMAN	Q00325	S25A3_HUMAN	SLC25A3	362	Homo sapiens	1:Experimental evidence at protein level	Solute carrier family 25 member 3	1	0.999	157	157	157	9	12	16	7	8	7	10	8	13	7	11	14	10	13	12	9	12	16	7	8	7	10	8	13	7	11	14	10	13	12	9	12	16	7	8	7	10
sp|Q00341|VIGLN_HUMAN	Q00341	VIGLN_HUMAN	HDLBP	1268	Homo sapiens	1:Experimental evidence at protein level	Vigilin	1	0.999	60	60	60	8	5	6	0	0	0	3	3	1	1	4	4	2	6	17	8	5	6	0	0	0	3	3	1	1	4	4	2	6	17	8	5	6	0	0	0	3
sp|Q00535|CDK5_HUMAN	Q00535	CDK5_HUMAN	CDK5	292	Homo sapiens	1:Experimental evidence at protein level	Cyclin-dependent kinase 5	0.9017	0.999	1	1	1	0	0	0	0	0	0	0	0	0	0	0	0	0	0	1	0	0	0	0	0	0	0	0	0	0	0	0	0	0	1	0	0	0	0	0	0	0
sp|Q00610|CLH1_HUMAN	Q00610	CLH1_HUMAN	CLTC	1675	Homo sapiens	1:Experimental evidence at protein level	Clathrin heavy chain 1	1	0.999	1258	959	1258	76	88	70	87	67	86	68	71	69	73	92	98	86	74	153	58	66	51	69	52	65	49	56	50	54	71	74	68	56	120	76	88	70	87	67	86	68
sp|Q00688|FKBP3_HUMAN	Q00688	FKBP3_HUMAN	FKBP3	224	Homo sapiens	1:Experimental evidence at protein level	Peptidyl-prolyl cis-trans isomerase FKBP3	1	0.999	49	49	49	2	2	1	0	1	3	4	2	1	4	3	5	3	3	15	2	2	1	0	1	3	4	2	1	4	3	5	3	3	15	2	2	1	0	1	3	4
sp|Q00765|REEP5_HUMAN	Q00765	REEP5_HUMAN	REEP5	189	Homo sapiens	1:Experimental evidence at protein level	Receptor expression-enhancing protein 5	1	0.999	14	14	14	0	0	0	0	0	0	0	2	0	1	2	1	0	3	5	0	0	0	0	0	0	0	2	0	1	2	1	0	3	5	0	0	0	0	0	0	0
sp|Q00796|DHSO_HUMAN	Q00796	DHSO_HUMAN	SORD	357	Homo sapiens	1:Experimental evidence at protein level	Sorbitol dehydrogenase	1	0.999	16	16	16	0	0	0	0	0	0	0	1	1	1	1	2	0	0	10	0	0	0	0	0	0	0	1	1	1	1	2	0	0	10	0	0	0	0	0	0	0
sp|Q00839|HNRPU_HUMAN	Q00839	HNRPU_HUMAN	HNRNPU	825	Homo sapiens	1:Experimental evidence at protein level	Heterogeneous nuclear ribonucleoprotein U	1	0.999	698	698	698	39	40	35	37	31	39	40	47	39	55	73	80	39	50	54	39	40	35	37	31	39	40	47	39	55	73	80	39	50	54	39	40	35	37	31	39	40
sp|Q01081|U2AF1_HUMAN	Q01081	U2AF1_HUMAN	U2AF1	240	Homo sapiens	1:Experimental evidence at protein level	Splicing factor U2AF 35 kDa subunit	1	0.999	134	81	134	11	6	9	6	9	7	5	8	5	9	10	10	14	12	13	7	3	6	4	5	3	3	4	3	7	6	5	8	9	8	11	6	9	6	9	7	5
sp|Q01082|SPTB2_HUMAN	Q01082	SPTB2_HUMAN	SPTBN1	2364	Homo sapiens	1:Experimental evidence at protein level	Spectrin beta chain, non-erythrocytic 1	1	0.999	530	489	530	16	30	8	10	8	9	57	50	54	58	86	67	16	17	44	16	27	8	10	8	9	54	47	46	52	77	60	16	17	42	16	30	8	10	8	9	57
sp|Q01085|TIAR_HUMAN	Q01085	TIAR_HUMAN	TIAL1	375	Homo sapiens	1:Experimental evidence at protein level	Nucleolysin TIAR	0.8626	0.9985	1	1	1	0	0	0	0	0	0	0	0	0	0	0	1	0	0	0	0	0	0	0	0	0	0	0	0	0	0	1	0	0	0	0	0	0	0	0	0	0
sp|Q01105|SET_HUMAN	Q01105	SET_HUMAN	SET	290	Homo sapiens	1:Experimental evidence at protein level	Protein SET	1	0.999	116	21	116	5	7	7	8	5	9	10	11	7	7	12	7	4	3	14	0	0	1	0	0	3	2	3	3	1	4	1	0	0	3	5	7	7	8	5	9	10
sp|Q01130|SRSF2_HUMAN	Q01130	SRSF2_HUMAN	SRSF2	221	Homo sapiens	1:Experimental evidence at protein level	Serine/arginine-rich splicing factor 2	1	0.999	25	25	25	0	0	0	0	3	1	4	1	2	0	3	5	0	0	6	0	0	0	0	3	1	4	1	2	0	3	5	0	0	6	0	0	0	0	3	1	4
sp|Q01469|FABP5_HUMAN	Q01469	FABP5_HUMAN	FABP5	135	Homo sapiens	1:Experimental evidence at protein level	Fatty acid-binding protein 5	1	0.999	31	22	31	3	0	0	0	0	0	3	3	2	5	1	8	2	0	4	2	0	0	0	0	0	2	3	2	4	1	3	2	0	3	3	0	0	0	0	0	3
sp|Q01518|CAP1_HUMAN	Q01518	CAP1_HUMAN	CAP1	475	Homo sapiens	1:Experimental evidence at protein level	Adenylyl cyclase-associated protein 1	1	0.999	55	55	55	4	2	2	0	2	0	4	5	3	9	5	3	0	2	14	4	2	2	0	2	0	4	5	3	9	5	3	0	2	14	4	2	2	0	2	0	4
sp|Q01581|HMCS1_HUMAN	Q01581	HMCS1_HUMAN	HMGCS1	520	Homo sapiens	1:Experimental evidence at protein level	Hydroxymethylglutaryl-CoA synthase, cytoplasmic	1	0.999	14	13	14	0	0	0	0	0	0	0	1	0	1	0	0	0	1	11	0	0	0	0	0	0	0	1	0	1	0	0	0	1	10	0	0	0	0	0	0	0
sp|Q01650|LAT1_HUMAN	Q01650	LAT1_HUMAN	SLC7A5	507	Homo sapiens	1:Experimental evidence at protein level	Large neutral amino acids transporter small subunit 1	1	0.999	6	6	6	1	0	1	0	0	0	0	0	0	0	0	0	0	2	2	1	0	1	0	0	0	0	0	0	0	0	0	0	2	2	1	0	1	0	0	0	0
sp|Q01658|NC2B_HUMAN	Q01658	NC2B_HUMAN	DR1	176	Homo sapiens	1:Experimental evidence at protein level	Protein Dr1	1	0.999	33	33	33	2	4	1	1	4	1	3	1	0	1	2	3	3	5	2	2	4	1	1	4	1	3	1	0	1	2	3	3	5	2	2	4	1	1	4	1	3
sp|Q01664|TFAP4_HUMAN	Q01664	TFAP4_HUMAN	TFAP4	338	Homo sapiens	1:Experimental evidence at protein level	Transcription factor AP-4	0.9993	0.999	2	2	2	0	0	0	1	0	0	0	0	0	1	0	0	0	0	0	0	0	0	1	0	0	0	0	0	1	0	0	0	0	0	0	0	0	1	0	0	0
sp|Q01780|EXOSX_HUMAN	Q01780	EXOSX_HUMAN	EXOSC10	885	Homo sapiens	1:Experimental evidence at protein level	Exosome complex component 10	1	0.999	14	14	14	0	0	0	0	0	0	0	0	1	2	5	0	0	0	6	0	0	0	0	0	0	0	0	1	2	5	0	0	0	6	0	0	0	0	0	0	0
sp|Q01813|PFKAP_HUMAN	Q01813	PFKAP_HUMAN	PFKP	784	Homo sapiens	1:Experimental evidence at protein level	ATP-dependent 6-phosphofructokinase, platelet type	1	0.999	171	157	171	11	11	11	8	11	9	3	6	5	9	18	12	13	15	29	10	11	10	7	10	7	3	6	5	9	17	11	12	13	26	11	11	11	8	11	9	3
sp|Q01826|SATB1_HUMAN	Q01826	SATB1_HUMAN	SATB1	763	Homo sapiens	1:Experimental evidence at protein level	DNA-binding protein SATB1	1	0.999	2	0	2	0	0	0	0	0	0	0	0	0	1	1	0	0	0	0	0	0	0	0	0	0	0	0	0	0	0	0	0	0	0	0	0	0	0	0	0	0
sp|Q01831|XPC_HUMAN	Q01831	XPC_HUMAN	XPC	940	Homo sapiens	1:Experimental evidence at protein level	DNA repair protein complementing XP-C cells	1	0.999	2	2	2	0	0	0	1	1	0	0	0	0	0	0	0	0	0	0	0	0	0	1	1	0	0	0	0	0	0	0	0	0	0	0	0	0	1	1	0	0
sp|Q01844|EWS_HUMAN	Q01844	EWS_HUMAN	EWSR1	656	Homo sapiens	1:Experimental evidence at protein level	RNA-binding protein EWS	1	0.999	71	71	71	4	5	4	5	7	3	6	3	8	4	4	2	6	6	4	4	5	4	5	7	3	6	3	8	4	4	2	6	6	4	4	5	4	5	7	3	6
sp|Q01968|OCRL_HUMAN	Q01968	OCRL_HUMAN	OCRL	901	Homo sapiens	1:Experimental evidence at protein level	Inositol polyphosphate 5-phosphatase OCRL	1	0.999	6	6	6	0	2	1	0	0	0	0	0	0	0	0	0	0	1	2	0	2	1	0	0	0	0	0	0	0	0	0	0	1	2	0	2	1	0	0	0	0
sp|Q02086|SP2_HUMAN	Q02086	SP2_HUMAN	SP2	613	Homo sapiens	1:Experimental evidence at protein level	Transcription factor Sp2	1	0.999	4	4	4	0	0	0	0	0	0	0	0	0	0	1	0	0	1	2	0	0	0	0	0	0	0	0	0	0	1	0	0	1	2	0	0	0	0	0	0	0
sp|Q02218|ODO1_HUMAN	Q02218	ODO1_HUMAN	OGDH	1023	Homo sapiens	1:Experimental evidence at protein level	2-oxoglutarate dehydrogenase complex component E1	1	0.999	18	14	18	0	0	0	2	1	0	0	1	1	1	0	2	0	2	8	0	0	0	2	1	0	0	1	1	1	0	1	0	1	6	0	0	0	2	1	0	0
sp|Q02241|KIF23_HUMAN	Q02241	KIF23_HUMAN	KIF23	960	Homo sapiens	1:Experimental evidence at protein level	Kinesin-like protein KIF23	1	0.999	47	47	47	0	1	0	0	0	1	3	8	3	8	9	8	0	3	3	0	1	0	0	0	1	3	8	3	8	9	8	0	3	3	0	1	0	0	0	1	3
sp|Q02252|MMSA_HUMAN	Q02252	MMSA_HUMAN	ALDH6A1	535	Homo sapiens	1:Experimental evidence at protein level	Methylmalonate-semialdehyde/malonate-semialdehyde dehydrogenase [acylating], mitochondrial	1	0.999	15	15	15	1	1	3	0	0	0	0	0	0	0	0	7	0	0	3	1	1	3	0	0	0	0	0	0	0	0	7	0	0	3	1	1	3	0	0	0	0
sp|Q02413|DSG1_HUMAN	Q02413	DSG1_HUMAN	DSG1	1049	Homo sapiens	1:Experimental evidence at protein level	Desmoglein-1	1	0.999	180	180	180	35	0	4	7	1	14	40	32	0	3	1	24	9	3	7	35	0	4	7	1	14	40	32	0	3	1	24	9	3	7	35	0	4	7	1	14	40
sp|Q02543|RL18A_HUMAN	Q02543	RL18A_HUMAN	RPL18A	176	Homo sapiens	1:Experimental evidence at protein level	Large ribosomal subunit protein eL20	1	0.999	99	99	99	5	6	7	6	4	5	7	6	9	8	11	7	5	6	7	5	6	7	6	4	5	7	6	9	8	11	7	5	6	7	5	6	7	6	4	5	7
sp|Q02750|MP2K1_HUMAN	Q02750	MP2K1_HUMAN	MAP2K1	393	Homo sapiens	1:Experimental evidence at protein level	Dual specificity mitogen-activated protein kinase kinase 1	1	0.999	18	13	18	0	2	0	0	0	0	0	0	0	3	4	1	0	0	8	0	2	0	0	0	0	0	0	0	2	3	1	0	0	5	0	2	0	0	0	0	0
sp|Q02790|FKBP4_HUMAN	Q02790	FKBP4_HUMAN	FKBP4	459	Homo sapiens	1:Experimental evidence at protein level	Peptidyl-prolyl cis-trans isomerase FKBP4	1	0.999	184	184	184	6	4	7	1	8	6	13	17	13	18	20	17	1	14	39	6	4	7	1	8	6	13	17	13	18	20	17	1	14	39	6	4	7	1	8	6	13
sp|Q02809|PLOD1_HUMAN	Q02809	PLOD1_HUMAN	PLOD1	727	Homo sapiens	1:Experimental evidence at protein level	Procollagen-lysine,2-oxoglutarate 5-dioxygenase 1	1	0.999	78	78	78	1	4	3	1	4	0	11	8	4	6	10	13	4	2	7	1	4	3	1	4	0	11	8	4	6	10	13	4	2	7	1	4	3	1	4	0	11
sp|Q02818|NUCB1_HUMAN	Q02818	NUCB1_HUMAN	NUCB1	461	Homo sapiens	1:Experimental evidence at protein level	Nucleobindin-1	1	0.999	8	8	8	2	0	0	0	0	0	0	0	0	0	0	1	0	0	5	2	0	0	0	0	0	0	0	0	0	0	1	0	0	5	2	0	0	0	0	0	0
sp|Q02878|RL6_HUMAN	Q02878	RL6_HUMAN	RPL6	288	Homo sapiens	1:Experimental evidence at protein level	Large ribosomal subunit protein eL6	1	0.999	281	281	281	13	13	14	12	11	12	20	26	24	26	25	20	16	21	28	13	13	14	12	11	12	20	26	24	26	25	20	16	21	28	13	13	14	12	11	12	20
sp|Q02880|TOP2B_HUMAN	Q02880	TOP2B_HUMAN	TOP2B	1626	Homo sapiens	1:Experimental evidence at protein level	DNA topoisomerase 2-beta	1	0.999	15	15	35	0	0	1	1	1	3	1	0	0	3	3	2	0	0	0	0	0	1	1	1	3	1	0	0	3	3	2	0	0	0	0	0	1	2	2	3	1
sp|Q02952|AKA12_HUMAN	Q02952	AKA12_HUMAN	AKAP12	1782	Homo sapiens	1:Experimental evidence at protein level	A-kinase anchor protein 12	1	0.999	271	271	271	18	19	23	22	18	13	10	13	13	12	12	13	28	29	28	18	19	23	22	18	13	10	13	13	12	12	13	28	29	28	18	19	23	22	18	13	10
sp|Q02978|M2OM_HUMAN	Q02978	M2OM_HUMAN	SLC25A11	314	Homo sapiens	1:Experimental evidence at protein level	Mitochondrial 2-oxoglutarate/malate carrier protein	1	0.999	108	108	108	6	6	4	6	5	4	6	13	12	10	7	5	9	6	9	6	6	4	6	5	4	6	13	12	10	7	5	9	6	9	6	6	4	6	5	4	6
sp|Q03001|DYST_HUMAN	Q03001	DYST_HUMAN	DST	7570	Homo sapiens	1:Experimental evidence at protein level	Dystonin	1	0.9989	8	8	8	1	1	0	0	0	0	0	0	0	0	1	1	0	1	3	1	1	0	0	0	0	0	0	0	0	1	1	0	1	3	1	1	0	0	0	0	0
sp|Q03111|ENL_HUMAN	Q03111	ENL_HUMAN	MLLT1	559	Homo sapiens	1:Experimental evidence at protein level	Protein ENL	0.9989	0.999	3	3	3	0	1	1	0	0	0	0	0	1	0	0	0	0	0	0	0	1	1	0	0	0	0	0	1	0	0	0	0	0	0	0	1	1	0	0	0	0
sp|Q03252|LMNB2_HUMAN	Q03252	LMNB2_HUMAN	LMNB2	620	Homo sapiens	1:Experimental evidence at protein level	Lamin-B2	1	0.999	92	92	123	5	4	3	4	6	7	1	1	0	13	15	15	6	8	4	5	4	3	4	6	7	1	1	0	13	15	15	6	8	4	6	6	5	7	7	9	2
sp|Q03701|CEBPZ_HUMAN	Q03701	CEBPZ_HUMAN	CEBPZ	1054	Homo sapiens	1:Experimental evidence at protein level	CCAAT/enhancer-binding protein zeta	1	0.999	6	6	6	0	0	0	0	0	0	0	0	1	1	3	0	0	1	0	0	0	0	0	0	0	0	0	1	1	3	0	0	1	0	0	0	0	0	0	0	0
sp|Q04206|TF65_HUMAN	Q04206	TF65_HUMAN	RELA	551	Homo sapiens	1:Experimental evidence at protein level	Transcription factor p65	1	0.999	16	16	16	3	7	4	0	0	0	0	0	0	0	0	0	0	1	1	3	7	4	0	0	0	0	0	0	0	0	0	0	1	1	3	7	4	0	0	0	0
sp|Q04323|UBXN1_HUMAN	Q04323	UBXN1_HUMAN	UBXN1	297	Homo sapiens	1:Experimental evidence at protein level	UBX domain-containing protein 1	0.9017	0.999	3	3	3	0	0	0	0	0	0	0	0	0	0	0	0	0	0	3	0	0	0	0	0	0	0	0	0	0	0	0	0	0	3	0	0	0	0	0	0	0
sp|Q04637|IF4G1_HUMAN	Q04637	IF4G1_HUMAN	EIF4G1	1599	Homo sapiens	1:Experimental evidence at protein level	Eukaryotic translation initiation factor 4 gamma 1	1	0.999	146	124	146	16	11	11	3	3	4	6	14	6	9	14	6	10	9	24	13	8	8	3	3	4	6	11	6	9	13	5	7	7	21	16	11	11	3	3	4	6
sp|Q04695|K1C17_HUMAN	Q04695	K1C17_HUMAN	KRT17	432	Homo sapiens	1:Experimental evidence at protein level	Keratin, type I cytoskeletal 17	1	0.999	76	75	310	13	1	2	4	0	2	21	7	1	4	2	7	6	1	5	13	1	2	4	0	2	20	7	1	4	2	7	6	1	5	42	10	19	22	9	15	58
sp|Q04724|TLE1_HUMAN	Q04724	TLE1_HUMAN	TLE1	770	Homo sapiens	1:Experimental evidence at protein level	Transducin-like enhancer protein 1	1	0.999	11	2	43	0	0	0	0	0	0	0	0	0	0	2	0	3	3	3	0	0	0	0	0	0	0	0	0	0	0	0	0	1	1	1	0	0	1	1	1	1
sp|Q04726|TLE3_HUMAN	Q04726	TLE3_HUMAN	TLE3	772	Homo sapiens	1:Experimental evidence at protein level	Transducin-like enhancer protein 3	1	0.999	86	54	86	1	0	0	8	6	8	2	5	3	7	6	5	13	12	10	0	0	0	7	5	7	1	3	3	3	3	3	7	5	7	1	0	0	8	6	8	2
sp|Q04760|LGUL_HUMAN	Q04760	LGUL_HUMAN	GLO1	184	Homo sapiens	1:Experimental evidence at protein level	Lactoylglutathione lyase	1	0.999	103	103	103	5	1	9	0	5	3	8	13	7	10	6	13	1	5	17	5	1	9	0	5	3	8	13	7	10	6	13	1	5	17	5	1	9	0	5	3	8
sp|Q04837|SSBP_HUMAN	Q04837	SSBP_HUMAN	SSBP1	148	Homo sapiens	1:Experimental evidence at protein level	Single-stranded DNA-binding protein, mitochondrial	1	0.999	45	45	45	3	3	3	2	1	1	6	4	2	5	2	1	5	1	6	3	3	3	2	1	1	6	4	2	5	2	1	5	1	6	3	3	3	2	1	1	6
sp|Q04917|1433F_HUMAN	Q04917	1433F_HUMAN	YWHAH	246	Homo sapiens	1:Experimental evidence at protein level	14-3-3 protein eta	1	0.999	75	75	147	3	2	3	1	6	3	4	8	7	6	8	6	5	6	7	3	2	3	1	6	3	4	8	7	6	8	6	5	6	7	7	7	6	3	10	8	9
sp|Q04941|PLP2_HUMAN	Q04941	PLP2_HUMAN	PLP2	152	Homo sapiens	1:Experimental evidence at protein level	Proteolipid protein 2	0.7982	0.9977	1	1	1	0	0	0	0	0	0	0	0	1	0	0	0	0	0	0	0	0	0	0	0	0	0	0	1	0	0	0	0	0	0	0	0	0	0	0	0	0
sp|Q05048|CSTF1_HUMAN	Q05048	CSTF1_HUMAN	CSTF1	431	Homo sapiens	1:Experimental evidence at protein level	Cleavage stimulation factor subunit 1	1	0.999	15	15	15	0	0	0	0	0	0	0	0	0	2	3	1	3	2	4	0	0	0	0	0	0	0	0	0	2	3	1	3	2	4	0	0	0	0	0	0	0
sp|Q05519|SRS11_HUMAN	Q05519	SRS11_HUMAN	SRSF11	484	Homo sapiens	1:Experimental evidence at protein level	Serine/arginine-rich splicing factor 11	0.9017	0.999	3	3	3	0	0	0	0	0	0	0	1	0	0	0	0	0	1	1	0	0	0	0	0	0	0	1	0	0	0	0	0	1	1	0	0	0	0	0	0	0
sp|Q05639|EF1A2_HUMAN	Q05639	EF1A2_HUMAN	EEF1A2	463	Homo sapiens	1:Experimental evidence at protein level	Elongation factor 1-alpha 2	1	0.999	9	9	246	0	1	0	0	0	0	0	2	0	0	1	3	0	0	2	0	1	0	0	0	0	0	2	0	0	1	3	0	0	2	15	16	16	16	17	13	13
sp|Q05682|CALD1_HUMAN	Q05682	CALD1_HUMAN	CALD1	793	Homo sapiens	1:Experimental evidence at protein level	Caldesmon	1	0.999	13	13	13	0	0	2	0	1	0	0	0	0	4	1	0	0	0	5	0	0	2	0	1	0	0	0	0	4	1	0	0	0	5	0	0	2	0	1	0	0
sp|Q06033|ITIH3_HUMAN	Q06033	ITIH3_HUMAN	ITIH3	890	Homo sapiens	1:Experimental evidence at protein level	Inter-alpha-trypsin inhibitor heavy chain H3	1	0.999	14	14	14	0	0	0	0	1	2	0	1	0	4	3	2	0	0	1	0	0	0	0	1	2	0	1	0	4	3	2	0	0	1	0	0	0	0	1	2	0
sp|Q06124|PTN11_HUMAN	Q06124	PTN11_HUMAN	PTPN11	593	Homo sapiens	1:Experimental evidence at protein level	Tyrosine-protein phosphatase non-receptor type 11	1	0.999	3	3	3	0	0	0	0	0	0	0	0	0	0	0	0	0	0	3	0	0	0	0	0	0	0	0	0	0	0	0	0	0	3	0	0	0	0	0	0	0
sp|Q06203|PUR1_HUMAN	Q06203	PUR1_HUMAN	PPAT	517	Homo sapiens	1:Experimental evidence at protein level	Amidophosphoribosyltransferase	1	0.999	25	25	25	1	1	0	0	1	0	2	2	2	2	0	1	1	4	8	1	1	0	0	1	0	2	2	2	2	0	1	1	4	8	1	1	0	0	1	0	2
sp|Q06210|GFPT1_HUMAN	Q06210	GFPT1_HUMAN	GFPT1	699	Homo sapiens	1:Experimental evidence at protein level	Glutamine--fructose-6-phosphate aminotransferase [isomerizing] 1	1	0.999	9	9	9	0	0	3	0	0	0	0	0	0	0	0	1	0	0	5	0	0	3	0	0	0	0	0	0	0	0	1	0	0	5	0	0	3	0	0	0	0
sp|Q06265|EXOS9_HUMAN	Q06265	EXOS9_HUMAN	EXOSC9	439	Homo sapiens	1:Experimental evidence at protein level	Exosome complex component RRP45	1	0.999	53	53	53	3	4	1	6	5	5	5	3	1	2	3	4	3	5	3	3	4	1	6	5	5	5	3	1	2	3	4	3	5	3	3	4	1	6	5	5	5
sp|Q06323|PSME1_HUMAN	Q06323	PSME1_HUMAN	PSME1	249	Homo sapiens	1:Experimental evidence at protein level	Proteasome activator complex subunit 1	1	0.999	9	9	9	0	0	0	0	0	0	0	1	0	0	1	0	0	0	7	0	0	0	0	0	0	0	1	0	0	1	0	0	0	7	0	0	0	0	0	0	0
sp|Q06330|SUH_HUMAN	Q06330	SUH_HUMAN	RBPJ	500	Homo sapiens	1:Experimental evidence at protein level	Recombining binding protein suppressor of hairless	0.9946	0.9989	1	1	1	0	0	0	0	0	0	0	0	0	0	1	0	0	0	0	0	0	0	0	0	0	0	0	0	0	1	0	0	0	0	0	0	0	0	0	0	0
sp|Q06587|RING1_HUMAN	Q06587	RING1_HUMAN	RING1	406	Homo sapiens	1:Experimental evidence at protein level	E3 ubiquitin-protein ligase RING1	1	0.999	9	9	28	0	0	0	2	1	0	0	0	0	0	1	0	1	3	1	0	0	0	2	1	0	0	0	0	0	1	0	1	3	1	0	2	0	3	2	1	1
sp|Q06787|FMR1_HUMAN	Q06787	FMR1_HUMAN	FMR1	632	Homo sapiens	1:Experimental evidence at protein level	Fragile X messenger ribonucleoprotein 1	1	0.999	26	26	28	0	3	0	0	0	0	7	3	3	0	0	3	1	2	4	0	3	0	0	0	0	7	3	3	0	0	3	1	2	4	0	3	0	0	0	0	8
sp|Q06830|PRDX1_HUMAN	Q06830	PRDX1_HUMAN	PRDX1	199	Homo sapiens	1:Experimental evidence at protein level	Peroxiredoxin-1	1	0.999	335	278	335	19	15	19	9	16	14	37	29	25	21	30	27	16	19	39	15	11	13	6	14	11	30	25	22	18	27	23	13	15	35	19	15	19	9	16	14	37
sp|Q07020|RL18_HUMAN	Q07020	RL18_HUMAN	RPL18	188	Homo sapiens	1:Experimental evidence at protein level	Large ribosomal subunit protein eL18	1	0.999	146	146	146	6	8	7	4	6	6	14	13	15	12	12	10	10	12	11	6	8	7	4	6	6	14	13	15	12	12	10	10	12	11	6	8	7	4	6	6	14
sp|Q07021|C1QBP_HUMAN	Q07021	C1QBP_HUMAN	C1QBP	282	Homo sapiens	1:Experimental evidence at protein level	Complement component 1 Q subcomponent-binding protein, mitochondrial	1	0.999	431	431	431	33	25	31	25	26	27	27	35	17	27	27	29	31	33	38	33	25	31	25	26	27	27	35	17	27	27	29	31	33	38	33	25	31	25	26	27	27
sp|Q07065|CKAP4_HUMAN	Q07065	CKAP4_HUMAN	CKAP4	602	Homo sapiens	1:Experimental evidence at protein level	Cytoskeleton-associated protein 4	1	0.999	185	185	185	10	4	5	2	4	3	13	25	7	16	18	18	8	18	34	10	4	5	2	4	3	13	25	7	16	18	18	8	18	34	10	4	5	2	4	3	13
sp|Q07157|ZO1_HUMAN	Q07157	ZO1_HUMAN	TJP1	1748	Homo sapiens	1:Experimental evidence at protein level	Tight junction protein ZO-1	1	0.999	94	94	94	17	25	10	1	0	1	4	3	4	4	6	7	5	4	3	17	25	10	1	0	1	4	3	4	4	6	7	5	4	3	17	25	10	1	0	1	4
sp|Q07666|KHDR1_HUMAN	Q07666	KHDR1_HUMAN	KHDRBS1	443	Homo sapiens	1:Experimental evidence at protein level	KH domain-containing, RNA-binding, signal transduction-associated protein 1	1	0.999	95	95	95	4	3	3	2	4	4	6	8	6	15	8	9	7	6	10	4	3	3	2	4	4	6	8	6	15	8	9	7	6	10	4	3	3	2	4	4	6
sp|Q07812|BAX_HUMAN	Q07812	BAX_HUMAN	BAX	192	Homo sapiens	1:Experimental evidence at protein level	Apoptosis regulator BAX	1	0.999	10	10	10	3	0	0	0	0	0	1	0	0	1	1	1	0	0	3	3	0	0	0	0	0	1	0	0	1	1	1	0	0	3	3	0	0	0	0	0	1
sp|Q07866|KLC1_HUMAN	Q07866	KLC1_HUMAN	KLC1	573	Homo sapiens	1:Experimental evidence at protein level	Kinesin light chain 1	1	0.999	43	30	43	4	3	2	1	3	0	0	1	0	4	1	1	3	7	13	3	1	1	1	3	0	0	1	0	4	1	1	2	4	8	4	3	2	1	3	0	0
sp|Q07955|SRSF1_HUMAN	Q07955	SRSF1_HUMAN	SRSF1	248	Homo sapiens	1:Experimental evidence at protein level	Serine/arginine-rich splicing factor 1	1	0.999	248	237	248	15	11	14	6	18	16	15	23	14	24	29	25	10	10	18	15	11	14	6	18	16	15	22	14	22	26	22	10	10	16	15	11	14	6	18	16	15
sp|Q08117|TLE5_HUMAN	Q08117	TLE5_HUMAN	TLE5	197	Homo sapiens	1:Experimental evidence at protein level	TLE family member 5	0.8995	0.999	1	1	1	0	0	0	0	0	0	0	0	0	0	0	0	1	0	0	0	0	0	0	0	0	0	0	0	0	0	0	1	0	0	0	0	0	0	0	0	0
sp|Q08170|SRSF4_HUMAN	Q08170	SRSF4_HUMAN	SRSF4	494	Homo sapiens	1:Experimental evidence at protein level	Serine/arginine-rich splicing factor 4	0.9902	0.999	31	6	31	2	2	1	2	2	2	3	1	2	3	3	4	0	2	2	0	0	0	0	0	0	0	0	1	1	2	2	0	0	0	2	2	1	2	2	2	3
sp|Q08188|TGM3_HUMAN	Q08188	TGM3_HUMAN	TGM3	693	Homo sapiens	1:Experimental evidence at protein level	Protein-glutamine gamma-glutamyltransferase E	1	0.999	104	104	104	33	0	2	2	0	13	32	6	0	1	0	12	0	1	2	33	0	2	2	0	13	32	6	0	1	0	12	0	1	2	33	0	2	2	0	13	32
sp|Q08211|DHX9_HUMAN	Q08211	DHX9_HUMAN	DHX9	1270	Homo sapiens	1:Experimental evidence at protein level	ATP-dependent RNA helicase A	1	0.999	926	926	926	48	50	41	49	49	57	62	71	62	80	84	84	51	58	80	48	50	41	49	49	57	62	71	62	80	84	84	51	58	80	48	50	41	49	49	57	62
sp|Q08257|QOR_HUMAN	Q08257	QOR_HUMAN	CRYZ	329	Homo sapiens	1:Experimental evidence at protein level	Quinone oxidoreductase	1	0.999	23	23	23	0	0	0	0	0	0	3	2	2	3	2	5	0	1	5	0	0	0	0	0	0	3	2	2	3	2	5	0	1	5	0	0	0	0	0	0	3
sp|Q08378|GOGA3_HUMAN	Q08378	GOGA3_HUMAN	GOLGA3	1498	Homo sapiens	1:Experimental evidence at protein level	Golgin subfamily A member 3	1	0.999	9	9	9	0	0	0	1	2	1	0	0	0	0	0	0	1	2	2	0	0	0	1	2	1	0	0	0	0	0	0	1	2	2	0	0	0	1	2	1	0
sp|Q08379|GOGA2_HUMAN	Q08379	GOGA2_HUMAN	GOLGA2	1002	Homo sapiens	1:Experimental evidence at protein level	Golgin subfamily A member 2	0.9017	0.999	8	8	8	1	0	1	0	0	0	0	0	0	0	2	0	0	2	2	1	0	1	0	0	0	0	0	0	0	2	0	0	2	2	1	0	1	0	0	0	0
sp|Q08380|LG3BP_HUMAN	Q08380	LG3BP_HUMAN	LGALS3BP	585	Homo sapiens	1:Experimental evidence at protein level	Galectin-3-binding protein	1	0.999	7	7	7	0	1	0	0	0	0	0	0	0	0	1	0	0	2	3	0	1	0	0	0	0	0	0	0	0	1	0	0	2	3	0	1	0	0	0	0	0
sp|Q08554|DSC1_HUMAN	Q08554	DSC1_HUMAN	DSC1	894	Homo sapiens	1:Experimental evidence at protein level	Desmocollin-1	1	0.999	81	81	81	20	0	0	4	0	9	22	9	0	3	0	13	1	0	0	20	0	0	4	0	9	22	9	0	3	0	13	1	0	0	20	0	0	4	0	9	22
sp|Q08752|PPID_HUMAN	Q08752	PPID_HUMAN	PPID	370	Homo sapiens	1:Experimental evidence at protein level	Peptidyl-prolyl cis-trans isomerase D	1	0.9989	5	5	5	0	0	1	0	0	0	0	1	0	1	0	0	0	0	2	0	0	1	0	0	0	0	1	0	1	0	0	0	0	2	0	0	1	0	0	0	0
sp|Q08945|SSRP1_HUMAN	Q08945	SSRP1_HUMAN	SSRP1	709	Homo sapiens	1:Experimental evidence at protein level	FACT complex subunit SSRP1	1	0.999	166	166	166	9	10	3	9	4	10	9	8	8	11	32	24	11	10	8	9	10	3	9	4	10	9	8	8	11	32	24	11	10	8	9	10	3	9	4	10	9
sp|Q08AG7|MZT1_HUMAN	Q08AG7	MZT1_HUMAN	MZT1	82	Homo sapiens	1:Experimental evidence at protein level	Mitotic-spindle organizing protein 1	0.9017	0.999	3	3	3	0	0	0	0	0	0	0	0	0	0	0	0	0	0	3	0	0	0	0	0	0	0	0	0	0	0	0	0	0	3	0	0	0	0	0	0	0
sp|Q08J23|NSUN2_HUMAN	Q08J23	NSUN2_HUMAN	NSUN2	767	Homo sapiens	1:Experimental evidence at protein level	RNA cytosine C(5)-methyltransferase NSUN2	1	0.999	312	312	312	28	23	27	16	14	15	12	9	11	24	22	18	33	28	32	28	23	27	16	14	15	12	9	11	24	22	18	33	28	32	28	23	27	16	14	15	12
sp|Q09028|RBBP4_HUMAN	Q09028	RBBP4_HUMAN	RBBP4	425	Homo sapiens	1:Experimental evidence at protein level	Histone-binding protein RBBP4	1	0.999	519	398	519	23	29	29	31	35	25	16	25	15	35	45	39	50	58	64	15	21	22	24	28	16	10	18	9	28	38	32	39	46	52	23	29	29	31	35	25	16
sp|Q09161|NCBP1_HUMAN	Q09161	NCBP1_HUMAN	NCBP1	790	Homo sapiens	1:Experimental evidence at protein level	Nuclear cap-binding protein subunit 1	1	0.999	103	103	103	4	6	2	3	3	2	8	12	11	13	12	8	5	4	10	4	6	2	3	3	2	8	12	11	13	12	8	5	4	10	4	6	2	3	3	2	8
sp|Q09472|EP300_HUMAN	Q09472	EP300_HUMAN	EP300	2414	Homo sapiens	1:Experimental evidence at protein level	Histone acetyltransferase p300	0.9979	0.999	0	0	18	0	0	0	0	0	0	0	0	0	0	0	0	0	0	0	0	0	0	0	0	0	0	0	0	0	0	0	0	0	0	0	0	0	1	1	1	0
sp|Q09666|AHNK_HUMAN	Q09666	AHNK_HUMAN	AHNAK	5890	Homo sapiens	1:Experimental evidence at protein level	Neuroblast differentiation-associated protein AHNAK	1	0.999	59	59	59	11	10	15	1	0	0	0	0	1	0	0	3	5	9	4	11	10	15	1	0	0	0	0	1	0	0	3	5	9	4	11	10	15	1	0	0	0
sp|Q0VDD8|DYH14_HUMAN	Q0VDD8	DYH14_HUMAN	DNAH14	3507	Homo sapiens	2:Experimental evidence at transcript level	Dynein axonemal heavy chain 14	0.9467	0.9943	5	5	5	0	0	0	0	1	0	0	0	0	1	1	0	0	1	1	0	0	0	0	1	0	0	0	0	1	1	0	0	1	1	0	0	0	0	1	0	0
sp|Q0VDF9|HSP7E_HUMAN	Q0VDF9	HSP7E_HUMAN	HSPA14	509	Homo sapiens	1:Experimental evidence at protein level	Heat shock 70 kDa protein 14	0.9017	0.999	1	1	1	0	0	0	0	0	0	0	0	0	0	0	0	0	0	1	0	0	0	0	0	0	0	0	0	0	0	0	0	0	1	0	0	0	0	0	0	0
sp|Q0VGL1|LTOR4_HUMAN	Q0VGL1	LTOR4_HUMAN	LAMTOR4	99	Homo sapiens	1:Experimental evidence at protein level	Ragulator complex protein LAMTOR4	0.9013	0.999	3	3	3	0	0	0	0	0	0	0	0	0	1	1	0	0	0	1	0	0	0	0	0	0	0	0	0	1	1	0	0	0	1	0	0	0	0	0	0	0
sp|Q0ZGT2|NEXN_HUMAN	Q0ZGT2	NEXN_HUMAN	NEXN	675	Homo sapiens	1:Experimental evidence at protein level	Nexilin	0.8215	0.998	1	1	1	0	0	0	0	0	0	1	0	0	0	0	0	0	0	0	0	0	0	0	0	0	1	0	0	0	0	0	0	0	0	0	0	0	0	0	0	1
sp|Q10471|GALT2_HUMAN	Q10471	GALT2_HUMAN	GALNT2	571	Homo sapiens	1:Experimental evidence at protein level	Polypeptide N-acetylgalactosaminyltransferase 2	0.9999	0.999	5	5	5	0	0	0	0	0	0	0	0	0	2	1	2	0	0	0	0	0	0	0	0	0	0	0	0	2	1	2	0	0	0	0	0	0	0	0	0	0
sp|Q10570|CPSF1_HUMAN	Q10570	CPSF1_HUMAN	CPSF1	1443	Homo sapiens	1:Experimental evidence at protein level	Cleavage and polyadenylation specificity factor subunit 1	1	0.999	9	9	9	1	1	1	0	0	0	0	0	0	0	0	0	2	2	2	1	1	1	0	0	0	0	0	0	0	0	0	2	2	2	1	1	1	0	0	0	0
sp|Q10713|MPPA_HUMAN	Q10713	MPPA_HUMAN	PMPCA	525	Homo sapiens	1:Experimental evidence at protein level	Mitochondrial-processing peptidase subunit alpha	1	0.999	28	28	28	0	0	0	0	0	0	3	1	0	3	2	7	0	0	12	0	0	0	0	0	0	3	1	0	3	2	7	0	0	12	0	0	0	0	0	0	3
sp|Q12756|KIF1A_HUMAN	Q12756	KIF1A_HUMAN	KIF1A	1690	Homo sapiens	1:Experimental evidence at protein level	Kinesin-like protein KIF1A	0.989	0.999	3	3	3	0	0	0	0	1	0	0	0	0	0	0	0	0	0	2	0	0	0	0	1	0	0	0	0	0	0	0	0	0	2	0	0	0	0	1	0	0
sp|Q12765|SCRN1_HUMAN	Q12765	SCRN1_HUMAN	SCRN1	414	Homo sapiens	1:Experimental evidence at protein level	Secernin-1	0.9997	0.999	2	2	2	0	0	0	0	0	0	0	0	0	0	0	0	0	0	2	0	0	0	0	0	0	0	0	0	0	0	0	0	0	2	0	0	0	0	0	0	0
sp|Q12768|WASC5_HUMAN	Q12768	WASC5_HUMAN	WASHC5	1159	Homo sapiens	1:Experimental evidence at protein level	WASH complex subunit 5	0.9869	0.9986	5	5	5	0	0	3	0	0	0	0	0	0	0	0	1	0	0	1	0	0	3	0	0	0	0	0	0	0	0	1	0	0	1	0	0	3	0	0	0	0
sp|Q12769|NU160_HUMAN	Q12769	NU160_HUMAN	NUP160	1436	Homo sapiens	1:Experimental evidence at protein level	Nuclear pore complex protein Nup160	1	0.999	13	13	13	1	1	2	0	0	0	0	1	0	0	2	2	0	1	3	1	1	2	0	0	0	0	1	0	0	2	2	0	1	3	1	1	2	0	0	0	0
sp|Q12788|TBL3_HUMAN	Q12788	TBL3_HUMAN	TBL3	808	Homo sapiens	1:Experimental evidence at protein level	Transducin beta-like protein 3	1	0.999	19	19	19	0	0	0	0	0	0	0	0	0	2	5	4	0	3	5	0	0	0	0	0	0	0	0	0	2	5	4	0	3	5	0	0	0	0	0	0	0
sp|Q12789|TF3C1_HUMAN	Q12789	TF3C1_HUMAN	GTF3C1	2109	Homo sapiens	1:Experimental evidence at protein level	General transcription factor 3C polypeptide 1	1	0.999	107	107	107	1	4	2	0	1	3	1	0	0	4	9	1	27	37	17	1	4	2	0	1	3	1	0	0	4	9	1	27	37	17	1	4	2	0	1	3	1
sp|Q12792|TWF1_HUMAN	Q12792	TWF1_HUMAN	TWF1	350	Homo sapiens	1:Experimental evidence at protein level	Twinfilin-1	1	0.999	80	63	80	2	4	1	1	2	1	9	8	7	6	7	8	5	6	13	2	4	1	0	1	0	7	7	6	5	5	5	4	5	11	2	4	1	1	2	1	9
sp|Q12797|ASPH_HUMAN	Q12797	ASPH_HUMAN	ASPH	758	Homo sapiens	1:Experimental evidence at protein level	Aspartyl/asparaginyl beta-hydroxylase	1	0.999	9	9	9	0	0	0	0	0	1	0	0	0	0	2	1	0	2	3	0	0	0	0	0	1	0	0	0	0	2	1	0	2	3	0	0	0	0	0	1	0
sp|Q12824|SNF5_HUMAN	Q12824	SNF5_HUMAN	SMARCB1	385	Homo sapiens	1:Experimental evidence at protein level	SWI/SNF-related matrix-associated actin-dependent regulator of chromatin subfamily B member 1	1	0.999	56	56	56	0	0	0	6	6	5	1	0	1	5	5	5	7	7	8	0	0	0	6	6	5	1	0	1	5	5	5	7	7	8	0	0	0	6	6	5	1
sp|Q12830|BPTF_HUMAN	Q12830	BPTF_HUMAN	BPTF	3046	Homo sapiens	1:Experimental evidence at protein level	Nucleosome-remodeling factor subunit BPTF	1	0.999	3	3	3	0	0	0	0	0	0	0	0	0	0	0	0	1	2	0	0	0	0	0	0	0	0	0	0	0	0	0	1	2	0	0	0	0	0	0	0	0
sp|Q12849|GRSF1_HUMAN	Q12849	GRSF1_HUMAN	GRSF1	480	Homo sapiens	1:Experimental evidence at protein level	G-rich sequence factor 1	1	0.999	30	30	30	2	2	3	0	2	0	1	2	0	4	1	2	0	3	8	2	2	3	0	2	0	1	2	0	4	1	2	0	3	8	2	2	3	0	2	0	1
sp|Q12857-2|NFIA_HUMAN	Q12857-2	NFIA_HUMAN	NFIA	498	Homo sapiens		Isoform 2 of Nuclear factor 1 A-type	1	0.999	2488	2138	2896	0	0	0	623	605	532	76	81	80	115	111	111	57	51	46	0	0	0	562	549	465	64	71	66	88	79	76	43	38	37	0	0	0	678	658	592	105
sp|Q12873|CHD3_HUMAN	Q12873	CHD3_HUMAN	CHD3	2000	Homo sapiens	1:Experimental evidence at protein level	Chromodomain-helicase-DNA-binding protein 3	1	0.999	9	9	157	0	0	0	0	0	0	0	0	0	0	0	0	3	3	3	0	0	0	0	0	0	0	0	0	0	0	0	3	3	3	6	4	4	7	10	6	2
sp|Q12874|SF3A3_HUMAN	Q12874	SF3A3_HUMAN	SF3A3	501	Homo sapiens	1:Experimental evidence at protein level	Splicing factor 3A subunit 3	1	0.999	83	83	83	8	7	6	5	6	4	1	3	1	8	6	9	4	6	9	8	7	6	5	6	4	1	3	1	8	6	9	4	6	9	8	7	6	5	6	4	1
sp|Q12888|TP53B_HUMAN	Q12888	TP53B_HUMAN	TP53BP1	1972	Homo sapiens	1:Experimental evidence at protein level	TP53-binding protein 1	1	0.999	50	50	50	6	1	3	0	3	6	5	5	3	4	2	4	2	5	1	6	1	3	0	3	6	5	5	3	4	2	4	2	5	1	6	1	3	0	3	6	5
sp|Q12899|TRI26_HUMAN	Q12899	TRI26_HUMAN	TRIM26	539	Homo sapiens	1:Experimental evidence at protein level	Tripartite motif-containing protein 26	0.8472	0.9983	2	2	2	0	0	0	0	0	0	0	0	0	0	0	0	0	2	0	0	0	0	0	0	0	0	0	0	0	0	0	0	2	0	0	0	0	0	0	0	0
sp|Q12904|AIMP1_HUMAN	Q12904	AIMP1_HUMAN	AIMP1	312	Homo sapiens	1:Experimental evidence at protein level	Aminoacyl tRNA synthase complex-interacting multifunctional protein 1	1	0.999	32	32	32	1	4	2	0	1	2	0	2	0	1	1	1	1	3	13	1	4	2	0	1	2	0	2	0	1	1	1	1	3	13	1	4	2	0	1	2	0
sp|Q12905|ILF2_HUMAN	Q12905	ILF2_HUMAN	ILF2	390	Homo sapiens	1:Experimental evidence at protein level	Interleukin enhancer-binding factor 2	1	0.999	240	240	240	12	11	12	16	17	19	16	18	18	19	18	20	11	14	19	12	11	12	16	17	19	16	18	18	19	18	20	11	14	19	12	11	12	16	17	19	16
sp|Q12906|ILF3_HUMAN	Q12906	ILF3_HUMAN	ILF3	894	Homo sapiens	1:Experimental evidence at protein level	Interleukin enhancer-binding factor 3	1	0.999	393	331	393	19	16	14	24	18	26	22	31	26	24	40	41	14	26	52	17	14	14	17	12	24	20	26	24	19	33	36	12	22	41	19	16	14	24	18	26	22
sp|Q12907|LMAN2_HUMAN	Q12907	LMAN2_HUMAN	LMAN2	356	Homo sapiens	1:Experimental evidence at protein level	Vesicular integral-membrane protein VIP36	1	0.999	22	22	22	0	0	0	0	0	0	0	2	0	2	4	4	0	2	8	0	0	0	0	0	0	0	2	0	2	4	4	0	2	8	0	0	0	0	0	0	0
sp|Q12923|PTN13_HUMAN	Q12923	PTN13_HUMAN	PTPN13	2485	Homo sapiens	1:Experimental evidence at protein level	Tyrosine-protein phosphatase non-receptor type 13	1	0.999	6	6	6	2	0	0	1	0	0	0	0	0	1	2	0	0	0	0	2	0	0	1	0	0	0	0	0	1	2	0	0	0	0	2	0	0	1	0	0	0
sp|Q12931|TRAP1_HUMAN	Q12931	TRAP1_HUMAN	TRAP1	704	Homo sapiens	1:Experimental evidence at protein level	Heat shock protein 75 kDa, mitochondrial	1	0.999	198	198	247	12	12	12	11	8	11	6	14	7	12	17	15	4	26	31	12	12	12	11	8	11	6	14	7	12	17	15	4	26	31	16	16	16	13	11	13	10
sp|Q12955|ANK3_HUMAN	Q12955	ANK3_HUMAN	ANK3	4377	Homo sapiens	1:Experimental evidence at protein level	Ankyrin-3	0.9988	0.999	5	5	5	1	2	2	0	0	0	0	0	0	0	0	0	0	0	0	1	2	2	0	0	0	0	0	0	0	0	0	0	0	0	1	2	2	0	0	0	0
sp|Q12962|TAF10_HUMAN	Q12962	TAF10_HUMAN	TAF10	218	Homo sapiens	1:Experimental evidence at protein level	Transcription initiation factor TFIID subunit 10	0.9017	0.999	10	10	10	0	1	0	0	0	0	0	0	0	0	1	1	1	4	2	0	1	0	0	0	0	0	0	0	0	1	1	1	4	2	0	1	0	0	0	0	0
sp|Q12965|MYO1E_HUMAN	Q12965	MYO1E_HUMAN	MYO1E	1108	Homo sapiens	1:Experimental evidence at protein level	Unconventional myosin-Ie	1	0.999	5	3	15	0	0	1	0	0	0	0	0	1	1	0	0	0	2	0	0	0	1	0	0	0	0	0	0	1	0	0	0	1	0	0	0	1	0	0	0	1
sp|Q12979|ABR_HUMAN	Q12979	ABR_HUMAN	ABR	859	Homo sapiens	1:Experimental evidence at protein level	Active breakpoint cluster region-related protein	0.9997	0.999	4	3	4	0	0	1	0	0	1	0	0	0	0	0	1	0	1	0	0	0	0	0	0	1	0	0	0	0	0	1	0	1	0	0	0	1	0	0	1	0
sp|Q12996|CSTF3_HUMAN	Q12996	CSTF3_HUMAN	CSTF3	717	Homo sapiens	1:Experimental evidence at protein level	Cleavage stimulation factor subunit 3	1	0.999	14	14	14	0	1	1	0	0	0	0	0	0	0	1	0	2	1	8	0	1	1	0	0	0	0	0	0	0	1	0	2	1	8	0	1	1	0	0	0	0
sp|Q13011|ECH1_HUMAN	Q13011	ECH1_HUMAN	ECH1	328	Homo sapiens	1:Experimental evidence at protein level	Delta(3,5)-Delta(2,4)-dienoyl-CoA isomerase, mitochondrial	1	0.999	390	390	390	22	24	31	23	22	27	25	21	26	22	28	31	33	31	24	22	24	31	23	22	27	25	21	26	22	28	31	33	31	24	22	24	31	23	22	27	25
sp|Q13015|AF1Q_HUMAN	Q13015	AF1Q_HUMAN	MLLT11	90	Homo sapiens	1:Experimental evidence at protein level	Protein AF1q	0.9017	0.999	5	5	5	1	0	1	2	0	0	0	0	0	0	0	0	0	1	0	1	0	1	2	0	0	0	0	0	0	0	0	0	1	0	1	0	1	2	0	0	0
sp|Q13033|STRN3_HUMAN	Q13033	STRN3_HUMAN	STRN3	797	Homo sapiens	1:Experimental evidence at protein level	Striatin-3	1	0.999	55	48	55	12	15	13	0	1	0	0	0	0	1	0	1	3	6	3	9	12	12	0	1	0	0	0	0	1	0	1	3	6	3	12	15	13	0	1	0	0
sp|Q13043|STK4_HUMAN	Q13043	STK4_HUMAN	STK4	487	Homo sapiens	1:Experimental evidence at protein level	Serine/threonine-protein kinase 4	0.8696	0.9986	2	0	2	0	0	1	0	0	0	0	0	0	0	0	0	0	0	1	0	0	0	0	0	0	0	0	0	0	0	0	0	0	0	0	0	1	0	0	0	0
sp|Q13045|FLII_HUMAN	Q13045	FLII_HUMAN	FLII	1269	Homo sapiens	1:Experimental evidence at protein level	Protein flightless-1 homolog	1	0.999	7	7	7	0	2	1	0	0	0	0	0	0	0	0	3	0	0	1	0	2	1	0	0	0	0	0	0	0	0	3	0	0	1	0	2	1	0	0	0	0
sp|Q13084|RM28_HUMAN	Q13084	RM28_HUMAN	MRPL28	256	Homo sapiens	1:Experimental evidence at protein level	Large ribosomal subunit protein bL28m	1	0.999	71	71	71	3	5	7	6	7	9	3	3	4	4	3	4	3	4	6	3	5	7	6	7	9	3	3	4	4	3	4	3	4	6	3	5	7	6	7	9	3
sp|Q13085|ACACA_HUMAN	Q13085	ACACA_HUMAN	ACACA	2346	Homo sapiens	1:Experimental evidence at protein level	Acetyl-CoA carboxylase 1	1	0.999	24899	22287	24899	1438	1564	1707	1794	1834	1767	1582	1595	1559	1415	1734	1435	1963	1882	1630	1319	1409	1542	1623	1640	1553	1389	1425	1388	1263	1560	1281	1760	1661	1474	1438	1564	1707	1794	1834	1767	1582
sp|Q13098|CSN1_HUMAN	Q13098	CSN1_HUMAN	GPS1	491	Homo sapiens	1:Experimental evidence at protein level	COP9 signalosome complex subunit 1	1	0.999	22	22	22	0	1	0	0	0	0	0	0	0	1	2	1	1	6	10	0	1	0	0	0	0	0	0	0	1	2	1	1	6	10	0	1	0	0	0	0	0
sp|Q13112|CAF1B_HUMAN	Q13112	CAF1B_HUMAN	CHAF1B	559	Homo sapiens	1:Experimental evidence at protein level	Chromatin assembly factor 1 subunit B	1	0.999	24	24	24	0	1	0	0	0	0	0	3	0	4	3	5	4	2	2	0	1	0	0	0	0	0	3	0	4	3	5	4	2	2	0	1	0	0	0	0	0
sp|Q13123|RED_HUMAN	Q13123	RED_HUMAN	IK	557	Homo sapiens	1:Experimental evidence at protein level	Protein Red	1	0.999	9	9	9	0	2	1	1	0	0	0	0	0	3	1	0	1	0	0	0	2	1	1	0	0	0	0	0	3	1	0	1	0	0	0	2	1	1	0	0	0
sp|Q13126|MTAP_HUMAN	Q13126	MTAP_HUMAN	MTAP	283	Homo sapiens	1:Experimental evidence at protein level	S-methyl-5'-thioadenosine phosphorylase	1	0.999	7	7	7	0	0	0	0	0	0	0	0	0	0	1	1	0	0	5	0	0	0	0	0	0	0	0	0	0	1	1	0	0	5	0	0	0	0	0	0	0
sp|Q13129|RLF_HUMAN	Q13129	RLF_HUMAN	RLF	1914	Homo sapiens	1:Experimental evidence at protein level	Zinc finger protein Rlf	0.6083	0.9941	3	3	3	0	1	0	1	0	0	0	0	0	0	0	1	0	0	0	0	1	0	1	0	0	0	0	0	0	0	1	0	0	0	0	1	0	1	0	0	0
sp|Q13137|CACO2_HUMAN	Q13137	CACO2_HUMAN	CALCOCO2	446	Homo sapiens	1:Experimental evidence at protein level	Calcium-binding and coiled-coil domain-containing protein 2	1	0.9988	3	3	3	0	0	0	0	0	0	0	0	0	0	2	1	0	0	0	0	0	0	0	0	0	0	0	0	0	2	1	0	0	0	0	0	0	0	0	0	0
sp|Q13144|EI2BE_HUMAN	Q13144	EI2BE_HUMAN	EIF2B5	721	Homo sapiens	1:Experimental evidence at protein level	Translation initiation factor eIF-2B subunit epsilon	0.9778	0.9918	2	2	2	0	0	0	0	0	0	0	0	0	1	0	0	0	0	1	0	0	0	0	0	0	0	0	0	1	0	0	0	0	1	0	0	0	0	0	0	0
sp|Q13148|TADBP_HUMAN	Q13148	TADBP_HUMAN	TARDBP	414	Homo sapiens	1:Experimental evidence at protein level	TAR DNA-binding protein 43	1	0.999	49	49	49	2	3	2	1	3	2	2	2	3	7	7	4	1	5	5	2	3	2	1	3	2	2	2	3	7	7	4	1	5	5	2	3	2	1	3	2	2
sp|Q13151|ROA0_HUMAN	Q13151	ROA0_HUMAN	HNRNPA0	305	Homo sapiens	1:Experimental evidence at protein level	Heterogeneous nuclear ribonucleoprotein A0	1	0.999	148	148	148	7	9	8	11	8	10	9	12	8	12	13	16	9	7	9	7	9	8	11	8	10	9	12	8	12	13	16	9	7	9	7	9	8	11	8	10	9
sp|Q13155|AIMP2_HUMAN	Q13155	AIMP2_HUMAN	AIMP2	320	Homo sapiens	1:Experimental evidence at protein level	Aminoacyl tRNA synthase complex-interacting multifunctional protein 2	1	0.999	64	64	64	5	6	4	2	5	4	2	4	3	4	4	4	5	7	5	5	6	4	2	5	4	2	4	3	4	4	4	5	7	5	5	6	4	2	5	4	2
sp|Q13162|PRDX4_HUMAN	Q13162	PRDX4_HUMAN	PRDX4	271	Homo sapiens	1:Experimental evidence at protein level	Peroxiredoxin-4	1	0.999	45	45	46	7	3	2	1	3	3	5	3	1	3	5	2	0	4	3	7	3	2	1	3	3	5	3	1	3	5	2	0	4	3	7	3	2	1	3	3	6
sp|Q13177|PAK2_HUMAN	Q13177	PAK2_HUMAN	PAK2	524	Homo sapiens	1:Experimental evidence at protein level	Serine/threonine-protein kinase PAK 2	1	0.999	10	2	10	0	0	0	0	0	0	0	0	0	0	0	0	1	0	9	0	0	0	0	0	0	0	0	0	0	0	0	0	0	2	0	0	0	0	0	0	0
sp|Q13185|CBX3_HUMAN	Q13185	CBX3_HUMAN	CBX3	183	Homo sapiens	1:Experimental evidence at protein level	Chromobox protein homolog 3	1	0.999	83	67	104	4	2	8	4	5	5	2	10	3	5	10	7	6	8	4	3	2	6	3	4	4	2	9	3	4	6	6	5	7	3	7	3	10	5	6	7	3
sp|Q13190|STX5_HUMAN	Q13190	STX5_HUMAN	STX5	355	Homo sapiens	1:Experimental evidence at protein level	Syntaxin-5	1	0.999	4	4	4	0	0	0	0	0	0	0	0	0	0	0	0	0	2	2	0	0	0	0	0	0	0	0	0	0	0	0	0	2	2	0	0	0	0	0	0	0
sp|Q13200|PSMD2_HUMAN	Q13200	PSMD2_HUMAN	PSMD2	908	Homo sapiens	1:Experimental evidence at protein level	26S proteasome non-ATPase regulatory subunit 2	1	0.999	234	234	234	14	16	12	11	13	7	16	16	8	23	21	20	14	12	31	14	16	12	11	13	7	16	16	8	23	21	20	14	12	31	14	16	12	11	13	7	16
sp|Q13227|GPS2_HUMAN	Q13227	GPS2_HUMAN	GPS2	327	Homo sapiens	1:Experimental evidence at protein level	G protein pathway suppressor 2	0.8971	0.9989	7	7	7	0	0	0	0	0	0	0	0	0	1	2	1	0	2	1	0	0	0	0	0	0	0	0	0	1	2	1	0	2	1	0	0	0	0	0	0	0
sp|Q13232|NDK3_HUMAN	Q13232	NDK3_HUMAN	NME3	169	Homo sapiens	1:Experimental evidence at protein level	Nucleoside diphosphate kinase 3	1	0.999	5	5	5	1	0	0	0	0	0	0	0	0	0	0	0	0	0	4	1	0	0	0	0	0	0	0	0	0	0	0	0	0	4	1	0	0	0	0	0	0
sp|Q13242|SRSF9_HUMAN	Q13242	SRSF9_HUMAN	SRSF9	221	Homo sapiens	1:Experimental evidence at protein level	Serine/arginine-rich splicing factor 9	1	0.999	142	142	153	6	8	8	10	9	10	8	10	13	11	13	11	9	7	9	6	8	8	10	9	10	8	10	13	11	13	11	9	7	9	6	8	8	10	9	10	8
sp|Q13243|SRSF5_HUMAN	Q13243	SRSF5_HUMAN	SRSF5	272	Homo sapiens	1:Experimental evidence at protein level	Serine/arginine-rich splicing factor 5	1	0.999	7	7	7	1	0	0	0	0	0	0	0	0	0	1	1	0	1	3	1	0	0	0	0	0	0	0	0	0	1	1	0	1	3	1	0	0	0	0	0	0
sp|Q13247|SRSF6_HUMAN	Q13247	SRSF6_HUMAN	SRSF6	344	Homo sapiens	1:Experimental evidence at protein level	Serine/arginine-rich splicing factor 6	0.9902	0.999	3	3	28	0	0	0	0	0	0	0	0	0	0	1	0	0	0	2	0	0	0	0	0	0	0	0	0	0	1	0	0	0	2	2	2	1	2	2	2	3
sp|Q13263|TIF1B_HUMAN	Q13263	TIF1B_HUMAN	TRIM28	835	Homo sapiens	1:Experimental evidence at protein level	Transcription intermediary factor 1-beta	1	0.999	782	782	782	50	52	55	38	49	50	36	41	32	47	55	51	61	88	77	50	52	55	38	49	50	36	41	32	47	55	51	61	88	77	50	52	55	38	49	50	36
sp|Q13283|G3BP1_HUMAN	Q13283	G3BP1_HUMAN	G3BP1	466	Homo sapiens	1:Experimental evidence at protein level	Ras GTPase-activating protein-binding protein 1	1	0.999	160	159	160	8	10	9	4	6	8	12	17	13	5	15	10	15	11	17	8	10	9	4	6	8	12	16	13	5	15	10	15	11	17	8	10	9	4	6	8	12
sp|Q13310|PABP4_HUMAN	Q13310	PABP4_HUMAN	PABPC4	644	Homo sapiens	1:Experimental evidence at protein level	Polyadenylate-binding protein 4	1	0.999	137	129	293	4	3	4	3	6	6	8	10	9	13	11	11	7	18	24	4	3	4	3	6	6	8	8	8	12	10	11	7	17	22	16	15	19	13	14	18	18
sp|Q13325|IFIT5_HUMAN	Q13325	IFIT5_HUMAN	IFIT5	482	Homo sapiens	1:Experimental evidence at protein level	Interferon-induced protein with tetratricopeptide repeats 5	0.9016	0.999	1	1	1	0	0	0	0	0	0	0	0	0	0	0	0	0	0	1	0	0	0	0	0	0	0	0	0	0	0	0	0	0	1	0	0	0	0	0	0	0
sp|Q13330|MTA1_HUMAN	Q13330	MTA1_HUMAN	MTA1	715	Homo sapiens	1:Experimental evidence at protein level	Metastasis-associated protein MTA1	1	0.999	316	220	316	12	13	16	18	20	11	4	5	5	27	27	19	51	48	40	7	5	11	13	13	6	0	1	1	22	17	11	42	39	32	12	13	16	18	20	11	4
sp|Q13347|EIF3I_HUMAN	Q13347	EIF3I_HUMAN	EIF3I	325	Homo sapiens	1:Experimental evidence at protein level	Eukaryotic translation initiation factor 3 subunit I	1	0.999	352	352	352	22	25	28	17	23	22	23	24	24	14	22	26	26	21	35	22	25	28	17	23	22	23	24	24	14	22	26	26	21	35	22	25	28	17	23	22	23
sp|Q13363|CTBP1_HUMAN	Q13363	CTBP1_HUMAN	CTBP1	440	Homo sapiens	1:Experimental evidence at protein level	C-terminal-binding protein 1	1	0.999	7	7	22	0	0	0	0	0	0	0	0	0	0	2	0	0	3	2	0	0	0	0	0	0	0	0	0	0	2	0	0	3	2	0	0	0	2	1	3	0
sp|Q13404|UB2V1_HUMAN	Q13404	UB2V1_HUMAN	UBE2V1	147	Homo sapiens	1:Experimental evidence at protein level	Ubiquitin-conjugating enzyme E2 variant 1	0.9997	0.999	17	1	17	1	0	1	0	1	0	1	2	1	1	1	2	0	1	5	0	0	0	0	0	0	0	0	0	0	0	0	0	0	1	1	0	1	0	1	0	1
sp|Q13405|RM49_HUMAN	Q13405	RM49_HUMAN	MRPL49	166	Homo sapiens	1:Experimental evidence at protein level	Large ribosomal subunit protein mL49	1	0.999	86	86	86	6	5	4	5	4	6	7	4	3	6	7	7	7	10	5	6	5	4	5	4	6	7	4	3	6	7	7	7	10	5	6	5	4	5	4	6	7
sp|Q13409|DC1I2_HUMAN	Q13409	DC1I2_HUMAN	DYNC1I2	638	Homo sapiens	1:Experimental evidence at protein level	Cytoplasmic dynein 1 intermediate chain 2	1	0.999	26	26	26	2	0	2	0	1	1	1	2	1	3	2	0	1	4	6	2	0	2	0	1	1	1	2	1	3	2	0	1	4	6	2	0	2	0	1	1	1
sp|Q13416|ORC2_HUMAN	Q13416	ORC2_HUMAN	ORC2	577	Homo sapiens	1:Experimental evidence at protein level	Origin recognition complex subunit 2	1	0.999	3	3	3	0	0	0	0	0	0	0	0	0	0	0	0	0	3	0	0	0	0	0	0	0	0	0	0	0	0	0	0	3	0	0	0	0	0	0	0	0
sp|Q13423|NNTM_HUMAN	Q13423	NNTM_HUMAN	NNT	1086	Homo sapiens	1:Experimental evidence at protein level	NAD(P) transhydrogenase, mitochondrial	1	0.999	8	8	8	0	0	0	0	0	0	0	0	0	1	1	1	0	0	5	0	0	0	0	0	0	0	0	0	1	1	1	0	0	5	0	0	0	0	0	0	0
sp|Q13425|SNTB2_HUMAN	Q13425	SNTB2_HUMAN	SNTB2	540	Homo sapiens	1:Experimental evidence at protein level	Beta-2-syntrophin	1	0.999	17	17	17	4	2	2	0	0	0	0	0	0	0	0	0	2	4	3	4	2	2	0	0	0	0	0	0	0	0	0	2	4	3	4	2	2	0	0	0	0
sp|Q13426|XRCC4_HUMAN	Q13426	XRCC4_HUMAN	XRCC4	336	Homo sapiens	1:Experimental evidence at protein level	DNA repair protein XRCC4	0.999	0.999	5	5	5	0	0	0	0	0	0	0	0	0	0	2	0	0	1	2	0	0	0	0	0	0	0	0	0	0	2	0	0	1	2	0	0	0	0	0	0	0
sp|Q13428|TCOF_HUMAN	Q13428	TCOF_HUMAN	TCOF1	1488	Homo sapiens	1:Experimental evidence at protein level	Treacle protein	1	0.999	71	71	71	2	3	0	1	1	1	2	7	2	8	12	15	5	7	5	2	3	0	1	1	1	2	7	2	8	12	15	5	7	5	2	3	0	1	1	1	2
sp|Q13432|U119A_HUMAN	Q13432	U119A_HUMAN	UNC119	240	Homo sapiens	1:Experimental evidence at protein level	Protein unc-119 homolog A	0.7019	0.9961	1	1	1	0	0	0	0	0	0	0	0	0	0	0	0	0	1	0	0	0	0	0	0	0	0	0	0	0	0	0	0	1	0	0	0	0	0	0	0	0
sp|Q13435|SF3B2_HUMAN	Q13435	SF3B2_HUMAN	SF3B2	895	Homo sapiens	1:Experimental evidence at protein level	Splicing factor 3B subunit 2	1	0.999	80	80	80	2	4	6	4	3	2	4	5	8	5	7	5	9	5	11	2	4	6	4	3	2	4	5	8	5	7	5	9	5	11	2	4	6	4	3	2	4
sp|Q13442|HAP28_HUMAN	Q13442	HAP28_HUMAN	PDAP1	181	Homo sapiens	1:Experimental evidence at protein level	28 kDa heat- and acid-stable phosphoprotein	1	0.999	56	56	56	4	4	3	2	2	4	5	5	4	4	2	2	4	5	6	4	4	3	2	2	4	5	5	4	4	2	2	4	5	6	4	4	3	2	2	4	5
sp|Q13451|FKBP5_HUMAN	Q13451	FKBP5_HUMAN	FKBP5	457	Homo sapiens	1:Experimental evidence at protein level	Peptidyl-prolyl cis-trans isomerase FKBP5	1	0.999	8	8	8	0	0	0	0	0	0	0	0	0	1	0	0	0	0	7	0	0	0	0	0	0	0	0	0	1	0	0	0	0	7	0	0	0	0	0	0	0
sp|Q13472|TOP3A_HUMAN	Q13472	TOP3A_HUMAN	TOP3A	1001	Homo sapiens	1:Experimental evidence at protein level	DNA topoisomerase 3-alpha	1	0.999	33	33	33	0	1	2	0	0	0	6	8	5	6	0	1	2	1	1	0	1	2	0	0	0	6	8	5	6	0	1	2	1	1	0	1	2	0	0	0	6
sp|Q13485|SMAD4_HUMAN	Q13485	SMAD4_HUMAN	SMAD4	552	Homo sapiens	1:Experimental evidence at protein level	Mothers against decapentaplegic homolog 4	0.7571	0.9971	1	1	1	0	0	0	0	0	0	0	0	0	0	0	0	0	0	1	0	0	0	0	0	0	0	0	0	0	0	0	0	0	1	0	0	0	0	0	0	0
sp|Q13492|PICAL_HUMAN	Q13492	PICAL_HUMAN	PICALM	652	Homo sapiens	1:Experimental evidence at protein level	Phosphatidylinositol-binding clathrin assembly protein	1	0.999	14	13	14	1	2	3	1	0	0	0	1	0	0	2	0	0	2	2	1	2	3	1	0	0	0	1	0	0	1	0	0	2	2	1	2	3	1	0	0	0
sp|Q13501|SQSTM_HUMAN	Q13501	SQSTM_HUMAN	SQSTM1	440	Homo sapiens	1:Experimental evidence at protein level	Sequestosome-1	1	0.999	53	53	53	1	3	2	3	3	3	1	4	2	5	8	6	4	2	6	1	3	2	3	3	3	1	4	2	5	8	6	4	2	6	1	3	2	3	3	3	1
sp|Q13503|MED21_HUMAN	Q13503	MED21_HUMAN	MED21	144	Homo sapiens	1:Experimental evidence at protein level	Mediator of RNA polymerase II transcription subunit 21	0.9017	0.999	1	1	1	0	0	0	0	0	0	0	0	0	0	0	0	0	1	0	0	0	0	0	0	0	0	0	0	0	0	0	0	1	0	0	0	0	0	0	0	0
sp|Q13509|TBB3_HUMAN	Q13509	TBB3_HUMAN	TUBB3	450	Homo sapiens	1:Experimental evidence at protein level	Tubulin beta-3 chain	1	0.999	11	11	971	0	0	0	1	2	1	2	0	0	0	0	0	0	2	3	0	0	0	1	2	1	2	0	0	0	0	0	0	2	3	57	60	74	63	67	62	55
sp|Q13523|PRP4B_HUMAN	Q13523	PRP4B_HUMAN	PRPF4B	1007	Homo sapiens	1:Experimental evidence at protein level	Serine/threonine-protein kinase PRP4 homolog	1	0.999	34	34	34	1	3	1	2	1	0	2	4	3	6	2	5	2	2	0	1	3	1	2	1	0	2	4	3	6	2	5	2	2	0	1	3	1	2	1	0	2
sp|Q13526|PIN1_HUMAN	Q13526	PIN1_HUMAN	PIN1	163	Homo sapiens	1:Experimental evidence at protein level	Peptidyl-prolyl cis-trans isomerase NIMA-interacting 1	1	0.999	30	30	30	1	0	0	0	0	0	3	4	5	3	4	4	0	0	6	1	0	0	0	0	0	3	4	5	3	4	4	0	0	6	1	0	0	0	0	0	3
sp|Q13541|4EBP1_HUMAN	Q13541	4EBP1_HUMAN	EIF4EBP1	118	Homo sapiens	1:Experimental evidence at protein level	Eukaryotic translation initiation factor 4E-binding protein 1	0.9017	0.999	1	1	1	0	0	0	0	0	0	0	0	0	0	0	0	0	0	1	0	0	0	0	0	0	0	0	0	0	0	0	0	0	1	0	0	0	0	0	0	0
sp|Q13547|HDAC1_HUMAN	Q13547	HDAC1_HUMAN	HDAC1	482	Homo sapiens	1:Experimental evidence at protein level	Histone deacetylase 1	1	0.999	78	78	186	2	2	3	3	2	4	2	2	1	3	10	8	16	11	9	2	2	3	3	2	4	2	2	1	3	10	8	16	11	9	8	8	10	10	6	9	8
sp|Q13557|KCC2D_HUMAN	Q13557	KCC2D_HUMAN	CAMK2D	499	Homo sapiens	1:Experimental evidence at protein level	Calcium/calmodulin-dependent protein kinase type II subunit delta	1	0.999	29	10	29	3	5	3	0	0	0	1	1	0	1	2	3	2	3	5	1	1	0	0	0	0	0	1	0	0	2	2	0	0	3	3	5	3	0	0	0	1
sp|Q13561|DCTN2_HUMAN	Q13561	DCTN2_HUMAN	DCTN2	401	Homo sapiens	1:Experimental evidence at protein level	Dynactin subunit 2	1	0.999	56	56	56	7	4	2	0	0	0	1	3	1	3	4	2	2	9	18	7	4	2	0	0	0	1	3	1	3	4	2	2	9	18	7	4	2	0	0	0	1
sp|Q13564|ULA1_HUMAN	Q13564	ULA1_HUMAN	NAE1	534	Homo sapiens	1:Experimental evidence at protein level	NEDD8-activating enzyme E1 regulatory subunit	1	0.999	10	10	10	0	0	0	0	0	0	1	0	0	0	0	0	0	1	8	0	0	0	0	0	0	1	0	0	0	0	0	0	1	8	0	0	0	0	0	0	1
sp|Q13573|SNW1_HUMAN	Q13573	SNW1_HUMAN	SNW1	536	Homo sapiens	1:Experimental evidence at protein level	SNW domain-containing protein 1	0.99	0.999	7	7	7	0	1	1	0	0	0	0	0	1	2	1	1	0	0	0	0	1	1	0	0	0	0	0	1	2	1	1	0	0	0	0	1	1	0	0	0	0
sp|Q13576|IQGA2_HUMAN	Q13576	IQGA2_HUMAN	IQGAP2	1575	Homo sapiens	1:Experimental evidence at protein level	Ras GTPase-activating-like protein IQGAP2	1	0.999	5	5	5	0	0	0	0	0	0	0	0	0	2	1	0	0	1	1	0	0	0	0	0	0	0	0	0	2	1	0	0	1	1	0	0	0	0	0	0	0
sp|Q13586|STIM1_HUMAN	Q13586	STIM1_HUMAN	STIM1	685	Homo sapiens	1:Experimental evidence at protein level	Stromal interaction molecule 1	1	0.999	3	3	3	0	1	0	0	0	0	0	0	0	0	0	0	0	0	2	0	1	0	0	0	0	0	0	0	0	0	0	0	0	2	0	1	0	0	0	0	0
sp|Q13595|TRA2A_HUMAN	Q13595	TRA2A_HUMAN	TRA2A	282	Homo sapiens	1:Experimental evidence at protein level	Transformer-2 protein homolog alpha	1	0.999	81	81	81	4	3	3	4	5	5	5	4	3	9	8	11	6	4	7	4	3	3	4	5	5	5	4	3	9	8	11	6	4	7	4	3	3	4	5	5	5
sp|Q13596|SNX1_HUMAN	Q13596	SNX1_HUMAN	SNX1	522	Homo sapiens	1:Experimental evidence at protein level	Sorting nexin-1	1	0.999	4	4	6	0	0	0	0	0	0	0	0	0	0	0	0	0	0	4	0	0	0	0	0	0	0	0	0	0	0	0	0	0	4	0	0	1	0	0	0	0
sp|Q13601|KRR1_HUMAN	Q13601	KRR1_HUMAN	KRR1	381	Homo sapiens	1:Experimental evidence at protein level	KRR1 small subunit processome component homolog	1	0.999	11	11	11	1	1	0	0	0	0	1	1	1	0	2	3	0	0	1	1	1	0	0	0	0	1	1	1	0	2	3	0	0	1	1	1	0	0	0	0	1
sp|Q13610|PWP1_HUMAN	Q13610	PWP1_HUMAN	PWP1	501	Homo sapiens	1:Experimental evidence at protein level	Periodic tryptophan protein 1 homolog	1	0.999	12	12	12	0	0	0	0	0	0	0	5	0	0	2	2	0	0	3	0	0	0	0	0	0	0	5	0	0	2	2	0	0	3	0	0	0	0	0	0	0
sp|Q13616|CUL1_HUMAN	Q13616	CUL1_HUMAN	CUL1	776	Homo sapiens	1:Experimental evidence at protein level	Cullin-1	1	0.999	30	30	30	3	5	6	0	0	0	0	0	0	2	0	1	0	0	13	3	5	6	0	0	0	0	0	0	2	0	1	0	0	13	3	5	6	0	0	0	0
sp|Q13617|CUL2_HUMAN	Q13617	CUL2_HUMAN	CUL2	745	Homo sapiens	1:Experimental evidence at protein level	Cullin-2	1	0.999	101	101	101	5	8	9	4	5	4	4	4	6	7	6	7	11	8	13	5	8	9	4	5	4	4	4	6	7	6	7	11	8	13	5	8	9	4	5	4	4
sp|Q13618|CUL3_HUMAN	Q13618	CUL3_HUMAN	CUL3	768	Homo sapiens	1:Experimental evidence at protein level	Cullin-3	1	0.999	9	9	9	0	0	0	0	0	0	0	0	0	0	1	0	0	3	5	0	0	0	0	0	0	0	0	0	0	1	0	0	3	5	0	0	0	0	0	0	0
sp|Q13619|CUL4A_HUMAN	Q13619	CUL4A_HUMAN	CUL4A	759	Homo sapiens	1:Experimental evidence at protein level	Cullin-4A	1	0.999	29	16	29	2	2	3	0	0	0	0	0	0	0	3	0	1	4	14	2	1	2	0	0	0	0	0	0	0	1	0	1	2	7	2	2	3	0	0	0	0
sp|Q13620|CUL4B_HUMAN	Q13620	CUL4B_HUMAN	CUL4B	913	Homo sapiens	1:Experimental evidence at protein level	Cullin-4B	1	0.999	5	5	18	0	0	0	0	1	0	0	0	0	0	0	0	0	0	4	0	0	0	0	1	0	0	0	0	0	0	0	0	0	4	0	1	1	0	1	0	0
sp|Q13636|RAB31_HUMAN	Q13636	RAB31_HUMAN	RAB31	194	Homo sapiens	1:Experimental evidence at protein level	Ras-related protein Rab-31	0.9004	0.999	1	0	1	0	0	0	0	0	0	0	0	0	0	1	0	0	0	0	0	0	0	0	0	0	0	0	0	0	0	0	0	0	0	0	0	0	0	0	0	0
sp|Q13642|FHL1_HUMAN	Q13642	FHL1_HUMAN	FHL1	323	Homo sapiens	1:Experimental evidence at protein level	Four and a half LIM domains protein 1	1	0.999	120	120	120	2	8	6	2	4	2	13	10	11	12	9	8	7	10	16	2	8	6	2	4	2	13	10	11	12	9	8	7	10	16	2	8	6	2	4	2	13
sp|Q13643|FHL3_HUMAN	Q13643	FHL3_HUMAN	FHL3	280	Homo sapiens	1:Experimental evidence at protein level	Four and a half LIM domains protein 3	0.8824	0.9988	1	1	1	0	0	0	0	0	0	0	0	0	0	0	0	0	1	0	0	0	0	0	0	0	0	0	0	0	0	0	0	1	0	0	0	0	0	0	0	0
sp|Q13685|AAMP_HUMAN	Q13685	AAMP_HUMAN	AAMP	434	Homo sapiens	1:Experimental evidence at protein level	Angio-associated migratory cell protein	0.9017	0.999	8	8	8	1	0	0	0	0	0	2	1	1	0	1	1	0	0	1	1	0	0	0	0	0	2	1	1	0	1	1	0	0	1	1	0	0	0	0	0	2
sp|Q13724|MOGS_HUMAN	Q13724	MOGS_HUMAN	MOGS	837	Homo sapiens	1:Experimental evidence at protein level	Mannosyl-oligosaccharide glucosidase	1	0.999	18	18	18	0	0	1	0	1	0	1	4	0	1	3	4	0	0	3	0	0	1	0	1	0	1	4	0	1	3	4	0	0	3	0	0	1	0	1	0	1
sp|Q13769|THOC5_HUMAN	Q13769	THOC5_HUMAN	THOC5	683	Homo sapiens	1:Experimental evidence at protein level	THO complex subunit 5 homolog	0.9999	0.999	8	8	8	0	0	0	0	0	0	0	0	0	3	2	3	0	0	0	0	0	0	0	0	0	0	0	0	3	2	3	0	0	0	0	0	0	0	0	0	0
sp|Q13813|SPTN1_HUMAN	Q13813	SPTN1_HUMAN	SPTAN1	2472	Homo sapiens	1:Experimental evidence at protein level	Spectrin alpha chain, non-erythrocytic 1	1	0.999	474	474	474	23	23	9	8	11	12	45	43	46	58	61	55	23	18	39	23	23	9	8	11	12	45	43	46	58	61	55	23	18	39	23	23	9	8	11	12	45
sp|Q13835|PKP1_HUMAN	Q13835	PKP1_HUMAN	PKP1	747	Homo sapiens	1:Experimental evidence at protein level	Plakophilin-1	1	0.999	24	24	24	7	0	0	1	0	0	7	3	0	0	0	5	0	0	1	7	0	0	1	0	0	7	3	0	0	0	5	0	0	1	7	0	0	1	0	0	7
sp|Q13838|DX39B_HUMAN	Q13838	DX39B_HUMAN	DDX39B	428	Homo sapiens	1:Experimental evidence at protein level	Spliceosome RNA helicase DDX39B	1	0.999	249	86	249	8	11	10	11	9	11	26	20	19	26	27	24	9	8	30	1	2	2	3	2	2	13	6	7	10	9	10	2	2	15	8	11	10	11	9	11	26
sp|Q13867|BLMH_HUMAN	Q13867	BLMH_HUMAN	BLMH	455	Homo sapiens	1:Experimental evidence at protein level	Bleomycin hydrolase	1	0.999	56	56	56	12	0	3	4	0	1	13	2	2	1	3	6	2	3	4	12	0	3	4	0	1	13	2	2	1	3	6	2	3	4	12	0	3	4	0	1	13
sp|Q13868|EXOS2_HUMAN	Q13868	EXOS2_HUMAN	EXOSC2	293	Homo sapiens	1:Experimental evidence at protein level	Exosome complex component RRP4	1	0.999	34	34	34	1	2	1	0	0	1	1	2	0	4	6	6	1	3	6	1	2	1	0	0	1	1	2	0	4	6	6	1	3	6	1	2	1	0	0	1	1
sp|Q13885|TBB2A_HUMAN	Q13885	TBB2A_HUMAN	TUBB2A	445	Homo sapiens	1:Experimental evidence at protein level	Tubulin beta-2A chain	0.9999	0.999	22	22	1520	3	1	2	1	1	1	1	1	1	2	2	1	1	2	2	3	1	2	1	1	1	1	1	1	2	2	1	1	2	2	100	93	110	99	97	97	78
sp|Q13895|BYST_HUMAN	Q13895	BYST_HUMAN	BYSL	437	Homo sapiens	1:Experimental evidence at protein level	Bystin	1	0.999	21	21	21	0	1	2	0	0	0	0	0	0	3	4	2	1	5	3	0	1	2	0	0	0	0	0	0	3	4	2	1	5	3	0	1	2	0	0	0	0
sp|Q13907|IDI1_HUMAN	Q13907	IDI1_HUMAN	IDI1	227	Homo sapiens	1:Experimental evidence at protein level	Isopentenyl-diphosphate Delta-isomerase 1	1	0.999	13	13	13	0	0	0	0	0	0	0	1	2	3	2	2	0	0	3	0	0	0	0	0	0	0	1	2	3	2	2	0	0	3	0	0	0	0	0	0	0
sp|Q13951|PEBB_HUMAN	Q13951	PEBB_HUMAN	CBFB	182	Homo sapiens	1:Experimental evidence at protein level	Core-binding factor subunit beta	0.9017	0.999	8	8	8	0	0	0	0	0	0	0	0	0	1	2	3	0	0	2	0	0	0	0	0	0	0	0	0	1	2	3	0	0	2	0	0	0	0	0	0	0
sp|Q14004|CDK13_HUMAN	Q14004	CDK13_HUMAN	CDK13	1512	Homo sapiens	1:Experimental evidence at protein level	Cyclin-dependent kinase 13	0.9798	0.9986	1	1	1	0	0	0	0	0	0	0	0	0	0	0	0	0	1	0	0	0	0	0	0	0	0	0	0	0	0	0	0	1	0	0	0	0	0	0	0	0
sp|Q14008|CKAP5_HUMAN	Q14008	CKAP5_HUMAN	CKAP5	2032	Homo sapiens	1:Experimental evidence at protein level	Cytoskeleton-associated protein 5	1	0.999	105	105	105	18	30	24	0	0	0	0	0	0	0	1	0	4	8	20	18	30	24	0	0	0	0	0	0	0	1	0	4	8	20	18	30	24	0	0	0	0
sp|Q14011|CIRBP_HUMAN	Q14011	CIRBP_HUMAN	CIRBP	172	Homo sapiens	1:Experimental evidence at protein level	Cold-inducible RNA-binding protein	1	0.999	36	36	36	3	0	1	2	0	3	0	1	0	6	2	6	0	2	10	3	0	1	2	0	3	0	1	0	6	2	6	0	2	10	3	0	1	2	0	3	0
sp|Q14019|COTL1_HUMAN	Q14019	COTL1_HUMAN	COTL1	142	Homo sapiens	1:Experimental evidence at protein level	Coactosin-like protein	0.9012	0.999	1	1	1	0	0	0	0	0	0	0	0	0	0	0	0	0	0	1	0	0	0	0	0	0	0	0	0	0	0	0	0	0	1	0	0	0	0	0	0	0
[truncated: 1,646 more rows]
[truncated: 39 more columns]

## Sheet: protein_GFP_1
Protein	Protein ID	Entry Name	Gene	Length	Organism	Protein Description	Protein Existence	Coverage	Protein Probability	Top Peptide Probability	Total Peptides	Unique Peptides	Razor Peptides	Total Spectral Count	Unique Spectral Count	Razor Spectral Count	Total Intensity	Unique Intensity	Razor Intensity	Razor Assigned Modifications	Razor Observed Modifications	Indistinguishable Proteins
[truncated: 1,645 more rows]

[truncated: 14 more sheets: protein_GFP_2, protein_GFP_3, protein_NFIA_1, protein_NFIA_2, protein_NFIA_3, protein_NFIB_1, protein_NFIB_2, protein_NFIB_3, protein_NFIC_1, protein_NFIC_2, protein_NFIC_3, protein_NFIX_1, protein_NFIX_2, protein_NFIX_3]
