# Supplementary material for: Nuclear Factor I Family Members are Key Transcription Factors Regulating Gene Expression
Source: Mol Cell Proteomics. 2024 Nov 29;24(1):100890. doi: 10.1016/j.mcpro.2024.100890 (PMC11775196; doi:10.1016/j.mcpro.2024.100890)
Supplement: Supplemental Dataset S9 [file mmc9.xlsx]

## Sheet: SH-SY5Y_BID_combined_protein
Protein	Protein ID	Entry Name	Gene	Protein Length	Organism	Protein Existence	Description	Protein Probability	Top Peptide Probability	Combined Spectral Count	Combined Unique Spectral Count	Combined Total Spectral Count	BID2C_SH_1 Spectral Count	BID2C_SH_2 Spectral Count	BID2C_SH_3 Spectral Count	BID2N_SH_1 Spectral Count	BID2N_SH_2 Spectral Count	BID2N_SH_3 Spectral Count	NFIB4_BID2N_SH_1 Spectral Count	NFIB4_BID2N_SH_2 Spectral Count	NFIB4_BID2N_SH_3 Spectral Count	NFIB_BID2N_SH_1 Spectral Count	NFIB_BID2N_SH_2 Spectral Count	NFIB_BID2N_SH_3 Spectral Count	BID2C_SH_1 Unique Spectral Count	BID2C_SH_2 Unique Spectral Count	BID2C_SH_3 Unique Spectral Count	BID2N_SH_1 Unique Spectral Count	BID2N_SH_2 Unique Spectral Count	BID2N_SH_3 Unique Spectral Count	NFIB4_BID2N_SH_1 Unique Spectral Count	NFIB4_BID2N_SH_2 Unique Spectral Count	NFIB4_BID2N_SH_3 Unique Spectral Count	NFIB_BID2N_SH_1 Unique Spectral Count	NFIB_BID2N_SH_2 Unique Spectral Count	NFIB_BID2N_SH_3 Unique Spectral Count	BID2C_SH_1 Total Spectral Count	BID2C_SH_2 Total Spectral Count	BID2C_SH_3 Total Spectral Count	BID2N_SH_1 Total Spectral Count	BID2N_SH_2 Total Spectral Count	BID2N_SH_3 Total Spectral Count	NFIB4_BID2N_SH_1 Total Spectral Count	NFIB4_BID2N_SH_2 Total Spectral Count	NFIB4_BID2N_SH_3 Total Spectral Count	NFIB_BID2N_SH_1 Total Spectral Count	NFIB_BID2N_SH_2 Total Spectral Count	NFIB_BID2N_SH_3 Total Spectral Count	BID2C_SH_1 Intensity
sp|A0AUZ9|KAL1L_HUMAN	A0AUZ9	KAL1L_HUMAN	KANSL1L	987	Homo sapiens	1:Experimental evidence at protein level	KAT8 regulatory NSL complex subunit 1-like protein	0.9371	0.9979	0	0	0	0	0	0	0	0	0	0	0	0	0	0	0	0	0	0	0	0	0	0	0	0	0	0	0	0	0	0	0	0	0	0	0	0	0	0	0	0
sp|A0AVF1|IFT56_HUMAN	A0AVF1	IFT56_HUMAN	TTC26	554	Homo sapiens	2:Experimental evidence at transcript level	Intraflagellar transport protein 56	1	0.999	28	28	28	7	5	4	2	2	4	0	0	3	0	1	0	7	5	4	2	2	4	0	0	3	0	1	0	7	5	4	2	2	4	0	0	3	0	1	0	163369
sp|A0AVK6|E2F8_HUMAN	A0AVK6	E2F8_HUMAN	E2F8	867	Homo sapiens	1:Experimental evidence at protein level	Transcription factor E2F8	0.9991	0.999	4	4	4	1	1	2	0	0	0	0	0	0	0	0	0	1	1	2	0	0	0	0	0	0	0	0	0	1	1	2	0	0	0	0	0	0	0	0	0	9407.51
sp|A0AVT1|UBA6_HUMAN	A0AVT1	UBA6_HUMAN	UBA6	1052	Homo sapiens	1:Experimental evidence at protein level	Ubiquitin-like modifier-activating enzyme 6	1	0.999	285	285	285	32	25	26	50	53	53	12	16	13	1	1	3	32	25	26	50	53	53	12	16	13	1	1	3	32	25	26	50	53	53	12	16	13	1	1	3	1.03077e+06
sp|A0FGR8|ESYT2_HUMAN	A0FGR8	ESYT2_HUMAN	ESYT2	921	Homo sapiens	1:Experimental evidence at protein level	Extended synaptotagmin-2	1	0.999	62	62	62	5	7	9	9	6	7	3	3	5	2	3	3	5	7	9	9	6	7	3	3	5	2	3	3	5	7	9	9	6	7	3	3	5	2	3	3	145169
sp|A0JLT2|MED19_HUMAN	A0JLT2	MED19_HUMAN	MED19	244	Homo sapiens	1:Experimental evidence at protein level	Mediator of RNA polymerase II transcription subunit 19	1	0.999	4	4	4	0	0	0	0	1	0	0	1	2	0	0	0	0	0	0	0	1	0	0	1	2	0	0	0	0	0	0	0	1	0	0	1	2	0	0	0	0
sp|A0JNW5|UH1BL_HUMAN	A0JNW5	UH1BL_HUMAN	UHRF1BP1L	1464	Homo sapiens	1:Experimental evidence at protein level	UHRF1-binding protein 1-like	1	0.999	88	82	88	20	20	21	9	8	9	1	0	0	0	0	0	18	18	19	9	8	9	1	0	0	0	0	0	20	20	21	9	8	9	1	0	0	0	0	0	609859
sp|A0MZ66|SHOT1_HUMAN	A0MZ66	SHOT1_HUMAN	SHTN1	631	Homo sapiens	1:Experimental evidence at protein level	Shootin-1	1	0.999	23	23	23	5	6	1	6	2	3	0	0	0	0	0	0	5	6	1	6	2	3	0	0	0	0	0	0	5	6	1	6	2	3	0	0	0	0	0	0	72521.1
sp|A0PK00|T120B_HUMAN	A0PK00	T120B_HUMAN	TMEM120B	339	Homo sapiens	1:Experimental evidence at protein level	Transmembrane protein 120B	0.7257	0.9882	2	2	2	0	0	0	1	1	0	0	0	0	0	0	0	0	0	0	1	1	0	0	0	0	0	0	0	0	0	0	1	1	0	0	0	0	0	0	0	0
sp|A1A4S6|RHG10_HUMAN	A1A4S6	RHG10_HUMAN	ARHGAP10	786	Homo sapiens	1:Experimental evidence at protein level	Rho GTPase-activating protein 10	0.9694	0.999	4	4	4	2	1	1	0	0	0	0	0	0	0	0	0	2	1	1	0	0	0	0	0	0	0	0	0	2	1	1	0	0	0	0	0	0	0	0	0	27930.9
sp|A1L020|MEX3A_HUMAN	A1L020	MEX3A_HUMAN	MEX3A	520	Homo sapiens	1:Experimental evidence at protein level	RNA-binding protein MEX3A	1	0.999	47	45	47	5	6	5	3	4	2	4	7	11	0	0	0	4	5	5	3	4	2	4	7	11	0	0	0	5	6	5	3	4	2	4	7	11	0	0	0	168275
sp|A1L0T0|HACL2_HUMAN	A1L0T0	HACL2_HUMAN	ILVBL	632	Homo sapiens	1:Experimental evidence at protein level	2-hydroxyacyl-CoA lyase 2	1	0.999	87	87	87	6	2	4	9	9	7	10	10	10	7	7	6	6	2	4	9	9	7	10	10	10	7	7	6	6	2	4	9	9	7	10	10	10	7	7	6	110388
sp|A1L390|PKHG3_HUMAN	A1L390	PKHG3_HUMAN	PLEKHG3	1219	Homo sapiens	1:Experimental evidence at protein level	Pleckstrin homology domain-containing family G member 3	1	0.999	26	26	26	3	6	6	5	4	2	0	0	0	0	0	0	3	6	6	5	4	2	0	0	0	0	0	0	3	6	6	5	4	2	0	0	0	0	0	0	90705.6
sp|A1X283|SPD2B_HUMAN	A1X283	SPD2B_HUMAN	SH3PXD2B	911	Homo sapiens	1:Experimental evidence at protein level	SH3 and PX domain-containing protein 2B	1	0.999	356	346	356	44	41	47	49	47	54	25	21	20	4	2	2	43	40	46	48	45	52	24	20	20	4	2	2	44	41	47	49	47	54	25	21	20	4	2	2	1.54229e+06
sp|A2A3N6|PIPSL_HUMAN	A2A3N6	PIPSL_HUMAN	PIPSL	862	Homo sapiens	5:Protein uncertain	Putative PIP5K1A and PSMD4-like protein	0.9951	0.999	0	0	45	0	0	0	0	0	0	0	0	0	0	0	0	0	0	0	0	0	0	0	0	0	0	0	0	3	3	3	2	3	2	6	7	4	4	6	2	0
sp|A2RRP1|NBAS_HUMAN	A2RRP1	NBAS_HUMAN	NBAS	2371	Homo sapiens	1:Experimental evidence at protein level	NBAS subunit of NRZ tethering complex	1	0.999	35	35	35	3	2	1	10	9	6	0	2	1	0	0	1	3	2	1	10	9	6	0	2	1	0	0	1	3	2	1	10	9	6	0	2	1	0	0	1	32071.7
sp|A2RUB1|MEIOC_HUMAN	A2RUB1	MEIOC_HUMAN	MEIOC	952	Homo sapiens	2:Experimental evidence at transcript level	Meiosis-specific coiled-coil domain-containing protein MEIOC	0.9474	0.9982	2	2	2	1	1	0	0	0	0	0	0	0	0	0	0	1	1	0	0	0	0	0	0	0	0	0	0	1	1	0	0	0	0	0	0	0	0	0	0	0
sp|A3KMH1|VWA8_HUMAN	A3KMH1	VWA8_HUMAN	VWA8	1905	Homo sapiens	1:Experimental evidence at protein level	von Willebrand factor A domain-containing protein 8	1	0.9988	1	1	1	0	0	1	0	0	0	0	0	0	0	0	0	0	0	1	0	0	0	0	0	0	0	0	0	0	0	1	0	0	0	0	0	0	0	0	0	0
sp|A3KN83|SBNO1_HUMAN	A3KN83	SBNO1_HUMAN	SBNO1	1393	Homo sapiens	1:Experimental evidence at protein level	Protein strawberry notch homolog 1	1	0.999	106	86	106	16	10	9	16	15	13	5	1	5	4	7	5	14	10	7	14	13	11	3	1	5	1	4	3	16	10	9	16	15	13	5	1	5	4	7	5	200577
sp|A4D161|F221A_HUMAN	A4D161	F221A_HUMAN	FAM221A	298	Homo sapiens	1:Experimental evidence at protein level	Protein FAM221A	1	0.999	34	34	34	10	6	7	3	4	2	1	0	1	0	0	0	10	6	7	3	4	2	1	0	1	0	0	0	10	6	7	3	4	2	1	0	1	0	0	0	187767
sp|A4D1P6|WDR91_HUMAN	A4D1P6	WDR91_HUMAN	WDR91	747	Homo sapiens	1:Experimental evidence at protein level	WD repeat-containing protein 91	1	0.999	9	9	9	2	1	1	2	2	1	0	0	0	0	0	0	2	1	1	2	2	1	0	0	0	0	0	0	2	1	1	2	2	1	0	0	0	0	0	0	24343.8
sp|A4D2B0|MBLC1_HUMAN	A4D2B0	MBLC1_HUMAN	MBLAC1	266	Homo sapiens	1:Experimental evidence at protein level	Metallo-beta-lactamase domain-containing protein 1	0.847	0.9943	5	5	5	0	0	1	1	0	1	0	1	1	0	0	0	0	0	1	1	0	1	0	1	1	0	0	0	0	0	1	1	0	1	0	1	1	0	0	0	0
sp|A4QPH2|PI4P2_HUMAN	A4QPH2	PI4P2_HUMAN	PI4KAP2	592	Homo sapiens	5:Protein uncertain	Putative phosphatidylinositol 4-kinase alpha-like protein P2	0.8543	0.9946	1	0	1	0	0	0	0	0	0	1	0	0	0	0	0	0	0	0	0	0	0	0	0	0	0	0	0	0	0	0	0	0	0	1	0	0	0	0	0	0
sp|A5LHX3|PSB11_HUMAN	A5LHX3	PSB11_HUMAN	PSMB11	300	Homo sapiens	1:Experimental evidence at protein level	Proteasome subunit beta type-11	0.8597	0.9949	1	1	1	0	0	1	0	0	0	0	0	0	0	0	0	0	0	1	0	0	0	0	0	0	0	0	0	0	0	1	0	0	0	0	0	0	0	0	0	0
sp|A5YKK6|CNOT1_HUMAN	A5YKK6	CNOT1_HUMAN	CNOT1	2376	Homo sapiens	1:Experimental evidence at protein level	CCR4-NOT transcription complex subunit 1	1	0.999	660	660	660	65	68	54	68	67	60	93	80	94	5	2	4	65	68	54	68	67	60	93	80	94	5	2	4	65	68	54	68	67	60	93	80	94	5	2	4	2.00735e+06
sp|A6H8Y1|BDP1_HUMAN	A6H8Y1	BDP1_HUMAN	BDP1	2624	Homo sapiens	1:Experimental evidence at protein level	Transcription factor TFIIIB component B'' homolog	0.9973	0.999	1	1	1	0	0	1	0	0	0	0	0	0	0	0	0	0	0	1	0	0	0	0	0	0	0	0	0	0	0	1	0	0	0	0	0	0	0	0	0	0
sp|A6NDB9|PALM3_HUMAN	A6NDB9	PALM3_HUMAN	PALM3	673	Homo sapiens	1:Experimental evidence at protein level	Paralemmin-3	0.9991	0.999	3	3	3	0	2	0	0	1	0	0	0	0	0	0	0	0	2	0	0	1	0	0	0	0	0	0	0	0	2	0	0	1	0	0	0	0	0	0	0	0
sp|A6NDU8|RIMC1_HUMAN	A6NDU8	RIMC1_HUMAN	RIMOC1	294	Homo sapiens	1:Experimental evidence at protein level	RAB7A-interacting MON1-CCZ1 complex subunit 1	1	0.999	17	17	17	3	3	3	3	2	3	0	0	0	0	0	0	3	3	3	3	2	3	0	0	0	0	0	0	3	3	3	3	2	3	0	0	0	0	0	0	55799.2
sp|A6NFI3|ZN316_HUMAN	A6NFI3	ZN316_HUMAN	ZNF316	1004	Homo sapiens	1:Experimental evidence at protein level	Zinc finger protein 316	1	0.999	67	67	67	10	15	11	11	10	7	0	0	0	1	2	0	10	15	11	11	10	7	0	0	0	1	2	0	10	15	11	11	10	7	0	0	0	1	2	0	232809
sp|A6NGB9|WIPF3_HUMAN	A6NGB9	WIPF3_HUMAN	WIPF3	483	Homo sapiens	1:Experimental evidence at protein level	WAS/WASL-interacting protein family member 3	0.9759	0.9961	2	2	2	0	0	0	0	1	1	0	0	0	0	0	0	0	0	0	0	1	1	0	0	0	0	0	0	0	0	0	0	1	1	0	0	0	0	0	0	0
sp|A6NHL2|TBAL3_HUMAN	A6NHL2	TBAL3_HUMAN	TUBAL3	446	Homo sapiens	1:Experimental evidence at protein level	Tubulin alpha chain-like 3	1	0.999	30	30	93	1	1	4	2	3	2	2	3	3	2	3	4	1	1	4	2	3	2	2	3	3	2	3	4	6	7	9	7	12	7	5	7	7	8	8	10	25144.2
sp|A6NHQ2|FBLL1_HUMAN	A6NHQ2	FBLL1_HUMAN	FBLL1	334	Homo sapiens	3:Protein inferred from homology	rRNA/tRNA 2'-O-methyltransferase fibrillarin-like protein 1	1	0.999	1	1	18	0	0	0	0	1	0	0	0	0	0	0	0	0	0	0	0	1	0	0	0	0	0	0	0	2	1	2	1	2	1	1	2	1	2	1	2	0
sp|A6NHR9|SMHD1_HUMAN	A6NHR9	SMHD1_HUMAN	SMCHD1	2005	Homo sapiens	1:Experimental evidence at protein level	Structural maintenance of chromosomes flexible hinge domain-containing protein 1	1	0.999	1956	1956	1956	163	166	158	142	162	141	123	107	115	213	232	234	163	166	158	142	162	141	123	107	115	213	232	234	163	166	158	142	162	141	123	107	115	213	232	234	6.71469e+06
sp|A6NIZ1|RP1BL_HUMAN	A6NIZ1	RP1BL_HUMAN		184	Homo sapiens	2:Experimental evidence at transcript level	Ras-related protein Rap-1b-like protein	1	0.999	13	0	13	0	1	1	0	0	1	1	1	4	0	2	2	0	0	0	0	0	0	0	0	0	0	0	0	0	1	1	0	0	1	1	1	4	0	2	2	0
sp|A6NJ78|MET15_HUMAN	A6NJ78	MET15_HUMAN	METTL15	407	Homo sapiens	1:Experimental evidence at protein level	12S rRNA N4-methylcytidine (m4C) methyltransferase	0.9693	0.999	0	0	0	0	0	0	0	0	0	0	0	0	0	0	0	0	0	0	0	0	0	0	0	0	0	0	0	0	0	0	0	0	0	0	0	0	0	0	0	0
sp|A6NKD9|CC85C_HUMAN	A6NKD9	CC85C_HUMAN	CCDC85C	419	Homo sapiens	1:Experimental evidence at protein level	Coiled-coil domain-containing protein 85C	1	0.999	23	23	23	4	4	4	1	4	3	0	1	2	0	0	0	4	4	4	1	4	3	0	1	2	0	0	0	4	4	4	1	4	3	0	1	2	0	0	0	75403.2
sp|A6NKG5|RTL1_HUMAN	A6NKG5	RTL1_HUMAN	RTL1	1358	Homo sapiens	3:Protein inferred from homology	Retrotransposon-like protein 1	1	0.999	189	189	189	16	15	15	18	19	15	15	16	24	11	11	14	16	15	15	18	19	15	15	16	24	11	11	14	16	15	15	18	19	15	15	16	24	11	11	14	328249
sp|A6NLU0|RFPLA_HUMAN	A6NLU0	RFPLA_HUMAN	RFPL4A	287	Homo sapiens	1:Experimental evidence at protein level	Ret finger protein-like 4A	0.75	0.9895	4	4	4	1	0	0	0	0	2	1	0	0	0	0	0	1	0	0	0	0	2	1	0	0	0	0	0	1	0	0	0	0	2	1	0	0	0	0	0	23379.1
sp|A6QL63|BTBDB_HUMAN	A6QL63	BTBDB_HUMAN	BTBD11	1104	Homo sapiens	2:Experimental evidence at transcript level	Ankyrin repeat and BTB/POZ domain-containing protein BTBD11	1	0.999	21	21	21	4	3	3	3	3	5	0	0	0	0	0	0	4	3	3	3	3	5	0	0	0	0	0	0	4	3	3	3	3	5	0	0	0	0	0	0	47691.9
sp|A7E2V4|ZSWM8_HUMAN	A7E2V4	ZSWM8_HUMAN	ZSWIM8	1837	Homo sapiens	1:Experimental evidence at protein level	Zinc finger SWIM domain-containing protein 8	1	0.999	3	3	3	0	0	0	1	1	1	0	0	0	0	0	0	0	0	0	1	1	1	0	0	0	0	0	0	0	0	0	1	1	1	0	0	0	0	0	0	0
sp|A7KAX9|RHG32_HUMAN	A7KAX9	RHG32_HUMAN	ARHGAP32	2087	Homo sapiens	1:Experimental evidence at protein level	Rho GTPase-activating protein 32	1	0.999	8	8	10	1	3	2	0	0	2	0	0	0	0	0	0	1	3	2	0	0	2	0	0	0	0	0	0	1	3	2	1	1	2	0	0	0	0	0	0	33035.8
sp|A7MCY6|TBKB1_HUMAN	A7MCY6	TBKB1_HUMAN	TBKBP1	615	Homo sapiens	1:Experimental evidence at protein level	TANK-binding kinase 1-binding protein 1	1	0.999	33	33	33	9	8	7	2	3	4	0	0	0	0	0	0	9	8	7	2	3	4	0	0	0	0	0	0	9	8	7	2	3	4	0	0	0	0	0	0	191635
sp|A8CG34|P121C_HUMAN	A8CG34	P121C_HUMAN	POM121C	1229	Homo sapiens	1:Experimental evidence at protein level	Nuclear envelope pore membrane protein POM 121C	1	0.999	127	28	127	10	7	6	10	8	6	20	23	23	2	8	4	5	3	3	4	3	3	2	2	3	0	0	0	10	7	6	10	8	6	20	23	23	2	8	4	130347
sp|A8K855|EFCB7_HUMAN	A8K855	EFCB7_HUMAN	EFCAB7	629	Homo sapiens	1:Experimental evidence at protein level	EF-hand calcium-binding domain-containing protein 7	0.9866	0.999	2	2	2	0	0	0	2	0	0	0	0	0	0	0	0	0	0	0	2	0	0	0	0	0	0	0	0	0	0	0	2	0	0	0	0	0	0	0	0	0
sp|A8MVW0|F1712_HUMAN	A8MVW0	F1712_HUMAN	FAM171A2	826	Homo sapiens	1:Experimental evidence at protein level	Protein FAM171A2	1	0.999	45	40	45	6	8	4	8	6	7	1	2	3	0	0	0	6	8	4	8	6	7	0	0	1	0	0	0	6	8	4	8	6	7	1	2	3	0	0	0	125851
sp|A8MW92|P20L1_HUMAN	A8MW92	P20L1_HUMAN	PHF20L1	1017	Homo sapiens	1:Experimental evidence at protein level	PHD finger protein 20-like protein 1	1	0.999	16	16	16	2	2	3	2	0	1	1	0	1	2	1	1	2	2	3	2	0	1	1	0	1	2	1	1	2	2	3	2	0	1	1	0	1	2	1	1	41838.8
sp|A8MWD9|RUXGL_HUMAN	A8MWD9	RUXGL_HUMAN	SNRPGP15	76	Homo sapiens	5:Protein uncertain	Putative small nuclear ribonucleoprotein G-like protein 15	0.9991	0.999	12	0	12	0	0	0	1	1	1	3	1	3	0	0	2	0	0	0	0	0	0	0	0	0	0	0	0	0	0	0	1	1	1	3	1	3	0	0	2	0
sp|A8MWY0|ELAP2_HUMAN	A8MWY0	ELAP2_HUMAN	ELAPOR2	1029	Homo sapiens	1:Experimental evidence at protein level	Endosome/lysosome-associated apoptosis and autophagy regulator family member 2	1	0.999	11	11	11	2	3	2	1	1	1	0	0	0	1	0	0	2	3	2	1	1	1	0	0	0	1	0	0	2	3	2	1	1	1	0	0	0	1	0	0	71292.5
sp|B2RTY4|MYO9A_HUMAN	B2RTY4	MYO9A_HUMAN	MYO9A	2548	Homo sapiens	1:Experimental evidence at protein level	Unconventional myosin-IXa	1	0.999	8	8	8	2	3	2	1	0	0	0	0	0	0	0	0	2	3	2	1	0	0	0	0	0	0	0	0	2	3	2	1	0	0	0	0	0	0	0	0	35054.1
sp|B3KU38|IQIP1_HUMAN	B3KU38	IQIP1_HUMAN	IQCJ-SCHIP1	563	Homo sapiens	1:Experimental evidence at protein level	IQCJ-SCHIP1 readthrough transcript protein	0.9694	0.999	3	0	3	1	1	1	0	0	0	0	0	0	0	0	0	0	0	0	0	0	0	0	0	0	0	0	0	1	1	1	0	0	0	0	0	0	0	0	0	17434.3
sp|B7ZAP0|RBG10_HUMAN	B7ZAP0	RBG10_HUMAN	RABGAP1L	253	Homo sapiens	1:Experimental evidence at protein level	Rab GTPase-activating protein 1-like, isoform 10	1	0.999	19	19	41	3	3	5	2	2	4	0	0	0	0	0	0	3	3	5	2	2	4	0	0	0	0	0	0	5	10	8	6	5	7	0	0	0	0	0	0	76945.7
sp|C4AMC7|WASH3_HUMAN	C4AMC7	WASH3_HUMAN	WASH3P	463	Homo sapiens	1:Experimental evidence at protein level	Putative WAS protein family homolog 3	1	0.999	55	0	55	9	7	5	7	9	8	3	3	2	1	0	1	0	0	0	0	0	0	0	0	0	0	0	0	9	7	5	7	9	8	3	3	2	1	0	1	222351
sp|C9J798|RAS4B_HUMAN	C9J798	RAS4B_HUMAN	RASA4B	803	Homo sapiens	3:Protein inferred from homology	Ras GTPase-activating protein 4B	1	0.999	12	1	12	2	3	2	2	1	1	0	0	1	0	0	0	0	0	0	0	0	0	0	0	1	0	0	0	2	3	2	2	1	1	0	0	1	0	0	0	43395.5
sp|C9J7I0|UMAD1_HUMAN	C9J7I0	UMAD1_HUMAN	UMAD1	137	Homo sapiens	1:Experimental evidence at protein level	UBAP1-MVB12-associated (UMA)-domain containing protein 1	0.9654	0.9989	1	1	1	0	0	0	1	0	0	0	0	0	0	0	0	0	0	0	1	0	0	0	0	0	0	0	0	0	0	0	1	0	0	0	0	0	0	0	0	0
sp|C9JLW8|MCRI1_HUMAN	C9JLW8	MCRI1_HUMAN	MCRIP1	97	Homo sapiens	1:Experimental evidence at protein level	Mapk-regulated corepressor-interacting protein 1	1	0.999	141	141	141	8	7	9	16	13	14	12	14	18	13	4	13	8	7	9	16	13	14	12	14	18	13	4	13	8	7	9	16	13	14	12	14	18	13	4	13	420203
sp|E7ETH6|Z587B_HUMAN	E7ETH6	Z587B_HUMAN	ZNF587B	402	Homo sapiens	1:Experimental evidence at protein level	Zinc finger protein 587B	0.9566	0.9986	0	0	0	0	0	0	0	0	0	0	0	0	0	0	0	0	0	0	0	0	0	0	0	0	0	0	0	0	0	0	0	0	0	0	0	0	0	0	0	0
sp|E9PAV3|NACAM_HUMAN	E9PAV3	NACAM_HUMAN	NACA	2078	Homo sapiens	1:Experimental evidence at protein level	Nascent polypeptide-associated complex subunit alpha, muscle-specific form	1	0.999	354	0	354	19	25	23	20	16	16	40	41	44	37	39	34	0	0	0	0	0	0	0	0	0	0	0	0	19	25	23	20	16	16	40	41	44	37	39	34	1719305
sp|E9PRG8|CK098_HUMAN	E9PRG8	CK098_HUMAN	C11orf98	123	Homo sapiens	4:Protein predicted	Uncharacterized protein C11orf98	0.9991	0.999	15	15	15	1	1	1	1	2	1	1	1	1	2	1	2	1	1	1	1	2	1	1	1	1	2	1	2	1	1	1	1	2	1	1	1	1	2	1	2	0
sp|G9CGD6|CNIPF_HUMAN	G9CGD6	CNIPF_HUMAN	CNK3/IPCEF1	899	Homo sapiens	1:Experimental evidence at protein level	CNK3/IPCEF1 fusion protein	1	0.999	30	0	30	5	7	8	3	3	4	0	0	0	0	0	0	0	0	0	0	0	0	0	0	0	0	0	0	5	7	8	3	3	4	0	0	0	0	0	0	146552
sp|L0R819|ASURF_HUMAN	L0R819	ASURF_HUMAN	ASDURF	96	Homo sapiens	1:Experimental evidence at protein level	ASNSD1 upstream open reading frame protein	1	0.999	27	27	27	2	2	3	3	2	4	4	3	4	0	0	0	2	2	3	3	2	4	4	3	4	0	0	0	2	2	3	3	2	4	4	3	4	0	0	0	112342
sp|O00116|ADAS_HUMAN	O00116	ADAS_HUMAN	AGPS	658	Homo sapiens	1:Experimental evidence at protein level	Alkyldihydroxyacetonephosphate synthase, peroxisomal	1	0.999	40	40	40	3	4	2	2	3	5	2	2	10	2	2	3	3	4	2	2	3	5	2	2	10	2	2	3	3	4	2	2	3	5	2	2	10	2	2	3	57340.7
sp|O00139|KIF2A_HUMAN	O00139	KIF2A_HUMAN	KIF2A	706	Homo sapiens	1:Experimental evidence at protein level	Kinesin-like protein KIF2A	1	0.999	116	116	116	11	8	7	11	10	12	4	9	7	16	9	12	11	8	7	11	10	12	4	9	7	16	9	12	11	8	7	11	10	12	4	9	7	16	9	12	333328
sp|O00148|DX39A_HUMAN	O00148	DX39A_HUMAN	DDX39A	427	Homo sapiens	1:Experimental evidence at protein level	ATP-dependent RNA helicase DDX39A	1	0.999	180	72	180	12	9	9	16	16	15	12	16	20	19	19	17	5	3	2	8	7	6	5	6	6	9	7	8	12	9	9	16	16	15	12	16	20	19	19	17	398071
sp|O00151|PDLI1_HUMAN	O00151	PDLI1_HUMAN	PDLIM1	329	Homo sapiens	1:Experimental evidence at protein level	PDZ and LIM domain protein 1	1	0.999	199	199	199	42	29	43	11	15	11	17	16	15	0	0	0	42	29	43	11	15	11	17	16	15	0	0	0	42	29	43	11	15	11	17	16	15	0	0	0	1.24379e+06
sp|O00154|BACH_HUMAN	O00154	BACH_HUMAN	ACOT7	380	Homo sapiens	1:Experimental evidence at protein level	Cytosolic acyl coenzyme A thioester hydrolase	1	0.999	14	14	14	1	2	1	1	3	1	0	0	1	3	0	1	1	2	1	1	3	1	0	0	1	3	0	1	1	2	1	1	3	1	0	0	1	3	0	1	22062.5
sp|O00159|MYO1C_HUMAN	O00159	MYO1C_HUMAN	MYO1C	1063	Homo sapiens	1:Experimental evidence at protein level	Unconventional myosin-Ic	1	0.999	16	16	16	0	0	0	0	0	0	1	6	5	2	2	0	0	0	0	0	0	0	1	6	5	2	2	0	0	0	0	0	0	0	1	6	5	2	2	0	0
sp|O00161|SNP23_HUMAN	O00161	SNP23_HUMAN	SNAP23	211	Homo sapiens	1:Experimental evidence at protein level	Synaptosomal-associated protein 23	0.999	0.999	4	4	4	0	0	0	0	0	0	1	2	1	0	0	0	0	0	0	0	0	0	1	2	1	0	0	0	0	0	0	0	0	0	1	2	1	0	0	0	0
sp|O00165|HAX1_HUMAN	O00165	HAX1_HUMAN	HAX1	279	Homo sapiens	1:Experimental evidence at protein level	HCLS1-associated protein X-1	1	0.999	13	13	13	1	1	0	1	1	1	1	0	0	3	3	1	1	1	0	1	1	1	1	0	0	3	3	1	1	1	0	1	1	1	1	0	0	3	3	1	8578.79
sp|O00170|AIP_HUMAN	O00170	AIP_HUMAN	AIP	330	Homo sapiens	1:Experimental evidence at protein level	AH receptor-interacting protein	1	0.999	40	40	40	5	5	4	6	12	8	0	0	0	0	0	0	5	5	4	6	12	8	0	0	0	0	0	0	5	5	4	6	12	8	0	0	0	0	0	0	102127
sp|O00178|GTPB1_HUMAN	O00178	GTPB1_HUMAN	GTPBP1	669	Homo sapiens	1:Experimental evidence at protein level	GTP-binding protein 1	1	0.999	48	48	48	9	10	6	4	6	5	2	2	2	1	1	0	9	10	6	4	6	5	2	2	2	1	1	0	9	10	6	4	6	5	2	2	2	1	1	0	214996
sp|O00186|STXB3_HUMAN	O00186	STXB3_HUMAN	STXBP3	592	Homo sapiens	1:Experimental evidence at protein level	Syntaxin-binding protein 3	0.999	0.999	2	2	2	0	1	0	0	0	0	0	0	0	0	1	0	0	1	0	0	0	0	0	0	0	0	1	0	0	1	0	0	0	0	0	0	0	0	1	0	0
sp|O00192|ARVC_HUMAN	O00192	ARVC_HUMAN	ARVCF	962	Homo sapiens	1:Experimental evidence at protein level	Armadillo repeat protein deleted in velo-cardio-facial syndrome	0.766	0.9904	2	2	2	0	0	0	2	0	0	0	0	0	0	0	0	0	0	0	2	0	0	0	0	0	0	0	0	0	0	0	2	0	0	0	0	0	0	0	0	0
sp|O00193|SMAP_HUMAN	O00193	SMAP_HUMAN	SMAP	183	Homo sapiens	1:Experimental evidence at protein level	Small acidic protein	1	0.999	84	84	84	3	10	7	5	6	8	1	6	4	5	14	15	3	10	7	5	6	8	1	6	4	5	14	15	3	10	7	5	6	8	1	6	4	5	14	15	128442
sp|O00203|AP3B1_HUMAN	O00203	AP3B1_HUMAN	AP3B1	1094	Homo sapiens	1:Experimental evidence at protein level	AP-3 complex subunit beta-1	1	0.999	15	15	35	1	2	0	2	1	3	0	2	3	0	1	0	1	2	0	2	1	3	0	2	3	0	1	0	3	5	1	6	2	5	0	3	4	1	2	3	14731.3
sp|O00213|APBB1_HUMAN	O00213	APBB1_HUMAN	APBB1	710	Homo sapiens	1:Experimental evidence at protein level	Amyloid beta precursor protein binding family B member 1	1	0.999	167	164	167	28	23	24	21	27	26	3	4	4	2	1	4	28	23	24	21	26	25	3	4	4	2	1	3	28	23	24	21	27	26	3	4	4	2	1	4	949206
sp|O00217|NDUS8_HUMAN	O00217	NDUS8_HUMAN	NDUFS8	210	Homo sapiens	1:Experimental evidence at protein level	NADH dehydrogenase [ubiquinone] iron-sulfur protein 8, mitochondrial	0.9991	0.999	18	18	18	1	2	1	2	1	2	1	2	1	2	2	1	1	2	1	2	1	2	1	2	1	2	2	1	1	2	1	2	1	2	1	2	1	2	2	1	32468.6
sp|O00221|IKBE_HUMAN	O00221	IKBE_HUMAN	NFKBIE	500	Homo sapiens	1:Experimental evidence at protein level	NF-kappa-B inhibitor epsilon	1	0.999	88	88	88	20	13	15	13	13	14	0	0	0	0	0	0	20	13	15	13	13	14	0	0	0	0	0	0	20	13	15	13	13	14	0	0	0	0	0	0	663954
sp|O00231|PSD11_HUMAN	O00231	PSD11_HUMAN	PSMD11	422	Homo sapiens	1:Experimental evidence at protein level	26S proteasome non-ATPase regulatory subunit 11	1	0.999	165	165	165	17	14	10	14	14	17	19	19	21	6	8	6	17	14	10	14	14	17	19	19	21	6	8	6	17	14	10	14	14	17	19	19	21	6	8	6	391849
sp|O00232|PSD12_HUMAN	O00232	PSD12_HUMAN	PSMD12	456	Homo sapiens	1:Experimental evidence at protein level	26S proteasome non-ATPase regulatory subunit 12	1	0.999	125	125	125	10	11	7	15	14	15	18	15	15	2	1	2	10	11	7	15	14	15	18	15	15	2	1	2	10	11	7	15	14	15	18	15	15	2	1	2	467564
sp|O00255|MEN1_HUMAN	O00255	MEN1_HUMAN	MEN1	615	Homo sapiens	1:Experimental evidence at protein level	Menin	1	0.999	5	5	5	1	0	1	0	0	0	0	1	1	0	0	1	1	0	1	0	0	0	0	1	1	0	0	1	1	0	1	0	0	0	0	1	1	0	0	1	9911.63
sp|O00257|CBX4_HUMAN	O00257	CBX4_HUMAN	CBX4	560	Homo sapiens	1:Experimental evidence at protein level	E3 SUMO-protein ligase CBX4	0.9694	0.999	1	1	1	0	0	1	0	0	0	0	0	0	0	0	0	0	0	1	0	0	0	0	0	0	0	0	0	0	0	1	0	0	0	0	0	0	0	0	0	0
sp|O00264|PGRC1_HUMAN	O00264	PGRC1_HUMAN	PGRMC1	195	Homo sapiens	1:Experimental evidence at protein level	Membrane-associated progesterone receptor component 1	0.9842	0.999	17	12	17	0	0	0	0	1	2	4	5	4	0	1	0	0	0	0	0	1	2	2	3	3	0	1	0	0	0	0	0	1	2	4	5	4	0	1	0	0
sp|O00267|SPT5H_HUMAN	O00267	SPT5H_HUMAN	SUPT5H	1087	Homo sapiens	1:Experimental evidence at protein level	Transcription elongation factor SPT5	1	0.999	25	25	25	4	8	5	0	3	1	1	1	0	0	2	0	4	8	5	0	3	1	1	1	0	0	2	0	4	8	5	0	3	1	1	1	0	0	2	0	74886
sp|O00268|TAF4_HUMAN	O00268	TAF4_HUMAN	TAF4	1085	Homo sapiens	1:Experimental evidence at protein level	Transcription initiation factor TFIID subunit 4	1	0.999	251	245	251	11	5	7	14	17	17	28	30	32	30	30	30	11	5	7	14	17	17	27	29	31	29	29	29	11	5	7	14	17	17	28	30	32	30	30	30	261503
sp|O00273|DFFA_HUMAN	O00273	DFFA_HUMAN	DFFA	331	Homo sapiens	1:Experimental evidence at protein level	DNA fragmentation factor subunit alpha	1	0.999	52	52	52	7	8	8	10	6	7	1	1	2	0	2	0	7	8	8	10	6	7	1	1	2	0	2	0	7	8	8	10	6	7	1	1	2	0	2	0	189910
sp|O00287|RFXAP_HUMAN	O00287	RFXAP_HUMAN	RFXAP	272	Homo sapiens	1:Experimental evidence at protein level	Regulatory factor X-associated protein	1	0.999	16	16	16	3	2	2	2	3	3	0	0	0	0	1	0	3	2	2	2	3	3	0	0	0	0	1	0	3	2	2	2	3	3	0	0	0	0	1	0	45842.9
sp|O00291|HIP1_HUMAN	O00291	HIP1_HUMAN	HIP1	1037	Homo sapiens	1:Experimental evidence at protein level	Huntingtin-interacting protein 1	0.9774	0.999	11	11	11	1	2	3	1	1	2	0	0	0	0	0	1	1	2	3	1	1	2	0	0	0	0	0	1	1	2	3	1	1	2	0	0	0	0	0	1	11805
sp|O00299|CLIC1_HUMAN	O00299	CLIC1_HUMAN	CLIC1	241	Homo sapiens	1:Experimental evidence at protein level	Chloride intracellular channel protein 1	1	0.999	24	24	24	1	2	1	0	2	4	2	3	3	1	2	3	1	2	1	0	2	4	2	3	3	1	2	3	1	2	1	0	2	4	2	3	3	1	2	3	27899.9
sp|O00303|EIF3F_HUMAN	O00303	EIF3F_HUMAN	EIF3F	357	Homo sapiens	1:Experimental evidence at protein level	Eukaryotic translation initiation factor 3 subunit F	1	0.999	164	164	164	9	8	10	15	20	22	20	9	15	8	12	16	9	8	10	15	20	22	20	9	15	8	12	16	9	8	10	15	20	22	20	9	15	8	12	16	261674
sp|O00311|CDC7_HUMAN	O00311	CDC7_HUMAN	CDC7	574	Homo sapiens	1:Experimental evidence at protein level	Cell division cycle 7-related protein kinase	1	0.999	21	21	21	9	4	4	1	1	2	0	0	0	0	0	0	9	4	4	1	1	2	0	0	0	0	0	0	9	4	4	1	1	2	0	0	0	0	0	0	139918
sp|O00330|ODPX_HUMAN	O00330	ODPX_HUMAN	PDHX	501	Homo sapiens	1:Experimental evidence at protein level	Pyruvate dehydrogenase protein X component, mitochondrial	0.9611	0.9987	3	3	3	0	0	0	0	0	0	0	0	0	1	1	1	0	0	0	0	0	0	0	0	0	1	1	1	0	0	0	0	0	0	0	0	0	1	1	1	0
sp|O00399|DCTN6_HUMAN	O00399	DCTN6_HUMAN	DCTN6	190	Homo sapiens	1:Experimental evidence at protein level	Dynactin subunit 6	0.9694	0.999	8	8	8	2	2	1	1	1	1	0	0	0	0	0	0	2	2	1	1	1	1	0	0	0	0	0	0	2	2	1	1	1	1	0	0	0	0	0	0	22959.8
sp|O00401|WASL_HUMAN	O00401	WASL_HUMAN	WASL	505	Homo sapiens	1:Experimental evidence at protein level	Neural Wiskott-Aldrich syndrome protein	1	0.999	84	84	84	13	18	11	8	17	17	0	0	0	0	0	0	13	18	11	8	17	17	0	0	0	0	0	0	13	18	11	8	17	17	0	0	0	0	0	0	438822
sp|O00410|IPO5_HUMAN	O00410	IPO5_HUMAN	IPO5	1097	Homo sapiens	1:Experimental evidence at protein level	Importin-5	1	0.999	23	23	23	2	2	4	2	2	4	1	1	4	0	0	1	2	2	4	2	2	4	1	1	4	0	0	1	2	2	4	2	2	4	1	1	4	0	0	1	17925.6
sp|O00411|RPOM_HUMAN	O00411	RPOM_HUMAN	POLRMT	1230	Homo sapiens	1:Experimental evidence at protein level	DNA-directed RNA polymerase, mitochondrial	1	0.999	14	14	14	1	0	1	5	3	3	0	0	1	0	0	0	1	0	1	5	3	3	0	0	1	0	0	0	1	0	1	5	3	3	0	0	1	0	0	0	16850.5
sp|O00418|EF2K_HUMAN	O00418	EF2K_HUMAN	EEF2K	725	Homo sapiens	1:Experimental evidence at protein level	Eukaryotic elongation factor 2 kinase	1	0.999	9	9	9	2	4	3	0	0	0	0	0	0	0	0	0	2	4	3	0	0	0	0	0	0	0	0	0	2	4	3	0	0	0	0	0	0	0	0	0	77865.7
sp|O00422|SAP18_HUMAN	O00422	SAP18_HUMAN	SAP18	153	Homo sapiens	1:Experimental evidence at protein level	Histone deacetylase complex subunit SAP18	1	0.999	29	29	29	2	4	1	3	2	4	1	4	3	1	2	2	2	4	1	3	2	4	1	4	3	1	2	2	2	4	1	3	2	4	1	4	3	1	2	2	32627.2
sp|O00425|IF2B3_HUMAN	O00425	IF2B3_HUMAN	IGF2BP3	579	Homo sapiens	1:Experimental evidence at protein level	Insulin-like growth factor 2 mRNA-binding protein 3	1	0.999	174	141	174	11	9	8	20	16	12	19	16	23	13	14	13	9	6	6	16	13	8	16	15	18	12	12	10	11	9	8	20	16	12	19	16	23	13	14	13	370632
sp|O00429|DNM1L_HUMAN	O00429	DNM1L_HUMAN	DNM1L	736	Homo sapiens	1:Experimental evidence at protein level	Dynamin-1-like protein	1	0.999	402	402	402	49	47	50	53	56	56	24	20	22	8	5	12	49	47	50	53	56	56	24	20	22	8	5	12	49	47	50	53	56	56	24	20	22	8	5	12	1.77508e+06
sp|O00443|P3C2A_HUMAN	O00443	P3C2A_HUMAN	PIK3C2A	1686	Homo sapiens	1:Experimental evidence at protein level	Phosphatidylinositol 4-phosphate 3-kinase C2 domain-containing subunit alpha	1	0.999	129	125	129	23	29	23	14	11	17	2	3	5	1	0	1	23	29	23	14	10	16	2	3	5	0	0	0	23	29	23	14	11	17	2	3	5	1	0	1	549964
sp|O00459|P85B_HUMAN	O00459	P85B_HUMAN	PIK3R2	728	Homo sapiens	1:Experimental evidence at protein level	Phosphatidylinositol 3-kinase regulatory subunit beta	1	0.999	7	7	7	0	3	0	1	1	2	0	0	0	0	0	0	0	3	0	1	1	2	0	0	0	0	0	0	0	3	0	1	1	2	0	0	0	0	0	0	0
sp|O00461|GOLI4_HUMAN	O00461	GOLI4_HUMAN	GOLIM4	696	Homo sapiens	1:Experimental evidence at protein level	Golgi integral membrane protein 4	0.9694	0.999	1	1	1	0	0	0	0	0	0	0	0	1	0	0	0	0	0	0	0	0	0	0	0	1	0	0	0	0	0	0	0	0	0	0	0	1	0	0	0	0
sp|O00463|TRAF5_HUMAN	O00463	TRAF5_HUMAN	TRAF5	557	Homo sapiens	1:Experimental evidence at protein level	TNF receptor-associated factor 5	1	0.999	20	20	20	5	6	5	2	0	2	0	0	0	0	0	0	5	6	5	2	0	2	0	0	0	0	0	0	5	6	5	2	0	2	0	0	0	0	0	0	78923.6
sp|O00483|NDUA4_HUMAN	O00483	NDUA4_HUMAN	NDUFA4	81	Homo sapiens	1:Experimental evidence at protein level	Cytochrome c oxidase subunit NDUFA4	0.9694	0.999	11	11	11	0	0	1	1	1	1	1	1	1	1	2	1	0	0	1	1	1	1	1	1	1	1	2	1	0	0	1	1	1	1	1	1	1	1	2	1	0
sp|O00487|PSDE_HUMAN	O00487	PSDE_HUMAN	PSMD14	310	Homo sapiens	1:Experimental evidence at protein level	26S proteasome non-ATPase regulatory subunit 14	1	0.999	82	82	82	11	9	10	6	9	9	6	8	8	3	1	2	11	9	10	6	9	9	6	8	8	3	1	2	11	9	10	6	9	9	6	8	8	3	1	2	248532
sp|O00499|BIN1_HUMAN	O00499	BIN1_HUMAN	BIN1	593	Homo sapiens	1:Experimental evidence at protein level	Myc box-dependent-interacting protein 1	1	0.999	24	24	24	4	3	0	5	4	4	1	0	3	0	0	0	4	3	0	5	4	4	1	0	3	0	0	0	4	3	0	5	4	4	1	0	3	0	0	0	70617
sp|O00505|IMA4_HUMAN	O00505	IMA4_HUMAN	KPNA3	521	Homo sapiens	1:Experimental evidence at protein level	Importin subunit alpha-4	1	0.999	84	84	115	3	5	4	6	6	5	14	14	13	4	4	6	3	5	4	6	6	5	14	14	13	4	4	6	5	6	6	7	7	7	21	19	17	6	6	8	97089.5
sp|O00512|BCL9_HUMAN	O00512	BCL9_HUMAN	BCL9	1426	Homo sapiens	1:Experimental evidence at protein level	B-cell CLL/lymphoma 9 protein	1	0.999	92	92	92	1	2	1	2	2	4	17	11	12	12	12	16	1	2	1	2	2	4	17	11	12	12	12	16	1	2	1	2	2	4	17	11	12	12	12	16	0
sp|O00522|KRIT1_HUMAN	O00522	KRIT1_HUMAN	KRIT1	736	Homo sapiens	1:Experimental evidence at protein level	Krev interaction trapped protein 1	1	0.999	5	5	5	2	1	1	1	0	0	0	0	0	0	0	0	2	1	1	1	0	0	0	0	0	0	0	0	2	1	1	1	0	0	0	0	0	0	0	0	0
sp|O00541|PESC_HUMAN	O00541	PESC_HUMAN	PES1	588	Homo sapiens	1:Experimental evidence at protein level	Pescadillo homolog	1	0.999	47	47	47	5	4	3	6	4	5	3	5	3	3	3	3	5	4	3	6	4	5	3	5	3	3	3	3	5	4	3	6	4	5	3	5	3	3	3	3	117194
sp|O00560|SDCB1_HUMAN	O00560	SDCB1_HUMAN	SDCBP	298	Homo sapiens	1:Experimental evidence at protein level	Syntenin-1	1	0.999	8	8	8	0	0	0	2	2	1	1	1	0	0	1	0	0	0	0	2	2	1	1	1	0	0	1	0	0	0	0	2	2	1	1	1	0	0	1	0	0
sp|O00562|PITM1_HUMAN	O00562	PITM1_HUMAN	PITPNM1	1244	Homo sapiens	1:Experimental evidence at protein level	Membrane-associated phosphatidylinositol transfer protein 1	1	0.999	10	10	10	5	2	2	1	0	0	0	0	0	0	0	0	5	2	2	1	0	0	0	0	0	0	0	0	5	2	2	1	0	0	0	0	0	0	0	0	65360.5
sp|O00566|MPP10_HUMAN	O00566	MPP10_HUMAN	MPHOSPH10	681	Homo sapiens	1:Experimental evidence at protein level	U3 small nucleolar ribonucleoprotein protein MPP10	1	0.999	4	4	4	0	1	1	0	1	1	0	0	0	0	0	0	0	1	1	0	1	1	0	0	0	0	0	0	0	1	1	0	1	1	0	0	0	0	0	0	0
sp|O00567|NOP56_HUMAN	O00567	NOP56_HUMAN	NOP56	594	Homo sapiens	1:Experimental evidence at protein level	Nucleolar protein 56	1	0.999	111	111	111	6	2	10	10	9	9	13	6	15	9	16	6	6	2	10	10	9	9	13	6	15	9	16	6	6	2	10	10	9	9	13	6	15	9	16	6	124741
sp|O00571|DDX3X_HUMAN	O00571	DDX3X_HUMAN	DDX3X	662	Homo sapiens	1:Experimental evidence at protein level	ATP-dependent RNA helicase DDX3X	1	0.999	410	147	410	48	42	42	43	47	47	31	25	29	18	17	21	14	12	17	16	14	15	13	11	11	9	7	8	48	42	42	43	47	47	31	25	29	18	17	21	3731187
sp|O00629|IMA3_HUMAN	O00629	IMA3_HUMAN	KPNA4	521	Homo sapiens	1:Experimental evidence at protein level	Importin subunit alpha-3	1	0.999	217	186	217	17	17	17	12	19	14	38	28	29	7	11	8	15	16	15	11	18	12	31	23	25	5	9	6	17	17	17	12	19	14	38	28	29	7	11	8	576704
sp|O00712|NFIB_HUMAN	O00712	NFIB_HUMAN	NFIB	420	Homo sapiens	1:Experimental evidence at protein level	Nuclear factor 1 B-type	1	0.999	992	904	992	8	5	10	1	3	3	121	116	117	195	209	204	8	5	10	1	3	3	116	110	112	170	181	185	8	5	10	1	3	3	121	116	117	195	209	204	99634.6
sp|O00716|E2F3_HUMAN	O00716	E2F3_HUMAN	E2F3	465	Homo sapiens	1:Experimental evidence at protein level	Transcription factor E2F3	1	0.999	49	41	49	7	8	6	2	4	3	2	0	0	7	5	5	6	8	5	2	3	2	2	0	0	6	4	3	7	8	6	2	4	3	2	0	0	7	5	5	264714
sp|O00743|PPP6_HUMAN	O00743	PPP6_HUMAN	PPP6C	305	Homo sapiens	1:Experimental evidence at protein level	Serine/threonine-protein phosphatase 6 catalytic subunit	1	0.999	124	124	124	14	13	14	10	16	14	9	9	7	4	5	9	14	13	14	10	16	14	9	9	7	4	5	9	14	13	14	10	16	14	9	9	7	4	5	9	717121
sp|O00746|NDKM_HUMAN	O00746	NDKM_HUMAN	NME4	187	Homo sapiens	1:Experimental evidence at protein level	Nucleoside diphosphate kinase, mitochondrial	0.9977	0.999	2	2	2	1	0	0	0	1	0	0	0	0	0	0	0	1	0	0	0	1	0	0	0	0	0	0	0	1	0	0	0	1	0	0	0	0	0	0	0	17214.9
sp|O00750|P3C2B_HUMAN	O00750	P3C2B_HUMAN	PIK3C2B	1634	Homo sapiens	1:Experimental evidence at protein level	Phosphatidylinositol 4-phosphate 3-kinase C2 domain-containing subunit beta	1	0.999	115	115	115	25	18	16	18	17	21	0	0	0	0	0	0	25	18	16	18	17	21	0	0	0	0	0	0	25	18	16	18	17	21	0	0	0	0	0	0	428083
sp|O00762|UBE2C_HUMAN	O00762	UBE2C_HUMAN	UBE2C	179	Homo sapiens	1:Experimental evidence at protein level	Ubiquitin-conjugating enzyme E2 C	0.9662	0.9989	2	2	2	0	0	0	0	1	1	0	0	0	0	0	0	0	0	0	0	1	1	0	0	0	0	0	0	0	0	0	0	1	1	0	0	0	0	0	0	0
sp|O00763|ACACB_HUMAN	O00763	ACACB_HUMAN	ACACB	2458	Homo sapiens	1:Experimental evidence at protein level	Acetyl-CoA carboxylase 2	1	0.999	532	532	1183	3	3	5	14	12	8	64	61	61	92	103	106	3	3	5	14	12	8	64	61	61	92	103	106	17	19	19	42	42	31	142	137	138	180	208	208	71073.6
sp|O14492|SH2B2_HUMAN	O14492	SH2B2_HUMAN	SH2B2	632	Homo sapiens	1:Experimental evidence at protein level	SH2B adapter protein 2	0.9694	0.999	1	1	1	0	1	0	0	0	0	0	0	0	0	0	0	0	1	0	0	0	0	0	0	0	0	0	0	0	1	0	0	0	0	0	0	0	0	0	0	0
sp|O14497|ARI1A_HUMAN	O14497	ARI1A_HUMAN	ARID1A	2285	Homo sapiens	1:Experimental evidence at protein level	AT-rich interactive domain-containing protein 1A	1	0.999	574	506	574	20	16	13	32	21	23	88	62	81	72	82	64	17	13	9	27	18	18	82	52	72	66	73	59	20	16	13	32	21	23	88	62	81	72	82	64	400144
sp|O14519|CDKA1_HUMAN	O14519	CDKA1_HUMAN	CDK2AP1	115	Homo sapiens	1:Experimental evidence at protein level	Cyclin-dependent kinase 2-associated protein 1	1	0.999	22	10	22	1	1	3	2	2	2	1	1	3	1	3	2	0	1	1	1	1	1	0	1	2	0	1	1	1	1	3	2	2	2	1	1	3	1	3	2	37642.2
sp|O14523|C2C2L_HUMAN	O14523	C2C2L_HUMAN	C2CD2L	706	Homo sapiens	1:Experimental evidence at protein level	Phospholipid transfer protein C2CD2L	1	0.999	12	12	12	2	4	1	1	1	3	0	0	0	0	0	0	2	4	1	1	1	3	0	0	0	0	0	0	2	4	1	1	1	3	0	0	0	0	0	0	48928.3
sp|O14524|NEMP1_HUMAN	O14524	NEMP1_HUMAN	NEMP1	444	Homo sapiens	1:Experimental evidence at protein level	Nuclear envelope integral membrane protein 1	1	0.999	12	12	12	0	0	0	0	0	0	4	5	3	0	0	0	0	0	0	0	0	0	4	5	3	0	0	0	0	0	0	0	0	0	4	5	3	0	0	0	0
sp|O14529|CUX2_HUMAN	O14529	CUX2_HUMAN	CUX2	1486	Homo sapiens	1:Experimental evidence at protein level	Homeobox protein cut-like 2	1	0.999	15	5	36	1	2	1	0	0	0	1	0	3	3	3	1	1	2	1	0	0	0	0	0	0	0	1	0	3	2	1	0	0	0	3	3	6	8	7	3	17794
sp|O14530|TXND9_HUMAN	O14530	TXND9_HUMAN	TXNDC9	226	Homo sapiens	1:Experimental evidence at protein level	Thioredoxin domain-containing protein 9	1	0.999	14	14	14	1	1	1	3	0	0	5	0	3	0	0	0	1	1	1	3	0	0	5	0	3	0	0	0	1	1	1	3	0	0	5	0	3	0	0	0	18070.1
sp|O14531|DPYL4_HUMAN	O14531	DPYL4_HUMAN	DPYSL4	572	Homo sapiens	1:Experimental evidence at protein level	Dihydropyrimidinase-related protein 4	1	0.999	321	321	321	33	33	30	54	61	52	12	16	9	8	4	9	33	33	30	54	61	52	12	16	9	8	4	9	33	33	30	54	61	52	12	16	9	8	4	9	1.59544e+06
sp|O14545|TRAD1_HUMAN	O14545	TRAD1_HUMAN	TRAFD1	582	Homo sapiens	1:Experimental evidence at protein level	TRAF-type zinc finger domain-containing protein 1	0.9694	0.999	3	3	3	1	1	1	0	0	0	0	0	0	0	0	0	1	1	1	0	0	0	0	0	0	0	0	0	1	1	1	0	0	0	0	0	0	0	0	0	31163.6
sp|O14562|UBFD1_HUMAN	O14562	UBFD1_HUMAN	UBFD1	309	Homo sapiens	1:Experimental evidence at protein level	Ubiquitin domain-containing protein UBFD1	1	0.999	73	73	73	12	7	6	11	11	14	1	1	4	3	2	1	12	7	6	11	11	14	1	1	4	3	2	1	12	7	6	11	11	14	1	1	4	3	2	1	421657
sp|O14576|DC1I1_HUMAN	O14576	DC1I1_HUMAN	DYNC1I1	645	Homo sapiens	1:Experimental evidence at protein level	Cytoplasmic dynein 1 intermediate chain 1	0.9694	0.999	5	5	5	1	0	1	1	1	1	0	0	0	0	0	0	1	0	1	1	1	1	0	0	0	0	0	0	1	0	1	1	1	1	0	0	0	0	0	0	98436.8
sp|O14579|COPE_HUMAN	O14579	COPE_HUMAN	COPE	308	Homo sapiens	1:Experimental evidence at protein level	Coatomer subunit epsilon	1	0.999	41	41	41	8	8	7	5	5	5	0	0	3	0	0	0	8	8	7	5	5	5	0	0	3	0	0	0	8	8	7	5	5	5	0	0	3	0	0	0	145606
sp|O14593|RFXK_HUMAN	O14593	RFXK_HUMAN	RFXANK	260	Homo sapiens	1:Experimental evidence at protein level	DNA-binding protein RFXANK	0.9991	0.999	12	12	12	2	2	4	2	1	1	0	0	0	0	0	0	2	2	4	2	1	1	0	0	0	0	0	0	2	2	4	2	1	1	0	0	0	0	0	0	49194.8
sp|O14602|IF1AY_HUMAN	O14602	IF1AY_HUMAN	EIF1AY	144	Homo sapiens	1:Experimental evidence at protein level	Eukaryotic translation initiation factor 1A, Y-chromosomal	0.9343	0.9978	1	0	1	0	0	1	0	0	0	0	0	0	0	0	0	0	0	0	0	0	0	0	0	0	0	0	0	0	0	1	0	0	0	0	0	0	0	0	0	0
sp|O14617|AP3D1_HUMAN	O14617	AP3D1_HUMAN	AP3D1	1153	Homo sapiens	1:Experimental evidence at protein level	AP-3 complex subunit delta-1	1	0.999	170	170	170	27	29	28	24	22	20	2	0	2	7	5	4	27	29	28	24	22	20	2	0	2	7	5	4	27	29	28	24	22	20	2	0	2	7	5	4	783094
sp|O14628|ZN195_HUMAN	O14628	ZN195_HUMAN	ZNF195	629	Homo sapiens	1:Experimental evidence at protein level	Zinc finger protein 195	1	0.999	5	5	6	1	1	1	0	1	1	0	0	0	0	0	0	1	1	1	0	1	1	0	0	0	0	0	0	1	1	1	0	2	1	0	0	0	0	0	0	0
sp|O14639|ABLM1_HUMAN	O14639	ABLM1_HUMAN	ABLIM1	778	Homo sapiens	1:Experimental evidence at protein level	Actin-binding LIM protein 1	1	0.999	48	48	48	6	4	7	4	6	7	5	4	5	0	0	0	6	4	7	4	6	7	5	4	5	0	0	0	6	4	7	4	6	7	5	4	5	0	0	0	219935
sp|O14640|DVL1_HUMAN	O14640	DVL1_HUMAN	DVL1	695	Homo sapiens	1:Experimental evidence at protein level	Segment polarity protein dishevelled homolog DVL-1	1	0.999	53	31	67	4	4	4	3	4	4	9	7	6	3	4	1	2	1	2	2	3	3	8	4	4	1	1	0	4	4	4	3	4	4	11	9	9	5	6	4	67135.9
sp|O14641|DVL2_HUMAN	O14641	DVL2_HUMAN	DVL2	736	Homo sapiens	1:Experimental evidence at protein level	Segment polarity protein dishevelled homolog DVL-2	1	0.999	233	233	292	13	15	13	17	15	24	30	30	35	13	13	15	13	15	13	17	15	24	30	30	35	13	13	15	15	18	15	20	18	28	37	37	44	20	18	22	391830
sp|O14653|GOSR2_HUMAN	O14653	GOSR2_HUMAN	GOSR2	212	Homo sapiens	1:Experimental evidence at protein level	Golgi SNAP receptor complex member 2	0.9991	0.999	12	12	12	3	2	1	3	2	1	0	0	0	0	0	0	3	2	1	3	2	1	0	0	0	0	0	0	3	2	1	3	2	1	0	0	0	0	0	0	62603
sp|O14662|STX16_HUMAN	O14662	STX16_HUMAN	STX16	325	Homo sapiens	1:Experimental evidence at protein level	Syntaxin-16	0.9803	0.999	9	9	9	1	1	3	1	0	2	0	0	1	0	0	0	1	1	3	1	0	2	0	0	1	0	0	0	1	1	3	1	0	2	0	0	1	0	0	0	14835.3
sp|O14686|KMT2D_HUMAN	O14686	KMT2D_HUMAN	KMT2D	5537	Homo sapiens	1:Experimental evidence at protein level	Histone-lysine N-methyltransferase 2D	1	0.999	73	73	74	2	0	1	1	2	1	10	11	11	11	9	14	2	0	1	1	2	1	10	11	11	11	9	14	2	0	1	1	2	1	10	11	12	11	9	14	31287.7
sp|O14715|RGPD8_HUMAN	O14715	RGPD8_HUMAN	RGPD8	1765	Homo sapiens	1:Experimental evidence at protein level	RANBP2-like and GRIP domain-containing protein 8	0.9999	0.999	4	0	406	0	1	1	1	1	0	0	0	0	0	0	0	0	0	0	0	0	0	0	0	0	0	0	0	35	27	29	43	41	45	67	53	59	1	2	4	0
sp|O14717|TRDMT_HUMAN	O14717	TRDMT_HUMAN	TRDMT1	391	Homo sapiens	1:Experimental evidence at protein level	tRNA (cytosine(38)-C(5))-methyltransferase	1	0.999	6	6	6	2	1	3	0	0	0	0	0	0	0	0	0	2	1	3	0	0	0	0	0	0	0	0	0	2	1	3	0	0	0	0	0	0	0	0	0	18448.7
sp|O14727|APAF_HUMAN	O14727	APAF_HUMAN	APAF1	1248	Homo sapiens	1:Experimental evidence at protein level	Apoptotic protease-activating factor 1	1	0.999	14	14	14	2	7	2	0	2	1	0	0	0	0	0	0	2	7	2	0	2	1	0	0	0	0	0	0	2	7	2	0	2	1	0	0	0	0	0	0	40751.7
sp|O14730|RIOK3_HUMAN	O14730	RIOK3_HUMAN	RIOK3	519	Homo sapiens	1:Experimental evidence at protein level	Serine/threonine-protein kinase RIO3	0.999	0.999	7	7	7	2	2	2	0	0	1	0	0	0	0	0	0	2	2	2	0	0	1	0	0	0	0	0	0	2	2	2	0	0	1	0	0	0	0	0	0	14396
sp|O14734|ACOT8_HUMAN	O14734	ACOT8_HUMAN	ACOT8	319	Homo sapiens	1:Experimental evidence at protein level	Acyl-coenzyme A thioesterase 8	1	0.999	4	4	4	0	1	0	0	0	0	1	0	1	0	0	1	0	1	0	0	0	0	1	0	1	0	0	1	0	1	0	0	0	0	1	0	1	0	0	1	0
sp|O14735|CDIPT_HUMAN	O14735	CDIPT_HUMAN	CDIPT	213	Homo sapiens	1:Experimental evidence at protein level	CDP-diacylglycerol--inositol 3-phosphatidyltransferase	1	0.999	12	12	12	1	1	1	1	1	2	1	0	2	0	0	2	1	1	1	1	1	2	1	0	2	0	0	2	1	1	1	1	1	2	1	0	2	0	0	2	33268
sp|O14737|PDCD5_HUMAN	O14737	PDCD5_HUMAN	PDCD5	125	Homo sapiens	1:Experimental evidence at protein level	Programmed cell death protein 5	1	0.999	25	25	25	4	3	3	2	5	6	0	0	0	0	1	1	4	3	3	2	5	6	0	0	0	0	1	1	4	3	3	2	5	6	0	0	0	0	1	1	122981
sp|O14744|ANM5_HUMAN	O14744	ANM5_HUMAN	PRMT5	637	Homo sapiens	1:Experimental evidence at protein level	Protein arginine N-methyltransferase 5	1	0.999	72	72	72	8	10	7	8	10	10	2	2	2	6	3	4	8	10	7	8	10	10	2	2	2	6	3	4	8	10	7	8	10	10	2	2	2	6	3	4	161126
sp|O14745|NHRF1_HUMAN	O14745	NHRF1_HUMAN	SLC9A3R1	358	Homo sapiens	1:Experimental evidence at protein level	Na(+)/H(+) exchange regulatory cofactor NHE-RF1	1	0.999	22	22	22	3	3	4	3	4	5	0	0	0	0	0	0	3	3	4	3	4	5	0	0	0	0	0	0	3	3	4	3	4	5	0	0	0	0	0	0	95894.6
sp|O14757|CHK1_HUMAN	O14757	CHK1_HUMAN	CHEK1	476	Homo sapiens	1:Experimental evidence at protein level	Serine/threonine-protein kinase Chk1	1	0.999	0	0	0	0	0	0	0	0	0	0	0	0	0	0	0	0	0	0	0	0	0	0	0	0	0	0	0	0	0	0	0	0	0	0	0	0	0	0	0	0
sp|O14770|MEIS2_HUMAN	O14770	MEIS2_HUMAN	MEIS2	477	Homo sapiens	1:Experimental evidence at protein level	Homeobox protein Meis2	1	0.999	15	6	15	0	1	0	1	1	1	0	0	1	2	3	5	0	1	0	1	1	1	0	0	1	0	0	1	0	1	0	1	1	1	0	0	1	2	3	5	0
sp|O14773|TPP1_HUMAN	O14773	TPP1_HUMAN	TPP1	563	Homo sapiens	1:Experimental evidence at protein level	Tripeptidyl-peptidase 1	1	0.999	7	7	7	1	1	1	0	1	3	0	0	0	0	0	0	1	1	1	0	1	3	0	0	0	0	0	0	1	1	1	0	1	3	0	0	0	0	0	0	24053.6
sp|O14776|TCRG1_HUMAN	O14776	TCRG1_HUMAN	TCERG1	1098	Homo sapiens	1:Experimental evidence at protein level	Transcription elongation regulator 1	1	0.999	299	293	299	28	25	21	25	27	22	30	21	32	26	21	21	28	25	21	25	27	22	29	20	31	25	20	20	28	25	21	25	27	22	30	21	32	26	21	21	1.01198e+06
sp|O14777|NDC80_HUMAN	O14777	NDC80_HUMAN	NDC80	642	Homo sapiens	1:Experimental evidence at protein level	Kinetochore protein NDC80 homolog	1	0.999	7	7	7	2	1	1	0	1	0	1	0	1	0	0	0	2	1	1	0	1	0	1	0	1	0	0	0	2	1	1	0	1	0	1	0	1	0	0	0	53786.9
sp|O14802|RPC1_HUMAN	O14802	RPC1_HUMAN	POLR3A	1390	Homo sapiens	1:Experimental evidence at protein level	DNA-directed RNA polymerase III subunit RPC1	1	0.999	71	71	71	9	11	8	17	13	8	2	1	1	0	1	0	9	11	8	17	13	8	2	1	1	0	1	0	9	11	8	17	13	8	2	1	1	0	1	0	145812
sp|O14810|CPLX1_HUMAN	O14810	CPLX1_HUMAN	CPLX1	134	Homo sapiens	1:Experimental evidence at protein level	Complexin-1	1	0.999	18	18	18	2	5	5	1	3	2	0	0	0	0	0	0	2	5	5	1	3	2	0	0	0	0	0	0	2	5	5	1	3	2	0	0	0	0	0	0	26485.9
sp|O14813|PHX2A_HUMAN	O14813	PHX2A_HUMAN	PHOX2A	284	Homo sapiens	1:Experimental evidence at protein level	Paired mesoderm homeobox protein 2A	1	0.999	202	140	202	15	11	12	14	14	14	18	11	15	32	27	19	11	7	8	11	7	10	12	7	8	24	21	14	15	11	12	14	14	14	18	11	15	32	27	19	951066
sp|O14818|PSA7_HUMAN	O14818	PSA7_HUMAN	PSMA7	248	Homo sapiens	1:Experimental evidence at protein level	Proteasome subunit alpha type-7	1	0.999	21	9	21	1	0	2	1	1	1	2	5	3	1	2	2	0	0	0	0	0	0	1	3	1	1	1	2	1	0	2	1	1	1	2	5	3	1	2	2	57430.8
sp|O14828|SCAM3_HUMAN	O14828	SCAM3_HUMAN	SCAMP3	347	Homo sapiens	1:Experimental evidence at protein level	Secretory carrier-associated membrane protein 3	1	0.999	14	14	14	0	0	0	0	1	1	4	0	5	2	0	1	0	0	0	0	1	1	4	0	5	2	0	1	0	0	0	0	1	1	4	0	5	2	0	1	0
sp|O14867|BACH1_HUMAN	O14867	BACH1_HUMAN	BACH1	736	Homo sapiens	1:Experimental evidence at protein level	Transcription regulator protein BACH1	1	0.999	12	12	12	3	5	2	1	0	1	0	0	0	0	0	0	3	5	2	1	0	1	0	0	0	0	0	0	3	5	2	1	0	1	0	0	0	0	0	0	48444.1
sp|O14880|MGST3_HUMAN	O14880	MGST3_HUMAN	MGST3	152	Homo sapiens	1:Experimental evidence at protein level	Microsomal glutathione S-transferase 3	1	0.999	22	22	22	1	2	0	2	3	2	2	1	2	3	2	2	1	2	0	2	3	2	2	1	2	3	2	2	1	2	0	2	3	2	2	1	2	3	2	2	6433.36
sp|O14893|GEMI2_HUMAN	O14893	GEMI2_HUMAN	GEMIN2	280	Homo sapiens	1:Experimental evidence at protein level	Gem-associated protein 2	0.9978	0.999	4	4	4	2	0	0	1	1	0	0	0	0	0	0	0	2	0	0	1	1	0	0	0	0	0	0	0	2	0	0	1	1	0	0	0	0	0	0	0	5846.29
sp|O14896|IRF6_HUMAN	O14896	IRF6_HUMAN	IRF6	467	Homo sapiens	1:Experimental evidence at protein level	Interferon regulatory factor 6	0.7472	0.9894	1	1	1	1	0	0	0	0	0	0	0	0	0	0	0	1	0	0	0	0	0	0	0	0	0	0	0	1	0	0	0	0	0	0	0	0	0	0	0	2115.27
sp|O14917|PCD17_HUMAN	O14917	PCD17_HUMAN	PCDH17	1159	Homo sapiens	1:Experimental evidence at protein level	Protocadherin-17	0.999	0.999	2	2	2	0	0	2	0	0	0	0	0	0	0	0	0	0	0	2	0	0	0	0	0	0	0	0	0	0	0	2	0	0	0	0	0	0	0	0	0	0
sp|O14924|RGS12_HUMAN	O14924	RGS12_HUMAN	RGS12	1447	Homo sapiens	1:Experimental evidence at protein level	Regulator of G-protein signaling 12	1	0.999	75	75	75	17	19	20	5	4	3	1	3	3	0	0	0	17	19	20	5	4	3	1	3	3	0	0	0	17	19	20	5	4	3	1	3	3	0	0	0	318519
sp|O14925|TIM23_HUMAN	O14925	TIM23_HUMAN	TIMM23	209	Homo sapiens	1:Experimental evidence at protein level	Mitochondrial import inner membrane translocase subunit Tim23	0.9694	0.999	2	0	2	0	0	0	0	0	0	1	0	1	0	0	0	0	0	0	0	0	0	0	0	0	0	0	0	0	0	0	0	0	0	1	0	1	0	0	0	0
sp|O14929|HAT1_HUMAN	O14929	HAT1_HUMAN	HAT1	419	Homo sapiens	1:Experimental evidence at protein level	Histone acetyltransferase type B catalytic subunit	1	0.999	121	121	121	11	8	10	11	19	16	16	9	10	1	3	7	11	8	10	11	19	16	16	9	10	1	3	7	11	8	10	11	19	16	16	9	10	1	3	7	273888
sp|O14936|CSKP_HUMAN	O14936	CSKP_HUMAN	CASK	926	Homo sapiens	1:Experimental evidence at protein level	Peripheral plasma membrane protein CASK	1	0.999	131	131	131	25	21	24	22	15	19	1	2	2	0	0	0	25	21	24	22	15	19	1	2	2	0	0	0	25	21	24	22	15	19	1	2	2	0	0	0	540682
sp|O14949|QCR8_HUMAN	O14949	QCR8_HUMAN	UQCRQ	82	Homo sapiens	1:Experimental evidence at protein level	Cytochrome b-c1 complex subunit 8	0.9987	0.9989	5	5	5	0	0	0	0	1	0	0	0	0	2	1	1	0	0	0	0	1	0	0	0	0	2	1	1	0	0	0	0	1	0	0	0	0	2	1	1	0
sp|O14950|ML12B_HUMAN	O14950	ML12B_HUMAN	MYL12B	172	Homo sapiens	1:Experimental evidence at protein level	Myosin regulatory light chain 12B	1	0.999	104	0	104	3	6	3	8	14	12	11	16	13	4	6	8	0	0	0	0	0	0	0	0	0	0	0	0	3	6	3	8	14	12	11	16	13	4	6	8	186172
sp|O14964|HGS_HUMAN	O14964	HGS_HUMAN	HGS	777	Homo sapiens	1:Experimental evidence at protein level	Hepatocyte growth factor-regulated tyrosine kinase substrate	1	0.999	88	88	88	10	10	8	9	12	14	10	5	9	0	1	0	10	10	8	9	12	14	10	5	9	0	1	0	10	10	8	9	12	14	10	5	9	0	1	0	263309
sp|O14966|RAB7L_HUMAN	O14966	RAB7L_HUMAN	RAB29	203	Homo sapiens	1:Experimental evidence at protein level	Ras-related protein Rab-7L1	1	0.999	9	9	9	0	2	0	2	1	1	0	0	1	0	0	2	0	2	0	2	1	1	0	0	1	0	0	2	0	2	0	2	1	1	0	0	1	0	0	2	0
sp|O14967|CLGN_HUMAN	O14967	CLGN_HUMAN	CLGN	610	Homo sapiens	1:Experimental evidence at protein level	Calmegin	1	0.999	57	57	57	9	10	10	6	6	9	2	2	1	0	0	2	9	10	10	6	6	9	2	2	1	0	0	2	9	10	10	6	6	9	2	2	1	0	0	2	177307
sp|O14972|VP26C_HUMAN	O14972	VP26C_HUMAN	VPS26C	297	Homo sapiens	1:Experimental evidence at protein level	Vacuolar protein sorting-associated protein 26C	1	0.999	38	38	38	5	4	4	6	8	6	1	1	0	1	1	1	5	4	4	6	8	6	1	1	0	1	1	1	5	4	4	6	8	6	1	1	0	1	1	1	96697.1
sp|O14974|MYPT1_HUMAN	O14974	MYPT1_HUMAN	PPP1R12A	1030	Homo sapiens	1:Experimental evidence at protein level	Protein phosphatase 1 regulatory subunit 12A	1	0.999	152	151	152	23	24	20	22	30	31	1	0	1	0	0	0	23	23	20	22	30	31	1	0	1	0	0	0	23	24	20	22	30	31	1	0	1	0	0	0	655513
sp|O14976|GAK_HUMAN	O14976	GAK_HUMAN	GAK	1311	Homo sapiens	1:Experimental evidence at protein level	Cyclin-G-associated kinase	1	0.999	21	21	21	4	4	3	3	3	4	0	0	0	0	0	0	4	4	3	3	3	4	0	0	0	0	0	0	4	4	3	3	3	4	0	0	0	0	0	0	78814.4
sp|O14979|HNRDL_HUMAN	O14979	HNRDL_HUMAN	HNRNPDL	420	Homo sapiens	1:Experimental evidence at protein level	Heterogeneous nuclear ribonucleoprotein D-like	1	0.999	20	20	38	2	1	1	2	5	4	2	1	2	0	0	0	2	1	1	2	5	4	2	1	2	0	0	0	3	2	2	3	7	5	4	3	4	2	1	2	53201.4
sp|O14980|XPO1_HUMAN	O14980	XPO1_HUMAN	XPO1	1071	Homo sapiens	1:Experimental evidence at protein level	Exportin-1	1	0.999	100	100	100	13	13	11	14	15	14	3	6	8	0	1	2	13	13	11	14	15	14	3	6	8	0	1	2	13	13	11	14	15	14	3	6	8	0	1	2	268138
sp|O14981|BTAF1_HUMAN	O14981	BTAF1_HUMAN	BTAF1	1849	Homo sapiens	1:Experimental evidence at protein level	TATA-binding protein-associated factor 172	1	0.999	34	34	34	5	6	6	6	3	4	0	2	1	0	1	0	5	6	6	6	3	4	0	2	1	0	1	0	5	6	6	6	3	4	0	2	1	0	1	0	148488
sp|O15013|ARHGA_HUMAN	O15013	ARHGA_HUMAN	ARHGEF10	1369	Homo sapiens	1:Experimental evidence at protein level	Rho guanine nucleotide exchange factor 10	1	0.999	21	19	21	4	8	1	4	1	3	0	0	0	0	0	0	3	7	1	4	1	3	0	0	0	0	0	0	4	8	1	4	1	3	0	0	0	0	0	0	67989.3
sp|O15014|ZN609_HUMAN	O15014	ZN609_HUMAN	ZNF609	1411	Homo sapiens	1:Experimental evidence at protein level	Zinc finger protein 609	1	0.999	267	267	267	17	19	12	10	14	10	35	27	33	32	27	31	17	19	12	10	14	10	35	27	33	32	27	31	17	19	12	10	14	10	35	27	33	32	27	31	581870
sp|O15015|ZN646_HUMAN	O15015	ZN646_HUMAN	ZNF646	1832	Homo sapiens	1:Experimental evidence at protein level	Zinc finger protein 646	0.9387	0.9979	1	1	1	0	0	0	0	0	0	0	0	0	1	0	0	0	0	0	0	0	0	0	0	0	1	0	0	0	0	0	0	0	0	0	0	0	1	0	0	0
sp|O15020|SPTN2_HUMAN	O15020	SPTN2_HUMAN	SPTBN2	2390	Homo sapiens	1:Experimental evidence at protein level	Spectrin beta chain, non-erythrocytic 2	1	0.999	97	97	149	14	14	11	15	20	18	1	2	1	0	0	1	14	14	11	15	20	18	1	2	1	0	0	1	18	20	14	18	26	21	9	10	10	1	1	1	514891
sp|O15027|SC16A_HUMAN	O15027	SC16A_HUMAN	SEC16A	2357	Homo sapiens	1:Experimental evidence at protein level	Protein transport protein Sec16A	1	0.999	501	501	501	23	18	21	31	34	37	68	73	77	42	41	36	23	18	21	31	34	37	68	73	77	42	41	36	23	18	21	31	34	37	68	73	77	42	41	36	545616
sp|O15034|RIMB2_HUMAN	O15034	RIMB2_HUMAN	RIMBP2	1052	Homo sapiens	1:Experimental evidence at protein level	RIMS-binding protein 2	1	0.999	13	13	13	2	1	5	2	1	2	0	0	0	0	0	0	2	1	5	2	1	2	0	0	0	0	0	0	2	1	5	2	1	2	0	0	0	0	0	0	91058
sp|O15040|TCPR2_HUMAN	O15040	TCPR2_HUMAN	TECPR2	1411	Homo sapiens	1:Experimental evidence at protein level	Tectonin beta-propeller repeat-containing protein 2	0.999	0.999	3	3	3	2	0	0	0	0	1	0	0	0	0	0	0	2	0	0	0	0	1	0	0	0	0	0	0	2	0	0	0	0	1	0	0	0	0	0	0	45554.6
sp|O15042|SR140_HUMAN	O15042	SR140_HUMAN	U2SURP	1029	Homo sapiens	1:Experimental evidence at protein level	U2 snRNP-associated SURP motif-containing protein	1	0.999	614	608	614	49	49	51	47	50	51	61	48	60	48	56	44	49	49	49	47	49	49	61	48	59	48	56	44	49	49	51	47	50	51	61	48	60	48	56	44	2212770
sp|O15047|SET1A_HUMAN	O15047	SET1A_HUMAN	SETD1A	1707	Homo sapiens	1:Experimental evidence at protein level	Histone-lysine N-methyltransferase SETD1A	1	0.999	233	223	233	21	21	17	20	16	10	21	20	22	20	24	21	19	21	16	18	15	10	21	20	22	18	23	20	21	21	17	20	16	10	21	20	22	20	24	21	413876
sp|O15060|ZBT39_HUMAN	O15060	ZBT39_HUMAN	ZBTB39	712	Homo sapiens	1:Experimental evidence at protein level	Zinc finger and BTB domain-containing protein 39	1	0.999	2	2	2	0	0	0	0	0	0	0	0	0	0	1	1	0	0	0	0	0	0	0	0	0	0	1	1	0	0	0	0	0	0	0	0	0	0	1	1	0
sp|O15061|SYNEM_HUMAN	O15061	SYNEM_HUMAN	SYNM	1565	Homo sapiens	1:Experimental evidence at protein level	Synemin	0.9976	0.9987	2	2	2	0	0	0	0	0	0	0	0	2	0	0	0	0	0	0	0	0	0	0	0	2	0	0	0	0	0	0	0	0	0	0	0	2	0	0	0	0
sp|O15063|GRRE1_HUMAN	O15063	GRRE1_HUMAN	GARRE1	1070	Homo sapiens	1:Experimental evidence at protein level	Granule associated Rac and RHOG effector protein 1	0.9606	0.9987	1	1	1	0	1	0	0	0	0	0	0	0	0	0	0	0	1	0	0	0	0	0	0	0	0	0	0	0	1	0	0	0	0	0	0	0	0	0	0	0
sp|O15066|KIF3B_HUMAN	O15066	KIF3B_HUMAN	KIF3B	747	Homo sapiens	1:Experimental evidence at protein level	Kinesin-like protein KIF3B	1	0.999	36	35	36	8	6	7	4	5	5	0	0	0	0	1	0	8	6	7	4	5	5	0	0	0	0	0	0	8	6	7	4	5	5	0	0	0	0	1	0	121904
sp|O15067|PUR4_HUMAN	O15067	PUR4_HUMAN	PFAS	1338	Homo sapiens	1:Experimental evidence at protein level	Phosphoribosylformylglycinamidine synthase	1	0.999	23	23	23	7	4	3	3	3	3	0	0	0	0	0	0	7	4	3	3	3	3	0	0	0	0	0	0	7	4	3	3	3	3	0	0	0	0	0	0	105359
sp|O15069|NACAD_HUMAN	O15069	NACAD_HUMAN	NACAD	1562	Homo sapiens	1:Experimental evidence at protein level	NAC-alpha domain-containing protein 1	1	0.999	97	97	97	14	12	8	8	12	8	8	6	11	5	4	1	14	12	8	8	12	8	8	6	11	5	4	1	14	12	8	8	12	8	8	6	11	5	4	1	394735
sp|O15075|DCLK1_HUMAN	O15075	DCLK1_HUMAN	DCLK1	740	Homo sapiens	1:Experimental evidence at protein level	Serine/threonine-protein kinase DCLK1	1	0.999	30	30	35	5	4	4	6	3	8	0	0	0	0	0	0	5	4	4	6	3	8	0	0	0	0	0	0	6	4	6	6	5	8	0	0	0	0	0	0	101973
sp|O15084|ANR28_HUMAN	O15084	ANR28_HUMAN	ANKRD28	1053	Homo sapiens	1:Experimental evidence at protein level	Serine/threonine-protein phosphatase 6 regulatory ankyrin repeat subunit A	1	0.999	161	156	182	26	41	23	23	25	18	2	2	1	0	0	0	26	41	22	21	24	17	2	2	1	0	0	0	30	43	27	26	28	19	2	4	1	1	1	0	515104
sp|O15085|ARHGB_HUMAN	O15085	ARHGB_HUMAN	ARHGEF11	1522	Homo sapiens	1:Experimental evidence at protein level	Rho guanine nucleotide exchange factor 11	1	0.999	76	76	76	11	15	14	10	14	12	0	0	0	0	0	0	11	15	14	10	14	12	0	0	0	0	0	0	11	15	14	10	14	12	0	0	0	0	0	0	275652
sp|O15090|ZN536_HUMAN	O15090	ZN536_HUMAN	ZNF536	1300	Homo sapiens	1:Experimental evidence at protein level	Zinc finger protein 536	1	0.999	334	319	334	40	37	41	27	23	22	17	17	22	34	26	28	38	36	39	26	21	20	17	17	22	32	25	26	40	37	41	27	23	22	17	17	22	34	26	28	912365
sp|O15091|MRPP3_HUMAN	O15091	MRPP3_HUMAN	PRORP	583	Homo sapiens	1:Experimental evidence at protein level	Mitochondrial ribonuclease P catalytic subunit	1	0.999	12	12	12	1	2	3	1	0	2	1	0	2	0	0	0	1	2	3	1	0	2	1	0	2	0	0	0	1	2	3	1	0	2	1	0	2	0	0	0	17996.5
sp|O15111|IKKA_HUMAN	O15111	IKKA_HUMAN	CHUK	745	Homo sapiens	1:Experimental evidence at protein level	Inhibitor of nuclear factor kappa-B kinase subunit alpha	0.9666	0.9989	1	1	1	0	0	0	0	1	0	0	0	0	0	0	0	0	0	0	0	1	0	0	0	0	0	0	0	0	0	0	0	1	0	0	0	0	0	0	0	0
sp|O15116|LSM1_HUMAN	O15116	LSM1_HUMAN	LSM1	133	Homo sapiens	1:Experimental evidence at protein level	U6 snRNA-associated Sm-like protein LSm1	0.9991	0.999	15	15	15	2	1	2	1	2	2	1	2	2	0	0	0	2	1	2	1	2	2	1	2	2	0	0	0	2	1	2	1	2	2	1	2	2	0	0	0	113991
sp|O15119|TBX3_HUMAN	O15119	TBX3_HUMAN	TBX3	743	Homo sapiens	1:Experimental evidence at protein level	T-box transcription factor TBX3	1	0.999	58	55	58	2	0	2	2	1	0	5	5	6	11	11	13	1	0	1	1	1	0	5	5	6	11	11	13	2	0	2	2	1	0	5	5	6	11	11	13	37991.7
sp|O15126|SCAM1_HUMAN	O15126	SCAM1_HUMAN	SCAMP1	338	Homo sapiens	1:Experimental evidence at protein level	Secretory carrier-associated membrane protein 1	1	0.999	27	27	27	5	3	3	5	5	3	0	0	3	0	0	0	5	3	3	5	5	3	0	0	3	0	0	0	5	3	3	5	5	3	0	0	3	0	0	0	121443
sp|O15131|IMA6_HUMAN	O15131	IMA6_HUMAN	KPNA5	539	Homo sapiens	1:Experimental evidence at protein level	Importin subunit alpha-6	1	0.999	2	2	93	1	0	0	0	0	0	1	0	0	0	0	0	1	0	0	0	0	0	1	0	0	0	0	0	8	8	7	9	8	10	12	8	8	6	3	6	3962.59
sp|O15143|ARC1B_HUMAN	O15143	ARC1B_HUMAN	ARPC1B	372	Homo sapiens	1:Experimental evidence at protein level	Actin-related protein 2/3 complex subunit 1B	1	0.999	124	124	153	21	16	15	19	14	16	7	4	7	1	2	2	21	16	15	19	14	16	7	4	7	1	2	2	26	20	18	24	18	18	9	6	9	1	2	2	887038
sp|O15144|ARPC2_HUMAN	O15144	ARPC2_HUMAN	ARPC2	300	Homo sapiens	1:Experimental evidence at protein level	Actin-related protein 2/3 complex subunit 2	1	0.999	275	275	275	30	31	30	40	47	37	13	17	12	6	4	8	30	31	30	40	47	37	13	17	12	6	4	8	30	31	30	40	47	37	13	17	12	6	4	8	1.05968e+06
sp|O15145|ARPC3_HUMAN	O15145	ARPC3_HUMAN	ARPC3	178	Homo sapiens	1:Experimental evidence at protein level	Actin-related protein 2/3 complex subunit 3	1	0.999	84	84	84	6	8	6	17	14	9	4	3	5	3	4	5	6	8	6	17	14	9	4	3	5	3	4	5	6	8	6	17	14	9	4	3	5	3	4	5	277885
sp|O15155|BET1_HUMAN	O15155	BET1_HUMAN	BET1	118	Homo sapiens	1:Experimental evidence at protein level	BET1 homolog	0.9991	0.999	4	4	4	1	3	0	0	0	0	0	0	0	0	0	0	1	3	0	0	0	0	0	0	0	0	0	0	1	3	0	0	0	0	0	0	0	0	0	0	16030.7
sp|O15160|RPAC1_HUMAN	O15160	RPAC1_HUMAN	POLR1C	346	Homo sapiens	1:Experimental evidence at protein level	DNA-directed RNA polymerases I and III subunit RPAC1	1	0.999	49	49	49	4	3	2	2	6	5	4	5	4	5	7	2	4	3	2	2	6	5	4	5	4	5	7	2	4	3	2	2	6	5	4	5	4	5	7	2	55960
sp|O15164|TIF1A_HUMAN	O15164	TIF1A_HUMAN	TRIM24	1050	Homo sapiens	1:Experimental evidence at protein level	Transcription intermediary factor 1-alpha	1	0.999	47	42	47	4	6	6	5	5	4	1	1	6	3	3	3	4	5	6	5	5	4	1	1	5	3	1	2	4	6	6	5	5	4	1	1	6	3	3	3	72431.3
sp|O15173|PGRC2_HUMAN	O15173	PGRC2_HUMAN	PGRMC2	223	Homo sapiens	1:Experimental evidence at protein level	Membrane-associated progesterone receptor component 2	0.9842	0.999	1	1	6	0	0	0	0	0	0	0	0	1	0	0	0	0	0	0	0	0	0	0	0	1	0	0	0	0	0	0	0	0	0	2	2	2	0	0	0	0
sp|O15182|CETN3_HUMAN	O15182	CETN3_HUMAN	CETN3	167	Homo sapiens	1:Experimental evidence at protein level	Centrin-3	1	0.999	16	16	16	4	3	3	1	1	1	1	1	1	0	0	0	4	3	3	1	1	1	1	1	1	0	0	0	4	3	3	1	1	1	1	1	1	0	0	0	50705.2
sp|O15211|RGL2_HUMAN	O15211	RGL2_HUMAN	RGL2	777	Homo sapiens	1:Experimental evidence at protein level	Ral guanine nucleotide dissociation stimulator-like 2	0.9487	0.9983	1	1	1	1	0	0	0	0	0	0	0	0	0	0	0	1	0	0	0	0	0	0	0	0	0	0	0	1	0	0	0	0	0	0	0	0	0	0	0	11808.5
sp|O15212|PFD6_HUMAN	O15212	PFD6_HUMAN	PFDN6	129	Homo sapiens	1:Experimental evidence at protein level	Prefoldin subunit 6	1	0.999	137	137	137	12	13	9	16	17	18	12	19	13	2	1	5	12	13	9	16	17	18	12	19	13	2	1	5	12	13	9	16	17	18	12	19	13	2	1	5	384192
sp|O15213|WDR46_HUMAN	O15213	WDR46_HUMAN	WDR46	610	Homo sapiens	1:Experimental evidence at protein level	WD repeat-containing protein 46	1	0.999	3	3	3	0	1	0	0	0	0	0	0	0	1	0	1	0	1	0	0	0	0	0	0	0	1	0	1	0	1	0	0	0	0	0	0	0	1	0	1	0
sp|O15226|NKRF_HUMAN	O15226	NKRF_HUMAN	NKRF	690	Homo sapiens	1:Experimental evidence at protein level	NF-kappa-B-repressing factor	1	0.999	55	55	55	6	4	5	8	7	7	2	4	6	2	2	2	6	4	5	8	7	7	2	4	6	2	2	2	6	4	5	8	7	7	2	4	6	2	2	2	190848
sp|O15228|GNPAT_HUMAN	O15228	GNPAT_HUMAN	GNPAT	680	Homo sapiens	1:Experimental evidence at protein level	Dihydroxyacetone phosphate acyltransferase	0.9991	0.999	5	5	5	1	1	3	0	0	0	0	0	0	0	0	0	1	1	3	0	0	0	0	0	0	0	0	0	1	1	3	0	0	0	0	0	0	0	0	0	20251.4
sp|O15231|ZN185_HUMAN	O15231	ZN185_HUMAN	ZNF185	689	Homo sapiens	1:Experimental evidence at protein level	Zinc finger protein 185	1	0.999	44	44	44	11	11	6	5	6	5	0	0	0	0	0	0	11	11	6	5	6	5	0	0	0	0	0	0	11	11	6	5	6	5	0	0	0	0	0	0	133076
sp|O15234|CASC3_HUMAN	O15234	CASC3_HUMAN	CASC3	703	Homo sapiens	1:Experimental evidence at protein level	Protein CASC3	0.9694	0.999	6	6	6	2	2	2	0	0	0	0	0	0	0	0	0	2	2	2	0	0	0	0	0	0	0	0	0	2	2	2	0	0	0	0	0	0	0	0	0	18776.7
sp|O15235|RT12_HUMAN	O15235	RT12_HUMAN	MRPS12	138	Homo sapiens	1:Experimental evidence at protein level	28S ribosomal protein S12, mitochondrial	0.9694	0.999	1	1	1	0	0	0	0	0	0	0	0	0	1	0	0	0	0	0	0	0	0	0	0	0	1	0	0	0	0	0	0	0	0	0	0	0	1	0	0	0
sp|O15240|VGF_HUMAN	O15240	VGF_HUMAN	VGF	615	Homo sapiens	1:Experimental evidence at protein level	Neurosecretory protein VGF	1	0.999	234	234	234	19	17	20	21	26	17	22	23	19	20	14	16	19	17	20	21	26	17	22	23	19	20	14	16	19	17	20	21	26	17	22	23	19	20	14	16	493542
sp|O15258|RER1_HUMAN	O15258	RER1_HUMAN	RER1	196	Homo sapiens	1:Experimental evidence at protein level	Protein RER1	0.9694	0.999	0	0	0	0	0	0	0	0	0	0	0	0	0	0	0	0	0	0	0	0	0	0	0	0	0	0	0	0	0	0	0	0	0	0	0	0	0	0	0	0
sp|O15260|SURF4_HUMAN	O15260	SURF4_HUMAN	SURF4	269	Homo sapiens	1:Experimental evidence at protein level	Surfeit locus protein 4	0.9694	0.999	12	12	12	0	0	1	1	1	2	2	1	2	1	0	1	0	0	1	1	1	2	2	1	2	1	0	1	0	0	1	1	1	2	2	1	2	1	0	1	0
sp|O15265|ATX7_HUMAN	O15265	ATX7_HUMAN	ATXN7	892	Homo sapiens	1:Experimental evidence at protein level	Ataxin-7	1	0.999	3	3	3	0	0	1	0	0	1	0	1	0	0	0	0	0	0	1	0	0	1	0	1	0	0	0	0	0	0	1	0	0	1	0	1	0	0	0	0	0
sp|O15269|SPTC1_HUMAN	O15269	SPTC1_HUMAN	SPTLC1	473	Homo sapiens	1:Experimental evidence at protein level	Serine palmitoyltransferase 1	1	0.999	55	55	55	5	8	6	6	4	7	4	5	4	2	2	2	5	8	6	6	4	7	4	5	4	2	2	2	5	8	6	6	4	7	4	5	4	2	2	2	112782
sp|O15270|SPTC2_HUMAN	O15270	SPTC2_HUMAN	SPTLC2	562	Homo sapiens	1:Experimental evidence at protein level	Serine palmitoyltransferase 2	0.9991	0.999	7	7	7	0	0	0	0	0	0	2	1	2	0	0	2	0	0	0	0	0	0	2	1	2	0	0	2	0	0	0	0	0	0	2	1	2	0	0	2	0
sp|O15294|OGT1_HUMAN	O15294	OGT1_HUMAN	OGT	1046	Homo sapiens	1:Experimental evidence at protein level	UDP-N-acetylglucosamine--peptide N-acetylglucosaminyltransferase 110 kDa subunit	1	0.999	527	527	527	39	36	32	30	34	34	58	63	67	42	47	45	39	36	32	30	34	34	58	63	67	42	47	45	39	36	32	30	34	34	58	63	67	42	47	45	1.14928e+06
sp|O15318|RPC7_HUMAN	O15318	RPC7_HUMAN	POLR3G	223	Homo sapiens	1:Experimental evidence at protein level	DNA-directed RNA polymerase III subunit RPC7	0.9694	0.999	4	4	4	2	1	1	0	0	0	0	0	0	0	0	0	2	1	1	0	0	0	0	0	0	0	0	0	2	1	1	0	0	0	0	0	0	0	0	0	20700.9
sp|O15347|HMGB3_HUMAN	O15347	HMGB3_HUMAN	HMGB3	200	Homo sapiens	1:Experimental evidence at protein level	High mobility group protein B3	1	0.999	75	75	75	4	2	4	3	4	4	5	5	1	12	16	15	4	2	4	3	4	4	5	5	1	12	16	15	4	2	4	3	4	4	5	5	1	12	16	15	123696
sp|O15355|PPM1G_HUMAN	O15355	PPM1G_HUMAN	PPM1G	546	Homo sapiens	1:Experimental evidence at protein level	Protein phosphatase 1G	1	0.999	608	608	608	59	62	70	55	61	62	27	26	20	56	47	63	59	62	70	55	61	62	27	26	20	56	47	63	59	62	70	55	61	62	27	26	20	56	47	63	2.28537e+06
sp|O15357|SHIP2_HUMAN	O15357	SHIP2_HUMAN	INPPL1	1258	Homo sapiens	1:Experimental evidence at protein level	Phosphatidylinositol 3,4,5-trisphosphate 5-phosphatase 2	1	0.999	75	74	75	10	14	15	14	13	8	0	0	1	0	0	0	10	14	15	14	12	8	0	0	1	0	0	0	10	14	15	14	13	8	0	0	1	0	0	0	238787
sp|O15371|EIF3D_HUMAN	O15371	EIF3D_HUMAN	EIF3D	548	Homo sapiens	1:Experimental evidence at protein level	Eukaryotic translation initiation factor 3 subunit D	1	0.999	180	180	180	8	17	9	18	17	20	21	17	17	11	11	14	8	17	9	18	17	20	21	17	17	11	11	14	8	17	9	18	17	20	21	17	17	11	11	14	340409
sp|O15372|EIF3H_HUMAN	O15372	EIF3H_HUMAN	EIF3H	352	Homo sapiens	1:Experimental evidence at protein level	Eukaryotic translation initiation factor 3 subunit H	1	0.999	207	207	207	19	19	20	25	18	27	19	19	19	5	6	11	19	19	20	25	18	27	19	19	19	5	6	11	19	19	20	25	18	27	19	19	19	5	6	11	442957
sp|O15379|HDAC3_HUMAN	O15379	HDAC3_HUMAN	HDAC3	428	Homo sapiens	1:Experimental evidence at protein level	Histone deacetylase 3	1	0.999	240	240	245	12	11	15	13	12	18	25	31	33	22	30	18	12	11	15	13	12	18	25	31	33	22	30	18	12	11	15	13	12	18	26	32	34	23	30	19	295431
sp|O15381|NVL_HUMAN	O15381	NVL_HUMAN	NVL	856	Homo sapiens	1:Experimental evidence at protein level	Nuclear valosin-containing protein-like	1	0.999	52	52	61	11	12	11	5	7	6	0	0	0	0	0	0	11	12	11	5	7	6	0	0	0	0	0	0	12	14	12	7	9	7	0	0	0	0	0	0	269232
sp|O15397|IPO8_HUMAN	O15397	IPO8_HUMAN	IPO8	1037	Homo sapiens	1:Experimental evidence at protein level	Importin-8	1	0.999	51	51	52	4	5	5	8	7	9	4	3	6	0	0	0	4	5	5	8	7	9	4	3	6	0	0	0	4	5	5	8	7	9	5	3	6	0	0	0	57396.7
sp|O15400|STX7_HUMAN	O15400	STX7_HUMAN	STX7	261	Homo sapiens	1:Experimental evidence at protein level	Syntaxin-7	0.9277	0.9975	0	0	0	0	0	0	0	0	0	0	0	0	0	0	0	0	0	0	0	0	0	0	0	0	0	0	0	0	0	0	0	0	0	0	0	0	0	0	0	0
sp|O15417|TNC18_HUMAN	O15417	TNC18_HUMAN	TNRC18	2968	Homo sapiens	1:Experimental evidence at protein level	Trinucleotide repeat-containing gene 18 protein	0.9989	0.999	0	0	0	0	0	0	0	0	0	0	0	0	0	0	0	0	0	0	0	0	0	0	0	0	0	0	0	0	0	0	0	0	0	0	0	0	0	0	0	0
sp|O15439|MRP4_HUMAN	O15439	MRP4_HUMAN	ABCC4	1325	Homo sapiens	1:Experimental evidence at protein level	ATP-binding cassette sub-family C member 4	0.9603	0.9987	0	0	0	0	0	0	0	0	0	0	0	0	0	0	0	0	0	0	0	0	0	0	0	0	0	0	0	0	0	0	0	0	0	0	0	0	0	0	0	0
sp|O15446|RPA34_HUMAN	O15446	RPA34_HUMAN	POLR1G	510	Homo sapiens	1:Experimental evidence at protein level	DNA-directed RNA polymerase I subunit RPA34	0.9947	0.999	2	2	2	0	0	0	0	1	1	0	0	0	0	0	0	0	0	0	0	1	1	0	0	0	0	0	0	0	0	0	0	1	1	0	0	0	0	0	0	0
sp|O15460|P4HA2_HUMAN	O15460	P4HA2_HUMAN	P4HA2	535	Homo sapiens	1:Experimental evidence at protein level	Prolyl 4-hydroxylase subunit alpha-2	1	0.999	5	5	5	0	0	0	0	0	0	2	1	2	0	0	0	0	0	0	0	0	0	2	1	2	0	0	0	0	0	0	0	0	0	2	1	2	0	0	0	0
sp|O15498|YKT6_HUMAN	O15498	YKT6_HUMAN	YKT6	198	Homo sapiens	1:Experimental evidence at protein level	Synaptobrevin homolog YKT6	1	0.999	67	67	67	9	5	10	10	11	11	1	3	3	2	0	2	9	5	10	10	11	11	1	3	3	2	0	2	9	5	10	10	11	11	1	3	3	2	0	2	260576
sp|O15504|NUP42_HUMAN	O15504	NUP42_HUMAN	NUP42	423	Homo sapiens	1:Experimental evidence at protein level	Nucleoporin NUP42	1	0.999	18	18	18	4	5	1	2	1	1	2	0	2	0	0	0	4	5	1	2	1	1	2	0	2	0	0	0	4	5	1	2	1	1	2	0	2	0	0	0	57607.5
sp|O15511|ARPC5_HUMAN	O15511	ARPC5_HUMAN	ARPC5	151	Homo sapiens	1:Experimental evidence at protein level	Actin-related protein 2/3 complex subunit 5	1	0.999	40	40	40	6	3	6	8	8	5	1	2	1	0	0	0	6	3	6	8	8	5	1	2	1	0	0	0	6	3	6	8	8	5	1	2	1	0	0	0	112278
sp|O15514|RPB4_HUMAN	O15514	RPB4_HUMAN	POLR2D	142	Homo sapiens	1:Experimental evidence at protein level	DNA-directed RNA polymerase II subunit RPB4	0.9691	0.999	1	1	1	1	0	0	0	0	0	0	0	0	0	0	0	1	0	0	0	0	0	0	0	0	0	0	0	1	0	0	0	0	0	0	0	0	0	0	0	0
sp|O15525|MAFG_HUMAN	O15525	MAFG_HUMAN	MAFG	162	Homo sapiens	1:Experimental evidence at protein level	Transcription factor MafG	0.9694	0.999	3	0	3	1	0	0	0	1	1	0	0	0	0	0	0	0	0	0	0	0	0	0	0	0	0	0	0	1	0	0	0	1	1	0	0	0	0	0	0	20337.3
sp|O15534|PER1_HUMAN	O15534	PER1_HUMAN	PER1	1290	Homo sapiens	1:Experimental evidence at protein level	Period circadian protein homolog 1	1	0.999	52	52	52	8	8	5	3	4	7	4	3	5	2	2	1	8	8	5	3	4	7	4	3	5	2	2	1	8	8	5	3	4	7	4	3	5	2	2	1	135293
sp|O15541|R113A_HUMAN	O15541	R113A_HUMAN	RNF113A	343	Homo sapiens	1:Experimental evidence at protein level	E3 ubiquitin-protein ligase RNF113A	1	0.999	36	35	36	7	5	5	7	3	3	0	0	3	1	1	1	7	5	5	7	2	3	0	0	3	1	1	1	7	5	5	7	3	3	0	0	3	1	1	1	281538
sp|O15550|KDM6A_HUMAN	O15550	KDM6A_HUMAN	KDM6A	1401	Homo sapiens	1:Experimental evidence at protein level	Lysine-specific demethylase 6A	1	0.999	94	64	94	2	2	3	1	2	1	14	11	17	15	13	13	2	2	3	1	2	1	9	8	11	11	8	6	2	2	3	1	2	1	14	11	17	15	13	13	20300.7
sp|O43143|DHX15_HUMAN	O43143	DHX15_HUMAN	DHX15	795	Homo sapiens	1:Experimental evidence at protein level	ATP-dependent RNA helicase DHX15	1	0.999	544	543	544	35	33	38	45	53	51	52	52	50	41	46	48	35	33	38	45	53	51	52	52	49	41	46	48	35	33	38	45	53	51	52	52	50	41	46	48	2.07657e+06
sp|O43148|MCES_HUMAN	O43148	MCES_HUMAN	RNMT	476	Homo sapiens	1:Experimental evidence at protein level	mRNA cap guanine-N7 methyltransferase	1	0.999	67	67	67	6	6	3	3	4	4	6	6	6	11	5	7	6	6	3	3	4	4	6	6	6	11	5	7	6	6	3	3	4	4	6	6	6	11	5	7	73487.3
sp|O43150|ASAP2_HUMAN	O43150	ASAP2_HUMAN	ASAP2	1006	Homo sapiens	1:Experimental evidence at protein level	Arf-GAP with SH3 domain, ANK repeat and PH domain-containing protein 2	1	0.999	200	200	218	27	22	30	40	35	39	2	2	3	0	0	0	27	22	30	40	35	39	2	2	3	0	0	0	28	24	32	43	39	41	4	3	4	0	0	0	514092
sp|O43151|TET3_HUMAN	O43151	TET3_HUMAN	TET3	1795	Homo sapiens	1:Experimental evidence at protein level	Methylcytosine dioxygenase TET3	1	0.999	6	6	6	0	0	0	1	0	0	3	0	2	0	0	0	0	0	0	1	0	0	3	0	2	0	0	0	0	0	0	1	0	0	3	0	2	0	0	0	0
sp|O43156|TTI1_HUMAN	O43156	TTI1_HUMAN	TTI1	1089	Homo sapiens	1:Experimental evidence at protein level	TELO2-interacting protein 1 homolog	1	0.999	3	3	3	0	0	0	0	1	1	0	0	1	0	0	0	0	0	0	0	1	1	0	0	1	0	0	0	0	0	0	0	1	1	0	0	1	0	0	0	0
sp|O43159|RRP8_HUMAN	O43159	RRP8_HUMAN	RRP8	456	Homo sapiens	1:Experimental evidence at protein level	Ribosomal RNA-processing protein 8	1	0.999	98	98	98	5	6	4	10	9	8	8	7	11	11	12	7	5	6	4	10	9	8	8	7	11	11	12	7	5	6	4	10	9	8	8	7	11	11	12	7	140953
sp|O43164|PJA2_HUMAN	O43164	PJA2_HUMAN	PJA2	708	Homo sapiens	1:Experimental evidence at protein level	E3 ubiquitin-protein ligase Praja-2	1	0.999	12	8	12	4	2	3	1	2	0	0	0	0	0	0	0	3	1	2	1	1	0	0	0	0	0	0	0	4	2	3	1	2	0	0	0	0	0	0	0	59246
sp|O43166|SI1L1_HUMAN	O43166	SI1L1_HUMAN	SIPA1L1	1804	Homo sapiens	1:Experimental evidence at protein level	Signal-induced proliferation-associated 1-like protein 1	1	0.999	52	43	52	8	17	12	3	6	5	1	0	0	0	0	0	6	15	11	2	4	4	1	0	0	0	0	0	8	17	12	3	6	5	1	0	0	0	0	0	186076
sp|O43167|ZBT24_HUMAN	O43167	ZBT24_HUMAN	ZBTB24	697	Homo sapiens	1:Experimental evidence at protein level	Zinc finger and BTB domain-containing protein 24	0.9951	0.999	3	3	3	0	0	1	0	0	0	1	1	0	0	0	0	0	0	1	0	0	0	1	1	0	0	0	0	0	0	1	0	0	0	1	1	0	0	0	0	0
sp|O43169|CYB5B_HUMAN	O43169	CYB5B_HUMAN	CYB5B	150	Homo sapiens	1:Experimental evidence at protein level	Cytochrome b5 type B	0.9694	0.999	2	2	2	0	0	0	0	0	0	1	0	1	0	0	0	0	0	0	0	0	0	1	0	1	0	0	0	0	0	0	0	0	0	1	0	1	0	0	0	0
sp|O43172|PRP4_HUMAN	O43172	PRP4_HUMAN	PRPF4	522	Homo sapiens	1:Experimental evidence at protein level	U4/U6 small nuclear ribonucleoprotein Prp4	1	0.999	353	353	353	33	32	37	26	28	32	34	27	38	19	23	24	33	32	37	26	28	32	34	27	38	19	23	24	33	32	37	26	28	32	34	27	38	19	23	24	1.19524e+06
sp|O43175|SERA_HUMAN	O43175	SERA_HUMAN	PHGDH	533	Homo sapiens	1:Experimental evidence at protein level	D-3-phosphoglycerate dehydrogenase	1	0.999	76	76	76	5	9	7	5	5	11	5	4	12	3	2	8	5	9	7	5	5	11	5	4	12	3	2	8	5	9	7	5	5	11	5	4	12	3	2	8	84993.5
sp|O43181|NDUS4_HUMAN	O43181	NDUS4_HUMAN	NDUFS4	175	Homo sapiens	1:Experimental evidence at protein level	NADH dehydrogenase [ubiquinone] iron-sulfur protein 4, mitochondrial	0.9692	0.999	0	0	0	0	0	0	0	0	0	0	0	0	0	0	0	0	0	0	0	0	0	0	0	0	0	0	0	0	0	0	0	0	0	0	0	0	0	0	0	0
sp|O43236|SEPT4_HUMAN	O43236	SEPT4_HUMAN	SEPTIN4	478	Homo sapiens	1:Experimental evidence at protein level	Septin-4	0.9694	0.999	1	1	3	0	0	0	0	1	0	0	0	0	0	0	0	0	0	0	0	1	0	0	0	0	0	0	0	0	0	0	0	1	1	0	1	0	0	0	0	0
sp|O43237|DC1L2_HUMAN	O43237	DC1L2_HUMAN	DYNC1LI2	492	Homo sapiens	1:Experimental evidence at protein level	Cytoplasmic dynein 1 light intermediate chain 2	1	0.999	188	161	188	39	34	31	25	26	26	3	0	3	0	1	0	35	31	29	20	19	21	3	0	2	0	1	0	39	34	31	25	26	26	3	0	3	0	1	0	1277899
sp|O43242|PSMD3_HUMAN	O43242	PSMD3_HUMAN	PSMD3	534	Homo sapiens	1:Experimental evidence at protein level	26S proteasome non-ATPase regulatory subunit 3	1	0.999	177	177	177	13	9	14	20	16	17	21	19	20	13	6	9	13	9	14	20	16	17	21	19	20	13	6	9	13	9	14	20	16	17	21	19	20	13	6	9	455785
sp|O43251|RFOX2_HUMAN	O43251	RFOX2_HUMAN	RBFOX2	390	Homo sapiens	1:Experimental evidence at protein level	RNA binding protein fox-1 homolog 2	1	0.999	23	1	23	0	0	0	2	1	1	4	4	4	3	1	3	0	0	0	0	0	0	1	0	0	0	0	0	0	0	0	2	1	1	4	4	4	3	1	3	0
sp|O43252|PAPS1_HUMAN	O43252	PAPS1_HUMAN	PAPSS1	624	Homo sapiens	1:Experimental evidence at protein level	Bifunctional 3'-phosphoadenosine 5'-phosphosulfate synthase 1	1	0.999	25	25	25	5	2	2	6	4	5	0	0	1	0	0	0	5	2	2	6	4	5	0	0	1	0	0	0	5	2	2	6	4	5	0	0	1	0	0	0	90739.7
sp|O43264|ZW10_HUMAN	O43264	ZW10_HUMAN	ZW10	779	Homo sapiens	1:Experimental evidence at protein level	Centromere/kinetochore protein zw10 homolog	1	0.999	25	25	25	3	2	5	3	5	5	1	0	1	0	0	0	3	2	5	3	5	5	1	0	1	0	0	0	3	2	5	3	5	5	1	0	1	0	0	0	49685.5
sp|O43281|EFS_HUMAN	O43281	EFS_HUMAN	EFS	561	Homo sapiens	1:Experimental evidence at protein level	Embryonal Fyn-associated substrate	1	0.999	19	19	19	3	5	4	2	3	1	1	0	0	0	0	0	3	5	4	2	3	1	1	0	0	0	0	0	3	5	4	2	3	1	1	0	0	0	0	0	134152
sp|O43290|SNUT1_HUMAN	O43290	SNUT1_HUMAN	SART1	800	Homo sapiens	1:Experimental evidence at protein level	U4/U6.U5 tri-snRNP-associated protein 1	1	0.999	432	432	432	50	46	45	43	50	42	25	17	27	32	27	28	50	46	45	43	50	42	25	17	27	32	27	28	50	46	45	43	50	42	25	17	27	32	27	28	1.80021e+06
sp|O43292|GPAA1_HUMAN	O43292	GPAA1_HUMAN	GPAA1	621	Homo sapiens	1:Experimental evidence at protein level	Glycosylphosphatidylinositol anchor attachment 1 protein	0.9662	0.9989	1	1	1	0	0	0	0	0	1	0	0	0	0	0	0	0	0	0	0	0	1	0	0	0	0	0	0	0	0	0	0	0	1	0	0	0	0	0	0	0
sp|O43293|DAPK3_HUMAN	O43293	DAPK3_HUMAN	DAPK3	454	Homo sapiens	1:Experimental evidence at protein level	Death-associated protein kinase 3	1	0.999	37	22	37	6	4	5	6	6	8	1	1	0	0	0	0	4	3	2	3	4	4	1	1	0	0	0	0	6	4	5	6	6	8	1	1	0	0	0	0	172554
sp|O43294|TGFI1_HUMAN	O43294	TGFI1_HUMAN	TGFB1I1	461	Homo sapiens	1:Experimental evidence at protein level	Transforming growth factor beta-1-induced transcript 1 protein	1	0.999	11	11	11	3	3	4	0	0	1	0	0	0	0	0	0	3	3	4	0	0	1	0	0	0	0	0	0	3	3	4	0	0	1	0	0	0	0	0	0	26424.1
sp|O43298|ZBT43_HUMAN	O43298	ZBT43_HUMAN	ZBTB43	467	Homo sapiens	1:Experimental evidence at protein level	Zinc finger and BTB domain-containing protein 43	0.9991	0.999	4	4	4	0	0	0	0	1	1	0	0	0	1	1	0	0	0	0	0	1	1	0	0	0	1	1	0	0	0	0	0	1	1	0	0	0	1	1	0	0
sp|O43301|HS12A_HUMAN	O43301	HS12A_HUMAN	HSPA12A	675	Homo sapiens	1:Experimental evidence at protein level	Heat shock 70 kDa protein 12A	1	0.999	6	5	6	1	0	0	2	0	1	0	0	0	0	2	0	1	0	0	1	0	1	0	0	0	0	2	0	1	0	0	2	0	1	0	0	0	0	2	0	20999.6
sp|O43303|CP110_HUMAN	O43303	CP110_HUMAN	CCP110	1012	Homo sapiens	1:Experimental evidence at protein level	Centriolar coiled-coil protein of 110 kDa	1	0.999	141	141	141	19	19	17	25	22	26	5	6	2	0	0	0	19	19	17	25	22	26	5	6	2	0	0	0	19	19	17	25	22	26	5	6	2	0	0	0	476028
sp|O43310|CTIF_HUMAN	O43310	CTIF_HUMAN	CTIF	598	Homo sapiens	1:Experimental evidence at protein level	CBP80/20-dependent translation initiation factor	1	0.999	9	9	9	1	3	2	1	1	1	0	0	0	0	0	0	1	3	2	1	1	1	0	0	0	0	0	0	1	3	2	1	1	1	0	0	0	0	0	0	51012.2
sp|O43314|VIP2_HUMAN	O43314	VIP2_HUMAN	PPIP5K2	1243	Homo sapiens	1:Experimental evidence at protein level	Inositol hexakisphosphate and diphosphoinositol-pentakisphosphate kinase 2	1	0.999	168	132	168	25	28	29	29	23	26	1	3	3	1	0	0	20	22	23	23	16	20	1	3	3	1	0	0	25	28	29	29	23	26	1	3	3	1	0	0	750685
sp|O43318|M3K7_HUMAN	O43318	M3K7_HUMAN	MAP3K7	606	Homo sapiens	1:Experimental evidence at protein level	Mitogen-activated protein kinase kinase kinase 7	1	0.999	80	80	80	15	17	10	14	10	12	1	0	0	0	1	0	15	17	10	14	10	12	1	0	0	0	1	0	15	17	10	14	10	12	1	0	0	0	1	0	450798
sp|O43324|MCA3_HUMAN	O43324	MCA3_HUMAN	EEF1E1	174	Homo sapiens	1:Experimental evidence at protein level	Eukaryotic translation elongation factor 1 epsilon-1	1	0.999	56	56	56	2	3	2	5	4	5	5	6	4	9	4	7	2	3	2	5	4	5	5	6	4	9	4	7	2	3	2	5	4	5	5	6	4	9	4	7	111638
sp|O43347|MSI1H_HUMAN	O43347	MSI1H_HUMAN	MSI1	362	Homo sapiens	1:Experimental evidence at protein level	RNA-binding protein Musashi homolog 1	1	0.999	3	3	6	0	0	0	0	0	0	0	0	2	0	1	0	0	0	0	0	0	0	0	0	2	0	1	0	0	0	0	1	1	1	0	0	2	0	1	0	0
sp|O43353|RIPK2_HUMAN	O43353	RIPK2_HUMAN	RIPK2	540	Homo sapiens	1:Experimental evidence at protein level	Receptor-interacting serine/threonine-protein kinase 2	1	0.999	12	12	12	1	2	3	1	3	2	0	0	0	0	0	0	1	2	3	1	3	2	0	0	0	0	0	0	1	2	3	1	3	2	0	0	0	0	0	0	37914.1
sp|O43390|HNRPR_HUMAN	O43390	HNRPR_HUMAN	HNRNPR	633	Homo sapiens	1:Experimental evidence at protein level	Heterogeneous nuclear ribonucleoprotein R	1	0.999	257	222	257	19	18	17	22	23	19	24	23	32	23	18	19	17	15	15	18	20	17	21	18	27	22	15	17	19	18	17	22	23	19	24	23	32	23	18	19	522010
sp|O43395|PRPF3_HUMAN	O43395	PRPF3_HUMAN	PRPF3	683	Homo sapiens	1:Experimental evidence at protein level	U4/U6 small nuclear ribonucleoprotein Prp3	1	0.999	285	285	285	28	28	26	28	24	31	32	26	33	9	7	13	28	28	26	28	24	31	32	26	33	9	7	13	28	28	26	28	24	31	32	26	33	9	7	13	708999
sp|O43396|TXNL1_HUMAN	O43396	TXNL1_HUMAN	TXNL1	289	Homo sapiens	1:Experimental evidence at protein level	Thioredoxin-like protein 1	1	0.999	226	226	226	4	5	10	3	1	1	52	64	47	22	7	10	4	5	10	3	1	1	52	64	47	22	7	10	4	5	10	3	1	1	52	64	47	22	7	10	161972
sp|O43399|TPD54_HUMAN	O43399	TPD54_HUMAN	TPD52L2	206	Homo sapiens	1:Experimental evidence at protein level	Tumor protein D54	1	0.999	190	190	190	24	25	26	24	27	32	9	8	7	1	3	4	24	25	26	24	27	32	9	8	7	1	3	4	24	25	26	24	27	32	9	8	7	1	3	4	1.41308e+06
sp|O43402|EMC8_HUMAN	O43402	EMC8_HUMAN	EMC8	210	Homo sapiens	1:Experimental evidence at protein level	ER membrane protein complex subunit 8	0.9694	0.999	9	9	9	2	2	1	1	2	1	0	0	0	0	0	0	2	2	1	1	2	1	0	0	0	0	0	0	2	2	1	1	2	1	0	0	0	0	0	0	17085.8
sp|O43426|SYNJ1_HUMAN	O43426	SYNJ1_HUMAN	SYNJ1	1573	Homo sapiens	1:Experimental evidence at protein level	Synaptojanin-1	1	0.999	117	117	117	16	12	13	22	24	24	3	1	2	0	0	0	16	12	13	22	24	24	3	1	2	0	0	0	16	12	13	22	24	24	3	1	2	0	0	0	394175
sp|O43427|FIBP_HUMAN	O43427	FIBP_HUMAN	FIBP	364	Homo sapiens	1:Experimental evidence at protein level	Acidic fibroblast growth factor intracellular-binding protein	1	0.999	19	19	19	6	3	4	3	1	2	0	0	0	0	0	0	6	3	4	3	1	2	0	0	0	0	0	0	6	3	4	3	1	2	0	0	0	0	0	0	88378.1
sp|O43432|IF4G3_HUMAN	O43432	IF4G3_HUMAN	EIF4G3	1585	Homo sapiens	1:Experimental evidence at protein level	Eukaryotic translation initiation factor 4 gamma 3	1	0.999	818	748	818	87	82	85	90	105	92	80	68	67	19	21	22	80	75	80	80	95	82	74	60	61	18	21	22	87	82	85	90	105	92	80	68	67	19	21	22	3.20353e+06
sp|O43439|MTG8R_HUMAN	O43439	MTG8R_HUMAN	CBFA2T2	604	Homo sapiens	1:Experimental evidence at protein level	Protein CBFA2T2	1	0.999	32	14	32	7	4	3	2	1	2	1	5	3	1	1	2	2	2	0	0	0	0	1	3	2	1	1	2	7	4	3	2	1	2	1	5	3	1	1	2	55225.4
sp|O43447|PPIH_HUMAN	O43447	PPIH_HUMAN	PPIH	177	Homo sapiens	1:Experimental evidence at protein level	Peptidyl-prolyl cis-trans isomerase H	1	0.999	77	77	77	6	4	4	3	6	9	6	8	11	9	5	6	6	4	4	3	6	9	6	8	11	9	5	6	6	4	4	3	6	9	6	8	11	9	5	6	167859
sp|O43502|RA51C_HUMAN	O43502	RA51C_HUMAN	RAD51C	376	Homo sapiens	1:Experimental evidence at protein level	DNA repair protein RAD51 homolog 3	0.9694	0.999	0	0	0	0	0	0	0	0	0	0	0	0	0	0	0	0	0	0	0	0	0	0	0	0	0	0	0	0	0	0	0	0	0	0	0	0	0	0	0	0
sp|O43504|LTOR5_HUMAN	O43504	LTOR5_HUMAN	LAMTOR5	91	Homo sapiens	1:Experimental evidence at protein level	Ragulator complex protein LAMTOR5	1	0.999	19	19	19	2	5	3	1	4	1	1	1	1	0	0	0	2	5	3	1	4	1	1	1	1	0	0	0	2	5	3	1	4	1	1	1	1	0	0	0	89231.4
sp|O43513|MED7_HUMAN	O43513	MED7_HUMAN	MED7	233	Homo sapiens	1:Experimental evidence at protein level	Mediator of RNA polymerase II transcription subunit 7	1	0.999	0	0	0	0	0	0	0	0	0	0	0	0	0	0	0	0	0	0	0	0	0	0	0	0	0	0	0	0	0	0	0	0	0	0	0	0	0	0	0	0
sp|O43524|FOXO3_HUMAN	O43524	FOXO3_HUMAN	FOXO3	673	Homo sapiens	1:Experimental evidence at protein level	Forkhead box protein O3	1	0.999	10	8	10	2	2	3	1	1	1	0	0	0	0	0	0	2	2	1	1	1	1	0	0	0	0	0	0	2	2	3	1	1	1	0	0	0	0	0	0	63118.3
sp|O43526|KCNQ2_HUMAN	O43526	KCNQ2_HUMAN	KCNQ2	872	Homo sapiens	1:Experimental evidence at protein level	Potassium voltage-gated channel subfamily KQT member 2	0.963	0.9988	0	0	0	0	0	0	0	0	0	0	0	0	0	0	0	0	0	0	0	0	0	0	0	0	0	0	0	0	0	0	0	0	0	0	0	0	0	0	0	0
sp|O43583|DENR_HUMAN	O43583	DENR_HUMAN	DENR	198	Homo sapiens	1:Experimental evidence at protein level	Density-regulated protein	0.9991	0.999	16	16	16	2	2	2	2	4	4	0	0	0	0	0	0	2	2	2	2	4	4	0	0	0	0	0	0	2	2	2	2	4	4	0	0	0	0	0	0	29204
sp|O43592|XPOT_HUMAN	O43592	XPOT_HUMAN	XPOT	962	Homo sapiens	1:Experimental evidence at protein level	Exportin-T	1	0.999	33	33	33	2	1	3	2	0	5	1	3	2	3	6	5	2	1	3	2	0	5	1	3	2	3	6	5	2	1	3	2	0	5	1	3	2	3	6	5	51018.4
sp|O43602|DCX_HUMAN	O43602	DCX_HUMAN	DCX	365	Homo sapiens	1:Experimental evidence at protein level	Neuronal migration protein doublecortin	1	0.999	96	48	96	12	9	11	13	16	13	6	5	2	2	3	4	4	3	3	9	11	8	2	1	0	2	3	2	12	9	11	13	16	13	6	5	2	2	3	4	491500
sp|O43615|TIM44_HUMAN	O43615	TIM44_HUMAN	TIMM44	452	Homo sapiens	1:Experimental evidence at protein level	Mitochondrial import inner membrane translocase subunit TIM44	1	0.999	58	58	58	3	2	6	3	5	3	4	6	8	8	3	7	3	2	6	3	5	3	4	6	8	8	3	7	3	2	6	3	5	3	4	6	8	8	3	7	46129.3
sp|O43617|TPPC3_HUMAN	O43617	TPPC3_HUMAN	TRAPPC3	180	Homo sapiens	1:Experimental evidence at protein level	Trafficking protein particle complex subunit 3	1	0.999	48	48	48	6	3	5	4	5	9	4	7	4	1	0	0	6	3	5	4	5	9	4	7	4	1	0	0	6	3	5	4	5	9	4	7	4	1	0	0	148936
sp|O43639|NCK2_HUMAN	O43639	NCK2_HUMAN	NCK2	380	Homo sapiens	1:Experimental evidence at protein level	Cytoplasmic protein NCK2	1	0.999	13	10	13	1	2	2	2	2	1	2	0	1	0	0	0	1	2	2	2	2	1	0	0	0	0	0	0	1	2	2	2	2	1	2	0	1	0	0	0	18924.1
sp|O43660|PLRG1_HUMAN	O43660	PLRG1_HUMAN	PLRG1	514	Homo sapiens	1:Experimental evidence at protein level	Pleiotropic regulator 1	1	0.999	70	70	70	11	9	10	9	5	6	5	2	4	3	2	4	11	9	10	9	5	6	5	2	4	3	2	4	11	9	10	9	5	6	5	2	4	3	2	4	174671
sp|O43663|PRC1_HUMAN	O43663	PRC1_HUMAN	PRC1	620	Homo sapiens	1:Experimental evidence at protein level	Protein regulator of cytokinesis 1	1	0.999	7	7	7	1	1	3	0	1	1	0	0	0	0	0	0	1	1	3	0	1	1	0	0	0	0	0	0	1	1	3	0	1	1	0	0	0	0	0	0	14490.4
sp|O43670|ZN207_HUMAN	O43670	ZN207_HUMAN	ZNF207	478	Homo sapiens	1:Experimental evidence at protein level	BUB3-interacting and GLEBS motif-containing protein ZNF207	1	0.999	76	76	76	10	5	7	8	7	7	9	8	6	3	3	3	10	5	7	8	7	7	9	8	6	3	3	3	10	5	7	8	7	7	9	8	6	3	3	3	338160
sp|O43676|NDUB3_HUMAN	O43676	NDUB3_HUMAN	NDUFB3	98	Homo sapiens	1:Experimental evidence at protein level	NADH dehydrogenase [ubiquinone] 1 beta subcomplex subunit 3	0.9585	0.9986	0	0	0	0	0	0	0	0	0	0	0	0	0	0	0	0	0	0	0	0	0	0	0	0	0	0	0	0	0	0	0	0	0	0	0	0	0	0	0	0
sp|O43678|NDUA2_HUMAN	O43678	NDUA2_HUMAN	NDUFA2	99	Homo sapiens	1:Experimental evidence at protein level	NADH dehydrogenase [ubiquinone] 1 alpha subcomplex subunit 2	0.9694	0.999	9	9	9	0	0	0	0	0	0	1	2	2	1	0	3	0	0	0	0	0	0	1	2	2	1	0	3	0	0	0	0	0	0	1	2	2	1	0	3	0
sp|O43681|GET3_HUMAN	O43681	GET3_HUMAN	GET3	348	Homo sapiens	1:Experimental evidence at protein level	ATPase GET3	1	0.999	8	8	8	2	0	0	0	4	2	0	0	0	0	0	0	2	0	0	0	4	2	0	0	0	0	0	0	2	0	0	0	4	2	0	0	0	0	0	0	9824.62
sp|O43683|BUB1_HUMAN	O43683	BUB1_HUMAN	BUB1	1085	Homo sapiens	1:Experimental evidence at protein level	Mitotic checkpoint serine/threonine-protein kinase BUB1	0.9694	0.999	1	1	1	0	1	0	0	0	0	0	0	0	0	0	0	0	1	0	0	0	0	0	0	0	0	0	0	0	1	0	0	0	0	0	0	0	0	0	0	0
sp|O43684|BUB3_HUMAN	O43684	BUB3_HUMAN	BUB3	328	Homo sapiens	1:Experimental evidence at protein level	Mitotic checkpoint protein BUB3	1	0.999	250	250	250	17	19	19	18	17	23	29	29	30	17	16	16	17	19	19	18	17	23	29	29	30	17	16	16	17	19	19	18	17	23	29	29	30	17	16	16	407042
sp|O43707|ACTN4_HUMAN	O43707	ACTN4_HUMAN	ACTN4	911	Homo sapiens	1:Experimental evidence at protein level	Alpha-actinin-4	1	0.999	12	12	75	2	2	1	1	2	1	0	2	0	0	1	0	2	2	1	1	2	1	0	2	0	0	1	0	6	8	7	9	8	8	6	9	7	1	3	3	20104.2
sp|O43709|BUD23_HUMAN	O43709	BUD23_HUMAN	BUD23	281	Homo sapiens	1:Experimental evidence at protein level	Probable 18S rRNA (guanine-N(7))-methyltransferase	0.9692	0.999	1	1	1	0	0	0	0	0	0	0	1	0	0	0	0	0	0	0	0	0	0	0	1	0	0	0	0	0	0	0	0	0	0	0	1	0	0	0	0	0
sp|O43719|HTSF1_HUMAN	O43719	HTSF1_HUMAN	HTATSF1	755	Homo sapiens	1:Experimental evidence at protein level	HIV Tat-specific factor 1	1	0.999	115	115	115	8	8	3	7	7	5	12	12	21	10	12	10	8	8	3	7	7	5	12	12	21	10	12	10	8	8	3	7	7	5	12	12	21	10	12	10	157772
sp|O43747|AP1G1_HUMAN	O43747	AP1G1_HUMAN	AP1G1	822	Homo sapiens	1:Experimental evidence at protein level	AP-1 complex subunit gamma-1	1	0.999	5	5	5	2	1	0	1	0	0	0	0	1	0	0	0	2	1	0	1	0	0	0	0	1	0	0	0	2	1	0	1	0	0	0	0	1	0	0	0	32830
sp|O43765|SGTA_HUMAN	O43765	SGTA_HUMAN	SGTA	313	Homo sapiens	1:Experimental evidence at protein level	Small glutamine-rich tetratricopeptide repeat-containing protein alpha	1	0.999	14	14	14	1	1	1	0	4	5	0	0	2	0	0	0	1	1	1	0	4	5	0	0	2	0	0	0	1	1	1	0	4	5	0	0	2	0	0	0	13402.6
sp|O43768|ENSA_HUMAN	O43768	ENSA_HUMAN	ENSA	121	Homo sapiens	1:Experimental evidence at protein level	Alpha-endosulfine	1	0.999	72	72	72	11	8	12	14	15	12	0	0	0	0	0	0	11	8	12	14	15	12	0	0	0	0	0	0	11	8	12	14	15	12	0	0	0	0	0	0	363533
sp|O43772|MCAT_HUMAN	O43772	MCAT_HUMAN	SLC25A20	301	Homo sapiens	1:Experimental evidence at protein level	Mitochondrial carnitine/acylcarnitine carrier protein	1	0.999	4	4	4	1	0	0	0	0	0	2	0	1	0	0	0	1	0	0	0	0	0	2	0	1	0	0	0	1	0	0	0	0	0	2	0	1	0	0	0	12069
sp|O43776|SYNC_HUMAN	O43776	SYNC_HUMAN	NARS1	548	Homo sapiens	1:Experimental evidence at protein level	Asparagine--tRNA ligase, cytoplasmic	1	0.999	164	164	164	25	20	17	26	28	30	4	3	7	3	0	1	25	20	17	26	28	30	4	3	7	3	0	1	25	20	17	26	28	30	4	3	7	3	0	1	524481
sp|O43791|SPOP_HUMAN	O43791	SPOP_HUMAN	SPOP	374	Homo sapiens	1:Experimental evidence at protein level	Speckle-type POZ protein	0.9991	0.999	0	0	0	0	0	0	0	0	0	0	0	0	0	0	0	0	0	0	0	0	0	0	0	0	0	0	0	0	0	0	0	0	0	0	0	0	0	0	0	0
sp|O43795|MYO1B_HUMAN	O43795	MYO1B_HUMAN	MYO1B	1136	Homo sapiens	1:Experimental evidence at protein level	Unconventional myosin-Ib	1	0.999	341	305	341	23	22	29	32	32	35	26	24	43	21	29	25	20	21	27	30	30	33	22	21	39	18	23	21	23	22	29	32	32	35	26	24	43	21	29	25	535752
sp|O43809|CPSF5_HUMAN	O43809	CPSF5_HUMAN	NUDT21	227	Homo sapiens	1:Experimental evidence at protein level	Cleavage and polyadenylation specificity factor subunit 5	1	0.999	424	424	424	37	35	37	30	34	32	50	50	47	22	26	24	37	35	37	30	34	32	50	50	47	22	26	24	37	35	37	30	34	32	50	50	47	22	26	24	2.4647e+06
sp|O43813|LANC1_HUMAN	O43813	LANC1_HUMAN	LANCL1	399	Homo sapiens	1:Experimental evidence at protein level	Glutathione S-transferase LANCL1	1	0.999	167	167	167	7	3	7	8	7	7	20	19	16	23	23	27	7	3	7	8	7	7	20	19	16	23	23	27	7	3	7	8	7	7	20	19	16	23	23	27	105944
sp|O43815|STRN_HUMAN	O43815	STRN_HUMAN	STRN	780	Homo sapiens	1:Experimental evidence at protein level	Striatin	1	0.999	343	343	343	55	61	49	38	48	42	15	16	19	0	0	0	55	61	49	38	48	42	15	16	19	0	0	0	55	61	49	38	48	42	15	16	19	0	0	0	2.87047e+06
sp|O43818|U3IP2_HUMAN	O43818	U3IP2_HUMAN	RRP9	475	Homo sapiens	1:Experimental evidence at protein level	U3 small nucleolar RNA-interacting protein 2	0.9694	0.999	2	2	2	0	0	0	1	0	1	0	0	0	0	0	0	0	0	0	1	0	1	0	0	0	0	0	0	0	0	0	1	0	1	0	0	0	0	0	0	0
sp|O43822|CF410_HUMAN	O43822	CF410_HUMAN	CFAP410	256	Homo sapiens	1:Experimental evidence at protein level	Cilia- and flagella-associated protein 410	1	0.999	19	19	19	5	4	3	2	2	3	0	0	0	0	0	0	5	4	3	2	2	3	0	0	0	0	0	0	5	4	3	2	2	3	0	0	0	0	0	0	66697
sp|O43823|AKAP8_HUMAN	O43823	AKAP8_HUMAN	AKAP8	692	Homo sapiens	1:Experimental evidence at protein level	A-kinase anchor protein 8	1	0.999	17	17	17	1	2	2	1	3	2	2	0	2	1	0	1	1	2	2	1	3	2	2	0	2	1	0	1	1	2	2	1	3	2	2	0	2	1	0	1	22835.1
sp|O43824|GTPB6_HUMAN	O43824	GTPB6_HUMAN	GTPBP6	516	Homo sapiens	1:Experimental evidence at protein level	Putative GTP-binding protein 6	0.9964	0.999	2	2	2	0	0	0	0	0	0	0	1	1	0	0	0	0	0	0	0	0	0	0	1	1	0	0	0	0	0	0	0	0	0	0	1	1	0	0	0	0
sp|O43847|NRDC_HUMAN	O43847	NRDC_HUMAN	NRDC	1151	Homo sapiens	1:Experimental evidence at protein level	Nardilysin	1	0.999	4	4	4	0	1	0	0	0	2	0	0	0	0	0	1	0	1	0	0	0	2	0	0	0	0	0	1	0	1	0	0	0	2	0	0	0	0	0	1	0
sp|O43852|CALU_HUMAN	O43852	CALU_HUMAN	CALU	315	Homo sapiens	1:Experimental evidence at protein level	Calumenin	1	0.999	67	67	67	5	3	4	2	6	3	7	7	11	5	3	11	5	3	4	2	6	3	7	7	11	5	3	11	5	3	4	2	6	3	7	7	11	5	3	11	83966.4
sp|O43865|SAHH2_HUMAN	O43865	SAHH2_HUMAN	AHCYL1	530	Homo sapiens	1:Experimental evidence at protein level	S-adenosylhomocysteine hydrolase-like protein 1	1	0.999	76	27	76	13	15	17	9	7	10	0	2	1	0	1	1	8	6	6	2	3	2	0	0	0	0	0	0	13	15	17	9	7	10	0	2	1	0	1	1	516441
sp|O43903|GAS2_HUMAN	O43903	GAS2_HUMAN	GAS2	313	Homo sapiens	1:Experimental evidence at protein level	Growth arrest-specific protein 2	0.9947	0.9978	3	3	3	0	0	0	1	0	0	0	0	2	0	0	0	0	0	0	1	0	0	0	0	2	0	0	0	0	0	0	1	0	0	0	0	2	0	0	0	0
sp|O43913|ORC5_HUMAN	O43913	ORC5_HUMAN	ORC5	435	Homo sapiens	1:Experimental evidence at protein level	Origin recognition complex subunit 5	1	0.999	65	65	65	8	6	4	16	9	14	2	2	1	0	2	1	8	6	4	16	9	14	2	2	1	0	2	1	8	6	4	16	9	14	2	2	1	0	2	1	89692.4
sp|O43920|NDUS5_HUMAN	O43920	NDUS5_HUMAN	NDUFS5	106	Homo sapiens	1:Experimental evidence at protein level	NADH dehydrogenase [ubiquinone] iron-sulfur protein 5	0.9694	0.999	0	0	0	0	0	0	0	0	0	0	0	0	0	0	0	0	0	0	0	0	0	0	0	0	0	0	0	0	0	0	0	0	0	0	0	0	0	0	0	0
sp|O43929|ORC4_HUMAN	O43929	ORC4_HUMAN	ORC4	436	Homo sapiens	1:Experimental evidence at protein level	Origin recognition complex subunit 4	1	0.999	13	13	13	4	1	1	2	2	1	0	0	2	0	0	0	4	1	1	2	2	1	0	0	2	0	0	0	4	1	1	2	2	1	0	0	2	0	0	0	42061.1
sp|O43933|PEX1_HUMAN	O43933	PEX1_HUMAN	PEX1	1283	Homo sapiens	1:Experimental evidence at protein level	Peroxisome biogenesis factor 1	1	0.999	54	54	63	14	11	15	5	3	4	0	1	1	0	0	0	14	11	15	5	3	4	0	1	1	0	0	0	15	13	16	7	5	5	0	1	1	0	0	0	226589
sp|O60216|RAD21_HUMAN	O60216	RAD21_HUMAN	RAD21	631	Homo sapiens	1:Experimental evidence at protein level	Double-strand-break repair protein rad21 homolog	1	0.999	77	69	77	2	1	3	2	7	3	9	11	9	10	8	12	2	1	3	2	6	3	9	9	7	9	7	11	2	1	3	2	7	3	9	11	9	10	8	12	53335
sp|O60220|TIM8A_HUMAN	O60220	TIM8A_HUMAN	TIMM8A	97	Homo sapiens	1:Experimental evidence at protein level	Mitochondrial import inner membrane translocase subunit Tim8 A	0.881	0.9957	1	1	1	0	0	0	0	0	0	0	0	0	0	0	1	0	0	0	0	0	0	0	0	0	0	0	1	0	0	0	0	0	0	0	0	0	0	0	1	0
sp|O60229|KALRN_HUMAN	O60229	KALRN_HUMAN	KALRN	2986	Homo sapiens	1:Experimental evidence at protein level	Kalirin	1	0.999	7	7	18	1	3	1	1	1	0	0	0	0	0	0	0	1	3	1	1	1	0	0	0	0	0	0	0	2	4	2	3	3	4	0	0	0	0	0	0	15745.2
sp|O60231|DHX16_HUMAN	O60231	DHX16_HUMAN	DHX16	1041	Homo sapiens	1:Experimental evidence at protein level	Pre-mRNA-splicing factor ATP-dependent RNA helicase DHX16	1	0.999	91	91	92	11	17	13	15	11	13	2	4	2	2	0	1	11	17	13	15	11	13	2	4	2	2	0	1	11	17	13	15	11	13	2	4	3	2	0	1	228452
sp|O60232|ZNRD2_HUMAN	O60232	ZNRD2_HUMAN	ZNRD2	199	Homo sapiens	1:Experimental evidence at protein level	Protein ZNRD2	0.9838	0.999	6	6	6	0	0	0	3	2	1	0	0	0	0	0	0	0	0	0	3	2	1	0	0	0	0	0	0	0	0	0	3	2	1	0	0	0	0	0	0	0
sp|O60237|MYPT2_HUMAN	O60237	MYPT2_HUMAN	PPP1R12B	982	Homo sapiens	1:Experimental evidence at protein level	Protein phosphatase 1 regulatory subunit 12B	1	0.999	19	19	20	5	3	1	4	4	2	0	0	0	0	0	0	5	3	1	4	4	2	0	0	0	0	0	0	5	4	1	4	4	2	0	0	0	0	0	0	18235.4
sp|O60238|BNI3L_HUMAN	O60238	BNI3L_HUMAN	BNIP3L	219	Homo sapiens	1:Experimental evidence at protein level	BCL2/adenovirus E1B 19 kDa protein-interacting protein 3-like	0.9694	0.999	4	4	4	2	1	1	0	0	0	0	0	0	0	0	0	2	1	1	0	0	0	0	0	0	0	0	0	2	1	1	0	0	0	0	0	0	0	0	0	12278.8
sp|O60244|MED14_HUMAN	O60244	MED14_HUMAN	MED14	1454	Homo sapiens	1:Experimental evidence at protein level	Mediator of RNA polymerase II transcription subunit 14	1	0.999	115	115	115	6	4	7	7	7	16	18	8	14	9	13	6	6	4	7	7	7	16	18	8	14	9	13	6	6	4	7	7	7	16	18	8	14	9	13	6	171054
sp|O60264|SMCA5_HUMAN	O60264	SMCA5_HUMAN	SMARCA5	1052	Homo sapiens	1:Experimental evidence at protein level	SWI/SNF-related matrix-associated actin-dependent regulator of chromatin subfamily A member 5	1	0.999	82	47	82	5	8	5	10	10	11	4	5	6	7	7	4	4	3	2	9	7	9	1	1	3	3	4	1	5	8	5	10	10	11	4	5	6	7	7	4	242854
sp|O60266|ADCY3_HUMAN	O60266	ADCY3_HUMAN	ADCY3	1144	Homo sapiens	1:Experimental evidence at protein level	Adenylate cyclase type 3	0.8968	0.9964	2	2	2	0	0	0	1	0	0	1	0	0	0	0	0	0	0	0	1	0	0	1	0	0	0	0	0	0	0	0	1	0	0	1	0	0	0	0	0	0
sp|O60271|JIP4_HUMAN	O60271	JIP4_HUMAN	SPAG9	1321	Homo sapiens	1:Experimental evidence at protein level	C-Jun-amino-terminal kinase-interacting protein 4	1	0.999	409	399	409	60	67	56	58	61	59	18	11	19	0	0	0	58	66	55	57	59	56	18	11	19	0	0	0	60	67	56	58	61	59	18	11	19	0	0	0	2.24286e+06
sp|O60281|ZN292_HUMAN	O60281	ZN292_HUMAN	ZNF292	2723	Homo sapiens	1:Experimental evidence at protein level	Zinc finger protein 292	1	0.999	2	2	2	0	0	0	1	0	0	0	0	0	0	1	0	0	0	0	1	0	0	0	0	0	0	1	0	0	0	0	1	0	0	0	0	0	0	1	0	0
sp|O60282|KIF5C_HUMAN	O60282	KIF5C_HUMAN	KIF5C	957	Homo sapiens	1:Experimental evidence at protein level	Kinesin heavy chain isoform 5C	1	0.999	305	282	426	46	46	43	46	48	54	7	6	7	2	0	0	41	42	41	42	45	52	7	4	6	2	0	0	59	59	53	56	61	65	15	15	16	11	9	7	1.78739e+06
sp|O60287|NPA1P_HUMAN	O60287	NPA1P_HUMAN	URB1	2271	Homo sapiens	1:Experimental evidence at protein level	Nucleolar pre-ribosomal-associated protein 1	1	0.999	27	27	27	7	5	8	1	0	4	0	0	1	0	0	1	7	5	8	1	0	4	0	0	1	0	0	1	7	5	8	1	0	4	0	0	1	0	0	1	83029.1
sp|O60292|SI1L3_HUMAN	O60292	SI1L3_HUMAN	SIPA1L3	1781	Homo sapiens	1:Experimental evidence at protein level	Signal-induced proliferation-associated 1-like protein 3	1	0.999	28	28	31	7	9	5	3	1	3	0	0	0	0	0	0	7	9	5	3	1	3	0	0	0	0	0	0	8	9	5	3	2	4	0	0	0	0	0	0	162218
sp|O60293|ZC3H1_HUMAN	O60293	ZC3H1_HUMAN	ZFC3H1	1989	Homo sapiens	1:Experimental evidence at protein level	Zinc finger C3H1 domain-containing protein	1	0.999	29	29	29	6	5	6	3	5	1	0	0	2	0	1	0	6	5	6	3	5	1	0	0	2	0	1	0	6	5	6	3	5	1	0	0	2	0	1	0	112171
sp|O60294|TYW4_HUMAN	O60294	TYW4_HUMAN	LCMT2	686	Homo sapiens	1:Experimental evidence at protein level	tRNA wybutosine-synthesizing protein 4	0.8805	0.9957	1	1	1	0	0	1	0	0	0	0	0	0	0	0	0	0	0	1	0	0	0	0	0	0	0	0	0	0	0	1	0	0	0	0	0	0	0	0	0	0
sp|O60299|LZTS3_HUMAN	O60299	LZTS3_HUMAN	LZTS3	673	Homo sapiens	2:Experimental evidence at transcript level	Leucine zipper putative tumor suppressor 3	0.9988	0.999	3	1	3	2	0	0	0	0	0	0	0	0	1	0	0	0	0	0	0	0	0	0	0	0	1	0	0	2	0	0	0	0	0	0	0	0	1	0	0	23707.8
sp|O60306|AQR_HUMAN	O60306	AQR_HUMAN	AQR	1485	Homo sapiens	1:Experimental evidence at protein level	RNA helicase aquarius	1	0.999	133	133	133	26	24	26	15	14	15	7	2	1	1	0	2	26	24	26	15	14	15	7	2	1	1	0	2	26	24	26	15	14	15	7	2	1	1	0	2	636844
sp|O60313|OPA1_HUMAN	O60313	OPA1_HUMAN	OPA1	960	Homo sapiens	1:Experimental evidence at protein level	Dynamin-like 120 kDa protein, mitochondrial	1	0.999	1	1	1	1	0	0	0	0	0	0	0	0	0	0	0	1	0	0	0	0	0	0	0	0	0	0	0	1	0	0	0	0	0	0	0	0	0	0	0	10832.6
sp|O60315|ZEB2_HUMAN	O60315	ZEB2_HUMAN	ZEB2	1214	Homo sapiens	1:Experimental evidence at protein level	Zinc finger E-box-binding homeobox 2	1	0.999	60	55	60	1	2	2	2	0	1	0	5	7	14	13	13	0	0	1	1	0	1	0	5	7	14	13	13	1	2	2	2	0	1	0	5	7	14	13	13	16065.6
sp|O60318|GANP_HUMAN	O60318	GANP_HUMAN	MCM3AP	1980	Homo sapiens	1:Experimental evidence at protein level	Germinal-center associated nuclear protein	1	0.999	404	404	404	29	22	21	37	29	37	54	50	53	26	25	21	29	22	21	37	29	37	54	50	53	26	25	21	29	22	21	37	29	37	54	50	53	26	25	21	540596
sp|O60333|KIF1B_HUMAN	O60333	KIF1B_HUMAN	KIF1B	1816	Homo sapiens	1:Experimental evidence at protein level	Kinesin-like protein KIF1B	1	0.999	68	68	121	13	15	11	10	5	9	2	3	0	0	0	0	13	15	11	10	5	9	2	3	0	0	0	0	19	22	16	14	13	14	7	9	7	0	0	0	248227
sp|O60341|KDM1A_HUMAN	O60341	KDM1A_HUMAN	KDM1A	852	Homo sapiens	1:Experimental evidence at protein level	Lysine-specific histone demethylase 1A	1	0.999	760	760	760	45	45	44	45	43	48	58	51	58	112	105	106	45	45	44	45	43	48	58	51	58	112	105	106	45	45	44	45	43	48	58	51	58	112	105	106	2.22363e+06
sp|O60343|TBCD4_HUMAN	O60343	TBCD4_HUMAN	TBC1D4	1298	Homo sapiens	1:Experimental evidence at protein level	TBC1 domain family member 4	1	0.999	63	62	63	12	8	11	11	9	12	0	0	0	0	0	0	11	8	11	11	9	12	0	0	0	0	0	0	12	8	11	11	9	12	0	0	0	0	0	0	172401
sp|O60361|NDK8_HUMAN	O60361	NDK8_HUMAN	NME2P1	137	Homo sapiens	5:Protein uncertain	Putative nucleoside diphosphate kinase	0.9913	0.9982	2	2	69	0	1	0	1	0	0	0	0	0	0	0	0	0	1	0	1	0	0	0	0	0	0	0	0	6	7	5	7	6	7	3	3	5	7	3	10	0
sp|O60381|HBP1_HUMAN	O60381	HBP1_HUMAN	HBP1	514	Homo sapiens	1:Experimental evidence at protein level	HMG box-containing protein 1	0.9694	0.999	4	4	4	1	1	2	0	0	0	0	0	0	0	0	0	1	1	2	0	0	0	0	0	0	0	0	0	1	1	2	0	0	0	0	0	0	0	0	0	9242.84
sp|O60427|FADS1_HUMAN	O60427	FADS1_HUMAN	FADS1	444	Homo sapiens	1:Experimental evidence at protein level	Acyl-CoA (8-3)-desaturase	0.9409	0.998	0	0	0	0	0	0	0	0	0	0	0	0	0	0	0	0	0	0	0	0	0	0	0	0	0	0	0	0	0	0	0	0	0	0	0	0	0	0	0	0
sp|O60437|PEPL_HUMAN	O60437	PEPL_HUMAN	PPL	1756	Homo sapiens	1:Experimental evidence at protein level	Periplakin	1	0.999	3	3	3	2	1	0	0	0	0	0	0	0	0	0	0	2	1	0	0	0	0	0	0	0	0	0	0	2	1	0	0	0	0	0	0	0	0	0	0	45545.9
sp|O60443|GSDME_HUMAN	O60443	GSDME_HUMAN	GSDME	496	Homo sapiens	1:Experimental evidence at protein level	Gasdermin-E	1	0.999	130	130	130	15	14	16	19	22	26	3	5	6	1	2	1	15	14	16	19	22	26	3	5	6	1	2	1	15	14	16	19	22	26	3	5	6	1	2	1	476931
sp|O60488|ACSL4_HUMAN	O60488	ACSL4_HUMAN	ACSL4	711	Homo sapiens	1:Experimental evidence at protein level	Long-chain-fatty-acid--CoA ligase 4	0.9956	0.9922	2	2	23	0	0	1	0	0	0	0	0	0	0	1	0	0	0	1	0	0	0	0	0	0	0	1	0	1	2	4	3	2	1	1	2	1	2	2	2	0
sp|O60493|SNX3_HUMAN	O60493	SNX3_HUMAN	SNX3	162	Homo sapiens	1:Experimental evidence at protein level	Sorting nexin-3	1	0.999	22	22	22	3	4	4	5	4	2	0	0	0	0	0	0	3	4	4	5	4	2	0	0	0	0	0	0	3	4	4	5	4	2	0	0	0	0	0	0	128176
sp|O60502|OGA_HUMAN	O60502	OGA_HUMAN	OGA	916	Homo sapiens	1:Experimental evidence at protein level	Protein O-GlcNAcase	1	0.999	159	159	159	22	22	26	27	26	33	2	1	0	0	0	0	22	22	26	27	26	33	2	1	0	0	0	0	22	22	26	27	26	33	2	1	0	0	0	0	622044
sp|O60506|HNRPQ_HUMAN	O60506	HNRPQ_HUMAN	SYNCRIP	623	Homo sapiens	1:Experimental evidence at protein level	Heterogeneous nuclear ribonucleoprotein Q	1	0.999	166	166	201	4	6	6	10	18	15	20	15	22	19	15	16	4	6	6	10	18	15	20	15	22	19	15	16	6	9	8	14	21	17	23	20	27	20	18	18	133030
sp|O60508|PRP17_HUMAN	O60508	PRP17_HUMAN	CDC40	579	Homo sapiens	1:Experimental evidence at protein level	Pre-mRNA-processing factor 17	0.9546	0.9985	2	2	2	0	0	0	0	0	1	0	0	0	0	0	1	0	0	0	0	0	1	0	0	0	0	0	1	0	0	0	0	0	1	0	0	0	0	0	1	0
sp|O60518|RNBP6_HUMAN	O60518	RNBP6_HUMAN	RANBP6	1105	Homo sapiens	1:Experimental evidence at protein level	Ran-binding protein 6	0.9681	0.999	0	0	0	0	0	0	0	0	0	0	0	0	0	0	0	0	0	0	0	0	0	0	0	0	0	0	0	0	0	0	0	0	0	0	0	0	0	0	0	0
sp|O60524|NEMF_HUMAN	O60524	NEMF_HUMAN	NEMF	1076	Homo sapiens	1:Experimental evidence at protein level	Ribosome quality control complex subunit NEMF	1	0.999	40	40	40	9	6	5	6	6	8	0	0	0	0	0	0	9	6	5	6	6	8	0	0	0	0	0	0	9	6	5	6	6	8	0	0	0	0	0	0	129729
sp|O60551|NMT2_HUMAN	O60551	NMT2_HUMAN	NMT2	498	Homo sapiens	1:Experimental evidence at protein level	Glycylpeptide N-tetradecanoyltransferase 2	0.9951	0.999	8	8	22	1	1	1	1	2	2	0	0	0	0	0	0	1	1	1	1	2	2	0	0	0	0	0	0	3	3	4	4	3	3	1	0	1	0	0	0	25030.2
sp|O60563|CCNT1_HUMAN	O60563	CCNT1_HUMAN	CCNT1	726	Homo sapiens	1:Experimental evidence at protein level	Cyclin-T1	1	0.999	150	136	150	25	21	17	15	14	16	6	9	9	2	10	6	24	20	16	13	14	15	5	5	7	2	9	6	25	21	17	15	14	16	6	9	9	2	10	6	618069
sp|O60566|BUB1B_HUMAN	O60566	BUB1B_HUMAN	BUB1B	1050	Homo sapiens	1:Experimental evidence at protein level	Mitotic checkpoint serine/threonine-protein kinase BUB1 beta	1	0.999	34	34	34	5	7	6	3	6	6	0	0	0	1	0	0	5	7	6	3	6	6	0	0	0	1	0	0	5	7	6	3	6	6	0	0	0	1	0	0	105880
sp|O60568|PLOD3_HUMAN	O60568	PLOD3_HUMAN	PLOD3	738	Homo sapiens	1:Experimental evidence at protein level	Multifunctional procollagen lysine hydroxylase and glycosyltransferase LH3	1	0.999	25	25	25	2	1	0	0	0	1	7	6	7	0	0	1	2	1	0	0	0	1	7	6	7	0	0	1	2	1	0	0	0	1	7	6	7	0	0	1	13905
sp|O60573|IF4E2_HUMAN	O60573	IF4E2_HUMAN	EIF4E2	245	Homo sapiens	1:Experimental evidence at protein level	Eukaryotic translation initiation factor 4E type 2	1	0.999	52	52	52	4	7	7	6	7	8	4	4	4	0	0	1	4	7	7	6	7	8	4	4	4	0	0	1	4	7	7	6	7	8	4	4	4	0	0	1	93459.8
sp|O60583|CCNT2_HUMAN	O60583	CCNT2_HUMAN	CCNT2	730	Homo sapiens	1:Experimental evidence at protein level	Cyclin-T2	1	0.999	51	51	65	6	3	4	7	5	11	2	2	2	4	3	2	6	3	4	7	5	11	2	2	2	4	3	2	7	4	5	9	5	12	3	6	4	4	4	2	182494
sp|O60610|DIAP1_HUMAN	O60610	DIAP1_HUMAN	DIAPH1	1272	Homo sapiens	1:Experimental evidence at protein level	Protein diaphanous homolog 1	1	0.999	51	51	51	10	11	7	8	8	5	0	0	0	2	0	0	10	11	7	8	8	5	0	0	0	2	0	0	10	11	7	8	8	5	0	0	0	2	0	0	167409
sp|O60613|SEP15_HUMAN	O60613	SEP15_HUMAN	SELENOF	165	Homo sapiens	1:Experimental evidence at protein level	Selenoprotein F	0.9694	0.999	2	2	2	0	0	0	0	0	0	0	0	0	0	0	2	0	0	0	0	0	0	0	0	0	0	0	2	0	0	0	0	0	0	0	0	0	0	0	2	0
sp|O60641|AP180_HUMAN	O60641	AP180_HUMAN	SNAP91	907	Homo sapiens	1:Experimental evidence at protein level	Clathrin coat assembly protein AP180	1	0.999	37	37	56	6	6	4	7	7	6	0	0	1	0	0	0	6	6	4	7	7	6	0	0	1	0	0	0	9	7	6	9	10	9	2	1	2	0	0	1	183706
sp|O60645|EXOC3_HUMAN	O60645	EXOC3_HUMAN	EXOC3	745	Homo sapiens	1:Experimental evidence at protein level	Exocyst complex component 3	1	0.999	16	16	16	2	5	4	2	0	3	0	0	0	0	0	0	2	5	4	2	0	3	0	0	0	0	0	0	2	5	4	2	0	3	0	0	0	0	0	0	53907
sp|O60664|PLIN3_HUMAN	O60664	PLIN3_HUMAN	PLIN3	434	Homo sapiens	1:Experimental evidence at protein level	Perilipin-3	1	0.999	69	69	69	9	13	4	16	6	13	1	2	5	0	0	0	9	13	4	16	6	13	1	2	5	0	0	0	9	13	4	16	6	13	1	2	5	0	0	0	178871
sp|O60678|ANM3_HUMAN	O60678	ANM3_HUMAN	PRMT3	531	Homo sapiens	1:Experimental evidence at protein level	Protein arginine N-methyltransferase 3	0.9681	0.999	1	1	1	1	0	0	0	0	0	0	0	0	0	0	0	1	0	0	0	0	0	0	0	0	0	0	0	1	0	0	0	0	0	0	0	0	0	0	0	17614.9
sp|O60684|IMA7_HUMAN	O60684	IMA7_HUMAN	KPNA6	536	Homo sapiens	1:Experimental evidence at protein level	Importin subunit alpha-7	1	0.999	148	47	148	10	11	10	12	14	14	16	16	16	11	9	9	3	3	3	3	6	4	3	7	7	2	4	2	10	11	10	12	14	14	16	16	16	11	9	9	231882
sp|O60701|UGDH_HUMAN	O60701	UGDH_HUMAN	UGDH	494	Homo sapiens	1:Experimental evidence at protein level	UDP-glucose 6-dehydrogenase	1	0.999	5	5	5	0	0	0	0	1	1	2	1	0	0	0	0	0	0	0	0	1	1	2	1	0	0	0	0	0	0	0	0	1	1	2	1	0	0	0	0	0
sp|O60716|CTND1_HUMAN	O60716	CTND1_HUMAN	CTNND1	968	Homo sapiens	1:Experimental evidence at protein level	Catenin delta-1	1	0.999	178	178	178	29	33	29	15	21	16	10	5	17	2	0	1	29	33	29	15	21	16	10	5	17	2	0	1	29	33	29	15	21	16	10	5	17	2	0	1	725477
sp|O60725|ICMT_HUMAN	O60725	ICMT_HUMAN	ICMT	284	Homo sapiens	1:Experimental evidence at protein level	Protein-S-isoprenylcysteine O-methyltransferase	0.9678	0.9989	0	0	0	0	0	0	0	0	0	0	0	0	0	0	0	0	0	0	0	0	0	0	0	0	0	0	0	0	0	0	0	0	0	0	0	0	0	0	0	0
sp|O60732|MAGC1_HUMAN	O60732	MAGC1_HUMAN	MAGEC1	1142	Homo sapiens	1:Experimental evidence at protein level	Melanoma-associated antigen C1	0.8885	0.996	2	2	2	1	0	1	0	0	0	0	0	0	0	0	0	1	0	1	0	0	0	0	0	0	0	0	0	1	0	1	0	0	0	0	0	0	0	0	0	15782.2
sp|O60749|SNX2_HUMAN	O60749	SNX2_HUMAN	SNX2	519	Homo sapiens	1:Experimental evidence at protein level	Sorting nexin-2	1	0.999	21	21	21	2	2	2	5	4	6	0	0	0	0	0	0	2	2	2	5	4	6	0	0	0	0	0	0	2	2	2	5	4	6	0	0	0	0	0	0	36057.7
sp|O60762|DPM1_HUMAN	O60762	DPM1_HUMAN	DPM1	260	Homo sapiens	1:Experimental evidence at protein level	Dolichol-phosphate mannosyltransferase subunit 1	1	0.999	64	64	64	4	4	4	7	7	5	5	4	6	6	5	7	4	4	4	7	7	5	5	4	6	6	5	7	4	4	4	7	7	5	5	4	6	6	5	7	81136.4
sp|O60763|USO1_HUMAN	O60763	USO1_HUMAN	USO1	962	Homo sapiens	1:Experimental evidence at protein level	General vesicular transport factor p115	1	0.999	60	60	60	9	7	5	11	14	11	0	1	1	1	0	0	9	7	5	11	14	11	0	1	1	1	0	0	9	7	5	11	14	11	0	1	1	1	0	0	119463
sp|O60783|RT14_HUMAN	O60783	RT14_HUMAN	MRPS14	128	Homo sapiens	1:Experimental evidence at protein level	28S ribosomal protein S14, mitochondrial	0.9991	0.999	14	14	14	3	0	1	1	2	1	1	1	1	1	1	1	3	0	1	1	2	1	1	1	1	1	1	1	3	0	1	1	2	1	1	1	1	1	1	1	15009.7
sp|O60784|TOM1_HUMAN	O60784	TOM1_HUMAN	TOM1	492	Homo sapiens	1:Experimental evidence at protein level	Target of Myb protein 1	1	0.999	12	12	12	1	1	1	1	2	1	3	0	2	0	0	0	1	1	1	1	2	1	3	0	2	0	0	0	1	1	1	1	2	1	3	0	2	0	0	0	23621.8
sp|O60814|H2B1K_HUMAN	O60814	H2B1K_HUMAN	H2BC12	126	Homo sapiens	1:Experimental evidence at protein level	Histone H2B type 1-K	0.9997	0.999	125	0	125	9	6	6	11	10	9	11	11	10	14	13	15	0	0	0	0	0	0	0	0	0	0	0	0	9	6	6	11	10	9	11	11	10	14	13	15	362165
sp|O60826|CCD22_HUMAN	O60826	CCD22_HUMAN	CCDC22	627	Homo sapiens	1:Experimental evidence at protein level	Coiled-coil domain-containing protein 22	0.999	0.999	6	6	6	0	0	0	2	1	3	0	0	0	0	0	0	0	0	0	2	1	3	0	0	0	0	0	0	0	0	0	2	1	3	0	0	0	0	0	0	0
sp|O60828|PQBP1_HUMAN	O60828	PQBP1_HUMAN	PQBP1	265	Homo sapiens	1:Experimental evidence at protein level	Polyglutamine-binding protein 1	1	0.999	31	31	31	5	5	6	2	3	4	2	1	3	0	0	0	5	5	6	2	3	4	2	1	3	0	0	0	5	5	6	2	3	4	2	1	3	0	0	0	143244
sp|O60831|PRAF2_HUMAN	O60831	PRAF2_HUMAN	PRAF2	178	Homo sapiens	1:Experimental evidence at protein level	PRA1 family protein 2	0.9694	0.999	7	7	7	0	0	0	0	0	0	2	2	1	0	1	1	0	0	0	0	0	0	2	2	1	0	1	1	0	0	0	0	0	0	2	2	1	0	1	1	0
sp|O60832|DKC1_HUMAN	O60832	DKC1_HUMAN	DKC1	514	Homo sapiens	1:Experimental evidence at protein level	H/ACA ribonucleoprotein complex subunit DKC1	1	0.999	84	84	84	13	13	8	14	7	8	7	1	3	7	2	1	13	13	8	14	7	8	7	1	3	7	2	1	13	13	8	14	7	8	7	1	3	7	2	1	224276
sp|O60841|IF2P_HUMAN	O60841	IF2P_HUMAN	EIF5B	1220	Homo sapiens	1:Experimental evidence at protein level	Eukaryotic translation initiation factor 5B	1	0.999	406	406	406	63	54	58	66	62	73	6	5	10	3	2	4	63	54	58	66	62	73	6	5	10	3	2	4	63	54	58	66	62	73	6	5	10	3	2	4	1.67154e+06
sp|O60869|EDF1_HUMAN	O60869	EDF1_HUMAN	EDF1	148	Homo sapiens	1:Experimental evidence at protein level	Endothelial differentiation-related factor 1	1	0.999	45	45	45	8	5	5	4	3	6	2	3	0	3	3	3	8	5	5	4	3	6	2	3	0	3	3	3	8	5	5	4	3	6	2	3	0	3	3	3	227305
sp|O60870|KIN17_HUMAN	O60870	KIN17_HUMAN	KIN	393	Homo sapiens	1:Experimental evidence at protein level	DNA/RNA-binding protein KIN17	1	0.999	23	23	23	3	6	3	2	3	4	0	1	0	0	1	0	3	6	3	2	3	4	0	1	0	0	1	0	3	6	3	2	3	4	0	1	0	0	1	0	105118
sp|O60879|DIAP2_HUMAN	O60879	DIAP2_HUMAN	DIAPH2	1101	Homo sapiens	1:Experimental evidence at protein level	Protein diaphanous homolog 2	1	0.999	27	27	27	4	3	4	3	5	4	0	0	2	1	0	1	4	3	4	3	5	4	0	0	2	1	0	1	4	3	4	3	5	4	0	0	2	1	0	1	79615
sp|O60884|DNJA2_HUMAN	O60884	DNJA2_HUMAN	DNAJA2	412	Homo sapiens	1:Experimental evidence at protein level	DnaJ homolog subfamily A member 2	1	0.999	66	66	66	5	3	8	4	4	6	4	5	9	7	6	5	5	3	8	4	4	6	4	5	9	7	6	5	5	3	8	4	4	6	4	5	9	7	6	5	145401
sp|O60885|BRD4_HUMAN	O60885	BRD4_HUMAN	BRD4	1362	Homo sapiens	1:Experimental evidence at protein level	Bromodomain-containing protein 4	1	0.999	66	62	66	4	9	6	9	4	5	3	3	5	5	4	9	3	7	6	9	4	5	3	3	5	5	4	8	4	9	6	9	4	5	3	3	5	5	4	9	34800
sp|O60890|OPHN1_HUMAN	O60890	OPHN1_HUMAN	OPHN1	802	Homo sapiens	1:Experimental evidence at protein level	Oligophrenin-1	0.9694	0.999	5	5	5	1	1	1	0	1	1	0	0	0	0	0	0	1	1	1	0	1	1	0	0	0	0	0	0	1	1	1	0	1	1	0	0	0	0	0	0	7822.48
sp|O60902|SHOX2_HUMAN	O60902	SHOX2_HUMAN	SHOX2	331	Homo sapiens	1:Experimental evidence at protein level	Short stature homeobox protein 2	1	0.999	7	1	21	0	0	1	0	0	0	0	0	0	2	3	1	0	0	1	0	0	0	0	0	0	0	0	0	0	0	1	0	3	0	1	1	2	5	5	3	0
sp|O60906|NSMA_HUMAN	O60906	NSMA_HUMAN	SMPD2	423	Homo sapiens	1:Experimental evidence at protein level	Sphingomyelin phosphodiesterase 2	0.9892	0.999	2	2	2	1	1	0	0	0	0	0	0	0	0	0	0	1	1	0	0	0	0	0	0	0	0	0	0	1	1	0	0	0	0	0	0	0	0	0	0	18833.6
sp|O60907|TBL1X_HUMAN	O60907	TBL1X_HUMAN	TBL1X	577	Homo sapiens	1:Experimental evidence at protein level	F-box-like/WD repeat-containing protein TBL1X	1	0.999	105	63	239	2	1	1	2	5	5	17	15	12	16	15	14	1	1	1	1	3	1	8	9	6	11	11	10	10	8	9	10	13	15	31	26	28	31	31	27	62188.6
sp|O60925|PFD1_HUMAN	O60925	PFD1_HUMAN	PFDN1	122	Homo sapiens	1:Experimental evidence at protein level	Prefoldin subunit 1	1	0.999	46	46	46	3	2	3	4	3	3	8	8	7	2	2	1	3	2	3	4	3	3	8	8	7	2	2	1	3	2	3	4	3	3	8	8	7	2	2	1	42935.7
sp|O60927|PP1RB_HUMAN	O60927	PP1RB_HUMAN	PPP1R11	126	Homo sapiens	1:Experimental evidence at protein level	E3 ubiquitin-protein ligase PPP1R11	1	0.999	7	7	7	1	2	1	0	2	1	0	0	0	0	0	0	1	2	1	0	2	1	0	0	0	0	0	0	1	2	1	0	2	1	0	0	0	0	0	0	17908.6
sp|O60934|NBN_HUMAN	O60934	NBN_HUMAN	NBN	754	Homo sapiens	1:Experimental evidence at protein level	Nibrin	1	0.999	15	15	15	1	4	1	2	2	2	0	0	1	0	0	2	1	4	1	2	2	2	0	0	1	0	0	2	1	4	1	2	2	2	0	0	1	0	0	2	41257.5
sp|O60942|MCE1_HUMAN	O60942	MCE1_HUMAN	RNGTT	597	Homo sapiens	1:Experimental evidence at protein level	mRNA-capping enzyme	0.9249	0.9974	1	1	1	0	0	0	0	0	0	0	0	0	1	0	0	0	0	0	0	0	0	0	0	0	1	0	0	0	0	0	0	0	0	0	0	0	1	0	0	0
sp|O75027|ABCB7_HUMAN	O75027	ABCB7_HUMAN	ABCB7	752	Homo sapiens	1:Experimental evidence at protein level	Iron-sulfur clusters transporter ABCB7, mitochondrial	0.9926	0.999	2	2	2	0	0	0	0	0	0	0	1	1	0	0	0	0	0	0	0	0	0	0	1	1	0	0	0	0	0	0	0	0	0	0	1	1	0	0	0	0
sp|O75044|SRGP2_HUMAN	O75044	SRGP2_HUMAN	SRGAP2	1071	Homo sapiens	1:Experimental evidence at protein level	SLIT-ROBO Rho GTPase-activating protein 2	1	0.999	77	43	77	12	8	9	22	12	14	0	0	0	0	0	0	6	3	6	12	7	9	0	0	0	0	0	0	12	8	9	22	12	14	0	0	0	0	0	0	257179
sp|O75051|PLXA2_HUMAN	O75051	PLXA2_HUMAN	PLXNA2	1894	Homo sapiens	1:Experimental evidence at protein level	Plexin-A2	0.9782	0.9955	3	3	3	0	0	0	1	0	0	1	1	0	0	0	0	0	0	0	1	0	0	1	1	0	0	0	0	0	0	0	1	0	0	1	1	0	0	0	0	0
sp|O75054|IGSF3_HUMAN	O75054	IGSF3_HUMAN	IGSF3	1194	Homo sapiens	2:Experimental evidence at transcript level	Immunoglobulin superfamily member 3	1	0.999	8	8	8	2	3	3	0	0	0	0	0	0	0	0	0	2	3	3	0	0	0	0	0	0	0	0	0	2	3	3	0	0	0	0	0	0	0	0	0	31533.3
sp|O75061|AUXI_HUMAN	O75061	AUXI_HUMAN	DNAJC6	913	Homo sapiens	1:Experimental evidence at protein level	Putative tyrosine-protein phosphatase auxilin	1	0.999	60	60	60	11	10	10	10	10	8	1	0	0	0	0	0	11	10	10	10	10	8	1	0	0	0	0	0	11	10	10	10	10	8	1	0	0	0	0	0	293025
sp|O75083|WDR1_HUMAN	O75083	WDR1_HUMAN	WDR1	606	Homo sapiens	1:Experimental evidence at protein level	WD repeat-containing protein 1	1	0.999	3	3	3	0	2	0	0	0	0	0	0	1	0	0	0	0	2	0	0	0	0	0	0	1	0	0	0	0	2	0	0	0	0	0	0	1	0	0	0	0
sp|O75110|ATP9A_HUMAN	O75110	ATP9A_HUMAN	ATP9A	1047	Homo sapiens	1:Experimental evidence at protein level	Probable phospholipid-transporting ATPase IIA	1	0.999	17	17	17	3	3	2	2	4	3	0	0	0	0	0	0	3	3	2	2	4	3	0	0	0	0	0	0	3	3	2	2	4	3	0	0	0	0	0	0	96171.4
sp|O75113|N4BP1_HUMAN	O75113	N4BP1_HUMAN	N4BP1	896	Homo sapiens	1:Experimental evidence at protein level	NEDD4-binding protein 1	1	0.999	105	105	105	20	22	21	10	16	16	0	0	0	0	0	0	20	22	21	10	16	16	0	0	0	0	0	0	20	22	21	10	16	16	0	0	0	0	0	0	576963
sp|O75116|ROCK2_HUMAN	O75116	ROCK2_HUMAN	ROCK2	1388	Homo sapiens	1:Experimental evidence at protein level	Rho-associated protein kinase 2	1	0.999	49	43	49	10	3	7	10	12	6	0	0	0	0	1	0	9	3	7	9	9	5	0	0	0	0	1	0	10	3	7	10	12	6	0	0	0	0	1	0	106088
sp|O75122|CLAP2_HUMAN	O75122	CLAP2_HUMAN	CLASP2	1294	Homo sapiens	1:Experimental evidence at protein level	CLIP-associating protein 2	1	0.999	97	67	97	12	15	13	14	20	18	2	0	2	0	1	0	8	12	9	9	14	12	1	0	1	0	1	0	12	15	13	14	20	18	2	0	2	0	1	0	289657
sp|O75131|CPNE3_HUMAN	O75131	CPNE3_HUMAN	CPNE3	537	Homo sapiens	1:Experimental evidence at protein level	Copine-3	1	0.999	44	35	44	4	3	4	9	9	9	0	1	3	1	0	1	4	3	4	8	8	7	0	0	0	0	0	1	4	3	4	9	9	9	0	1	3	1	0	1	99369
sp|O75132|ZBED4_HUMAN	O75132	ZBED4_HUMAN	ZBED4	1171	Homo sapiens	1:Experimental evidence at protein level	Zinc finger BED domain-containing protein 4	1	0.999	5	5	5	0	0	0	1	1	0	0	0	0	0	2	1	0	0	0	1	1	0	0	0	0	0	2	1	0	0	0	1	1	0	0	0	0	0	2	1	0
sp|O75140|DEPD5_HUMAN	O75140	DEPD5_HUMAN	DEPDC5	1603	Homo sapiens	1:Experimental evidence at protein level	GATOR complex protein DEPDC5	1	0.999	35	35	35	8	7	6	6	5	3	0	0	0	0	0	0	8	7	6	6	5	3	0	0	0	0	0	0	8	7	6	6	5	3	0	0	0	0	0	0	93060.5
sp|O75143|ATG13_HUMAN	O75143	ATG13_HUMAN	ATG13	517	Homo sapiens	1:Experimental evidence at protein level	Autophagy-related protein 13	0.9694	0.999	3	3	3	0	1	0	1	1	0	0	0	0	0	0	0	0	1	0	1	1	0	0	0	0	0	0	0	0	1	0	1	1	0	0	0	0	0	0	0	0
sp|O75146|HIP1R_HUMAN	O75146	HIP1R_HUMAN	HIP1R	1068	Homo sapiens	1:Experimental evidence at protein level	Huntingtin-interacting protein 1-related protein	0.9694	0.999	6	6	6	1	1	1	2	1	0	0	0	0	0	0	0	1	1	1	2	1	0	0	0	0	0	0	0	1	1	1	2	1	0	0	0	0	0	0	0	46393.9
sp|O75150|BRE1B_HUMAN	O75150	BRE1B_HUMAN	RNF40	1001	Homo sapiens	1:Experimental evidence at protein level	E3 ubiquitin-protein ligase BRE1B	1	0.999	119	119	146	5	8	7	14	16	14	14	14	16	4	2	5	5	8	7	14	16	14	14	14	16	4	2	5	8	10	9	18	18	17	17	17	18	5	3	6	160431
sp|O75151|PHF2_HUMAN	O75151	PHF2_HUMAN	PHF2	1096	Homo sapiens	1:Experimental evidence at protein level	Lysine-specific demethylase PHF2	1	0.999	6	6	9	0	1	1	1	2	0	0	0	0	0	1	0	0	1	1	1	2	0	0	0	0	0	1	0	0	1	1	1	2	0	0	0	0	1	2	1	0
sp|O75152|ZC11A_HUMAN	O75152	ZC11A_HUMAN	ZC3H11A	810	Homo sapiens	1:Experimental evidence at protein level	Zinc finger CCCH domain-containing protein 11A	1	0.999	15	12	15	3	4	2	2	1	1	0	0	2	0	0	0	2	3	1	2	1	1	0	0	2	0	0	0	3	4	2	2	1	1	0	0	2	0	0	0	39742.9
sp|O75153|CLU_HUMAN	O75153	CLU_HUMAN	CLUH	1309	Homo sapiens	1:Experimental evidence at protein level	Clustered mitochondria protein homolog	1	0.999	51	51	51	9	5	8	9	10	10	0	0	0	0	0	0	9	5	8	9	10	10	0	0	0	0	0	0	9	5	8	9	10	10	0	0	0	0	0	0	92115.4
sp|O75157|T22D2_HUMAN	O75157	T22D2_HUMAN	TSC22D2	780	Homo sapiens	1:Experimental evidence at protein level	TSC22 domain family protein 2	0.9865	0.999	5	3	5	1	1	0	3	0	0	0	0	0	0	0	0	1	0	0	2	0	0	0	0	0	0	0	0	1	1	0	3	0	0	0	0	0	0	0	0	26142
sp|O75164|KDM4A_HUMAN	O75164	KDM4A_HUMAN	KDM4A	1064	Homo sapiens	1:Experimental evidence at protein level	Lysine-specific demethylase 4A	1	0.999	2	2	2	1	1	0	0	0	0	0	0	0	0	0	0	1	1	0	0	0	0	0	0	0	0	0	0	1	1	0	0	0	0	0	0	0	0	0	0	15108.7
sp|O75165|DJC13_HUMAN	O75165	DJC13_HUMAN	DNAJC13	2243	Homo sapiens	1:Experimental evidence at protein level	DnaJ homolog subfamily C member 13	1	0.999	100	100	100	5	5	6	16	18	12	8	5	11	3	5	6	5	5	6	16	18	12	8	5	11	3	5	6	5	5	6	16	18	12	8	5	11	3	5	6	71115.3
sp|O75170|PP6R2_HUMAN	O75170	PP6R2_HUMAN	PPP6R2	966	Homo sapiens	1:Experimental evidence at protein level	Serine/threonine-protein phosphatase 6 regulatory subunit 2	1	0.999	62	62	66	9	11	8	8	12	10	2	0	2	0	0	0	9	11	8	8	12	10	2	0	2	0	0	0	11	12	8	8	13	10	2	0	2	0	0	0	326998
sp|O75175|CNOT3_HUMAN	O75175	CNOT3_HUMAN	CNOT3	753	Homo sapiens	1:Experimental evidence at protein level	CCR4-NOT transcription complex subunit 3	1	0.999	114	114	114	10	9	9	11	12	10	18	16	15	2	2	0	10	9	9	11	12	10	18	16	15	2	2	0	10	9	9	11	12	10	18	16	15	2	2	0	243857
sp|O75177|CREST_HUMAN	O75177	CREST_HUMAN	SS18L1	396	Homo sapiens	1:Experimental evidence at protein level	Calcium-responsive transactivator	1	0.999	70	70	70	5	5	5	5	5	3	9	7	7	6	7	6	5	5	5	5	5	3	9	7	7	6	7	6	5	5	5	5	5	3	9	7	7	6	7	6	112779
sp|O75179|ANR17_HUMAN	O75179	ANR17_HUMAN	ANKRD17	2603	Homo sapiens	1:Experimental evidence at protein level	Ankyrin repeat domain-containing protein 17	1	0.999	225	141	225	38	32	26	28	32	28	13	13	15	0	0	0	27	22	17	15	20	21	7	7	5	0	0	0	38	32	26	28	32	28	13	13	15	0	0	0	671200
sp|O75182|SIN3B_HUMAN	O75182	SIN3B_HUMAN	SIN3B	1162	Homo sapiens	1:Experimental evidence at protein level	Paired amphipathic helix protein Sin3b	1	0.999	79	79	79	5	8	2	9	7	8	9	4	9	5	7	6	5	8	2	9	7	8	9	4	9	5	7	6	5	8	2	9	7	8	9	4	9	5	7	6	136112
sp|O75190|DNJB6_HUMAN	O75190	DNJB6_HUMAN	DNAJB6	326	Homo sapiens	1:Experimental evidence at protein level	DnaJ homolog subfamily B member 6	0.9991	0.999	10	2	10	0	0	0	1	0	1	2	2	1	1	1	1	0	0	0	1	0	0	1	0	0	0	0	0	0	0	0	1	0	1	2	2	1	1	1	1	0
sp|O75223|GGCT_HUMAN	O75223	GGCT_HUMAN	GGCT	188	Homo sapiens	1:Experimental evidence at protein level	Gamma-glutamylcyclotransferase	0.9841	0.999	2	2	2	1	0	0	0	1	0	0	0	0	0	0	0	1	0	0	0	1	0	0	0	0	0	0	0	1	0	0	0	1	0	0	0	0	0	0	0	0
sp|O75251|NDUS7_HUMAN	O75251	NDUS7_HUMAN	NDUFS7	213	Homo sapiens	1:Experimental evidence at protein level	NADH dehydrogenase [ubiquinone] iron-sulfur protein 7, mitochondrial	1	0.999	6	6	6	0	0	0	0	2	0	1	0	1	0	1	1	0	0	0	0	2	0	1	0	1	0	1	1	0	0	0	0	2	0	1	0	1	0	1	1	0
sp|O75306|NDUS2_HUMAN	O75306	NDUS2_HUMAN	NDUFS2	463	Homo sapiens	1:Experimental evidence at protein level	NADH dehydrogenase [ubiquinone] iron-sulfur protein 2, mitochondrial	1	0.999	36	36	36	0	0	1	1	2	4	4	3	10	6	2	3	0	0	1	1	2	4	4	3	10	6	2	3	0	0	1	1	2	4	4	3	10	6	2	3	0
sp|O75312|ZPR1_HUMAN	O75312	ZPR1_HUMAN	ZPR1	459	Homo sapiens	1:Experimental evidence at protein level	Zinc finger protein ZPR1	1	0.999	37	37	37	7	5	2	2	4	3	4	2	2	2	1	3	7	5	2	2	4	3	4	2	2	2	1	3	7	5	2	2	4	3	4	2	2	2	1	3	94293.8
sp|O75317|UBP12_HUMAN	O75317	UBP12_HUMAN	USP12	370	Homo sapiens	1:Experimental evidence at protein level	Ubiquitin carboxyl-terminal hydrolase 12	0.995	0.999	2	2	31	0	1	1	0	0	0	0	0	0	0	0	0	0	1	1	0	0	0	0	0	0	0	0	0	3	4	3	7	4	7	1	1	1	0	0	0	0
sp|O75319|DUS11_HUMAN	O75319	DUS11_HUMAN	DUSP11	377	Homo sapiens	1:Experimental evidence at protein level	RNA/RNP complex-1-interacting phosphatase	0.9582	0.9981	1	1	1	0	0	0	0	0	0	0	0	0	0	1	0	0	0	0	0	0	0	0	0	0	0	1	0	0	0	0	0	0	0	0	0	0	0	1	0	0
sp|O75330|HMMR_HUMAN	O75330	HMMR_HUMAN	HMMR	724	Homo sapiens	1:Experimental evidence at protein level	Hyaluronan mediated motility receptor	0.9922	0.999	2	2	2	0	1	1	0	0	0	0	0	0	0	0	0	0	1	1	0	0	0	0	0	0	0	0	0	0	1	1	0	0	0	0	0	0	0	0	0	0
sp|O75340|PDCD6_HUMAN	O75340	PDCD6_HUMAN	PDCD6	191	Homo sapiens	1:Experimental evidence at protein level	Programmed cell death protein 6	1	0.999	5	5	5	0	1	0	0	0	0	0	0	0	1	0	3	0	1	0	0	0	0	0	0	0	1	0	3	0	1	0	0	0	0	0	0	0	1	0	3	0
sp|O75347|TBCA_HUMAN	O75347	TBCA_HUMAN	TBCA	108	Homo sapiens	1:Experimental evidence at protein level	Tubulin-specific chaperone A	0.9991	0.999	8	8	8	1	0	1	1	2	0	0	0	0	3	0	0	1	0	1	1	2	0	0	0	0	3	0	0	1	0	1	1	2	0	0	0	0	3	0	0	10093.4
sp|O75348|VATG1_HUMAN	O75348	VATG1_HUMAN	ATP6V1G1	118	Homo sapiens	1:Experimental evidence at protein level	V-type proton ATPase subunit G 1	1	0.999	68	38	68	10	8	9	15	10	9	3	1	2	0	0	1	6	4	5	10	5	5	2	0	1	0	0	0	10	8	9	15	10	9	3	1	2	0	0	1	227610
sp|O75351|VPS4B_HUMAN	O75351	VPS4B_HUMAN	VPS4B	444	Homo sapiens	1:Experimental evidence at protein level	Vacuolar protein sorting-associated protein 4B	1	0.999	78	67	78	13	10	10	11	12	10	3	1	5	0	0	3	9	9	9	10	10	9	3	1	4	0	0	3	13	10	10	11	12	10	3	1	5	0	0	3	226062
sp|O75352|MPU1_HUMAN	O75352	MPU1_HUMAN	MPDU1	247	Homo sapiens	1:Experimental evidence at protein level	Mannose-P-dolichol utilization defect 1 protein	0.9991	0.999	20	20	20	0	0	0	0	2	2	3	1	2	4	3	3	0	0	0	0	2	2	3	1	2	4	3	3	0	0	0	0	2	2	3	1	2	4	3	3	0
sp|O75362|ZN217_HUMAN	O75362	ZN217_HUMAN	ZNF217	1048	Homo sapiens	1:Experimental evidence at protein level	Zinc finger protein 217	0.9989	0.999	1	1	15	0	0	0	0	0	0	0	0	0	0	0	1	0	0	0	0	0	0	0	0	0	0	0	1	2	1	2	1	1	2	0	0	0	2	1	3	0
sp|O75367|H2AY_HUMAN	O75367	H2AY_HUMAN	MACROH2A1	372	Homo sapiens	1:Experimental evidence at protein level	Core histone macro-H2A.1	1	0.999	6	6	6	0	0	0	0	0	0	0	0	0	0	5	1	0	0	0	0	0	0	0	0	0	0	5	1	0	0	0	0	0	0	0	0	0	0	5	1	0
sp|O75368|SH3L1_HUMAN	O75368	SH3L1_HUMAN	SH3BGRL	114	Homo sapiens	1:Experimental evidence at protein level	SH3 domain-binding glutamic acid-rich-like protein	0.9306	0.9976	0	0	0	0	0	0	0	0	0	0	0	0	0	0	0	0	0	0	0	0	0	0	0	0	0	0	0	0	0	0	0	0	0	0	0	0	0	0	0	0
sp|O75369|FLNB_HUMAN	O75369	FLNB_HUMAN	FLNB	2602	Homo sapiens	1:Experimental evidence at protein level	Filamin-B	1	0.999	710	683	898	37	39	40	66	95	84	107	110	124	1	4	3	35	38	39	64	91	82	103	105	118	1	4	3	52	53	55	91	117	106	130	135	146	3	6	4	1.27791e+06
sp|O75376|NCOR1_HUMAN	O75376	NCOR1_HUMAN	NCOR1	2440	Homo sapiens	1:Experimental evidence at protein level	Nuclear receptor corepressor 1	1	0.999	675	641	675	28	25	23	38	31	25	82	86	100	73	72	92	26	23	22	37	30	23	78	81	95	70	69	87	28	25	23	38	31	25	82	86	100	73	72	92	806611
sp|O75379|VAMP4_HUMAN	O75379	VAMP4_HUMAN	VAMP4	141	Homo sapiens	1:Experimental evidence at protein level	Vesicle-associated membrane protein 4	0.9691	0.999	3	3	3	0	0	1	1	1	0	0	0	0	0	0	0	0	0	1	1	1	0	0	0	0	0	0	0	0	0	1	1	1	0	0	0	0	0	0	0	0
sp|O75380|NDUS6_HUMAN	O75380	NDUS6_HUMAN	NDUFS6	124	Homo sapiens	1:Experimental evidence at protein level	NADH dehydrogenase [ubiquinone] iron-sulfur protein 6, mitochondrial	0.9991	0.999	1	1	1	0	0	0	0	0	0	0	0	1	0	0	0	0	0	0	0	0	0	0	0	1	0	0	0	0	0	0	0	0	0	0	0	1	0	0	0	0
sp|O75381|PEX14_HUMAN	O75381	PEX14_HUMAN	PEX14	377	Homo sapiens	1:Experimental evidence at protein level	Peroxisomal membrane protein PEX14	1	0.999	67	67	67	7	8	10	8	9	7	6	4	8	0	0	0	7	8	10	8	9	7	6	4	8	0	0	0	7	8	10	8	9	7	6	4	8	0	0	0	251348
sp|O75390|CISY_HUMAN	O75390	CISY_HUMAN	CS	466	Homo sapiens	1:Experimental evidence at protein level	Citrate synthase, mitochondrial	0.9686	0.999	1	1	1	0	0	0	0	0	0	0	0	0	0	0	1	0	0	0	0	0	0	0	0	0	0	0	1	0	0	0	0	0	0	0	0	0	0	0	1	0
sp|O75391|SPAG7_HUMAN	O75391	SPAG7_HUMAN	SPAG7	227	Homo sapiens	1:Experimental evidence at protein level	Sperm-associated antigen 7	1	0.999	113	113	113	16	14	14	14	17	15	4	5	3	4	4	3	16	14	14	14	17	15	4	5	3	4	4	3	16	14	14	14	17	15	4	5	3	4	4	3	643790
sp|O75396|SC22B_HUMAN	O75396	SC22B_HUMAN	SEC22B	215	Homo sapiens	1:Experimental evidence at protein level	Vesicle-trafficking protein SEC22b	1	0.999	40	40	40	4	2	1	4	6	5	5	2	6	1	2	2	4	2	1	4	6	5	5	2	6	1	2	2	4	2	1	4	6	5	5	2	6	1	2	2	78991.1
sp|O75398|DEAF1_HUMAN	O75398	DEAF1_HUMAN	DEAF1	565	Homo sapiens	1:Experimental evidence at protein level	Deformed epidermal autoregulatory factor 1 homolog	0.9569	0.9986	0	0	0	0	0	0	0	0	0	0	0	0	0	0	0	0	0	0	0	0	0	0	0	0	0	0	0	0	0	0	0	0	0	0	0	0	0	0	0	0
sp|O75400|PR40A_HUMAN	O75400	PR40A_HUMAN	PRPF40A	957	Homo sapiens	1:Experimental evidence at protein level	Pre-mRNA-processing factor 40 homolog A	1	0.999	393	393	393	26	27	24	36	33	32	49	42	52	21	30	21	26	27	24	36	33	32	49	42	52	21	30	21	26	27	24	36	33	32	49	42	52	21	30	21	723534
sp|O75419|CDC45_HUMAN	O75419	CDC45_HUMAN	CDC45	566	Homo sapiens	1:Experimental evidence at protein level	Cell division control protein 45 homolog	0.9694	0.999	1	1	1	0	0	0	0	0	0	1	0	0	0	0	0	0	0	0	0	0	0	1	0	0	0	0	0	0	0	0	0	0	0	1	0	0	0	0	0	0
sp|O75420|GGYF1_HUMAN	O75420	GGYF1_HUMAN	GIGYF1	1035	Homo sapiens	1:Experimental evidence at protein level	GRB10-interacting GYF protein 1	0.9694	0.999	10	10	10	3	1	4	1	0	1	0	0	0	0	0	0	3	1	4	1	0	1	0	0	0	0	0	0	3	1	4	1	0	1	0	0	0	0	0	0	12533.8
sp|O75427|LRCH4_HUMAN	O75427	LRCH4_HUMAN	LRCH4	683	Homo sapiens	1:Experimental evidence at protein level	Leucine-rich repeat and calponin homology domain-containing protein 4	1	0.999	11	11	11	1	3	2	1	1	3	0	0	0	0	0	0	1	3	2	1	1	3	0	0	0	0	0	0	1	3	2	1	1	3	0	0	0	0	0	0	19904.9
sp|O75431|MTX2_HUMAN	O75431	MTX2_HUMAN	MTX2	263	Homo sapiens	1:Experimental evidence at protein level	Metaxin-2	1	0.999	35	35	35	4	2	2	4	3	3	4	3	7	0	1	2	4	2	2	4	3	3	4	3	7	0	1	2	4	2	2	4	3	3	4	3	7	0	1	2	146711
sp|O75446|SAP30_HUMAN	O75446	SAP30_HUMAN	SAP30	220	Homo sapiens	1:Experimental evidence at protein level	Histone deacetylase complex subunit SAP30	1	0.999	6	6	6	1	1	1	1	0	1	1	0	0	0	0	0	1	1	1	1	0	1	1	0	0	0	0	0	1	1	1	1	0	1	1	0	0	0	0	0	25187
sp|O75448|MED24_HUMAN	O75448	MED24_HUMAN	MED24	989	Homo sapiens	1:Experimental evidence at protein level	Mediator of RNA polymerase II transcription subunit 24	1	0.999	39	39	39	3	5	4	2	1	5	5	5	5	1	2	1	3	5	4	2	1	5	5	5	5	1	2	1	3	5	4	2	1	5	5	5	5	1	2	1	53191.8
sp|O75461|E2F6_HUMAN	O75461	E2F6_HUMAN	E2F6	281	Homo sapiens	1:Experimental evidence at protein level	Transcription factor E2F6	1	0.999	26	26	26	6	4	3	4	2	0	1	1	2	0	2	1	6	4	3	4	2	0	1	1	2	0	2	1	6	4	3	4	2	0	1	1	2	0	2	1	74581.9
sp|O75475|PSIP1_HUMAN	O75475	PSIP1_HUMAN	PSIP1	530	Homo sapiens	1:Experimental evidence at protein level	PC4 and SFRS1-interacting protein	1	0.999	105	105	114	13	15	11	14	12	15	5	2	5	5	4	4	13	15	11	14	12	15	5	2	5	5	4	4	13	15	12	15	14	18	6	2	6	5	4	4	328296
sp|O75477|ERLN1_HUMAN	O75477	ERLN1_HUMAN	ERLIN1	348	Homo sapiens	1:Experimental evidence at protein level	Erlin-1	0.9694	0.999	7	7	9	0	1	0	0	0	0	2	0	1	1	1	1	0	1	0	0	0	0	2	0	1	1	1	1	0	1	0	0	0	0	2	1	2	1	1	1	0
sp|O75478|TAD2A_HUMAN	O75478	TAD2A_HUMAN	TADA2A	443	Homo sapiens	1:Experimental evidence at protein level	Transcriptional adapter 2-alpha	1	0.999	23	23	23	3	4	3	2	3	4	1	0	2	0	1	0	3	4	3	2	3	4	1	0	2	0	1	0	3	4	3	2	3	4	1	0	2	0	1	0	38348.3
sp|O75486|SUPT3_HUMAN	O75486	SUPT3_HUMAN	SUPT3H	317	Homo sapiens	1:Experimental evidence at protein level	Transcription initiation protein SPT3 homolog	1	0.999	70	70	70	6	5	5	9	7	7	7	4	6	3	5	6	6	5	5	9	7	7	7	4	6	3	5	6	6	5	5	9	7	7	7	4	6	3	5	6	98777.2
sp|O75489|NDUS3_HUMAN	O75489	NDUS3_HUMAN	NDUFS3	264	Homo sapiens	1:Experimental evidence at protein level	NADH dehydrogenase [ubiquinone] iron-sulfur protein 3, mitochondrial	1	0.999	32	32	32	0	0	0	2	1	3	2	8	6	4	2	4	0	0	0	2	1	3	2	8	6	4	2	4	0	0	0	2	1	3	2	8	6	4	2	4	0
sp|O75494|SRS10_HUMAN	O75494	SRS10_HUMAN	SRSF10	262	Homo sapiens	1:Experimental evidence at protein level	Serine/arginine-rich splicing factor 10	0.999	0.999	8	6	8	1	0	0	1	1	1	1	0	0	0	1	2	1	0	0	1	1	1	1	0	0	0	0	1	1	0	0	1	1	1	1	0	0	0	1	2	22178.8
sp|O75496|GEMI_HUMAN	O75496	GEMI_HUMAN	GMNN	209	Homo sapiens	1:Experimental evidence at protein level	Geminin	0.9656	0.9989	1	1	1	0	1	0	0	0	0	0	0	0	0	0	0	0	1	0	0	0	0	0	0	0	0	0	0	0	1	0	0	0	0	0	0	0	0	0	0	0
sp|O75506|HSBP1_HUMAN	O75506	HSBP1_HUMAN	HSBP1	76	Homo sapiens	1:Experimental evidence at protein level	Heat shock factor-binding protein 1	0.9694	0.999	3	3	3	0	1	0	0	1	1	0	0	0	0	0	0	0	1	0	0	1	1	0	0	0	0	0	0	0	1	0	0	1	1	0	0	0	0	0	0	0
sp|O75521|ECI2_HUMAN	O75521	ECI2_HUMAN	ECI2	394	Homo sapiens	1:Experimental evidence at protein level	Enoyl-CoA delta isomerase 2	1	0.999	6	6	6	0	0	0	1	2	1	1	0	1	0	0	0	0	0	0	1	2	1	1	0	1	0	0	0	0	0	0	1	2	1	1	0	1	0	0	0	0
sp|O75528|TADA3_HUMAN	O75528	TADA3_HUMAN	TADA3	432	Homo sapiens	1:Experimental evidence at protein level	Transcriptional adapter 3	1	0.999	132	132	132	11	15	11	12	18	12	10	8	8	8	12	7	11	15	11	12	18	12	10	8	8	8	12	7	11	15	11	12	18	12	10	8	8	8	12	7	326339
sp|O75529|TAF5L_HUMAN	O75529	TAF5L_HUMAN	TAF5L	589	Homo sapiens	1:Experimental evidence at protein level	TAF5-like RNA polymerase II p300/CBP-associated factor-associated factor 65 kDa subunit 5L	1	0.999	108	108	108	4	5	5	10	11	6	11	8	11	11	16	10	4	5	5	10	11	6	11	8	11	11	16	10	4	5	5	10	11	6	11	8	11	11	16	10	175523
sp|O75530|EED_HUMAN	O75530	EED_HUMAN	EED	441	Homo sapiens	1:Experimental evidence at protein level	Polycomb protein EED	1	0.999	4	4	4	0	1	1	1	0	1	0	0	0	0	0	0	0	1	1	1	0	1	0	0	0	0	0	0	0	1	1	1	0	1	0	0	0	0	0	0	0
sp|O75531|BAF_HUMAN	O75531	BAF_HUMAN	BANF1	89	Homo sapiens	1:Experimental evidence at protein level	Barrier-to-autointegration factor	0.9694	0.999	4	4	4	0	0	0	0	1	0	1	0	1	1	0	0	0	0	0	0	1	0	1	0	1	1	0	0	0	0	0	0	1	0	1	0	1	1	0	0	0
sp|O75533|SF3B1_HUMAN	O75533	SF3B1_HUMAN	SF3B1	1304	Homo sapiens	1:Experimental evidence at protein level	Splicing factor 3B subunit 1	1	0.999	964	964	964	76	82	76	92	101	90	98	81	108	52	54	54	76	82	76	92	101	90	98	81	108	52	54	54	76	82	76	92	101	90	98	81	108	52	54	54	3177195
sp|O75534|CSDE1_HUMAN	O75534	CSDE1_HUMAN	CSDE1	798	Homo sapiens	1:Experimental evidence at protein level	Cold shock domain-containing protein E1	1	0.999	336	336	336	52	55	41	33	46	35	24	18	26	3	1	2	52	55	41	33	46	35	24	18	26	3	1	2	52	55	41	33	46	35	24	18	26	3	1	2	2.22076e+06
sp|O75554|WBP4_HUMAN	O75554	WBP4_HUMAN	WBP4	376	Homo sapiens	1:Experimental evidence at protein level	WW domain-binding protein 4	0.9999	0.999	5	5	5	1	1	3	0	0	0	0	0	0	0	0	0	1	1	3	0	0	0	0	0	0	0	0	0	1	1	3	0	0	0	0	0	0	0	0	0	17011.3
sp|O75564|JERKY_HUMAN	O75564	JERKY_HUMAN	JRK	556	Homo sapiens	1:Experimental evidence at protein level	Jerky protein homolog	0.9694	0.999	1	1	1	1	0	0	0	0	0	0	0	0	0	0	0	1	0	0	0	0	0	0	0	0	0	0	0	1	0	0	0	0	0	0	0	0	0	0	0	0
sp|O75569|PRKRA_HUMAN	O75569	PRKRA_HUMAN	PRKRA	313	Homo sapiens	1:Experimental evidence at protein level	Interferon-inducible double-stranded RNA-dependent protein kinase activator A	1	0.999	136	136	136	9	11	10	12	11	12	9	11	10	14	15	12	9	11	10	12	11	12	9	11	10	14	15	12	9	11	10	12	11	12	9	11	10	14	15	12	221600
sp|O75582|KS6A5_HUMAN	O75582	KS6A5_HUMAN	RPS6KA5	802	Homo sapiens	1:Experimental evidence at protein level	Ribosomal protein S6 kinase alpha-5	1	0.999	27	27	27	5	5	7	3	3	4	0	0	0	0	0	0	5	5	7	3	3	4	0	0	0	0	0	0	5	5	7	3	3	4	0	0	0	0	0	0	114306
sp|O75586|MED6_HUMAN	O75586	MED6_HUMAN	MED6	246	Homo sapiens	1:Experimental evidence at protein level	Mediator of RNA polymerase II transcription subunit 6	1	0.999	11	11	11	1	0	2	1	0	0	2	1	2	1	1	0	1	0	2	1	0	0	2	1	2	1	1	0	1	0	2	1	0	0	2	1	2	1	1	0	13554.2
sp|O75592|MYCB2_HUMAN	O75592	MYCB2_HUMAN	MYCBP2	4678	Homo sapiens	1:Experimental evidence at protein level	E3 ubiquitin-protein ligase MYCBP2	1	0.999	75	75	75	9	6	8	11	12	17	4	2	2	2	0	2	9	6	8	11	12	17	4	2	2	2	0	2	9	6	8	11	12	17	4	2	2	2	0	2	166300
sp|O75603|GCM2_HUMAN	O75603	GCM2_HUMAN	GCM2	506	Homo sapiens	1:Experimental evidence at protein level	Chorion-specific transcription factor GCMb	0.8005	0.9922	1	1	1	0	0	0	0	0	0	0	0	0	0	0	1	0	0	0	0	0	0	0	0	0	0	0	1	0	0	0	0	0	0	0	0	0	0	0	1	0
sp|O75607|NPM3_HUMAN	O75607	NPM3_HUMAN	NPM3	178	Homo sapiens	1:Experimental evidence at protein level	Nucleoplasmin-3	1	0.999	36	36	36	4	4	4	5	3	2	1	1	2	4	2	4	4	4	4	5	3	2	1	1	2	4	2	4	4	4	4	5	3	2	1	1	2	4	2	4	382334
sp|O75616|ERAL1_HUMAN	O75616	ERAL1_HUMAN	ERAL1	437	Homo sapiens	1:Experimental evidence at protein level	GTPase Era, mitochondrial	0.9694	0.999	2	2	2	0	1	1	0	0	0	0	0	0	0	0	0	0	1	1	0	0	0	0	0	0	0	0	0	0	1	1	0	0	0	0	0	0	0	0	0	0
sp|O75643|U520_HUMAN	O75643	U520_HUMAN	SNRNP200	2136	Homo sapiens	1:Experimental evidence at protein level	U5 small nuclear ribonucleoprotein 200 kDa helicase	1	0.999	1630	1630	1630	150	140	143	170	168	163	148	122	143	96	91	96	150	140	143	170	168	163	148	122	143	96	91	96	150	140	143	170	168	163	148	122	143	96	91	96	5.28074e+06
sp|O75663|TIPRL_HUMAN	O75663	TIPRL_HUMAN	TIPRL	272	Homo sapiens	1:Experimental evidence at protein level	TIP41-like protein	1	0.999	108	108	108	14	10	12	13	13	13	6	3	4	5	7	8	14	10	12	13	13	13	6	3	4	5	7	8	14	10	12	13	13	13	6	3	4	5	7	8	419298
sp|O75674|TM1L1_HUMAN	O75674	TM1L1_HUMAN	TOM1L1	476	Homo sapiens	1:Experimental evidence at protein level	TOM1-like protein 1	0.9991	0.999	5	5	5	1	1	1	0	1	1	0	0	0	0	0	0	1	1	1	0	1	1	0	0	0	0	0	0	1	1	1	0	1	1	0	0	0	0	0	0	54585.3
sp|O75683|SURF6_HUMAN	O75683	SURF6_HUMAN	SURF6	361	Homo sapiens	1:Experimental evidence at protein level	Surfeit locus protein 6	1	0.999	8	8	8	1	0	1	1	2	2	0	1	0	0	0	0	1	0	1	1	2	2	0	1	0	0	0	0	1	0	1	1	2	2	0	1	0	0	0	0	34693
sp|O75688|PPM1B_HUMAN	O75688	PPM1B_HUMAN	PPM1B	479	Homo sapiens	1:Experimental evidence at protein level	Protein phosphatase 1B	1	0.999	31	31	31	1	3	1	9	9	8	0	0	0	0	0	0	1	3	1	9	9	8	0	0	0	0	0	0	1	3	1	9	9	8	0	0	0	0	0	0	18189.9
sp|O75691|UTP20_HUMAN	O75691	UTP20_HUMAN	UTP20	2785	Homo sapiens	1:Experimental evidence at protein level	Small subunit processome component 20 homolog	0.8839	0.9959	0	0	0	0	0	0	0	0	0	0	0	0	0	0	0	0	0	0	0	0	0	0	0	0	0	0	0	0	0	0	0	0	0	0	0	0	0	0	0	0
sp|O75694|NU155_HUMAN	O75694	NU155_HUMAN	NUP155	1391	Homo sapiens	1:Experimental evidence at protein level	Nuclear pore complex protein Nup155	1	0.999	24	24	24	2	2	2	1	2	3	3	7	2	0	0	0	2	2	2	1	2	3	3	7	2	0	0	0	2	2	2	1	2	3	3	7	2	0	0	0	20560.1
sp|O75717|WDHD1_HUMAN	O75717	WDHD1_HUMAN	WDHD1	1129	Homo sapiens	1:Experimental evidence at protein level	WD repeat and HMG-box DNA-binding protein 1	1	0.999	573	573	573	71	67	67	72	74	75	40	32	41	11	11	12	71	67	67	72	74	75	40	32	41	11	11	12	71	67	67	72	74	75	40	32	41	11	11	12	2.75094e+06
sp|O75746|CMC1_HUMAN	O75746	CMC1_HUMAN	SLC25A12	678	Homo sapiens	1:Experimental evidence at protein level	Calcium-binding mitochondrial carrier protein Aralar1	0.9754	0.9949	0	0	26	0	0	0	0	0	0	0	0	0	0	0	0	0	0	0	0	0	0	0	0	0	0	0	0	0	0	0	0	0	2	6	5	4	3	2	4	0
sp|O75781|PALM_HUMAN	O75781	PALM_HUMAN	PALM	387	Homo sapiens	1:Experimental evidence at protein level	Paralemmin-1	1	0.999	14	14	14	0	4	1	1	3	3	1	1	0	0	0	0	0	4	1	1	3	3	1	1	0	0	0	0	0	4	1	1	3	3	1	1	0	0	0	0	0
sp|O75792|RNH2A_HUMAN	O75792	RNH2A_HUMAN	RNASEH2A	299	Homo sapiens	1:Experimental evidence at protein level	Ribonuclease H2 subunit A	1	0.999	13	13	13	3	0	5	1	3	1	0	0	0	0	0	0	3	0	5	1	3	1	0	0	0	0	0	0	3	0	5	1	3	1	0	0	0	0	0	0	27164.1
sp|O75794|CD123_HUMAN	O75794	CD123_HUMAN	CDC123	336	Homo sapiens	1:Experimental evidence at protein level	Cell division cycle protein 123 homolog	0.9689	0.999	1	1	1	0	1	0	0	0	0	0	0	0	0	0	0	0	1	0	0	0	0	0	0	0	0	0	0	0	1	0	0	0	0	0	0	0	0	0	0	0
sp|O75815|BCAR3_HUMAN	O75815	BCAR3_HUMAN	BCAR3	825	Homo sapiens	1:Experimental evidence at protein level	Breast cancer anti-estrogen resistance protein 3	1	0.999	2	2	2	1	1	0	0	0	0	0	0	0	0	0	0	1	1	0	0	0	0	0	0	0	0	0	0	1	1	0	0	0	0	0	0	0	0	0	0	58197.8
sp|O75817|POP7_HUMAN	O75817	POP7_HUMAN	POP7	140	Homo sapiens	1:Experimental evidence at protein level	Ribonuclease P protein subunit p20	1	0.999	31	31	31	3	5	3	3	7	5	1	1	1	2	0	0	3	5	3	3	7	5	1	1	1	2	0	0	3	5	3	3	7	5	1	1	1	2	0	0	96965.5
sp|O75818|RPP40_HUMAN	O75818	RPP40_HUMAN	RPP40	363	Homo sapiens	1:Experimental evidence at protein level	Ribonuclease P protein subunit p40	1	0.999	78	78	78	12	9	10	10	6	11	3	3	3	2	5	4	12	9	10	10	6	11	3	3	3	2	5	4	12	9	10	10	6	11	3	3	3	2	5	4	217031
sp|O75821|EIF3G_HUMAN	O75821	EIF3G_HUMAN	EIF3G	320	Homo sapiens	1:Experimental evidence at protein level	Eukaryotic translation initiation factor 3 subunit G	1	0.999	149	149	149	24	21	18	14	15	19	8	8	6	7	5	4	24	21	18	14	15	19	8	8	6	7	5	4	24	21	18	14	15	19	8	8	6	7	5	4	753101
sp|O75822|EIF3J_HUMAN	O75822	EIF3J_HUMAN	EIF3J	258	Homo sapiens	1:Experimental evidence at protein level	Eukaryotic translation initiation factor 3 subunit J	1	0.999	52	52	52	5	4	5	6	8	5	3	3	6	1	3	3	5	4	5	6	8	5	3	3	6	1	3	3	5	4	5	6	8	5	3	3	6	1	3	3	174346
sp|O75832|PSD10_HUMAN	O75832	PSD10_HUMAN	PSMD10	226	Homo sapiens	1:Experimental evidence at protein level	26S proteasome non-ATPase regulatory subunit 10	0.9991	0.999	16	16	16	3	5	3	2	2	1	0	0	0	0	0	0	3	5	3	2	2	1	0	0	0	0	0	0	3	5	3	2	2	1	0	0	0	0	0	0	58566.6
sp|O75843|AP1G2_HUMAN	O75843	AP1G2_HUMAN	AP1G2	785	Homo sapiens	1:Experimental evidence at protein level	AP-1 complex subunit gamma-like 2	0.9991	0.999	6	6	6	2	3	1	0	0	0	0	0	0	0	0	0	2	3	1	0	0	0	0	0	0	0	0	0	2	3	1	0	0	0	0	0	0	0	0	0	30149.4
sp|O75844|FACE1_HUMAN	O75844	FACE1_HUMAN	ZMPSTE24	475	Homo sapiens	1:Experimental evidence at protein level	CAAX prenyl protease 1 homolog	0.9693	0.999	1	1	1	1	0	0	0	0	0	0	0	0	0	0	0	1	0	0	0	0	0	0	0	0	0	0	0	1	0	0	0	0	0	0	0	0	0	0	0	14045.1
sp|O75865|TPC6A_HUMAN	O75865	TPC6A_HUMAN	TRAPPC6A	159	Homo sapiens	1:Experimental evidence at protein level	Trafficking protein particle complex subunit 6A	0.9491	0.9983	2	2	2	0	1	0	0	0	1	0	0	0	0	0	0	0	1	0	0	0	1	0	0	0	0	0	0	0	1	0	0	0	1	0	0	0	0	0	0	0
sp|O75874|IDHC_HUMAN	O75874	IDHC_HUMAN	IDH1	414	Homo sapiens	1:Experimental evidence at protein level	Isocitrate dehydrogenase [NADP] cytoplasmic	1	0.999	41	41	41	4	6	5	8	8	8	0	0	0	1	0	1	4	6	5	8	8	8	0	0	0	1	0	1	4	6	5	8	8	8	0	0	0	1	0	1	107268
sp|O75881|CP7B1_HUMAN	O75881	CP7B1_HUMAN	CYP7B1	506	Homo sapiens	1:Experimental evidence at protein level	Cytochrome P450 7B1	0.9583	0.9986	0	0	0	0	0	0	0	0	0	0	0	0	0	0	0	0	0	0	0	0	0	0	0	0	0	0	0	0	0	0	0	0	0	0	0	0	0	0	0	0
sp|O75884|RBBP9_HUMAN	O75884	RBBP9_HUMAN	RBBP9	186	Homo sapiens	1:Experimental evidence at protein level	Serine hydrolase RBBP9	0.9991	0.999	1	1	1	0	0	0	0	0	0	0	0	0	1	0	0	0	0	0	0	0	0	0	0	0	1	0	0	0	0	0	0	0	0	0	0	0	1	0	0	0
sp|O75886|STAM2_HUMAN	O75886	STAM2_HUMAN	STAM2	525	Homo sapiens	1:Experimental evidence at protein level	Signal transducing adapter molecule 2	1	0.999	12	12	31	3	1	1	0	0	1	2	1	3	0	0	0	3	1	1	0	0	1	2	1	3	0	0	0	6	3	5	3	3	4	2	1	3	0	0	1	35234.2
sp|O75909|CCNK_HUMAN	O75909	CCNK_HUMAN	CCNK	580	Homo sapiens	1:Experimental evidence at protein level	Cyclin-K	1	0.999	118	118	118	9	6	10	14	12	12	11	15	14	3	5	7	9	6	10	14	12	12	11	15	14	3	5	7	9	6	10	14	12	12	11	15	14	3	5	7	242905
sp|O75915|PRAF3_HUMAN	O75915	PRAF3_HUMAN	ARL6IP5	188	Homo sapiens	1:Experimental evidence at protein level	PRA1 family protein 3	0.9691	0.999	2	2	2	0	1	0	0	0	0	0	0	1	0	0	0	0	1	0	0	0	0	0	0	1	0	0	0	0	1	0	0	0	0	0	0	1	0	0	0	0
sp|O75925|PIAS1_HUMAN	O75925	PIAS1_HUMAN	PIAS1	651	Homo sapiens	1:Experimental evidence at protein level	E3 SUMO-protein ligase PIAS1	1	0.999	89	89	125	12	8	12	4	8	4	7	4	4	10	7	9	12	8	12	4	8	4	7	4	4	10	7	9	16	11	15	9	12	9	9	5	5	13	10	11	353323
sp|O75928|PIAS2_HUMAN	O75928	PIAS2_HUMAN	PIAS2	621	Homo sapiens	1:Experimental evidence at protein level	E3 SUMO-protein ligase PIAS2	1	0.999	189	130	189	18	19	14	16	18	17	10	9	11	16	25	16	11	14	9	9	12	10	7	7	9	10	19	13	18	19	14	16	18	17	10	9	11	16	25	16	719849
sp|O75934|SPF27_HUMAN	O75934	SPF27_HUMAN	BCAS2	225	Homo sapiens	1:Experimental evidence at protein level	Pre-mRNA-splicing factor SPF27	1	0.999	123	123	123	11	9	9	11	14	10	9	8	11	11	11	9	11	9	9	11	14	10	9	8	11	11	11	9	11	9	9	11	14	10	9	8	11	11	11	9	504258
sp|O75935|DCTN3_HUMAN	O75935	DCTN3_HUMAN	DCTN3	186	Homo sapiens	1:Experimental evidence at protein level	Dynactin subunit 3	1	0.999	6	6	6	0	0	0	2	1	3	0	0	0	0	0	0	0	0	0	2	1	3	0	0	0	0	0	0	0	0	0	2	1	3	0	0	0	0	0	0	0
sp|O75937|DNJC8_HUMAN	O75937	DNJC8_HUMAN	DNAJC8	253	Homo sapiens	1:Experimental evidence at protein level	DnaJ homolog subfamily C member 8	1	0.999	64	64	64	6	5	7	6	9	7	3	5	5	4	4	3	6	5	7	6	9	7	3	5	5	4	4	3	6	5	7	6	9	7	3	5	5	4	4	3	134214
sp|O75940|SPF30_HUMAN	O75940	SPF30_HUMAN	SMNDC1	238	Homo sapiens	1:Experimental evidence at protein level	Survival of motor neuron-related-splicing factor 30	1	0.999	30	30	30	8	2	3	2	4	2	2	0	4	1	2	0	8	2	3	2	4	2	2	0	4	1	2	0	8	2	3	2	4	2	2	0	4	1	2	0	65390.7
sp|O75947|ATP5H_HUMAN	O75947	ATP5H_HUMAN	ATP5PD	161	Homo sapiens	1:Experimental evidence at protein level	ATP synthase subunit d, mitochondrial	1	0.999	46	46	46	1	1	1	4	3	5	6	3	11	3	4	4	1	1	1	4	3	5	6	3	11	3	4	4	1	1	1	4	3	5	6	3	11	3	4	4	30318.2
sp|O75955|FLOT1_HUMAN	O75955	FLOT1_HUMAN	FLOT1	427	Homo sapiens	1:Experimental evidence at protein level	Flotillin-1	1	0.999	77	77	77	10	8	7	7	12	5	6	4	7	3	4	4	10	8	7	7	12	5	6	4	7	3	4	4	10	8	7	7	12	5	6	4	7	3	4	4	205678
sp|O75962|TRIO_HUMAN	O75962	TRIO_HUMAN	TRIO	3097	Homo sapiens	1:Experimental evidence at protein level	Triple functional domain protein	1	0.999	275	264	275	27	39	24	51	61	50	8	7	8	0	0	0	26	38	23	49	59	46	8	7	8	0	0	0	27	39	24	51	61	50	8	7	8	0	0	0	742628
sp|O75964|ATP5L_HUMAN	O75964	ATP5L_HUMAN	ATP5MG	103	Homo sapiens	1:Experimental evidence at protein level	ATP synthase subunit g, mitochondrial	1	0.999	17	17	17	0	0	0	1	1	2	3	1	5	0	0	4	0	0	0	1	1	2	3	1	5	0	0	4	0	0	0	1	1	2	3	1	5	0	0	4	0
sp|O75970|MPDZ_HUMAN	O75970	MPDZ_HUMAN	MPDZ	2070	Homo sapiens	1:Experimental evidence at protein level	Multiple PDZ domain protein	1	0.999	130	130	130	30	28	30	9	12	20	0	0	1	0	0	0	30	28	30	9	12	20	0	0	1	0	0	0	30	28	30	9	12	20	0	0	1	0	0	0	565653
sp|O75976|CBPD_HUMAN	O75976	CBPD_HUMAN	CPD	1380	Homo sapiens	1:Experimental evidence at protein level	Carboxypeptidase D	1	0.999	33	33	33	6	7	4	5	6	5	0	0	0	0	0	0	6	7	4	5	6	5	0	0	0	0	0	0	6	7	4	5	6	5	0	0	0	0	0	0	138950
sp|O76003|GLRX3_HUMAN	O76003	GLRX3_HUMAN	GLRX3	335	Homo sapiens	1:Experimental evidence at protein level	Glutaredoxin-3	1	0.999	28	28	28	3	7	2	3	4	6	1	0	2	0	0	0	3	7	2	3	4	6	1	0	2	0	0	0	3	7	2	3	4	6	1	0	2	0	0	0	74888.4
sp|O76021|RL1D1_HUMAN	O76021	RL1D1_HUMAN	RSL1D1	490	Homo sapiens	1:Experimental evidence at protein level	Ribosomal L1 domain-containing protein 1	1	0.999	291	291	291	22	18	22	27	24	20	32	20	30	26	23	27	22	18	22	27	24	20	32	20	30	26	23	27	22	18	22	27	24	20	32	20	30	26	23	27	579588
sp|O76024|WFS1_HUMAN	O76024	WFS1_HUMAN	WFS1	890	Homo sapiens	1:Experimental evidence at protein level	Wolframin	0.9656	0.9989	2	2	2	0	0	0	0	0	2	0	0	0	0	0	0	0	0	0	0	0	2	0	0	0	0	0	0	0	0	0	0	0	2	0	0	0	0	0	0	0
sp|O76031|CLPX_HUMAN	O76031	CLPX_HUMAN	CLPX	633	Homo sapiens	1:Experimental evidence at protein level	ATP-dependent Clp protease ATP-binding subunit clpX-like, mitochondrial	1	0.999	76	76	76	0	0	0	0	0	0	13	10	14	17	9	13	0	0	0	0	0	0	13	10	14	17	9	13	0	0	0	0	0	0	13	10	14	17	9	13	0
sp|O76062|ERG24_HUMAN	O76062	ERG24_HUMAN	TM7SF2	418	Homo sapiens	1:Experimental evidence at protein level	Delta(14)-sterol reductase TM7SF2	0.9599	0.9987	1	1	1	0	0	0	0	0	0	0	0	0	0	0	1	0	0	0	0	0	0	0	0	0	0	0	1	0	0	0	0	0	0	0	0	0	0	0	1	0
sp|O76075|DFFB_HUMAN	O76075	DFFB_HUMAN	DFFB	338	Homo sapiens	1:Experimental evidence at protein level	DNA fragmentation factor subunit beta	1	0.999	12	12	12	5	1	4	0	1	1	0	0	0	0	0	0	5	1	4	0	1	1	0	0	0	0	0	0	5	1	4	0	1	1	0	0	0	0	0	0	38424
sp|O76080|ZFAN5_HUMAN	O76080	ZFAN5_HUMAN	ZFAND5	213	Homo sapiens	1:Experimental evidence at protein level	AN1-type zinc finger protein 5	0.9681	0.999	3	3	3	0	1	2	0	0	0	0	0	0	0	0	0	0	1	2	0	0	0	0	0	0	0	0	0	0	1	2	0	0	0	0	0	0	0	0	0	0
sp|O76094|SRP72_HUMAN	O76094	SRP72_HUMAN	SRP72	671	Homo sapiens	1:Experimental evidence at protein level	Signal recognition particle subunit SRP72	1	0.999	270	270	270	16	12	14	23	29	24	25	21	26	30	22	28	16	12	14	23	29	24	25	21	26	30	22	28	16	12	14	23	29	24	25	21	26	30	22	28	376591
sp|O77932|DXO_HUMAN	O77932	DXO_HUMAN	DXO	396	Homo sapiens	1:Experimental evidence at protein level	Decapping and exoribonuclease protein	0.8877	0.996	1	1	1	0	0	0	0	0	1	0	0	0	0	0	0	0	0	0	0	0	1	0	0	0	0	0	0	0	0	0	0	0	1	0	0	0	0	0	0	0
sp|O94760|DDAH1_HUMAN	O94760	DDAH1_HUMAN	DDAH1	285	Homo sapiens	1:Experimental evidence at protein level	N(G),N(G)-dimethylarginine dimethylaminohydrolase 1	1	0.999	9	9	9	1	2	1	4	0	1	0	0	0	0	0	0	1	2	1	4	0	1	0	0	0	0	0	0	1	2	1	4	0	1	0	0	0	0	0	0	23728.9
sp|O94761|RECQ4_HUMAN	O94761	RECQ4_HUMAN	RECQL4	1208	Homo sapiens	1:Experimental evidence at protein level	ATP-dependent DNA helicase Q4	1	0.999	2	2	2	0	0	0	0	0	2	0	0	0	0	0	0	0	0	0	0	0	2	0	0	0	0	0	0	0	0	0	0	0	2	0	0	0	0	0	0	0
sp|O94762|RECQ5_HUMAN	O94762	RECQ5_HUMAN	RECQL5	991	Homo sapiens	1:Experimental evidence at protein level	ATP-dependent DNA helicase Q5	1	0.999	8	8	8	3	1	2	1	1	0	0	0	0	0	0	0	3	1	2	1	1	0	0	0	0	0	0	0	3	1	2	1	1	0	0	0	0	0	0	0	63305
sp|O94763|RMP_HUMAN	O94763	RMP_HUMAN	URI1	535	Homo sapiens	1:Experimental evidence at protein level	Unconventional prefoldin RPB5 interactor 1	1	0.999	148	148	148	21	20	19	23	25	26	6	4	4	0	0	0	21	20	19	23	25	26	6	4	4	0	0	0	21	20	19	23	25	26	6	4	4	0	0	0	593227
sp|O94776|MTA2_HUMAN	O94776	MTA2_HUMAN	MTA2	668	Homo sapiens	1:Experimental evidence at protein level	Metastasis-associated protein MTA2	1	0.999	292	292	302	16	14	20	28	27	24	32	22	24	24	35	26	16	14	20	28	27	24	32	22	24	24	35	26	16	15	20	28	29	24	33	23	25	25	36	28	453916
sp|O94804|STK10_HUMAN	O94804	STK10_HUMAN	STK10	968	Homo sapiens	1:Experimental evidence at protein level	Serine/threonine-protein kinase 10	0.9694	0.999	1	1	6	1	0	0	0	0	0	0	0	0	0	0	0	1	0	0	0	0	0	0	0	0	0	0	0	2	1	2	0	1	0	0	0	0	0	0	0	13389.6
sp|O94805|ACL6B_HUMAN	O94805	ACL6B_HUMAN	ACTL6B	426	Homo sapiens	1:Experimental evidence at protein level	Actin-like protein 6B	1	0.999	89	89	136	6	6	5	6	6	8	4	4	8	11	12	13	6	6	5	6	6	8	4	4	8	11	12	13	7	7	6	8	8	11	8	8	15	18	19	21	102957
sp|O94811|TPPP_HUMAN	O94811	TPPP_HUMAN	TPPP	219	Homo sapiens	1:Experimental evidence at protein level	Tubulin polymerization-promoting protein	0.9694	0.999	2	2	2	1	0	0	0	0	1	0	0	0	0	0	0	1	0	0	0	0	1	0	0	0	0	0	0	1	0	0	0	0	1	0	0	0	0	0	0	19685.8
sp|O94818|NOL4_HUMAN	O94818	NOL4_HUMAN	NOL4	638	Homo sapiens	1:Experimental evidence at protein level	Nucleolar protein 4	1	0.999	49	49	71	3	3	2	3	2	3	1	4	1	7	8	12	3	3	2	3	2	3	1	4	1	7	8	12	3	3	2	3	3	3	5	7	4	11	12	15	52400.6
sp|O94822|LTN1_HUMAN	O94822	LTN1_HUMAN	LTN1	1766	Homo sapiens	1:Experimental evidence at protein level	E3 ubiquitin-protein ligase listerin	1	0.999	66	66	66	7	11	6	11	9	15	1	0	3	1	2	0	7	11	6	11	9	15	1	0	3	1	2	0	7	11	6	11	9	15	1	0	3	1	2	0	126807
sp|O94826|TOM70_HUMAN	O94826	TOM70_HUMAN	TOMM70	608	Homo sapiens	1:Experimental evidence at protein level	Mitochondrial import receptor subunit TOM70	1	0.999	6	6	6	0	1	1	1	1	1	0	0	1	0	0	0	0	1	1	1	1	1	0	0	1	0	0	0	0	1	1	1	1	1	0	0	1	0	0	0	0
sp|O94830|DDHD2_HUMAN	O94830	DDHD2_HUMAN	DDHD2	711	Homo sapiens	1:Experimental evidence at protein level	Phospholipase DDHD2	1	0.999	5	5	5	1	1	0	1	1	1	0	0	0	0	0	0	1	1	0	1	1	1	0	0	0	0	0	0	1	1	0	1	1	1	0	0	0	0	0	0	47485.9
sp|O94842|TOX4_HUMAN	O94842	TOX4_HUMAN	TOX4	621	Homo sapiens	1:Experimental evidence at protein level	TOX high mobility group box family member 4	1	0.999	76	45	76	4	3	5	5	5	7	8	10	12	7	3	7	1	1	2	2	2	2	7	8	8	5	2	5	4	3	5	5	5	7	8	10	12	7	3	7	64039.6
sp|O94855|SC24D_HUMAN	O94855	SC24D_HUMAN	SEC24D	1032	Homo sapiens	1:Experimental evidence at protein level	Protein transport protein Sec24D	1	0.999	25	25	25	2	2	2	3	4	4	2	3	3	0	0	0	2	2	2	3	4	4	2	3	3	0	0	0	2	2	2	3	4	4	2	3	3	0	0	0	32577.8
sp|O94864|ST65G_HUMAN	O94864	ST65G_HUMAN	SUPT7L	414	Homo sapiens	1:Experimental evidence at protein level	STAGA complex 65 subunit gamma	1	0.999	77	77	77	5	5	5	7	7	6	10	7	8	8	6	3	5	5	5	7	7	6	10	7	8	8	6	3	5	5	5	7	7	6	10	7	8	8	6	3	158088
sp|O94868|FCSD2_HUMAN	O94868	FCSD2_HUMAN	FCHSD2	740	Homo sapiens	1:Experimental evidence at protein level	F-BAR and double SH3 domains protein 2	1	0.999	39	39	39	11	8	10	5	2	3	0	0	0	0	0	0	11	8	10	5	2	3	0	0	0	0	0	0	11	8	10	5	2	3	0	0	0	0	0	0	147955
sp|O94875|SRBS2_HUMAN	O94875	SRBS2_HUMAN	SORBS2	1100	Homo sapiens	1:Experimental evidence at protein level	Sorbin and SH3 domain-containing protein 2	0.9999	0.999	4	4	4	0	1	1	1	0	1	0	0	0	0	0	0	0	1	1	1	0	1	0	0	0	0	0	0	0	1	1	1	0	1	0	0	0	0	0	0	0
sp|O94876|TMCC1_HUMAN	O94876	TMCC1_HUMAN	TMCC1	653	Homo sapiens	1:Experimental evidence at protein level	Transmembrane and coiled-coil domains protein 1	0.9694	0.999	4	4	4	0	1	0	1	2	0	0	0	0	0	0	0	0	1	0	1	2	0	0	0	0	0	0	0	0	1	0	1	2	0	0	0	0	0	0	0	0
sp|O94880|PHF14_HUMAN	O94880	PHF14_HUMAN	PHF14	888	Homo sapiens	1:Experimental evidence at protein level	PHD finger protein 14	0.9991	0.999	7	7	7	1	0	0	1	2	1	0	0	0	0	1	1	1	0	0	1	2	1	0	0	0	0	1	1	1	0	0	1	2	1	0	0	0	0	1	1	16690.1
sp|O94887|FARP2_HUMAN	O94887	FARP2_HUMAN	FARP2	1054	Homo sapiens	1:Experimental evidence at protein level	FERM, ARHGEF and pleckstrin domain-containing protein 2	1	0.999	10	10	10	2	6	2	0	0	0	0	0	0	0	0	0	2	6	2	0	0	0	0	0	0	0	0	0	2	6	2	0	0	0	0	0	0	0	0	0	30989.4
sp|O94888|UBXN7_HUMAN	O94888	UBXN7_HUMAN	UBXN7	489	Homo sapiens	1:Experimental evidence at protein level	UBX domain-containing protein 7	1	0.999	42	42	42	6	7	3	6	5	7	1	2	3	1	0	1	6	7	3	6	5	7	1	2	3	1	0	1	6	7	3	6	5	7	1	2	3	1	0	1	192396
sp|O94900|TOX_HUMAN	O94900	TOX_HUMAN	TOX	526	Homo sapiens	1:Experimental evidence at protein level	Thymocyte selection-associated high mobility group box protein TOX	0.9962	0.999	1	1	31	0	1	0	0	0	0	0	0	0	0	0	0	0	1	0	0	0	0	0	0	0	0	0	0	3	3	3	3	3	5	1	2	3	2	1	2	0
sp|O94901|SUN1_HUMAN	O94901	SUN1_HUMAN	SUN1	785	Homo sapiens	1:Experimental evidence at protein level	SUN domain-containing protein 1	0.9434	0.9981	2	2	2	0	0	0	0	1	0	0	0	0	0	0	1	0	0	0	0	1	0	0	0	0	0	0	1	0	0	0	0	1	0	0	0	0	0	0	1	0
sp|O94903|PLPHP_HUMAN	O94903	PLPHP_HUMAN	PLPBP	275	Homo sapiens	1:Experimental evidence at protein level	Pyridoxal phosphate homeostasis protein	0.9694	0.999	0	0	0	0	0	0	0	0	0	0	0	0	0	0	0	0	0	0	0	0	0	0	0	0	0	0	0	0	0	0	0	0	0	0	0	0	0	0	0	0
sp|O94905|ERLN2_HUMAN	O94905	ERLN2_HUMAN	ERLIN2	339	Homo sapiens	1:Experimental evidence at protein level	Erlin-2	1	0.999	14	12	14	0	0	0	0	0	0	2	2	1	7	1	1	0	0	0	0	0	0	2	1	0	7	1	1	0	0	0	0	0	0	2	2	1	7	1	1	0
sp|O94906|PRP6_HUMAN	O94906	PRP6_HUMAN	PRPF6	941	Homo sapiens	1:Experimental evidence at protein level	Pre-mRNA-processing factor 6	1	0.999	365	365	365	38	30	35	39	38	36	30	25	25	21	25	23	38	30	35	39	38	36	30	25	25	21	25	23	38	30	35	39	38	36	30	25	25	21	25	23	1.05298e+06
sp|O94910|AGRL1_HUMAN	O94910	AGRL1_HUMAN	ADGRL1	1474	Homo sapiens	1:Experimental evidence at protein level	Adhesion G protein-coupled receptor L1	0.9493	0.9983	1	1	9	0	0	0	1	0	0	0	0	0	0	0	0	0	0	0	1	0	0	0	0	0	0	0	0	1	1	2	2	2	1	0	0	0	0	0	0	0
sp|O94913|PCF11_HUMAN	O94913	PCF11_HUMAN	PCF11	1555	Homo sapiens	1:Experimental evidence at protein level	Pre-mRNA cleavage complex 2 protein Pcf11	1	0.999	313	313	313	27	25	30	19	15	16	40	40	51	21	14	15	27	25	30	19	15	16	40	40	51	21	14	15	27	25	30	19	15	16	40	40	51	21	14	15	590846
sp|O94915|FRYL_HUMAN	O94915	FRYL_HUMAN	FRYL	3013	Homo sapiens	1:Experimental evidence at protein level	Protein furry homolog-like	1	0.999	7	7	7	1	0	1	1	3	1	0	0	0	0	0	0	1	0	1	1	3	1	0	0	0	0	0	0	1	0	1	1	3	1	0	0	0	0	0	0	4139.07
sp|O94916|NFAT5_HUMAN	O94916	NFAT5_HUMAN	NFAT5	1531	Homo sapiens	1:Experimental evidence at protein level	Nuclear factor of activated T-cells 5	1	0.999	1	1	1	0	1	0	0	0	0	0	0	0	0	0	0	0	1	0	0	0	0	0	0	0	0	0	0	0	1	0	0	0	0	0	0	0	0	0	0	0
sp|O94925|GLSK_HUMAN	O94925	GLSK_HUMAN	GLS	669	Homo sapiens	1:Experimental evidence at protein level	Glutaminase kidney isoform, mitochondrial	1	0.999	39	39	39	3	3	3	3	2	5	4	4	4	4	1	3	3	3	3	3	2	5	4	4	4	4	1	3	3	3	3	3	2	5	4	4	4	4	1	3	55061.7
sp|O94927|HAUS5_HUMAN	O94927	HAUS5_HUMAN	HAUS5	633	Homo sapiens	1:Experimental evidence at protein level	HAUS augmin-like complex subunit 5	1	0.999	68	68	68	13	13	12	14	6	9	0	1	0	0	0	0	13	13	12	14	6	9	0	1	0	0	0	0	13	13	12	14	6	9	0	1	0	0	0	0	377203
sp|O94953|KDM4B_HUMAN	O94953	KDM4B_HUMAN	KDM4B	1096	Homo sapiens	1:Experimental evidence at protein level	Lysine-specific demethylase 4B	1	0.999	31	31	31	5	5	5	4	2	4	2	0	1	2	0	1	5	5	5	4	2	4	2	0	1	2	0	1	5	5	5	4	2	4	2	0	1	2	0	1	108041
sp|O94964|SOGA1_HUMAN	O94964	SOGA1_HUMAN	SOGA1	1423	Homo sapiens	1:Experimental evidence at protein level	Protein SOGA1	1	0.999	23	17	23	7	5	4	1	2	3	0	1	0	0	0	0	5	4	2	1	2	2	0	1	0	0	0	0	7	5	4	1	2	3	0	1	0	0	0	0	82512
sp|O94966|UBP19_HUMAN	O94966	UBP19_HUMAN	USP19	1318	Homo sapiens	1:Experimental evidence at protein level	Ubiquitin carboxyl-terminal hydrolase 19	1	0.999	55	55	55	2	3	3	12	18	16	0	1	0	0	0	0	2	3	3	12	18	16	0	1	0	0	0	0	2	3	3	12	18	16	0	1	0	0	0	0	43206
sp|O94967|WDR47_HUMAN	O94967	WDR47_HUMAN	WDR47	919	Homo sapiens	1:Experimental evidence at protein level	WD repeat-containing protein 47	1	0.999	23	23	23	5	6	1	2	4	5	0	0	0	0	0	0	5	6	1	2	4	5	0	0	0	0	0	0	5	6	1	2	4	5	0	0	0	0	0	0	84746.6
sp|O94973|AP2A2_HUMAN	O94973	AP2A2_HUMAN	AP2A2	939	Homo sapiens	1:Experimental evidence at protein level	AP-2 complex subunit alpha-2	1	0.999	110	110	211	17	17	20	11	10	16	6	4	7	0	0	2	17	17	20	11	10	16	6	4	7	0	0	2	27	24	32	24	21	29	14	11	15	2	6	6	398188
sp|O94979|SC31A_HUMAN	O94979	SC31A_HUMAN	SEC31A	1220	Homo sapiens	1:Experimental evidence at protein level	Protein transport protein Sec31A	1	0.999	95	95	95	8	10	7	8	12	11	12	12	15	0	0	0	8	10	7	8	12	11	12	12	15	0	0	0	8	10	7	8	12	11	12	12	15	0	0	0	167842
sp|O94986|CE152_HUMAN	O94986	CE152_HUMAN	CEP152	1710	Homo sapiens	1:Experimental evidence at protein level	Centrosomal protein of 152 kDa	1	0.999	10	10	10	1	3	5	0	1	0	0	0	0	0	0	0	1	3	5	0	1	0	0	0	0	0	0	0	1	3	5	0	1	0	0	0	0	0	0	0	0
sp|O94991|SLIK5_HUMAN	O94991	SLIK5_HUMAN	SLITRK5	958	Homo sapiens	1:Experimental evidence at protein level	SLIT and NTRK-like protein 5	0.9694	0.999	4	4	4	2	1	1	0	0	0	0	0	0	0	0	0	2	1	1	0	0	0	0	0	0	0	0	0	2	1	1	0	0	0	0	0	0	0	0	0	18287.2
sp|O94992|HEXI1_HUMAN	O94992	HEXI1_HUMAN	HEXIM1	359	Homo sapiens	1:Experimental evidence at protein level	Protein HEXIM1	1	0.999	72	71	72	7	8	7	5	7	7	6	4	4	6	5	6	7	8	7	5	7	7	6	4	4	5	5	6	7	8	7	5	7	7	6	4	4	6	5	6	384559
sp|O95057|DIRA1_HUMAN	O95057	DIRA1_HUMAN	DIRAS1	198	Homo sapiens	1:Experimental evidence at protein level	GTP-binding protein Di-Ras1	0.9694	0.999	3	3	3	0	0	0	1	0	2	0	0	0	0	0	0	0	0	0	1	0	2	0	0	0	0	0	0	0	0	0	1	0	2	0	0	0	0	0	0	0
sp|O95059|RPP14_HUMAN	O95059	RPP14_HUMAN	RPP14	124	Homo sapiens	1:Experimental evidence at protein level	Ribonuclease P protein subunit p14	1	0.999	10	10	10	1	0	0	2	2	4	0	0	0	0	1	0	1	0	0	2	2	4	0	0	0	0	1	0	1	0	0	2	2	4	0	0	0	0	1	0	17342.2
sp|O95071|UBR5_HUMAN	O95071	UBR5_HUMAN	UBR5	2799	Homo sapiens	1:Experimental evidence at protein level	E3 ubiquitin-protein ligase UBR5	1	0.999	100	100	100	21	14	22	13	8	7	2	3	5	1	2	2	21	14	22	13	8	7	2	3	5	1	2	2	21	14	22	13	8	7	2	3	5	1	2	2	435205
sp|O95104|SCAF4_HUMAN	O95104	SCAF4_HUMAN	SCAF4	1147	Homo sapiens	1:Experimental evidence at protein level	SR-related and CTD-associated factor 4	1	0.999	95	78	95	8	4	7	6	9	5	17	18	12	1	3	5	5	3	4	5	7	4	15	17	11	1	3	3	8	4	7	6	9	5	17	18	12	1	3	5	187730
sp|O95140|MFN2_HUMAN	O95140	MFN2_HUMAN	MFN2	757	Homo sapiens	1:Experimental evidence at protein level	Mitofusin-2	1	0.999	22	22	22	2	0	2	1	3	2	1	0	2	2	3	4	2	0	2	1	3	2	1	0	2	2	3	4	2	0	2	1	3	2	1	0	2	2	3	4	15008.9
sp|O95155|UBE4B_HUMAN	O95155	UBE4B_HUMAN	UBE4B	1302	Homo sapiens	1:Experimental evidence at protein level	Ubiquitin conjugation factor E4 B	1	0.999	6	6	6	1	0	0	1	0	1	0	0	0	0	1	2	1	0	0	1	0	1	0	0	0	0	1	2	1	0	0	1	0	1	0	0	0	0	1	2	26826.3
sp|O95163|ELP1_HUMAN	O95163	ELP1_HUMAN	ELP1	1332	Homo sapiens	1:Experimental evidence at protein level	Elongator complex protein 1	1	0.999	96	96	96	13	13	11	17	15	15	3	5	3	0	0	1	13	13	11	17	15	15	3	5	3	0	0	1	13	13	11	17	15	15	3	5	3	0	0	1	258254
sp|O95168|NDUB4_HUMAN	O95168	NDUB4_HUMAN	NDUFB4	129	Homo sapiens	1:Experimental evidence at protein level	NADH dehydrogenase [ubiquinone] 1 beta subcomplex subunit 4	0.9991	0.999	9	9	9	0	0	0	0	0	0	0	2	5	1	0	1	0	0	0	0	0	0	0	2	5	1	0	1	0	0	0	0	0	0	0	2	5	1	0	1	0
sp|O95182|NDUA7_HUMAN	O95182	NDUA7_HUMAN	NDUFA7	113	Homo sapiens	1:Experimental evidence at protein level	NADH dehydrogenase [ubiquinone] 1 alpha subcomplex subunit 7	0.969	0.999	0	0	0	0	0	0	0	0	0	0	0	0	0	0	0	0	0	0	0	0	0	0	0	0	0	0	0	0	0	0	0	0	0	0	0	0	0	0	0	0
sp|O95197|RTN3_HUMAN	O95197	RTN3_HUMAN	RTN3	1032	Homo sapiens	1:Experimental evidence at protein level	Reticulon-3	1	0.999	80	80	80	7	19	10	9	13	11	2	1	6	0	0	2	7	19	10	9	13	11	2	1	6	0	0	2	7	19	10	9	13	11	2	1	6	0	0	2	308879
sp|O95202|LETM1_HUMAN	O95202	LETM1_HUMAN	LETM1	739	Homo sapiens	1:Experimental evidence at protein level	Mitochondrial proton/calcium exchanger protein	1	0.999	7	7	7	0	0	0	0	1	2	0	0	4	0	0	0	0	0	0	0	1	2	0	0	4	0	0	0	0	0	0	0	1	2	0	0	4	0	0	0	0
sp|O95208|EPN2_HUMAN	O95208	EPN2_HUMAN	EPN2	641	Homo sapiens	1:Experimental evidence at protein level	Epsin-2	1	0.999	48	31	48	10	8	7	8	4	5	1	1	4	0	0	0	8	6	4	6	3	3	0	0	1	0	0	0	10	8	7	8	4	5	1	1	4	0	0	0	232200
sp|O95218|ZRAB2_HUMAN	O95218	ZRAB2_HUMAN	ZRANB2	330	Homo sapiens	1:Experimental evidence at protein level	Zinc finger Ran-binding domain-containing protein 2	1	0.999	185	185	185	24	10	19	23	14	17	8	6	4	20	19	21	24	10	19	23	14	17	8	6	4	20	19	21	24	10	19	23	14	17	8	6	4	20	19	21	504413
sp|O95219|SNX4_HUMAN	O95219	SNX4_HUMAN	SNX4	450	Homo sapiens	1:Experimental evidence at protein level	Sorting nexin-4	1	0.999	32	32	32	5	3	5	5	5	8	0	0	1	0	0	0	5	3	5	5	5	8	0	0	1	0	0	0	5	3	5	5	5	8	0	0	1	0	0	0	188981
sp|O95232|LC7L3_HUMAN	O95232	LC7L3_HUMAN	LUC7L3	432	Homo sapiens	1:Experimental evidence at protein level	Luc7-like protein 3	1	0.999	51	51	51	5	4	4	5	5	6	3	6	3	5	1	4	5	4	4	5	5	6	3	6	3	5	1	4	5	4	4	5	5	6	3	6	3	5	1	4	73557.4
sp|O95235|KI20A_HUMAN	O95235	KI20A_HUMAN	KIF20A	890	Homo sapiens	1:Experimental evidence at protein level	Kinesin-like protein KIF20A	0.996	0.999	1	1	1	1	0	0	0	0	0	0	0	0	0	0	0	1	0	0	0	0	0	0	0	0	0	0	0	1	0	0	0	0	0	0	0	0	0	0	0	7148.39
sp|O95239|KIF4A_HUMAN	O95239	KIF4A_HUMAN	KIF4A	1232	Homo sapiens	1:Experimental evidence at protein level	Chromosome-associated kinesin KIF4A	1	0.999	142	69	142	21	18	17	16	21	19	6	7	9	3	3	2	9	11	9	7	11	9	3	4	5	1	0	0	21	18	17	16	21	19	6	7	9	3	3	2	444248
sp|O95248|MTMR5_HUMAN	O95248	MTMR5_HUMAN	SBF1	1868	Homo sapiens	1:Experimental evidence at protein level	Myotubularin-related protein 5	1	0.999	35	32	35	8	8	5	7	4	3	0	0	0	0	0	0	6	8	4	7	4	3	0	0	0	0	0	0	8	8	5	7	4	3	0	0	0	0	0	0	123236
sp|O95249|GOSR1_HUMAN	O95249	GOSR1_HUMAN	GOSR1	250	Homo sapiens	1:Experimental evidence at protein level	Golgi SNAP receptor complex member 1	0.9694	0.999	8	8	8	1	2	3	1	0	0	0	0	1	0	0	0	1	2	3	1	0	0	0	0	1	0	0	0	1	2	3	1	0	0	0	0	1	0	0	0	111390
sp|O95251|KAT7_HUMAN	O95251	KAT7_HUMAN	KAT7	611	Homo sapiens	1:Experimental evidence at protein level	Histone acetyltransferase KAT7	1	0.999	10	10	17	4	2	2	0	0	0	0	0	0	2	0	0	4	2	2	0	0	0	0	0	0	2	0	0	4	2	2	0	0	0	2	1	1	3	1	1	35828
sp|O95260|ATE1_HUMAN	O95260	ATE1_HUMAN	ATE1	518	Homo sapiens	1:Experimental evidence at protein level	Arginyl-tRNA--protein transferase 1	1	0.999	207	207	207	22	25	19	25	25	27	13	14	11	8	8	10	22	25	19	25	25	27	13	14	11	8	8	10	22	25	19	25	25	27	13	14	11	8	8	10	1.2438e+06
sp|O95292|VAPB_HUMAN	O95292	VAPB_HUMAN	VAPB	243	Homo sapiens	1:Experimental evidence at protein level	Vesicle-associated membrane protein-associated protein B/C	1	0.999	115	93	115	10	13	14	11	11	11	14	9	13	4	1	4	10	13	14	11	11	11	5	4	7	3	1	3	10	13	14	11	11	11	14	9	13	4	1	4	392656
sp|O95295|SNAPN_HUMAN	O95295	SNAPN_HUMAN	SNAPIN	136	Homo sapiens	1:Experimental evidence at protein level	SNARE-associated protein Snapin	1	0.999	33	33	33	6	3	5	6	4	6	1	1	1	0	0	0	6	3	5	6	4	6	1	1	1	0	0	0	6	3	5	6	4	6	1	1	1	0	0	0	191273
sp|O95299|NDUAA_HUMAN	O95299	NDUAA_HUMAN	NDUFA10	355	Homo sapiens	1:Experimental evidence at protein level	NADH dehydrogenase [ubiquinone] 1 alpha subcomplex subunit 10, mitochondrial	1	0.999	37	37	37	5	4	3	2	2	3	3	1	3	6	1	4	5	4	3	2	2	3	3	1	3	6	1	4	5	4	3	2	2	3	3	1	3	6	1	4	23187.9
sp|O95336|6PGL_HUMAN	O95336	6PGL_HUMAN	PGLS	258	Homo sapiens	1:Experimental evidence at protein level	6-phosphogluconolactonase	0.9694	0.999	3	3	3	1	1	0	0	1	0	0	0	0	0	0	0	1	1	0	0	1	0	0	0	0	0	0	0	1	1	0	0	1	0	0	0	0	0	0	0	2297.08
sp|O95342|ABCBB_HUMAN	O95342	ABCBB_HUMAN	ABCB11	1321	Homo sapiens	1:Experimental evidence at protein level	Bile salt export pump	0.9694	0.999	0	0	0	0	0	0	0	0	0	0	0	0	0	0	0	0	0	0	0	0	0	0	0	0	0	0	0	0	0	0	0	0	0	0	0	0	0	0	0	0
sp|O95347|SMC2_HUMAN	O95347	SMC2_HUMAN	SMC2	1197	Homo sapiens	1:Experimental evidence at protein level	Structural maintenance of chromosomes protein 2	1	0.999	219	219	219	19	17	14	27	29	28	19	13	22	10	6	15	19	17	14	27	29	28	19	13	22	10	6	15	19	17	14	27	29	28	19	13	22	10	6	15	413132
sp|O95359|TACC2_HUMAN	O95359	TACC2_HUMAN	TACC2	2948	Homo sapiens	1:Experimental evidence at protein level	Transforming acidic coiled-coil-containing protein 2	1	0.999	20	20	20	4	4	2	2	4	3	0	0	1	0	0	0	4	4	2	2	4	3	0	0	1	0	0	0	4	4	2	2	4	3	0	0	1	0	0	0	119864
sp|O95365|ZBT7A_HUMAN	O95365	ZBT7A_HUMAN	ZBTB7A	584	Homo sapiens	1:Experimental evidence at protein level	Zinc finger and BTB domain-containing protein 7A	0.9694	0.999	0	0	0	0	0	0	0	0	0	0	0	0	0	0	0	0	0	0	0	0	0	0	0	0	0	0	0	0	0	0	0	0	0	0	0	0	0	0	0	0
sp|O95372|LYPA2_HUMAN	O95372	LYPA2_HUMAN	LYPLA2	231	Homo sapiens	1:Experimental evidence at protein level	Acyl-protein thioesterase 2	1	0.999	145	145	145	16	17	12	19	22	17	8	7	7	7	6	7	16	17	12	19	22	17	8	7	7	7	6	7	16	17	12	19	22	17	8	7	7	7	6	7	863732
sp|O95373|IPO7_HUMAN	O95373	IPO7_HUMAN	IPO7	1038	Homo sapiens	1:Experimental evidence at protein level	Importin-7	1	0.999	99	98	99	13	12	12	15	18	19	4	2	3	0	1	0	13	12	12	15	18	19	3	2	3	0	1	0	13	12	12	15	18	19	4	2	3	0	1	0	224170
sp|O95379|TFIP8_HUMAN	O95379	TFIP8_HUMAN	TNFAIP8	198	Homo sapiens	1:Experimental evidence at protein level	Tumor necrosis factor alpha-induced protein 8	0.9991	0.999	16	16	16	3	2	2	2	4	3	0	0	0	0	0	0	3	2	2	2	4	3	0	0	0	0	0	0	3	2	2	2	4	3	0	0	0	0	0	0	34964.9
sp|O95391|SLU7_HUMAN	O95391	SLU7_HUMAN	SLU7	586	Homo sapiens	1:Experimental evidence at protein level	Pre-mRNA-splicing factor SLU7	1	0.999	25	25	25	2	3	2	1	4	3	0	1	0	2	3	4	2	3	2	1	4	3	0	1	0	2	3	4	2	3	2	1	4	3	0	1	0	2	3	4	0
sp|O95396|MOCS3_HUMAN	O95396	MOCS3_HUMAN	MOCS3	460	Homo sapiens	1:Experimental evidence at protein level	Adenylyltransferase and sulfurtransferase MOCS3	0.9998	0.999	0	0	0	0	0	0	0	0	0	0	0	0	0	0	0	0	0	0	0	0	0	0	0	0	0	0	0	0	0	0	0	0	0	0	0	0	0	0	0	0
sp|O95397|PKHA9_HUMAN	O95397	PKHA9_HUMAN	PLEKHA8P1	391	Homo sapiens	5:Protein uncertain	Putative protein PLEKHA9	0.9987	0.999	10	0	10	2	4	3	0	0	1	0	0	0	0	0	0	0	0	0	0	0	0	0	0	0	0	0	0	2	4	3	0	0	1	0	0	0	0	0	0	27409.7
sp|O95400|CD2B2_HUMAN	O95400	CD2B2_HUMAN	CD2BP2	341	Homo sapiens	1:Experimental evidence at protein level	CD2 antigen cytoplasmic tail-binding protein 2	1	0.999	153	153	153	11	14	11	14	15	17	11	9	15	9	12	15	11	14	11	14	15	17	11	9	15	9	12	15	11	14	11	14	15	17	11	9	15	9	12	15	345408
sp|O95402|MED26_HUMAN	O95402	MED26_HUMAN	MED26	600	Homo sapiens	1:Experimental evidence at protein level	Mediator of RNA polymerase II transcription subunit 26	1	0.999	1	1	1	0	0	1	0	0	0	0	0	0	0	0	0	0	0	1	0	0	0	0	0	0	0	0	0	0	0	1	0	0	0	0	0	0	0	0	0	0
sp|O95405|ZFYV9_HUMAN	O95405	ZFYV9_HUMAN	ZFYVE9	1425	Homo sapiens	1:Experimental evidence at protein level	Zinc finger FYVE domain-containing protein 9	1	0.999	24	24	24	4	6	1	3	4	5	0	0	1	0	0	0	4	6	1	3	4	5	0	0	1	0	0	0	4	6	1	3	4	5	0	0	1	0	0	0	54781.1
sp|O95425|SVIL_HUMAN	O95425	SVIL_HUMAN	SVIL	2214	Homo sapiens	1:Experimental evidence at protein level	Supervillin	1	0.999	71	71	71	10	8	8	9	8	8	6	6	6	0	1	1	10	8	8	9	8	8	6	6	6	0	1	1	10	8	8	9	8	8	6	6	6	0	1	1	127018
sp|O95429|BAG4_HUMAN	O95429	BAG4_HUMAN	BAG4	457	Homo sapiens	1:Experimental evidence at protein level	BAG family molecular chaperone regulator 4	0.999	0.999	0	0	0	0	0	0	0	0	0	0	0	0	0	0	0	0	0	0	0	0	0	0	0	0	0	0	0	0	0	0	0	0	0	0	0	0	0	0	0	0
sp|O95433|AHSA1_HUMAN	O95433	AHSA1_HUMAN	AHSA1	338	Homo sapiens	1:Experimental evidence at protein level	Activator of 90 kDa heat shock protein ATPase homolog 1	1	0.999	139	139	139	9	8	12	14	17	15	13	7	11	8	10	15	9	8	12	14	17	15	13	7	11	8	10	15	9	8	12	14	17	15	13	7	11	8	10	15	282998
sp|O95453|PARN_HUMAN	O95453	PARN_HUMAN	PARN	639	Homo sapiens	1:Experimental evidence at protein level	Poly(A)-specific ribonuclease PARN	1	0.999	30	30	30	4	2	4	2	3	9	2	1	2	1	0	0	4	2	4	2	3	9	2	1	2	1	0	0	4	2	4	2	3	9	2	1	2	1	0	0	59305.1
sp|O95456|PSMG1_HUMAN	O95456	PSMG1_HUMAN	PSMG1	288	Homo sapiens	1:Experimental evidence at protein level	Proteasome assembly chaperone 1	0.9694	0.999	6	6	6	1	1	1	2	0	1	0	0	0	0	0	0	1	1	1	2	0	1	0	0	0	0	0	0	1	1	1	2	0	1	0	0	0	0	0	0	15837.1
sp|O95470|SGPL1_HUMAN	O95470	SGPL1_HUMAN	SGPL1	568	Homo sapiens	1:Experimental evidence at protein level	Sphingosine-1-phosphate lyase 1	1	0.999	3	3	3	0	0	0	1	0	1	1	0	0	0	0	0	0	0	0	1	0	1	1	0	0	0	0	0	0	0	0	1	0	1	1	0	0	0	0	0	0
sp|O95475|SIX6_HUMAN	O95475	SIX6_HUMAN	SIX6	246	Homo sapiens	1:Experimental evidence at protein level	Homeobox protein SIX6	1	0.999	1	1	1	0	1	0	0	0	0	0	0	0	0	0	0	0	1	0	0	0	0	0	0	0	0	0	0	0	1	0	0	0	0	0	0	0	0	0	0	0
sp|O95478|NSA2_HUMAN	O95478	NSA2_HUMAN	NSA2	260	Homo sapiens	1:Experimental evidence at protein level	Ribosome biogenesis protein NSA2 homolog	1	0.999	47	47	47	0	0	1	0	1	1	5	5	10	12	5	7	0	0	1	0	1	1	5	5	10	12	5	7	0	0	1	0	1	1	5	5	10	12	5	7	0
sp|O95486|SC24A_HUMAN	O95486	SC24A_HUMAN	SEC24A	1093	Homo sapiens	1:Experimental evidence at protein level	Protein transport protein Sec24A	1	0.999	104	104	138	10	5	14	16	17	17	8	10	7	0	0	0	10	5	14	16	17	17	8	10	7	0	0	0	12	10	17	22	22	20	10	14	11	0	0	0	279858
sp|O95487|SC24B_HUMAN	O95487	SC24B_HUMAN	SEC24B	1268	Homo sapiens	1:Experimental evidence at protein level	Protein transport protein Sec24B	1	0.999	201	167	201	20	24	22	28	32	28	14	13	20	0	0	0	18	19	19	22	27	25	12	9	16	0	0	0	20	24	22	28	32	28	14	13	20	0	0	0	612341
sp|O95490|AGRL2_HUMAN	O95490	AGRL2_HUMAN	ADGRL2	1459	Homo sapiens	1:Experimental evidence at protein level	Adhesion G protein-coupled receptor L2	1	0.999	35	27	35	6	3	4	4	9	7	1	0	1	0	0	0	5	2	2	3	7	6	1	0	1	0	0	0	6	3	4	4	9	7	1	0	1	0	0	0	88840.2
sp|O95544|NADK_HUMAN	O95544	NADK_HUMAN	NADK	446	Homo sapiens	1:Experimental evidence at protein level	NAD kinase	0.9626	0.9988	1	1	1	0	1	0	0	0	0	0	0	0	0	0	0	0	1	0	0	0	0	0	0	0	0	0	0	0	1	0	0	0	0	0	0	0	0	0	0	0
sp|O95573|ACSL3_HUMAN	O95573	ACSL3_HUMAN	ACSL3	720	Homo sapiens	1:Experimental evidence at protein level	Fatty acid CoA ligase Acsl3	1	0.999	59	38	59	4	4	6	7	6	8	7	2	6	2	3	4	3	2	3	4	4	7	6	0	5	0	2	2	4	4	6	7	6	8	7	2	6	2	3	4	97929.2
sp|O95602|RPA1_HUMAN	O95602	RPA1_HUMAN	POLR1A	1720	Homo sapiens	1:Experimental evidence at protein level	DNA-directed RNA polymerase I subunit RPA1	1	0.999	78	78	78	9	7	8	20	10	11	5	2	4	1	1	0	9	7	8	20	10	11	5	2	4	1	1	0	9	7	8	20	10	11	5	2	4	1	1	0	184397
sp|O95619|YETS4_HUMAN	O95619	YETS4_HUMAN	YEATS4	227	Homo sapiens	1:Experimental evidence at protein level	YEATS domain-containing protein 4	1	0.999	61	61	61	6	3	3	4	3	3	6	6	6	8	6	7	6	3	3	4	3	3	6	6	6	8	6	7	6	3	3	4	3	3	6	6	6	8	6	7	90576.2
sp|O95620|DUS4L_HUMAN	O95620	DUS4L_HUMAN	DUS4L	317	Homo sapiens	2:Experimental evidence at transcript level	tRNA-dihydrouridine(20a/20b) synthase [NAD(P)+]-like	0.9991	0.999	11	11	11	1	4	1	1	2	2	0	0	0	0	0	0	1	4	1	1	2	2	0	0	0	0	0	0	1	4	1	1	2	2	0	0	0	0	0	0	42185.3
sp|O95625|ZBT11_HUMAN	O95625	ZBT11_HUMAN	ZBTB11	1053	Homo sapiens	1:Experimental evidence at protein level	Zinc finger and BTB domain-containing protein 11	1	0.999	37	37	37	7	8	4	6	5	4	2	0	0	1	0	0	7	8	4	6	5	4	2	0	0	1	0	0	7	8	4	6	5	4	2	0	0	1	0	0	105403
sp|O95628|CNOT4_HUMAN	O95628	CNOT4_HUMAN	CNOT4	575	Homo sapiens	1:Experimental evidence at protein level	CCR4-NOT transcription complex subunit 4	1	0.999	7	7	7	2	1	1	0	1	2	0	0	0	0	0	0	2	1	1	0	1	2	0	0	0	0	0	0	2	1	1	0	1	2	0	0	0	0	0	0	53294.3
sp|O95630|STABP_HUMAN	O95630	STABP_HUMAN	STAMBP	424	Homo sapiens	1:Experimental evidence at protein level	STAM-binding protein	1	0.999	29	29	29	5	2	3	5	6	8	0	0	0	0	0	0	5	2	3	5	6	8	0	0	0	0	0	0	5	2	3	5	6	8	0	0	0	0	0	0	138589
sp|O95639|CPSF4_HUMAN	O95639	CPSF4_HUMAN	CPSF4	269	Homo sapiens	1:Experimental evidence at protein level	Cleavage and polyadenylation specificity factor subunit 4	1	0.999	119	116	119	7	11	6	8	12	8	12	13	16	8	11	7	7	10	6	7	12	8	12	13	15	8	11	7	7	11	6	8	12	8	12	13	16	8	11	7	186727
sp|O95670|VATG2_HUMAN	O95670	VATG2_HUMAN	ATP6V1G2	118	Homo sapiens	1:Experimental evidence at protein level	V-type proton ATPase subunit G 2	0.9694	0.999	7	7	37	1	2	2	0	1	1	0	0	0	0	0	0	1	2	2	0	1	1	0	0	0	0	0	0	5	6	6	5	6	5	1	1	1	0	0	1	22996.6
sp|O95671|ASML_HUMAN	O95671	ASML_HUMAN	ASMTL	621	Homo sapiens	1:Experimental evidence at protein level	Probable bifunctional dTTP/UTP pyrophosphatase/methyltransferase protein	1	0.999	20	20	20	4	4	3	3	3	3	0	0	0	0	0	0	4	4	3	3	3	3	0	0	0	0	0	0	4	4	3	3	3	3	0	0	0	0	0	0	71650.8
sp|O95674|CDS2_HUMAN	O95674	CDS2_HUMAN	CDS2	445	Homo sapiens	1:Experimental evidence at protein level	Phosphatidate cytidylyltransferase 2	1	0.999	33	33	33	2	1	1	7	2	3	3	2	2	4	3	3	2	1	1	7	2	3	3	2	2	4	3	3	2	1	1	7	2	3	3	2	2	4	3	3	23780.5
sp|O95684|CEP43_HUMAN	O95684	CEP43_HUMAN	CEP43	399	Homo sapiens	1:Experimental evidence at protein level	Centrosomal protein 43	1	0.999	77	77	77	14	13	15	11	14	8	1	0	1	0	0	0	14	13	15	11	14	8	1	0	1	0	0	0	14	13	15	11	14	8	1	0	1	0	0	0	334788
sp|O95707|RPP29_HUMAN	O95707	RPP29_HUMAN	POP4	220	Homo sapiens	1:Experimental evidence at protein level	Ribonuclease P protein subunit p29	1	0.999	23	23	23	6	3	3	6	2	3	0	0	0	0	0	0	6	3	3	6	2	3	0	0	0	0	0	0	6	3	3	6	2	3	0	0	0	0	0	0	75904.5
sp|O95714|HERC2_HUMAN	O95714	HERC2_HUMAN	HERC2	4834	Homo sapiens	1:Experimental evidence at protein level	E3 ubiquitin-protein ligase HERC2	0.9996	0.999	3	1	3	1	2	0	0	0	0	0	0	0	0	0	0	0	1	0	0	0	0	0	0	0	0	0	0	1	2	0	0	0	0	0	0	0	0	0	0	22419.9
sp|O95716|RAB3D_HUMAN	O95716	RAB3D_HUMAN	RAB3D	219	Homo sapiens	1:Experimental evidence at protein level	Ras-related protein Rab-3D	0	0.999	23	0	39	0	0	0	0	3	1	3	3	4	3	2	4	0	0	0	0	0	0	0	0	0	0	0	0	0	0	0	2	5	2	6	7	6	3	3	5	0
sp|O95718|ERR2_HUMAN	O95718	ERR2_HUMAN	ESRRB	433	Homo sapiens	1:Experimental evidence at protein level	Steroid hormone receptor ERR2	0.9642	0.999	1	0	3	1	0	0	0	0	0	0	0	0	0	0	0	0	0	0	0	0	0	0	0	0	0	0	0	1	0	0	0	0	0	0	0	0	1	0	1	14571.2
sp|O95721|SNP29_HUMAN	O95721	SNP29_HUMAN	SNAP29	258	Homo sapiens	1:Experimental evidence at protein level	Synaptosomal-associated protein 29	1	0.999	15	15	15	4	4	1	3	1	2	0	0	0	0	0	0	4	4	1	3	1	2	0	0	0	0	0	0	4	4	1	3	1	2	0	0	0	0	0	0	148512
sp|O95747|OXSR1_HUMAN	O95747	OXSR1_HUMAN	OXSR1	527	Homo sapiens	1:Experimental evidence at protein level	Serine/threonine-protein kinase OSR1	1	0.999	54	54	54	6	7	7	8	9	7	2	3	5	0	0	0	6	7	7	8	9	7	2	3	5	0	0	0	6	7	7	8	9	7	2	3	5	0	0	0	125278
sp|O95757|HS74L_HUMAN	O95757	HS74L_HUMAN	HSPA4L	839	Homo sapiens	1:Experimental evidence at protein level	Heat shock 70 kDa protein 4L	1	0.999	18	18	47	2	0	1	1	3	4	1	1	5	0	0	0	2	0	1	1	3	4	1	1	5	0	0	0	2	0	1	4	6	7	4	6	10	2	2	3	26483.7
sp|O95758|PTBP3_HUMAN	O95758	PTBP3_HUMAN	PTBP3	552	Homo sapiens	1:Experimental evidence at protein level	Polypyrimidine tract-binding protein 3	1	0.999	1	1	14	0	1	0	0	0	0	0	0	0	0	0	0	0	1	0	0	0	0	0	0	0	0	0	0	1	2	1	1	2	1	2	1	1	0	1	1	0
sp|O95777|LSM8_HUMAN	O95777	LSM8_HUMAN	LSM8	96	Homo sapiens	1:Experimental evidence at protein level	U6 snRNA-associated Sm-like protein LSm8	1	0.999	96	96	96	8	7	6	8	9	8	7	7	9	10	9	8	8	7	6	8	9	8	7	7	9	10	9	8	8	7	6	8	9	8	7	7	9	10	9	8	404386
sp|O95782|AP2A1_HUMAN	O95782	AP2A1_HUMAN	AP2A1	977	Homo sapiens	1:Experimental evidence at protein level	AP-2 complex subunit alpha-1	1	0.999	244	143	244	27	26	28	30	25	36	20	15	20	2	7	8	17	19	16	17	14	23	12	8	12	0	1	4	27	26	28	30	25	36	20	15	20	2	7	8	730120
sp|O95785|WIZ_HUMAN	O95785	WIZ_HUMAN	WIZ	1651	Homo sapiens	1:Experimental evidence at protein level	Protein Wiz	1	0.999	194	194	194	15	16	10	12	17	12	13	12	12	21	23	31	15	16	10	12	17	12	13	12	12	21	23	31	15	16	10	12	17	12	13	12	12	21	23	31	452276
sp|O95789|ZMYM6_HUMAN	O95789	ZMYM6_HUMAN	ZMYM6	1325	Homo sapiens	1:Experimental evidence at protein level	Zinc finger MYM-type protein 6	0.9763	0.9987	0	0	0	0	0	0	0	0	0	0	0	0	0	0	0	0	0	0	0	0	0	0	0	0	0	0	0	0	0	0	0	0	0	0	0	0	0	0	0	0
sp|O95793|STAU1_HUMAN	O95793	STAU1_HUMAN	STAU1	577	Homo sapiens	1:Experimental evidence at protein level	Double-stranded RNA-binding protein Staufen homolog 1	1	0.999	131	131	131	8	9	8	11	10	10	10	13	14	13	10	15	8	9	8	11	10	10	10	13	14	13	10	15	8	9	8	11	10	10	10	13	14	13	10	15	249640
sp|O95801|TTC4_HUMAN	O95801	TTC4_HUMAN	TTC4	387	Homo sapiens	1:Experimental evidence at protein level	Tetratricopeptide repeat protein 4	0.9694	0.999	4	4	4	1	1	1	0	0	0	0	0	1	0	0	0	1	1	1	0	0	0	0	0	1	0	0	0	1	1	1	0	0	0	0	0	1	0	0	0	22491.4
sp|O95816|BAG2_HUMAN	O95816	BAG2_HUMAN	BAG2	211	Homo sapiens	1:Experimental evidence at protein level	BAG family molecular chaperone regulator 2	1	0.999	23	23	23	2	3	1	3	1	4	1	2	4	2	0	0	2	3	1	3	1	4	1	2	4	2	0	0	2	3	1	3	1	4	1	2	4	2	0	0	32625.8
sp|O95819|M4K4_HUMAN	O95819	M4K4_HUMAN	MAP4K4	1239	Homo sapiens	1:Experimental evidence at protein level	Mitogen-activated protein kinase kinase kinase kinase 4	1	0.999	166	121	166	26	28	24	25	24	22	6	6	3	1	1	0	20	21	21	18	19	12	3	4	3	0	0	0	26	28	24	25	24	22	6	6	3	1	1	0	800522
sp|O95825|QORL1_HUMAN	O95825	QORL1_HUMAN	CRYZL1	349	Homo sapiens	1:Experimental evidence at protein level	Quinone oxidoreductase-like protein 1	1	0.999	20	20	20	4	2	4	5	2	3	0	0	0	0	0	0	4	2	4	5	2	3	0	0	0	0	0	0	4	2	4	5	2	3	0	0	0	0	0	0	71073.8
sp|O95831|AIFM1_HUMAN	O95831	AIFM1_HUMAN	AIFM1	613	Homo sapiens	1:Experimental evidence at protein level	Apoptosis-inducing factor 1, mitochondrial	0.9694	0.999	0	0	0	0	0	0	0	0	0	0	0	0	0	0	0	0	0	0	0	0	0	0	0	0	0	0	0	0	0	0	0	0	0	0	0	0	0	0	0	0
sp|O95834|EMAL2_HUMAN	O95834	EMAL2_HUMAN	EML2	649	Homo sapiens	1:Experimental evidence at protein level	Echinoderm microtubule-associated protein-like 2	1	0.999	7	7	7	3	1	2	0	1	0	0	0	0	0	0	0	3	1	2	0	1	0	0	0	0	0	0	0	3	1	2	0	1	0	0	0	0	0	0	0	25341
sp|O95835|LATS1_HUMAN	O95835	LATS1_HUMAN	LATS1	1130	Homo sapiens	1:Experimental evidence at protein level	Serine/threonine-protein kinase LATS1	0.9991	0.999	3	3	3	0	2	0	0	1	0	0	0	0	0	0	0	0	2	0	0	1	0	0	0	0	0	0	0	0	2	0	0	1	0	0	0	0	0	0	0	0
sp|O95861|BPNT1_HUMAN	O95861	BPNT1_HUMAN	BPNT1	308	Homo sapiens	1:Experimental evidence at protein level	3'(2'),5'-bisphosphate nucleotidase 1	1	0.999	10	10	10	2	1	1	3	2	1	0	0	0	0	0	0	2	1	1	3	2	1	0	0	0	0	0	0	2	1	1	3	2	1	0	0	0	0	0	0	105368
sp|O95864|FADS2_HUMAN	O95864	FADS2_HUMAN	FADS2	444	Homo sapiens	1:Experimental evidence at protein level	Acyl-CoA 6-desaturase	1	0.999	2	2	2	0	0	0	0	0	0	0	0	2	0	0	0	0	0	0	0	0	0	0	0	2	0	0	0	0	0	0	0	0	0	0	0	2	0	0	0	0
sp|O95865|DDAH2_HUMAN	O95865	DDAH2_HUMAN	DDAH2	285	Homo sapiens	1:Experimental evidence at protein level	N(G),N(G)-dimethylarginine dimethylaminohydrolase 2	0.969	0.999	1	1	1	0	0	0	0	1	0	0	0	0	0	0	0	0	0	0	0	1	0	0	0	0	0	0	0	0	0	0	0	1	0	0	0	0	0	0	0	0
sp|O95905|ECD_HUMAN	O95905	ECD_HUMAN	ECD	644	Homo sapiens	1:Experimental evidence at protein level	Protein ecdysoneless homolog	0.9991	0.999	7	7	7	3	1	1	1	0	1	0	0	0	0	0	0	3	1	1	1	0	1	0	0	0	0	0	0	3	1	1	1	0	1	0	0	0	0	0	0	43790.3
sp|O95922|TTLL1_HUMAN	O95922	TTLL1_HUMAN	TTLL1	423	Homo sapiens	2:Experimental evidence at transcript level	Polyglutamylase complex subunit TTLL1	1	0.999	28	28	28	9	6	5	2	3	3	0	0	0	0	0	0	9	6	5	2	3	3	0	0	0	0	0	0	9	6	5	2	3	3	0	0	0	0	0	0	102240
sp|O95926|SYF2_HUMAN	O95926	SYF2_HUMAN	SYF2	243	Homo sapiens	1:Experimental evidence at protein level	Pre-mRNA-splicing factor SYF2	1	0.999	31	31	31	7	5	4	6	4	4	0	0	0	1	0	0	7	5	4	6	4	4	0	0	0	1	0	0	7	5	4	6	4	4	0	0	0	1	0	0	107377
sp|O95983|MBD3_HUMAN	O95983	MBD3_HUMAN	MBD3	291	Homo sapiens	1:Experimental evidence at protein level	Methyl-CpG-binding domain protein 3	1	0.999	126	126	126	9	12	10	8	7	10	7	8	10	18	13	14	9	12	10	8	7	10	7	8	10	18	13	14	9	12	10	8	7	10	7	8	10	18	13	14	342091
sp|O95985|TOP3B_HUMAN	O95985	TOP3B_HUMAN	TOP3B	862	Homo sapiens	1:Experimental evidence at protein level	DNA topoisomerase 3-beta-1	1	0.999	13	13	13	4	3	5	1	0	0	0	0	0	0	0	0	4	3	5	1	0	0	0	0	0	0	0	0	4	3	5	1	0	0	0	0	0	0	0	0	81210.8
sp|O95997|PTTG1_HUMAN	O95997	PTTG1_HUMAN	PTTG1	202	Homo sapiens	1:Experimental evidence at protein level	Securin	0.9694	0.999	5	5	5	2	2	1	0	0	0	0	0	0	0	0	0	2	2	1	0	0	0	0	0	0	0	0	0	2	2	1	0	0	0	0	0	0	0	0	0	34789.8
sp|O96000|NDUBA_HUMAN	O96000	NDUBA_HUMAN	NDUFB10	172	Homo sapiens	1:Experimental evidence at protein level	NADH dehydrogenase [ubiquinone] 1 beta subcomplex subunit 10	0.9694	0.999	3	3	3	0	0	0	0	0	0	2	0	1	0	0	0	0	0	0	0	0	0	2	0	1	0	0	0	0	0	0	0	0	0	2	0	1	0	0	0	0
sp|O96006|ZBED1_HUMAN	O96006	ZBED1_HUMAN	ZBED1	694	Homo sapiens	1:Experimental evidence at protein level	E3 SUMO-protein ligase ZBED1	0.9985	0.999	1	1	1	0	0	1	0	0	0	0	0	0	0	0	0	0	0	1	0	0	0	0	0	0	0	0	0	0	0	1	0	0	0	0	0	0	0	0	0	0
sp|O96007|MOC2B_HUMAN	O96007	MOC2B_HUMAN	MOCS2	188	Homo sapiens	1:Experimental evidence at protein level	Molybdopterin synthase catalytic subunit	1	0.999	35	35	35	3	2	4	5	5	6	6	2	2	0	0	0	3	2	4	5	5	6	6	2	2	0	0	0	3	2	4	5	5	6	6	2	2	0	0	0	99736.4
sp|O96008|TOM40_HUMAN	O96008	TOM40_HUMAN	TOMM40	361	Homo sapiens	1:Experimental evidence at protein level	Mitochondrial import receptor subunit TOM40 homolog	1	0.999	25	25	25	1	1	1	2	1	4	2	1	9	1	1	1	1	1	1	2	1	4	2	1	9	1	1	1	1	1	1	2	1	4	2	1	9	1	1	1	16956.7
sp|O96011|PX11B_HUMAN	O96011	PX11B_HUMAN	PEX11B	259	Homo sapiens	1:Experimental evidence at protein level	Peroxisomal membrane protein 11B	0.9694	0.999	3	3	3	1	0	2	0	0	0	0	0	0	0	0	0	1	0	2	0	0	0	0	0	0	0	0	0	1	0	2	0	0	0	0	0	0	0	0	0	6996.18
sp|O96013|PAK4_HUMAN	O96013	PAK4_HUMAN	PAK4	591	Homo sapiens	1:Experimental evidence at protein level	Serine/threonine-protein kinase PAK 4	1	0.999	39	39	39	8	7	5	8	5	4	0	1	0	1	0	0	8	7	5	8	5	4	0	1	0	1	0	0	8	7	5	8	5	4	0	1	0	1	0	0	225096
sp|O96017|CHK2_HUMAN	O96017	CHK2_HUMAN	CHEK2	543	Homo sapiens	1:Experimental evidence at protein level	Serine/threonine-protein kinase Chk2	1	0.999	17	17	17	1	2	1	5	6	2	0	0	0	0	0	0	1	2	1	5	6	2	0	0	0	0	0	0	1	2	1	5	6	2	0	0	0	0	0	0	23753.7
sp|O96019|ACL6A_HUMAN	O96019	ACL6A_HUMAN	ACTL6A	429	Homo sapiens	1:Experimental evidence at protein level	Actin-like protein 6A	1	0.999	340	293	340	12	17	10	17	22	23	39	35	41	42	41	41	11	16	9	15	20	20	35	31	34	35	34	33	12	17	10	17	22	23	39	35	41	42	41	41	244231
sp|O96028|NSD2_HUMAN	O96028	NSD2_HUMAN	NSD2	1365	Homo sapiens	1:Experimental evidence at protein level	Histone-lysine N-methyltransferase NSD2	1	0.999	4	4	4	0	1	0	1	0	1	1	0	0	0	0	0	0	1	0	1	0	1	1	0	0	0	0	0	0	1	0	1	0	1	1	0	0	0	0	0	0
sp|P00167|CYB5_HUMAN	P00167	CYB5_HUMAN	CYB5A	134	Homo sapiens	1:Experimental evidence at protein level	Cytochrome b5	0.9991	0.999	4	4	4	0	0	0	0	0	1	1	0	1	0	0	1	0	0	0	0	0	1	1	0	1	0	0	1	0	0	0	0	0	1	1	0	1	0	0	1	0
sp|P00338|LDHA_HUMAN	P00338	LDHA_HUMAN	LDHA	332	Homo sapiens	1:Experimental evidence at protein level	L-lactate dehydrogenase A chain	1	0.999	30	22	30	0	1	1	0	7	0	2	10	4	2	1	2	0	1	1	0	7	0	1	6	3	0	1	2	0	1	1	0	7	0	2	10	4	2	1	2	0
sp|P00367|DHE3_HUMAN	P00367	DHE3_HUMAN	GLUD1	558	Homo sapiens	1:Experimental evidence at protein level	Glutamate dehydrogenase 1, mitochondrial	1	0.999	14	0	14	0	1	1	2	4	3	1	0	1	0	0	1	0	0	0	0	0	0	0	0	0	0	0	0	0	1	1	2	4	3	1	0	1	0	0	1	0
sp|P00374|DYR_HUMAN	P00374	DYR_HUMAN	DHFR	187	Homo sapiens	1:Experimental evidence at protein level	Dihydrofolate reductase	0.9694	0.999	5	5	5	0	0	0	0	0	1	1	1	1	1	0	0	0	0	0	0	0	1	1	1	1	1	0	0	0	0	0	0	0	1	1	1	1	1	0	0	0
sp|P00387|NB5R3_HUMAN	P00387	NB5R3_HUMAN	CYB5R3	301	Homo sapiens	1:Experimental evidence at protein level	NADH-cytochrome b5 reductase 3	1	0.999	13	13	13	0	0	1	1	1	4	1	1	2	0	0	2	0	0	1	1	1	4	1	1	2	0	0	2	0	0	1	1	1	4	1	1	2	0	0	2	0
sp|P00403|COX2_HUMAN	P00403	COX2_HUMAN	MT-CO2	227	Homo sapiens	1:Experimental evidence at protein level	Cytochrome c oxidase subunit 2	0.9989	0.999	3	3	3	0	0	0	0	0	0	0	0	1	1	0	1	0	0	0	0	0	0	0	0	1	1	0	1	0	0	0	0	0	0	0	0	1	1	0	1	0
sp|P00441|SODC_HUMAN	P00441	SODC_HUMAN	SOD1	154	Homo sapiens	1:Experimental evidence at protein level	Superoxide dismutase [Cu-Zn]	0.9998	0.999	3	3	3	0	0	0	0	1	0	0	1	1	0	0	0	0	0	0	0	1	0	0	1	1	0	0	0	0	0	0	0	1	0	0	1	1	0	0	0	0
sp|P00491|PNPH_HUMAN	P00491	PNPH_HUMAN	PNP	289	Homo sapiens	1:Experimental evidence at protein level	Purine nucleoside phosphorylase	1	0.999	10	10	10	0	0	0	0	1	0	1	2	3	2	0	1	0	0	0	0	1	0	1	2	3	2	0	1	0	0	0	0	1	0	1	2	3	2	0	1	0
sp|P00492|HPRT_HUMAN	P00492	HPRT_HUMAN	HPRT1	218	Homo sapiens	1:Experimental evidence at protein level	Hypoxanthine-guanine phosphoribosyltransferase	0.9694	0.999	6	6	6	2	1	1	0	1	1	0	0	0	0	0	0	2	1	1	0	1	1	0	0	0	0	0	0	2	1	1	0	1	1	0	0	0	0	0	0	18623.6
sp|P00519|ABL1_HUMAN	P00519	ABL1_HUMAN	ABL1	1130	Homo sapiens	1:Experimental evidence at protein level	Tyrosine-protein kinase ABL1	0.9694	0.999	9	9	16	2	1	1	3	1	1	0	0	0	0	0	0	2	1	1	3	1	1	0	0	0	0	0	0	4	4	3	3	1	1	0	0	0	0	0	0	8767.33
sp|P00558|PGK1_HUMAN	P00558	PGK1_HUMAN	PGK1	417	Homo sapiens	1:Experimental evidence at protein level	Phosphoglycerate kinase 1	1	0.999	72	58	72	2	3	4	8	12	8	2	1	3	19	2	8	1	2	2	7	11	7	1	1	2	16	1	7	2	3	4	8	12	8	2	1	3	19	2	8	45850.1
sp|P00761|TRYP_PIG	P00761	TRYP_PIG		231	Sus scrofa	1:Experimental evidence at protein level	Trypsin	1	0.999	583	583	583	10	12	14	25	31	30	69	77	76	80	82	77	10	12	14	25	31	30	69	77	76	80	82	77	10	12	14	25	31	30	69	77	76	80	82	77	351929
sp|P00846|ATP6_HUMAN	P00846	ATP6_HUMAN	MT-ATP6	226	Homo sapiens	1:Experimental evidence at protein level	ATP synthase subunit a	0.9693	0.999	8	8	8	0	0	0	0	0	0	2	2	1	1	1	1	0	0	0	0	0	0	2	2	1	1	1	1	0	0	0	0	0	0	2	2	1	1	1	1	0
sp|P01111|RASN_HUMAN	P01111	RASN_HUMAN	NRAS	189	Homo sapiens	1:Experimental evidence at protein level	GTPase NRas	0.9441	0.9981	1	0	1	0	0	0	0	0	0	0	0	0	0	0	1	0	0	0	0	0	0	0	0	0	0	0	0	0	0	0	0	0	0	0	0	0	0	0	1	0
sp|P02042|HBD_HUMAN	P02042	HBD_HUMAN	HBD	147	Homo sapiens	1:Experimental evidence at protein level	Hemoglobin subunit delta	0.9985	0.999	0	0	0	0	0	0	0	0	0	0	0	0	0	0	0	0	0	0	0	0	0	0	0	0	0	0	0	0	0	0	0	0	0	0	0	0	0	0	0	0
sp|P02533|K1C14_HUMAN	P02533	K1C14_HUMAN	KRT14	472	Homo sapiens	1:Experimental evidence at protein level	Keratin, type I cytoskeletal 14	1	0.999	52	16	82	0	0	5	0	4	2	7	0	8	7	1	18	0	0	2	0	0	0	1	0	2	1	0	10	0	0	6	0	7	3	9	0	14	9	6	28	0
sp|P02545|LMNA_HUMAN	P02545	LMNA_HUMAN	LMNA	664	Homo sapiens	1:Experimental evidence at protein level	Prelamin-A/C	1	0.999	131	124	131	1	2	0	2	4	3	26	18	20	16	17	22	1	2	0	2	4	3	24	18	18	15	16	21	1	2	0	2	4	3	26	18	20	16	17	22	24203
sp|P02662|CASA1_BOVIN	P02662	CASA1_BOVIN	CSN1S1	214	Bos taurus	1:Experimental evidence at protein level	Alpha-S1-casein	1	0.999	27	27	27	0	0	0	2	6	1	4	2	2	3	3	4	0	0	0	2	6	1	4	2	2	3	3	4	0	0	0	2	6	1	4	2	2	3	3	4	0
sp|P02663|CASA2_BOVIN	P02663	CASA2_BOVIN	CSN1S2	222	Bos taurus	1:Experimental evidence at protein level	Alpha-S2-casein	0.9341	0.9978	1	1	1	0	0	0	0	0	0	0	0	0	0	0	1	0	0	0	0	0	0	0	0	0	0	0	1	0	0	0	0	0	0	0	0	0	0	0	1	0
sp|P02666|CASB_BOVIN	P02666	CASB_BOVIN	CSN2	224	Bos taurus	1:Experimental evidence at protein level	Beta-casein	0.9991	0.999	4	4	4	0	0	0	0	0	0	0	0	0	0	0	4	0	0	0	0	0	0	0	0	0	0	0	4	0	0	0	0	0	0	0	0	0	0	0	4	0
sp|P02668|CASK_BOVIN	P02668	CASK_BOVIN	CSN3	190	Bos taurus	1:Experimental evidence at protein level	Kappa-casein	0.9679	0.999	1	1	1	0	0	0	0	0	0	0	0	0	0	0	1	0	0	0	0	0	0	0	0	0	0	0	1	0	0	0	0	0	0	0	0	0	0	0	1	0
sp|P02765|FETUA_HUMAN	P02765	FETUA_HUMAN	AHSG	367	Homo sapiens	1:Experimental evidence at protein level	Alpha-2-HS-glycoprotein	0.9693	0.999	1	1	1	0	0	0	0	1	0	0	0	0	0	0	0	0	0	0	0	1	0	0	0	0	0	0	0	0	0	0	0	1	0	0	0	0	0	0	0	0
sp|P02769|ALBU_BOVIN	P02769	ALBU_BOVIN	ALB	607	Bos taurus	1:Experimental evidence at protein level	Albumin	1	0.999	120	115	120	1	1	0	3	16	6	8	15	12	25	14	19	1	1	0	3	15	6	7	14	11	25	14	18	1	1	0	3	16	6	8	15	12	25	14	19	12571.2
sp|P02786|TFR1_HUMAN	P02786	TFR1_HUMAN	TFRC	760	Homo sapiens	1:Experimental evidence at protein level	Transferrin receptor protein 1	1	0.999	81	81	81	7	8	6	3	12	7	7	7	12	2	5	5	7	8	6	3	12	7	7	7	12	2	5	5	7	8	6	3	12	7	7	7	12	2	5	5	180028
sp|P03928|ATP8_HUMAN	P03928	ATP8_HUMAN	MT-ATP8	68	Homo sapiens	1:Experimental evidence at protein level	ATP synthase protein 8	0.9686	0.999	2	2	2	0	0	0	1	0	1	0	0	0	0	0	0	0	0	0	1	0	1	0	0	0	0	0	0	0	0	0	1	0	1	0	0	0	0	0	0	0
sp|P04004|VTNC_HUMAN	P04004	VTNC_HUMAN	VTN	478	Homo sapiens	1:Experimental evidence at protein level	Vitronectin	0.9694	0.999	24	24	24	0	0	0	1	1	1	2	6	1	7	2	3	0	0	0	1	1	1	2	6	1	7	2	3	0	0	0	1	1	1	2	6	1	7	2	3	0
sp|P04040|CATA_HUMAN	P04040	CATA_HUMAN	CAT	527	Homo sapiens	1:Experimental evidence at protein level	Catalase	0.9694	0.999	5	5	5	0	2	0	1	1	1	0	0	0	0	0	0	0	2	0	1	1	1	0	0	0	0	0	0	0	2	0	1	1	1	0	0	0	0	0	0	0
sp|P04049|RAF1_HUMAN	P04049	RAF1_HUMAN	RAF1	648	Homo sapiens	1:Experimental evidence at protein level	RAF proto-oncogene serine/threonine-protein kinase	0.9984	0.999	2	2	2	1	1	0	0	0	0	0	0	0	0	0	0	1	1	0	0	0	0	0	0	0	0	0	0	1	1	0	0	0	0	0	0	0	0	0	0	0
sp|P04062|GLCM_HUMAN	P04062	GLCM_HUMAN	GBA	536	Homo sapiens	1:Experimental evidence at protein level	Lysosomal acid glucosylceramidase	0.9991	0.999	2	2	2	0	0	0	0	0	0	1	1	0	0	0	0	0	0	0	0	0	0	1	1	0	0	0	0	0	0	0	0	0	0	1	1	0	0	0	0	0
sp|P04075|ALDOA_HUMAN	P04075	ALDOA_HUMAN	ALDOA	364	Homo sapiens	1:Experimental evidence at protein level	Fructose-bisphosphate aldolase A	1	0.999	34	7	34	0	0	0	0	7	2	2	2	4	9	1	7	0	0	0	0	0	0	1	0	1	2	1	2	0	0	0	0	7	2	2	2	4	9	1	7	0
sp|P04083|ANXA1_HUMAN	P04083	ANXA1_HUMAN	ANXA1	346	Homo sapiens	1:Experimental evidence at protein level	Annexin A1	0.9991	0.999	5	5	5	0	0	0	0	0	1	1	0	0	1	2	0	0	0	0	0	0	1	1	0	0	1	2	0	0	0	0	0	0	1	1	0	0	1	2	0	0
sp|P04150|GCR_HUMAN	P04150	GCR_HUMAN	NR3C1	777	Homo sapiens	1:Experimental evidence at protein level	Glucocorticoid receptor	1	0.999	21	21	21	2	4	3	6	4	2	0	0	0	0	0	0	2	4	3	6	4	2	0	0	0	0	0	0	2	4	3	6	4	2	0	0	0	0	0	0	54689.8
sp|P04181|OAT_HUMAN	P04181	OAT_HUMAN	OAT	439	Homo sapiens	1:Experimental evidence at protein level	Ornithine aminotransferase, mitochondrial	0.9694	0.999	2	2	2	0	0	0	0	0	0	0	0	0	0	0	2	0	0	0	0	0	0	0	0	0	0	0	2	0	0	0	0	0	0	0	0	0	0	0	2	0
sp|P04183|KITH_HUMAN	P04183	KITH_HUMAN	TK1	234	Homo sapiens	1:Experimental evidence at protein level	Thymidine kinase, cytosolic	0.9991	0.999	14	14	14	4	1	6	1	1	1	0	0	0	0	0	0	4	1	6	1	1	1	0	0	0	0	0	0	4	1	6	1	1	1	0	0	0	0	0	0	66433.5
sp|P04216|THY1_HUMAN	P04216	THY1_HUMAN	THY1	161	Homo sapiens	1:Experimental evidence at protein level	Thy-1 membrane glycoprotein	1	0.999	20	20	20	2	1	1	0	1	1	3	3	4	0	2	2	2	1	1	0	1	1	3	3	4	0	2	2	2	1	1	0	1	1	3	3	4	0	2	2	24215.7
sp|P04259|K2C6B_HUMAN	P04259	K2C6B_HUMAN	KRT6B	564	Homo sapiens	1:Experimental evidence at protein level	Keratin, type II cytoskeletal 6B	1	0.999	3	0	78	0	0	0	0	2	0	0	0	1	0	0	0	0	0	0	0	0	0	0	0	0	0	0	0	1	1	8	4	14	4	5	4	10	9	2	16	0
sp|P04264|K2C1_HUMAN	P04264	K2C1_HUMAN	KRT1	644	Homo sapiens	1:Experimental evidence at protein level	Keratin, type II cytoskeletal 1	1	0.999	559	487	559	13	11	58	26	71	28	55	31	74	64	26	102	11	7	54	22	61	26	50	28	66	54	23	85	13	11	58	26	71	28	55	31	74	64	26	102	316618
sp|P04350|TBB4A_HUMAN	P04350	TBB4A_HUMAN	TUBB4A	444	Homo sapiens	1:Experimental evidence at protein level	Tubulin beta-4A chain	1	0.999	163	43	1346	10	7	6	12	11	13	13	15	17	17	17	25	2	1	1	3	4	3	6	6	6	3	4	4	65	52	59	84	96	98	115	123	127	178	165	184	269928
sp|P04406|G3P_HUMAN	P04406	G3P_HUMAN	GAPDH	335	Homo sapiens	1:Experimental evidence at protein level	Glyceraldehyde-3-phosphate dehydrogenase	1	0.999	238	238	238	6	7	9	9	29	12	14	27	28	41	19	37	6	7	9	9	29	12	14	27	28	41	19	37	6	7	9	9	29	12	14	27	28	41	19	37	194672
sp|P04439|HLAA_HUMAN	P04439	HLAA_HUMAN	HLA-A	365	Homo sapiens	1:Experimental evidence at protein level	HLA class I histocompatibility antigen, A alpha chain	0.9694	0.999	5	5	5	0	0	0	0	0	0	0	1	0	1	2	1	0	0	0	0	0	0	0	1	0	1	2	1	0	0	0	0	0	0	0	1	0	1	2	1	0
sp|P04632|CPNS1_HUMAN	P04632	CPNS1_HUMAN	CAPNS1	268	Homo sapiens	1:Experimental evidence at protein level	Calpain small subunit 1	1	0.999	4	3	4	0	0	0	2	1	1	0	0	0	0	0	0	0	0	0	2	0	1	0	0	0	0	0	0	0	0	0	2	1	1	0	0	0	0	0	0	0
sp|P04637|P53_HUMAN	P04637	P53_HUMAN	TP53	393	Homo sapiens	1:Experimental evidence at protein level	Cellular tumor antigen p53	0.9694	0.999	0	0	0	0	0	0	0	0	0	0	0	0	0	0	0	0	0	0	0	0	0	0	0	0	0	0	0	0	0	0	0	0	0	0	0	0	0	0	0	0
sp|P04792|HSPB1_HUMAN	P04792	HSPB1_HUMAN	HSPB1	205	Homo sapiens	1:Experimental evidence at protein level	Heat shock protein beta-1	1	0.999	114	114	114	11	10	9	15	6	13	9	8	10	9	8	6	11	10	9	15	6	13	9	8	10	9	8	6	11	10	9	15	6	13	9	8	10	9	8	6	215829
sp|P04843|RPN1_HUMAN	P04843	RPN1_HUMAN	RPN1	607	Homo sapiens	1:Experimental evidence at protein level	Dolichyl-diphosphooligosaccharide--protein glycosyltransferase subunit 1	1	0.999	206	206	206	5	10	8	7	13	22	27	20	25	22	19	28	5	10	8	7	13	22	27	20	25	22	19	28	5	10	8	7	13	22	27	20	25	22	19	28	125224
sp|P04844|RPN2_HUMAN	P04844	RPN2_HUMAN	RPN2	631	Homo sapiens	1:Experimental evidence at protein level	Dolichyl-diphosphooligosaccharide--protein glycosyltransferase subunit 2	1	0.999	117	117	117	5	4	5	9	11	12	11	8	20	6	11	15	5	4	5	9	11	12	11	8	20	6	11	15	5	4	5	9	11	12	11	8	20	6	11	15	93199.2
sp|P04899|GNAI2_HUMAN	P04899	GNAI2_HUMAN	GNAI2	355	Homo sapiens	1:Experimental evidence at protein level	Guanine nucleotide-binding protein G(i) subunit alpha-2	1	0.999	14	6	59	0	1	1	0	1	1	3	1	3	1	1	1	0	0	0	0	0	0	1	0	2	1	1	1	2	3	3	3	4	5	9	7	9	5	4	5	0
sp|P05023|AT1A1_HUMAN	P05023	AT1A1_HUMAN	ATP1A1	1023	Homo sapiens	1:Experimental evidence at protein level	Sodium/potassium-transporting ATPase subunit alpha-1	1	0.999	174	76	174	7	6	3	6	9	9	17	22	27	22	21	25	2	1	0	1	1	2	7	12	14	14	10	12	7	6	3	6	9	9	17	22	27	22	21	25	170302
sp|P05026|AT1B1_HUMAN	P05026	AT1B1_HUMAN	ATP1B1	303	Homo sapiens	1:Experimental evidence at protein level	Sodium/potassium-transporting ATPase subunit beta-1	1	0.999	6	6	6	0	0	0	1	1	3	0	0	0	0	0	1	0	0	0	1	1	3	0	0	0	0	0	1	0	0	0	1	1	3	0	0	0	0	0	1	0
sp|P05091|ALDH2_HUMAN	P05091	ALDH2_HUMAN	ALDH2	517	Homo sapiens	1:Experimental evidence at protein level	Aldehyde dehydrogenase, mitochondrial	1	0.999	2	2	2	0	0	0	0	0	0	0	0	0	2	0	0	0	0	0	0	0	0	0	0	0	2	0	0	0	0	0	0	0	0	0	0	0	2	0	0	0
sp|P05141|ADT2_HUMAN	P05141	ADT2_HUMAN	SLC25A5	298	Homo sapiens	1:Experimental evidence at protein level	ADP/ATP translocase 2	1	0.999	55	35	248	0	0	0	2	1	1	9	6	9	10	8	9	0	0	0	0	0	0	6	4	5	8	6	6	12	12	13	20	18	20	29	22	26	23	25	28	0
sp|P05165|PCCA_HUMAN	P05165	PCCA_HUMAN	PCCA	728	Homo sapiens	1:Experimental evidence at protein level	Propionyl-CoA carboxylase alpha chain, mitochondrial	1	0.999	4063	4063	4063	101	103	110	170	173	183	480	419	473	568	622	661	101	103	110	170	173	183	480	419	473	568	622	661	101	103	110	170	173	183	480	419	473	568	622	661	6.65404e+06
sp|P05166|PCCB_HUMAN	P05166	PCCB_HUMAN	PCCB	539	Homo sapiens	1:Experimental evidence at protein level	Propionyl-CoA carboxylase beta chain, mitochondrial	1	0.999	2571	2571	2571	76	73	76	118	119	122	271	262	305	388	389	372	76	73	76	118	119	122	271	262	305	388	389	372	76	73	76	118	119	122	271	262	305	388	389	372	4.58102e+06
sp|P05198|IF2A_HUMAN	P05198	IF2A_HUMAN	EIF2S1	315	Homo sapiens	1:Experimental evidence at protein level	Eukaryotic translation initiation factor 2 subunit 1	1	0.999	128	128	128	6	10	8	12	11	9	9	11	11	12	13	16	6	10	8	12	11	9	9	11	11	12	13	16	6	10	8	12	11	9	9	11	11	12	13	16	262453
sp|P05204|HMGN2_HUMAN	P05204	HMGN2_HUMAN	HMGN2	90	Homo sapiens	1:Experimental evidence at protein level	Non-histone chromosomal protein HMG-17	0.9987	0.999	6	0	6	0	1	0	0	0	0	0	0	0	0	3	2	0	0	0	0	0	0	0	0	0	0	0	0	0	1	0	0	0	0	0	0	0	0	3	2	0
sp|P05386|RLA1_HUMAN	P05386	RLA1_HUMAN	RPLP1	114	Homo sapiens	1:Experimental evidence at protein level	60S acidic ribosomal protein P1	1	0.999	326	326	356	10	13	16	28	36	27	23	29	25	41	46	32	10	13	16	28	36	27	23	29	25	41	46	32	14	14	18	30	37	28	26	31	28	46	49	35	278264
sp|P05387|RLA2_HUMAN	P05387	RLA2_HUMAN	RPLP2	115	Homo sapiens	1:Experimental evidence at protein level	60S acidic ribosomal protein P2	1	0.999	469	439	469	23	34	19	27	32	29	45	45	45	59	56	55	19	33	17	25	31	28	42	43	42	54	53	52	23	34	19	27	32	29	45	45	45	59	56	55	1.59441e+06
sp|P05388|RLA0_HUMAN	P05388	RLA0_HUMAN	RPLP0	317	Homo sapiens	1:Experimental evidence at protein level	60S acidic ribosomal protein P0	1	0.999	703	423	703	39	45	44	44	52	54	66	65	57	77	83	77	29	31	27	30	32	36	40	39	32	41	42	44	39	45	44	44	52	54	66	65	57	77	83	77	2.12286e+06
sp|P05412|JUN_HUMAN	P05412	JUN_HUMAN	JUN	331	Homo sapiens	1:Experimental evidence at protein level	Transcription factor Jun	0.9694	0.999	5	5	5	0	0	0	0	0	0	0	0	0	2	1	2	0	0	0	0	0	0	0	0	0	2	1	2	0	0	0	0	0	0	0	0	0	2	1	2	0
sp|P05423|RPC4_HUMAN	P05423	RPC4_HUMAN	POLR3D	398	Homo sapiens	1:Experimental evidence at protein level	DNA-directed RNA polymerase III subunit RPC4	1	0.999	32	32	32	4	4	2	4	3	5	1	4	2	2	1	0	4	4	2	4	3	5	1	4	2	2	1	0	4	4	2	4	3	5	1	4	2	2	1	0	76533.4
sp|P05455|LA_HUMAN	P05455	LA_HUMAN	SSB	408	Homo sapiens	1:Experimental evidence at protein level	Lupus La protein	1	0.999	601	601	601	55	58	64	61	72	59	34	38	34	41	44	41	55	58	64	61	72	59	34	38	34	41	44	41	55	58	64	61	72	59	34	38	34	41	44	41	2.62794e+06
sp|P05556|ITB1_HUMAN	P05556	ITB1_HUMAN	ITGB1	798	Homo sapiens	1:Experimental evidence at protein level	Integrin beta-1	1	0.999	37	37	37	4	2	4	3	7	4	1	3	8	0	0	1	4	2	4	3	7	4	1	3	8	0	0	1	4	2	4	3	7	4	1	3	8	0	0	1	106669
sp|P05997|CO5A2_HUMAN	P05997	CO5A2_HUMAN	COL5A2	1499	Homo sapiens	1:Experimental evidence at protein level	Collagen alpha-2(V) chain	0.9998	0.9989	5	5	5	0	0	0	0	1	1	0	0	0	0	3	0	0	0	0	0	1	1	0	0	0	0	3	0	0	0	0	0	1	1	0	0	0	0	3	0	0
sp|P06400|RB_HUMAN	P06400	RB_HUMAN	RB1	928	Homo sapiens	1:Experimental evidence at protein level	Retinoblastoma-associated protein	1	0.999	42	42	42	7	4	6	2	2	2	3	2	4	4	3	3	7	4	6	2	2	2	3	2	4	4	3	3	7	4	6	2	2	2	3	2	4	4	3	3	149650
sp|P06454|PTMA_HUMAN	P06454	PTMA_HUMAN	PTMA	111	Homo sapiens	1:Experimental evidence at protein level	Prothymosin alpha	1	0.999	128	128	128	5	6	8	10	12	14	8	12	8	18	12	15	5	6	8	10	12	14	8	12	8	18	12	15	5	6	8	10	12	14	8	12	8	18	12	15	231447
sp|P06493|CDK1_HUMAN	P06493	CDK1_HUMAN	CDK1	297	Homo sapiens	1:Experimental evidence at protein level	Cyclin-dependent kinase 1	1	0.999	67	67	67	5	9	10	7	9	9	4	2	5	3	2	2	5	9	10	7	9	9	4	2	5	3	2	2	5	9	10	7	9	9	4	2	5	3	2	2	177073
sp|P06576|ATPB_HUMAN	P06576	ATPB_HUMAN	ATP5F1B	529	Homo sapiens	1:Experimental evidence at protein level	ATP synthase subunit beta, mitochondrial	1	0.999	326	326	326	11	15	14	21	32	25	33	22	49	37	20	47	11	15	14	21	32	25	33	22	49	37	20	47	11	15	14	21	32	25	33	22	49	37	20	47	459401
sp|P06702|S10A9_HUMAN	P06702	S10A9_HUMAN	S100A9	114	Homo sapiens	1:Experimental evidence at protein level	Protein S100-A9	0.9991	0.999	9	9	9	0	0	1	3	3	1	0	0	0	0	0	1	0	0	1	3	3	1	0	0	0	0	0	1	0	0	1	3	3	1	0	0	0	0	0	1	0
sp|P06703|S10A6_HUMAN	P06703	S10A6_HUMAN	S100A6	90	Homo sapiens	1:Experimental evidence at protein level	Protein S100-A6	1	0.999	76	76	76	9	7	12	8	9	10	4	7	4	2	2	2	9	7	12	8	9	10	4	7	4	2	2	2	9	7	12	8	9	10	4	7	4	2	2	2	486717
sp|P06730|IF4E_HUMAN	P06730	IF4E_HUMAN	EIF4E	217	Homo sapiens	1:Experimental evidence at protein level	Eukaryotic translation initiation factor 4E	1	0.999	92	92	92	6	8	8	12	14	15	7	8	4	3	5	2	6	8	8	12	14	15	7	8	4	3	5	2	6	8	8	12	14	15	7	8	4	3	5	2	328066
sp|P06733|ENOA_HUMAN	P06733	ENOA_HUMAN	ENO1	434	Homo sapiens	1:Experimental evidence at protein level	Alpha-enolase	1	0.999	191	154	191	4	3	3	9	20	18	11	13	22	42	15	31	3	2	2	8	17	15	10	10	18	32	13	24	4	3	3	9	20	18	11	13	22	42	15	31	114721
sp|P06744|G6PI_HUMAN	P06744	G6PI_HUMAN	GPI	558	Homo sapiens	1:Experimental evidence at protein level	Glucose-6-phosphate isomerase	1	0.999	2	2	2	0	0	0	0	2	0	0	0	0	0	0	0	0	0	0	0	2	0	0	0	0	0	0	0	0	0	0	0	2	0	0	0	0	0	0	0	0
sp|P06746|DPOLB_HUMAN	P06746	DPOLB_HUMAN	POLB	335	Homo sapiens	1:Experimental evidence at protein level	DNA polymerase beta	0.9568	0.9986	5	5	5	0	0	0	2	1	2	0	0	0	0	0	0	0	0	0	2	1	2	0	0	0	0	0	0	0	0	0	2	1	2	0	0	0	0	0	0	0
sp|P06748|NPM_HUMAN	P06748	NPM_HUMAN	NPM1	294	Homo sapiens	1:Experimental evidence at protein level	Nucleophosmin	1	0.999	469	469	469	41	50	40	30	47	35	26	30	39	48	42	41	41	50	40	30	47	35	26	30	39	48	42	41	41	50	40	30	47	35	26	30	39	48	42	41	2.07086e+06
sp|P06753|TPM3_HUMAN	P06753	TPM3_HUMAN	TPM3	285	Homo sapiens	1:Experimental evidence at protein level	Tropomyosin alpha-3 chain	1	0.999	43	34	80	3	5	4	3	4	4	1	4	5	5	2	3	3	4	4	3	4	4	1	1	1	5	2	2	5	7	8	6	8	7	4	11	11	6	2	5	158001
sp|P06899|H2B1J_HUMAN	P06899	H2B1J_HUMAN	H2BC11	126	Homo sapiens	1:Experimental evidence at protein level	Histone H2B type 1-J	1	0.999	14	0	121	0	0	1	0	1	0	2	2	1	2	2	3	0	0	0	0	0	0	0	0	0	0	0	0	7	4	5	9	8	8	12	12	10	15	14	17	0
sp|P07099|HYEP_HUMAN	P07099	HYEP_HUMAN	EPHX1	455	Homo sapiens	1:Experimental evidence at protein level	Epoxide hydrolase 1	1	0.9989	6	6	6	1	0	0	0	0	0	0	1	0	2	2	0	1	0	0	0	0	0	0	1	0	2	2	0	1	0	0	0	0	0	0	1	0	2	2	0	10829.3
sp|P07195|LDHB_HUMAN	P07195	LDHB_HUMAN	LDHB	334	Homo sapiens	1:Experimental evidence at protein level	L-lactate dehydrogenase B chain	1	0.999	30	30	36	1	1	2	4	5	3	1	4	2	3	1	3	1	1	2	4	5	3	1	4	2	3	1	3	1	1	2	4	5	3	2	6	3	5	1	3	17647.6
sp|P07196|NFL_HUMAN	P07196	NFL_HUMAN	NEFL	543	Homo sapiens	1:Experimental evidence at protein level	Neurofilament light polypeptide	1	0.999	55	55	69	1	0	0	2	5	2	11	7	12	5	5	5	1	0	0	2	5	2	11	7	12	5	5	5	2	1	1	3	6	3	12	9	13	6	7	6	37638.4
sp|P07197|NFM_HUMAN	P07197	NFM_HUMAN	NEFM	916	Homo sapiens	1:Experimental evidence at protein level	Neurofilament medium polypeptide	1	0.999	97	97	119	10	11	5	14	12	12	9	7	8	2	4	3	10	11	5	14	12	12	9	7	8	2	4	3	11	12	6	15	13	13	11	10	11	5	7	5	250561
sp|P07199|CENPB_HUMAN	P07199	CENPB_HUMAN	CENPB	599	Homo sapiens	1:Experimental evidence at protein level	Major centromere autoantigen B	0.9999	0.999	2	2	2	0	1	0	0	1	0	0	0	0	0	0	0	0	1	0	0	1	0	0	0	0	0	0	0	0	1	0	0	1	0	0	0	0	0	0	0	0
sp|P07237|PDIA1_HUMAN	P07237	PDIA1_HUMAN	P4HB	508	Homo sapiens	1:Experimental evidence at protein level	Protein disulfide-isomerase	1	0.999	119	119	119	2	4	4	5	6	6	23	23	19	8	10	9	2	4	4	5	6	6	23	23	19	8	10	9	2	4	4	5	6	6	23	23	19	8	10	9	18566.5
sp|P07305|H10_HUMAN	P07305	H10_HUMAN	H1-0	194	Homo sapiens	1:Experimental evidence at protein level	Histone H1.0	1	0.999	87	87	87	6	3	5	5	7	4	6	6	7	16	11	11	6	3	5	5	7	4	6	6	7	16	11	11	6	3	5	5	7	4	6	6	7	16	11	11	254973
sp|P07339|CATD_HUMAN	P07339	CATD_HUMAN	CTSD	412	Homo sapiens	1:Experimental evidence at protein level	Cathepsin D	0.9694	0.999	2	2	2	0	0	0	0	0	0	0	0	2	0	0	0	0	0	0	0	0	0	0	0	2	0	0	0	0	0	0	0	0	0	0	0	2	0	0	0	0
sp|P07355|ANXA2_HUMAN	P07355	ANXA2_HUMAN	ANXA2	339	Homo sapiens	1:Experimental evidence at protein level	Annexin A2	1	0.999	522	144	522	32	30	37	33	42	36	79	94	80	18	21	20	9	7	7	9	10	9	25	30	20	7	6	5	32	30	37	33	42	36	79	94	80	18	21	20	1.98235e+06
sp|P07384|CAN1_HUMAN	P07384	CAN1_HUMAN	CAPN1	714	Homo sapiens	1:Experimental evidence at protein level	Calpain-1 catalytic subunit	1	0.999	15	15	15	3	2	5	1	0	3	0	0	1	0	0	0	3	2	5	1	0	3	0	0	1	0	0	0	3	2	5	1	0	3	0	0	1	0	0	0	37839.6
sp|P07437|TBB5_HUMAN	P07437	TBB5_HUMAN	TUBB	444	Homo sapiens	1:Experimental evidence at protein level	Tubulin beta chain	1	0.999	1008	398	1931	56	62	62	82	80	90	71	77	75	123	117	113	24	39	31	36	30	41	27	25	26	41	41	37	107	111	107	129	146	158	152	160	167	237	225	232	5.42181e+06
sp|P07602|SAP_HUMAN	P07602	SAP_HUMAN	PSAP	524	Homo sapiens	1:Experimental evidence at protein level	Prosaposin	1	0.999	3	3	3	0	0	0	0	0	1	0	0	0	1	0	1	0	0	0	0	0	1	0	0	0	1	0	1	0	0	0	0	0	1	0	0	0	1	0	1	0
sp|P07737|PROF1_HUMAN	P07737	PROF1_HUMAN	PFN1	140	Homo sapiens	1:Experimental evidence at protein level	Profilin-1	1	0.999	34	34	34	0	0	0	0	2	1	3	6	3	11	1	7	0	0	0	0	2	1	3	6	3	11	1	7	0	0	0	0	2	1	3	6	3	11	1	7	0
sp|P07738|PMGE_HUMAN	P07738	PMGE_HUMAN	BPGM	259	Homo sapiens	1:Experimental evidence at protein level	Bisphosphoglycerate mutase	0.9582	0.9986	1	1	1	0	0	0	0	1	0	0	0	0	0	0	0	0	0	0	0	1	0	0	0	0	0	0	0	0	0	0	0	1	0	0	0	0	0	0	0	0
sp|P07814|SYEP_HUMAN	P07814	SYEP_HUMAN	EPRS1	1512	Homo sapiens	1:Experimental evidence at protein level	Bifunctional glutamate/proline--tRNA ligase	1	0.999	571	571	571	43	35	38	66	64	76	50	40	43	37	42	37	43	35	38	66	64	76	50	40	43	37	42	37	43	35	38	66	64	76	50	40	43	37	42	37	1.20333e+06
sp|P07858|CATB_HUMAN	P07858	CATB_HUMAN	CTSB	339	Homo sapiens	1:Experimental evidence at protein level	Cathepsin B	1	0.999	9	9	9	2	0	1	0	2	0	0	0	1	1	0	2	2	0	1	0	2	0	0	0	1	1	0	2	2	0	1	0	2	0	0	0	1	1	0	2	26664
sp|P07900|HS90A_HUMAN	P07900	HS90A_HUMAN	HSP90AA1	732	Homo sapiens	1:Experimental evidence at protein level	Heat shock protein HSP 90-alpha	1	0.999	824	375	824	97	93	84	83	79	85	57	49	59	42	41	55	49	45	40	42	42	42	22	20	23	16	12	22	97	93	84	83	79	85	57	49	59	42	41	55	6.05968e+06
sp|P07910|HNRPC_HUMAN	P07910	HNRPC_HUMAN	HNRNPC	306	Homo sapiens	1:Experimental evidence at protein level	Heterogeneous nuclear ribonucleoproteins C1/C2	1	0.999	54	31	54	2	7	2	1	3	4	5	4	4	8	7	7	2	7	2	1	2	3	1	1	2	3	4	3	2	7	2	1	3	4	5	4	4	8	7	7	32450.4
sp|P07919|QCR6_HUMAN	P07919	QCR6_HUMAN	UQCRH	91	Homo sapiens	1:Experimental evidence at protein level	Cytochrome b-c1 complex subunit 6, mitochondrial	0.9694	0.999	18	18	18	3	1	1	1	2	1	2	1	2	1	1	2	3	1	1	1	2	1	2	1	2	1	1	2	3	1	1	1	2	1	2	1	2	1	1	2	19549.4
sp|P07942|LAMB1_HUMAN	P07942	LAMB1_HUMAN	LAMB1	1786	Homo sapiens	1:Experimental evidence at protein level	Laminin subunit beta-1	0.9694	0.999	3	3	3	0	0	0	0	0	0	2	0	0	0	0	1	0	0	0	0	0	0	2	0	0	0	0	1	0	0	0	0	0	0	2	0	0	0	0	1	0
sp|P07948|LYN_HUMAN	P07948	LYN_HUMAN	LYN	512	Homo sapiens	1:Experimental evidence at protein level	Tyrosine-protein kinase Lyn	1	0.999	12	10	12	0	1	0	3	3	2	0	0	2	0	0	1	0	1	0	3	3	2	0	0	0	0	0	1	0	1	0	3	3	2	0	0	2	0	0	1	0
sp|P07949|RET_HUMAN	P07949	RET_HUMAN	RET	1114	Homo sapiens	1:Experimental evidence at protein level	Proto-oncogene tyrosine-protein kinase receptor Ret	0.9984	0.999	3	3	3	1	1	0	1	0	0	0	0	0	0	0	0	1	1	0	1	0	0	0	0	0	0	0	0	1	1	0	1	0	0	0	0	0	0	0	0	30219.9
sp|P07954|FUMH_HUMAN	P07954	FUMH_HUMAN	FH	510	Homo sapiens	1:Experimental evidence at protein level	Fumarate hydratase, mitochondrial	0.9694	0.999	2	2	2	0	0	0	0	0	0	0	1	1	0	0	0	0	0	0	0	0	0	0	1	1	0	0	0	0	0	0	0	0	0	0	1	1	0	0	0	0
sp|P07992|ERCC1_HUMAN	P07992	ERCC1_HUMAN	ERCC1	297	Homo sapiens	1:Experimental evidence at protein level	DNA excision repair protein ERCC-1	1	0.999	30	30	30	3	5	4	2	4	3	1	0	2	2	2	2	3	5	4	2	4	3	1	0	2	2	2	2	3	5	4	2	4	3	1	0	2	2	2	2	33441.4
sp|P08047|SP1_HUMAN	P08047	SP1_HUMAN	SP1	785	Homo sapiens	1:Experimental evidence at protein level	Transcription factor Sp1	0.9991	0.999	0	0	0	0	0	0	0	0	0	0	0	0	0	0	0	0	0	0	0	0	0	0	0	0	0	0	0	0	0	0	0	0	0	0	0	0	0	0	0	0
sp|P08133|ANXA6_HUMAN	P08133	ANXA6_HUMAN	ANXA6	673	Homo sapiens	1:Experimental evidence at protein level	Annexin A6	1	0.999	20	20	20	3	3	2	4	4	4	0	0	0	0	0	0	3	3	2	4	4	4	0	0	0	0	0	0	3	3	2	4	4	4	0	0	0	0	0	0	41218.3
sp|P08134|RHOC_HUMAN	P08134	RHOC_HUMAN	RHOC	193	Homo sapiens	1:Experimental evidence at protein level	Rho-related GTP-binding protein RhoC	0.9939	0.999	62	3	62	2	1	1	3	5	6	10	4	12	6	7	5	0	0	0	0	0	0	1	1	1	0	0	0	2	1	1	3	5	6	10	4	12	6	7	5	42950.5
sp|P08183|MDR1_HUMAN	P08183	MDR1_HUMAN	ABCB1	1280	Homo sapiens	1:Experimental evidence at protein level	ATP-dependent translocase ABCB1	0.9981	0.999	2	2	2	0	0	0	0	0	0	0	1	1	0	0	0	0	0	0	0	0	0	0	1	1	0	0	0	0	0	0	0	0	0	0	1	1	0	0	0	0
sp|P08195|4F2_HUMAN	P08195	4F2_HUMAN	SLC3A2	630	Homo sapiens	1:Experimental evidence at protein level	4F2 cell-surface antigen heavy chain	1	0.999	18	18	18	0	1	2	1	5	6	1	0	0	1	1	0	0	1	2	1	5	6	1	0	0	1	1	0	0	1	2	1	5	6	1	0	0	1	1	0	0
sp|P08237|PFKAM_HUMAN	P08237	PFKAM_HUMAN	PFKM	780	Homo sapiens	1:Experimental evidence at protein level	ATP-dependent 6-phosphofructokinase, muscle type	1	0.999	86	86	92	3	4	6	10	11	8	5	4	7	6	13	9	3	4	6	10	11	8	5	4	7	6	13	9	3	4	6	11	13	10	6	4	7	6	13	9	63078.6
sp|P08238|HS90B_HUMAN	P08238	HS90B_HUMAN	HSP90AB1	724	Homo sapiens	1:Experimental evidence at protein level	Heat shock protein HSP 90-beta	1	0.999	485	275	848	55	56	48	55	44	45	30	29	35	31	26	31	35	36	25	35	27	23	18	14	23	15	10	14	96	96	77	89	76	80	60	53	65	52	46	58	3.20368e+06
sp|P08240|SRPRA_HUMAN	P08240	SRPRA_HUMAN	SRPRA	638	Homo sapiens	1:Experimental evidence at protein level	Signal recognition particle receptor subunit alpha	1	0.999	61	61	61	8	10	6	8	11	7	3	3	5	0	0	0	8	10	6	8	11	7	3	3	5	0	0	0	8	10	6	8	11	7	3	3	5	0	0	0	241362
sp|P08243|ASNS_HUMAN	P08243	ASNS_HUMAN	ASNS	561	Homo sapiens	1:Experimental evidence at protein level	Asparagine synthetase [glutamine-hydrolyzing]	1	0.999	77	77	77	6	8	10	14	14	15	2	6	2	0	0	0	6	8	10	14	14	15	2	6	2	0	0	0	6	8	10	14	14	15	2	6	2	0	0	0	191097
sp|P08263|GSTA1_HUMAN	P08263	GSTA1_HUMAN	GSTA1	222	Homo sapiens	1:Experimental evidence at protein level	Glutathione S-transferase A1	0.9999	0.999	5	0	5	0	0	0	0	0	0	0	0	0	3	1	1	0	0	0	0	0	0	0	0	0	0	0	0	0	0	0	0	0	0	0	0	0	3	1	1	0
sp|P08559|ODPA_HUMAN	P08559	ODPA_HUMAN	PDHA1	390	Homo sapiens	1:Experimental evidence at protein level	Pyruvate dehydrogenase E1 component subunit alpha, somatic form, mitochondrial	0.9692	0.999	1	1	1	0	0	0	0	0	0	0	0	1	0	0	0	0	0	0	0	0	0	0	0	1	0	0	0	0	0	0	0	0	0	0	0	1	0	0	0	0
sp|P08574|CY1_HUMAN	P08574	CY1_HUMAN	CYC1	325	Homo sapiens	1:Experimental evidence at protein level	Cytochrome c1, heme protein, mitochondrial	1	0.999	11	11	11	0	0	0	0	1	2	1	0	3	2	0	2	0	0	0	0	1	2	1	0	3	2	0	2	0	0	0	0	1	2	1	0	3	2	0	2	0
sp|P08579|RU2B_HUMAN	P08579	RU2B_HUMAN	SNRPB2	225	Homo sapiens	1:Experimental evidence at protein level	U2 small nuclear ribonucleoprotein B''	1	0.999	50	48	50	3	3	4	3	4	5	5	6	9	3	2	3	3	3	4	3	3	4	5	6	9	3	2	3	3	3	4	3	4	5	5	6	9	3	2	3	112723
sp|P08621|RU17_HUMAN	P08621	RU17_HUMAN	SNRNP70	437	Homo sapiens	1:Experimental evidence at protein level	U1 small nuclear ribonucleoprotein 70 kDa	1	0.999	85	85	85	4	4	2	9	8	6	10	9	13	5	7	8	4	4	2	9	8	6	10	9	13	5	7	8	4	4	2	9	8	6	10	9	13	5	7	8	102498
sp|P08651|NFIC_HUMAN	P08651	NFIC_HUMAN	NFIC	508	Homo sapiens	1:Experimental evidence at protein level	Nuclear factor 1 C-type	1	0.999	76	76	144	1	0	0	0	0	0	1	1	2	20	27	24	1	0	0	0	0	0	1	1	2	20	27	24	1	0	0	0	0	0	6	6	6	38	47	40	24927.7
sp|P08670|VIME_HUMAN	P08670	VIME_HUMAN	VIM	466	Homo sapiens	1:Experimental evidence at protein level	Vimentin	1	0.999	416	372	416	20	18	17	19	28	22	44	45	53	55	47	48	18	17	16	18	27	21	38	37	46	50	40	44	20	18	17	19	28	22	44	45	53	55	47	48	843840
sp|P08708|RS17_HUMAN	P08708	RS17_HUMAN	RPS17	135	Homo sapiens	1:Experimental evidence at protein level	40S ribosomal protein S17	1	0.999	140	140	140	8	6	6	12	21	14	9	13	12	13	15	11	8	6	6	12	21	14	9	13	12	13	15	11	8	6	6	12	21	14	9	13	12	13	15	11	205048
sp|P08754|GNAI3_HUMAN	P08754	GNAI3_HUMAN	GNAI3	354	Homo sapiens	1:Experimental evidence at protein level	Guanine nucleotide-binding protein G(i) subunit alpha-3	1	0.999	80	35	80	3	3	5	3	4	7	11	9	13	7	6	9	1	1	3	0	1	3	5	3	7	3	3	5	3	3	5	3	4	7	11	9	13	7	6	9	88332.4
sp|P08758|ANXA5_HUMAN	P08758	ANXA5_HUMAN	ANXA5	320	Homo sapiens	1:Experimental evidence at protein level	Annexin A5	0.9694	0.999	1	1	1	0	0	0	0	0	0	0	0	0	0	0	1	0	0	0	0	0	0	0	0	0	0	0	1	0	0	0	0	0	0	0	0	0	0	0	1	0
sp|P08779|K1C16_HUMAN	P08779	K1C16_HUMAN	KRT16	473	Homo sapiens	1:Experimental evidence at protein level	Keratin, type I cytoskeletal 16	1	0.999	6	6	59	0	0	0	0	4	0	0	0	2	0	0	0	0	0	0	0	4	0	0	0	2	0	0	0	0	0	3	0	10	1	6	0	11	5	6	17	0
sp|P08865|RSSA_HUMAN	P08865	RSSA_HUMAN	RPSA	295	Homo sapiens	1:Experimental evidence at protein level	40S ribosomal protein SA	1	0.999	86	86	86	3	3	4	5	8	4	9	11	12	10	8	9	3	3	4	5	8	4	9	11	12	10	8	9	3	3	4	5	8	4	9	11	12	10	8	9	55641.2
sp|P09001|RM03_HUMAN	P09001	RM03_HUMAN	MRPL3	348	Homo sapiens	1:Experimental evidence at protein level	39S ribosomal protein L3, mitochondrial	1	0.999	46	46	46	5	6	6	4	2	3	3	5	4	4	1	3	5	6	6	4	2	3	3	5	4	4	1	3	5	6	6	4	2	3	3	5	4	4	1	3	86665.1
sp|P09012|SNRPA_HUMAN	P09012	SNRPA_HUMAN	SNRPA	282	Homo sapiens	1:Experimental evidence at protein level	U1 small nuclear ribonucleoprotein A	1	0.999	34	34	36	4	4	4	3	3	5	3	3	2	1	1	1	4	4	4	3	3	5	3	3	2	1	1	1	4	4	4	3	4	6	3	3	2	1	1	1	130030
sp|P09017|HXC4_HUMAN	P09017	HXC4_HUMAN	HOXC4	264	Homo sapiens	1:Experimental evidence at protein level	Homeobox protein Hox-C4	0.9991	0.999	4	4	4	1	0	2	1	0	0	0	0	0	0	0	0	1	0	2	1	0	0	0	0	0	0	0	0	1	0	2	1	0	0	0	0	0	0	0	0	0
sp|P09104|ENOG_HUMAN	P09104	ENOG_HUMAN	ENO2	434	Homo sapiens	1:Experimental evidence at protein level	Gamma-enolase	0.9951	0.999	4	4	34	1	0	0	0	0	0	0	0	0	2	0	1	1	0	0	0	0	0	0	0	0	2	0	1	2	1	1	0	2	2	1	2	3	11	2	7	0
sp|P09110|THIK_HUMAN	P09110	THIK_HUMAN	ACAA1	424	Homo sapiens	1:Experimental evidence at protein level	3-ketoacyl-CoA thiolase, peroxisomal	0.9257	0.9975	10	10	10	0	0	0	0	0	1	1	2	1	2	1	2	0	0	0	0	0	1	1	2	1	2	1	2	0	0	0	0	0	1	1	2	1	2	1	2	0
sp|P09132|SRP19_HUMAN	P09132	SRP19_HUMAN	SRP19	144	Homo sapiens	1:Experimental evidence at protein level	Signal recognition particle 19 kDa protein	1	0.999	9	9	9	1	1	3	1	2	1	0	0	0	0	0	0	1	1	3	1	2	1	0	0	0	0	0	0	1	1	3	1	2	1	0	0	0	0	0	0	24107.2
sp|P09172|DOPO_HUMAN	P09172	DOPO_HUMAN	DBH	617	Homo sapiens	1:Experimental evidence at protein level	Dopamine beta-hydroxylase	1	0.999	142	142	142	6	4	6	8	8	11	18	19	21	15	9	17	6	4	6	8	8	11	18	19	21	15	9	17	6	4	6	8	8	11	18	19	21	15	9	17	199794
sp|P09211|GSTP1_HUMAN	P09211	GSTP1_HUMAN	GSTP1	210	Homo sapiens	1:Experimental evidence at protein level	Glutathione S-transferase P	1	0.999	69	69	69	0	0	0	0	7	6	6	5	9	15	3	18	0	0	0	0	7	6	6	5	9	15	3	18	0	0	0	0	7	6	6	5	9	15	3	18	0
sp|P09234|RU1C_HUMAN	P09234	RU1C_HUMAN	SNRPC	159	Homo sapiens	1:Experimental evidence at protein level	U1 small nuclear ribonucleoprotein C	1	0.999	46	46	46	2	5	2	4	5	4	5	6	8	2	2	1	2	5	2	4	5	4	5	6	8	2	2	1	2	5	2	4	5	4	5	6	8	2	2	1	59612.4
sp|P09382|LEG1_HUMAN	P09382	LEG1_HUMAN	LGALS1	135	Homo sapiens	1:Experimental evidence at protein level	Galectin-1	1	0.999	27	27	27	1	1	0	1	1	0	4	3	4	3	6	3	1	1	0	1	1	0	4	3	4	3	6	3	1	1	0	1	1	0	4	3	4	3	6	3	7896.98
sp|P09417|DHPR_HUMAN	P09417	DHPR_HUMAN	QDPR	244	Homo sapiens	1:Experimental evidence at protein level	Dihydropteridine reductase	1	0.999	6	6	6	2	0	0	2	2	0	0	0	0	0	0	0	2	0	0	2	2	0	0	0	0	0	0	0	2	0	0	2	2	0	0	0	0	0	0	0	54861.3
sp|P09429|HMGB1_HUMAN	P09429	HMGB1_HUMAN	HMGB1	215	Homo sapiens	1:Experimental evidence at protein level	High mobility group protein B1	1	0.999	194	104	194	14	14	15	17	17	20	6	12	10	23	22	24	7	8	7	9	9	12	3	8	5	12	11	13	14	14	15	17	17	20	6	12	10	23	22	24	950056
sp|P09455|RET1_HUMAN	P09455	RET1_HUMAN	RBP1	135	Homo sapiens	1:Experimental evidence at protein level	Retinol-binding protein 1	1	0.999	106	106	106	10	12	10	12	17	15	6	4	5	6	4	5	10	12	10	12	17	15	6	4	5	6	4	5	10	12	10	12	17	15	6	4	5	6	4	5	340105
sp|P09471|GNAO_HUMAN	P09471	GNAO_HUMAN	GNAO1	354	Homo sapiens	1:Experimental evidence at protein level	Guanine nucleotide-binding protein G(o) subunit alpha	1	0.999	3	3	27	0	0	0	0	0	0	0	0	1	0	0	2	0	0	0	0	0	0	0	0	1	0	0	2	1	1	1	1	1	1	4	3	4	2	3	5	0
sp|P09493|TPM1_HUMAN	P09493	TPM1_HUMAN	TPM1	284	Homo sapiens	1:Experimental evidence at protein level	Tropomyosin alpha-1 chain	1	0.999	13	5	57	0	0	0	1	1	0	4	3	4	0	0	0	0	0	0	1	1	0	1	1	1	0	0	0	2	3	3	4	4	3	7	13	14	1	0	3	0
sp|P09496|CLCA_HUMAN	P09496	CLCA_HUMAN	CLTA	248	Homo sapiens	1:Experimental evidence at protein level	Clathrin light chain A	0.9722	0.9981	3	3	3	0	0	0	0	0	1	0	0	1	0	1	0	0	0	0	0	0	1	0	0	1	0	1	0	0	0	0	0	0	1	0	0	1	0	1	0	0
sp|P09543|CN37_HUMAN	P09543	CN37_HUMAN	CNP	421	Homo sapiens	1:Experimental evidence at protein level	2',3'-cyclic-nucleotide 3'-phosphodiesterase	1	0.999	49	49	49	4	2	1	3	5	3	2	2	4	9	9	5	4	2	1	3	5	3	2	2	4	9	9	5	4	2	1	3	5	3	2	2	4	9	9	5	75084.4
sp|P09622|DLDH_HUMAN	P09622	DLDH_HUMAN	DLD	509	Homo sapiens	1:Experimental evidence at protein level	Dihydrolipoyl dehydrogenase, mitochondrial	1	0.999	66	66	66	6	4	5	6	6	8	1	1	8	8	5	8	6	4	5	6	6	8	1	1	8	8	5	8	6	4	5	6	6	8	1	1	8	8	5	8	59396
sp|P09651|ROA1_HUMAN	P09651	ROA1_HUMAN	HNRNPA1	372	Homo sapiens	1:Experimental evidence at protein level	Heterogeneous nuclear ribonucleoprotein A1	1	0.999	274	44	274	20	24	26	21	24	19	24	23	32	20	17	24	1	4	3	3	3	3	3	6	6	4	3	5	20	24	26	21	24	19	24	23	32	20	17	24	638250
sp|P09661|RU2A_HUMAN	P09661	RU2A_HUMAN	SNRPA1	255	Homo sapiens	1:Experimental evidence at protein level	U2 small nuclear ribonucleoprotein A'	1	0.999	195	195	195	13	10	13	17	17	17	26	20	24	13	10	15	13	10	13	17	17	17	26	20	24	13	10	15	13	10	13	17	17	17	26	20	24	13	10	15	314389
sp|P09874|PARP1_HUMAN	P09874	PARP1_HUMAN	PARP1	1014	Homo sapiens	1:Experimental evidence at protein level	Poly [ADP-ribose] polymerase 1	1	0.999	237	237	237	19	25	22	21	28	21	8	7	10	24	28	24	19	25	22	21	28	21	8	7	10	24	28	24	19	25	22	21	28	21	8	7	10	24	28	24	487585
sp|P09884|DPOLA_HUMAN	P09884	DPOLA_HUMAN	POLA1	1462	Homo sapiens	1:Experimental evidence at protein level	DNA polymerase alpha catalytic subunit	1	0.999	192	192	192	30	16	20	26	30	27	11	11	10	3	4	4	30	16	20	26	30	27	11	11	10	3	4	4	30	16	20	26	30	27	11	11	10	3	4	4	481063
sp|P09936|UCHL1_HUMAN	P09936	UCHL1_HUMAN	UCHL1	223	Homo sapiens	1:Experimental evidence at protein level	Ubiquitin carboxyl-terminal hydrolase isozyme L1	1	0.999	43	43	43	1	1	1	2	3	1	1	1	5	14	1	12	1	1	1	2	3	1	1	1	5	14	1	12	1	1	1	2	3	1	1	1	5	14	1	12	8135.79
sp|P09972|ALDOC_HUMAN	P09972	ALDOC_HUMAN	ALDOC	364	Homo sapiens	1:Experimental evidence at protein level	Fructose-bisphosphate aldolase C	0.9694	0.999	2	2	3	0	0	0	0	0	0	0	0	0	1	0	1	0	0	0	0	0	0	0	0	0	1	0	1	0	0	0	0	0	0	0	0	1	1	0	1	0
sp|P0C0S5|H2AZ_HUMAN	P0C0S5	H2AZ_HUMAN	H2AZ1	128	Homo sapiens	1:Experimental evidence at protein level	Histone H2A.Z	1	0.999	37	0	37	3	3	3	3	2	6	4	4	2	3	1	3	0	0	0	0	0	0	0	0	0	0	0	0	3	3	3	3	2	6	4	4	2	3	1	3	37485.7
sp|P0C1Z6|TFPT_HUMAN	P0C1Z6	TFPT_HUMAN	TFPT	253	Homo sapiens	1:Experimental evidence at protein level	TCF3 fusion partner	0.9694	0.999	0	0	0	0	0	0	0	0	0	0	0	0	0	0	0	0	0	0	0	0	0	0	0	0	0	0	0	0	0	0	0	0	0	0	0	0	0	0	0	0
sp|P0C2W1|FBSP1_HUMAN	P0C2W1	FBSP1_HUMAN	FBXO45	286	Homo sapiens	1:Experimental evidence at protein level	F-box/SPRY domain-containing protein 1	1	0.9989	2	2	2	0	0	0	1	0	0	0	1	0	0	0	0	0	0	0	1	0	0	0	1	0	0	0	0	0	0	0	1	0	0	0	1	0	0	0	0	0
sp|P0C5K7|CT62_HUMAN	P0C5K7	CT62_HUMAN	CT62	136	Homo sapiens	2:Experimental evidence at transcript level	Cancer/testis antigen 62	0.7727	0.9908	1	1	1	0	0	0	0	1	0	0	0	0	0	0	0	0	0	0	0	1	0	0	0	0	0	0	0	0	0	0	0	1	0	0	0	0	0	0	0	0
sp|P0C7T5|ATX1L_HUMAN	P0C7T5	ATX1L_HUMAN	ATXN1L	689	Homo sapiens	1:Experimental evidence at protein level	Ataxin-1-like	1	0.999	53	53	53	1	1	1	0	0	0	17	14	12	5	1	1	1	1	1	0	0	0	17	14	12	5	1	1	1	1	1	0	0	0	17	14	12	5	1	1	42613.2
sp|P0CAP2|GRL1A_HUMAN	P0CAP2	GRL1A_HUMAN	POLR2M	368	Homo sapiens	1:Experimental evidence at protein level	DNA-directed RNA polymerase II subunit GRINL1A	1	0.999	26	26	26	3	6	3	2	5	6	1	0	0	0	0	0	3	6	3	2	5	6	1	0	0	0	0	0	3	6	3	2	5	6	1	0	0	0	0	0	73263.8
sp|P0CG34|TB15A_HUMAN	P0CG34	TB15A_HUMAN	TMSB15A	45	Homo sapiens	1:Experimental evidence at protein level	Thymosin beta-15A	0.9694	0.999	8	0	8	1	1	2	2	1	1	0	0	0	0	0	0	0	0	0	0	0	0	0	0	0	0	0	0	1	1	2	2	1	1	0	0	0	0	0	0	41524.3
sp|P0CG39|POTEJ_HUMAN	P0CG39	POTEJ_HUMAN	POTEJ	1038	Homo sapiens	3:Protein inferred from homology	POTE ankyrin domain family member J	0.9999	0.998	16	4	107	0	0	0	0	0	0	5	6	3	0	0	2	0	0	0	0	0	0	2	1	0	0	0	1	8	4	7	9	11	12	11	11	16	6	5	7	0
sp|P0CJ78|ZN865_HUMAN	P0CJ78	ZN865_HUMAN	ZNF865	1059	Homo sapiens	1:Experimental evidence at protein level	Zinc finger protein 865	0.9694	0.999	0	0	0	0	0	0	0	0	0	0	0	0	0	0	0	0	0	0	0	0	0	0	0	0	0	0	0	0	0	0	0	0	0	0	0	0	0	0	0	0
sp|P0DI81|TPC2A_HUMAN	P0DI81	TPC2A_HUMAN	TRAPPC2	140	Homo sapiens	1:Experimental evidence at protein level	Trafficking protein particle complex subunit 2	1	0.999	35	0	35	3	7	3	6	7	4	2	1	2	0	0	0	0	0	0	0	0	0	0	0	0	0	0	0	3	7	3	6	7	4	2	1	2	0	0	0	77420.5
sp|P0DJD0|RGPD1_HUMAN	P0DJD0	RGPD1_HUMAN	RGPD1	1748	Homo sapiens	2:Experimental evidence at transcript level	RANBP2-like and GRIP domain-containing protein 1	1	0.999	14	0	304	0	3	2	5	2	1	1	0	0	0	0	0	0	0	0	0	0	0	0	0	0	0	0	0	21	21	18	32	30	31	57	41	47	2	3	1	0
sp|P0DMV8|HS71A_HUMAN	P0DMV8	HS71A_HUMAN	HSPA1A	641	Homo sapiens	1:Experimental evidence at protein level	Heat shock 70 kDa protein 1A	1	0.999	872	0	995	43	42	45	54	61	59	113	113	101	80	82	79	0	0	0	0	0	0	0	0	0	0	0	0	46	43	48	59	69	64	127	131	119	96	100	93	4403694
sp|P0DP23|CALM1_HUMAN	P0DP23	CALM1_HUMAN	CALM1	149	Homo sapiens	1:Experimental evidence at protein level	Calmodulin-1	1	0.999	237	0	237	19	20	20	19	25	20	16	15	21	22	20	20	0	0	0	0	0	0	0	0	0	0	0	0	19	20	20	19	25	20	16	15	21	22	20	20	1.40194e+06
sp|P0DPB6|RPAC2_HUMAN	P0DPB6	RPAC2_HUMAN	POLR1D	133	Homo sapiens	1:Experimental evidence at protein level	DNA-directed RNA polymerases I and III subunit RPAC2	1	0.999	15	15	15	4	3	2	2	1	2	0	0	0	1	0	0	4	3	2	2	1	2	0	0	0	1	0	0	4	3	2	2	1	2	0	0	0	1	0	0	35385.2
sp|P10114|RAP2A_HUMAN	P10114	RAP2A_HUMAN	RAP2A	183	Homo sapiens	1:Experimental evidence at protein level	Ras-related protein Rap-2a	0.9665	0.9989	1	0	1	0	0	0	0	0	0	0	1	0	0	0	0	0	0	0	0	0	0	0	0	0	0	0	0	0	0	0	0	0	0	0	1	0	0	0	0	0
sp|P10155|RO60_HUMAN	P10155	RO60_HUMAN	RO60	538	Homo sapiens	1:Experimental evidence at protein level	RNA-binding protein RO60	1	0.999	65	65	65	10	6	9	7	7	8	2	1	3	3	4	5	10	6	9	7	7	8	2	1	3	3	4	5	10	6	9	7	7	8	2	1	3	3	4	5	203733
sp|P10244|MYBB_HUMAN	P10244	MYBB_HUMAN	MYBL2	700	Homo sapiens	1:Experimental evidence at protein level	Myb-related protein B	1	0.999	32	32	32	6	5	4	7	6	4	0	0	0	0	0	0	6	5	4	7	6	4	0	0	0	0	0	0	6	5	4	7	6	4	0	0	0	0	0	0	140735
sp|P10412|H14_HUMAN	P10412	H14_HUMAN	H1-4	219	Homo sapiens	1:Experimental evidence at protein level	Histone H1.4	1	0.999	130	58	252	4	7	5	4	8	6	19	16	15	17	16	13	0	2	0	1	2	2	12	10	10	6	7	6	11	14	13	13	19	17	29	26	24	32	29	25	252481
sp|P10515|ODP2_HUMAN	P10515	ODP2_HUMAN	DLAT	647	Homo sapiens	1:Experimental evidence at protein level	Dihydrolipoyllysine-residue acetyltransferase component of pyruvate dehydrogenase complex, mitochondrial	1	0.999	19	19	19	0	0	0	0	0	0	1	3	3	7	1	4	0	0	0	0	0	0	1	3	3	7	1	4	0	0	0	0	0	0	1	3	3	7	1	4	0
sp|P10599|THIO_HUMAN	P10599	THIO_HUMAN	TXN	105	Homo sapiens	1:Experimental evidence at protein level	Thioredoxin	0.9991	0.999	15	15	15	1	0	0	3	2	2	1	1	2	1	1	1	1	0	0	3	2	2	1	1	2	1	1	1	1	0	0	3	2	2	1	1	2	1	1	1	32737.3
sp|P10606|COX5B_HUMAN	P10606	COX5B_HUMAN	COX5B	129	Homo sapiens	1:Experimental evidence at protein level	Cytochrome c oxidase subunit 5B, mitochondrial	1	0.999	1	1	1	0	0	0	0	0	0	0	0	0	0	0	1	0	0	0	0	0	0	0	0	0	0	0	1	0	0	0	0	0	0	0	0	0	0	0	1	0
sp|P10620|MGST1_HUMAN	P10620	MGST1_HUMAN	MGST1	155	Homo sapiens	1:Experimental evidence at protein level	Microsomal glutathione S-transferase 1	0.9694	0.999	7	7	7	0	0	0	0	0	0	0	0	0	2	4	1	0	0	0	0	0	0	0	0	0	2	4	1	0	0	0	0	0	0	0	0	0	2	4	1	0
sp|P10636|TAU_HUMAN	P10636	TAU_HUMAN	MAPT	758	Homo sapiens	1:Experimental evidence at protein level	Microtubule-associated protein tau	1	0.999	198	198	198	34	39	34	29	35	27	0	0	0	0	0	0	34	39	34	29	35	27	0	0	0	0	0	0	34	39	34	29	35	27	0	0	0	0	0	0	1012710
sp|P10643|CO7_HUMAN	P10643	CO7_HUMAN	C7	843	Homo sapiens	1:Experimental evidence at protein level	Complement component C7	1	0.999	12	12	12	0	1	0	1	0	0	1	0	1	3	1	4	0	1	0	1	0	0	1	0	1	3	1	4	0	1	0	1	0	0	1	0	1	3	1	4	0
sp|P10644|KAP0_HUMAN	P10644	KAP0_HUMAN	PRKAR1A	381	Homo sapiens	1:Experimental evidence at protein level	cAMP-dependent protein kinase type I-alpha regulatory subunit	1	0.999	31	31	31	3	5	4	6	5	5	1	0	2	0	0	0	3	5	4	6	5	5	1	0	2	0	0	0	3	5	4	6	5	5	1	0	2	0	0	0	96570.1
sp|P10645|CMGA_HUMAN	P10645	CMGA_HUMAN	CHGA	457	Homo sapiens	1:Experimental evidence at protein level	Chromogranin-A	1	0.999	15	15	15	0	0	1	0	0	1	0	0	1	4	1	7	0	0	1	0	0	1	0	0	1	4	1	7	0	0	1	0	0	1	0	0	1	4	1	7	0
sp|P10809|CH60_HUMAN	P10809	CH60_HUMAN	HSPD1	573	Homo sapiens	1:Experimental evidence at protein level	60 kDa heat shock protein, mitochondrial	1	0.999	578	578	578	32	33	33	41	41	44	59	54	67	54	53	67	32	33	33	41	41	44	59	54	67	54	53	67	32	33	33	41	41	44	59	54	67	54	53	67	872486
sp|P11021|BIP_HUMAN	P11021	BIP_HUMAN	HSPA5	654	Homo sapiens	1:Experimental evidence at protein level	Endoplasmic reticulum chaperone BiP	1	0.999	904	904	1021	54	61	53	64	60	72	96	101	107	73	72	91	54	61	53	64	60	72	96	101	107	73	72	91	57	63	55	68	68	77	113	120	125	86	85	104	2.27559e+06
sp|P11137|MTAP2_HUMAN	P11137	MTAP2_HUMAN	MAP2	1827	Homo sapiens	1:Experimental evidence at protein level	Microtubule-associated protein 2	1	0.999	1712	1712	1712	253	298	241	227	252	231	53	49	47	21	20	20	253	298	241	227	252	231	53	49	47	21	20	20	253	298	241	227	252	231	53	49	47	21	20	20	15800000
sp|P11142|HSP7C_HUMAN	P11142	HSP7C_HUMAN	HSPA8	646	Homo sapiens	1:Experimental evidence at protein level	Heat shock cognate 71 kDa protein	1	0.999	2199	1676	2199	145	170	151	155	167	150	236	256	258	174	160	177	120	146	124	128	128	123	174	181	194	123	107	128	145	170	151	155	167	150	236	256	258	174	160	177	13100000
sp|P11166|GTR1_HUMAN	P11166	GTR1_HUMAN	SLC2A1	492	Homo sapiens	1:Experimental evidence at protein level	Solute carrier family 2, facilitated glucose transporter member 1	1	0.999	43	43	43	3	4	2	5	5	2	4	2	4	5	4	3	3	4	2	5	5	2	4	2	4	5	4	3	3	4	2	5	5	2	4	2	4	5	4	3	56396.4
sp|P11171|EPB41_HUMAN	P11171	EPB41_HUMAN	EPB41	864	Homo sapiens	1:Experimental evidence at protein level	Protein 4.1	1	0.999	275	259	275	40	38	32	40	50	44	13	6	10	1	0	1	39	36	30	38	45	41	12	6	10	1	0	1	40	38	32	40	50	44	13	6	10	1	0	1	746356
sp|P11172|UMPS_HUMAN	P11172	UMPS_HUMAN	UMPS	480	Homo sapiens	1:Experimental evidence at protein level	Uridine 5'-monophosphate synthase	1	0.999	10	10	10	0	0	1	3	3	3	0	0	0	0	0	0	0	0	1	3	3	3	0	0	0	0	0	0	0	0	1	3	3	3	0	0	0	0	0	0	0
sp|P11177|ODPB_HUMAN	P11177	ODPB_HUMAN	PDHB	359	Homo sapiens	1:Experimental evidence at protein level	Pyruvate dehydrogenase E1 component subunit beta, mitochondrial	0.9694	0.999	1	1	1	0	0	0	0	0	0	0	0	0	0	0	1	0	0	0	0	0	0	0	0	0	0	0	1	0	0	0	0	0	0	0	0	0	0	0	1	0
sp|P11182|ODB2_HUMAN	P11182	ODB2_HUMAN	DBT	482	Homo sapiens	1:Experimental evidence at protein level	Lipoamide acyltransferase component of branched-chain alpha-keto acid dehydrogenase complex, mitochondrial	1	0.999	207	207	207	38	29	22	7	9	8	7	5	8	23	31	20	38	29	22	7	9	8	7	5	8	23	31	20	38	29	22	7	9	8	7	5	8	23	31	20	1.42578e+06
sp|P11216|PYGB_HUMAN	P11216	PYGB_HUMAN	PYGB	843	Homo sapiens	1:Experimental evidence at protein level	Glycogen phosphorylase, brain form	1	0.999	183	148	183	16	17	17	14	16	18	9	10	8	22	17	19	12	14	15	10	13	15	6	9	7	18	13	16	16	17	17	14	16	18	9	10	8	22	17	19	359372
sp|P11233|RALA_HUMAN	P11233	RALA_HUMAN	RALA	206	Homo sapiens	1:Experimental evidence at protein level	Ras-related protein Ral-A	0.9987	0.999	8	8	8	0	0	0	1	1	1	2	1	1	0	0	1	0	0	0	1	1	1	2	1	1	0	0	1	0	0	0	1	1	1	2	1	1	0	0	1	0
sp|P11274|BCR_HUMAN	P11274	BCR_HUMAN	BCR	1271	Homo sapiens	1:Experimental evidence at protein level	Breakpoint cluster region protein	1	0.999	208	200	208	28	40	31	32	34	39	1	1	2	0	0	0	27	38	30	31	33	38	0	1	2	0	0	0	28	40	31	32	34	39	1	1	2	0	0	0	771985
sp|P11279|LAMP1_HUMAN	P11279	LAMP1_HUMAN	LAMP1	417	Homo sapiens	1:Experimental evidence at protein level	Lysosome-associated membrane glycoprotein 1	0.9963	0.999	4	4	4	0	0	1	0	0	0	1	1	1	0	0	0	0	0	1	0	0	0	1	1	1	0	0	0	0	0	1	0	0	0	1	1	1	0	0	0	0
sp|P11387|TOP1_HUMAN	P11387	TOP1_HUMAN	TOP1	765	Homo sapiens	1:Experimental evidence at protein level	DNA topoisomerase 1	1	0.999	61	60	61	5	4	2	5	7	5	4	7	5	6	6	5	5	4	2	5	6	5	4	7	5	6	6	5	5	4	2	5	7	5	4	7	5	6	6	5	119606
sp|P11388|TOP2A_HUMAN	P11388	TOP2A_HUMAN	TOP2A	1531	Homo sapiens	1:Experimental evidence at protein level	DNA topoisomerase 2-alpha	1	0.999	2	2	4	0	0	0	1	0	0	0	0	0	0	1	0	0	0	0	1	0	0	0	0	0	0	1	0	0	0	0	1	0	0	0	0	0	0	2	1	0
sp|P11413|G6PD_HUMAN	P11413	G6PD_HUMAN	G6PD	515	Homo sapiens	1:Experimental evidence at protein level	Glucose-6-phosphate 1-dehydrogenase	1	0.999	332	332	332	32	28	30	64	58	60	20	20	19	0	1	0	32	28	30	64	58	60	20	20	19	0	1	0	32	28	30	64	58	60	20	20	19	0	1	0	1.38774e+06
sp|P11441|UBL4A_HUMAN	P11441	UBL4A_HUMAN	UBL4A	157	Homo sapiens	1:Experimental evidence at protein level	Ubiquitin-like protein 4A	0.9694	0.999	1	1	1	0	0	0	0	0	1	0	0	0	0	0	0	0	0	0	0	0	1	0	0	0	0	0	0	0	0	0	0	0	1	0	0	0	0	0	0	0
sp|P11498|PYC_HUMAN	P11498	PYC_HUMAN	PC	1178	Homo sapiens	1:Experimental evidence at protein level	Pyruvate carboxylase, mitochondrial	1	0.999	6872	6872	6872	230	252	244	353	378	371	806	760	805	871	904	898	230	252	244	353	378	371	806	760	805	871	904	898	230	252	244	353	378	371	806	760	805	871	904	898	17100000
sp|P11586|C1TC_HUMAN	P11586	C1TC_HUMAN	MTHFD1	935	Homo sapiens	1:Experimental evidence at protein level	C-1-tetrahydrofolate synthase, cytoplasmic	1	0.999	74	74	74	3	3	3	3	12	6	5	4	8	10	8	9	3	3	3	3	12	6	5	4	8	10	8	9	3	3	3	3	12	6	5	4	8	10	8	9	107487
sp|P11717|MPRI_HUMAN	P11717	MPRI_HUMAN	IGF2R	2491	Homo sapiens	1:Experimental evidence at protein level	Cation-independent mannose-6-phosphate receptor	1	0.999	186	186	186	27	23	29	26	30	34	6	3	6	1	0	1	27	23	29	26	30	34	6	3	6	1	0	1	27	23	29	26	30	34	6	3	6	1	0	1	699086
sp|P11766|ADHX_HUMAN	P11766	ADHX_HUMAN	ADH5	374	Homo sapiens	1:Experimental evidence at protein level	Alcohol dehydrogenase class-3	0.9991	0.999	7	7	7	0	0	0	0	0	0	0	0	0	4	1	2	0	0	0	0	0	0	0	0	0	4	1	2	0	0	0	0	0	0	0	0	0	4	1	2	0
sp|P11802|CDK4_HUMAN	P11802	CDK4_HUMAN	CDK4	303	Homo sapiens	1:Experimental evidence at protein level	Cyclin-dependent kinase 4	1	0.999	4	4	4	1	1	0	1	0	0	0	1	0	0	0	0	1	1	0	1	0	0	0	1	0	0	0	0	1	1	0	1	0	0	0	1	0	0	0	0	10590
sp|P11908|PRPS2_HUMAN	P11908	PRPS2_HUMAN	PRPS2	318	Homo sapiens	1:Experimental evidence at protein level	Ribose-phosphate pyrophosphokinase 2	0.9694	0.999	0	0	8	0	0	0	0	0	0	0	0	0	0	0	0	0	0	0	0	0	0	0	0	0	0	0	0	1	2	2	1	0	2	0	0	0	0	0	0	0
sp|P11940|PABP1_HUMAN	P11940	PABP1_HUMAN	PABPC1	636	Homo sapiens	1:Experimental evidence at protein level	Polyadenylate-binding protein 1	1	0.999	205	43	393	19	14	10	14	17	15	21	21	24	17	17	16	5	3	4	2	2	2	4	5	4	4	4	4	29	26	23	25	29	30	45	42	44	34	38	28	743901
sp|P12004|PCNA_HUMAN	P12004	PCNA_HUMAN	PCNA	261	Homo sapiens	1:Experimental evidence at protein level	Proliferating cell nuclear antigen	1	0.999	44	44	44	1	0	0	2	5	2	4	4	6	8	6	6	1	0	0	2	5	2	4	4	6	8	6	6	1	0	0	2	5	2	4	4	6	8	6	6	30329.3
sp|P12036|NFH_HUMAN	P12036	NFH_HUMAN	NEFH	1026	Homo sapiens	1:Experimental evidence at protein level	Neurofilament heavy polypeptide	0.9995	0.999	6	6	15	1	1	0	2	1	1	0	0	0	0	0	0	1	1	0	2	1	1	0	0	0	0	0	0	1	1	1	2	1	1	1	2	1	1	2	1	51402.4
sp|P12074|CX6A1_HUMAN	P12074	CX6A1_HUMAN	COX6A1	109	Homo sapiens	1:Experimental evidence at protein level	Cytochrome c oxidase subunit 6A1, mitochondrial	0.9694	0.999	2	2	2	0	0	0	0	0	2	0	0	0	0	0	0	0	0	0	0	0	2	0	0	0	0	0	0	0	0	0	0	0	2	0	0	0	0	0	0	0
sp|P12081|HARS1_HUMAN	P12081	HARS1_HUMAN	HARS1	509	Homo sapiens	1:Experimental evidence at protein level	Histidine--tRNA ligase, cytoplasmic	1	0.999	3	3	3	1	1	0	0	1	0	0	0	0	0	0	0	1	1	0	0	1	0	0	0	0	0	0	0	1	1	0	0	1	0	0	0	0	0	0	0	29741.7
sp|P12235|ADT1_HUMAN	P12235	ADT1_HUMAN	SLC25A4	298	Homo sapiens	1:Experimental evidence at protein level	ADP/ATP translocase 1	1	0.999	258	32	258	16	12	15	20	20	21	28	24	27	21	25	29	3	0	2	2	3	2	2	2	4	4	3	5	16	12	15	20	20	21	28	24	27	21	25	29	408616
sp|P12236|ADT3_HUMAN	P12236	ADT3_HUMAN	SLC25A6	298	Homo sapiens	1:Experimental evidence at protein level	ADP/ATP translocase 3	1	0.999	26	26	271	0	0	0	0	0	0	8	4	4	3	3	4	0	0	0	0	0	0	8	4	4	3	3	4	13	12	13	20	18	20	37	28	31	22	27	30	0
sp|P12259|FA5_HUMAN	P12259	FA5_HUMAN	F5	2224	Homo sapiens	1:Experimental evidence at protein level	Coagulation factor V	0.8672	0.9952	0	0	0	0	0	0	0	0	0	0	0	0	0	0	0	0	0	0	0	0	0	0	0	0	0	0	0	0	0	0	0	0	0	0	0	0	0	0	0	0
sp|P12268|IMDH2_HUMAN	P12268	IMDH2_HUMAN	IMPDH2	514	Homo sapiens	1:Experimental evidence at protein level	Inosine-5'-monophosphate dehydrogenase 2	0.9991	0.999	4	4	4	1	0	1	1	0	0	0	0	0	1	0	0	1	0	1	1	0	0	0	0	0	1	0	0	1	0	1	1	0	0	0	0	0	1	0	0	15486.6
sp|P12270|TPR_HUMAN	P12270	TPR_HUMAN	TPR	2363	Homo sapiens	1:Experimental evidence at protein level	Nucleoprotein TPR	1	0.999	508	508	508	29	25	25	52	57	54	59	57	68	26	30	26	29	25	25	52	57	54	59	57	68	26	30	26	29	25	25	52	57	54	59	57	68	26	30	26	782684
sp|P12273|PIP_HUMAN	P12273	PIP_HUMAN	PIP	146	Homo sapiens	1:Experimental evidence at protein level	Prolactin-inducible protein	0.9694	0.999	3	3	3	0	0	0	0	0	0	0	0	0	0	3	0	0	0	0	0	0	0	0	0	0	0	3	0	0	0	0	0	0	0	0	0	0	0	3	0	0
sp|P12277|KCRB_HUMAN	P12277	KCRB_HUMAN	CKB	381	Homo sapiens	1:Experimental evidence at protein level	Creatine kinase B-type	1	0.999	83	83	83	5	3	6	6	12	9	2	7	7	10	2	14	5	3	6	6	12	9	2	7	7	10	2	14	5	3	6	6	12	9	2	7	7	10	2	14	106587
sp|P12532|KCRU_HUMAN	P12532	KCRU_HUMAN	CKMT1A	417	Homo sapiens	1:Experimental evidence at protein level	Creatine kinase U-type, mitochondrial	0.9677	0.9989	1	0	1	0	0	0	0	0	0	0	0	0	0	0	1	0	0	0	0	0	0	0	0	0	0	0	0	0	0	0	0	0	0	0	0	0	0	0	1	0
sp|P12694|ODBA_HUMAN	P12694	ODBA_HUMAN	BCKDHA	445	Homo sapiens	1:Experimental evidence at protein level	2-oxoisovalerate dehydrogenase subunit alpha, mitochondrial	0.9469	0.9982	2	2	2	0	0	0	0	0	0	0	0	1	0	0	1	0	0	0	0	0	0	0	0	1	0	0	1	0	0	0	0	0	0	0	0	1	0	0	1	0
sp|P12755|SKI_HUMAN	P12755	SKI_HUMAN	SKI	728	Homo sapiens	1:Experimental evidence at protein level	Ski oncogene	0.7936	0.9918	4	4	4	2	0	1	1	0	0	0	0	0	0	0	0	2	0	1	1	0	0	0	0	0	0	0	0	2	0	1	1	0	0	0	0	0	0	0	0	61952
sp|P12814|ACTN1_HUMAN	P12814	ACTN1_HUMAN	ACTN1	892	Homo sapiens	1:Experimental evidence at protein level	Alpha-actinin-1	1	0.999	88	25	88	6	9	8	11	14	10	7	8	9	1	2	3	2	3	2	3	8	3	1	1	2	0	0	0	6	9	8	11	14	10	7	8	9	1	2	3	178419
sp|P12931|SRC_HUMAN	P12931	SRC_HUMAN	SRC	536	Homo sapiens	1:Experimental evidence at protein level	Proto-oncogene tyrosine-protein kinase Src	1	0.999	9	9	9	1	1	0	0	3	4	0	0	0	0	0	0	1	1	0	0	3	4	0	0	0	0	0	0	1	1	0	0	3	4	0	0	0	0	0	0	9711.8
sp|P12955|PEPD_HUMAN	P12955	PEPD_HUMAN	PEPD	493	Homo sapiens	1:Experimental evidence at protein level	Xaa-Pro dipeptidase	1	0.999	80	80	80	10	7	13	17	13	17	0	1	1	1	0	0	10	7	13	17	13	17	0	1	1	1	0	0	10	7	13	17	13	17	0	1	1	1	0	0	310224
sp|P12956|XRCC6_HUMAN	P12956	XRCC6_HUMAN	XRCC6	609	Homo sapiens	1:Experimental evidence at protein level	X-ray repair cross-complementing protein 6	1	0.999	649	649	649	23	24	23	32	36	32	75	73	75	93	78	85	23	24	23	32	36	32	75	73	75	93	78	85	23	24	23	32	36	32	75	73	75	93	78	85	855705
sp|P13010|XRCC5_HUMAN	P13010	XRCC5_HUMAN	XRCC5	732	Homo sapiens	1:Experimental evidence at protein level	X-ray repair cross-complementing protein 5	1	0.999	623	623	623	26	25	26	29	45	32	67	74	67	83	74	75	26	25	26	29	45	32	67	74	67	83	74	75	26	25	26	29	45	32	67	74	67	83	74	75	643770
sp|P13056|NR2C1_HUMAN	P13056	NR2C1_HUMAN	NR2C1	603	Homo sapiens	1:Experimental evidence at protein level	Nuclear receptor subfamily 2 group C member 1	1	0.999	9	9	9	0	1	2	0	0	0	0	1	1	1	3	0	0	1	2	0	0	0	0	1	1	1	3	0	0	1	2	0	0	0	0	1	1	1	3	0	0
sp|P13073|COX41_HUMAN	P13073	COX41_HUMAN	COX4I1	169	Homo sapiens	1:Experimental evidence at protein level	Cytochrome c oxidase subunit 4 isoform 1, mitochondrial	0.9694	0.999	1	1	1	0	0	0	0	0	0	0	0	1	0	0	0	0	0	0	0	0	0	0	0	1	0	0	0	0	0	0	0	0	0	0	0	1	0	0	0	0
sp|P13378|HXD8_HUMAN	P13378	HXD8_HUMAN	HOXD8	290	Homo sapiens	1:Experimental evidence at protein level	Homeobox protein Hox-D8	1	0.999	1	1	1	0	0	0	0	0	0	0	0	0	0	1	0	0	0	0	0	0	0	0	0	0	0	1	0	0	0	0	0	0	0	0	0	0	0	1	0	0
sp|P13591|NCAM1_HUMAN	P13591	NCAM1_HUMAN	NCAM1	858	Homo sapiens	1:Experimental evidence at protein level	Neural cell adhesion molecule 1	1	0.999	30	30	30	1	5	2	4	7	5	1	0	4	0	0	1	1	5	2	4	7	5	1	0	4	0	0	1	1	5	2	4	7	5	1	0	4	0	0	1	18881.6
sp|P13637|AT1A3_HUMAN	P13637	AT1A3_HUMAN	ATP1A3	1013	Homo sapiens	1:Experimental evidence at protein level	Sodium/potassium-transporting ATPase subunit alpha-3	1	0.999	59	57	154	8	10	4	6	7	9	1	0	5	2	3	4	8	10	4	6	7	9	0	0	4	2	3	4	13	15	7	11	14	15	11	10	17	10	14	17	158378
sp|P13639|EF2_HUMAN	P13639	EF2_HUMAN	EEF2	858	Homo sapiens	1:Experimental evidence at protein level	Elongation factor 2	1	0.999	331	331	331	38	40	38	30	43	33	15	24	17	22	7	24	38	40	38	30	43	33	15	24	17	22	7	24	38	40	38	30	43	33	15	24	17	22	7	24	1.62611e+06
sp|P13645|K1C10_HUMAN	P13645	K1C10_HUMAN	KRT10	584	Homo sapiens	1:Experimental evidence at protein level	Keratin, type I cytoskeletal 10	1	0.999	368	294	368	4	5	35	6	47	14	34	23	48	39	33	80	4	5	31	6	38	12	25	19	36	31	25	62	4	5	35	6	47	14	34	23	48	39	33	80	92840.4
sp|P13647|K2C5_HUMAN	P13647	K2C5_HUMAN	KRT5	590	Homo sapiens	1:Experimental evidence at protein level	Keratin, type II cytoskeletal 5	1	0.999	21	13	71	0	0	1	0	6	1	2	0	3	1	0	7	0	0	0	0	3	1	1	0	2	1	0	5	1	1	8	4	13	5	5	3	9	5	1	16	0
sp|P13667|PDIA4_HUMAN	P13667	PDIA4_HUMAN	PDIA4	645	Homo sapiens	1:Experimental evidence at protein level	Protein disulfide-isomerase A4	1	0.999	42	42	42	0	0	0	0	1	0	3	2	8	16	6	6	0	0	0	0	1	0	3	2	8	16	6	6	0	0	0	0	1	0	3	2	8	16	6	6	0
sp|P13674|P4HA1_HUMAN	P13674	P4HA1_HUMAN	P4HA1	534	Homo sapiens	1:Experimental evidence at protein level	Prolyl 4-hydroxylase subunit alpha-1	1	0.999	160	160	160	11	8	7	7	12	8	22	27	33	8	8	9	11	8	7	7	12	8	22	27	33	8	8	9	11	8	7	7	12	8	22	27	33	8	8	9	199714
sp|P13682|ZNF35_HUMAN	P13682	ZNF35_HUMAN	ZNF35	527	Homo sapiens	1:Experimental evidence at protein level	Zinc finger protein 35	0.9991	0.999	2	2	2	0	1	1	0	0	0	0	0	0	0	0	0	0	1	1	0	0	0	0	0	0	0	0	0	0	1	1	0	0	0	0	0	0	0	0	0	0
sp|P13804|ETFA_HUMAN	P13804	ETFA_HUMAN	ETFA	333	Homo sapiens	1:Experimental evidence at protein level	Electron transfer flavoprotein subunit alpha, mitochondrial	1	0.999	22	22	22	0	1	1	0	0	0	4	2	6	2	1	5	0	1	1	0	0	0	4	2	6	2	1	5	0	1	1	0	0	0	4	2	6	2	1	5	0
sp|P13861|KAP2_HUMAN	P13861	KAP2_HUMAN	PRKAR2A	404	Homo sapiens	1:Experimental evidence at protein level	cAMP-dependent protein kinase type II-alpha regulatory subunit	1	0.999	280	226	280	27	26	32	32	44	35	28	27	26	1	1	1	22	21	27	26	36	28	22	20	22	1	0	1	27	26	32	32	44	35	28	27	26	1	1	1	1.3955e+06
sp|P13984|T2FB_HUMAN	P13984	T2FB_HUMAN	GTF2F2	249	Homo sapiens	1:Experimental evidence at protein level	General transcription factor IIF subunit 2	1	0.999	124	124	124	16	15	18	11	13	13	4	2	3	10	8	11	16	15	18	11	13	13	4	2	3	10	8	11	16	15	18	11	13	13	4	2	3	10	8	11	399169
sp|P13987|CD59_HUMAN	P13987	CD59_HUMAN	CD59	128	Homo sapiens	1:Experimental evidence at protein level	CD59 glycoprotein	0.968	0.999	5	5	5	0	0	0	1	0	0	1	1	2	0	0	0	0	0	0	1	0	0	1	1	2	0	0	0	0	0	0	1	0	0	1	1	2	0	0	0	0
sp|P13995|MTDC_HUMAN	P13995	MTDC_HUMAN	MTHFD2	350	Homo sapiens	1:Experimental evidence at protein level	Bifunctional methylenetetrahydrofolate dehydrogenase/cyclohydrolase, mitochondrial	0.969	0.999	0	0	0	0	0	0	0	0	0	0	0	0	0	0	0	0	0	0	0	0	0	0	0	0	0	0	0	0	0	0	0	0	0	0	0	0	0	0	0	0
sp|P14174|MIF_HUMAN	P14174	MIF_HUMAN	MIF	115	Homo sapiens	1:Experimental evidence at protein level	Macrophage migration inhibitory factor	0.999	0.999	2	2	2	0	0	0	0	2	0	0	0	0	0	0	0	0	0	0	0	2	0	0	0	0	0	0	0	0	0	0	0	2	0	0	0	0	0	0	0	0
sp|P14314|GLU2B_HUMAN	P14314	GLU2B_HUMAN	PRKCSH	528	Homo sapiens	1:Experimental evidence at protein level	Glucosidase 2 subunit beta	1	0.999	9	9	9	0	0	0	0	1	1	0	0	4	0	0	3	0	0	0	0	1	1	0	0	4	0	0	3	0	0	0	0	1	1	0	0	4	0	0	3	0
sp|P14324|FPPS_HUMAN	P14324	FPPS_HUMAN	FDPS	419	Homo sapiens	1:Experimental evidence at protein level	Farnesyl pyrophosphate synthase	1	0.999	6	6	6	0	0	1	3	1	1	0	0	0	0	0	0	0	0	1	3	1	1	0	0	0	0	0	0	0	0	1	3	1	1	0	0	0	0	0	0	0
sp|P14406|CX7A2_HUMAN	P14406	CX7A2_HUMAN	COX7A2	83	Homo sapiens	1:Experimental evidence at protein level	Cytochrome c oxidase subunit 7A2, mitochondrial	0.9694	0.999	6	6	6	0	0	0	0	1	1	1	1	1	0	0	1	0	0	0	0	1	1	1	1	1	0	0	1	0	0	0	0	1	1	1	1	1	0	0	1	0
sp|P14618|KPYM_HUMAN	P14618	KPYM_HUMAN	PKM	531	Homo sapiens	1:Experimental evidence at protein level	Pyruvate kinase PKM	1	0.999	488	477	488	41	39	39	50	66	57	32	37	41	32	21	33	41	39	39	50	66	57	30	35	39	31	19	31	41	39	39	50	66	57	32	37	41	32	21	33	1.52e+06
sp|P14625|ENPL_HUMAN	P14625	ENPL_HUMAN	HSP90B1	803	Homo sapiens	1:Experimental evidence at protein level	Endoplasmin	1	0.999	154	154	202	5	3	5	10	17	15	19	10	20	17	13	20	5	3	5	10	17	15	19	10	20	17	13	20	9	5	9	13	20	18	23	16	26	21	17	25	155566
sp|P14635|CCNB1_HUMAN	P14635	CCNB1_HUMAN	CCNB1	433	Homo sapiens	1:Experimental evidence at protein level	G2/mitotic-specific cyclin-B1	1	0.999	23	23	23	3	5	3	5	3	3	1	0	0	0	0	0	3	5	3	5	3	3	1	0	0	0	0	0	3	5	3	5	3	3	1	0	0	0	0	0	156757
sp|P14649|MYL6B_HUMAN	P14649	MYL6B_HUMAN	MYL6B	208	Homo sapiens	1:Experimental evidence at protein level	Myosin light chain 6B	1	0.999	45	45	64	5	4	6	9	6	9	1	1	4	0	0	0	5	4	6	9	6	9	1	1	4	0	0	0	6	6	6	10	7	10	2	5	6	3	1	2	101822
sp|P14678|RSMB_HUMAN	P14678	RSMB_HUMAN	SNRPB	240	Homo sapiens	1:Experimental evidence at protein level	Small nuclear ribonucleoprotein-associated proteins B and B'	1	0.999	35	0	35	4	5	4	3	2	4	2	2	4	1	2	2	0	0	0	0	0	0	0	0	0	0	0	0	4	5	4	3	2	4	2	2	4	1	2	2	114452
sp|P14735|IDE_HUMAN	P14735	IDE_HUMAN	IDE	1019	Homo sapiens	1:Experimental evidence at protein level	Insulin-degrading enzyme	1	0.999	15	15	15	0	1	0	1	2	1	6	1	3	0	0	0	0	1	0	1	2	1	6	1	3	0	0	0	0	1	0	1	2	1	6	1	3	0	0	0	0
sp|P14854|CX6B1_HUMAN	P14854	CX6B1_HUMAN	COX6B1	86	Homo sapiens	1:Experimental evidence at protein level	Cytochrome c oxidase subunit 6B1	1	0.999	8	8	8	0	0	0	0	0	0	1	4	2	0	0	1	0	0	0	0	0	0	1	4	2	0	0	1	0	0	0	0	0	0	1	4	2	0	0	1	0
sp|P14859|PO2F1_HUMAN	P14859	PO2F1_HUMAN	POU2F1	743	Homo sapiens	1:Experimental evidence at protein level	POU domain, class 2, transcription factor 1	1	0.999	13	6	13	0	0	0	0	0	1	0	1	1	4	2	4	0	0	0	0	0	1	0	1	0	1	2	1	0	0	0	0	0	1	0	1	1	4	2	4	0
sp|P14866|HNRPL_HUMAN	P14866	HNRPL_HUMAN	HNRNPL	589	Homo sapiens	1:Experimental evidence at protein level	Heterogeneous nuclear ribonucleoprotein L	1	0.999	160	160	160	5	6	3	5	7	5	29	19	23	17	17	24	5	6	3	5	7	5	29	19	23	17	17	24	5	6	3	5	7	5	29	19	23	17	17	24	108684
sp|P14868|SYDC_HUMAN	P14868	SYDC_HUMAN	DARS1	501	Homo sapiens	1:Experimental evidence at protein level	Aspartate--tRNA ligase, cytoplasmic	1	0.999	187	187	187	18	19	15	17	16	17	9	14	10	16	19	17	18	19	15	17	16	17	9	14	10	16	19	17	18	19	15	17	16	17	9	14	10	16	19	17	634984
sp|P14921|ETS1_HUMAN	P14921	ETS1_HUMAN	ETS1	441	Homo sapiens	1:Experimental evidence at protein level	Protein C-ets-1	0.9991	0.999	0	0	0	0	0	0	0	0	0	0	0	0	0	0	0	0	0	0	0	0	0	0	0	0	0	0	0	0	0	0	0	0	0	0	0	0	0	0	0	0
sp|P14923|PLAK_HUMAN	P14923	PLAK_HUMAN	JUP	745	Homo sapiens	1:Experimental evidence at protein level	Junction plakoglobin	1	0.999	14	14	23	1	1	2	1	2	1	2	1	1	0	0	2	1	1	2	1	2	1	2	1	1	0	0	2	3	4	4	1	3	2	2	1	1	0	0	2	37114.4
sp|P14927|QCR7_HUMAN	P14927	QCR7_HUMAN	UQCRB	111	Homo sapiens	1:Experimental evidence at protein level	Cytochrome b-c1 complex subunit 7	0.9694	0.999	0	0	0	0	0	0	0	0	0	0	0	0	0	0	0	0	0	0	0	0	0	0	0	0	0	0	0	0	0	0	0	0	0	0	0	0	0	0	0	0
sp|P15056|BRAF_HUMAN	P15056	BRAF_HUMAN	BRAF	766	Homo sapiens	1:Experimental evidence at protein level	Serine/threonine-protein kinase B-raf	1	0.999	19	19	19	8	5	4	0	0	2	0	0	0	0	0	0	8	5	4	0	0	2	0	0	0	0	0	0	8	5	4	0	0	2	0	0	0	0	0	0	129012
sp|P15104|GLNA_HUMAN	P15104	GLNA_HUMAN	GLUL	373	Homo sapiens	1:Experimental evidence at protein level	Glutamine synthetase	0.9667	0.9989	3	3	3	0	0	0	2	1	0	0	0	0	0	0	0	0	0	0	2	1	0	0	0	0	0	0	0	0	0	0	2	1	0	0	0	0	0	0	0	0
sp|P15121|ALDR_HUMAN	P15121	ALDR_HUMAN	AKR1B1	316	Homo sapiens	1:Experimental evidence at protein level	Aldo-keto reductase family 1 member B1	1	0.999	9	6	9	0	1	0	0	2	0	0	0	1	4	0	1	0	1	0	0	2	0	0	0	0	3	0	0	0	1	0	0	2	0	0	0	1	4	0	1	0
sp|P15153|RAC2_HUMAN	P15153	RAC2_HUMAN	RAC2	192	Homo sapiens	1:Experimental evidence at protein level	Ras-related C3 botulinum toxin substrate 2	0.9694	0.999	9	0	15	0	0	0	0	0	0	2	2	1	0	2	2	0	0	0	0	0	0	0	0	0	0	0	0	0	0	0	0	0	0	3	3	2	2	2	3	0
sp|P15170|ERF3A_HUMAN	P15170	ERF3A_HUMAN	GSPT1	499	Homo sapiens	1:Experimental evidence at protein level	Eukaryotic peptide chain release factor GTP-binding subunit ERF3A	1	0.999	45	23	45	11	3	4	8	9	10	0	0	0	0	0	0	3	2	2	4	6	6	0	0	0	0	0	0	11	3	4	8	9	10	0	0	0	0	0	0	196848
sp|P15252|REF_HEVBR	P15252	REF_HEVBR		138	Hevea brasiliensis	1:Experimental evidence at protein level	Rubber elongation factor protein	0.7182	0.9877	11	11	11	0	0	0	0	0	0	0	2	2	1	4	2	0	0	0	0	0	0	0	2	2	1	4	2	0	0	0	0	0	0	0	2	2	1	4	2	0
sp|P15311|EZRI_HUMAN	P15311	EZRI_HUMAN	EZR	586	Homo sapiens	1:Experimental evidence at protein level	Ezrin	1	0.999	80	47	80	6	6	9	13	16	12	4	4	3	1	1	5	5	5	8	8	10	9	1	0	0	0	0	1	6	6	9	13	16	12	4	4	3	1	1	5	217429
sp|P15336|ATF2_HUMAN	P15336	ATF2_HUMAN	ATF2	505	Homo sapiens	1:Experimental evidence at protein level	Cyclic AMP-dependent transcription factor ATF-2	1	0.999	14	11	14	1	1	1	5	0	4	0	0	0	1	1	0	1	1	1	4	0	2	0	0	0	1	1	0	1	1	1	5	0	4	0	0	0	1	1	0	16407.7
sp|P15408|FOSL2_HUMAN	P15408	FOSL2_HUMAN	FOSL2	326	Homo sapiens	1:Experimental evidence at protein level	Fos-related antigen 2	1	0.999	10	10	10	0	0	0	0	0	0	0	0	1	3	5	1	0	0	0	0	0	0	0	0	1	3	5	1	0	0	0	0	0	0	0	0	1	3	5	1	0
sp|P15531|NDKA_HUMAN	P15531	NDKA_HUMAN	NME1	152	Homo sapiens	1:Experimental evidence at protein level	Nucleoside diphosphate kinase A	1	0.999	88	36	88	6	9	8	11	8	10	4	3	8	10	1	10	2	3	3	5	2	4	2	2	4	4	1	4	6	9	8	11	8	10	4	3	8	10	1	10	371783
sp|P15622|ZN250_HUMAN	P15622	ZN250_HUMAN	ZNF250	560	Homo sapiens	1:Experimental evidence at protein level	Zinc finger protein 250	1	0.999	274	256	274	30	29	36	23	28	28	16	10	12	22	20	20	27	25	30	21	26	27	16	10	12	22	20	20	30	29	36	23	28	28	16	10	12	22	20	20	967662
sp|P15735|PHKG2_HUMAN	P15735	PHKG2_HUMAN	PHKG2	406	Homo sapiens	1:Experimental evidence at protein level	Phosphorylase b kinase gamma catalytic chain, liver/testis isoform	0.9694	0.999	2	2	2	0	2	0	0	0	0	0	0	0	0	0	0	0	2	0	0	0	0	0	0	0	0	0	0	0	2	0	0	0	0	0	0	0	0	0	0	0
sp|P15822|ZEP1_HUMAN	P15822	ZEP1_HUMAN	HIVEP1	2718	Homo sapiens	1:Experimental evidence at protein level	Zinc finger protein 40	1	0.999	47	45	47	0	3	1	0	1	3	6	6	6	7	7	7	0	3	1	0	1	3	6	6	5	6	7	7	0	3	1	0	1	3	6	6	6	7	7	7	0
sp|P15880|RS2_HUMAN	P15880	RS2_HUMAN	RPS2	293	Homo sapiens	1:Experimental evidence at protein level	40S ribosomal protein S2	1	0.999	346	346	346	28	21	24	16	23	23	34	34	25	40	32	46	28	21	24	16	23	23	34	34	25	40	32	46	28	21	24	16	23	23	34	34	25	40	32	46	1.29475e+06
sp|P15882|CHIN_HUMAN	P15882	CHIN_HUMAN	CHN1	459	Homo sapiens	1:Experimental evidence at protein level	N-chimaerin	0.9981	0.999	5	5	5	3	0	2	0	0	0	0	0	0	0	0	0	3	0	2	0	0	0	0	0	0	0	0	0	3	0	2	0	0	0	0	0	0	0	0	0	50066.1
sp|P15884|ITF2_HUMAN	P15884	ITF2_HUMAN	TCF4	667	Homo sapiens	1:Experimental evidence at protein level	Transcription factor 4	1	0.999	136	98	136	11	6	9	8	8	6	11	7	10	19	19	22	6	4	5	4	6	4	8	5	8	16	14	18	11	6	9	8	8	6	11	7	10	19	19	22	282535
sp|P15923|TFE2_HUMAN	P15923	TFE2_HUMAN	TCF3	654	Homo sapiens	1:Experimental evidence at protein level	Transcription factor E2-alpha	1	0.999	15	15	35	0	1	2	0	0	0	1	1	0	3	5	2	0	1	2	0	0	0	1	1	0	3	5	2	1	2	5	1	1	1	3	2	1	5	9	4	0
sp|P15924|DESP_HUMAN	P15924	DESP_HUMAN	DSP	2871	Homo sapiens	1:Experimental evidence at protein level	Desmoplakin	0.9991	0.999	3	3	3	0	0	1	0	0	0	0	0	0	0	0	2	0	0	1	0	0	0	0	0	0	0	0	2	0	0	1	0	0	0	0	0	0	0	0	2	0
sp|P15927|RFA2_HUMAN	P15927	RFA2_HUMAN	RPA2	270	Homo sapiens	1:Experimental evidence at protein level	Replication protein A 32 kDa subunit	1	0.999	407	407	407	18	13	14	15	20	16	54	48	51	50	50	58	18	13	14	15	20	16	54	48	51	50	50	58	18	13	14	15	20	16	54	48	51	50	50	58	546888
sp|P16070|CD44_HUMAN	P16070	CD44_HUMAN	CD44	742	Homo sapiens	1:Experimental evidence at protein level	CD44 antigen	1	0.999	53	53	53	4	2	0	1	2	3	8	7	6	7	4	9	4	2	0	1	2	3	8	7	6	7	4	9	4	2	0	1	2	3	8	7	6	7	4	9	38039.2
sp|P16104|H2AX_HUMAN	P16104	H2AX_HUMAN	H2AX	143	Homo sapiens	1:Experimental evidence at protein level	Histone H2AX	1	0.999	33	0	33	1	3	1	3	4	3	1	2	4	3	4	4	0	0	0	0	0	0	0	0	0	0	0	0	1	3	1	3	4	3	1	2	4	3	4	4	5041.13
sp|P16152|CBR1_HUMAN	P16152	CBR1_HUMAN	CBR1	277	Homo sapiens	1:Experimental evidence at protein level	Carbonyl reductase [NADPH] 1	1	0.999	26	22	26	1	0	0	5	6	7	0	1	0	3	1	2	1	0	0	4	5	6	0	0	0	3	1	2	1	0	0	5	6	7	0	1	0	3	1	2	16629.1
sp|P16157|ANK1_HUMAN	P16157	ANK1_HUMAN	ANK1	1881	Homo sapiens	1:Experimental evidence at protein level	Ankyrin-1	1	0.999	7	7	10	2	4	0	0	1	0	0	0	0	0	0	0	2	4	0	0	1	0	0	0	0	0	0	0	2	5	2	0	1	0	0	0	0	0	0	0	36344.7
sp|P16220|CREB1_HUMAN	P16220	CREB1_HUMAN	CREB1	327	Homo sapiens	1:Experimental evidence at protein level	Cyclic AMP-responsive element-binding protein 1	1	0.999	4	4	4	0	0	0	0	1	1	0	0	1	0	0	1	0	0	0	0	1	1	0	0	1	0	0	1	0	0	0	0	1	1	0	0	1	0	0	1	0
sp|P16278|BGAL_HUMAN	P16278	BGAL_HUMAN	GLB1	677	Homo sapiens	1:Experimental evidence at protein level	Beta-galactosidase	1	0.999	10	10	10	2	2	1	1	2	2	0	0	0	0	0	0	2	2	1	1	2	2	0	0	0	0	0	0	2	2	1	1	2	2	0	0	0	0	0	0	56490.6
sp|P16298|PP2BB_HUMAN	P16298	PP2BB_HUMAN	PPP3CB	524	Homo sapiens	1:Experimental evidence at protein level	Serine/threonine-protein phosphatase 2B catalytic subunit beta isoform	0.9988	0.999	2	0	2	0	0	0	0	1	0	1	0	0	0	0	0	0	0	0	0	0	0	0	0	0	0	0	0	0	0	0	0	1	0	1	0	0	0	0	0	0
sp|P16333|NCK1_HUMAN	P16333	NCK1_HUMAN	NCK1	377	Homo sapiens	1:Experimental evidence at protein level	Cytoplasmic protein NCK1	1	0.999	5	5	8	1	0	2	1	0	0	0	0	0	1	0	0	1	0	2	1	0	0	0	0	0	1	0	0	1	0	2	1	0	0	2	0	1	1	0	0	38173.9
sp|P16383|GCFC2_HUMAN	P16383	GCFC2_HUMAN	GCFC2	781	Homo sapiens	1:Experimental evidence at protein level	Intron Large complex component GCFC2	1	0.999	83	83	83	14	11	15	14	10	11	2	2	4	0	0	0	14	11	15	14	10	11	2	2	4	0	0	0	14	11	15	14	10	11	2	2	4	0	0	0	191566
sp|P16401|H15_HUMAN	P16401	H15_HUMAN	H1-5	226	Homo sapiens	1:Experimental evidence at protein level	Histone H1.5	1	0.999	253	252	253	12	13	14	16	21	18	23	26	21	30	30	29	12	13	14	16	20	18	23	26	21	30	30	29	12	13	14	16	21	18	23	26	21	30	30	29	632798
sp|P16402|H13_HUMAN	P16402	H13_HUMAN	H1-3	221	Homo sapiens	1:Experimental evidence at protein level	Histone H1.3	1	0.999	50	50	244	0	2	0	0	0	0	7	6	6	12	8	9	0	2	0	0	0	0	7	6	6	12	8	9	11	14	13	12	17	15	24	22	20	38	30	28	0
sp|P16403|H12_HUMAN	P16403	H12_HUMAN	H1-2	213	Homo sapiens	1:Experimental evidence at protein level	Histone H1.2	1	0.999	250	129	323	11	13	12	14	16	17	24	26	24	29	36	28	4	6	4	5	6	6	14	16	15	14	23	16	15	18	17	17	23	21	31	32	29	40	45	35	1602376
sp|P16435|NCPR_HUMAN	P16435	NCPR_HUMAN	POR	677	Homo sapiens	1:Experimental evidence at protein level	NADPH--cytochrome P450 reductase	1	0.999	4	4	4	0	0	0	0	1	1	0	0	1	1	0	0	0	0	0	0	1	1	0	0	1	1	0	0	0	0	0	0	1	1	0	0	1	1	0	0	0
sp|P16455|MGMT_HUMAN	P16455	MGMT_HUMAN	MGMT	207	Homo sapiens	1:Experimental evidence at protein level	Methylated-DNA--protein-cysteine methyltransferase	0.9694	0.999	6	6	6	0	1	1	0	1	1	0	0	0	1	0	1	0	1	1	0	1	1	0	0	0	1	0	1	0	1	1	0	1	1	0	0	0	1	0	1	0
sp|P16615|AT2A2_HUMAN	P16615	AT2A2_HUMAN	ATP2A2	1042	Homo sapiens	1:Experimental evidence at protein level	Sarcoplasmic/endoplasmic reticulum calcium ATPase 2	1	0.999	433	257	433	29	30	30	34	36	33	33	29	43	45	40	51	19	18	19	21	24	21	20	16	25	23	23	28	29	30	30	34	36	33	33	29	43	45	40	51	863534
sp|P16949|STMN1_HUMAN	P16949	STMN1_HUMAN	STMN1	149	Homo sapiens	1:Experimental evidence at protein level	Stathmin	1	0.999	353	268	353	38	29	36	31	40	40	24	25	18	24	21	27	32	22	26	22	27	27	19	19	15	19	17	23	38	29	36	31	40	40	24	25	18	24	21	27	2.70979e+06
sp|P17026|ZNF22_HUMAN	P17026	ZNF22_HUMAN	ZNF22	224	Homo sapiens	1:Experimental evidence at protein level	Zinc finger protein 22	1	0.999	34	34	35	4	4	2	2	2	5	2	2	3	3	3	2	4	4	2	2	2	5	2	2	3	3	3	2	4	4	2	2	3	5	2	2	3	3	3	2	102085
sp|P17028|ZNF24_HUMAN	P17028	ZNF24_HUMAN	ZNF24	368	Homo sapiens	1:Experimental evidence at protein level	Zinc finger protein 24	1	0.999	49	49	49	10	6	8	6	3	3	0	2	0	3	3	5	10	6	8	6	3	3	0	2	0	3	3	5	10	6	8	6	3	3	0	2	0	3	3	5	213209
sp|P17029|ZKSC1_HUMAN	P17029	ZKSC1_HUMAN	ZKSCAN1	563	Homo sapiens	1:Experimental evidence at protein level	Zinc finger protein with KRAB and SCAN domains 1	1	0.999	64	59	64	10	13	5	7	4	4	2	1	2	8	4	4	8	11	4	7	4	4	2	1	2	8	4	4	10	13	5	7	4	4	2	1	2	8	4	4	182638
sp|P17036|ZNF3_HUMAN	P17036	ZNF3_HUMAN	ZNF3	446	Homo sapiens	1:Experimental evidence at protein level	Zinc finger protein 3	1	0.999	23	21	31	6	5	4	2	3	3	0	0	0	0	0	0	6	3	4	2	3	3	0	0	0	0	0	0	8	7	7	3	3	3	0	0	0	0	0	0	58334.5
sp|P17066|HSP76_HUMAN	P17066	HSP76_HUMAN	HSPA6	643	Homo sapiens	1:Experimental evidence at protein level	Heat shock 70 kDa protein 6	0.9949	0.999	8	8	341	1	1	1	1	2	2	0	0	0	0	0	0	1	1	1	1	2	2	0	0	0	0	0	0	14	12	15	18	29	18	42	49	45	34	34	31	0
sp|P17096|HMGA1_HUMAN	P17096	HMGA1_HUMAN	HMGA1	107	Homo sapiens	1:Experimental evidence at protein level	High mobility group protein HMG-I/HMG-Y	0.9675	0.9989	2	2	2	0	0	2	0	0	0	0	0	0	0	0	0	0	0	2	0	0	0	0	0	0	0	0	0	0	0	2	0	0	0	0	0	0	0	0	0	0
sp|P17098|ZNF8_HUMAN	P17098	ZNF8_HUMAN	ZNF8	575	Homo sapiens	1:Experimental evidence at protein level	Zinc finger protein 8	0.9691	0.999	1	1	1	0	1	0	0	0	0	0	0	0	0	0	0	0	1	0	0	0	0	0	0	0	0	0	0	0	1	0	0	0	0	0	0	0	0	0	0	0
sp|P17252|KPCA_HUMAN	P17252	KPCA_HUMAN	PRKCA	672	Homo sapiens	1:Experimental evidence at protein level	Protein kinase C alpha type	1	0.999	34	22	34	4	3	4	6	7	6	0	1	0	0	1	2	2	1	2	5	3	5	0	1	0	0	1	2	4	3	4	6	7	6	0	1	0	0	1	2	81809.8
sp|P17275|JUNB_HUMAN	P17275	JUNB_HUMAN	JUNB	347	Homo sapiens	1:Experimental evidence at protein level	Transcription factor JunB	0.9694	0.999	6	6	6	0	0	0	0	0	0	0	1	0	1	1	3	0	0	0	0	0	0	0	1	0	1	1	3	0	0	0	0	0	0	0	1	0	1	1	3	0
sp|P17301|ITA2_HUMAN	P17301	ITA2_HUMAN	ITGA2	1181	Homo sapiens	1:Experimental evidence at protein level	Integrin alpha-2	0.7075	0.9871	0	0	0	0	0	0	0	0	0	0	0	0	0	0	0	0	0	0	0	0	0	0	0	0	0	0	0	0	0	0	0	0	0	0	0	0	0	0	0	0
sp|P17480|UBF1_HUMAN	P17480	UBF1_HUMAN	UBTF	764	Homo sapiens	1:Experimental evidence at protein level	Nucleolar transcription factor 1	1	0.999	78	78	78	8	10	6	7	7	8	0	1	1	11	10	9	8	10	6	7	7	8	0	1	1	11	10	9	8	10	6	7	7	8	0	1	1	11	10	9	249945
sp|P17535|JUND_HUMAN	P17535	JUND_HUMAN	JUND	347	Homo sapiens	1:Experimental evidence at protein level	Transcription factor JunD	0.9694	0.999	0	0	0	0	0	0	0	0	0	0	0	0	0	0	0	0	0	0	0	0	0	0	0	0	0	0	0	0	0	0	0	0	0	0	0	0	0	0	0	0
sp|P17544|ATF7_HUMAN	P17544	ATF7_HUMAN	ATF7	483	Homo sapiens	1:Experimental evidence at protein level	Cyclic AMP-dependent transcription factor ATF-7	1	0.999	2	2	5	0	1	0	0	0	1	0	0	0	0	0	0	0	1	0	0	0	1	0	0	0	0	0	0	0	1	0	1	0	3	0	0	0	0	0	0	0
sp|P17612|KAPCA_HUMAN	P17612	KAPCA_HUMAN	PRKACA	351	Homo sapiens	1:Experimental evidence at protein level	cAMP-dependent protein kinase catalytic subunit alpha	1	0.999	151	61	151	16	16	13	27	16	21	9	13	10	2	2	6	9	8	2	15	7	8	3	4	3	0	1	1	16	16	13	27	16	21	9	13	10	2	2	6	402146
sp|P17655|CAN2_HUMAN	P17655	CAN2_HUMAN	CAPN2	700	Homo sapiens	1:Experimental evidence at protein level	Calpain-2 catalytic subunit	0.9917	0.9989	2	2	2	0	0	0	1	0	1	0	0	0	0	0	0	0	0	0	1	0	1	0	0	0	0	0	0	0	0	0	1	0	1	0	0	0	0	0	0	0
sp|P17677|NEUM_HUMAN	P17677	NEUM_HUMAN	GAP43	238	Homo sapiens	1:Experimental evidence at protein level	Neuromodulin	1	0.999	48	48	48	5	9	7	9	4	10	0	2	1	1	0	0	5	9	7	9	4	10	0	2	1	1	0	0	5	9	7	9	4	10	0	2	1	1	0	0	79080.4
sp|P17706|PTN2_HUMAN	P17706	PTN2_HUMAN	PTPN2	415	Homo sapiens	1:Experimental evidence at protein level	Tyrosine-protein phosphatase non-receptor type 2	1	0.999	11	11	11	3	1	4	2	0	1	0	0	0	0	0	0	3	1	4	2	0	1	0	0	0	0	0	0	3	1	4	2	0	1	0	0	0	0	0	0	68577.8
sp|P17812|PYRG1_HUMAN	P17812	PYRG1_HUMAN	CTPS1	591	Homo sapiens	1:Experimental evidence at protein level	CTP synthase 1	1	0.999	216	210	216	32	25	22	28	27	29	10	11	8	7	6	11	31	24	21	27	26	28	10	11	8	7	6	11	32	25	22	28	27	29	10	11	8	7	6	11	832839
sp|P17844|DDX5_HUMAN	P17844	DDX5_HUMAN	DDX5	614	Homo sapiens	1:Experimental evidence at protein level	Probable ATP-dependent RNA helicase DDX5	1	0.999	269	226	270	12	9	13	9	15	10	44	41	33	26	29	28	10	6	9	9	15	10	36	36	26	22	23	24	12	9	13	9	15	10	44	41	33	26	29	29	371205
sp|P17858|PFKAL_HUMAN	P17858	PFKAL_HUMAN	PFKL	780	Homo sapiens	1:Experimental evidence at protein level	ATP-dependent 6-phosphofructokinase, liver type	1	0.999	116	107	116	11	13	8	23	27	25	4	3	2	0	0	0	11	13	8	21	24	22	3	3	2	0	0	0	11	13	8	23	27	25	4	3	2	0	0	0	324358
sp|P17861|XBP1_HUMAN	P17861	XBP1_HUMAN	XBP1	261	Homo sapiens	1:Experimental evidence at protein level	X-box-binding protein 1	0.81	0.9898	2	2	2	1	0	0	0	0	0	1	0	0	0	0	0	1	0	0	0	0	0	1	0	0	0	0	0	1	0	0	0	0	0	1	0	0	0	0	0	24082.3
sp|P17980|PRS6A_HUMAN	P17980	PRS6A_HUMAN	PSMC3	439	Homo sapiens	1:Experimental evidence at protein level	26S proteasome regulatory subunit 6A	1	0.999	230	230	230	21	23	22	29	25	28	17	16	24	9	7	9	21	23	22	29	25	28	17	16	24	9	7	9	21	23	22	29	25	28	17	16	24	9	7	9	659247
sp|P17987|TCPA_HUMAN	P17987	TCPA_HUMAN	TCP1	556	Homo sapiens	1:Experimental evidence at protein level	T-complex protein 1 subunit alpha	1	0.999	1029	1029	1029	66	63	72	64	79	82	142	149	156	56	51	49	66	63	72	64	79	82	142	149	156	56	51	49	66	63	72	64	79	82	142	149	156	56	51	49	3.31121e+06
sp|P18031|PTN1_HUMAN	P18031	PTN1_HUMAN	PTPN1	435	Homo sapiens	1:Experimental evidence at protein level	Tyrosine-protein phosphatase non-receptor type 1	1	0.999	29	29	29	7	4	2	2	2	5	2	2	3	0	0	0	7	4	2	2	2	5	2	2	3	0	0	0	7	4	2	2	2	5	2	2	3	0	0	0	99752.9
sp|P18074|ERCC2_HUMAN	P18074	ERCC2_HUMAN	ERCC2	760	Homo sapiens	1:Experimental evidence at protein level	General transcription and DNA repair factor IIH helicase subunit XPD	1	0.999	14	14	14	4	3	3	2	0	1	0	0	0	0	0	1	4	3	3	2	0	1	0	0	0	0	0	1	4	3	3	2	0	1	0	0	0	0	0	1	235751
sp|P18077|RL35A_HUMAN	P18077	RL35A_HUMAN	RPL35A	110	Homo sapiens	1:Experimental evidence at protein level	60S ribosomal protein L35a	1	0.999	81	81	81	8	2	4	8	5	5	4	6	10	12	6	11	8	2	4	8	5	5	4	6	10	12	6	11	8	2	4	8	5	5	4	6	10	12	6	11	105573
sp|P18085|ARF4_HUMAN	P18085	ARF4_HUMAN	ARF4	180	Homo sapiens	1:Experimental evidence at protein level	ADP-ribosylation factor 4	1	0.999	53	53	183	0	0	0	1	2	2	7	7	7	13	6	8	0	0	0	1	2	2	7	7	7	13	6	8	8	5	6	11	12	13	18	21	20	25	23	21	0
sp|P18124|RL7_HUMAN	P18124	RL7_HUMAN	RPL7	248	Homo sapiens	1:Experimental evidence at protein level	60S ribosomal protein L7	1	0.999	515	515	515	40	36	41	47	44	47	41	47	33	44	48	47	40	36	41	47	44	47	41	47	33	44	48	47	40	36	41	47	44	47	41	47	33	44	48	47	2.35644e+06
sp|P18206|VINC_HUMAN	P18206	VINC_HUMAN	VCL	1134	Homo sapiens	1:Experimental evidence at protein level	Vinculin	1	0.999	53	53	53	2	3	2	7	20	7	2	4	5	0	0	1	2	3	2	7	20	7	2	4	5	0	0	1	2	3	2	7	20	7	2	4	5	0	0	1	76247.1
sp|P18583|SON_HUMAN	P18583	SON_HUMAN	SON	2426	Homo sapiens	1:Experimental evidence at protein level	Protein SON	1	0.999	42	42	42	0	0	0	2	3	4	5	7	6	4	8	3	0	0	0	2	3	4	5	7	6	4	8	3	0	0	0	2	3	4	5	7	6	4	8	3	0
sp|P18615|NELFE_HUMAN	P18615	NELFE_HUMAN	NELFE	380	Homo sapiens	1:Experimental evidence at protein level	Negative elongation factor E	1	0.999	73	73	73	13	9	8	6	6	7	4	1	5	6	5	3	13	9	8	6	6	7	4	1	5	6	5	3	13	9	8	6	6	7	4	1	5	6	5	3	320890
sp|P18621|RL17_HUMAN	P18621	RL17_HUMAN	RPL17	184	Homo sapiens	1:Experimental evidence at protein level	60S ribosomal protein L17	1	0.999	561	561	561	52	37	56	75	65	61	31	32	39	41	35	37	52	37	56	75	65	61	31	32	39	41	35	37	52	37	56	75	65	61	31	32	39	41	35	37	2.47466e+06
sp|P18669|PGAM1_HUMAN	P18669	PGAM1_HUMAN	PGAM1	254	Homo sapiens	1:Experimental evidence at protein level	Phosphoglycerate mutase 1	1	0.999	206	122	206	20	13	13	32	36	33	8	11	11	10	10	9	16	11	9	18	16	18	4	7	6	7	6	4	20	13	13	32	36	33	8	11	11	10	10	9	608830
sp|P18827|SDC1_HUMAN	P18827	SDC1_HUMAN	SDC1	310	Homo sapiens	1:Experimental evidence at protein level	Syndecan-1	0.9691	0.999	1	1	1	0	0	0	0	0	0	0	0	1	0	0	0	0	0	0	0	0	0	0	0	1	0	0	0	0	0	0	0	0	0	0	0	1	0	0	0	0
sp|P18846|ATF1_HUMAN	P18846	ATF1_HUMAN	ATF1	271	Homo sapiens	1:Experimental evidence at protein level	Cyclic AMP-dependent transcription factor ATF-1	0.9694	0.999	0	0	0	0	0	0	0	0	0	0	0	0	0	0	0	0	0	0	0	0	0	0	0	0	0	0	0	0	0	0	0	0	0	0	0	0	0	0	0	0
sp|P18858|DNLI1_HUMAN	P18858	DNLI1_HUMAN	LIG1	919	Homo sapiens	1:Experimental evidence at protein level	DNA ligase 1	1	0.999	24	24	24	2	2	1	5	6	7	0	0	1	0	0	0	2	2	1	5	6	7	0	0	1	0	0	0	2	2	1	5	6	7	0	0	1	0	0	0	18949.5
sp|P18859|ATP5J_HUMAN	P18859	ATP5J_HUMAN	ATP5PF	108	Homo sapiens	1:Experimental evidence at protein level	ATP synthase-coupling factor 6, mitochondrial	0.9676	0.9989	0	0	0	0	0	0	0	0	0	0	0	0	0	0	0	0	0	0	0	0	0	0	0	0	0	0	0	0	0	0	0	0	0	0	0	0	0	0	0	0
sp|P18887|XRCC1_HUMAN	P18887	XRCC1_HUMAN	XRCC1	633	Homo sapiens	1:Experimental evidence at protein level	DNA repair protein XRCC1	1	0.999	42	42	42	7	7	4	4	6	7	1	1	1	2	2	0	7	7	4	4	6	7	1	1	1	2	2	0	7	7	4	4	6	7	1	1	1	2	2	0	139992
sp|P19022|CADH2_HUMAN	P19022	CADH2_HUMAN	CDH2	906	Homo sapiens	1:Experimental evidence at protein level	Cadherin-2	1	0.999	22	21	22	3	1	2	2	3	3	3	1	4	0	0	0	2	1	2	2	3	3	3	1	4	0	0	0	3	1	2	2	3	3	3	1	4	0	0	0	237508
sp|P19174|PLCG1_HUMAN	P19174	PLCG1_HUMAN	PLCG1	1290	Homo sapiens	1:Experimental evidence at protein level	1-phosphatidylinositol 4,5-bisphosphate phosphodiesterase gamma-1	1	0.999	12	12	12	3	6	2	1	0	0	0	0	0	0	0	0	3	6	2	1	0	0	0	0	0	0	0	0	3	6	2	1	0	0	0	0	0	0	0	0	36377.3
sp|P19338|NUCL_HUMAN	P19338	NUCL_HUMAN	NCL	710	Homo sapiens	1:Experimental evidence at protein level	Nucleolin	1	0.999	567	567	567	41	38	38	43	45	38	50	48	50	64	58	54	41	38	38	43	45	38	50	48	50	64	58	54	41	38	38	43	45	38	50	48	50	64	58	54	1.8903e+06
sp|P19367|HXK1_HUMAN	P19367	HXK1_HUMAN	HK1	917	Homo sapiens	1:Experimental evidence at protein level	Hexokinase-1	1	0.999	47	45	47	8	7	6	6	6	5	2	1	6	0	0	0	8	7	6	6	6	5	1	1	5	0	0	0	8	7	6	6	6	5	2	1	6	0	0	0	314580
sp|P19387|RPB3_HUMAN	P19387	RPB3_HUMAN	POLR2C	275	Homo sapiens	1:Experimental evidence at protein level	DNA-directed RNA polymerase II subunit RPB3	1	0.999	56	56	56	5	5	4	7	5	4	4	7	7	5	3	0	5	5	4	7	5	4	4	7	7	5	3	0	5	5	4	7	5	4	4	7	7	5	3	0	170778
sp|P19388|RPAB1_HUMAN	P19388	RPAB1_HUMAN	POLR2E	210	Homo sapiens	1:Experimental evidence at protein level	DNA-directed RNA polymerases I, II, and III subunit RPABC1	1	0.999	42	42	42	3	6	6	4	5	4	3	4	2	2	1	2	3	6	6	4	5	4	3	4	2	2	1	2	3	6	6	4	5	4	3	4	2	2	1	2	116251
sp|P19404|NDUV2_HUMAN	P19404	NDUV2_HUMAN	NDUFV2	249	Homo sapiens	1:Experimental evidence at protein level	NADH dehydrogenase [ubiquinone] flavoprotein 2, mitochondrial	0.9991	0.999	10	10	10	0	0	0	3	4	3	0	0	0	0	0	0	0	0	0	3	4	3	0	0	0	0	0	0	0	0	0	3	4	3	0	0	0	0	0	0	0
sp|P19447|ERCC3_HUMAN	P19447	ERCC3_HUMAN	ERCC3	782	Homo sapiens	1:Experimental evidence at protein level	General transcription and DNA repair factor IIH helicase subunit XPB	1	0.999	79	79	79	13	11	8	8	6	9	3	2	4	6	6	3	13	11	8	8	6	9	3	2	4	6	6	3	13	11	8	8	6	9	3	2	4	6	6	3	271402
sp|P19525|E2AK2_HUMAN	P19525	E2AK2_HUMAN	EIF2AK2	551	Homo sapiens	1:Experimental evidence at protein level	Interferon-induced, double-stranded RNA-activated protein kinase	0.9694	0.999	16	16	16	2	2	1	1	1	2	2	0	1	1	1	2	2	2	1	1	1	2	2	0	1	1	1	2	2	2	1	1	1	2	2	0	1	1	1	2	42630.6
sp|P19623|SPEE_HUMAN	P19623	SPEE_HUMAN	SRM	302	Homo sapiens	1:Experimental evidence at protein level	Spermidine synthase	1	0.999	14	14	14	1	0	1	0	0	0	1	0	1	4	2	4	1	0	1	0	0	0	1	0	1	4	2	4	1	0	1	0	0	0	1	0	1	4	2	4	22929.9
sp|P19784|CSK22_HUMAN	P19784	CSK22_HUMAN	CSNK2A2	350	Homo sapiens	1:Experimental evidence at protein level	Casein kinase II subunit alpha'	1	0.999	183	183	199	19	21	19	16	21	19	13	11	9	9	11	15	19	21	19	16	21	19	13	11	9	9	11	15	19	21	19	18	22	20	15	11	10	11	14	19	504826
sp|P19793|RXRA_HUMAN	P19793	RXRA_HUMAN	RXRA	462	Homo sapiens	1:Experimental evidence at protein level	Retinoic acid receptor RXR-alpha	1	0.999	0	0	0	0	0	0	0	0	0	0	0	0	0	0	0	0	0	0	0	0	0	0	0	0	0	0	0	0	0	0	0	0	0	0	0	0	0	0	0	0
sp|P19838|NFKB1_HUMAN	P19838	NFKB1_HUMAN	NFKB1	968	Homo sapiens	1:Experimental evidence at protein level	Nuclear factor NF-kappa-B p105 subunit	1	0.999	133	133	133	19	22	20	20	20	21	7	3	1	0	0	0	19	22	20	20	20	21	7	3	1	0	0	0	19	22	20	20	20	21	7	3	1	0	0	0	594294
sp|P20020|AT2B1_HUMAN	P20020	AT2B1_HUMAN	ATP2B1	1220	Homo sapiens	1:Experimental evidence at protein level	Plasma membrane calcium-transporting ATPase 1	1	0.999	18	7	18	0	2	1	4	5	2	1	0	3	0	0	0	0	1	1	2	2	1	0	0	0	0	0	0	0	2	1	4	5	2	1	0	3	0	0	0	0
sp|P20042|IF2B_HUMAN	P20042	IF2B_HUMAN	EIF2S2	333	Homo sapiens	1:Experimental evidence at protein level	Eukaryotic translation initiation factor 2 subunit 2	1	0.999	67	67	67	8	6	5	5	8	8	5	2	3	5	6	6	8	6	5	5	8	8	5	2	3	5	6	6	8	6	5	5	8	8	5	2	3	5	6	6	142671
sp|P20226|TBP_HUMAN	P20226	TBP_HUMAN	TBP	339	Homo sapiens	1:Experimental evidence at protein level	TATA-box-binding protein	1	0.999	44	24	44	2	2	2	6	3	6	4	4	5	3	3	4	2	2	2	3	2	5	1	1	1	3	1	1	2	2	2	6	3	6	4	4	5	3	3	4	63410.1
sp|P20248|CCNA2_HUMAN	P20248	CCNA2_HUMAN	CCNA2	432	Homo sapiens	1:Experimental evidence at protein level	Cyclin-A2	0.9694	0.999	2	2	2	1	1	0	0	0	0	0	0	0	0	0	0	1	1	0	0	0	0	0	0	0	0	0	0	1	1	0	0	0	0	0	0	0	0	0	0	29422
sp|P20290|BTF3_HUMAN	P20290	BTF3_HUMAN	BTF3	206	Homo sapiens	1:Experimental evidence at protein level	Transcription factor BTF3	1	0.999	298	298	298	12	12	11	10	13	15	49	48	47	29	20	32	12	12	11	10	13	15	49	48	47	29	20	32	12	12	11	10	13	15	49	48	47	29	20	32	617751
sp|P20336|RAB3A_HUMAN	P20336	RAB3A_HUMAN	RAB3A	220	Homo sapiens	1:Experimental evidence at protein level	Ras-related protein Rab-3A	1	0.999	16	0	39	0	0	0	2	2	1	3	4	2	0	1	1	0	0	0	0	0	0	0	0	0	0	0	0	0	0	0	2	5	2	6	7	6	3	3	5	0
sp|P20337|RAB3B_HUMAN	P20337	RAB3B_HUMAN	RAB3B	219	Homo sapiens	1:Experimental evidence at protein level	Ras-related protein Rab-3B	1	0.999	6	6	41	1	1	1	0	1	2	0	0	0	0	0	0	1	1	1	0	1	2	0	0	0	0	0	0	1	1	1	0	5	3	6	7	6	3	3	5	38095.8
sp|P20339|RAB5A_HUMAN	P20339	RAB5A_HUMAN	RAB5A	215	Homo sapiens	1:Experimental evidence at protein level	Ras-related protein Rab-5A	1	0.999	12	12	24	0	0	0	2	1	1	1	0	1	1	1	4	0	0	0	2	1	1	1	0	1	1	1	4	0	0	0	2	1	1	3	2	2	3	4	6	0
sp|P20340|RAB6A_HUMAN	P20340	RAB6A_HUMAN	RAB6A	208	Homo sapiens	1:Experimental evidence at protein level	Ras-related protein Rab-6A	1	0.999	37	18	60	0	0	0	1	0	1	4	3	3	7	9	9	0	0	0	1	0	1	1	1	1	4	5	4	0	0	0	1	3	2	7	6	7	10	11	13	0
sp|P20585|MSH3_HUMAN	P20585	MSH3_HUMAN	MSH3	1137	Homo sapiens	1:Experimental evidence at protein level	DNA mismatch repair protein Msh3	1	0.999	71	71	71	9	6	7	12	8	10	4	0	1	3	6	5	9	6	7	12	8	10	4	0	1	3	6	5	9	6	7	12	8	10	4	0	1	3	6	5	303414
sp|P20618|PSB1_HUMAN	P20618	PSB1_HUMAN	PSMB1	241	Homo sapiens	1:Experimental evidence at protein level	Proteasome subunit beta type-1	0.9976	0.999	9	9	9	2	2	2	1	1	0	0	0	1	0	0	0	2	2	2	1	1	0	0	0	1	0	0	0	2	2	2	1	1	0	0	0	1	0	0	0	16100.8
sp|P20674|COX5A_HUMAN	P20674	COX5A_HUMAN	COX5A	150	Homo sapiens	1:Experimental evidence at protein level	Cytochrome c oxidase subunit 5A, mitochondrial	1	0.999	20	20	20	0	0	0	3	2	4	2	2	4	1	0	2	0	0	0	3	2	4	2	2	4	1	0	2	0	0	0	3	2	4	2	2	4	1	0	2	0
sp|P20700|LMNB1_HUMAN	P20700	LMNB1_HUMAN	LMNB1	586	Homo sapiens	1:Experimental evidence at protein level	Lamin-B1	1	0.999	50	50	57	0	1	0	2	1	6	7	6	9	4	3	11	0	1	0	2	1	6	7	6	9	4	3	11	0	1	0	2	1	6	9	6	11	5	4	12	0
sp|P20711|DDC_HUMAN	P20711	DDC_HUMAN	DDC	480	Homo sapiens	1:Experimental evidence at protein level	Aromatic-L-amino-acid decarboxylase	1	0.999	54	54	54	5	6	5	11	13	14	0	0	0	0	0	0	5	6	5	11	13	14	0	0	0	0	0	0	5	6	5	11	13	14	0	0	0	0	0	0	88230.3
sp|P20810|ICAL_HUMAN	P20810	ICAL_HUMAN	CAST	708	Homo sapiens	1:Experimental evidence at protein level	Calpastatin	1	0.999	95	95	95	7	8	6	15	27	19	3	7	3	0	0	0	7	8	6	15	27	19	3	7	3	0	0	0	7	8	6	15	27	19	3	7	3	0	0	0	186041
sp|P20936|RASA1_HUMAN	P20936	RASA1_HUMAN	RASA1	1047	Homo sapiens	1:Experimental evidence at protein level	Ras GTPase-activating protein 1	1	0.999	41	41	41	11	6	6	5	5	8	0	0	0	0	0	0	11	6	6	5	5	8	0	0	0	0	0	0	11	6	6	5	5	8	0	0	0	0	0	0	148192
sp|P20962|PTMS_HUMAN	P20962	PTMS_HUMAN	PTMS	102	Homo sapiens	1:Experimental evidence at protein level	Parathymosin	1	0.999	40	40	40	3	4	2	5	7	6	2	3	3	2	1	2	3	4	2	5	7	6	2	3	3	2	1	2	3	4	2	5	7	6	2	3	3	2	1	2	90916.3
sp|P21127|CD11B_HUMAN	P21127	CD11B_HUMAN	CDK11B	795	Homo sapiens	1:Experimental evidence at protein level	Cyclin-dependent kinase 11B	1	0.999	114	5	114	15	12	15	11	12	8	6	1	4	9	12	9	0	0	0	0	0	0	1	0	0	0	2	2	15	12	15	11	12	8	6	1	4	9	12	9	543930
sp|P21266|GSTM3_HUMAN	P21266	GSTM3_HUMAN	GSTM3	225	Homo sapiens	1:Experimental evidence at protein level	Glutathione S-transferase Mu 3	1	0.999	88	84	88	8	4	8	12	16	15	5	4	4	3	5	4	8	4	8	12	16	15	5	4	4	1	4	3	8	4	8	12	16	15	5	4	4	3	5	4	118335
sp|P21281|VATB2_HUMAN	P21281	VATB2_HUMAN	ATP6V1B2	511	Homo sapiens	1:Experimental evidence at protein level	V-type proton ATPase subunit B, brain isoform	1	0.999	174	108	174	19	18	20	25	33	32	8	7	8	0	0	4	10	11	10	16	19	18	7	6	7	0	0	4	19	18	20	25	33	32	8	7	8	0	0	4	566551
sp|P21283|VATC1_HUMAN	P21283	VATC1_HUMAN	ATP6V1C1	382	Homo sapiens	1:Experimental evidence at protein level	V-type proton ATPase subunit C 1	0.9694	0.999	5	5	5	1	1	2	0	0	1	0	0	0	0	0	0	1	1	2	0	0	1	0	0	0	0	0	0	1	1	2	0	0	1	0	0	0	0	0	0	17610.1
sp|P21291|CSRP1_HUMAN	P21291	CSRP1_HUMAN	CSRP1	193	Homo sapiens	1:Experimental evidence at protein level	Cysteine and glycine-rich protein 1	1	0.999	45	45	45	10	9	4	3	3	4	4	5	2	1	0	0	10	9	4	3	3	4	4	5	2	1	0	0	10	9	4	3	3	4	4	5	2	1	0	0	119976
sp|P21333|FLNA_HUMAN	P21333	FLNA_HUMAN	FLNA	2647	Homo sapiens	1:Experimental evidence at protein level	Filamin-A	1	0.999	3661	3447	3661	251	229	226	389	416	410	491	541	496	74	70	68	235	213	211	363	391	385	463	510	469	72	68	67	251	229	226	389	416	410	491	541	496	74	70	68	13900000
sp|P21359|NF1_HUMAN	P21359	NF1_HUMAN	NF1	2839	Homo sapiens	1:Experimental evidence at protein level	Neurofibromin	0.9666	0.9966	1	1	1	0	0	0	0	1	0	0	0	0	0	0	0	0	0	0	0	1	0	0	0	0	0	0	0	0	0	0	0	1	0	0	0	0	0	0	0	0
sp|P21397|AOFA_HUMAN	P21397	AOFA_HUMAN	MAOA	527	Homo sapiens	1:Experimental evidence at protein level	Amine oxidase [flavin-containing] A	1	0.999	0	0	0	0	0	0	0	0	0	0	0	0	0	0	0	0	0	0	0	0	0	0	0	0	0	0	0	0	0	0	0	0	0	0	0	0	0	0	0	0
sp|P21399|ACOHC_HUMAN	P21399	ACOHC_HUMAN	ACO1	889	Homo sapiens	1:Experimental evidence at protein level	Cytoplasmic aconitate hydratase	0.9991	0.999	3	3	3	0	2	0	1	0	0	0	0	0	0	0	0	0	2	0	1	0	0	0	0	0	0	0	0	0	2	0	1	0	0	0	0	0	0	0	0	0
sp|P21579|SYT1_HUMAN	P21579	SYT1_HUMAN	SYT1	422	Homo sapiens	1:Experimental evidence at protein level	Synaptotagmin-1	0.9155	0.9971	0	0	0	0	0	0	0	0	0	0	0	0	0	0	0	0	0	0	0	0	0	0	0	0	0	0	0	0	0	0	0	0	0	0	0	0	0	0	0	0
sp|P21675|TAF1_HUMAN	P21675	TAF1_HUMAN	TAF1	1872	Homo sapiens	1:Experimental evidence at protein level	Transcription initiation factor TFIID subunit 1	1	0.999	223	110	223	10	16	14	21	16	14	26	22	24	13	29	18	7	11	7	10	6	5	12	13	10	7	12	10	10	16	14	21	16	14	26	22	24	13	29	18	288917
sp|P21796|VDAC1_HUMAN	P21796	VDAC1_HUMAN	VDAC1	283	Homo sapiens	1:Experimental evidence at protein level	Voltage-dependent anion-selective channel protein 1	1	0.999	135	109	135	2	4	3	7	7	4	20	14	20	17	17	20	2	4	3	5	6	3	15	9	17	14	15	16	2	4	3	7	7	4	20	14	20	17	17	20	14886.8
sp|P21860|ERBB3_HUMAN	P21860	ERBB3_HUMAN	ERBB3	1342	Homo sapiens	1:Experimental evidence at protein level	Receptor tyrosine-protein kinase erbB-3	0.819	0.993	1	1	1	0	0	0	0	0	0	0	1	0	0	0	0	0	0	0	0	0	0	0	1	0	0	0	0	0	0	0	0	0	0	0	1	0	0	0	0	0
sp|P21912|SDHB_HUMAN	P21912	SDHB_HUMAN	SDHB	280	Homo sapiens	1:Experimental evidence at protein level	Succinate dehydrogenase [ubiquinone] iron-sulfur subunit, mitochondrial	1	0.999	6	6	6	0	0	0	0	0	0	0	1	3	0	0	2	0	0	0	0	0	0	0	1	3	0	0	2	0	0	0	0	0	0	0	1	3	0	0	2	0
sp|P21964|COMT_HUMAN	P21964	COMT_HUMAN	COMT	271	Homo sapiens	1:Experimental evidence at protein level	Catechol O-methyltransferase	1	0.999	15	15	15	0	0	0	0	2	1	5	1	4	0	0	2	0	0	0	0	2	1	5	1	4	0	0	2	0	0	0	0	2	1	5	1	4	0	0	2	0
sp|P22059|OSBP1_HUMAN	P22059	OSBP1_HUMAN	OSBP	807	Homo sapiens	1:Experimental evidence at protein level	Oxysterol-binding protein 1	1	0.999	60	60	60	8	9	5	13	11	14	0	0	0	0	0	0	8	9	5	13	11	14	0	0	0	0	0	0	8	9	5	13	11	14	0	0	0	0	0	0	168061
sp|P22061|PIMT_HUMAN	P22061	PIMT_HUMAN	PCMT1	227	Homo sapiens	1:Experimental evidence at protein level	Protein-L-isoaspartate(D-aspartate) O-methyltransferase	1	0.999	85	85	85	1	3	2	4	7	9	7	6	8	11	14	13	1	3	2	4	7	9	7	6	8	11	14	13	1	3	2	4	7	9	7	6	8	11	14	13	26894.5
sp|P22087|FBRL_HUMAN	P22087	FBRL_HUMAN	FBL	321	Homo sapiens	1:Experimental evidence at protein level	rRNA 2'-O-methyltransferase fibrillarin	1	0.999	94	77	94	5	4	4	7	12	8	9	8	11	7	8	11	3	3	2	6	11	7	8	6	10	5	7	9	5	4	4	7	12	8	9	8	11	7	8	11	92592.3
sp|P22102|PUR2_HUMAN	P22102	PUR2_HUMAN	GART	1010	Homo sapiens	1:Experimental evidence at protein level	Trifunctional purine biosynthetic protein adenosine-3	1	0.999	462	462	462	48	52	44	70	72	69	13	19	19	16	16	24	48	52	44	70	72	69	13	19	19	16	16	24	48	52	44	70	72	69	13	19	19	16	16	24	1.72738e+06
sp|P22234|PUR6_HUMAN	P22234	PUR6_HUMAN	PAICS	425	Homo sapiens	1:Experimental evidence at protein level	Multifunctional protein ADE2	1	0.999	538	538	538	53	55	53	70	72	84	32	34	28	19	17	21	53	55	53	70	72	84	32	34	28	19	17	21	53	55	53	70	72	84	32	34	28	19	17	21	3.53762e+06
sp|P22314|UBA1_HUMAN	P22314	UBA1_HUMAN	UBA1	1058	Homo sapiens	1:Experimental evidence at protein level	Ubiquitin-like modifier-activating enzyme 1	1	0.999	271	271	271	20	22	20	35	40	33	16	22	19	12	11	21	20	22	20	35	40	33	16	22	19	12	11	21	20	22	20	35	40	33	16	22	19	12	11	21	606657
sp|P22392|NDKB_HUMAN	P22392	NDKB_HUMAN	NME2	152	Homo sapiens	1:Experimental evidence at protein level	Nucleoside diphosphate kinase B	1	0.999	66	34	118	14	5	7	6	6	9	3	3	3	2	3	5	11	3	5	4	4	6	0	0	1	0	0	0	18	11	12	12	12	15	5	4	7	8	3	11	402029
sp|P22415|USF1_HUMAN	P22415	USF1_HUMAN	USF1	310	Homo sapiens	1:Experimental evidence at protein level	Upstream stimulatory factor 1	1	0.999	11	6	11	0	0	0	1	0	0	0	0	0	2	4	4	0	0	0	0	0	0	0	0	0	2	2	2	0	0	0	1	0	0	0	0	0	2	4	4	0
sp|P22466|GALA_HUMAN	P22466	GALA_HUMAN	GAL	123	Homo sapiens	1:Experimental evidence at protein level	Galanin peptides	0.9694	0.999	2	2	2	0	0	0	0	0	2	0	0	0	0	0	0	0	0	0	0	0	2	0	0	0	0	0	0	0	0	0	0	0	2	0	0	0	0	0	0	0
sp|P22626|ROA2_HUMAN	P22626	ROA2_HUMAN	HNRNPA2B1	353	Homo sapiens	1:Experimental evidence at protein level	Heterogeneous nuclear ribonucleoproteins A2/B1	1	0.999	193	193	216	12	11	14	11	16	10	19	21	29	12	21	17	12	11	14	11	16	10	19	21	29	12	21	17	16	14	19	14	17	11	20	23	31	12	21	18	300863
sp|P22670|RFX1_HUMAN	P22670	RFX1_HUMAN	RFX1	979	Homo sapiens	1:Experimental evidence at protein level	MHC class II regulatory factor RFX1	1	0.999	13	13	13	3	1	0	1	0	0	1	0	0	2	3	2	3	1	0	1	0	0	1	0	0	2	3	2	3	1	0	1	0	0	1	0	0	2	3	2	8078.45
sp|P22681|CBL_HUMAN	P22681	CBL_HUMAN	CBL	906	Homo sapiens	1:Experimental evidence at protein level	E3 ubiquitin-protein ligase CBL	1	0.999	79	59	79	12	9	12	16	10	17	1	0	1	0	1	0	9	6	10	12	8	11	1	0	1	0	1	0	12	9	12	16	10	17	1	0	1	0	1	0	347272
sp|P22694|KAPCB_HUMAN	P22694	KAPCB_HUMAN	PRKACB	351	Homo sapiens	1:Experimental evidence at protein level	cAMP-dependent protein kinase catalytic subunit beta	1	0.999	26	26	92	0	0	0	5	4	4	2	3	2	1	4	1	0	0	0	5	4	4	2	3	2	1	4	1	6	7	9	13	10	13	5	9	6	3	5	6	0
sp|P22695|QCR2_HUMAN	P22695	QCR2_HUMAN	UQCRC2	453	Homo sapiens	1:Experimental evidence at protein level	Cytochrome b-c1 complex subunit 2, mitochondrial	1	0.999	35	35	35	1	0	0	2	4	3	5	2	6	3	2	7	1	0	0	2	4	3	5	2	6	3	2	7	1	0	0	2	4	3	5	2	6	3	2	7	0
sp|P22830|HEMH_HUMAN	P22830	HEMH_HUMAN	FECH	423	Homo sapiens	1:Experimental evidence at protein level	Ferrochelatase, mitochondrial	0.9694	0.999	2	2	2	1	0	0	0	0	1	0	0	0	0	0	0	1	0	0	0	0	1	0	0	0	0	0	0	1	0	0	0	0	1	0	0	0	0	0	0	17716.8
sp|P23142|FBLN1_HUMAN	P23142	FBLN1_HUMAN	FBLN1	703	Homo sapiens	1:Experimental evidence at protein level	Fibulin-1	0.9694	0.999	1	1	1	0	0	0	0	0	0	0	0	0	0	1	0	0	0	0	0	0	0	0	0	0	0	1	0	0	0	0	0	0	0	0	0	0	0	1	0	0
sp|P23193|TCEA1_HUMAN	P23193	TCEA1_HUMAN	TCEA1	301	Homo sapiens	1:Experimental evidence at protein level	Transcription elongation factor A protein 1	1	0.999	24	12	24	3	2	3	3	2	4	0	0	0	3	2	2	2	2	2	2	1	3	0	0	0	0	0	0	3	2	3	3	2	4	0	0	0	3	2	2	70890.5
sp|P23246|SFPQ_HUMAN	P23246	SFPQ_HUMAN	SFPQ	707	Homo sapiens	1:Experimental evidence at protein level	Splicing factor, proline- and glutamine-rich	1	0.999	971	971	971	86	86	79	75	74	68	100	90	109	66	67	71	86	86	79	75	74	68	100	90	109	66	67	71	86	86	79	75	74	68	100	90	109	66	67	71	4505316
sp|P23258|TBG1_HUMAN	P23258	TBG1_HUMAN	TUBG1	451	Homo sapiens	1:Experimental evidence at protein level	Tubulin gamma-1 chain	1	0.999	43	10	43	2	1	5	7	8	9	3	1	4	0	0	3	1	0	2	2	1	1	2	0	1	0	0	0	2	1	5	7	8	9	3	1	4	0	0	3	241724
sp|P23381|SYWC_HUMAN	P23381	SYWC_HUMAN	WARS1	471	Homo sapiens	1:Experimental evidence at protein level	Tryptophan--tRNA ligase, cytoplasmic	1	0.999	70	70	70	10	8	6	12	13	14	1	2	3	0	0	1	10	8	6	12	13	14	1	2	3	0	0	1	10	8	6	12	13	14	1	2	3	0	0	1	299003
sp|P23396|RS3_HUMAN	P23396	RS3_HUMAN	RPS3	243	Homo sapiens	1:Experimental evidence at protein level	40S ribosomal protein S3	1	0.999	290	290	290	16	22	17	28	14	20	28	21	30	28	32	34	16	22	17	28	14	20	28	21	30	28	32	34	16	22	17	28	14	20	28	21	30	28	32	34	655774
sp|P23443|KS6B1_HUMAN	P23443	KS6B1_HUMAN	RPS6KB1	525	Homo sapiens	1:Experimental evidence at protein level	Ribosomal protein S6 kinase beta-1	1	0.999	48	48	48	11	10	9	5	7	6	0	0	0	0	0	0	11	10	9	5	7	6	0	0	0	0	0	0	11	10	9	5	7	6	0	0	0	0	0	0	395991
sp|P23458|JAK1_HUMAN	P23458	JAK1_HUMAN	JAK1	1154	Homo sapiens	1:Experimental evidence at protein level	Tyrosine-protein kinase JAK1	1	0.999	2	2	2	1	0	0	0	0	0	1	0	0	0	0	0	1	0	0	0	0	0	1	0	0	0	0	0	1	0	0	0	0	0	1	0	0	0	0	0	6086.52
sp|P23508|CRCM_HUMAN	P23508	CRCM_HUMAN	MCC	829	Homo sapiens	1:Experimental evidence at protein level	Colorectal mutant cancer protein	1	0.999	31	31	31	11	5	8	2	1	3	0	0	0	0	0	1	11	5	8	2	1	3	0	0	0	0	0	1	11	5	8	2	1	3	0	0	0	0	0	1	96780.1
sp|P23526|SAHH_HUMAN	P23526	SAHH_HUMAN	AHCY	432	Homo sapiens	1:Experimental evidence at protein level	Adenosylhomocysteinase	1	0.999	53	53	67	0	1	1	6	2	5	5	5	5	8	7	8	0	1	1	6	2	5	5	5	5	8	7	8	2	3	5	8	4	7	5	5	5	8	7	8	0
sp|P23528|COF1_HUMAN	P23528	COF1_HUMAN	CFL1	166	Homo sapiens	1:Experimental evidence at protein level	Cofilin-1	1	0.999	303	211	303	41	50	51	20	21	16	13	15	17	28	12	19	29	34	39	13	15	11	8	9	10	20	10	13	41	50	51	20	21	16	13	15	17	28	12	19	2.16144e+06
sp|P23588|IF4B_HUMAN	P23588	IF4B_HUMAN	EIF4B	611	Homo sapiens	1:Experimental evidence at protein level	Eukaryotic translation initiation factor 4B	1	0.999	283	283	283	49	36	39	42	55	34	7	8	5	2	2	4	49	36	39	42	55	34	7	8	5	2	2	4	49	36	39	42	55	34	7	8	5	2	2	4	1.81849e+06
sp|P23760|PAX3_HUMAN	P23760	PAX3_HUMAN	PAX3	479	Homo sapiens	1:Experimental evidence at protein level	Paired box protein Pax-3	0.9994	0.999	7	1	7	0	0	0	0	0	1	0	0	0	2	2	2	0	0	0	0	0	1	0	0	0	0	0	0	0	0	0	0	0	1	0	0	0	2	2	2	0
sp|P23769|GATA2_HUMAN	P23769	GATA2_HUMAN	GATA2	480	Homo sapiens	1:Experimental evidence at protein level	Endothelial transcription factor GATA-2	1	0.999	36	5	37	3	3	3	3	2	1	1	2	4	5	4	5	0	0	0	0	0	0	0	0	1	1	1	2	3	3	3	3	2	2	1	2	4	5	4	5	82760.2
sp|P23771|GATA3_HUMAN	P23771	GATA3_HUMAN	GATA3	443	Homo sapiens	1:Experimental evidence at protein level	Trans-acting T-cell-specific transcription factor GATA-3	1	0.999	6	5	30	0	0	0	0	0	1	0	0	1	0	2	2	0	0	0	0	0	0	0	0	1	0	2	2	3	3	3	3	2	2	1	1	3	2	3	4	0
sp|P23921|RIR1_HUMAN	P23921	RIR1_HUMAN	RRM1	792	Homo sapiens	1:Experimental evidence at protein level	Ribonucleoside-diphosphate reductase large subunit	0.9694	0.999	5	5	5	1	2	2	0	0	0	0	0	0	0	0	0	1	2	2	0	0	0	0	0	0	0	0	0	1	2	2	0	0	0	0	0	0	0	0	0	21657.8
sp|P24534|EF1B_HUMAN	P24534	EF1B_HUMAN	EEF1B2	225	Homo sapiens	1:Experimental evidence at protein level	Elongation factor 1-beta	1	0.999	76	76	79	6	7	7	9	14	9	6	7	6	2	2	1	6	7	7	9	14	9	6	7	6	2	2	1	7	8	7	10	14	9	6	7	6	2	2	1	503704
sp|P24539|AT5F1_HUMAN	P24539	AT5F1_HUMAN	ATP5PB	256	Homo sapiens	1:Experimental evidence at protein level	ATP synthase F(0) complex subunit B1, mitochondrial	1	0.999	27	27	27	1	1	1	3	3	2	1	2	6	2	1	4	1	1	1	3	3	2	1	2	6	2	1	4	1	1	1	3	3	2	1	2	6	2	1	4	21131.8
sp|P24588|AKAP5_HUMAN	P24588	AKAP5_HUMAN	AKAP5	427	Homo sapiens	1:Experimental evidence at protein level	A-kinase anchor protein 5	1	0.999	27	27	27	4	4	5	3	3	4	3	0	1	0	0	0	4	4	5	3	3	4	3	0	1	0	0	0	4	4	5	3	3	4	3	0	1	0	0	0	120289
sp|P24752|THIL_HUMAN	P24752	THIL_HUMAN	ACAT1	427	Homo sapiens	1:Experimental evidence at protein level	Acetyl-CoA acetyltransferase, mitochondrial	1	0.999	10	10	10	1	1	1	0	3	1	0	0	0	1	0	2	1	1	1	0	3	1	0	0	0	1	0	2	1	1	1	0	3	1	0	0	0	1	0	2	33644.5
sp|P24863|CCNC_HUMAN	P24863	CCNC_HUMAN	CCNC	283	Homo sapiens	1:Experimental evidence at protein level	Cyclin-C	1	0.999	13	13	13	1	1	1	1	1	1	1	1	1	2	0	2	1	1	1	1	1	1	1	1	1	2	0	2	1	1	1	1	1	1	1	1	1	2	0	2	11357.4
sp|P24928|RPB1_HUMAN	P24928	RPB1_HUMAN	POLR2A	1970	Homo sapiens	1:Experimental evidence at protein level	DNA-directed RNA polymerase II subunit RPB1	1	0.999	90	90	90	4	5	4	12	18	14	10	7	13	1	1	1	4	5	4	12	18	14	10	7	13	1	1	1	4	5	4	12	18	14	10	7	13	1	1	1	106083
sp|P24941|CDK2_HUMAN	P24941	CDK2_HUMAN	CDK2	298	Homo sapiens	1:Experimental evidence at protein level	Cyclin-dependent kinase 2	1	0.999	30	25	30	5	6	4	3	5	6	0	0	1	0	0	0	5	6	4	2	4	4	0	0	0	0	0	0	5	6	4	3	5	6	0	0	1	0	0	0	79286.5
sp|P25054|APC_HUMAN	P25054	APC_HUMAN	APC	2843	Homo sapiens	1:Experimental evidence at protein level	Adenomatous polyposis coli protein	1	0.999	39	39	39	8	13	6	2	2	5	1	0	0	0	2	0	8	13	6	2	2	5	1	0	0	0	2	0	8	13	6	2	2	5	1	0	0	0	2	0	113951
sp|P25098|ARBK1_HUMAN	P25098	ARBK1_HUMAN	GRK2	689	Homo sapiens	1:Experimental evidence at protein level	Beta-adrenergic receptor kinase 1	1	0.999	74	57	74	13	13	8	11	11	11	2	2	2	0	1	0	9	11	8	10	9	10	0	0	0	0	0	0	13	13	8	11	11	11	2	2	2	0	1	0	348015
sp|P25205|MCM3_HUMAN	P25205	MCM3_HUMAN	MCM3	808	Homo sapiens	1:Experimental evidence at protein level	DNA replication licensing factor MCM3	1	0.999	104	104	104	7	5	6	9	11	8	10	7	12	9	9	11	7	5	6	9	11	8	10	7	12	9	9	11	7	5	6	9	11	8	10	7	12	9	9	11	82083.5
sp|P25325|THTM_HUMAN	P25325	THTM_HUMAN	MPST	297	Homo sapiens	1:Experimental evidence at protein level	3-mercaptopyruvate sulfurtransferase	1	0.999	11	11	11	1	0	1	1	3	3	0	0	1	1	0	0	1	0	1	1	3	3	0	0	1	1	0	0	1	0	1	1	3	3	0	0	1	1	0	0	208628
sp|P25398|RS12_HUMAN	P25398	RS12_HUMAN	RPS12	132	Homo sapiens	1:Experimental evidence at protein level	40S ribosomal protein S12	1	0.999	299	299	299	18	12	18	20	31	21	25	27	27	35	29	36	18	12	18	20	31	21	25	27	27	35	29	36	18	12	18	20	31	21	25	27	27	35	29	36	1.39654e+06
sp|P25490|TYY1_HUMAN	P25490	TYY1_HUMAN	YY1	414	Homo sapiens	1:Experimental evidence at protein level	Transcriptional repressor protein YY1	1	0.999	83	46	83	10	9	10	8	10	6	4	3	5	4	9	5	8	6	6	5	5	3	1	0	2	2	5	3	10	9	10	8	10	6	4	3	5	4	9	5	212806
sp|P25685|DNJB1_HUMAN	P25685	DNJB1_HUMAN	DNAJB1	340	Homo sapiens	1:Experimental evidence at protein level	DnaJ homolog subfamily B member 1	1	0.999	151	150	151	20	13	23	16	16	18	9	10	7	6	6	7	20	13	23	16	15	18	9	10	7	6	6	7	20	13	23	16	16	18	9	10	7	6	6	7	695761
sp|P25705|ATPA_HUMAN	P25705	ATPA_HUMAN	ATP5F1A	553	Homo sapiens	1:Experimental evidence at protein level	ATP synthase subunit alpha, mitochondrial	1	0.999	418	418	418	23	20	21	24	29	32	45	34	54	39	45	52	23	20	21	24	29	32	45	34	54	39	45	52	23	20	21	24	29	32	45	34	54	39	45	52	665091
sp|P25786|PSA1_HUMAN	P25786	PSA1_HUMAN	PSMA1	263	Homo sapiens	1:Experimental evidence at protein level	Proteasome subunit alpha type-1	0.9693	0.999	1	1	1	0	0	0	1	0	0	0	0	0	0	0	0	0	0	0	1	0	0	0	0	0	0	0	0	0	0	0	1	0	0	0	0	0	0	0	0	0
sp|P25787|PSA2_HUMAN	P25787	PSA2_HUMAN	PSMA2	234	Homo sapiens	1:Experimental evidence at protein level	Proteasome subunit alpha type-2	1	0.999	19	19	19	3	4	2	0	3	1	0	1	2	1	0	2	3	4	2	0	3	1	0	1	2	1	0	2	3	4	2	0	3	1	0	1	2	1	0	2	0
sp|P25788|PSA3_HUMAN	P25788	PSA3_HUMAN	PSMA3	255	Homo sapiens	1:Experimental evidence at protein level	Proteasome subunit alpha type-3	0.9974	0.999	1	1	1	0	0	0	0	0	0	0	0	0	0	0	1	0	0	0	0	0	0	0	0	0	0	0	1	0	0	0	0	0	0	0	0	0	0	0	1	0
sp|P25789|PSA4_HUMAN	P25789	PSA4_HUMAN	PSMA4	261	Homo sapiens	1:Experimental evidence at protein level	Proteasome subunit alpha type-4	0.999	0.999	9	9	9	0	0	0	0	0	0	3	3	2	0	1	0	0	0	0	0	0	0	3	3	2	0	1	0	0	0	0	0	0	0	3	3	2	0	1	0	0
sp|P25800|RBTN1_HUMAN	P25800	RBTN1_HUMAN	LMO1	156	Homo sapiens	1:Experimental evidence at protein level	Rhombotin-1	0.9999	0.999	13	9	13	0	0	0	0	0	1	3	1	1	2	2	3	0	0	0	0	0	1	2	1	1	2	1	1	0	0	0	0	0	1	3	1	1	2	2	3	0
sp|P25963|IKBA_HUMAN	P25963	IKBA_HUMAN	NFKBIA	317	Homo sapiens	1:Experimental evidence at protein level	NF-kappa-B inhibitor alpha	0.9991	0.999	8	8	8	1	2	2	1	2	0	0	0	0	0	0	0	1	2	2	1	2	0	0	0	0	0	0	0	1	2	2	1	2	0	0	0	0	0	0	0	41664.8
sp|P26196|DDX6_HUMAN	P26196	DDX6_HUMAN	DDX6	483	Homo sapiens	1:Experimental evidence at protein level	Probable ATP-dependent RNA helicase DDX6	1	0.999	459	459	459	28	29	29	32	29	35	45	52	52	45	39	44	28	29	29	32	29	35	45	52	52	45	39	44	28	29	29	32	29	35	45	52	52	45	39	44	923954
sp|P26232|CTNA2_HUMAN	P26232	CTNA2_HUMAN	CTNNA2	953	Homo sapiens	1:Experimental evidence at protein level	Catenin alpha-2	1	0.999	26	26	42	2	4	2	6	5	4	1	1	1	0	0	0	2	4	2	6	5	4	1	1	1	0	0	0	5	7	6	8	7	6	1	1	1	0	0	0	55950.9
sp|P26358|DNMT1_HUMAN	P26358	DNMT1_HUMAN	DNMT1	1616	Homo sapiens	1:Experimental evidence at protein level	DNA (cytosine-5)-methyltransferase 1	1	0.999	86	86	86	11	10	12	16	20	10	4	0	1	0	1	1	11	10	12	16	20	10	4	0	1	0	1	1	11	10	12	16	20	10	4	0	1	0	1	1	261591
sp|P26367|PAX6_HUMAN	P26367	PAX6_HUMAN	PAX6	422	Homo sapiens	1:Experimental evidence at protein level	Paired box protein Pax-6	0.9972	0.9981	1	1	1	0	0	0	0	0	0	0	0	1	0	0	0	0	0	0	0	0	0	0	0	1	0	0	0	0	0	0	0	0	0	0	0	1	0	0	0	0
sp|P26368|U2AF2_HUMAN	P26368	U2AF2_HUMAN	U2AF2	475	Homo sapiens	1:Experimental evidence at protein level	Splicing factor U2AF 65 kDa subunit	1	0.999	328	328	328	16	22	15	16	30	24	50	35	44	29	24	23	16	22	15	16	30	24	50	35	44	29	24	23	16	22	15	16	30	24	50	35	44	29	24	23	562090
sp|P26373|RL13_HUMAN	P26373	RL13_HUMAN	RPL13	211	Homo sapiens	1:Experimental evidence at protein level	60S ribosomal protein L13	1	0.999	229	229	229	16	11	11	15	18	16	17	23	23	33	20	26	16	11	11	15	18	16	17	23	23	33	20	26	16	11	11	15	18	16	17	23	23	33	20	26	784157
sp|P26374|RAE2_HUMAN	P26374	RAE2_HUMAN	CHML	656	Homo sapiens	1:Experimental evidence at protein level	Rab proteins geranylgeranyltransferase component A 2	1	0.999	43	36	43	8	4	6	8	9	8	0	0	0	0	0	0	6	4	5	7	8	6	0	0	0	0	0	0	8	4	6	8	9	8	0	0	0	0	0	0	156581
sp|P26378|ELAV4_HUMAN	P26378	ELAV4_HUMAN	ELAVL4	385	Homo sapiens	1:Experimental evidence at protein level	ELAV-like protein 4	1	0.999	78	34	78	3	3	5	4	8	6	9	7	10	9	8	6	2	2	2	1	5	3	4	2	3	3	3	4	3	3	5	4	8	6	9	7	10	9	8	6	63566.1
sp|P26583|HMGB2_HUMAN	P26583	HMGB2_HUMAN	HMGB2	209	Homo sapiens	1:Experimental evidence at protein level	High mobility group protein B2	1	0.999	78	78	110	7	8	8	9	8	10	0	2	3	10	5	8	7	8	8	9	8	10	0	2	3	10	5	8	8	9	9	12	10	12	1	4	5	17	10	13	335593
sp|P26599|PTBP1_HUMAN	P26599	PTBP1_HUMAN	PTBP1	531	Homo sapiens	1:Experimental evidence at protein level	Polypyrimidine tract-binding protein 1	1	0.999	307	294	307	23	26	21	25	28	27	37	34	42	12	15	17	22	25	20	24	26	26	35	33	41	12	14	16	23	26	21	25	28	27	37	34	42	12	15	17	608178
sp|P26639|SYTC_HUMAN	P26639	SYTC_HUMAN	TARS1	723	Homo sapiens	1:Experimental evidence at protein level	Threonine--tRNA ligase 1, cytoplasmic	1	0.999	91	76	91	5	10	8	17	17	26	2	2	4	0	0	0	4	8	7	14	13	22	2	2	4	0	0	0	5	10	8	17	17	26	2	2	4	0	0	0	398822
sp|P26640|SYVC_HUMAN	P26640	SYVC_HUMAN	VARS1	1264	Homo sapiens	1:Experimental evidence at protein level	Valine--tRNA ligase	1	0.999	306	306	306	34	25	26	48	53	47	20	15	18	5	7	8	34	25	26	48	53	47	20	15	18	5	7	8	34	25	26	48	53	47	20	15	18	5	7	8	1.01295e+06
sp|P26641|EF1G_HUMAN	P26641	EF1G_HUMAN	EEF1G	437	Homo sapiens	1:Experimental evidence at protein level	Elongation factor 1-gamma	1	0.999	195	195	195	25	24	15	28	26	27	9	10	9	8	7	7	25	24	15	28	26	27	9	10	9	8	7	7	25	24	15	28	26	27	9	10	9	8	7	7	901270
sp|P26885|FKBP2_HUMAN	P26885	FKBP2_HUMAN	FKBP2	142	Homo sapiens	1:Experimental evidence at protein level	Peptidyl-prolyl cis-trans isomerase FKBP2	0.9688	0.999	3	3	3	0	0	0	0	0	0	0	0	0	2	1	0	0	0	0	0	0	0	0	0	0	2	1	0	0	0	0	0	0	0	0	0	0	2	1	0	0
sp|P27348|1433T_HUMAN	P27348	1433T_HUMAN	YWHAQ	245	Homo sapiens	1:Experimental evidence at protein level	14-3-3 protein theta	1	0.999	200	190	257	12	15	13	17	20	18	14	22	18	19	15	17	11	13	12	16	19	17	14	22	17	18	15	16	16	19	16	23	26	25	18	26	24	23	20	21	460416
sp|P27448|MARK3_HUMAN	P27448	MARK3_HUMAN	MARK3	753	Homo sapiens	1:Experimental evidence at protein level	MAP/microtubule affinity-regulating kinase 3	1	0.999	30	15	30	6	7	4	3	3	4	0	1	0	1	1	0	5	5	2	1	1	1	0	0	0	0	0	0	6	7	4	3	3	4	0	1	0	1	1	0	80674.4
sp|P27540|ARNT_HUMAN	P27540	ARNT_HUMAN	ARNT	789	Homo sapiens	1:Experimental evidence at protein level	Aryl hydrocarbon receptor nuclear translocator	1	0.999	21	21	21	4	2	3	3	3	6	0	0	0	0	0	0	4	2	3	3	3	6	0	0	0	0	0	0	4	2	3	3	3	6	0	0	0	0	0	0	82338.7
sp|P27544|CERS1_HUMAN	P27544	CERS1_HUMAN	CERS1	350	Homo sapiens	1:Experimental evidence at protein level	Ceramide synthase 1	0.9694	0.999	0	0	0	0	0	0	0	0	0	0	0	0	0	0	0	0	0	0	0	0	0	0	0	0	0	0	0	0	0	0	0	0	0	0	0	0	0	0	0	0
sp|P27635|RL10_HUMAN	P27635	RL10_HUMAN	RPL10	214	Homo sapiens	1:Experimental evidence at protein level	60S ribosomal protein L10	1	0.999	273	206	273	15	9	10	17	22	24	27	29	31	30	28	31	9	7	6	14	17	19	21	21	24	23	21	24	15	9	10	17	22	24	27	29	31	30	28	31	625701
sp|P27694|RFA1_HUMAN	P27694	RFA1_HUMAN	RPA1	616	Homo sapiens	1:Experimental evidence at protein level	Replication protein A 70 kDa DNA-binding subunit	1	0.999	1366	1366	1366	56	59	47	76	90	83	150	156	144	165	166	174	56	59	47	76	90	83	150	156	144	165	166	174	56	59	47	76	90	83	150	156	144	165	166	174	2.11867e+06
sp|P27695|APEX1_HUMAN	P27695	APEX1_HUMAN	APEX1	318	Homo sapiens	1:Experimental evidence at protein level	DNA-(apurinic or apyrimidinic site) endonuclease	1	0.999	45	45	45	5	5	4	4	5	5	0	0	0	5	4	8	5	5	4	4	5	5	0	0	0	5	4	8	5	5	4	4	5	5	0	0	0	5	4	8	72799.4
sp|P27708|PYR1_HUMAN	P27708	PYR1_HUMAN	CAD	2225	Homo sapiens	1:Experimental evidence at protein level	CAD protein	1	0.999	510	509	510	35	32	33	36	52	40	48	41	47	40	53	53	35	32	33	36	52	40	48	41	47	39	53	53	35	32	33	36	52	40	48	41	47	40	53	53	1088437
sp|P27797|CALR_HUMAN	P27797	CALR_HUMAN	CALR	417	Homo sapiens	1:Experimental evidence at protein level	Calreticulin	1	0.999	19	19	19	0	0	0	0	0	0	3	4	2	3	3	4	0	0	0	0	0	0	3	4	2	3	3	4	0	0	0	0	0	0	3	4	2	3	3	4	0
sp|P27816|MAP4_HUMAN	P27816	MAP4_HUMAN	MAP4	1152	Homo sapiens	1:Experimental evidence at protein level	Microtubule-associated protein 4	1	0.999	810	810	810	86	110	83	124	118	110	46	45	49	11	16	12	86	110	83	124	118	110	46	45	49	11	16	12	86	110	83	124	118	110	46	45	49	11	16	12	3.97116e+06
sp|P27824|CALX_HUMAN	P27824	CALX_HUMAN	CANX	592	Homo sapiens	1:Experimental evidence at protein level	Calnexin	1	0.999	112	112	112	2	3	7	10	10	10	13	8	20	6	10	13	2	3	7	10	10	10	13	8	20	6	10	13	2	3	7	10	10	10	13	8	20	6	10	13	79338.4
sp|P27986|P85A_HUMAN	P27986	P85A_HUMAN	PIK3R1	724	Homo sapiens	1:Experimental evidence at protein level	Phosphatidylinositol 3-kinase regulatory subunit alpha	1	0.999	11	11	11	1	1	1	2	3	2	0	0	1	0	0	0	1	1	1	2	3	2	0	0	1	0	0	0	1	1	1	2	3	2	0	0	1	0	0	0	11802.8
sp|P28066|PSA5_HUMAN	P28066	PSA5_HUMAN	PSMA5	241	Homo sapiens	1:Experimental evidence at protein level	Proteasome subunit alpha type-5	0.999	0.999	7	7	7	1	1	2	2	0	0	0	0	0	0	0	1	1	1	2	2	0	0	0	0	0	0	0	1	1	1	2	2	0	0	0	0	0	0	0	1	10958.7
sp|P28074|PSB5_HUMAN	P28074	PSB5_HUMAN	PSMB5	263	Homo sapiens	1:Experimental evidence at protein level	Proteasome subunit beta type-5	0.9694	0.999	4	4	4	1	1	0	2	0	0	0	0	0	0	0	0	1	1	0	2	0	0	0	0	0	0	0	0	1	1	0	2	0	0	0	0	0	0	0	0	9039.62
sp|P28161|GSTM2_HUMAN	P28161	GSTM2_HUMAN	GSTM2	218	Homo sapiens	1:Experimental evidence at protein level	Glutathione S-transferase Mu 2	1	0.999	21	20	25	2	3	3	3	4	5	0	1	0	0	0	0	2	3	3	3	3	5	0	1	0	0	0	0	2	3	3	3	4	5	0	1	0	2	1	1	46712.1
sp|P28288|ABCD3_HUMAN	P28288	ABCD3_HUMAN	ABCD3	659	Homo sapiens	1:Experimental evidence at protein level	ATP-binding cassette sub-family D member 3	1	0.999	147	147	147	10	8	8	8	12	11	20	12	17	13	15	13	10	8	8	8	12	11	20	12	17	13	15	13	10	8	8	8	12	11	20	12	17	13	15	13	253367
sp|P28289|TMOD1_HUMAN	P28289	TMOD1_HUMAN	TMOD1	359	Homo sapiens	1:Experimental evidence at protein level	Tropomodulin-1	1	0.999	101	93	101	12	19	19	14	13	8	2	1	5	2	3	3	11	18	17	12	12	7	2	1	5	2	3	3	12	19	19	14	13	8	2	1	5	2	3	3	445985
sp|P28290|ITPI2_HUMAN	P28290	ITPI2_HUMAN	ITPRID2	1259	Homo sapiens	1:Experimental evidence at protein level	Protein ITPRID2	1	0.999	17	17	17	5	4	2	2	2	1	1	0	0	0	0	0	5	4	2	2	2	1	1	0	0	0	0	0	5	4	2	2	2	1	1	0	0	0	0	0	89314.8
sp|P28331|NDUS1_HUMAN	P28331	NDUS1_HUMAN	NDUFS1	727	Homo sapiens	1:Experimental evidence at protein level	NADH-ubiquinone oxidoreductase 75 kDa subunit, mitochondrial	1	0.999	55	55	55	1	0	0	1	6	6	5	3	11	7	6	9	1	0	0	1	6	6	5	3	11	7	6	9	1	0	0	1	6	6	5	3	11	7	6	9	14614.4
sp|P28340|DPOD1_HUMAN	P28340	DPOD1_HUMAN	POLD1	1107	Homo sapiens	1:Experimental evidence at protein level	DNA polymerase delta catalytic subunit	1	0.999	121	121	121	17	13	10	19	21	22	2	4	5	3	2	3	17	13	10	19	21	22	2	4	5	3	2	3	17	13	10	19	21	22	2	4	5	3	2	3	269150
sp|P28347|TEAD1_HUMAN	P28347	TEAD1_HUMAN	TEAD1	426	Homo sapiens	1:Experimental evidence at protein level	Transcriptional enhancer factor TEF-1	1	0.999	12	8	12	0	0	0	0	0	0	0	1	0	3	5	3	0	0	0	0	0	0	0	0	0	3	3	2	0	0	0	0	0	0	0	1	0	3	5	3	0
sp|P28370|SMCA1_HUMAN	P28370	SMCA1_HUMAN	SMARCA1	1054	Homo sapiens	1:Experimental evidence at protein level	Probable global transcription activator SNF2L1	1	0.999	17	17	52	1	1	0	0	2	2	3	1	2	1	2	2	1	1	0	0	2	2	3	1	2	1	2	2	2	6	3	1	5	4	6	5	5	5	5	5	22092.9
sp|P28482|MK01_HUMAN	P28482	MK01_HUMAN	MAPK1	360	Homo sapiens	1:Experimental evidence at protein level	Mitogen-activated protein kinase 1	0.9991	0.999	4	1	4	1	0	0	1	1	1	0	0	0	0	0	0	1	0	0	0	0	0	0	0	0	0	0	0	1	0	0	1	1	1	0	0	0	0	0	0	19094.3
sp|P28715|ERCC5_HUMAN	P28715	ERCC5_HUMAN	ERCC5	1186	Homo sapiens	1:Experimental evidence at protein level	DNA excision repair protein ERCC-5	1	0.999	110	110	110	24	26	21	16	8	11	0	1	2	0	1	0	24	26	21	16	8	11	0	1	2	0	1	0	24	26	21	16	8	11	0	1	2	0	1	0	874543
sp|P28749|RBL1_HUMAN	P28749	RBL1_HUMAN	RBL1	1068	Homo sapiens	1:Experimental evidence at protein level	Retinoblastoma-like protein 1	0.999	0.999	7	7	7	0	0	0	2	1	2	0	2	0	0	0	0	0	0	0	2	1	2	0	2	0	0	0	0	0	0	0	2	1	2	0	2	0	0	0	0	0
sp|P28799|GRN_HUMAN	P28799	GRN_HUMAN	GRN	593	Homo sapiens	1:Experimental evidence at protein level	Progranulin	0.9694	0.999	9	9	9	0	0	0	0	0	0	1	1	1	3	1	2	0	0	0	0	0	0	1	1	1	3	1	2	0	0	0	0	0	0	1	1	1	3	1	2	0
sp|P28838|AMPL_HUMAN	P28838	AMPL_HUMAN	LAP3	519	Homo sapiens	1:Experimental evidence at protein level	Cytosol aminopeptidase	1	0.999	8	8	8	0	0	0	2	3	1	0	0	0	0	0	2	0	0	0	2	3	1	0	0	0	0	0	2	0	0	0	2	3	1	0	0	0	0	0	2	0
sp|P29083|T2EA_HUMAN	P29083	T2EA_HUMAN	GTF2E1	439	Homo sapiens	1:Experimental evidence at protein level	General transcription factor IIE subunit 1	1	0.999	52	52	52	11	6	11	5	3	6	2	2	3	2	0	1	11	6	11	5	3	6	2	2	3	2	0	1	11	6	11	5	3	6	2	2	3	2	0	1	361091
sp|P29084|T2EB_HUMAN	P29084	T2EB_HUMAN	GTF2E2	291	Homo sapiens	1:Experimental evidence at protein level	Transcription initiation factor IIE subunit beta	1	0.999	42	42	42	8	4	8	5	7	8	0	1	0	0	0	1	8	4	8	5	7	8	0	1	0	0	0	1	8	4	8	5	7	8	0	1	0	0	0	1	298054
sp|P29144|TPP2_HUMAN	P29144	TPP2_HUMAN	TPP2	1249	Homo sapiens	1:Experimental evidence at protein level	Tripeptidyl-peptidase 2	0.9989	0.999	3	3	3	1	0	0	2	0	0	0	0	0	0	0	0	1	0	0	2	0	0	0	0	0	0	0	0	1	0	0	2	0	0	0	0	0	0	0	0	0
sp|P29218|IMPA1_HUMAN	P29218	IMPA1_HUMAN	IMPA1	277	Homo sapiens	1:Experimental evidence at protein level	Inositol monophosphatase 1	1	0.999	14	14	14	1	3	2	1	3	2	1	0	0	0	0	1	1	3	2	1	3	2	1	0	0	0	0	1	1	3	2	1	3	2	1	0	0	0	0	1	19960.8
sp|P29353|SHC1_HUMAN	P29353	SHC1_HUMAN	SHC1	583	Homo sapiens	1:Experimental evidence at protein level	SHC-transforming protein 1	1	0.999	43	41	43	5	2	3	10	11	11	0	0	0	0	0	1	5	2	3	10	10	10	0	0	0	0	0	1	5	2	3	10	11	11	0	0	0	0	0	1	92399.9
sp|P29372|3MG_HUMAN	P29372	3MG_HUMAN	MPG	298	Homo sapiens	1:Experimental evidence at protein level	DNA-3-methyladenine glycosylase	1	0.999	7	7	7	1	2	0	0	1	2	0	0	0	0	0	1	1	2	0	0	1	2	0	0	0	0	0	1	1	2	0	0	1	2	0	0	0	0	0	1	8522.2
sp|P29374|ARI4A_HUMAN	P29374	ARI4A_HUMAN	ARID4A	1257	Homo sapiens	1:Experimental evidence at protein level	AT-rich interactive domain-containing protein 4A	1	0.999	186	184	186	19	7	12	16	25	23	13	9	13	14	16	19	19	7	12	16	25	23	13	9	13	13	15	19	19	7	12	16	25	23	13	9	13	14	16	19	272002
sp|P29375|KDM5A_HUMAN	P29375	KDM5A_HUMAN	KDM5A	1690	Homo sapiens	1:Experimental evidence at protein level	Lysine-specific demethylase 5A	1	0.999	18	17	18	1	3	2	1	2	1	0	0	1	1	4	2	1	3	2	1	2	1	0	0	1	1	3	2	1	3	2	1	2	1	0	0	1	1	4	2	23663
sp|P29401|TKT_HUMAN	P29401	TKT_HUMAN	TKT	623	Homo sapiens	1:Experimental evidence at protein level	Transketolase	1	0.999	180	180	180	11	7	9	22	21	23	19	18	19	11	11	9	11	7	9	22	21	23	19	18	19	11	11	9	11	7	9	22	21	23	19	18	19	11	11	9	221043
sp|P29475|NOS1_HUMAN	P29475	NOS1_HUMAN	NOS1	1434	Homo sapiens	1:Experimental evidence at protein level	Nitric oxide synthase, brain	0.9693	0.999	1	1	1	0	0	0	1	0	0	0	0	0	0	0	0	0	0	0	1	0	0	0	0	0	0	0	0	0	0	0	1	0	0	0	0	0	0	0	0	0
sp|P29558|RBMS1_HUMAN	P29558	RBMS1_HUMAN	RBMS1	406	Homo sapiens	1:Experimental evidence at protein level	RNA-binding motif, single-stranded-interacting protein 1	1	0.999	14	5	14	0	0	0	0	0	0	4	5	5	0	0	0	0	0	0	0	0	0	0	3	2	0	0	0	0	0	0	0	0	0	4	5	5	0	0	0	0
sp|P29590|PML_HUMAN	P29590	PML_HUMAN	PML	882	Homo sapiens	1:Experimental evidence at protein level	Protein PML	0.9985	0.999	10	10	10	3	1	1	1	2	2	0	0	0	0	0	0	3	1	1	1	2	2	0	0	0	0	0	0	3	1	1	1	2	2	0	0	0	0	0	0	16224.2
sp|P29692|EF1D_HUMAN	P29692	EF1D_HUMAN	EEF1D	281	Homo sapiens	1:Experimental evidence at protein level	Elongation factor 1-delta	1	0.999	134	131	134	9	7	9	16	15	12	11	13	13	10	9	10	8	6	9	15	15	12	11	13	13	10	9	10	9	7	9	16	15	12	11	13	13	10	9	10	571633
sp|P29966|MARCS_HUMAN	P29966	MARCS_HUMAN	MARCKS	332	Homo sapiens	1:Experimental evidence at protein level	Myristoylated alanine-rich C-kinase substrate	1	0.999	97	97	97	8	12	10	23	17	16	2	1	8	0	0	0	8	12	10	23	17	16	2	1	8	0	0	0	8	12	10	23	17	16	2	1	8	0	0	0	208953
sp|P30040|ERP29_HUMAN	P30040	ERP29_HUMAN	ERP29	261	Homo sapiens	1:Experimental evidence at protein level	Endoplasmic reticulum resident protein 29	1	0.999	4	4	4	0	0	0	0	0	0	1	0	1	1	0	1	0	0	0	0	0	0	1	0	1	1	0	1	0	0	0	0	0	0	1	0	1	1	0	1	0
sp|P30041|PRDX6_HUMAN	P30041	PRDX6_HUMAN	PRDX6	224	Homo sapiens	1:Experimental evidence at protein level	Peroxiredoxin-6	1	0.999	345	345	345	33	38	44	23	25	23	19	21	30	30	30	29	33	38	44	23	25	23	19	21	30	30	30	29	33	38	44	23	25	23	19	21	30	30	30	29	3.48921e+06
sp|P30044|PRDX5_HUMAN	P30044	PRDX5_HUMAN	PRDX5	214	Homo sapiens	1:Experimental evidence at protein level	Peroxiredoxin-5, mitochondrial	1	0.999	8	8	8	0	0	0	0	0	0	1	1	2	2	1	1	0	0	0	0	0	0	1	1	2	2	1	1	0	0	0	0	0	0	1	1	2	2	1	1	0
sp|P30048|PRDX3_HUMAN	P30048	PRDX3_HUMAN	PRDX3	256	Homo sapiens	1:Experimental evidence at protein level	Thioredoxin-dependent peroxide reductase, mitochondrial	1	0.999	26	26	26	0	0	0	0	0	0	3	3	2	8	4	6	0	0	0	0	0	0	3	3	2	8	4	6	0	0	0	0	0	0	3	3	2	8	4	6	0
sp|P30049|ATPD_HUMAN	P30049	ATPD_HUMAN	ATP5F1D	168	Homo sapiens	1:Experimental evidence at protein level	ATP synthase subunit delta, mitochondrial	0.9991	0.999	11	11	11	0	0	0	0	0	1	2	1	2	0	1	4	0	0	0	0	0	1	2	1	2	0	1	4	0	0	0	0	0	1	2	1	2	0	1	4	0
sp|P30050|RL12_HUMAN	P30050	RL12_HUMAN	RPL12	165	Homo sapiens	1:Experimental evidence at protein level	60S ribosomal protein L12	1	0.999	349	349	349	18	13	17	22	30	30	28	34	29	42	39	47	18	13	17	22	30	30	28	34	29	42	39	47	18	13	17	22	30	30	28	34	29	42	39	47	837518
sp|P30084|ECHM_HUMAN	P30084	ECHM_HUMAN	ECHS1	290	Homo sapiens	1:Experimental evidence at protein level	Enoyl-CoA hydratase, mitochondrial	0.9694	0.999	1	1	1	0	0	0	0	0	0	0	1	0	0	0	0	0	0	0	0	0	0	0	1	0	0	0	0	0	0	0	0	0	0	0	1	0	0	0	0	0
sp|P30086|PEBP1_HUMAN	P30086	PEBP1_HUMAN	PEBP1	187	Homo sapiens	1:Experimental evidence at protein level	Phosphatidylethanolamine-binding protein 1	1	0.999	210	210	210	13	17	12	25	43	34	12	11	11	13	8	11	13	17	12	25	43	34	12	11	11	13	8	11	13	17	12	25	43	34	12	11	11	13	8	11	561488
sp|P30101|PDIA3_HUMAN	P30101	PDIA3_HUMAN	PDIA3	505	Homo sapiens	1:Experimental evidence at protein level	Protein disulfide-isomerase A3	1	0.999	46	46	46	0	0	0	0	2	0	0	7	9	10	5	13	0	0	0	0	2	0	0	7	9	10	5	13	0	0	0	0	2	0	0	7	9	10	5	13	0
sp|P30153|2AAA_HUMAN	P30153	2AAA_HUMAN	PPP2R1A	589	Homo sapiens	1:Experimental evidence at protein level	Serine/threonine-protein phosphatase 2A 65 kDa regulatory subunit A alpha isoform	1	0.999	144	100	144	15	24	17	19	18	23	7	5	10	1	1	4	10	18	11	13	14	17	5	3	7	0	0	2	15	24	17	19	18	23	7	5	10	1	1	4	324703
sp|P30260|CDC27_HUMAN	P30260	CDC27_HUMAN	CDC27	824	Homo sapiens	1:Experimental evidence at protein level	Cell division cycle protein 27 homolog	1	0.999	85	85	85	10	10	6	11	9	10	7	3	11	3	2	3	10	10	6	11	9	10	7	3	11	3	2	3	10	10	6	11	9	10	7	3	11	3	2	3	186118
sp|P30291|WEE1_HUMAN	P30291	WEE1_HUMAN	WEE1	646	Homo sapiens	1:Experimental evidence at protein level	Wee1-like protein kinase	1	0.999	29	29	29	6	5	4	4	3	7	0	0	0	0	0	0	6	5	4	4	3	7	0	0	0	0	0	0	6	5	4	4	3	7	0	0	0	0	0	0	156470
sp|P30405|PPIF_HUMAN	P30405	PPIF_HUMAN	PPIF	207	Homo sapiens	1:Experimental evidence at protein level	Peptidyl-prolyl cis-trans isomerase F, mitochondrial	0.9677	0.9989	1	1	1	0	0	0	0	0	0	0	0	0	0	0	1	0	0	0	0	0	0	0	0	0	0	0	1	0	0	0	0	0	0	0	0	0	0	0	1	0
sp|P30419|NMT1_HUMAN	P30419	NMT1_HUMAN	NMT1	496	Homo sapiens	1:Experimental evidence at protein level	Glycylpeptide N-tetradecanoyltransferase 1	1	0.999	87	73	87	18	10	16	14	11	9	4	0	2	1	0	2	16	8	13	11	10	8	3	0	1	1	0	2	18	10	16	14	11	9	4	0	2	1	0	2	402494
sp|P30519|HMOX2_HUMAN	P30519	HMOX2_HUMAN	HMOX2	316	Homo sapiens	1:Experimental evidence at protein level	Heme oxygenase 2	1	0.999	6	6	6	0	4	1	0	0	1	0	0	0	0	0	0	0	4	1	0	0	1	0	0	0	0	0	0	0	4	1	0	0	1	0	0	0	0	0	0	0
sp|P30520|PURA2_HUMAN	P30520	PURA2_HUMAN	ADSS2	456	Homo sapiens	1:Experimental evidence at protein level	Adenylosuccinate synthetase isozyme 2	1	0.999	17	17	17	0	0	1	4	5	4	0	0	2	1	0	0	0	0	1	4	5	4	0	0	2	1	0	0	0	0	1	4	5	4	0	0	2	1	0	0	0
sp|P30566|PUR8_HUMAN	P30566	PUR8_HUMAN	ADSL	484	Homo sapiens	1:Experimental evidence at protein level	Adenylosuccinate lyase	0.9694	0.999	6	6	6	1	1	1	1	1	1	0	0	0	0	0	0	1	1	1	1	1	1	0	0	0	0	0	0	1	1	1	1	1	1	0	0	0	0	0	0	20609.7
sp|P30626|SORCN_HUMAN	P30626	SORCN_HUMAN	SRI	198	Homo sapiens	1:Experimental evidence at protein level	Sorcin	0.999	0.999	14	14	14	0	0	1	1	2	2	2	0	4	0	0	2	0	0	1	1	2	2	2	0	4	0	0	2	0	0	1	1	2	2	2	0	4	0	0	2	0
sp|P30793|GCH1_HUMAN	P30793	GCH1_HUMAN	GCH1	250	Homo sapiens	1:Experimental evidence at protein level	GTP cyclohydrolase 1	1	0.999	28	28	28	4	7	5	4	3	5	0	0	0	0	0	0	4	7	5	4	3	5	0	0	0	0	0	0	4	7	5	4	3	5	0	0	0	0	0	0	180223
sp|P30876|RPB2_HUMAN	P30876	RPB2_HUMAN	POLR2B	1174	Homo sapiens	1:Experimental evidence at protein level	DNA-directed RNA polymerase II subunit RPB2	1	0.999	237	237	237	26	31	28	34	31	34	17	9	12	7	5	3	26	31	28	34	31	34	17	9	12	7	5	3	26	31	28	34	31	34	17	9	12	7	5	3	616755
sp|P31040|SDHA_HUMAN	P31040	SDHA_HUMAN	SDHA	664	Homo sapiens	1:Experimental evidence at protein level	Succinate dehydrogenase [ubiquinone] flavoprotein subunit, mitochondrial	1	0.999	16	16	16	1	0	0	0	1	1	3	3	5	1	0	1	1	0	0	0	1	1	3	3	5	1	0	1	1	0	0	0	1	1	3	3	5	1	0	1	9723.17
sp|P31146|COR1A_HUMAN	P31146	COR1A_HUMAN	CORO1A	461	Homo sapiens	1:Experimental evidence at protein level	Coronin-1A	1	0.999	8	8	8	0	0	0	1	4	2	0	0	0	0	0	1	0	0	0	1	4	2	0	0	0	0	0	1	0	0	0	1	4	2	0	0	0	0	0	1	0
sp|P31150|GDIA_HUMAN	P31150	GDIA_HUMAN	GDI1	447	Homo sapiens	1:Experimental evidence at protein level	Rab GDP dissociation inhibitor alpha	0.968	0.9933	0	0	5	0	0	0	0	0	0	0	0	0	0	0	0	0	0	0	0	0	0	0	0	0	0	0	0	1	0	0	0	4	0	0	0	0	0	0	0	0
sp|P31151|S10A7_HUMAN	P31151	S10A7_HUMAN	S100A7	101	Homo sapiens	1:Experimental evidence at protein level	Protein S100-A7	1	0.999	3	2	3	0	0	0	0	2	0	0	0	0	0	0	1	0	0	0	0	2	0	0	0	0	0	0	0	0	0	0	0	2	0	0	0	0	0	0	1	0
sp|P31153|METK2_HUMAN	P31153	METK2_HUMAN	MAT2A	395	Homo sapiens	1:Experimental evidence at protein level	S-adenosylmethionine synthase isoform type-2	1	0.999	24	24	24	2	3	1	0	1	2	3	1	4	4	0	3	2	3	1	0	1	2	3	1	4	4	0	3	2	3	1	0	1	2	3	1	4	4	0	3	19912
sp|P31249|HXD3_HUMAN	P31249	HXD3_HUMAN	HOXD3	432	Homo sapiens	1:Experimental evidence at protein level	Homeobox protein Hox-D3	0.9991	0.999	0	0	0	0	0	0	0	0	0	0	0	0	0	0	0	0	0	0	0	0	0	0	0	0	0	0	0	0	0	0	0	0	0	0	0	0	0	0	0	0
sp|P31321|KAP1_HUMAN	P31321	KAP1_HUMAN	PRKAR1B	381	Homo sapiens	1:Experimental evidence at protein level	cAMP-dependent protein kinase type I-beta regulatory subunit	0.9449	0.9982	2	2	2	0	0	1	1	0	0	0	0	0	0	0	0	0	0	1	1	0	0	0	0	0	0	0	0	0	0	1	1	0	0	0	0	0	0	0	0	0
sp|P31323|KAP3_HUMAN	P31323	KAP3_HUMAN	PRKAR2B	418	Homo sapiens	1:Experimental evidence at protein level	cAMP-dependent protein kinase type II-beta regulatory subunit	1	0.999	83	83	137	7	8	14	16	15	19	1	1	2	0	0	0	7	8	14	16	15	19	1	1	2	0	0	0	12	13	19	22	23	26	7	8	6	0	1	0	185680
sp|P31350|RIR2_HUMAN	P31350	RIR2_HUMAN	RRM2	389	Homo sapiens	1:Experimental evidence at protein level	Ribonucleoside-diphosphate reductase subunit M2	1	0.999	39	38	39	5	5	4	5	7	4	4	2	2	0	0	1	5	5	4	5	7	4	4	2	2	0	0	0	5	5	4	5	7	4	4	2	2	0	0	1	152107
sp|P31483|TIA1_HUMAN	P31483	TIA1_HUMAN	TIA1	386	Homo sapiens	1:Experimental evidence at protein level	Cytotoxic granule associated RNA binding protein TIA1	0.919	0.9972	0	0	0	0	0	0	0	0	0	0	0	0	0	0	0	0	0	0	0	0	0	0	0	0	0	0	0	0	0	0	0	0	0	0	0	0	0	0	0	0
sp|P31629|ZEP2_HUMAN	P31629	ZEP2_HUMAN	HIVEP2	2446	Homo sapiens	1:Experimental evidence at protein level	Transcription factor HIVEP2	1	0.999	35	35	37	2	1	0	1	0	2	5	4	3	2	8	7	2	1	0	1	0	2	5	4	3	2	8	7	2	1	0	1	0	2	5	4	4	3	8	7	64677.6
sp|P31689|DNJA1_HUMAN	P31689	DNJA1_HUMAN	DNAJA1	397	Homo sapiens	1:Experimental evidence at protein level	DnaJ homolog subfamily A member 1	1	0.999	117	117	117	12	10	9	6	9	9	11	11	17	6	4	13	12	10	9	6	9	9	11	11	17	6	4	13	12	10	9	6	9	9	11	11	17	6	4	13	307466
sp|P31749|AKT1_HUMAN	P31749	AKT1_HUMAN	AKT1	480	Homo sapiens	1:Experimental evidence at protein level	RAC-alpha serine/threonine-protein kinase	1	0.999	18	18	20	5	3	2	2	1	4	0	0	0	1	0	0	5	3	2	2	1	4	0	0	0	1	0	0	5	3	2	2	1	4	0	0	0	3	0	0	41755.7
sp|P31751|AKT2_HUMAN	P31751	AKT2_HUMAN	AKT2	481	Homo sapiens	1:Experimental evidence at protein level	RAC-beta serine/threonine-protein kinase	1	0.999	8	8	10	3	2	2	0	1	0	0	0	0	0	0	0	3	2	2	0	1	0	0	0	0	0	0	0	3	2	2	0	1	0	0	0	0	2	0	0	29699.6
sp|P31930|QCR1_HUMAN	P31930	QCR1_HUMAN	UQCRC1	480	Homo sapiens	1:Experimental evidence at protein level	Cytochrome b-c1 complex subunit 1, mitochondrial	1	0.999	4	4	4	0	0	0	0	0	2	0	0	2	0	0	0	0	0	0	0	0	2	0	0	2	0	0	0	0	0	0	0	0	2	0	0	2	0	0	0	0
sp|P31939|PUR9_HUMAN	P31939	PUR9_HUMAN	ATIC	592	Homo sapiens	1:Experimental evidence at protein level	Bifunctional purine biosynthesis protein ATIC	1	0.999	6	6	6	0	0	1	0	0	0	0	0	0	4	0	1	0	0	1	0	0	0	0	0	0	4	0	1	0	0	1	0	0	0	0	0	0	4	0	1	0
sp|P31942|HNRH3_HUMAN	P31942	HNRH3_HUMAN	HNRNPH3	346	Homo sapiens	1:Experimental evidence at protein level	Heterogeneous nuclear ribonucleoprotein H3	1	0.999	23	23	23	0	0	0	0	1	1	4	3	6	4	2	2	0	0	0	0	1	1	4	3	6	4	2	2	0	0	0	0	1	1	4	3	6	4	2	2	0
sp|P31943|HNRH1_HUMAN	P31943	HNRH1_HUMAN	HNRNPH1	449	Homo sapiens	1:Experimental evidence at protein level	Heterogeneous nuclear ribonucleoprotein H	1	0.999	102	38	181	6	6	8	3	7	10	11	13	15	5	8	10	0	1	0	0	1	2	6	10	9	2	3	4	13	10	13	8	16	18	21	21	25	10	11	15	160466
sp|P31946|1433B_HUMAN	P31946	1433B_HUMAN	YWHAB	246	Homo sapiens	1:Experimental evidence at protein level	14-3-3 protein beta/alpha	1	0.999	105	105	173	8	8	6	7	10	7	8	15	10	8	6	12	8	8	6	7	10	7	8	15	10	8	6	12	13	15	10	14	17	15	12	19	17	13	11	17	200009
sp|P31948|STIP1_HUMAN	P31948	STIP1_HUMAN	STIP1	543	Homo sapiens	1:Experimental evidence at protein level	Stress-induced-phosphoprotein 1	1	0.999	216	216	216	24	24	20	27	32	26	9	12	13	10	9	10	24	24	20	27	32	26	9	12	13	10	9	10	24	24	20	27	32	26	9	12	13	10	9	10	961289
sp|P32004|L1CAM_HUMAN	P32004	L1CAM_HUMAN	L1CAM	1257	Homo sapiens	1:Experimental evidence at protein level	Neural cell adhesion molecule L1	0.9657	0.9989	2	2	2	0	0	0	0	0	0	0	0	1	0	0	1	0	0	0	0	0	0	0	0	1	0	0	1	0	0	0	0	0	0	0	0	1	0	0	1	0
sp|P32019|I5P2_HUMAN	P32019	I5P2_HUMAN	INPP5B	993	Homo sapiens	1:Experimental evidence at protein level	Type II inositol 1,4,5-trisphosphate 5-phosphatase	1	0.999	10	10	10	2	1	2	1	2	2	0	0	0	0	0	0	2	1	2	1	2	2	0	0	0	0	0	0	2	1	2	1	2	2	0	0	0	0	0	0	15861.4
sp|P32119|PRDX2_HUMAN	P32119	PRDX2_HUMAN	PRDX2	198	Homo sapiens	1:Experimental evidence at protein level	Peroxiredoxin-2	1	0.999	197	197	212	15	25	17	26	29	31	10	10	10	10	8	6	15	25	17	26	29	31	10	10	10	10	8	6	15	25	17	26	30	31	12	11	12	12	10	11	551354
sp|P32121|ARRB2_HUMAN	P32121	ARRB2_HUMAN	ARRB2	409	Homo sapiens	1:Experimental evidence at protein level	Beta-arrestin-2	0.9694	0.999	4	4	4	1	2	0	1	0	0	0	0	0	0	0	0	1	2	0	1	0	0	0	0	0	0	0	0	1	2	0	1	0	0	0	0	0	0	0	0	15728.2
sp|P32189|GLPK_HUMAN	P32189	GLPK_HUMAN	GK	559	Homo sapiens	1:Experimental evidence at protein level	Glycerol kinase	1	0.999	16	0	16	3	4	2	0	3	4	0	0	0	0	0	0	0	0	0	0	0	0	0	0	0	0	0	0	3	4	2	0	3	4	0	0	0	0	0	0	51003.3
sp|P32322|P5CR1_HUMAN	P32322	P5CR1_HUMAN	PYCR1	319	Homo sapiens	1:Experimental evidence at protein level	Pyrroline-5-carboxylate reductase 1, mitochondrial	1	0.999	33	26	33	2	2	2	3	3	3	5	2	1	3	4	3	2	2	2	3	3	3	4	1	1	2	1	2	2	2	2	3	3	3	5	2	1	3	4	3	60175
sp|P32519|ELF1_HUMAN	P32519	ELF1_HUMAN	ELF1	619	Homo sapiens	1:Experimental evidence at protein level	ETS-related transcription factor Elf-1	1	0.999	5	5	5	3	2	0	0	0	0	0	0	0	0	0	0	3	2	0	0	0	0	0	0	0	0	0	0	3	2	0	0	0	0	0	0	0	0	0	0	22951.4
sp|P32780|TF2H1_HUMAN	P32780	TF2H1_HUMAN	GTF2H1	548	Homo sapiens	1:Experimental evidence at protein level	General transcription factor IIH subunit 1	1	0.999	40	40	40	12	4	7	6	5	4	1	0	0	1	0	0	12	4	7	6	5	4	1	0	0	1	0	0	12	4	7	6	5	4	1	0	0	1	0	0	195140
sp|P32969|RL9_HUMAN	P32969	RL9_HUMAN	RPL9	192	Homo sapiens	1:Experimental evidence at protein level	60S ribosomal protein L9	1	0.999	267	267	267	25	23	21	21	24	22	18	24	19	28	22	20	25	23	21	21	24	22	18	24	19	28	22	20	25	23	21	21	24	22	18	24	19	28	22	20	1.01122e+06
sp|P33121|ACSL1_HUMAN	P33121	ACSL1_HUMAN	ACSL1	698	Homo sapiens	1:Experimental evidence at protein level	Long-chain-fatty-acid--CoA ligase 1	0.9473	0.9982	0	0	0	0	0	0	0	0	0	0	0	0	0	0	0	0	0	0	0	0	0	0	0	0	0	0	0	0	0	0	0	0	0	0	0	0	0	0	0	0
sp|P33176|KINH_HUMAN	P33176	KINH_HUMAN	KIF5B	963	Homo sapiens	1:Experimental evidence at protein level	Kinesin-1 heavy chain	1	0.999	456	328	456	55	53	48	55	55	47	35	32	36	15	11	14	41	39	37	44	41	35	27	23	26	6	2	7	55	53	48	55	55	47	35	32	36	15	11	14	1759681
sp|P33240|CSTF2_HUMAN	P33240	CSTF2_HUMAN	CSTF2	577	Homo sapiens	1:Experimental evidence at protein level	Cleavage stimulation factor subunit 2	1	0.999	20	3	20	0	0	0	2	1	0	6	6	5	0	0	0	0	0	0	2	1	0	0	0	0	0	0	0	0	0	0	2	1	0	6	6	5	0	0	0	0
sp|P33316|DUT_HUMAN	P33316	DUT_HUMAN	DUT	252	Homo sapiens	1:Experimental evidence at protein level	Deoxyuridine 5'-triphosphate nucleotidohydrolase, mitochondrial	1	0.999	85	85	85	5	4	5	7	11	8	8	11	6	7	6	7	5	4	5	7	11	8	8	11	6	7	6	7	5	4	5	7	11	8	8	11	6	7	6	7	206287
sp|P33527|MRP1_HUMAN	P33527	MRP1_HUMAN	ABCC1	1531	Homo sapiens	1:Experimental evidence at protein level	Multidrug resistance-associated protein 1	1	0.999	25	25	25	3	3	6	3	3	5	0	0	1	0	1	0	3	3	6	3	3	5	0	0	1	0	1	0	3	3	6	3	3	5	0	0	1	0	1	0	29847.8
sp|P33897|ABCD1_HUMAN	P33897	ABCD1_HUMAN	ABCD1	745	Homo sapiens	1:Experimental evidence at protein level	ATP-binding cassette sub-family D member 1	0.9669	0.9989	1	1	1	0	0	0	0	0	0	0	0	1	0	0	0	0	0	0	0	0	0	0	0	1	0	0	0	0	0	0	0	0	0	0	0	1	0	0	0	0
sp|P33947|ERD22_HUMAN	P33947	ERD22_HUMAN	KDELR2	212	Homo sapiens	1:Experimental evidence at protein level	ER lumen protein-retaining receptor 2	0.9991	0.999	23	23	23	2	1	2	3	2	3	3	2	1	1	2	1	2	1	2	3	2	3	3	2	1	1	2	1	2	1	2	3	2	3	3	2	1	1	2	1	45944.6
sp|P33981|TTK_HUMAN	P33981	TTK_HUMAN	TTK	857	Homo sapiens	1:Experimental evidence at protein level	Dual specificity protein kinase TTK	1	0.999	34	34	34	6	4	3	7	4	3	3	2	2	0	0	0	6	4	3	7	4	3	3	2	2	0	0	0	6	4	3	7	4	3	3	2	2	0	0	0	108887
sp|P33991|MCM4_HUMAN	P33991	MCM4_HUMAN	MCM4	863	Homo sapiens	1:Experimental evidence at protein level	DNA replication licensing factor MCM4	1	0.999	310	310	310	21	27	23	38	36	36	29	24	23	17	17	19	21	27	23	38	36	36	29	24	23	17	17	19	21	27	23	38	36	36	29	24	23	17	17	19	673712
sp|P33992|MCM5_HUMAN	P33992	MCM5_HUMAN	MCM5	734	Homo sapiens	1:Experimental evidence at protein level	DNA replication licensing factor MCM5	1	0.999	98	98	98	4	3	3	9	8	6	10	8	10	16	8	13	4	3	3	9	8	6	10	8	10	16	8	13	4	3	3	9	8	6	10	8	10	16	8	13	56507.6
sp|P33993|MCM7_HUMAN	P33993	MCM7_HUMAN	MCM7	719	Homo sapiens	1:Experimental evidence at protein level	DNA replication licensing factor MCM7	1	0.999	336	336	336	21	25	19	28	30	34	28	35	31	36	26	23	21	25	19	28	30	34	28	35	31	36	26	23	21	25	19	28	30	34	28	35	31	36	26	23	752133
sp|P34897|GLYM_HUMAN	P34897	GLYM_HUMAN	SHMT2	504	Homo sapiens	1:Experimental evidence at protein level	Serine hydroxymethyltransferase, mitochondrial	1	0.999	7	6	7	0	0	0	0	0	0	0	0	1	3	1	2	0	0	0	0	0	0	0	0	0	3	1	2	0	0	0	0	0	0	0	0	1	3	1	2	0
sp|P34913|HYES_HUMAN	P34913	HYES_HUMAN	EPHX2	555	Homo sapiens	1:Experimental evidence at protein level	Bifunctional epoxide hydrolase 2	0.9694	0.999	3	3	3	0	0	0	1	2	0	0	0	0	0	0	0	0	0	0	1	2	0	0	0	0	0	0	0	0	0	0	1	2	0	0	0	0	0	0	0	0
sp|P34931|HS71L_HUMAN	P34931	HS71L_HUMAN	HSPA1L	641	Homo sapiens	1:Experimental evidence at protein level	Heat shock 70 kDa protein 1-like	1	0.999	20	20	501	1	1	3	3	3	1	2	2	4	0	0	0	1	1	3	3	3	1	2	2	4	0	0	0	17	19	20	25	29	26	70	70	63	52	58	52	79775
sp|P34932|HSP74_HUMAN	P34932	HSP74_HUMAN	HSPA4	840	Homo sapiens	1:Experimental evidence at protein level	Heat shock 70 kDa protein 4	1	0.999	174	169	190	12	15	13	17	24	17	18	17	24	10	2	5	12	15	13	16	23	15	18	17	23	10	2	5	12	15	13	19	25	18	20	21	27	11	2	7	397775
sp|P34947|GRK5_HUMAN	P34947	GRK5_HUMAN	GRK5	590	Homo sapiens	1:Experimental evidence at protein level	G protein-coupled receptor kinase 5	0.9693	0.999	3	3	5	1	0	1	1	0	0	0	0	0	0	0	0	1	0	1	1	0	0	0	0	0	0	0	0	2	1	1	1	0	0	0	0	0	0	0	0	16008.4
sp|P35030|TRY3_HUMAN	P35030	TRY3_HUMAN	PRSS3	304	Homo sapiens	1:Experimental evidence at protein level	Trypsin-3	0.9912	0.999	8	8	8	0	0	0	0	0	0	0	2	2	2	1	1	0	0	0	0	0	0	0	2	2	2	1	1	0	0	0	0	0	0	0	2	2	2	1	1	0
sp|P35221|CTNA1_HUMAN	P35221	CTNA1_HUMAN	CTNNA1	906	Homo sapiens	1:Experimental evidence at protein level	Catenin alpha-1	1	0.999	46	30	46	8	6	9	4	4	4	1	0	8	1	1	0	5	3	5	2	2	2	1	0	8	1	1	0	8	6	9	4	4	4	1	0	8	1	1	0	97873.9
sp|P35222|CTNB1_HUMAN	P35222	CTNB1_HUMAN	CTNNB1	781	Homo sapiens	1:Experimental evidence at protein level	Catenin beta-1	1	0.999	35	26	35	6	6	5	2	4	3	3	2	3	0	0	1	4	3	3	2	3	2	3	2	3	0	0	1	6	6	5	2	4	3	3	2	3	0	0	1	112866
sp|P35226|BMI1_HUMAN	P35226	BMI1_HUMAN	BMI1	326	Homo sapiens	1:Experimental evidence at protein level	Polycomb complex protein BMI-1	1	0.999	29	29	29	2	2	2	2	3	3	2	3	2	2	4	2	2	2	2	2	3	3	2	3	2	2	4	2	2	2	2	2	3	3	2	3	2	2	4	2	61340.4
sp|P35227|PCGF2_HUMAN	P35227	PCGF2_HUMAN	PCGF2	344	Homo sapiens	1:Experimental evidence at protein level	Polycomb group RING finger protein 2	1	0.999	8	8	8	1	2	1	1	1	2	0	0	0	0	0	0	1	2	1	1	1	2	0	0	0	0	0	0	1	2	1	1	1	2	0	0	0	0	0	0	21894.8
sp|P35232|PHB1_HUMAN	P35232	PHB1_HUMAN	PHB1	272	Homo sapiens	1:Experimental evidence at protein level	Prohibitin 1	1	0.999	185	185	185	10	8	12	12	13	19	23	19	28	15	8	18	10	8	12	12	13	19	23	19	28	15	8	18	10	8	12	12	13	19	23	19	28	15	8	18	232134
sp|P35240|MERL_HUMAN	P35240	MERL_HUMAN	NF2	595	Homo sapiens	1:Experimental evidence at protein level	Merlin	1	0.999	16	16	16	5	2	4	1	0	3	1	0	0	0	0	0	5	2	4	1	0	3	1	0	0	0	0	0	5	2	4	1	0	3	1	0	0	0	0	0	103784
sp|P35241|RADI_HUMAN	P35241	RADI_HUMAN	RDX	583	Homo sapiens	1:Experimental evidence at protein level	Radixin	1	0.999	23	21	56	2	3	3	4	6	5	0	0	0	0	0	0	2	3	3	4	4	5	0	0	0	0	0	0	3	4	4	9	12	8	3	4	3	1	1	4	33977.6
sp|P35244|RFA3_HUMAN	P35244	RFA3_HUMAN	RPA3	121	Homo sapiens	1:Experimental evidence at protein level	Replication protein A 14 kDa subunit	1	0.999	357	357	357	21	25	18	27	26	26	34	39	36	36	35	34	21	25	18	27	26	26	34	39	36	36	35	34	21	25	18	27	26	26	34	39	36	36	35	34	1.18415e+06
sp|P35249|RFC4_HUMAN	P35249	RFC4_HUMAN	RFC4	363	Homo sapiens	1:Experimental evidence at protein level	Replication factor C subunit 4	1	0.999	67	67	67	3	2	2	10	14	11	6	6	7	2	3	1	3	2	2	10	14	11	6	6	7	2	3	1	3	2	2	10	14	11	6	6	7	2	3	1	66977.6
sp|P35250|RFC2_HUMAN	P35250	RFC2_HUMAN	RFC2	354	Homo sapiens	1:Experimental evidence at protein level	Replication factor C subunit 2	0.9991	0.999	5	5	5	0	0	0	0	1	1	1	1	1	0	0	0	0	0	0	0	1	1	1	1	1	0	0	0	0	0	0	0	1	1	1	1	1	0	0	0	0
sp|P35251|RFC1_HUMAN	P35251	RFC1_HUMAN	RFC1	1148	Homo sapiens	1:Experimental evidence at protein level	Replication factor C subunit 1	1	0.999	171	171	171	9	6	9	9	15	12	14	20	15	23	17	22	9	6	9	9	15	12	14	20	15	23	17	22	9	6	9	9	15	12	14	20	15	23	17	22	230716
sp|P35268|RL22_HUMAN	P35268	RL22_HUMAN	RPL22	128	Homo sapiens	1:Experimental evidence at protein level	60S ribosomal protein L22	1	0.999	65	65	65	3	4	4	4	4	4	4	6	7	10	7	8	3	4	4	4	4	4	4	6	7	10	7	8	3	4	4	4	4	4	4	6	7	10	7	8	242237
sp|P35269|T2FA_HUMAN	P35269	T2FA_HUMAN	GTF2F1	517	Homo sapiens	1:Experimental evidence at protein level	General transcription factor IIF subunit 1	1	0.999	142	142	142	16	22	12	20	15	19	7	4	5	8	6	8	16	22	12	20	15	19	7	4	5	8	6	8	16	22	12	20	15	19	7	4	5	8	6	8	492413
sp|P35270|SPRE_HUMAN	P35270	SPRE_HUMAN	SPR	261	Homo sapiens	1:Experimental evidence at protein level	Sepiapterin reductase	1	0.999	23	23	23	3	3	7	3	2	5	0	0	0	0	0	0	3	3	7	3	2	5	0	0	0	0	0	0	3	3	7	3	2	5	0	0	0	0	0	0	35960.4
sp|P35520|CBS_HUMAN	P35520	CBS_HUMAN	CBS	551	Homo sapiens	1:Experimental evidence at protein level	Cystathionine beta-synthase	1	0.999	155	155	155	22	22	19	26	27	31	3	3	1	0	1	0	22	22	19	26	27	31	3	3	1	0	1	0	22	22	19	26	27	31	3	3	1	0	1	0	1097914
sp|P35527|K1C9_HUMAN	P35527	K1C9_HUMAN	KRT9	623	Homo sapiens	1:Experimental evidence at protein level	Keratin, type I cytoskeletal 9	1	0.999	482	482	482	15	8	61	10	56	15	32	18	69	75	21	102	15	8	61	10	56	15	32	18	69	75	21	102	15	8	61	10	56	15	32	18	69	75	21	102	245803
sp|P35568|IRS1_HUMAN	P35568	IRS1_HUMAN	IRS1	1242	Homo sapiens	1:Experimental evidence at protein level	Insulin receptor substrate 1	0.9838	0.999	2	2	2	0	1	0	0	0	1	0	0	0	0	0	0	0	1	0	0	0	1	0	0	0	0	0	0	0	1	0	0	0	1	0	0	0	0	0	0	0
sp|P35579|MYH9_HUMAN	P35579	MYH9_HUMAN	MYH9	1960	Homo sapiens	1:Experimental evidence at protein level	Myosin-9	1	0.999	1174	971	1174	77	72	71	136	133	141	121	135	162	43	38	45	69	62	63	112	115	119	100	106	137	30	26	32	77	72	71	136	133	141	121	135	162	43	38	45	2.74632e+06
sp|P35580|MYH10_HUMAN	P35580	MYH10_HUMAN	MYH10	1976	Homo sapiens	1:Experimental evidence at protein level	Myosin-10	1	0.999	839	816	988	45	59	43	99	108	118	62	69	122	32	39	43	45	59	43	98	106	117	60	65	117	30	37	39	50	68	48	117	121	134	77	89	140	43	48	53	1.10081e+06
sp|P35606|COPB2_HUMAN	P35606	COPB2_HUMAN	COPB2	906	Homo sapiens	1:Experimental evidence at protein level	Coatomer subunit beta'	1	0.999	86	86	86	8	8	6	13	14	9	6	7	10	2	1	2	8	8	6	13	14	9	6	7	10	2	1	2	8	8	6	13	14	9	6	7	10	2	1	2	206865
sp|P35610|SOAT1_HUMAN	P35610	SOAT1_HUMAN	SOAT1	550	Homo sapiens	1:Experimental evidence at protein level	Sterol O-acyltransferase 1	1	0.999	5	5	5	1	1	0	0	1	0	1	0	1	0	0	0	1	1	0	0	1	0	1	0	1	0	0	0	1	1	0	0	1	0	1	0	1	0	0	0	26693.5
sp|P35611|ADDA_HUMAN	P35611	ADDA_HUMAN	ADD1	737	Homo sapiens	1:Experimental evidence at protein level	Alpha-adducin	1	0.999	297	297	297	38	48	45	44	44	35	10	3	14	6	5	5	38	48	45	44	44	35	10	3	14	6	5	5	38	48	45	44	44	35	10	3	14	6	5	5	1.71128e+06
sp|P35612|ADDB_HUMAN	P35612	ADDB_HUMAN	ADD2	726	Homo sapiens	1:Experimental evidence at protein level	Beta-adducin	1	0.999	66	66	66	9	13	9	9	14	12	0	0	0	0	0	0	9	13	9	9	14	12	0	0	0	0	0	0	9	13	9	9	14	12	0	0	0	0	0	0	293264
sp|P35613|BASI_HUMAN	P35613	BASI_HUMAN	BSG	385	Homo sapiens	1:Experimental evidence at protein level	Basigin	1	0.999	13	13	13	0	0	0	0	1	0	2	4	2	0	3	1	0	0	0	0	1	0	2	4	2	0	3	1	0	0	0	0	1	0	2	4	2	0	3	1	0
sp|P35625|TIMP3_HUMAN	P35625	TIMP3_HUMAN	TIMP3	211	Homo sapiens	1:Experimental evidence at protein level	Metalloproteinase inhibitor 3	0.9487	0.9983	0	0	0	0	0	0	0	0	0	0	0	0	0	0	0	0	0	0	0	0	0	0	0	0	0	0	0	0	0	0	0	0	0	0	0	0	0	0	0	0
sp|P35626|ARBK2_HUMAN	P35626	ARBK2_HUMAN	GRK3	688	Homo sapiens	1:Experimental evidence at protein level	Beta-adrenergic receptor kinase 2	1	0.999	15	15	32	5	2	1	2	3	2	0	0	0	0	0	0	5	2	1	2	3	2	0	0	0	0	0	0	9	4	1	3	5	3	2	2	2	0	1	0	41764.3
sp|P35637|FUS_HUMAN	P35637	FUS_HUMAN	FUS	526	Homo sapiens	1:Experimental evidence at protein level	RNA-binding protein FUS	1	0.999	124	114	124	9	3	5	6	5	4	13	20	21	11	10	17	9	3	5	6	5	4	11	17	19	10	9	16	9	3	5	6	5	4	13	20	21	11	10	17	211098
sp|P35658|NU214_HUMAN	P35658	NU214_HUMAN	NUP214	2090	Homo sapiens	1:Experimental evidence at protein level	Nuclear pore complex protein Nup214	1	0.999	754	754	754	81	83	75	79	82	80	79	81	82	8	14	10	81	83	75	79	82	80	79	81	82	8	14	10	81	83	75	79	82	80	79	81	82	8	14	10	3590366
sp|P35659|DEK_HUMAN	P35659	DEK_HUMAN	DEK	375	Homo sapiens	1:Experimental evidence at protein level	Protein DEK	1	0.999	25	25	25	0	0	0	0	2	1	3	1	3	4	5	6	0	0	0	0	2	1	3	1	3	4	5	6	0	0	0	0	2	1	3	1	3	4	5	6	0
sp|P35716|SOX11_HUMAN	P35716	SOX11_HUMAN	SOX11	441	Homo sapiens	1:Experimental evidence at protein level	Transcription factor SOX-11	0.9694	0.999	0	0	0	0	0	0	0	0	0	0	0	0	0	0	0	0	0	0	0	0	0	0	0	0	0	0	0	0	0	0	0	0	0	0	0	0	0	0	0	0
sp|P35813|PPM1A_HUMAN	P35813	PPM1A_HUMAN	PPM1A	382	Homo sapiens	1:Experimental evidence at protein level	Protein phosphatase 1A	1	0.999	41	41	41	8	10	5	7	6	5	0	0	0	0	0	0	8	10	5	7	6	5	0	0	0	0	0	0	8	10	5	7	6	5	0	0	0	0	0	0	201855
sp|P35908|K22E_HUMAN	P35908	K22E_HUMAN	KRT2	639	Homo sapiens	1:Experimental evidence at protein level	Keratin, type II cytoskeletal 2 epidermal	1	0.999	256	209	289	2	1	36	6	36	11	16	12	24	22	21	69	2	1	27	4	30	8	13	8	20	18	19	59	3	4	39	8	40	12	17	14	28	24	23	77	32833.8
sp|P35998|PRS7_HUMAN	P35998	PRS7_HUMAN	PSMC2	433	Homo sapiens	1:Experimental evidence at protein level	26S proteasome regulatory subunit 7	1	0.999	240	240	240	18	16	16	19	26	23	34	23	33	8	11	13	18	16	16	19	26	23	34	23	33	8	11	13	18	16	16	19	26	23	34	23	33	8	11	13	539278
sp|P36383|CXG1_HUMAN	P36383	CXG1_HUMAN	GJC1	396	Homo sapiens	1:Experimental evidence at protein level	Gap junction gamma-1 protein	0.9991	0.999	14	14	14	0	0	0	0	0	1	2	4	2	2	1	2	0	0	0	0	0	1	2	4	2	2	1	2	0	0	0	0	0	1	2	4	2	2	1	2	0
sp|P36404|ARL2_HUMAN	P36404	ARL2_HUMAN	ARL2	184	Homo sapiens	1:Experimental evidence at protein level	ADP-ribosylation factor-like protein 2	1	0.999	22	22	22	3	0	2	8	4	3	1	1	0	0	0	0	3	0	2	8	4	3	1	1	0	0	0	0	3	0	2	8	4	3	1	1	0	0	0	0	54420.4
sp|P36405|ARL3_HUMAN	P36405	ARL3_HUMAN	ARL3	182	Homo sapiens	1:Experimental evidence at protein level	ADP-ribosylation factor-like protein 3	1	0.999	55	55	55	2	3	3	5	12	11	2	3	2	4	5	3	2	3	3	5	12	11	2	3	2	4	5	3	2	3	3	5	12	11	2	3	2	4	5	3	32486.6
sp|P36507|MP2K2_HUMAN	P36507	MP2K2_HUMAN	MAP2K2	400	Homo sapiens	1:Experimental evidence at protein level	Dual specificity mitogen-activated protein kinase kinase 2	1	0.999	8	5	8	1	1	0	2	0	1	0	0	1	1	0	1	1	1	0	2	0	0	0	0	0	1	0	0	1	1	0	2	0	1	0	0	1	1	0	1	11676.8
sp|P36542|ATPG_HUMAN	P36542	ATPG_HUMAN	ATP5F1C	298	Homo sapiens	1:Experimental evidence at protein level	ATP synthase subunit gamma, mitochondrial	1	0.999	64	64	64	1	0	1	3	3	3	9	8	9	7	11	9	1	0	1	3	3	3	9	8	9	7	11	9	1	0	1	3	3	3	9	8	9	7	11	9	17573.2
sp|P36543|VATE1_HUMAN	P36543	VATE1_HUMAN	ATP6V1E1	226	Homo sapiens	1:Experimental evidence at protein level	V-type proton ATPase subunit E 1	1	0.999	35	33	35	3	3	3	6	4	4	2	3	3	2	0	2	3	3	3	6	4	4	2	2	2	2	0	2	3	3	3	6	4	4	2	3	3	2	0	2	144200
sp|P36578|RL4_HUMAN	P36578	RL4_HUMAN	RPL4	427	Homo sapiens	1:Experimental evidence at protein level	60S ribosomal protein L4	1	0.999	910	910	910	57	60	54	77	71	80	80	82	72	93	90	94	57	60	54	77	71	80	80	82	72	93	90	94	57	60	54	77	71	80	80	82	72	93	90	94	4345016
sp|P36639|8ODP_HUMAN	P36639	8ODP_HUMAN	NUDT1	156	Homo sapiens	1:Experimental evidence at protein level	Oxidized purine nucleoside triphosphate hydrolase	1	0.999	19	19	19	1	1	1	1	1	2	0	0	0	4	3	5	1	1	1	1	1	2	0	0	0	4	3	5	1	1	1	1	1	2	0	0	0	4	3	5	37001.5
sp|P36776|LONM_HUMAN	P36776	LONM_HUMAN	LONP1	959	Homo sapiens	1:Experimental evidence at protein level	Lon protease homolog, mitochondrial	1	0.999	31	31	31	1	0	0	5	4	6	1	2	7	0	1	4	1	0	0	5	4	6	1	2	7	0	1	4	1	0	0	5	4	6	1	2	7	0	1	4	11642.2
sp|P36873|PP1G_HUMAN	P36873	PP1G_HUMAN	PPP1CC	323	Homo sapiens	1:Experimental evidence at protein level	Serine/threonine-protein phosphatase PP1-gamma catalytic subunit	1	0.999	67	67	622	9	9	12	6	7	6	4	3	4	2	2	3	9	9	12	6	7	6	4	3	4	2	2	3	80	73	82	54	62	62	40	44	47	26	20	32	1.02976e+06
sp|P36915|GNL1_HUMAN	P36915	GNL1_HUMAN	GNL1	607	Homo sapiens	1:Experimental evidence at protein level	Guanine nucleotide-binding protein-like 1	1	0.999	25	25	25	4	3	3	3	6	6	0	0	0	0	0	0	4	3	3	3	6	6	0	0	0	0	0	0	4	3	3	3	6	6	0	0	0	0	0	0	109606
sp|P36954|RPB9_HUMAN	P36954	RPB9_HUMAN	POLR2I	125	Homo sapiens	1:Experimental evidence at protein level	DNA-directed RNA polymerase II subunit RPB9	1	0.999	22	22	22	1	1	1	1	4	4	4	1	5	0	0	0	1	1	1	1	4	4	4	1	5	0	0	0	1	1	1	1	4	4	4	1	5	0	0	0	25377
sp|P36957|ODO2_HUMAN	P36957	ODO2_HUMAN	DLST	453	Homo sapiens	1:Experimental evidence at protein level	Dihydrolipoyllysine-residue succinyltransferase component of 2-oxoglutarate dehydrogenase complex, mitochondrial	1	0.999	16	16	16	0	0	0	0	0	0	3	1	2	3	4	3	0	0	0	0	0	0	3	1	2	3	4	3	0	0	0	0	0	0	3	1	2	3	4	3	0
sp|P37108|SRP14_HUMAN	P37108	SRP14_HUMAN	SRP14	136	Homo sapiens	1:Experimental evidence at protein level	Signal recognition particle 14 kDa protein	1	0.999	58	58	58	2	3	5	4	7	5	6	4	5	8	3	6	2	3	5	4	7	5	6	4	5	8	3	6	2	3	5	4	7	5	6	4	5	8	3	6	71059.1
sp|P37198|NUP62_HUMAN	P37198	NUP62_HUMAN	NUP62	522	Homo sapiens	1:Experimental evidence at protein level	Nuclear pore glycoprotein p62	1	0.999	246	246	246	20	18	14	20	27	24	38	32	35	4	4	10	20	18	14	20	27	24	38	32	35	4	4	10	20	18	14	20	27	24	38	32	35	4	4	10	494326
sp|P37235|HPCL1_HUMAN	P37235	HPCL1_HUMAN	HPCAL1	193	Homo sapiens	1:Experimental evidence at protein level	Hippocalcin-like protein 1	1	0.999	38	23	38	1	1	2	5	6	3	2	5	4	3	1	5	1	1	2	3	4	2	0	4	3	0	0	3	1	1	2	5	6	3	2	5	4	3	1	5	33907.5
sp|P37275|ZEB1_HUMAN	P37275	ZEB1_HUMAN	ZEB1	1124	Homo sapiens	1:Experimental evidence at protein level	Zinc finger E-box-binding homeobox 1	1	0.999	21	21	26	3	1	1	1	1	0	0	0	0	6	5	3	3	1	1	1	1	0	0	0	0	6	5	3	4	3	2	2	1	0	0	0	0	6	5	3	49524.1
sp|P37802|TAGL2_HUMAN	P37802	TAGL2_HUMAN	TAGLN2	199	Homo sapiens	1:Experimental evidence at protein level	Transgelin-2	1	0.999	139	139	139	17	14	15	13	11	14	6	14	8	9	7	11	17	14	15	13	11	14	6	14	8	9	7	11	17	14	15	13	11	14	6	14	8	9	7	11	363310
sp|P37837|TALDO_HUMAN	P37837	TALDO_HUMAN	TALDO1	337	Homo sapiens	1:Experimental evidence at protein level	Transaldolase	1	0.999	50	50	50	1	2	1	1	4	3	4	6	6	7	5	10	1	2	1	1	4	3	4	6	6	7	5	10	1	2	1	1	4	3	4	6	6	7	5	10	37092.3
sp|P37840|SYUA_HUMAN	P37840	SYUA_HUMAN	SNCA	140	Homo sapiens	1:Experimental evidence at protein level	Alpha-synuclein	1	0.999	31	28	31	2	5	5	4	7	6	0	2	0	0	0	0	2	5	5	4	5	5	0	2	0	0	0	0	2	5	5	4	7	6	0	2	0	0	0	0	60558.7
sp|P38117|ETFB_HUMAN	P38117	ETFB_HUMAN	ETFB	255	Homo sapiens	1:Experimental evidence at protein level	Electron transfer flavoprotein subunit beta	0.9693	0.999	2	2	2	0	0	0	0	0	0	0	0	1	0	0	1	0	0	0	0	0	0	0	0	1	0	0	1	0	0	0	0	0	0	0	0	1	0	0	1	0
sp|P38159|RBMX_HUMAN	P38159	RBMX_HUMAN	RBMX	391	Homo sapiens	1:Experimental evidence at protein level	RNA-binding motif protein, X chromosome	1	0.999	19	1	19	0	1	0	0	1	0	4	2	2	3	3	3	0	1	0	0	0	0	0	0	0	0	0	0	0	1	0	0	1	0	4	2	2	3	3	3	0
sp|P38398|BRCA1_HUMAN	P38398	BRCA1_HUMAN	BRCA1	1863	Homo sapiens	1:Experimental evidence at protein level	Breast cancer type 1 susceptibility protein	1	0.999	33	33	33	3	5	5	3	9	4	2	0	2	0	0	0	3	5	5	3	9	4	2	0	2	0	0	0	3	5	5	3	9	4	2	0	2	0	0	0	41969.9
sp|P38432|COIL_HUMAN	P38432	COIL_HUMAN	COIL	576	Homo sapiens	1:Experimental evidence at protein level	Coilin	1	0.999	14	14	14	2	1	3	1	1	2	0	2	1	0	0	1	2	1	3	1	1	2	0	2	1	0	0	1	2	1	3	1	1	2	0	2	1	0	0	1	30814.1
sp|P38435|VKGC_HUMAN	P38435	VKGC_HUMAN	GGCX	758	Homo sapiens	1:Experimental evidence at protein level	Vitamin K-dependent gamma-carboxylase	0.9694	0.999	4	4	4	0	0	0	0	0	0	1	1	1	0	1	0	0	0	0	0	0	0	1	1	1	0	1	0	0	0	0	0	0	0	1	1	1	0	1	0	0
sp|P38606|VATA_HUMAN	P38606	VATA_HUMAN	ATP6V1A	617	Homo sapiens	1:Experimental evidence at protein level	V-type proton ATPase catalytic subunit A	1	0.999	215	215	215	26	26	25	26	34	33	9	12	12	3	2	7	26	26	25	26	34	33	9	12	12	3	2	7	26	26	25	26	34	33	9	12	12	3	2	7	653163
sp|P38646|GRP75_HUMAN	P38646	GRP75_HUMAN	HSPA9	679	Homo sapiens	1:Experimental evidence at protein level	Stress-70 protein, mitochondrial	1	0.999	727	727	727	35	31	29	42	56	46	83	83	102	69	82	69	35	31	29	42	56	46	83	83	102	69	82	69	35	31	29	42	56	46	83	83	102	69	82	69	1.25673e+06
sp|P38919|IF4A3_HUMAN	P38919	IF4A3_HUMAN	EIF4A3	411	Homo sapiens	1:Experimental evidence at protein level	Eukaryotic initiation factor 4A-III	1	0.999	25	25	81	1	2	1	3	3	5	2	1	1	1	4	1	1	2	1	3	3	5	2	1	1	1	4	1	4	6	4	7	10	9	7	8	6	6	8	6	39583.1
sp|P38935|SMBP2_HUMAN	P38935	SMBP2_HUMAN	IGHMBP2	993	Homo sapiens	1:Experimental evidence at protein level	DNA-binding protein SMUBP-2	1	0.999	14	14	14	0	1	0	3	3	3	1	1	1	1	0	0	0	1	0	3	3	3	1	1	1	1	0	0	0	1	0	3	3	3	1	1	1	1	0	0	0
sp|P39019|RS19_HUMAN	P39019	RS19_HUMAN	RPS19	145	Homo sapiens	1:Experimental evidence at protein level	40S ribosomal protein S19	1	0.999	56	56	56	2	1	1	1	1	4	8	9	9	5	7	8	2	1	1	1	1	4	8	9	9	5	7	8	2	1	1	1	1	4	8	9	9	5	7	8	31898.8
sp|P39023|RL3_HUMAN	P39023	RL3_HUMAN	RPL3	403	Homo sapiens	1:Experimental evidence at protein level	60S ribosomal protein L3	1	0.999	539	519	539	46	36	37	52	48	51	38	39	39	61	43	49	44	34	36	49	47	50	37	38	38	59	40	47	46	36	37	52	48	51	38	39	39	61	43	49	2.64183e+06
sp|P39656|OST48_HUMAN	P39656	OST48_HUMAN	DDOST	456	Homo sapiens	1:Experimental evidence at protein level	Dolichyl-diphosphooligosaccharide--protein glycosyltransferase 48 kDa subunit	1	0.999	59	59	59	4	2	2	2	4	4	6	5	11	6	6	7	4	2	2	2	4	4	6	5	11	6	6	7	4	2	2	2	4	4	6	5	11	6	6	7	45531
sp|P39687|AN32A_HUMAN	P39687	AN32A_HUMAN	ANP32A	249	Homo sapiens	1:Experimental evidence at protein level	Acidic leucine-rich nuclear phosphoprotein 32 family member A	1	0.999	52	16	52	3	3	4	2	3	4	3	1	2	10	10	7	2	1	2	1	2	3	0	0	0	1	3	1	3	3	4	2	3	4	3	1	2	10	10	7	59132.2
sp|P39748|FEN1_HUMAN	P39748	FEN1_HUMAN	FEN1	380	Homo sapiens	1:Experimental evidence at protein level	Flap endonuclease 1	1	0.999	174	174	174	14	18	10	12	21	14	10	12	10	17	17	19	14	18	10	12	21	14	10	12	10	17	17	19	14	18	10	12	21	14	10	12	10	17	17	19	537120
sp|P39880|CUX1_HUMAN	P39880	CUX1_HUMAN	CUX1	1505	Homo sapiens	1:Experimental evidence at protein level	Homeobox protein cut-like 1	1	0.999	597	301	597	30	25	21	30	31	39	65	65	63	80	81	67	12	9	9	13	17	18	34	35	35	42	38	39	30	25	21	30	31	39	65	65	63	80	81	67	731575
sp|P40222|TXLNA_HUMAN	P40222	TXLNA_HUMAN	TXLNA	546	Homo sapiens	1:Experimental evidence at protein level	Alpha-taxilin	1	0.999	39	39	46	4	4	4	7	7	7	2	2	2	0	0	0	4	4	4	7	7	7	2	2	2	0	0	0	5	5	5	8	8	9	2	2	2	0	0	0	52036.8
sp|P40227|TCPZ_HUMAN	P40227	TCPZ_HUMAN	CCT6A	531	Homo sapiens	1:Experimental evidence at protein level	T-complex protein 1 subunit zeta	1	0.999	843	743	843	78	78	63	72	66	74	110	110	114	26	24	28	70	72	57	64	56	63	98	98	99	21	21	24	78	78	63	72	66	74	110	110	114	26	24	28	4616303
sp|P40424|PBX1_HUMAN	P40424	PBX1_HUMAN	PBX1	430	Homo sapiens	1:Experimental evidence at protein level	Pre-B-cell leukemia transcription factor 1	1	0.999	13	7	13	0	0	0	0	0	0	1	1	3	2	3	3	0	0	0	0	0	0	0	1	2	1	2	1	0	0	0	0	0	0	1	1	3	2	3	3	0
sp|P40426|PBX3_HUMAN	P40426	PBX3_HUMAN	PBX3	434	Homo sapiens	1:Experimental evidence at protein level	Pre-B-cell leukemia transcription factor 3	0.9992	0.999	1	1	7	0	0	0	0	0	0	0	0	0	0	1	0	0	0	0	0	0	0	0	0	0	0	1	0	0	0	0	0	0	0	1	0	1	1	2	2	0
sp|P40429|RL13A_HUMAN	P40429	RL13A_HUMAN	RPL13A	203	Homo sapiens	1:Experimental evidence at protein level	60S ribosomal protein L13a	1	0.999	148	57	148	5	1	2	12	10	9	18	11	20	24	16	20	1	0	1	4	3	2	7	5	5	12	9	8	5	1	2	12	10	9	18	11	20	24	16	20	100817
sp|P40616|ARL1_HUMAN	P40616	ARL1_HUMAN	ARL1	181	Homo sapiens	1:Experimental evidence at protein level	ADP-ribosylation factor-like protein 1	1	0.999	22	22	22	1	1	1	2	2	1	1	1	3	2	3	4	1	1	1	2	2	1	1	1	3	2	3	4	1	1	1	2	2	1	1	1	3	2	3	4	56914.8
sp|P40692|MLH1_HUMAN	P40692	MLH1_HUMAN	MLH1	756	Homo sapiens	1:Experimental evidence at protein level	DNA mismatch repair protein Mlh1	1	0.999	240	240	240	26	23	23	30	33	31	12	10	21	10	10	11	26	23	23	30	33	31	12	10	21	10	10	11	26	23	23	30	33	31	12	10	21	10	10	11	760997
sp|P40763|STAT3_HUMAN	P40763	STAT3_HUMAN	STAT3	770	Homo sapiens	1:Experimental evidence at protein level	Signal transducer and activator of transcription 3	1	0.999	148	148	148	27	24	25	12	11	8	16	16	7	0	2	0	27	24	25	12	11	8	16	16	7	0	2	0	27	24	25	12	11	8	16	16	7	0	2	0	946849
sp|P40818|UBP8_HUMAN	P40818	UBP8_HUMAN	USP8	1118	Homo sapiens	1:Experimental evidence at protein level	Ubiquitin carboxyl-terminal hydrolase 8	1	0.999	64	64	64	10	7	9	13	13	12	0	0	0	0	0	0	10	7	9	13	13	12	0	0	0	0	0	0	10	7	9	13	13	12	0	0	0	0	0	0	318238
sp|P40855|PEX19_HUMAN	P40855	PEX19_HUMAN	PEX19	299	Homo sapiens	1:Experimental evidence at protein level	Peroxisomal biogenesis factor 19	1	0.999	33	33	33	12	11	10	0	0	0	0	0	0	0	0	0	12	11	10	0	0	0	0	0	0	0	0	0	12	11	10	0	0	0	0	0	0	0	0	0	197181
sp|P40925|MDHC_HUMAN	P40925	MDHC_HUMAN	MDH1	334	Homo sapiens	1:Experimental evidence at protein level	Malate dehydrogenase, cytoplasmic	1	0.999	5	5	5	0	0	0	0	1	0	0	1	0	2	0	1	0	0	0	0	1	0	0	1	0	2	0	1	0	0	0	0	1	0	0	1	0	2	0	1	0
sp|P40926|MDHM_HUMAN	P40926	MDHM_HUMAN	MDH2	338	Homo sapiens	1:Experimental evidence at protein level	Malate dehydrogenase, mitochondrial	1	0.999	68	68	68	2	1	2	0	7	1	5	5	11	19	3	12	2	1	2	0	7	1	5	5	11	19	3	12	2	1	2	0	7	1	5	5	11	19	3	12	22063.2
sp|P40937|RFC5_HUMAN	P40937	RFC5_HUMAN	RFC5	340	Homo sapiens	1:Experimental evidence at protein level	Replication factor C subunit 5	1	0.999	24	24	24	4	4	4	5	2	4	0	0	1	0	0	0	4	4	4	5	2	4	0	0	1	0	0	0	4	4	4	5	2	4	0	0	1	0	0	0	48115.1
sp|P40938|RFC3_HUMAN	P40938	RFC3_HUMAN	RFC3	356	Homo sapiens	1:Experimental evidence at protein level	Replication factor C subunit 3	1	0.999	20	20	20	3	1	1	2	3	5	2	1	2	0	0	0	3	1	1	2	3	5	2	1	2	0	0	0	3	1	1	2	3	5	2	1	2	0	0	0	56474.1
sp|P40939|ECHA_HUMAN	P40939	ECHA_HUMAN	HADHA	763	Homo sapiens	1:Experimental evidence at protein level	Trifunctional enzyme subunit alpha, mitochondrial	1	0.999	296	296	296	30	24	21	23	35	29	22	17	25	24	27	19	30	24	21	23	35	29	22	17	25	24	27	19	30	24	21	23	35	29	22	17	25	24	27	19	683409
sp|P41091|IF2G_HUMAN	P41091	IF2G_HUMAN	EIF2S3	472	Homo sapiens	1:Experimental evidence at protein level	Eukaryotic translation initiation factor 2 subunit 3	1	0.999	172	36	172	12	10	13	15	17	12	19	13	13	16	12	20	3	2	5	5	2	2	3	2	2	4	3	3	12	10	13	15	17	12	19	13	13	16	12	20	460192
sp|P41162|ETV3_HUMAN	P41162	ETV3_HUMAN	ETV3	512	Homo sapiens	1:Experimental evidence at protein level	ETS translocation variant 3	1	0.999	0	0	0	0	0	0	0	0	0	0	0	0	0	0	0	0	0	0	0	0	0	0	0	0	0	0	0	0	0	0	0	0	0	0	0	0	0	0	0	0
sp|P41208|CETN2_HUMAN	P41208	CETN2_HUMAN	CETN2	172	Homo sapiens	1:Experimental evidence at protein level	Centrin-2	1	0.999	17	17	17	3	2	2	3	2	2	0	1	1	0	1	0	3	2	2	3	2	2	0	1	1	0	1	0	3	2	2	3	2	2	0	1	1	0	1	0	78708.8
sp|P41212|ETV6_HUMAN	P41212	ETV6_HUMAN	ETV6	452	Homo sapiens	1:Experimental evidence at protein level	Transcription factor ETV6	1	0.999	0	0	0	0	0	0	0	0	0	0	0	0	0	0	0	0	0	0	0	0	0	0	0	0	0	0	0	0	0	0	0	0	0	0	0	0	0	0	0	0
sp|P41214|EIF2D_HUMAN	P41214	EIF2D_HUMAN	EIF2D	584	Homo sapiens	1:Experimental evidence at protein level	Eukaryotic translation initiation factor 2D	1	0.999	10	10	10	1	3	2	1	3	0	0	0	0	0	0	0	1	3	2	1	3	0	0	0	0	0	0	0	1	3	2	1	3	0	0	0	0	0	0	0	0
sp|P41223|BUD31_HUMAN	P41223	BUD31_HUMAN	BUD31	144	Homo sapiens	1:Experimental evidence at protein level	Protein BUD31 homolog	1	0.999	8	8	8	0	0	0	1	1	4	0	1	0	0	1	0	0	0	0	1	1	4	0	1	0	0	1	0	0	0	0	1	1	4	0	1	0	0	1	0	0
sp|P41227|NAA10_HUMAN	P41227	NAA10_HUMAN	NAA10	235	Homo sapiens	1:Experimental evidence at protein level	N-alpha-acetyltransferase 10	0.9609	0.9987	9	9	9	4	1	1	1	2	0	0	0	0	0	0	0	4	1	1	1	2	0	0	0	0	0	0	0	4	1	1	1	2	0	0	0	0	0	0	0	0
sp|P41229|KDM5C_HUMAN	P41229	KDM5C_HUMAN	KDM5C	1560	Homo sapiens	1:Experimental evidence at protein level	Lysine-specific demethylase 5C	1	0.999	10	9	11	3	2	3	0	0	0	0	0	0	1	1	0	3	1	3	0	0	0	0	0	0	1	1	0	3	2	3	0	0	0	0	0	0	1	2	0	27970.7
sp|P41236|IPP2_HUMAN	P41236	IPP2_HUMAN	PPP1R2	205	Homo sapiens	1:Experimental evidence at protein level	Protein phosphatase inhibitor 2	1	0.999	80	12	80	13	13	15	10	16	12	0	0	1	0	0	0	2	2	2	1	3	2	0	0	0	0	0	0	13	13	15	10	16	12	0	0	1	0	0	0	865885
sp|P41240|CSK_HUMAN	P41240	CSK_HUMAN	CSK	450	Homo sapiens	1:Experimental evidence at protein level	Tyrosine-protein kinase CSK	1	0.999	7	7	7	1	1	0	2	2	1	0	0	0	0	0	0	1	1	0	2	2	1	0	0	0	0	0	0	1	1	0	2	2	1	0	0	0	0	0	0	12528.6
sp|P41250|GARS_HUMAN	P41250	GARS_HUMAN	GARS1	739	Homo sapiens	1:Experimental evidence at protein level	Glycine--tRNA ligase	1	0.999	140	140	140	12	11	9	18	24	18	6	3	9	12	10	8	12	11	9	18	24	18	6	3	9	12	10	8	12	11	9	18	24	18	6	3	9	12	10	8	269953
sp|P41252|SYIC_HUMAN	P41252	SYIC_HUMAN	IARS1	1262	Homo sapiens	1:Experimental evidence at protein level	Isoleucine--tRNA ligase, cytoplasmic	1	0.999	324	324	324	16	11	14	38	41	36	21	24	24	34	33	32	16	11	14	38	41	36	21	24	24	34	33	32	16	11	14	38	41	36	21	24	24	34	33	32	434223
sp|P41567|EIF1_HUMAN	P41567	EIF1_HUMAN	EIF1	113	Homo sapiens	1:Experimental evidence at protein level	Eukaryotic translation initiation factor 1	1	0.999	4	4	4	0	0	0	0	1	0	0	2	0	0	0	1	0	0	0	0	1	0	0	2	0	0	0	1	0	0	0	0	1	0	0	2	0	0	0	1	0
sp|P41743|KPCI_HUMAN	P41743	KPCI_HUMAN	PRKCI	596	Homo sapiens	1:Experimental evidence at protein level	Protein kinase C iota type	1	0.999	43	43	43	7	7	8	7	7	4	0	0	2	0	1	0	7	7	8	7	7	4	0	0	2	0	1	0	7	7	8	7	7	4	0	0	2	0	1	0	178193
sp|P42025|ACTY_HUMAN	P42025	ACTY_HUMAN	ACTR1B	376	Homo sapiens	1:Experimental evidence at protein level	Beta-centractin	1	0.999	57	57	111	6	12	8	11	6	10	1	1	2	0	0	0	6	12	8	11	6	10	1	1	2	0	0	0	11	19	14	18	12	18	3	5	5	2	1	3	134614
sp|P42166|LAP2A_HUMAN	P42166	LAP2A_HUMAN	TMPO	694	Homo sapiens	1:Experimental evidence at protein level	Lamina-associated polypeptide 2, isoform alpha	1	0.999	441	173	441	39	40	42	47	49	47	33	30	39	23	26	26	10	10	10	15	18	17	13	15	20	14	16	15	39	40	42	47	49	47	33	30	39	23	26	26	2.70001e+06
sp|P42167|LAP2B_HUMAN	P42167	LAP2B_HUMAN	TMPO	454	Homo sapiens	1:Experimental evidence at protein level	Lamina-associated polypeptide 2, isoforms beta/gamma	1	0.999	154	154	422	13	14	13	13	26	19	14	9	11	7	6	9	13	14	13	13	26	19	14	9	11	7	6	9	42	44	45	45	57	49	34	24	30	16	16	20	734926
sp|P42224|STAT1_HUMAN	P42224	STAT1_HUMAN	STAT1	750	Homo sapiens	1:Experimental evidence at protein level	Signal transducer and activator of transcription 1-alpha/beta	1	0.999	171	171	171	27	26	29	21	22	22	6	6	10	1	1	0	27	26	29	21	22	22	6	6	10	1	1	0	27	26	29	21	22	22	6	6	10	1	1	0	1.43848e+06
sp|P42285|MTREX_HUMAN	P42285	MTREX_HUMAN	MTREX	1042	Homo sapiens	1:Experimental evidence at protein level	Exosome RNA helicase MTR4	1	0.999	269	269	269	29	29	28	30	23	25	24	19	23	13	13	13	29	29	28	30	23	25	24	19	23	13	13	13	29	29	28	30	23	25	24	19	23	13	13	13	646641
sp|P42336|PK3CA_HUMAN	P42336	PK3CA_HUMAN	PIK3CA	1068	Homo sapiens	1:Experimental evidence at protein level	Phosphatidylinositol 4,5-bisphosphate 3-kinase catalytic subunit alpha isoform	1	0.999	57	57	57	12	9	9	10	9	7	0	1	0	0	0	0	12	9	9	10	9	7	0	1	0	0	0	0	12	9	9	10	9	7	0	1	0	0	0	0	262501
sp|P42345|MTOR_HUMAN	P42345	MTOR_HUMAN	MTOR	2549	Homo sapiens	1:Experimental evidence at protein level	Serine/threonine-protein kinase mTOR	0.9756	0.999	1	1	1	0	0	0	0	0	1	0	0	0	0	0	0	0	0	0	0	0	1	0	0	0	0	0	0	0	0	0	0	0	1	0	0	0	0	0	0	0
sp|P42566|EPS15_HUMAN	P42566	EPS15_HUMAN	EPS15	896	Homo sapiens	1:Experimental evidence at protein level	Epidermal growth factor receptor substrate 15	1	0.999	225	225	225	27	28	26	29	35	32	17	10	20	0	0	1	27	28	26	29	35	32	17	10	20	0	0	1	27	28	26	29	35	32	17	10	20	0	0	1	1.33333e+06
sp|P42568|AF9_HUMAN	P42568	AF9_HUMAN	MLLT3	568	Homo sapiens	1:Experimental evidence at protein level	Protein AF-9	1	0.999	13	13	13	4	3	5	1	0	0	0	0	0	0	0	0	4	3	5	1	0	0	0	0	0	0	0	0	4	3	5	1	0	0	0	0	0	0	0	0	50417.8
sp|P42574|CASP3_HUMAN	P42574	CASP3_HUMAN	CASP3	277	Homo sapiens	1:Experimental evidence at protein level	Caspase-3	1	0.999	127	121	127	18	15	23	17	20	16	4	7	2	3	1	1	18	15	23	17	20	16	4	6	2	0	0	0	18	15	23	17	20	16	4	7	2	3	1	1	453006
sp|P42677|RS27_HUMAN	P42677	RS27_HUMAN	RPS27	84	Homo sapiens	1:Experimental evidence at protein level	40S ribosomal protein S27	1	0.999	47	23	47	2	2	1	4	7	3	3	4	4	5	5	7	2	2	1	3	4	2	1	1	1	2	1	3	2	2	1	4	7	3	3	4	4	5	5	7	197311
sp|P42684|ABL2_HUMAN	P42684	ABL2_HUMAN	ABL2	1182	Homo sapiens	1:Experimental evidence at protein level	Tyrosine-protein kinase ABL2	1	0.999	48	41	48	8	10	8	4	10	8	0	0	0	0	0	0	6	7	6	4	10	8	0	0	0	0	0	0	8	10	8	4	10	8	0	0	0	0	0	0	147920
sp|P42694|HELZ_HUMAN	P42694	HELZ_HUMAN	HELZ	1942	Homo sapiens	1:Experimental evidence at protein level	Probable helicase with zinc finger domain	1	0.999	65	65	65	4	5	5	8	4	4	10	9	13	3	0	0	4	5	5	8	4	4	10	9	13	3	0	0	4	5	5	8	4	4	10	9	13	3	0	0	90908.7
sp|P42695|CNDD3_HUMAN	P42695	CNDD3_HUMAN	NCAPD3	1498	Homo sapiens	1:Experimental evidence at protein level	Condensin-2 complex subunit D3	1	0.999	8	8	8	2	1	2	1	1	1	0	0	0	0	0	0	2	1	2	1	1	1	0	0	0	0	0	0	2	1	2	1	1	1	0	0	0	0	0	0	16827
sp|P42696|RBM34_HUMAN	P42696	RBM34_HUMAN	RBM34	430	Homo sapiens	1:Experimental evidence at protein level	RNA-binding protein 34	1	0.999	53	53	53	5	3	4	3	6	2	4	5	4	6	5	6	5	3	4	3	6	2	4	5	4	6	5	6	5	3	4	3	6	2	4	5	4	6	5	6	77430.2
sp|P42704|LPPRC_HUMAN	P42704	LPPRC_HUMAN	LRPPRC	1394	Homo sapiens	1:Experimental evidence at protein level	Leucine-rich PPR motif-containing protein, mitochondrial	1	0.999	92	92	92	4	4	4	9	15	16	8	4	13	2	6	7	4	4	4	9	15	16	8	4	13	2	6	7	4	4	4	9	15	16	8	4	13	2	6	7	55427.8
sp|P42765|THIM_HUMAN	P42765	THIM_HUMAN	ACAA2	397	Homo sapiens	1:Experimental evidence at protein level	3-ketoacyl-CoA thiolase, mitochondrial	1	0.999	1	1	1	0	0	0	0	0	0	0	0	0	1	0	0	0	0	0	0	0	0	0	0	0	1	0	0	0	0	0	0	0	0	0	0	0	1	0	0	0
sp|P42766|RL35_HUMAN	P42766	RL35_HUMAN	RPL35	123	Homo sapiens	1:Experimental evidence at protein level	60S ribosomal protein L35	1	0.999	79	79	79	4	5	7	3	7	4	8	9	6	9	10	7	4	5	7	3	7	4	8	9	6	9	10	7	4	5	7	3	7	4	8	9	6	9	10	7	289491
sp|P42785|PCP_HUMAN	P42785	PCP_HUMAN	PRCP	496	Homo sapiens	1:Experimental evidence at protein level	Lysosomal Pro-X carboxypeptidase	0.9694	0.999	3	3	3	0	1	0	0	1	1	0	0	0	0	0	0	0	1	0	0	1	1	0	0	0	0	0	0	0	1	0	0	1	1	0	0	0	0	0	0	0
sp|P42858|HD_HUMAN	P42858	HD_HUMAN	HTT	3142	Homo sapiens	1:Experimental evidence at protein level	Huntingtin	1	0.999	21	21	21	3	4	3	3	3	3	0	0	0	1	1	0	3	4	3	3	3	3	0	0	0	1	1	0	3	4	3	3	3	3	0	0	0	1	1	0	47760.3
sp|P42892|ECE1_HUMAN	P42892	ECE1_HUMAN	ECE1	770	Homo sapiens	1:Experimental evidence at protein level	Endothelin-converting enzyme 1	0.999	0.999	4	4	4	1	2	1	0	0	0	0	0	0	0	0	0	1	2	1	0	0	0	0	0	0	0	0	0	1	2	1	0	0	0	0	0	0	0	0	0	21205.2
sp|P43034|LIS1_HUMAN	P43034	LIS1_HUMAN	PAFAH1B1	410	Homo sapiens	1:Experimental evidence at protein level	Platelet-activating factor acetylhydrolase IB subunit beta	1	0.999	54	54	54	9	8	5	6	7	6	2	3	2	2	0	4	9	8	5	6	7	6	2	3	2	2	0	4	9	8	5	6	7	6	2	3	2	2	0	4	155619
sp|P43243|MATR3_HUMAN	P43243	MATR3_HUMAN	MATR3	847	Homo sapiens	1:Experimental evidence at protein level	Matrin-3	1	0.999	403	403	403	22	30	23	27	33	28	47	51	63	30	23	26	22	30	23	27	33	28	47	51	63	30	23	26	22	30	23	27	33	28	47	51	63	30	23	26	781597
sp|P43246|MSH2_HUMAN	P43246	MSH2_HUMAN	MSH2	934	Homo sapiens	1:Experimental evidence at protein level	DNA mismatch repair protein Msh2	1	0.999	300	300	300	25	26	24	27	32	31	20	18	21	24	28	24	25	26	24	27	32	31	20	18	21	24	28	24	25	26	24	27	32	31	20	18	21	24	28	24	1026856
sp|P43250|GRK6_HUMAN	P43250	GRK6_HUMAN	GRK6	576	Homo sapiens	1:Experimental evidence at protein level	G protein-coupled receptor kinase 6	1	0.999	14	12	14	6	3	3	2	0	0	0	0	0	0	0	0	5	2	3	2	0	0	0	0	0	0	0	0	6	3	3	2	0	0	0	0	0	0	0	0	51472.3
sp|P43304|GPDM_HUMAN	P43304	GPDM_HUMAN	GPD2	727	Homo sapiens	1:Experimental evidence at protein level	Glycerol-3-phosphate dehydrogenase, mitochondrial	0.9667	0.9989	0	0	0	0	0	0	0	0	0	0	0	0	0	0	0	0	0	0	0	0	0	0	0	0	0	0	0	0	0	0	0	0	0	0	0	0	0	0	0	0
sp|P43307|SSRA_HUMAN	P43307	SSRA_HUMAN	SSR1	286	Homo sapiens	1:Experimental evidence at protein level	Translocon-associated protein subunit alpha	0.9694	0.999	4	4	4	0	0	0	0	0	1	0	0	1	1	0	1	0	0	0	0	0	1	0	0	1	1	0	1	0	0	0	0	0	1	0	0	1	1	0	1	0
sp|P43363|MAGAA_HUMAN	P43363	MAGAA_HUMAN	MAGEA10	369	Homo sapiens	2:Experimental evidence at transcript level	Melanoma-associated antigen 10	1	0.999	7	7	7	1	3	2	0	0	1	0	0	0	0	0	0	1	3	2	0	0	1	0	0	0	0	0	0	1	3	2	0	0	1	0	0	0	0	0	0	22453.8
sp|P43378|PTN9_HUMAN	P43378	PTN9_HUMAN	PTPN9	593	Homo sapiens	1:Experimental evidence at protein level	Tyrosine-protein phosphatase non-receptor type 9	1	0.999	13	13	13	3	2	1	2	2	2	0	1	0	0	0	0	3	2	1	2	2	2	0	1	0	0	0	0	3	2	1	2	2	2	0	1	0	0	0	0	18402
sp|P43487|RANG_HUMAN	P43487	RANG_HUMAN	RANBP1	201	Homo sapiens	1:Experimental evidence at protein level	Ran-specific GTPase-activating protein	1	0.999	100	100	100	12	8	7	12	14	11	8	6	7	5	4	6	12	8	7	12	14	11	8	6	7	5	4	6	12	8	7	12	14	11	8	6	7	5	4	6	291132
sp|P43490|NAMPT_HUMAN	P43490	NAMPT_HUMAN	NAMPT	491	Homo sapiens	1:Experimental evidence at protein level	Nicotinamide phosphoribosyltransferase	1	0.999	46	46	46	3	5	4	7	6	6	1	3	2	3	1	5	3	5	4	7	6	6	1	3	2	3	1	5	3	5	4	7	6	6	1	3	2	3	1	5	38468.8
sp|P43686|PRS6B_HUMAN	P43686	PRS6B_HUMAN	PSMC4	418	Homo sapiens	1:Experimental evidence at protein level	26S proteasome regulatory subunit 6B	1	0.999	246	246	246	32	28	27	25	30	25	27	12	23	4	5	8	32	28	27	25	30	25	27	12	23	4	5	8	32	28	27	25	30	25	27	12	23	4	5	8	871867
sp|P43694|GATA4_HUMAN	P43694	GATA4_HUMAN	GATA4	442	Homo sapiens	1:Experimental evidence at protein level	Transcription factor GATA-4	1	0.999	32	32	56	0	0	0	0	0	2	6	2	3	6	5	8	0	0	0	0	0	2	6	2	3	6	5	8	3	3	3	3	2	3	7	3	5	8	6	10	0
sp|P43897|EFTS_HUMAN	P43897	EFTS_HUMAN	TSFM	325	Homo sapiens	1:Experimental evidence at protein level	Elongation factor Ts, mitochondrial	0.9694	0.999	3	3	3	0	0	1	0	0	0	0	1	0	0	1	0	0	0	1	0	0	0	0	1	0	0	1	0	0	0	1	0	0	0	0	1	0	0	1	0	0
sp|P45880|VDAC2_HUMAN	P45880	VDAC2_HUMAN	VDAC2	294	Homo sapiens	1:Experimental evidence at protein level	Voltage-dependent anion-selective channel protein 2	1	0.999	108	108	108	0	3	1	4	6	7	15	12	17	11	13	19	0	3	1	4	6	7	15	12	17	11	13	19	0	3	1	4	6	7	15	12	17	11	13	19	0
sp|P45954|ACDSB_HUMAN	P45954	ACDSB_HUMAN	ACADSB	432	Homo sapiens	1:Experimental evidence at protein level	Short/branched chain specific acyl-CoA dehydrogenase, mitochondrial	0.8529	0.9946	0	0	0	0	0	0	0	0	0	0	0	0	0	0	0	0	0	0	0	0	0	0	0	0	0	0	0	0	0	0	0	0	0	0	0	0	0	0	0	0
sp|P45973|CBX5_HUMAN	P45973	CBX5_HUMAN	CBX5	191	Homo sapiens	1:Experimental evidence at protein level	Chromobox protein homolog 5	1	0.999	93	93	108	14	8	14	10	10	11	3	1	3	7	6	6	14	8	14	10	10	11	3	1	3	7	6	6	16	8	15	12	12	12	4	2	4	8	8	7	534202
sp|P45974|UBP5_HUMAN	P45974	UBP5_HUMAN	USP5	858	Homo sapiens	1:Experimental evidence at protein level	Ubiquitin carboxyl-terminal hydrolase 5	1	0.999	102	82	102	16	13	15	16	15	19	2	1	4	0	0	1	12	10	12	12	12	16	2	1	4	0	0	1	16	13	15	16	15	19	2	1	4	0	0	1	415033
sp|P45985|MP2K4_HUMAN	P45985	MP2K4_HUMAN	MAP2K4	399	Homo sapiens	1:Experimental evidence at protein level	Dual specificity mitogen-activated protein kinase kinase 4	0.9694	0.999	2	2	2	2	0	0	0	0	0	0	0	0	0	0	0	2	0	0	0	0	0	0	0	0	0	0	0	2	0	0	0	0	0	0	0	0	0	0	0	55476.3
sp|P46013|KI67_HUMAN	P46013	KI67_HUMAN	MKI67	3256	Homo sapiens	1:Experimental evidence at protein level	Proliferation marker protein Ki-67	1	0.999	319	319	319	43	60	43	46	35	42	13	11	12	3	6	5	43	60	43	46	35	42	13	11	12	3	6	5	43	60	43	46	35	42	13	11	12	3	6	5	997787
sp|P46019|KPB2_HUMAN	P46019	KPB2_HUMAN	PHKA2	1235	Homo sapiens	1:Experimental evidence at protein level	Phosphorylase b kinase regulatory subunit alpha, liver isoform	1	0.999	3	3	6	1	1	1	0	0	0	0	0	0	0	0	0	1	1	1	0	0	0	0	0	0	0	0	0	1	2	1	1	0	1	0	0	0	0	0	0	14026.3
sp|P46020|KPB1_HUMAN	P46020	KPB1_HUMAN	PHKA1	1223	Homo sapiens	1:Experimental evidence at protein level	Phosphorylase b kinase regulatory subunit alpha, skeletal muscle isoform	1	0.999	18	15	18	2	2	1	8	1	3	0	0	1	0	0	0	2	1	1	7	1	2	0	0	1	0	0	0	2	2	1	8	1	3	0	0	1	0	0	0	50397.7
sp|P46060|RAGP1_HUMAN	P46060	RAGP1_HUMAN	RANGAP1	587	Homo sapiens	1:Experimental evidence at protein level	Ran GTPase-activating protein 1	1	0.999	406	406	406	37	45	32	35	33	30	54	64	56	7	6	7	37	45	32	35	33	30	54	64	56	7	6	7	37	45	32	35	33	30	54	64	56	7	6	7	1.88763e+06
sp|P46063|RECQ1_HUMAN	P46063	RECQ1_HUMAN	RECQL	649	Homo sapiens	1:Experimental evidence at protein level	ATP-dependent DNA helicase Q1	1	0.999	178	174	178	17	19	16	17	25	22	8	7	6	13	11	17	17	19	16	17	25	22	8	6	6	11	10	17	17	19	16	17	25	22	8	7	6	13	11	17	414084
sp|P46087|NOP2_HUMAN	P46087	NOP2_HUMAN	NOP2	812	Homo sapiens	1:Experimental evidence at protein level	Probable 28S rRNA (cytosine(4447)-C(5))-methyltransferase	1	0.999	138	138	138	1	4	1	4	5	2	20	20	15	23	23	20	1	4	1	4	5	2	20	20	15	23	23	20	1	4	1	4	5	2	20	20	15	23	23	20	38322.7
sp|P46100|ATRX_HUMAN	P46100	ATRX_HUMAN	ATRX	2492	Homo sapiens	1:Experimental evidence at protein level	Transcriptional regulator ATRX	1	0.999	251	251	251	31	34	29	35	36	44	4	6	5	9	10	8	31	34	29	35	36	44	4	6	5	9	10	8	31	34	29	35	36	44	4	6	5	9	10	8	751280
sp|P46108|CRK_HUMAN	P46108	CRK_HUMAN	CRK	304	Homo sapiens	1:Experimental evidence at protein level	Adapter molecule crk	1	0.999	10	10	10	1	0	2	1	0	0	0	1	1	1	0	3	1	0	2	1	0	0	0	1	1	1	0	3	1	0	2	1	0	0	0	1	1	1	0	3	12714.3
sp|P46109|CRKL_HUMAN	P46109	CRKL_HUMAN	CRKL	303	Homo sapiens	1:Experimental evidence at protein level	Crk-like protein	1	0.999	23	23	23	2	2	2	4	5	6	1	1	0	0	0	0	2	2	2	4	5	6	1	1	0	0	0	0	2	2	2	4	5	6	1	1	0	0	0	0	156470
sp|P46379|BAG6_HUMAN	P46379	BAG6_HUMAN	BAG6	1132	Homo sapiens	1:Experimental evidence at protein level	Large proline-rich protein BAG6	1	0.999	5	5	5	0	0	0	1	1	1	0	0	2	0	0	0	0	0	0	1	1	1	0	0	2	0	0	0	0	0	0	1	1	1	0	0	2	0	0	0	0
sp|P46459|NSF_HUMAN	P46459	NSF_HUMAN	NSF	744	Homo sapiens	1:Experimental evidence at protein level	Vesicle-fusing ATPase	1	0.999	123	123	123	9	13	8	16	16	16	8	11	12	3	4	7	9	13	8	16	16	16	8	11	12	3	4	7	9	13	8	16	16	16	8	11	12	3	4	7	354347
sp|P46736|BRCC3_HUMAN	P46736	BRCC3_HUMAN	BRCC3	316	Homo sapiens	1:Experimental evidence at protein level	Lys-63-specific deubiquitinase BRCC36	1	0.999	88	88	88	8	12	11	14	11	15	4	6	5	1	0	1	8	12	11	14	11	15	4	6	5	1	0	1	8	12	11	14	11	15	4	6	5	1	0	1	291795
sp|P46776|RL27A_HUMAN	P46776	RL27A_HUMAN	RPL27A	148	Homo sapiens	1:Experimental evidence at protein level	60S ribosomal protein L27a	1	0.999	185	185	185	8	10	8	9	13	11	17	18	19	26	24	22	8	10	8	9	13	11	17	18	19	26	24	22	8	10	8	9	13	11	17	18	19	26	24	22	296469
sp|P46777|RL5_HUMAN	P46777	RL5_HUMAN	RPL5	297	Homo sapiens	1:Experimental evidence at protein level	60S ribosomal protein L5	1	0.999	435	435	435	33	29	27	32	35	33	37	32	36	48	51	42	33	29	27	32	35	33	37	32	36	48	51	42	33	29	27	32	35	33	37	32	36	48	51	42	1.74398e+06
sp|P46778|RL21_HUMAN	P46778	RL21_HUMAN	RPL21	160	Homo sapiens	1:Experimental evidence at protein level	60S ribosomal protein L21	1	0.999	175	175	175	13	11	10	13	16	21	10	14	14	17	19	17	13	11	10	13	16	21	10	14	14	17	19	17	13	11	10	13	16	21	10	14	14	17	19	17	1.1568e+06
sp|P46779|RL28_HUMAN	P46779	RL28_HUMAN	RPL28	137	Homo sapiens	1:Experimental evidence at protein level	60S ribosomal protein L28	1	0.999	130	130	130	7	5	8	10	16	16	9	9	10	12	14	14	7	5	8	10	16	16	9	9	10	12	14	14	7	5	8	10	16	16	9	9	10	12	14	14	378345
sp|P46781|RS9_HUMAN	P46781	RS9_HUMAN	RPS9	194	Homo sapiens	1:Experimental evidence at protein level	40S ribosomal protein S9	1	0.999	255	255	255	20	16	15	23	18	21	24	22	22	28	22	24	20	16	15	23	18	21	24	22	22	28	22	24	20	16	15	23	18	21	24	22	22	28	22	24	997276
sp|P46782|RS5_HUMAN	P46782	RS5_HUMAN	RPS5	204	Homo sapiens	1:Experimental evidence at protein level	40S ribosomal protein S5	1	0.999	115	115	115	6	5	4	9	11	12	10	13	16	11	7	11	6	5	4	9	11	12	10	13	16	11	7	11	6	5	4	9	11	12	10	13	16	11	7	11	122935
sp|P46783|RS10_HUMAN	P46783	RS10_HUMAN	RPS10	165	Homo sapiens	1:Experimental evidence at protein level	40S ribosomal protein S10	1	0.999	98	84	98	9	5	5	8	6	8	9	10	12	7	7	12	7	5	5	5	6	7	7	8	11	6	6	11	9	5	5	8	6	8	9	10	12	7	7	12	358939
sp|P46821|MAP1B_HUMAN	P46821	MAP1B_HUMAN	MAP1B	2468	Homo sapiens	1:Experimental evidence at protein level	Microtubule-associated protein 1B	1	0.999	3175	3127	3175	342	335	301	386	453	422	236	226	252	72	77	73	339	333	296	380	447	417	233	221	245	70	75	71	342	335	301	386	453	422	236	226	252	72	77	73	23800000
sp|P46926|GNPI1_HUMAN	P46926	GNPI1_HUMAN	GNPDA1	289	Homo sapiens	1:Experimental evidence at protein level	Glucosamine-6-phosphate isomerase 1	1	0.999	161	95	161	17	15	17	25	24	22	10	14	14	2	0	1	5	5	7	16	15	16	8	12	10	0	0	1	17	15	17	25	24	22	10	14	14	2	0	1	505397
sp|P46937|YAP1_HUMAN	P46937	YAP1_HUMAN	YAP1	504	Homo sapiens	1:Experimental evidence at protein level	Transcriptional coactivator YAP1	0.9991	0.999	4	4	4	0	0	0	0	0	0	1	2	1	0	0	0	0	0	0	0	0	0	1	2	1	0	0	0	0	0	0	0	0	0	1	2	1	0	0	0	0
sp|P46940|IQGA1_HUMAN	P46940	IQGA1_HUMAN	IQGAP1	1657	Homo sapiens	1:Experimental evidence at protein level	Ras GTPase-activating-like protein IQGAP1	1	0.999	32	32	32	2	1	4	1	2	3	3	0	4	4	3	5	2	1	4	1	2	3	3	0	4	4	3	5	2	1	4	1	2	3	3	0	4	4	3	5	17182.8
sp|P46977|STT3A_HUMAN	P46977	STT3A_HUMAN	STT3A	705	Homo sapiens	1:Experimental evidence at protein level	Dolichyl-diphosphooligosaccharide--protein glycosyltransferase subunit STT3A	1	0.999	31	31	31	3	3	3	4	2	2	5	3	3	0	2	1	3	3	3	4	2	2	5	3	3	0	2	1	3	3	3	4	2	2	5	3	3	0	2	1	39711
sp|P47736|RPGP1_HUMAN	P47736	RPGP1_HUMAN	RAP1GAP	663	Homo sapiens	1:Experimental evidence at protein level	Rap1 GTPase-activating protein 1	1	0.999	119	119	119	19	23	21	15	19	18	1	2	1	0	0	0	19	23	21	15	19	18	1	2	1	0	0	0	19	23	21	15	19	18	1	2	1	0	0	0	536629
sp|P47755|CAZA2_HUMAN	P47755	CAZA2_HUMAN	CAPZA2	286	Homo sapiens	1:Experimental evidence at protein level	F-actin-capping protein subunit alpha-2	1	0.999	162	162	182	19	19	24	21	20	22	9	8	13	2	2	3	19	19	24	21	20	22	9	8	13	2	2	3	19	26	25	21	23	23	10	9	14	4	3	5	776082
sp|P47756|CAPZB_HUMAN	P47756	CAPZB_HUMAN	CAPZB	277	Homo sapiens	1:Experimental evidence at protein level	F-actin-capping protein subunit beta	1	0.999	179	179	179	21	21	17	21	28	24	9	11	12	5	4	6	21	21	17	21	28	24	9	11	12	5	4	6	21	21	17	21	28	24	9	11	12	5	4	6	1.04398e+06
sp|P47897|SYQ_HUMAN	P47897	SYQ_HUMAN	QARS1	775	Homo sapiens	1:Experimental evidence at protein level	Glutamine--tRNA ligase	1	0.999	180	180	180	14	12	12	10	13	15	11	12	13	20	27	21	14	12	12	10	13	15	11	12	13	20	27	21	14	12	12	10	13	15	11	12	13	20	27	21	348450
sp|P47914|RL29_HUMAN	P47914	RL29_HUMAN	RPL29	159	Homo sapiens	1:Experimental evidence at protein level	60S ribosomal protein L29	1	0.999	81	81	81	2	1	4	8	10	8	6	6	6	10	13	7	2	1	4	8	10	8	6	6	6	10	13	7	2	1	4	8	10	8	6	6	6	10	13	7	113391
sp|P47985|UCRI_HUMAN	P47985	UCRI_HUMAN	UQCRFS1	274	Homo sapiens	1:Experimental evidence at protein level	Cytochrome b-c1 complex subunit Rieske, mitochondrial	0.968	0.999	0	0	0	0	0	0	0	0	0	0	0	0	0	0	0	0	0	0	0	0	0	0	0	0	0	0	0	0	0	0	0	0	0	0	0	0	0	0	0	0
sp|P48047|ATPO_HUMAN	P48047	ATPO_HUMAN	ATP5PO	213	Homo sapiens	1:Experimental evidence at protein level	ATP synthase subunit O, mitochondrial	1	0.999	36	36	36	2	2	2	1	2	3	4	1	7	3	0	9	2	2	2	1	2	3	4	1	7	3	0	9	2	2	2	1	2	3	4	1	7	3	0	9	35778
sp|P48059|LIMS1_HUMAN	P48059	LIMS1_HUMAN	LIMS1	325	Homo sapiens	1:Experimental evidence at protein level	LIM and senescent cell antigen-like-containing domain protein 1	1	0.999	20	18	20	5	3	3	4	1	1	0	2	1	0	0	0	4	3	3	4	1	1	0	1	1	0	0	0	5	3	3	4	1	1	0	2	1	0	0	0	48383.9
sp|P48147|PPCE_HUMAN	P48147	PPCE_HUMAN	PREP	710	Homo sapiens	1:Experimental evidence at protein level	Prolyl endopeptidase	1	0.999	14	14	14	2	2	2	3	2	3	0	0	0	0	0	0	2	2	2	3	2	3	0	0	0	0	0	0	2	2	2	3	2	3	0	0	0	0	0	0	46367.6
sp|P48307|TFPI2_HUMAN	P48307	TFPI2_HUMAN	TFPI2	235	Homo sapiens	1:Experimental evidence at protein level	Tissue factor pathway inhibitor 2	1	0.999	23	23	23	0	0	1	0	2	1	3	4	4	3	2	3	0	0	1	0	2	1	3	4	4	3	2	3	0	0	1	0	2	1	3	4	4	3	2	3	0
sp|P48380|RFX3_HUMAN	P48380	RFX3_HUMAN	RFX3	749	Homo sapiens	1:Experimental evidence at protein level	Transcription factor RFX3	0.9694	0.999	0	0	0	0	0	0	0	0	0	0	0	0	0	0	0	0	0	0	0	0	0	0	0	0	0	0	0	0	0	0	0	0	0	0	0	0	0	0	0	0
sp|P48382|RFX5_HUMAN	P48382	RFX5_HUMAN	RFX5	616	Homo sapiens	1:Experimental evidence at protein level	DNA-binding protein RFX5	1	0.999	59	59	59	10	9	7	6	4	7	1	2	3	2	4	4	10	9	7	6	4	7	1	2	3	2	4	4	10	9	7	6	4	7	1	2	3	2	4	4	189513
sp|P48426|PI42A_HUMAN	P48426	PI42A_HUMAN	PIP4K2A	406	Homo sapiens	1:Experimental evidence at protein level	Phosphatidylinositol 5-phosphate 4-kinase type-2 alpha	1	0.999	15	15	43	1	3	3	2	2	2	1	1	0	0	0	0	1	3	3	2	2	2	1	1	0	0	0	0	3	5	5	5	5	4	2	4	3	2	2	3	39460.2
sp|P48444|COPD_HUMAN	P48444	COPD_HUMAN	ARCN1	511	Homo sapiens	1:Experimental evidence at protein level	Coatomer subunit delta	1	0.999	162	162	162	17	15	20	12	15	17	8	15	9	12	11	11	17	15	20	12	15	17	8	15	9	12	11	11	17	15	20	12	15	17	8	15	9	12	11	11	283218
sp|P48506|GSH1_HUMAN	P48506	GSH1_HUMAN	GCLC	637	Homo sapiens	1:Experimental evidence at protein level	Glutamate--cysteine ligase catalytic subunit	1	0.999	16	16	16	1	0	0	3	6	6	0	0	0	0	0	0	1	0	0	3	6	6	0	0	0	0	0	0	1	0	0	3	6	6	0	0	0	0	0	0	38295.9
sp|P48507|GSH0_HUMAN	P48507	GSH0_HUMAN	GCLM	274	Homo sapiens	1:Experimental evidence at protein level	Glutamate--cysteine ligase regulatory subunit	0.9873	0.999	7	7	7	1	1	1	2	1	1	0	0	0	0	0	0	1	1	1	2	1	1	0	0	0	0	0	0	1	1	1	2	1	1	0	0	0	0	0	0	19312
sp|P48553|TPC10_HUMAN	P48553	TPC10_HUMAN	TRAPPC10	1259	Homo sapiens	1:Experimental evidence at protein level	Trafficking protein particle complex subunit 10	1	0.999	224	224	224	28	25	22	37	35	37	18	9	13	0	0	0	28	25	22	37	35	37	18	9	13	0	0	0	28	25	22	37	35	37	18	9	13	0	0	0	731144
sp|P48556|PSMD8_HUMAN	P48556	PSMD8_HUMAN	PSMD8	350	Homo sapiens	1:Experimental evidence at protein level	26S proteasome non-ATPase regulatory subunit 8	1	0.999	70	70	70	6	2	4	8	8	9	8	5	7	2	5	6	6	2	4	8	8	9	8	5	7	2	5	6	6	2	4	8	8	9	8	5	7	2	5	6	242886
sp|P48634|PRC2A_HUMAN	P48634	PRC2A_HUMAN	PRRC2A	2157	Homo sapiens	1:Experimental evidence at protein level	Protein PRRC2A	1	0.999	173	173	177	32	30	24	18	15	24	9	6	11	0	1	3	32	30	24	18	15	24	9	6	11	0	1	3	32	34	24	18	15	24	9	6	11	0	1	3	986856
sp|P48643|TCPE_HUMAN	P48643	TCPE_HUMAN	CCT5	541	Homo sapiens	1:Experimental evidence at protein level	T-complex protein 1 subunit epsilon	1	0.999	1033	968	1033	105	108	96	87	79	76	130	133	148	20	27	24	101	104	89	81	73	72	122	126	138	17	22	23	105	108	96	87	79	76	130	133	148	20	27	24	5.60784e+06
sp|P48651|PTSS1_HUMAN	P48651	PTSS1_HUMAN	PTDSS1	473	Homo sapiens	1:Experimental evidence at protein level	Phosphatidylserine synthase 1	1	0.999	19	19	19	1	1	1	2	2	4	1	1	2	1	1	2	1	1	1	2	2	4	1	1	2	1	1	2	1	1	1	2	2	4	1	1	2	1	1	2	23873.9
sp|P48681|NEST_HUMAN	P48681	NEST_HUMAN	NES	1621	Homo sapiens	1:Experimental evidence at protein level	Nestin	1	0.999	213	213	213	11	14	16	21	19	25	32	19	30	11	6	9	11	14	16	21	19	25	32	19	30	11	6	9	11	14	16	21	19	25	32	19	30	11	6	9	352430
sp|P48729|KC1A_HUMAN	P48729	KC1A_HUMAN	CSNK1A1	337	Homo sapiens	1:Experimental evidence at protein level	Casein kinase I isoform alpha	1	0.999	127	87	127	17	19	17	14	15	18	4	4	4	5	3	7	11	14	13	8	10	14	2	3	2	3	2	5	17	19	17	14	15	18	4	4	4	5	3	7	634169
sp|P48730|KC1D_HUMAN	P48730	KC1D_HUMAN	CSNK1D	415	Homo sapiens	1:Experimental evidence at protein level	Casein kinase I isoform delta	0.9991	0.999	4	0	4	1	2	1	0	0	0	0	0	0	0	0	0	0	0	0	0	0	0	0	0	0	0	0	0	1	2	1	0	0	0	0	0	0	0	0	0	24910.9
sp|P48735|IDHP_HUMAN	P48735	IDHP_HUMAN	IDH2	452	Homo sapiens	1:Experimental evidence at protein level	Isocitrate dehydrogenase [NADP], mitochondrial	1	0.999	14	14	14	0	0	0	0	1	0	0	1	1	6	0	5	0	0	0	0	1	0	0	1	1	6	0	5	0	0	0	0	1	0	0	1	1	6	0	5	0
sp|P49005|DPOD2_HUMAN	P49005	DPOD2_HUMAN	POLD2	469	Homo sapiens	1:Experimental evidence at protein level	DNA polymerase delta subunit 2	1	0.999	74	74	74	10	10	11	8	8	11	3	3	3	3	3	1	10	10	11	8	8	11	3	3	3	3	3	1	10	10	11	8	8	11	3	3	3	3	3	1	261361
sp|P49006|MRP_HUMAN	P49006	MRP_HUMAN	MARCKSL1	195	Homo sapiens	1:Experimental evidence at protein level	MARCKS-related protein	1	0.999	37	37	37	1	1	2	2	3	5	3	3	10	1	0	6	1	1	2	2	3	5	3	3	10	1	0	6	1	1	2	2	3	5	3	3	10	1	0	6	63999
sp|P49023|PAXI_HUMAN	P49023	PAXI_HUMAN	PXN	591	Homo sapiens	1:Experimental evidence at protein level	Paxillin	1	0.999	54	54	54	13	15	15	5	4	2	0	0	0	0	0	0	13	15	15	5	4	2	0	0	0	0	0	0	13	15	15	5	4	2	0	0	0	0	0	0	268412
sp|P49069|CAMLG_HUMAN	P49069	CAMLG_HUMAN	CAMLG	296	Homo sapiens	1:Experimental evidence at protein level	Guided entry of tail-anchored proteins factor CAMLG	0.9686	0.999	2	2	2	1	1	0	0	0	0	0	0	0	0	0	0	1	1	0	0	0	0	0	0	0	0	0	0	1	1	0	0	0	0	0	0	0	0	0	0	18655.6
sp|P49116|NR2C2_HUMAN	P49116	NR2C2_HUMAN	NR2C2	596	Homo sapiens	1:Experimental evidence at protein level	Nuclear receptor subfamily 2 group C member 2	1	0.999	135	135	135	9	7	9	4	6	4	4	3	4	28	27	30	9	7	9	4	6	4	4	3	4	28	27	30	9	7	9	4	6	4	4	3	4	28	27	30	150403
sp|P49189|AL9A1_HUMAN	P49189	AL9A1_HUMAN	ALDH9A1	494	Homo sapiens	1:Experimental evidence at protein level	4-trimethylaminobutyraldehyde dehydrogenase	1	0.999	3	3	3	0	0	2	0	0	0	0	0	1	0	0	0	0	0	2	0	0	0	0	0	1	0	0	0	0	0	2	0	0	0	0	0	1	0	0	0	0
sp|P49207|RL34_HUMAN	P49207	RL34_HUMAN	RPL34	117	Homo sapiens	1:Experimental evidence at protein level	60S ribosomal protein L34	1	0.999	29	29	29	2	2	2	2	3	4	2	2	2	3	2	3	2	2	2	2	3	4	2	2	2	3	2	3	2	2	2	2	3	4	2	2	2	3	2	3	97659.4
sp|P49257|LMAN1_HUMAN	P49257	LMAN1_HUMAN	LMAN1	510	Homo sapiens	1:Experimental evidence at protein level	Protein ERGIC-53	1	0.999	6	6	6	0	0	0	0	1	2	0	0	3	0	0	0	0	0	0	0	1	2	0	0	3	0	0	0	0	0	0	0	1	2	0	0	3	0	0	0	0
sp|P49321|NASP_HUMAN	P49321	NASP_HUMAN	NASP	788	Homo sapiens	1:Experimental evidence at protein level	Nuclear autoantigenic sperm protein	1	0.999	528	528	528	62	56	55	56	67	62	32	32	38	20	23	25	62	56	55	56	67	62	32	32	38	20	23	25	62	56	55	56	67	62	32	32	38	20	23	25	2.27238e+06
sp|P49327|FAS_HUMAN	P49327	FAS_HUMAN	FASN	2511	Homo sapiens	1:Experimental evidence at protein level	Fatty acid synthase	1	0.999	1681	1681	1681	124	104	111	213	202	210	151	164	163	78	82	79	124	104	111	213	202	210	151	164	163	78	82	79	124	104	111	213	202	210	151	164	163	78	82	79	4.65167e+06
sp|P49336|CDK8_HUMAN	P49336	CDK8_HUMAN	CDK8	464	Homo sapiens	1:Experimental evidence at protein level	Cyclin-dependent kinase 8	0.999	0.999	9	0	9	1	2	2	2	0	0	2	0	0	0	0	0	0	0	0	0	0	0	0	0	0	0	0	0	1	2	2	2	0	0	2	0	0	0	0	0	12598
sp|P49356|FNTB_HUMAN	P49356	FNTB_HUMAN	FNTB	437	Homo sapiens	1:Experimental evidence at protein level	Protein farnesyltransferase subunit beta	0.9397	0.998	2	2	2	0	0	0	1	1	0	0	0	0	0	0	0	0	0	0	1	1	0	0	0	0	0	0	0	0	0	0	1	1	0	0	0	0	0	0	0	0
sp|P49366|DHYS_HUMAN	P49366	DHYS_HUMAN	DHPS	369	Homo sapiens	1:Experimental evidence at protein level	Deoxyhypusine synthase	1	0.999	35	35	35	10	8	8	2	3	3	0	0	1	0	0	0	10	8	8	2	3	3	0	0	1	0	0	0	10	8	8	2	3	3	0	0	1	0	0	0	175447
sp|P49368|TCPG_HUMAN	P49368	TCPG_HUMAN	CCT3	545	Homo sapiens	1:Experimental evidence at protein level	T-complex protein 1 subunit gamma	1	0.999	846	846	846	73	73	64	70	77	71	111	110	125	20	24	28	73	73	64	70	77	71	111	110	125	20	24	28	73	73	64	70	77	71	111	110	125	20	24	28	5.14857e+06
sp|P49406|RM19_HUMAN	P49406	RM19_HUMAN	MRPL19	292	Homo sapiens	1:Experimental evidence at protein level	39S ribosomal protein L19, mitochondrial	1	0.999	11	11	11	0	0	0	0	1	0	3	2	3	0	0	2	0	0	0	0	1	0	3	2	3	0	0	2	0	0	0	0	1	0	3	2	3	0	0	2	0
sp|P49411|EFTU_HUMAN	P49411	EFTU_HUMAN	TUFM	452	Homo sapiens	1:Experimental evidence at protein level	Elongation factor Tu, mitochondrial	1	0.999	314	314	314	24	29	20	20	24	11	19	30	34	36	35	32	24	29	20	20	24	11	19	30	34	36	35	32	24	29	20	20	24	11	19	30	34	36	35	32	696822
sp|P49419|AL7A1_HUMAN	P49419	AL7A1_HUMAN	ALDH7A1	539	Homo sapiens	1:Experimental evidence at protein level	Alpha-aminoadipic semialdehyde dehydrogenase	0.9547	0.9985	1	1	1	0	0	0	0	0	0	0	0	1	0	0	0	0	0	0	0	0	0	0	0	1	0	0	0	0	0	0	0	0	0	0	0	1	0	0	0	0
sp|P49441|INPP_HUMAN	P49441	INPP_HUMAN	INPP1	399	Homo sapiens	1:Experimental evidence at protein level	Inositol polyphosphate 1-phosphatase	0.9688	0.999	1	1	1	0	0	0	0	0	1	0	0	0	0	0	0	0	0	0	0	0	1	0	0	0	0	0	0	0	0	0	0	0	1	0	0	0	0	0	0	0
sp|P49454|CENPF_HUMAN	P49454	CENPF_HUMAN	CENPF	3114	Homo sapiens	1:Experimental evidence at protein level	Centromere protein F	0.9992	0.999	4	4	4	0	0	0	0	0	0	2	0	1	0	1	0	0	0	0	0	0	0	2	0	1	0	1	0	0	0	0	0	0	0	2	0	1	0	1	0	0
sp|P49458|SRP09_HUMAN	P49458	SRP09_HUMAN	SRP9	86	Homo sapiens	1:Experimental evidence at protein level	Signal recognition particle 9 kDa protein	1	0.999	26	26	26	1	1	1	1	1	2	2	3	2	3	5	4	1	1	1	1	1	2	2	3	2	3	5	4	1	1	1	1	1	2	2	3	2	3	5	4	65070.8
sp|P49585|PCY1A_HUMAN	P49585	PCY1A_HUMAN	PCYT1A	367	Homo sapiens	1:Experimental evidence at protein level	Choline-phosphate cytidylyltransferase A	1	0.999	11	4	11	2	0	1	2	3	2	0	0	1	0	0	0	1	0	0	1	1	1	0	0	0	0	0	0	2	0	1	2	3	2	0	0	1	0	0	0	45353.8
sp|P49588|SYAC_HUMAN	P49588	SYAC_HUMAN	AARS1	968	Homo sapiens	1:Experimental evidence at protein level	Alanine--tRNA ligase, cytoplasmic	1	0.999	90	90	90	16	20	15	16	13	10	0	0	0	0	0	0	16	20	15	16	13	10	0	0	0	0	0	0	16	20	15	16	13	10	0	0	0	0	0	0	410656
sp|P49589|SYCC_HUMAN	P49589	SYCC_HUMAN	CARS1	748	Homo sapiens	1:Experimental evidence at protein level	Cysteine--tRNA ligase, cytoplasmic	1	0.999	109	109	109	17	14	15	18	20	24	0	0	1	0	0	0	17	14	15	18	20	24	0	0	1	0	0	0	17	14	15	18	20	24	0	0	1	0	0	0	372592
sp|P49591|SYSC_HUMAN	P49591	SYSC_HUMAN	SARS1	514	Homo sapiens	1:Experimental evidence at protein level	Serine--tRNA ligase, cytoplasmic	1	0.999	128	128	128	15	15	18	22	25	21	2	5	5	0	0	0	15	15	18	22	25	21	2	5	5	0	0	0	15	15	18	22	25	21	2	5	5	0	0	0	414662
sp|P49593|PPM1F_HUMAN	P49593	PPM1F_HUMAN	PPM1F	454	Homo sapiens	1:Experimental evidence at protein level	Protein phosphatase 1F	1	0.999	8	8	8	3	1	2	1	0	0	1	0	0	0	0	0	3	1	2	1	0	0	1	0	0	0	0	0	3	1	2	1	0	0	1	0	0	0	0	0	32421.6
sp|P49642|PRI1_HUMAN	P49642	PRI1_HUMAN	PRIM1	420	Homo sapiens	1:Experimental evidence at protein level	DNA primase small subunit	1	0.999	62	62	62	10	9	9	7	5	7	5	4	6	0	0	0	10	9	9	7	5	7	5	4	6	0	0	0	10	9	9	7	5	7	5	4	6	0	0	0	234226
sp|P49643|PRI2_HUMAN	P49643	PRI2_HUMAN	PRIM2	509	Homo sapiens	1:Experimental evidence at protein level	DNA primase large subunit	1	0.999	83	83	83	12	9	10	10	9	9	8	8	8	0	0	0	12	9	10	10	9	9	8	8	8	0	0	0	12	9	10	10	9	9	8	8	8	0	0	0	464735
sp|P49711|CTCF_HUMAN	P49711	CTCF_HUMAN	CTCF	727	Homo sapiens	1:Experimental evidence at protein level	Transcriptional repressor CTCF	1	0.999	86	80	86	8	5	9	8	7	7	5	4	9	8	10	6	8	5	8	7	6	6	5	4	9	7	9	6	8	5	9	8	7	7	5	4	9	8	10	6	178420
sp|P49720|PSB3_HUMAN	P49720	PSB3_HUMAN	PSMB3	205	Homo sapiens	1:Experimental evidence at protein level	Proteasome subunit beta type-3	0.9991	0.999	8	8	8	0	0	0	1	1	1	1	2	2	0	0	0	0	0	0	1	1	1	1	2	2	0	0	0	0	0	0	1	1	1	1	2	2	0	0	0	0
sp|P49721|PSB2_HUMAN	P49721	PSB2_HUMAN	PSMB2	201	Homo sapiens	1:Experimental evidence at protein level	Proteasome subunit beta type-2	1	0.999	14	14	14	0	0	0	2	2	1	2	0	5	0	1	1	0	0	0	2	2	1	2	0	5	0	1	1	0	0	0	2	2	1	2	0	5	0	1	1	0
sp|P49736|MCM2_HUMAN	P49736	MCM2_HUMAN	MCM2	904	Homo sapiens	1:Experimental evidence at protein level	DNA replication licensing factor MCM2	1	0.999	160	160	160	14	12	14	13	12	19	17	19	15	6	9	10	14	12	14	13	12	19	17	19	15	6	9	10	14	12	14	13	12	19	17	19	15	6	9	10	240656
sp|P49750|YLPM1_HUMAN	P49750	YLPM1_HUMAN	YLPM1	2146	Homo sapiens	1:Experimental evidence at protein level	YLP motif-containing protein 1	1	0.999	749	749	749	52	56	49	58	53	55	116	96	131	22	26	35	52	56	49	58	53	55	116	96	131	22	26	35	52	56	49	58	53	55	116	96	131	22	26	35	1439037
sp|P49754|VPS41_HUMAN	P49754	VPS41_HUMAN	VPS41	854	Homo sapiens	1:Experimental evidence at protein level	Vacuolar protein sorting-associated protein 41 homolog	0.9991	0.999	14	14	14	2	2	2	2	3	3	0	0	0	0	0	0	2	2	2	2	3	3	0	0	0	0	0	0	2	2	2	2	3	3	0	0	0	0	0	0	40661.1
sp|P49755|TMEDA_HUMAN	P49755	TMEDA_HUMAN	TMED10	219	Homo sapiens	1:Experimental evidence at protein level	Transmembrane emp24 domain-containing protein 10	1	0.999	36	36	36	2	0	3	1	4	6	2	2	4	5	2	5	2	0	3	1	4	6	2	2	4	5	2	5	2	0	3	1	4	6	2	2	4	5	2	5	54510.4
sp|P49756|RBM25_HUMAN	P49756	RBM25_HUMAN	RBM25	843	Homo sapiens	1:Experimental evidence at protein level	RNA-binding protein 25	1	0.999	717	717	717	58	64	47	53	68	66	79	56	86	54	41	45	58	64	47	53	68	66	79	56	86	54	41	45	58	64	47	53	68	66	79	56	86	54	41	45	2129880
sp|P49757|NUMB_HUMAN	P49757	NUMB_HUMAN	NUMB	651	Homo sapiens	1:Experimental evidence at protein level	Protein numb homolog	1	0.999	70	50	70	9	11	9	10	15	12	1	1	2	0	0	0	7	6	6	6	12	10	1	1	1	0	0	0	9	11	9	10	15	12	1	1	2	0	0	0	324865
sp|P49768|PSN1_HUMAN	P49768	PSN1_HUMAN	PSEN1	467	Homo sapiens	1:Experimental evidence at protein level	Presenilin-1	0.9694	0.999	1	1	1	0	0	0	0	0	0	0	1	0	0	0	0	0	0	0	0	0	0	0	1	0	0	0	0	0	0	0	0	0	0	0	1	0	0	0	0	0
sp|P49770|EI2BB_HUMAN	P49770	EI2BB_HUMAN	EIF2B2	351	Homo sapiens	1:Experimental evidence at protein level	Translation initiation factor eIF-2B subunit beta	1	0.999	30	30	30	5	3	3	6	6	4	1	0	0	1	1	0	5	3	3	6	6	4	1	0	0	1	1	0	5	3	3	6	6	4	1	0	0	1	1	0	90036.5
sp|P49773|HINT1_HUMAN	P49773	HINT1_HUMAN	HINT1	126	Homo sapiens	1:Experimental evidence at protein level	Adenosine 5'-monophosphoramidase HINT1	1	0.999	62	62	62	9	7	10	4	11	8	2	2	1	4	2	2	9	7	10	4	11	8	2	2	1	4	2	2	9	7	10	4	11	8	2	2	1	4	2	2	217899
sp|P49790|NU153_HUMAN	P49790	NU153_HUMAN	NUP153	1475	Homo sapiens	1:Experimental evidence at protein level	Nuclear pore complex protein Nup153	1	0.999	744	744	744	44	51	44	46	51	46	125	121	137	24	29	26	44	51	44	46	51	46	125	121	137	24	29	26	44	51	44	46	51	46	125	121	137	24	29	26	1.37342e+06
sp|P49792|RBP2_HUMAN	P49792	RBP2_HUMAN	RANBP2	3224	Homo sapiens	1:Experimental evidence at protein level	E3 SUMO-protein ligase RanBP2	1	0.999	1487	960	1487	112	99	101	148	147	158	217	199	231	17	28	30	70	66	67	97	95	104	126	127	147	14	23	24	112	99	101	148	147	158	217	199	231	17	28	30	4.15523e+06
sp|P49815|TSC2_HUMAN	P49815	TSC2_HUMAN	TSC2	1807	Homo sapiens	1:Experimental evidence at protein level	Tuberin	1	0.999	1	1	1	0	0	0	0	1	0	0	0	0	0	0	0	0	0	0	0	1	0	0	0	0	0	0	0	0	0	0	0	1	0	0	0	0	0	0	0	0
sp|P49821|NDUV1_HUMAN	P49821	NDUV1_HUMAN	NDUFV1	464	Homo sapiens	1:Experimental evidence at protein level	NADH dehydrogenase [ubiquinone] flavoprotein 1, mitochondrial	1	0.999	38	38	38	2	1	1	2	3	3	4	3	4	5	4	6	2	1	1	2	3	3	4	3	4	5	4	6	2	1	1	2	3	3	4	3	4	5	4	6	27930
sp|P49840|GSK3A_HUMAN	P49840	GSK3A_HUMAN	GSK3A	483	Homo sapiens	1:Experimental evidence at protein level	Glycogen synthase kinase-3 alpha	1	0.999	15	15	15	4	2	3	0	1	5	0	0	0	0	0	0	4	2	3	0	1	5	0	0	0	0	0	0	4	2	3	0	1	5	0	0	0	0	0	0	36163.7
sp|P49841|GSK3B_HUMAN	P49841	GSK3B_HUMAN	GSK3B	420	Homo sapiens	1:Experimental evidence at protein level	Glycogen synthase kinase-3 beta	1	0.999	31	31	31	6	5	5	5	6	4	0	0	0	0	0	0	6	5	5	5	6	4	0	0	0	0	0	0	6	5	5	5	6	4	0	0	0	0	0	0	84595.7
sp|P49848|TAF6_HUMAN	P49848	TAF6_HUMAN	TAF6	677	Homo sapiens	1:Experimental evidence at protein level	Transcription initiation factor TFIID subunit 6	1	0.999	426	426	426	31	25	25	37	38	37	40	34	38	38	42	41	31	25	25	37	38	37	40	34	38	38	42	41	31	25	25	37	38	37	40	34	38	38	42	41	873810
sp|P49902|5NTC_HUMAN	P49902	5NTC_HUMAN	NT5C2	561	Homo sapiens	1:Experimental evidence at protein level	Cytosolic purine 5'-nucleotidase	1	0.999	123	123	123	18	23	24	21	17	16	1	2	1	0	0	0	18	23	24	21	17	16	1	2	1	0	0	0	18	23	24	21	17	16	1	2	1	0	0	0	749034
sp|P49903|SPS1_HUMAN	P49903	SPS1_HUMAN	SEPHS1	392	Homo sapiens	1:Experimental evidence at protein level	Selenide, water dikinase 1	0.9694	0.999	1	1	1	0	0	0	0	1	0	0	0	0	0	0	0	0	0	0	0	1	0	0	0	0	0	0	0	0	0	0	0	1	0	0	0	0	0	0	0	0
sp|P49915|GUAA_HUMAN	P49915	GUAA_HUMAN	GMPS	693	Homo sapiens	1:Experimental evidence at protein level	GMP synthase [glutamine-hydrolyzing]	1	0.999	95	95	95	10	12	9	16	16	17	3	3	3	2	2	2	10	12	9	16	16	17	3	3	3	2	2	2	10	12	9	16	16	17	3	3	3	2	2	2	199404
sp|P49916|DNLI3_HUMAN	P49916	DNLI3_HUMAN	LIG3	1009	Homo sapiens	1:Experimental evidence at protein level	DNA ligase 3	1	0.999	30	30	30	3	5	2	3	1	5	1	3	2	2	1	2	3	5	2	3	1	5	1	3	2	2	1	2	3	5	2	3	1	5	1	3	2	2	1	2	72812
sp|P49917|DNLI4_HUMAN	P49917	DNLI4_HUMAN	LIG4	911	Homo sapiens	1:Experimental evidence at protein level	DNA ligase 4	1	0.999	38	38	38	7	4	7	6	6	6	0	0	0	2	0	0	7	4	7	6	6	6	0	0	0	2	0	0	7	4	7	6	6	6	0	0	0	2	0	0	180209
sp|P49959|MRE11_HUMAN	P49959	MRE11_HUMAN	MRE11	708	Homo sapiens	1:Experimental evidence at protein level	Double-strand break repair protein MRE11	1	0.999	339	339	339	40	37	37	36	45	46	21	20	21	9	11	16	40	37	37	36	45	46	21	20	21	9	11	16	40	37	37	36	45	46	21	20	21	9	11	16	1.79551e+06
sp|P50150|GBG4_HUMAN	P50150	GBG4_HUMAN	GNG4	75	Homo sapiens	1:Experimental evidence at protein level	Guanine nucleotide-binding protein G(I)/G(S)/G(O) subunit gamma-4	0.999	0.999	7	7	7	0	0	0	0	1	1	2	0	3	0	0	0	0	0	0	0	1	1	2	0	3	0	0	0	0	0	0	0	1	1	2	0	3	0	0	0	0
sp|P50336|PPOX_HUMAN	P50336	PPOX_HUMAN	PPOX	477	Homo sapiens	1:Experimental evidence at protein level	Protoporphyrinogen oxidase	0.966	0.9989	0	0	0	0	0	0	0	0	0	0	0	0	0	0	0	0	0	0	0	0	0	0	0	0	0	0	0	0	0	0	0	0	0	0	0	0	0	0	0	0
sp|P50395|GDIB_HUMAN	P50395	GDIB_HUMAN	GDI2	445	Homo sapiens	1:Experimental evidence at protein level	Rab GDP dissociation inhibitor beta	1	0.999	8	3	8	1	0	0	0	5	1	0	0	0	0	0	1	0	0	0	0	1	1	0	0	0	0	0	1	1	0	0	0	5	1	0	0	0	0	0	1	0
sp|P50402|EMD_HUMAN	P50402	EMD_HUMAN	EMD	254	Homo sapiens	1:Experimental evidence at protein level	Emerin	1	0.999	109	109	109	9	4	3	8	14	12	11	9	13	9	7	10	9	4	3	8	14	12	11	9	13	9	7	10	9	4	3	8	14	12	11	9	13	9	7	10	203309
sp|P50416|CPT1A_HUMAN	P50416	CPT1A_HUMAN	CPT1A	773	Homo sapiens	1:Experimental evidence at protein level	Carnitine O-palmitoyltransferase 1, liver isoform	1	0.999	30	30	30	1	0	1	2	4	2	2	3	5	2	4	4	1	0	1	2	4	2	2	3	5	2	4	4	1	0	1	2	4	2	2	3	5	2	4	4	29379.6
sp|P50454|SERPH_HUMAN	P50454	SERPH_HUMAN	SERPINH1	418	Homo sapiens	1:Experimental evidence at protein level	Serpin H1	1	0.999	232	232	232	16	16	12	16	21	19	28	25	29	17	17	16	16	16	12	16	21	19	28	25	29	17	17	16	16	16	12	16	21	19	28	25	29	17	17	16	398763
sp|P50479|PDLI4_HUMAN	P50479	PDLI4_HUMAN	PDLIM4	330	Homo sapiens	1:Experimental evidence at protein level	PDZ and LIM domain protein 4	1	0.999	65	65	65	8	16	9	3	4	3	8	7	7	0	0	0	8	16	9	3	4	3	8	7	7	0	0	0	8	16	9	3	4	3	8	7	7	0	0	0	272929
sp|P50542|PEX5_HUMAN	P50542	PEX5_HUMAN	PEX5	639	Homo sapiens	1:Experimental evidence at protein level	Peroxisomal targeting signal 1 receptor	1	0.999	62	62	62	16	13	11	6	8	8	0	0	0	0	0	0	16	13	11	6	8	8	0	0	0	0	0	0	16	13	11	6	8	8	0	0	0	0	0	0	286918
sp|P50548|ERF_HUMAN	P50548	ERF_HUMAN	ERF	548	Homo sapiens	1:Experimental evidence at protein level	ETS domain-containing transcription factor ERF	0.999	0.999	6	6	6	2	2	2	0	0	0	0	0	0	0	0	0	2	2	2	0	0	0	0	0	0	0	0	0	2	2	2	0	0	0	0	0	0	0	0	0	61454.7
sp|P50552|VASP_HUMAN	P50552	VASP_HUMAN	VASP	380	Homo sapiens	1:Experimental evidence at protein level	Vasodilator-stimulated phosphoprotein	1	0.999	38	38	38	4	6	5	6	10	7	0	0	0	0	0	0	4	6	5	6	10	7	0	0	0	0	0	0	4	6	5	6	10	7	0	0	0	0	0	0	104796
sp|P50570|DYN2_HUMAN	P50570	DYN2_HUMAN	DNM2	870	Homo sapiens	1:Experimental evidence at protein level	Dynamin-2	1	0.999	175	139	199	20	21	20	28	32	24	10	6	12	0	0	2	16	18	17	23	26	19	7	5	6	0	0	2	21	22	22	31	36	27	14	7	14	0	1	4	643094
sp|P50583|AP4A_HUMAN	P50583	AP4A_HUMAN	NUDT2	147	Homo sapiens	1:Experimental evidence at protein level	Bis(5'-nucleosyl)-tetraphosphatase [asymmetrical]	0.9958	0.999	1	1	1	0	0	0	0	0	0	0	0	0	0	0	1	0	0	0	0	0	0	0	0	0	0	0	1	0	0	0	0	0	0	0	0	0	0	0	1	0
sp|P50607|TUB_HUMAN	P50607	TUB_HUMAN	TUB	506	Homo sapiens	1:Experimental evidence at protein level	Tubby protein homolog	0.9802	0.999	5	5	5	1	2	1	1	0	0	0	0	0	0	0	0	1	2	1	1	0	0	0	0	0	0	0	0	1	2	1	1	0	0	0	0	0	0	0	0	24735.7
sp|P50613|CDK7_HUMAN	P50613	CDK7_HUMAN	CDK7	346	Homo sapiens	1:Experimental evidence at protein level	Cyclin-dependent kinase 7	1	0.999	58	58	58	9	8	7	5	7	6	8	1	4	1	0	2	9	8	7	5	7	6	8	1	4	1	0	2	9	8	7	5	7	6	8	1	4	1	0	2	1.00312e+06
sp|P50747|BPL1_HUMAN	P50747	BPL1_HUMAN	HLCS	726	Homo sapiens	1:Experimental evidence at protein level	Biotin--protein ligase	1	0.999	119	119	119	8	13	7	11	7	9	9	11	10	12	9	13	8	13	7	11	7	9	9	11	10	12	9	13	8	13	7	11	7	9	9	11	10	12	9	13	123333
sp|P50748|KNTC1_HUMAN	P50748	KNTC1_HUMAN	KNTC1	2209	Homo sapiens	1:Experimental evidence at protein level	Kinetochore-associated protein 1	1	0.999	10	10	10	2	0	0	3	3	2	0	0	0	0	0	0	2	0	0	3	3	2	0	0	0	0	0	0	2	0	0	3	3	2	0	0	0	0	0	0	23565.8
sp|P50749|RASF2_HUMAN	P50749	RASF2_HUMAN	RASSF2	326	Homo sapiens	1:Experimental evidence at protein level	Ras association domain-containing protein 2	0.9989	0.9989	4	4	4	2	0	1	0	0	1	0	0	0	0	0	0	2	0	1	0	0	1	0	0	0	0	0	0	2	0	1	0	0	1	0	0	0	0	0	0	14372.1
sp|P50750|CDK9_HUMAN	P50750	CDK9_HUMAN	CDK9	372	Homo sapiens	1:Experimental evidence at protein level	Cyclin-dependent kinase 9	1	0.999	173	173	173	20	15	13	15	13	15	14	12	11	14	16	15	20	15	13	15	13	15	14	12	11	14	16	15	20	15	13	15	13	15	14	12	11	14	16	15	421668
sp|P50851|LRBA_HUMAN	P50851	LRBA_HUMAN	LRBA	2863	Homo sapiens	1:Experimental evidence at protein level	Lipopolysaccharide-responsive and beige-like anchor protein	1	0.999	105	83	105	17	15	17	22	14	18	0	0	2	0	0	0	13	11	13	18	13	13	0	0	2	0	0	0	17	15	17	22	14	18	0	0	2	0	0	0	324352
sp|P50897|PPT1_HUMAN	P50897	PPT1_HUMAN	PPT1	306	Homo sapiens	1:Experimental evidence at protein level	Palmitoyl-protein thioesterase 1	1	0.999	8	8	8	0	0	0	0	0	1	2	0	3	0	0	2	0	0	0	0	0	1	2	0	3	0	0	2	0	0	0	0	0	1	2	0	3	0	0	2	0
sp|P50914|RL14_HUMAN	P50914	RL14_HUMAN	RPL14	215	Homo sapiens	1:Experimental evidence at protein level	60S ribosomal protein L14	1	0.999	109	109	109	2	2	2	4	7	5	12	12	14	17	17	15	2	2	2	4	7	5	12	12	14	17	17	15	2	2	2	4	7	5	12	12	14	17	17	15	91652.7
sp|P50990|TCPQ_HUMAN	P50990	TCPQ_HUMAN	CCT8	548	Homo sapiens	1:Experimental evidence at protein level	T-complex protein 1 subunit theta	1	0.999	1118	1118	1118	85	83	72	81	95	92	160	187	162	35	29	37	85	83	72	81	95	92	160	187	162	35	29	37	85	83	72	81	95	92	160	187	162	35	29	37	3.29801e+06
sp|P50991|TCPD_HUMAN	P50991	TCPD_HUMAN	CCT4	539	Homo sapiens	1:Experimental evidence at protein level	T-complex protein 1 subunit delta	1	0.999	809	809	874	62	58	58	61	73	63	121	121	123	20	25	24	62	58	58	61	73	63	121	121	123	20	25	24	66	62	65	67	79	67	129	128	133	23	30	25	4.58893e+06
sp|P51003|PAPOA_HUMAN	P51003	PAPOA_HUMAN	PAPOLA	745	Homo sapiens	1:Experimental evidence at protein level	Poly(A) polymerase alpha	1	0.999	235	154	235	21	22	18	28	27	25	19	19	13	12	16	15	14	16	12	20	20	19	11	9	8	7	10	8	21	22	18	28	27	25	19	19	13	12	16	15	470192
sp|P51114|FXR1_HUMAN	P51114	FXR1_HUMAN	FXR1	621	Homo sapiens	1:Experimental evidence at protein level	Fragile X mental retardation syndrome-related protein 1	1	0.999	94	92	94	6	10	5	10	10	3	12	12	14	3	2	7	6	8	5	10	10	3	12	12	14	3	2	7	6	10	5	10	10	3	12	12	14	3	2	7	66654.4
sp|P51116|FXR2_HUMAN	P51116	FXR2_HUMAN	FXR2	673	Homo sapiens	1:Experimental evidence at protein level	Fragile X mental retardation syndrome-related protein 2	1	0.999	80	73	82	6	6	7	7	11	10	8	9	13	1	1	1	4	5	6	7	10	9	8	9	12	1	1	1	6	8	7	7	11	10	8	9	13	1	1	1	131028
sp|P51148|RAB5C_HUMAN	P51148	RAB5C_HUMAN	RAB5C	216	Homo sapiens	1:Experimental evidence at protein level	Ras-related protein Rab-5C	1	0.999	42	30	42	0	0	0	1	1	1	7	6	6	5	7	8	0	0	0	1	1	1	5	4	5	3	4	6	0	0	0	1	1	1	7	6	6	5	7	8	0
sp|P51149|RAB7A_HUMAN	P51149	RAB7A_HUMAN	RAB7A	207	Homo sapiens	1:Experimental evidence at protein level	Ras-related protein Rab-7a	1	0.999	47	47	47	0	0	0	0	0	2	7	4	16	5	6	7	0	0	0	0	0	2	7	4	16	5	6	7	0	0	0	0	0	2	7	4	16	5	6	7	0
sp|P51151|RAB9A_HUMAN	P51151	RAB9A_HUMAN	RAB9A	201	Homo sapiens	1:Experimental evidence at protein level	Ras-related protein Rab-9A	0.9843	0.9957	0	0	0	0	0	0	0	0	0	0	0	0	0	0	0	0	0	0	0	0	0	0	0	0	0	0	0	0	0	0	0	0	0	0	0	0	0	0	0	0
sp|P51153|RAB13_HUMAN	P51153	RAB13_HUMAN	RAB13	203	Homo sapiens	1:Experimental evidence at protein level	Ras-related protein Rab-13	1	0.999	1	1	16	0	0	0	0	0	0	0	0	1	0	0	0	0	0	0	0	0	0	0	0	1	0	0	0	0	0	0	0	0	0	4	2	5	1	2	2	0
sp|P51157|RAB28_HUMAN	P51157	RAB28_HUMAN	RAB28	221	Homo sapiens	1:Experimental evidence at protein level	Ras-related protein Rab-28	0.9693	0.999	5	5	5	0	0	0	3	2	0	0	0	0	0	0	0	0	0	0	3	2	0	0	0	0	0	0	0	0	0	0	3	2	0	0	0	0	0	0	0	0
sp|P51398|RT29_HUMAN	P51398	RT29_HUMAN	DAP3	398	Homo sapiens	1:Experimental evidence at protein level	28S ribosomal protein S29, mitochondrial	1	0.999	106	106	106	9	14	12	9	9	8	7	4	7	8	10	9	9	14	12	9	9	8	7	4	7	8	10	9	9	14	12	9	9	8	7	4	7	8	10	9	303148
sp|P51531|SMCA2_HUMAN	P51531	SMCA2_HUMAN	SMARCA2	1590	Homo sapiens	1:Experimental evidence at protein level	Probable global transcription activator SNF2L2	1	0.999	155	155	499	3	5	3	8	6	4	16	15	21	28	20	26	3	5	3	8	6	4	16	15	21	28	20	26	24	29	23	27	26	25	49	47	51	72	62	64	67298.9
sp|P51532|SMCA4_HUMAN	P51532	SMCA4_HUMAN	SMARCA4	1647	Homo sapiens	1:Experimental evidence at protein level	Transcription activator BRG1	1	0.999	785	441	785	40	44	37	42	43	41	86	81	97	94	92	88	19	20	17	23	23	20	53	49	67	50	50	50	40	44	37	42	43	41	86	81	97	94	92	88	1.14523e+06
sp|P51570|GALK1_HUMAN	P51570	GALK1_HUMAN	GALK1	392	Homo sapiens	1:Experimental evidence at protein level	Galactokinase	0.9936	0.9988	1	1	1	0	1	0	0	0	0	0	0	0	0	0	0	0	1	0	0	0	0	0	0	0	0	0	0	0	1	0	0	0	0	0	0	0	0	0	0	0
sp|P51571|SSRD_HUMAN	P51571	SSRD_HUMAN	SSR4	173	Homo sapiens	1:Experimental evidence at protein level	Translocon-associated protein subunit delta	1	0.999	118	118	118	5	4	2	8	13	9	14	15	17	10	9	12	5	4	2	8	13	9	14	15	17	10	9	12	5	4	2	8	13	9	14	15	17	10	9	12	107724
sp|P51572|BAP31_HUMAN	P51572	BAP31_HUMAN	BCAP31	246	Homo sapiens	1:Experimental evidence at protein level	B-cell receptor-associated protein 31	0.9986	0.9989	5	5	5	0	0	0	0	0	1	0	0	2	0	0	2	0	0	0	0	0	1	0	0	2	0	0	2	0	0	0	0	0	1	0	0	2	0	0	2	0
sp|P51587|BRCA2_HUMAN	P51587	BRCA2_HUMAN	BRCA2	3418	Homo sapiens	1:Experimental evidence at protein level	Breast cancer type 2 susceptibility protein	1	0.999	21	21	21	0	3	0	1	5	2	3	3	4	0	0	0	0	3	0	1	5	2	3	3	4	0	0	0	0	3	0	1	5	2	3	3	4	0	0	0	0
sp|P51610|HCFC1_HUMAN	P51610	HCFC1_HUMAN	HCFC1	2035	Homo sapiens	1:Experimental evidence at protein level	Host cell factor 1	1	0.999	1448	1445	1448	103	91	98	121	122	115	115	97	132	151	142	161	103	91	98	121	120	114	115	97	132	151	142	161	103	91	98	121	122	115	115	97	132	151	142	161	5.30017e+06
sp|P51617|IRAK1_HUMAN	P51617	IRAK1_HUMAN	IRAK1	712	Homo sapiens	1:Experimental evidence at protein level	Interleukin-1 receptor-associated kinase 1	1	0.999	38	38	38	6	4	7	10	6	5	0	0	0	0	0	0	6	4	7	10	6	5	0	0	0	0	0	0	6	4	7	10	6	5	0	0	0	0	0	0	137637
sp|P51659|DHB4_HUMAN	P51659	DHB4_HUMAN	HSD17B4	736	Homo sapiens	1:Experimental evidence at protein level	Peroxisomal multifunctional enzyme type 2	1	0.999	111	111	111	5	8	8	12	13	17	11	5	16	7	4	5	5	8	8	12	13	17	11	5	16	7	4	5	5	8	8	12	13	17	11	5	16	7	4	5	110242
sp|P51665|PSMD7_HUMAN	P51665	PSMD7_HUMAN	PSMD7	324	Homo sapiens	1:Experimental evidence at protein level	26S proteasome non-ATPase regulatory subunit 7	1	0.999	179	179	179	15	18	14	13	16	19	21	19	22	8	6	8	15	18	14	13	16	19	21	19	22	8	6	8	15	18	14	13	16	19	21	19	22	8	6	8	968614
sp|P51692|STA5B_HUMAN	P51692	STA5B_HUMAN	STAT5B	787	Homo sapiens	1:Experimental evidence at protein level	Signal transducer and activator of transcription 5B	1	0.999	5	3	5	1	2	0	1	0	1	0	0	0	0	0	0	0	1	0	1	0	1	0	0	0	0	0	0	1	2	0	1	0	1	0	0	0	0	0	0	18319.7
sp|P51784|UBP11_HUMAN	P51784	UBP11_HUMAN	USP11	963	Homo sapiens	1:Experimental evidence at protein level	Ubiquitin carboxyl-terminal hydrolase 11	1	0.999	82	71	82	11	12	13	6	10	9	6	3	6	0	2	4	9	10	12	5	8	7	6	3	6	0	2	3	11	12	13	6	10	9	6	3	6	0	2	4	294010
sp|P51790|CLCN3_HUMAN	P51790	CLCN3_HUMAN	CLCN3	818	Homo sapiens	1:Experimental evidence at protein level	H(+)/Cl(-) exchange transporter 3	0.9409	0.998	0	0	0	0	0	0	0	0	0	0	0	0	0	0	0	0	0	0	0	0	0	0	0	0	0	0	0	0	0	0	0	0	0	0	0	0	0	0	0	0
sp|P51809|VAMP7_HUMAN	P51809	VAMP7_HUMAN	VAMP7	220	Homo sapiens	1:Experimental evidence at protein level	Vesicle-associated membrane protein 7	1	0.999	12	12	12	2	1	1	1	0	3	2	0	1	0	1	0	2	1	1	1	0	3	2	0	1	0	1	0	2	1	1	1	0	3	2	0	1	0	1	0	27232.2
sp|P51826|AFF3_HUMAN	P51826	AFF3_HUMAN	AFF3	1226	Homo sapiens	1:Experimental evidence at protein level	AF4/FMR2 family member 3	0.9694	0.999	3	3	3	1	1	1	0	0	0	0	0	0	0	0	0	1	1	1	0	0	0	0	0	0	0	0	0	1	1	1	0	0	0	0	0	0	0	0	0	5073.98
sp|P51858|HDGF_HUMAN	P51858	HDGF_HUMAN	HDGF	240	Homo sapiens	1:Experimental evidence at protein level	Hepatoma-derived growth factor	1	0.999	154	154	163	17	14	15	14	17	18	9	6	9	11	11	13	17	14	15	14	17	18	9	6	9	11	11	13	17	14	16	15	19	21	10	6	10	11	11	13	774838
sp|P51946|CCNH_HUMAN	P51946	CCNH_HUMAN	CCNH	323	Homo sapiens	1:Experimental evidence at protein level	Cyclin-H	1	0.999	23	23	23	5	5	7	2	2	2	0	0	0	0	0	0	5	5	7	2	2	2	0	0	0	0	0	0	5	5	7	2	2	2	0	0	0	0	0	0	124800
sp|P51948|MAT1_HUMAN	P51948	MAT1_HUMAN	MNAT1	309	Homo sapiens	1:Experimental evidence at protein level	CDK-activating kinase assembly factor MAT1	1	0.999	64	64	64	10	10	9	10	7	5	6	3	3	0	0	1	10	10	9	10	7	5	6	3	3	0	0	1	10	10	9	10	7	5	6	3	3	0	0	1	296018
sp|P51965|UB2E1_HUMAN	P51965	UB2E1_HUMAN	UBE2E1	193	Homo sapiens	1:Experimental evidence at protein level	Ubiquitin-conjugating enzyme E2 E1	1	0.999	6	0	6	0	0	0	1	0	0	3	1	1	0	0	0	0	0	0	0	0	0	0	0	0	0	0	0	0	0	0	1	0	0	3	1	1	0	0	0	0
sp|P51970|NDUA8_HUMAN	P51970	NDUA8_HUMAN	NDUFA8	172	Homo sapiens	1:Experimental evidence at protein level	NADH dehydrogenase [ubiquinone] 1 alpha subcomplex subunit 8	0.9694	0.999	15	15	15	2	2	1	1	1	3	1	1	1	0	0	2	2	2	1	1	1	3	1	1	1	0	0	2	2	2	1	1	1	3	1	1	1	0	0	2	25640.3
sp|P51991|ROA3_HUMAN	P51991	ROA3_HUMAN	HNRNPA3	378	Homo sapiens	1:Experimental evidence at protein level	Heterogeneous nuclear ribonucleoprotein A3	1	0.999	108	108	108	4	4	5	5	6	6	16	11	16	10	12	13	4	4	5	5	6	6	16	11	16	10	12	13	4	4	5	5	6	6	16	11	16	10	12	13	100610
sp|P52209|6PGD_HUMAN	P52209	6PGD_HUMAN	PGD	483	Homo sapiens	1:Experimental evidence at protein level	6-phosphogluconate dehydrogenase, decarboxylating	1	0.999	38	38	38	4	8	3	6	6	6	0	2	1	2	0	0	4	8	3	6	6	6	0	2	1	2	0	0	4	8	3	6	6	6	0	2	1	2	0	0	99988.7
sp|P52272|HNRPM_HUMAN	P52272	HNRPM_HUMAN	HNRNPM	730	Homo sapiens	1:Experimental evidence at protein level	Heterogeneous nuclear ribonucleoprotein M	1	0.999	489	489	489	11	13	16	19	31	27	79	75	95	46	34	43	11	13	16	19	31	27	79	75	95	46	34	43	11	13	16	19	31	27	79	75	95	46	34	43	470270
sp|P52292|IMA1_HUMAN	P52292	IMA1_HUMAN	KPNA2	529	Homo sapiens	1:Experimental evidence at protein level	Importin subunit alpha-1	1	0.999	640	619	640	4	3	3	8	10	9	184	203	202	3	5	6	4	3	3	8	10	9	180	195	197	1	4	5	4	3	3	8	10	9	184	203	202	3	5	6	140511
sp|P52294|IMA5_HUMAN	P52294	IMA5_HUMAN	KPNA1	538	Homo sapiens	1:Experimental evidence at protein level	Importin subunit alpha-5	1	0.999	63	63	127	8	4	4	8	6	5	6	7	7	6	1	1	8	4	4	8	6	5	6	7	7	6	1	1	14	9	9	12	10	10	13	14	13	12	5	6	88687.2
sp|P52298|NCBP2_HUMAN	P52298	NCBP2_HUMAN	NCBP2	156	Homo sapiens	1:Experimental evidence at protein level	Nuclear cap-binding protein subunit 2	1	0.999	17	17	17	0	1	1	1	1	2	3	2	2	1	2	1	0	1	1	1	1	2	3	2	2	1	2	1	0	1	1	1	1	2	3	2	2	1	2	1	0
sp|P52306|GDS1_HUMAN	P52306	GDS1_HUMAN	RAP1GDS1	607	Homo sapiens	1:Experimental evidence at protein level	Rap1 GTPase-GDP dissociation stimulator 1	0.9615	0.9987	1	1	1	0	1	0	0	0	0	0	0	0	0	0	0	0	1	0	0	0	0	0	0	0	0	0	0	0	1	0	0	0	0	0	0	0	0	0	0	0
sp|P52434|RPAB3_HUMAN	P52434	RPAB3_HUMAN	POLR2H	150	Homo sapiens	1:Experimental evidence at protein level	DNA-directed RNA polymerases I, II, and III subunit RPABC3	1	0.999	40	40	40	5	2	2	4	4	5	3	4	2	3	3	3	5	2	2	4	4	5	3	4	2	3	3	3	5	2	2	4	4	5	3	4	2	3	3	3	60673.4
sp|P52435|RPB11_HUMAN	P52435	RPB11_HUMAN	POLR2J	117	Homo sapiens	1:Experimental evidence at protein level	DNA-directed RNA polymerase II subunit RPB11-a	1	0.999	28	19	28	4	3	5	4	7	4	0	0	1	0	0	0	3	2	2	2	6	3	0	0	1	0	0	0	4	3	5	4	7	4	0	0	1	0	0	0	113220
sp|P52564|MP2K6_HUMAN	P52564	MP2K6_HUMAN	MAP2K6	334	Homo sapiens	1:Experimental evidence at protein level	Dual specificity mitogen-activated protein kinase kinase 6	1	0.999	34	28	34	11	6	5	2	5	5	0	0	0	0	0	0	7	5	5	2	5	4	0	0	0	0	0	0	11	6	5	2	5	5	0	0	0	0	0	0	157462
sp|P52565|GDIR1_HUMAN	P52565	GDIR1_HUMAN	ARHGDIA	204	Homo sapiens	1:Experimental evidence at protein level	Rho GDP-dissociation inhibitor 1	1	0.999	139	139	139	22	17	18	16	18	23	8	3	6	3	0	5	22	17	18	16	18	23	8	3	6	3	0	5	22	17	18	16	18	23	8	3	6	3	0	5	619111
sp|P52594|AGFG1_HUMAN	P52594	AGFG1_HUMAN	AGFG1	562	Homo sapiens	1:Experimental evidence at protein level	Arf-GAP domain and FG repeat-containing protein 1	1	0.999	138	138	138	16	15	14	17	17	20	11	11	12	0	1	4	16	15	14	17	17	20	11	11	12	0	1	4	16	15	14	17	17	20	11	11	12	0	1	4	542021
sp|P52597|HNRPF_HUMAN	P52597	HNRPF_HUMAN	HNRNPF	415	Homo sapiens	1:Experimental evidence at protein level	Heterogeneous nuclear ribonucleoprotein F	1	0.999	239	160	239	23	20	22	15	22	24	23	22	28	15	10	15	16	16	17	10	13	16	13	14	18	10	7	10	23	20	22	15	22	24	23	22	28	15	10	15	845403
sp|P52630|STAT2_HUMAN	P52630	STAT2_HUMAN	STAT2	851	Homo sapiens	1:Experimental evidence at protein level	Signal transducer and activator of transcription 2	1	0.999	20	20	20	3	4	2	3	3	5	0	0	0	0	0	0	3	4	2	3	3	5	0	0	0	0	0	0	3	4	2	3	3	5	0	0	0	0	0	0	92417.2
sp|P52655|TF2AA_HUMAN	P52655	TF2AA_HUMAN	GTF2A1	376	Homo sapiens	1:Experimental evidence at protein level	Transcription initiation factor IIA subunit 1	1	0.999	7	7	7	0	0	0	0	1	0	1	1	1	1	1	1	0	0	0	0	1	0	1	1	1	1	1	1	0	0	0	0	1	0	1	1	1	1	1	1	0
sp|P52657|T2AG_HUMAN	P52657	T2AG_HUMAN	GTF2A2	109	Homo sapiens	1:Experimental evidence at protein level	Transcription initiation factor IIA subunit 2	1	0.999	4	4	4	0	0	0	0	2	0	0	0	0	0	1	1	0	0	0	0	2	0	0	0	0	0	1	1	0	0	0	0	2	0	0	0	0	0	1	1	0
sp|P52701|MSH6_HUMAN	P52701	MSH6_HUMAN	MSH6	1360	Homo sapiens	1:Experimental evidence at protein level	DNA mismatch repair protein Msh6	1	0.999	559	559	559	44	49	51	57	66	56	31	37	35	39	51	43	44	49	51	57	66	56	31	37	35	39	51	43	44	49	51	57	66	56	31	37	35	39	51	43	1.48256e+06
sp|P52732|KIF11_HUMAN	P52732	KIF11_HUMAN	KIF11	1056	Homo sapiens	1:Experimental evidence at protein level	Kinesin-like protein KIF11	1	0.999	92	92	92	14	11	13	13	16	18	3	1	3	0	0	0	14	11	13	13	16	18	3	1	3	0	0	0	14	11	13	13	16	18	3	1	3	0	0	0	326500
sp|P52735|VAV2_HUMAN	P52735	VAV2_HUMAN	VAV2	878	Homo sapiens	1:Experimental evidence at protein level	Guanine nucleotide exchange factor VAV2	1	0.999	24	24	24	3	2	4	6	3	5	0	1	0	0	0	0	3	2	4	6	3	5	0	1	0	0	0	0	3	2	4	6	3	5	0	1	0	0	0	0	66188.8
sp|P52739|ZN131_HUMAN	P52739	ZN131_HUMAN	ZNF131	623	Homo sapiens	1:Experimental evidence at protein level	Zinc finger protein 131	1	0.999	20	20	20	2	2	1	1	1	1	2	1	2	2	3	2	2	2	1	1	1	1	2	1	2	2	3	2	2	2	1	1	1	1	2	1	2	2	3	2	37004
sp|P52747|ZN143_HUMAN	P52747	ZN143_HUMAN	ZNF143	638	Homo sapiens	1:Experimental evidence at protein level	Zinc finger protein 143	1	0.999	47	46	47	6	6	6	2	4	3	2	2	1	3	5	7	6	6	6	1	4	3	2	2	1	3	5	7	6	6	6	2	4	3	2	2	1	3	5	7	30759.7
sp|P52756|RBM5_HUMAN	P52756	RBM5_HUMAN	RBM5	815	Homo sapiens	1:Experimental evidence at protein level	RNA-binding protein 5	1	0.999	10	10	10	0	0	0	0	0	0	4	1	3	0	1	1	0	0	0	0	0	0	4	1	3	0	1	1	0	0	0	0	0	0	4	1	3	0	1	1	0
sp|P52789|HXK2_HUMAN	P52789	HXK2_HUMAN	HK2	917	Homo sapiens	1:Experimental evidence at protein level	Hexokinase-2	1	0.999	9	9	11	1	0	0	1	0	1	0	1	3	1	0	1	1	0	0	1	0	1	0	1	3	1	0	1	1	0	0	1	0	1	1	1	4	1	0	1	32833.7
sp|P52815|RM12_HUMAN	P52815	RM12_HUMAN	MRPL12	198	Homo sapiens	1:Experimental evidence at protein level	39S ribosomal protein L12, mitochondrial	1	0.999	68	68	68	4	2	2	3	2	2	7	8	8	10	10	10	4	2	2	3	2	2	7	8	8	10	10	10	4	2	2	3	2	2	7	8	8	10	10	10	35777
sp|P52907|CAZA1_HUMAN	P52907	CAZA1_HUMAN	CAPZA1	286	Homo sapiens	1:Experimental evidence at protein level	F-actin-capping protein subunit alpha-1	1	0.999	231	211	231	25	28	20	27	30	32	18	14	18	7	3	9	25	21	19	27	27	31	17	13	17	5	2	7	25	28	20	27	30	32	18	14	18	7	3	9	966535
sp|P52943|CRIP2_HUMAN	P52943	CRIP2_HUMAN	CRIP2	208	Homo sapiens	1:Experimental evidence at protein level	Cysteine-rich protein 2	1	0.999	71	71	71	9	9	7	10	9	9	5	5	3	1	2	2	9	9	7	10	9	9	5	5	3	1	2	2	9	9	7	10	9	9	5	5	3	1	2	2	409544
sp|P52948|NUP98_HUMAN	P52948	NUP98_HUMAN	NUP98	1817	Homo sapiens	1:Experimental evidence at protein level	Nuclear pore complex protein Nup98-Nup96	1	0.999	313	313	313	31	26	27	20	28	25	44	51	52	2	5	2	31	26	27	20	28	25	44	51	52	2	5	2	31	26	27	20	28	25	44	51	52	2	5	2	741606
sp|P53004|BIEA_HUMAN	P53004	BIEA_HUMAN	BLVRA	296	Homo sapiens	1:Experimental evidence at protein level	Biliverdin reductase A	1	0.999	42	42	42	2	0	3	6	8	7	1	2	1	5	3	4	2	0	3	6	8	7	1	2	1	5	3	4	2	0	3	6	8	7	1	2	1	5	3	4	61998.1
sp|P53007|TXTP_HUMAN	P53007	TXTP_HUMAN	SLC25A1	311	Homo sapiens	1:Experimental evidence at protein level	Tricarboxylate transport protein, mitochondrial	1	0.999	21	21	21	0	0	1	0	0	3	2	2	2	3	2	6	0	0	1	0	0	3	2	2	2	3	2	6	0	0	1	0	0	3	2	2	2	3	2	6	0
sp|P53350|PLK1_HUMAN	P53350	PLK1_HUMAN	PLK1	603	Homo sapiens	1:Experimental evidence at protein level	Serine/threonine-protein kinase PLK1	1	0.999	2	2	2	0	0	0	0	0	1	0	0	1	0	0	0	0	0	0	0	0	1	0	0	1	0	0	0	0	0	0	0	0	1	0	0	1	0	0	0	0
sp|P53365|ARFP2_HUMAN	P53365	ARFP2_HUMAN	ARFIP2	341	Homo sapiens	1:Experimental evidence at protein level	Arfaptin-2	1	0.999	45	45	45	10	12	7	5	6	4	0	0	1	0	0	0	10	12	7	5	6	4	0	0	1	0	0	0	10	12	7	5	6	4	0	0	1	0	0	0	230902
sp|P53367|ARFP1_HUMAN	P53367	ARFP1_HUMAN	ARFIP1	373	Homo sapiens	1:Experimental evidence at protein level	Arfaptin-1	1	0.999	20	20	20	5	3	3	2	2	4	0	0	1	0	0	0	5	3	3	2	2	4	0	0	1	0	0	0	5	3	3	2	2	4	0	0	1	0	0	0	69769.2
sp|P53396|ACLY_HUMAN	P53396	ACLY_HUMAN	ACLY	1101	Homo sapiens	1:Experimental evidence at protein level	ATP-citrate synthase	1	0.999	534	534	534	56	53	46	67	78	72	37	46	47	12	7	13	56	53	46	67	78	72	37	46	47	12	7	13	56	53	46	67	78	72	37	46	47	12	7	13	3.12075e+06
sp|P53611|PGTB2_HUMAN	P53611	PGTB2_HUMAN	RABGGTB	331	Homo sapiens	1:Experimental evidence at protein level	Geranylgeranyl transferase type-2 subunit beta	0.9991	0.999	8	8	8	2	1	2	1	1	1	0	0	0	0	0	0	2	1	2	1	1	1	0	0	0	0	0	0	2	1	2	1	1	1	0	0	0	0	0	0	15074.6
sp|P53618|COPB_HUMAN	P53618	COPB_HUMAN	COPB1	953	Homo sapiens	1:Experimental evidence at protein level	Coatomer subunit beta	1	0.999	338	338	338	28	34	34	36	27	26	23	24	24	28	22	32	28	34	34	36	27	26	23	24	24	28	22	32	28	34	34	36	27	26	23	24	24	28	22	32	817182
sp|P53621|COPA_HUMAN	P53621	COPA_HUMAN	COPA	1224	Homo sapiens	1:Experimental evidence at protein level	Coatomer subunit alpha	1	0.999	202	202	202	26	29	25	31	24	32	5	6	16	0	2	6	26	29	25	31	24	32	5	6	16	0	2	6	26	29	25	31	24	32	5	6	16	0	2	6	618185
sp|P53634|CATC_HUMAN	P53634	CATC_HUMAN	CTSC	463	Homo sapiens	1:Experimental evidence at protein level	Dipeptidyl peptidase 1	0.9694	0.999	10	10	10	3	0	3	0	1	1	0	0	2	0	0	0	3	0	3	0	1	1	0	0	2	0	0	0	3	0	3	0	1	1	0	0	2	0	0	0	30678.3
sp|P53677|AP3M2_HUMAN	P53677	AP3M2_HUMAN	AP3M2	418	Homo sapiens	1:Experimental evidence at protein level	AP-3 complex subunit mu-2	0.9692	0.999	0	0	0	0	0	0	0	0	0	0	0	0	0	0	0	0	0	0	0	0	0	0	0	0	0	0	0	0	0	0	0	0	0	0	0	0	0	0	0	0
sp|P53680|AP2S1_HUMAN	P53680	AP2S1_HUMAN	AP2S1	142	Homo sapiens	1:Experimental evidence at protein level	AP-2 complex subunit sigma	1	0.999	32	32	32	3	3	4	5	3	3	2	4	2	1	1	1	3	3	4	5	3	3	2	4	2	1	1	1	3	3	4	5	3	3	2	4	2	1	1	1	107935
sp|P53804|TTC3_HUMAN	P53804	TTC3_HUMAN	TTC3	2025	Homo sapiens	1:Experimental evidence at protein level	E3 ubiquitin-protein ligase TTC3	0.9639	0.9988	1	1	1	0	0	0	0	1	0	0	0	0	0	0	0	0	0	0	0	1	0	0	0	0	0	0	0	0	0	0	0	1	0	0	0	0	0	0	0	0
sp|P53985|MOT1_HUMAN	P53985	MOT1_HUMAN	SLC16A1	500	Homo sapiens	1:Experimental evidence at protein level	Monocarboxylate transporter 1	1	0.999	51	51	51	6	4	4	4	3	4	3	3	5	6	6	3	6	4	4	4	3	4	3	3	5	6	6	3	6	4	4	4	3	4	3	3	5	6	6	3	115267
sp|P53990|IST1_HUMAN	P53990	IST1_HUMAN	IST1	364	Homo sapiens	1:Experimental evidence at protein level	IST1 homolog	1	0.999	151	151	151	27	24	29	18	19	15	4	4	9	1	0	1	27	24	29	18	19	15	4	4	9	1	0	1	27	24	29	18	19	15	4	4	9	1	0	1	1.18665e+06
sp|P53992|SC24C_HUMAN	P53992	SC24C_HUMAN	SEC24C	1094	Homo sapiens	1:Experimental evidence at protein level	Protein transport protein Sec24C	1	0.999	17	17	17	1	2	1	0	3	0	1	3	2	1	1	2	1	2	1	0	3	0	1	3	2	1	1	2	1	2	1	0	3	0	1	3	2	1	1	2	0
sp|P53999|TCP4_HUMAN	P53999	TCP4_HUMAN	SUB1	127	Homo sapiens	1:Experimental evidence at protein level	Activated RNA polymerase II transcriptional coactivator p15	1	0.999	83	83	83	7	4	6	7	9	9	5	5	8	7	8	8	7	4	6	7	9	9	5	5	8	7	8	8	7	4	6	7	9	9	5	5	8	7	8	8	194699
sp|P54105|ICLN_HUMAN	P54105	ICLN_HUMAN	CLNS1A	237	Homo sapiens	1:Experimental evidence at protein level	Methylosome subunit pICln	1	0.999	16	16	16	1	3	0	1	1	1	2	1	2	2	1	1	1	3	0	1	1	1	2	1	2	2	1	1	1	3	0	1	1	1	2	1	2	2	1	1	23516.3
sp|P54132|BLM_HUMAN	P54132	BLM_HUMAN	BLM	1417	Homo sapiens	1:Experimental evidence at protein level	Bloom syndrome protein	1	0.999	116	116	120	18	13	15	12	14	14	7	7	4	2	4	6	18	13	15	12	14	14	7	7	4	2	4	6	18	13	15	12	14	14	7	8	4	4	5	6	311328
sp|P54136|SYRC_HUMAN	P54136	SYRC_HUMAN	RARS1	660	Homo sapiens	1:Experimental evidence at protein level	Arginine--tRNA ligase, cytoplasmic	1	0.999	252	252	252	12	8	14	26	28	19	22	19	20	26	27	31	12	8	14	26	28	19	22	19	20	26	27	31	12	8	14	26	28	19	22	19	20	26	27	31	314934
sp|P54198|HIRA_HUMAN	P54198	HIRA_HUMAN	HIRA	1017	Homo sapiens	1:Experimental evidence at protein level	Protein HIRA	1	0.999	147	147	147	8	6	8	9	11	7	12	16	16	18	15	21	8	6	8	9	11	7	12	16	16	18	15	21	8	6	8	9	11	7	12	16	16	18	15	21	141512
sp|P54252|ATX3_HUMAN	P54252	ATX3_HUMAN	ATXN3	361	Homo sapiens	1:Experimental evidence at protein level	Ataxin-3	1	0.999	30	30	30	4	4	7	5	6	4	0	0	0	0	0	0	4	4	7	5	6	4	0	0	0	0	0	0	4	4	7	5	6	4	0	0	0	0	0	0	126470
sp|P54253|ATX1_HUMAN	P54253	ATX1_HUMAN	ATXN1	815	Homo sapiens	1:Experimental evidence at protein level	Ataxin-1	1	0.999	1	1	1	0	0	0	0	0	0	0	0	1	0	0	0	0	0	0	0	0	0	0	0	1	0	0	0	0	0	0	0	0	0	0	0	1	0	0	0	0
sp|P54259|ATN1_HUMAN	P54259	ATN1_HUMAN	ATN1	1190	Homo sapiens	1:Experimental evidence at protein level	Atrophin-1	1	0.999	28	28	28	1	1	3	3	3	2	6	2	3	1	1	2	1	1	3	3	3	2	6	2	3	1	1	2	1	1	3	3	3	2	6	2	3	1	1	2	40463.5
sp|P54274|TERF1_HUMAN	P54274	TERF1_HUMAN	TERF1	439	Homo sapiens	1:Experimental evidence at protein level	Telomeric repeat-binding factor 1	0.9681	0.999	2	2	2	1	0	1	0	0	0	0	0	0	0	0	0	1	0	1	0	0	0	0	0	0	0	0	0	1	0	1	0	0	0	0	0	0	0	0	0	24072.4
sp|P54277|PMS1_HUMAN	P54277	PMS1_HUMAN	PMS1	932	Homo sapiens	1:Experimental evidence at protein level	PMS1 protein homolog 1	1	0.999	90	90	90	13	12	11	10	8	9	5	6	7	2	6	1	13	12	11	10	8	9	5	6	7	2	6	1	13	12	11	10	8	9	5	6	7	2	6	1	265804
sp|P54278|PMS2_HUMAN	P54278	PMS2_HUMAN	PMS2	862	Homo sapiens	1:Experimental evidence at protein level	Mismatch repair endonuclease PMS2	1	0.999	151	149	151	26	20	16	18	13	17	6	4	6	7	9	9	25	19	16	18	13	17	6	4	6	7	9	9	26	20	16	18	13	17	6	4	6	7	9	9	501941
sp|P54289|CA2D1_HUMAN	P54289	CA2D1_HUMAN	CACNA2D1	1103	Homo sapiens	1:Experimental evidence at protein level	Voltage-dependent calcium channel subunit alpha-2/delta-1	0.9589	0.9986	1	1	1	0	0	0	0	0	0	1	0	0	0	0	0	0	0	0	0	0	0	1	0	0	0	0	0	0	0	0	0	0	0	1	0	0	0	0	0	0
sp|P54577|SYYC_HUMAN	P54577	SYYC_HUMAN	YARS1	528	Homo sapiens	1:Experimental evidence at protein level	Tyrosine--tRNA ligase, cytoplasmic	1	0.999	43	43	43	5	5	5	6	6	9	3	1	3	0	0	0	5	5	5	6	6	9	3	1	3	0	0	0	5	5	5	6	6	9	3	1	3	0	0	0	167520
sp|P54578|UBP14_HUMAN	P54578	UBP14_HUMAN	USP14	494	Homo sapiens	1:Experimental evidence at protein level	Ubiquitin carboxyl-terminal hydrolase 14	1	0.999	66	66	66	5	3	5	6	11	9	7	8	12	0	0	0	5	3	5	6	11	9	7	8	12	0	0	0	5	3	5	6	11	9	7	8	12	0	0	0	66717.9
sp|P54619|AAKG1_HUMAN	P54619	AAKG1_HUMAN	PRKAG1	331	Homo sapiens	1:Experimental evidence at protein level	5'-AMP-activated protein kinase subunit gamma-1	1	0.999	61	60	61	13	10	10	9	7	8	1	1	0	0	1	1	13	9	10	9	7	8	1	1	0	0	1	1	13	10	10	9	7	8	1	1	0	0	1	1	212454
sp|P54646|AAPK2_HUMAN	P54646	AAPK2_HUMAN	PRKAA2	552	Homo sapiens	1:Experimental evidence at protein level	5'-AMP-activated protein kinase catalytic subunit alpha-2	1	0.999	13	13	22	2	2	2	2	1	2	1	0	0	1	0	0	2	2	2	2	1	2	1	0	0	1	0	0	3	4	3	3	3	4	1	0	0	1	0	0	31364.2
sp|P54652|HSP72_HUMAN	P54652	HSP72_HUMAN	HSPA2	639	Homo sapiens	1:Experimental evidence at protein level	Heat shock-related 70 kDa protein 2	1	0.999	151	148	674	7	7	5	6	9	8	26	15	31	15	11	11	7	7	5	6	9	8	25	15	30	15	11	10	32	31	32	33	48	35	88	90	95	66	64	60	118227
sp|P54687|BCAT1_HUMAN	P54687	BCAT1_HUMAN	BCAT1	386	Homo sapiens	1:Experimental evidence at protein level	Branched-chain-amino-acid aminotransferase, cytosolic	0.7512	0.9896	2	2	2	0	1	0	0	0	1	0	0	0	0	0	0	0	1	0	0	0	1	0	0	0	0	0	0	0	1	0	0	0	1	0	0	0	0	0	0	0
sp|P54709|AT1B3_HUMAN	P54709	AT1B3_HUMAN	ATP1B3	279	Homo sapiens	1:Experimental evidence at protein level	Sodium/potassium-transporting ATPase subunit beta-3	1	0.999	3	3	3	0	0	0	0	0	1	0	2	0	0	0	0	0	0	0	0	0	1	0	2	0	0	0	0	0	0	0	0	0	1	0	2	0	0	0	0	0
sp|P54727|RD23B_HUMAN	P54727	RD23B_HUMAN	RAD23B	409	Homo sapiens	1:Experimental evidence at protein level	UV excision repair protein RAD23 homolog B	0.9991	0.999	21	21	21	4	5	4	2	2	4	0	0	0	0	0	0	4	5	4	2	2	4	0	0	0	0	0	0	4	5	4	2	2	4	0	0	0	0	0	0	57114.5
sp|P54760|EPHB4_HUMAN	P54760	EPHB4_HUMAN	EPHB4	987	Homo sapiens	1:Experimental evidence at protein level	Ephrin type-B receptor 4	0.9495	0.9984	2	1	2	0	0	0	0	0	0	1	0	0	1	0	0	0	0	0	0	0	0	0	0	0	1	0	0	0	0	0	0	0	0	1	0	0	1	0	0	0
sp|P54803|GALC_HUMAN	P54803	GALC_HUMAN	GALC	685	Homo sapiens	1:Experimental evidence at protein level	Galactocerebrosidase	1	0.999	6	6	6	2	2	2	0	0	0	0	0	0	0	0	0	2	2	2	0	0	0	0	0	0	0	0	0	2	2	2	0	0	0	0	0	0	0	0	0	15502.5
sp|P54886|P5CS_HUMAN	P54886	P5CS_HUMAN	ALDH18A1	795	Homo sapiens	1:Experimental evidence at protein level	Delta-1-pyrroline-5-carboxylate synthase	1	0.999	87	87	87	11	7	7	5	10	8	8	5	15	6	1	4	11	7	7	5	10	8	8	5	15	6	1	4	11	7	7	5	10	8	8	5	15	6	1	4	165793
sp|P54920|SNAA_HUMAN	P54920	SNAA_HUMAN	NAPA	295	Homo sapiens	1:Experimental evidence at protein level	Alpha-soluble NSF attachment protein	1	0.999	26	14	26	1	1	1	2	3	6	2	0	3	4	0	3	0	0	0	0	0	2	2	0	3	4	0	3	1	1	1	2	3	6	2	0	3	4	0	3	16725.6
sp|P55010|IF5_HUMAN	P55010	IF5_HUMAN	EIF5	431	Homo sapiens	1:Experimental evidence at protein level	Eukaryotic translation initiation factor 5	1	0.999	147	147	147	21	17	16	28	29	25	3	2	3	1	1	1	21	17	16	28	29	25	3	2	3	1	1	1	21	17	16	28	29	25	3	2	3	1	1	1	642843
sp|P55011|S12A2_HUMAN	P55011	S12A2_HUMAN	SLC12A2	1212	Homo sapiens	1:Experimental evidence at protein level	Solute carrier family 12 member 2	0.9992	0.999	2	2	2	1	1	0	0	0	0	0	0	0	0	0	0	1	1	0	0	0	0	0	0	0	0	0	0	1	1	0	0	0	0	0	0	0	0	0	0	27414.9
sp|P55036|PSMD4_HUMAN	P55036	PSMD4_HUMAN	PSMD4	377	Homo sapiens	1:Experimental evidence at protein level	26S proteasome non-ATPase regulatory subunit 4	1	0.999	136	91	136	10	9	8	10	12	10	17	21	16	8	8	7	7	6	5	8	9	8	11	14	12	4	2	5	10	9	8	10	12	10	17	21	16	8	8	7	472567
sp|P55039|DRG2_HUMAN	P55039	DRG2_HUMAN	DRG2	364	Homo sapiens	1:Experimental evidence at protein level	Developmentally-regulated GTP-binding protein 2	1	0.999	28	28	28	3	4	3	3	7	7	0	0	1	0	0	0	3	4	3	3	7	7	0	0	1	0	0	0	3	4	3	3	7	7	0	0	1	0	0	0	66868.4
sp|P55055|NR1H2_HUMAN	P55055	NR1H2_HUMAN	NR1H2	460	Homo sapiens	1:Experimental evidence at protein level	Oxysterols receptor LXR-beta	0.8664	0.9951	2	2	2	0	0	0	0	0	0	1	0	0	0	1	0	0	0	0	0	0	0	1	0	0	0	1	0	0	0	0	0	0	0	1	0	0	0	1	0	0
sp|P55060|XPO2_HUMAN	P55060	XPO2_HUMAN	CSE1L	971	Homo sapiens	1:Experimental evidence at protein level	Exportin-2	1	0.999	99	99	99	7	12	8	16	14	13	8	5	12	0	1	3	7	12	8	16	14	13	8	5	12	0	1	3	7	12	8	16	14	13	8	5	12	0	1	3	99009.1
sp|P55072|TERA_HUMAN	P55072	TERA_HUMAN	VCP	806	Homo sapiens	1:Experimental evidence at protein level	Transitional endoplasmic reticulum ATPase	1	0.999	587	572	587	68	65	62	44	62	48	34	36	40	40	39	49	67	63	61	42	60	47	33	35	39	39	38	48	68	65	62	44	62	48	34	36	40	40	39	49	2645472
sp|P55081|MFAP1_HUMAN	P55081	MFAP1_HUMAN	MFAP1	439	Homo sapiens	1:Experimental evidence at protein level	Microfibrillar-associated protein 1	1	0.999	47	47	47	10	12	10	6	4	3	0	0	0	0	2	0	10	12	10	6	4	3	0	0	0	0	2	0	10	12	10	6	4	3	0	0	0	0	2	0	172586
sp|P55084|ECHB_HUMAN	P55084	ECHB_HUMAN	HADHB	474	Homo sapiens	1:Experimental evidence at protein level	Trifunctional enzyme subunit beta, mitochondrial	1	0.999	139	139	139	13	15	11	10	10	8	10	9	16	14	13	10	13	15	11	10	10	8	10	9	16	14	13	10	13	15	11	10	10	8	10	9	16	14	13	10	341382
sp|P55196|AFAD_HUMAN	P55196	AFAD_HUMAN	AFDN	1824	Homo sapiens	1:Experimental evidence at protein level	Afadin	1	0.999	632	632	632	82	92	79	85	96	98	30	24	35	5	2	4	82	92	79	85	96	98	30	24	35	5	2	4	82	92	79	85	96	98	30	24	35	5	2	4	3.31646e+06
sp|P55197|AF10_HUMAN	P55197	AF10_HUMAN	MLLT10	1068	Homo sapiens	1:Experimental evidence at protein level	Protein AF-10	1	0.999	3	3	4	0	2	0	0	0	0	1	0	0	0	0	0	0	2	0	0	0	0	1	0	0	0	0	0	0	2	0	0	1	0	1	0	0	0	0	0	0
sp|P55198|AF17_HUMAN	P55198	AF17_HUMAN	MLLT6	1093	Homo sapiens	1:Experimental evidence at protein level	Protein AF-17	1	0.999	60	59	60	0	0	0	0	4	2	5	9	10	11	11	8	0	0	0	0	3	2	5	9	10	11	11	8	0	0	0	0	4	2	5	9	10	11	11	8	0
sp|P55199|ELL_HUMAN	P55199	ELL_HUMAN	ELL	621	Homo sapiens	1:Experimental evidence at protein level	RNA polymerase II elongation factor ELL	0.999	0.999	0	0	0	0	0	0	0	0	0	0	0	0	0	0	0	0	0	0	0	0	0	0	0	0	0	0	0	0	0	0	0	0	0	0	0	0	0	0	0	0
sp|P55209|NP1L1_HUMAN	P55209	NP1L1_HUMAN	NAP1L1	391	Homo sapiens	1:Experimental evidence at protein level	Nucleosome assembly protein 1-like 1	1	0.999	208	208	231	26	24	24	21	25	22	17	13	14	4	6	12	26	24	24	21	25	22	17	13	14	4	6	12	28	26	28	23	27	24	18	14	15	6	8	14	1.13274e+06
sp|P55210|CASP7_HUMAN	P55210	CASP7_HUMAN	CASP7	303	Homo sapiens	1:Experimental evidence at protein level	Caspase-7	0.9802	0.999	7	7	7	1	1	3	1	1	0	0	0	0	0	0	0	1	1	3	1	1	0	0	0	0	0	0	0	1	1	3	1	1	0	0	0	0	0	0	0	9555.58
sp|P55211|CASP9_HUMAN	P55211	CASP9_HUMAN	CASP9	416	Homo sapiens	1:Experimental evidence at protein level	Caspase-9	0.9772	0.999	2	2	2	1	0	0	0	1	0	0	0	0	0	0	0	1	0	0	0	1	0	0	0	0	0	0	0	1	0	0	0	1	0	0	0	0	0	0	0	0
sp|P55265|DSRAD_HUMAN	P55265	DSRAD_HUMAN	ADAR	1226	Homo sapiens	1:Experimental evidence at protein level	Double-stranded RNA-specific adenosine deaminase	1	0.999	298	298	298	28	25	30	20	30	31	25	21	26	18	23	21	28	25	30	20	30	31	25	21	26	18	23	21	28	25	30	20	30	31	25	21	26	18	23	21	1.14241e+06
sp|P55327|TPD52_HUMAN	P55327	TPD52_HUMAN	TPD52	224	Homo sapiens	1:Experimental evidence at protein level	Tumor protein D52	1	0.999	73	73	73	15	14	17	8	8	11	0	0	0	0	0	0	15	14	17	8	8	11	0	0	0	0	0	0	15	14	17	8	8	11	0	0	0	0	0	0	605506
sp|P55735|SEC13_HUMAN	P55735	SEC13_HUMAN	SEC13	322	Homo sapiens	1:Experimental evidence at protein level	Protein SEC13 homolog	1	0.999	141	141	141	6	11	7	7	10	7	20	22	20	9	10	12	6	11	7	7	10	7	20	22	20	9	10	12	6	11	7	7	10	7	20	22	20	9	10	12	116206
sp|P55769|NH2L1_HUMAN	P55769	NH2L1_HUMAN	SNU13	128	Homo sapiens	1:Experimental evidence at protein level	NHP2-like protein 1	1	0.999	58	58	58	2	3	3	7	5	3	8	6	7	5	5	4	2	3	3	7	5	3	8	6	7	5	5	4	2	3	3	7	5	3	8	6	7	5	5	4	46261.6
sp|P55786|PSA_HUMAN	P55786	PSA_HUMAN	NPEPPS	919	Homo sapiens	1:Experimental evidence at protein level	Puromycin-sensitive aminopeptidase	1	0.999	29	29	29	3	3	1	4	3	6	1	0	3	0	1	4	3	3	1	4	3	6	1	0	3	0	1	4	3	3	1	4	3	6	1	0	3	0	1	4	35862.3
sp|P55795|HNRH2_HUMAN	P55795	HNRH2_HUMAN	HNRNPH2	449	Homo sapiens	1:Experimental evidence at protein level	Heterogeneous nuclear ribonucleoprotein H2	1	0.999	1	1	78	0	0	0	0	0	0	1	0	0	0	0	0	0	0	0	0	0	0	1	0	0	0	0	0	6	5	8	3	8	10	8	5	7	5	6	7	0
sp|P55884|EIF3B_HUMAN	P55884	EIF3B_HUMAN	EIF3B	814	Homo sapiens	1:Experimental evidence at protein level	Eukaryotic translation initiation factor 3 subunit B	1	0.999	466	466	466	30	34	30	42	49	44	38	44	43	33	39	40	30	34	30	42	49	44	38	44	43	33	39	40	30	34	30	42	49	44	38	44	43	33	39	40	1087599
sp|P55957|BID_HUMAN	P55957	BID_HUMAN	BID	195	Homo sapiens	1:Experimental evidence at protein level	BH3-interacting domain death agonist	0.9801	0.999	0	0	0	0	0	0	0	0	0	0	0	0	0	0	0	0	0	0	0	0	0	0	0	0	0	0	0	0	0	0	0	0	0	0	0	0	0	0	0	0
sp|P56134|ATPK_HUMAN	P56134	ATPK_HUMAN	ATP5MF	94	Homo sapiens	1:Experimental evidence at protein level	ATP synthase subunit f, mitochondrial	1	0.999	28	28	28	0	0	0	4	2	2	6	2	5	3	1	3	0	0	0	4	2	2	6	2	5	3	1	3	0	0	0	4	2	2	6	2	5	3	1	3	0
sp|P56179|DLX6_HUMAN	P56179	DLX6_HUMAN	DLX6	175	Homo sapiens	2:Experimental evidence at transcript level	Homeobox protein DLX-6	1	0.999	1	1	1	0	0	0	0	0	0	0	0	0	1	0	0	0	0	0	0	0	0	0	0	0	1	0	0	0	0	0	0	0	0	0	0	0	1	0	0	0
sp|P56182|RRP1_HUMAN	P56182	RRP1_HUMAN	RRP1	461	Homo sapiens	1:Experimental evidence at protein level	Ribosomal RNA processing protein 1 homolog A	1	0.999	7	7	7	1	2	1	1	1	1	0	0	0	0	0	0	1	2	1	1	1	1	0	0	0	0	0	0	1	2	1	1	1	1	0	0	0	0	0	0	33361.3
sp|P56192|SYMC_HUMAN	P56192	SYMC_HUMAN	MARS1	900	Homo sapiens	1:Experimental evidence at protein level	Methionine--tRNA ligase, cytoplasmic	1	0.999	183	183	183	14	15	7	17	21	14	9	14	16	15	19	22	14	15	7	17	21	14	9	14	16	15	19	22	14	15	7	17	21	14	9	14	16	15	19	22	390416
sp|P56199|ITA1_HUMAN	P56199	ITA1_HUMAN	ITGA1	1179	Homo sapiens	1:Experimental evidence at protein level	Integrin alpha-1	0.7229	0.988	1	1	1	0	0	0	0	1	0	0	0	0	0	0	0	0	0	0	0	1	0	0	0	0	0	0	0	0	0	0	0	1	0	0	0	0	0	0	0	0
sp|P56211|ARP19_HUMAN	P56211	ARP19_HUMAN	ARPP19	112	Homo sapiens	1:Experimental evidence at protein level	cAMP-regulated phosphoprotein 19	1	0.999	30	30	30	6	3	7	4	5	4	0	0	0	0	0	1	6	3	7	4	5	4	0	0	0	0	0	1	6	3	7	4	5	4	0	0	0	0	0	1	87499.5
sp|P56270|MAZ_HUMAN	P56270	MAZ_HUMAN	MAZ	477	Homo sapiens	1:Experimental evidence at protein level	Myc-associated zinc finger protein	0.9989	0.999	1	1	1	0	1	0	0	0	0	0	0	0	0	0	0	0	1	0	0	0	0	0	0	0	0	0	0	0	1	0	0	0	0	0	0	0	0	0	0	0
sp|P56282|DPOE2_HUMAN	P56282	DPOE2_HUMAN	POLE2	527	Homo sapiens	1:Experimental evidence at protein level	DNA polymerase epsilon subunit 2	0.9691	0.999	0	0	0	0	0	0	0	0	0	0	0	0	0	0	0	0	0	0	0	0	0	0	0	0	0	0	0	0	0	0	0	0	0	0	0	0	0	0	0	0
sp|P56381|ATP5E_HUMAN	P56381	ATP5E_HUMAN	ATP5F1E	51	Homo sapiens	1:Experimental evidence at protein level	ATP synthase subunit epsilon, mitochondrial	0.9286	0.9976	0	0	0	0	0	0	0	0	0	0	0	0	0	0	0	0	0	0	0	0	0	0	0	0	0	0	0	0	0	0	0	0	0	0	0	0	0	0	0	0
sp|P56524|HDAC4_HUMAN	P56524	HDAC4_HUMAN	HDAC4	1084	Homo sapiens	1:Experimental evidence at protein level	Histone deacetylase 4	1	0.999	9	7	9	3	4	1	0	1	0	0	0	0	0	0	0	3	3	1	0	0	0	0	0	0	0	0	0	3	4	1	0	1	0	0	0	0	0	0	0	34573.9
sp|P56537|IF6_HUMAN	P56537	IF6_HUMAN	EIF6	245	Homo sapiens	1:Experimental evidence at protein level	Eukaryotic translation initiation factor 6	1	0.999	35	35	35	2	3	3	3	3	5	3	3	2	3	2	3	2	3	3	3	3	5	3	3	2	3	2	3	2	3	3	3	3	5	3	3	2	3	2	3	63866.6
[truncated: 3,714 more rows]
[truncated: 24 more columns]

## Sheet: protein_BID2C_SH_1
Protein	Protein ID	Entry Name	Gene	Length	Organism	Protein Description	Protein Existence	Coverage	Protein Probability	Top Peptide Probability	Total Peptides	Unique Peptides	Razor Peptides	Total Spectral Count	Unique Spectral Count	Razor Spectral Count	Total Intensity	Unique Intensity	Razor Intensity	Razor Assigned Modifications	Razor Observed Modifications	Indistinguishable Proteins
[truncated: 3,920 more rows]

[truncated: 11 more sheets: protein_BID2C_SH_2, protein_BID2C_SH_3, protein_BID2N_SH_1, protein_BID2N_SH_2, protein_BID2N_SH_3, protein_NFIB4_BID2N_SH_1, protein_NFIB4_BID2N_SH_2, protein_NFIB4_BID2N_SH_3, protein_NFIB_BID2N_SH_1, protein_NFIB_BID2N_SH_2, protein_NFIB_BID2N_SH_3]
