# Supplementary material for: Nuclear Factor I Family Members are Key Transcription Factors Regulating Gene Expression
Source: Mol Cell Proteomics. 2024 Nov 29;24(1):100890. doi: 10.1016/j.mcpro.2024.100890 (PMC11775196; doi:10.1016/j.mcpro.2024.100890)
Supplement: Supplemental Dataset S10 [file mmc10.xlsx]

## Sheet: U251_BID_combined_protein
Protein	Protein ID	Entry Name	Gene	Protein Length	Organism	Protein Existence	Description	Protein Probability	Top Peptide Probability	Combined Spectral Count	Combined Unique Spectral Count	Combined Total Spectral Count	GFP_U251_1 Spectral Count	GFP_U251_3 Spectral Count	GFP_U251_4 Spectral Count	GFP_U251_5 Spectral Count	NFIA_U251_1 Spectral Count	NFIA_U251_2 Spectral Count	NFIA_U251_3 Spectral Count	NFIB4_U251_1 Spectral Count	NFIB4_U251_2 Spectral Count	NFIB4_U251_3 Spectral Count	GFP_U251_1 Unique Spectral Count	GFP_U251_3 Unique Spectral Count	GFP_U251_4 Unique Spectral Count	GFP_U251_5 Unique Spectral Count	NFIA_U251_1 Unique Spectral Count	NFIA_U251_2 Unique Spectral Count	NFIA_U251_3 Unique Spectral Count	NFIB4_U251_1 Unique Spectral Count	NFIB4_U251_2 Unique Spectral Count	NFIB4_U251_3 Unique Spectral Count	GFP_U251_1 Total Spectral Count	GFP_U251_3 Total Spectral Count	GFP_U251_4 Total Spectral Count	GFP_U251_5 Total Spectral Count	NFIA_U251_1 Total Spectral Count	NFIA_U251_2 Total Spectral Count	NFIA_U251_3 Total Spectral Count	NFIB4_U251_1 Total Spectral Count	NFIB4_U251_2 Total Spectral Count	NFIB4_U251_3 Total Spectral Count	GFP_U251_1 Intensity	GFP_U251_3 Intensity	GFP_U251_4 Intensity	GFP_U251_5 Intensity	NFIA_U251_1 Intensity	NFIA_U251_2 Intensity	NFIA_U251_3 Intensity
sp|A0A2R8Y4L2|RA1L3_HUMAN	A0A2R8Y4L2	RA1L3_HUMAN	HNRNPA1L3	275	Homo sapiens	4:Protein predicted	Heterogeneous nuclear ribonucleoprotein A1-like 3	0.9998	0.999	0	0	287	0	0	0	0	0	0	0	0	0	0	0	0	0	0	0	0	0	0	0	0	23	20	19	22	27	32	37	32	32	43	0	0	0	0	0	0	0
sp|A0AV96|RBM47_HUMAN	A0AV96	RBM47_HUMAN	RBM47	593	Homo sapiens	1:Experimental evidence at protein level	RNA-binding protein 47	1	0.999	51	50	51	0	0	0	1	1	5	5	11	16	12	0	0	0	1	1	5	4	11	16	12	0	0	0	1	1	5	5	11	16	12	0	0	41566.9	17734.4	28144.6	96665.8	234335
sp|A0AVT1|UBA6_HUMAN	A0AVT1	UBA6_HUMAN	UBA6	1052	Homo sapiens	1:Experimental evidence at protein level	Ubiquitin-like modifier-activating enzyme 6	1	0.999	279	279	279	19	18	41	44	19	42	35	19	22	20	19	18	41	44	19	42	35	19	22	20	19	18	41	44	19	42	35	19	22	20	758884	876966	1.62955e+06	1.24914e+06	703243	1.23484e+06	1.50768e+06
sp|A0FGR8|ESYT2_HUMAN	A0FGR8	ESYT2_HUMAN	ESYT2	921	Homo sapiens	1:Experimental evidence at protein level	Extended synaptotagmin-2	1	0.999	16	16	16	1	2	6	3	0	1	3	0	0	0	1	2	6	3	0	1	3	0	0	0	1	2	6	3	0	1	3	0	0	0	75582.3	40730.3	110054	132801	0	42597.2	108336
sp|A0JLT2|MED19_HUMAN	A0JLT2	MED19_HUMAN	MED19	244	Homo sapiens	1:Experimental evidence at protein level	Mediator of RNA polymerase II transcription subunit 19	1	0.999	3	3	3	0	0	1	0	2	0	0	0	0	0	0	0	1	0	2	0	0	0	0	0	0	0	1	0	2	0	0	0	0	0	23367.3	0	19897	16195	27114	0	24077.6
sp|A0JNW5|BLT3B_HUMAN	A0JNW5	BLT3B_HUMAN	BLTP3B	1464	Homo sapiens	1:Experimental evidence at protein level	Bridge-like lipid transfer protein family member 3B	1	0.999	10	10	10	1	3	1	3	0	1	0	0	0	1	1	3	1	3	0	1	0	0	0	1	1	3	1	3	0	1	0	0	0	1	0	76587.3	25198.5	87575.4	0	0	0
sp|A0M8Q6|IGLC7_HUMAN	A0M8Q6	IGLC7_HUMAN	IGLC7	106	Homo sapiens	1:Experimental evidence at protein level	Immunoglobulin lambda constant 7	0.9633	0.999	1	0	1	1	0	0	0	0	0	0	0	0	0	0	0	0	0	0	0	0	0	0	0	1	0	0	0	0	0	0	0	0	0	54801.5	0	0	0	0	0	0
sp|A0MZ66|SHOT1_HUMAN	A0MZ66	SHOT1_HUMAN	SHTN1	631	Homo sapiens	1:Experimental evidence at protein level	Shootin-1	1	0.999	30	30	30	1	2	6	12	1	5	2	1	0	0	1	2	6	12	1	5	2	1	0	0	1	2	6	12	1	5	2	1	0	0	96850.7	192737	159314	230145	38574.9	102299	103245
sp|A1A4S6|RHG10_HUMAN	A1A4S6	RHG10_HUMAN	ARHGAP10	786	Homo sapiens	1:Experimental evidence at protein level	Rho GTPase-activating protein 10	1	0.999	6	6	6	0	0	1	1	0	1	1	0	0	2	0	0	1	1	0	1	1	0	0	2	0	0	1	1	0	1	1	0	0	2	0	0	10300.2	29901.1	0	19778.5	16267.4
sp|A1L0T0|HACL2_HUMAN	A1L0T0	HACL2_HUMAN	ILVBL	632	Homo sapiens	1:Experimental evidence at protein level	2-hydroxyacyl-CoA lyase 2	1	0.999	6	6	6	1	0	0	0	0	0	0	1	3	1	1	0	0	0	0	0	0	1	3	1	1	0	0	0	0	0	0	1	3	1	24996.8	0	14856.8	0	0	0	0
sp|A1X283|SPD2B_HUMAN	A1X283	SPD2B_HUMAN	SH3PXD2B	911	Homo sapiens	1:Experimental evidence at protein level	SH3 and PX domain-containing protein 2B	1	0.999	34	32	34	1	9	7	14	1	0	1	0	1	0	1	7	7	14	1	0	1	0	1	0	1	9	7	14	1	0	1	0	1	0	108317	236120	284492	255811	33598.2	0	70471.5
sp|A2RRP1|NBAS_HUMAN	A2RRP1	NBAS_HUMAN	NBAS	2371	Homo sapiens	1:Experimental evidence at protein level	NBAS subunit of NRZ tethering complex	1	0.999	23	23	23	3	1	7	6	0	3	1	1	0	1	3	1	7	6	0	3	1	1	0	1	3	1	7	6	0	3	1	1	0	1	38271.9	608484	507684	35274	0	21905.4	756886
sp|A3KN83|SBNO1_HUMAN	A3KN83	SBNO1_HUMAN	SBNO1	1393	Homo sapiens	1:Experimental evidence at protein level	Protein strawberry notch homolog 1	1	0.999	14	14	14	0	5	4	4	0	0	0	0	0	1	0	5	4	4	0	0	0	0	0	1	0	5	4	4	0	0	0	0	0	1	0	49876.8	43063.2	42457.8	0	30479.5	25559.6
sp|A4D1P6|WDR91_HUMAN	A4D1P6	WDR91_HUMAN	WDR91	747	Homo sapiens	1:Experimental evidence at protein level	WD repeat-containing protein 91	1	0.999	10	10	10	1	1	3	3	1	1	0	0	0	0	1	1	3	3	1	1	0	0	0	0	1	1	3	3	1	1	0	0	0	0	0	0	99649.3	30447.8	0	97031.9	61987
sp|A5A3E0|POTEF_HUMAN	A5A3E0	POTEF_HUMAN	POTEF	1075	Homo sapiens	1:Experimental evidence at protein level	POTE ankyrin domain family member F	1	0.999	1	1	352	0	0	0	0	0	1	0	0	0	0	0	0	0	0	0	1	0	0	0	0	44	41	32	27	41	34	25	38	46	24	0	0	0	0	0	7418.15	0
sp|A5D8V6|VP37C_HUMAN	A5D8V6	VP37C_HUMAN	VPS37C	355	Homo sapiens	1:Experimental evidence at protein level	Vacuolar protein sorting-associated protein 37C	0.9627	0.999	2	2	2	0	0	0	1	0	0	0	0	0	1	0	0	0	1	0	0	0	0	0	1	0	0	0	1	0	0	0	0	0	1	0	0	0	14474.9	0	0	0
sp|A5PLN9|TPC13_HUMAN	A5PLN9	TPC13_HUMAN	TRAPPC13	417	Homo sapiens	1:Experimental evidence at protein level	Trafficking protein particle complex subunit 13	1	0.999	8	8	8	0	0	3	2	0	0	1	0	0	2	0	0	3	2	0	0	1	0	0	2	0	0	3	2	0	0	1	0	0	2	23809	26271.5	56466.7	46456.2	0	0	31183.2
sp|A5YKK6|CNOT1_HUMAN	A5YKK6	CNOT1_HUMAN	CNOT1	2376	Homo sapiens	1:Experimental evidence at protein level	CCR4-NOT transcription complex subunit 1	1	0.999	403	403	403	40	51	56	45	22	15	31	43	55	45	40	51	56	45	22	15	31	43	55	45	40	51	56	45	22	15	31	43	55	45	1.76384e+06	1.90516e+06	1.51139e+06	1.08339e+06	431572	594687	865574
sp|A6NCW0|U17L3_HUMAN	A6NCW0	U17L3_HUMAN	USP17L3	530	Homo sapiens	3:Protein inferred from homology	Ubiquitin carboxyl-terminal hydrolase 17-like protein 3	0.9706	0.9934	10	0	10	1	1	0	0	0	0	3	3	2	0	0	0	0	0	0	0	0	0	0	0	1	1	0	0	0	0	3	3	2	0	79912.7	86552.2	100780	0	0	0	134593
sp|A6ND36|FA83G_HUMAN	A6ND36	FA83G_HUMAN	FAM83G	823	Homo sapiens	1:Experimental evidence at protein level	Protein FAM83G	0.9632	0.999	1	1	1	0	1	0	0	0	0	0	0	0	0	0	1	0	0	0	0	0	0	0	0	0	1	0	0	0	0	0	0	0	0	0	32424.4	0	0	0	0	0
sp|A6NDU8|RIMC1_HUMAN	A6NDU8	RIMC1_HUMAN	RIMOC1	294	Homo sapiens	1:Experimental evidence at protein level	RAB7A-interacting MON1-CCZ1 complex subunit 1	1	0.999	10	10	10	0	0	2	0	0	3	3	0	0	2	0	0	2	0	0	3	3	0	0	2	0	0	2	0	0	3	3	0	0	2	0	0	26688.1	13921.5	0	58525	51088.3
sp|A6NFI3|ZN316_HUMAN	A6NFI3	ZN316_HUMAN	ZNF316	1004	Homo sapiens	1:Experimental evidence at protein level	Zinc finger protein 316	0.9417	0.9984	1	1	1	0	0	0	0	0	0	1	0	0	0	0	0	0	0	0	0	1	0	0	0	0	0	0	0	0	0	1	0	0	0	0	0	0	0	0	0	19894.1
sp|A6NHL2|TBAL3_HUMAN	A6NHL2	TBAL3_HUMAN	TUBAL3	446	Homo sapiens	1:Experimental evidence at protein level	Tubulin alpha chain-like 3	0.9633	0.999	16	16	35	2	4	0	2	1	3	2	1	0	1	2	4	0	2	1	3	2	1	0	1	4	6	2	2	3	6	5	3	3	1	31866	40740.2	0	20303	33876.4	19892.9	24659.9
sp|A6NHR9|SMHD1_HUMAN	A6NHR9	SMHD1_HUMAN	SMCHD1	2005	Homo sapiens	1:Experimental evidence at protein level	Structural maintenance of chromosomes flexible hinge domain-containing protein 1	1	0.999	463	463	463	35	40	70	51	33	54	55	46	38	41	35	40	70	51	33	54	55	46	38	41	35	40	70	51	33	54	55	46	38	41	1.27905e+06	1.20724e+06	2.45258e+06	1.71991e+06	1088498	1927446	2.19366e+06
sp|A6NIZ1|RP1BL_HUMAN	A6NIZ1	RP1BL_HUMAN	RAP1BL	184	Homo sapiens	2:Experimental evidence at transcript level	Ras-related protein Rap-1b-like protein	1	0.999	1	0	1	0	0	0	1	0	0	0	0	0	0	0	0	0	0	0	0	0	0	0	0	0	0	0	1	0	0	0	0	0	0	0	0	8402.84	10852.1	0	0	0
sp|A6NKT7|RGPD3_HUMAN	A6NKT7	RGPD3_HUMAN	RGPD3	1758	Homo sapiens	3:Protein inferred from homology	RanBP2-like and GRIP domain-containing protein 3	0	0.999	7	0	274	0	1	3	2	0	0	0	1	0	0	0	0	0	0	0	0	0	0	0	0	38	42	46	28	17	17	16	26	21	23	0	18630.4	53690.8	42460.1	0	18635	14537.9
sp|A8CG34|P121C_HUMAN	A8CG34	P121C_HUMAN	POM121C	1229	Homo sapiens	1:Experimental evidence at protein level	Nuclear envelope pore membrane protein POM 121C	1	0.999	48	1	48	8	5	7	3	4	4	3	4	4	6	1	0	0	0	0	0	0	0	0	0	8	5	7	3	4	4	3	4	4	6	354575	210912	273226	112081	50532.1	114240	101488
sp|A8MPP1|D11L8_HUMAN	A8MPP1	D11L8_HUMAN	DDX11L8	907	Homo sapiens	1:Experimental evidence at protein level	Putative ATP-dependent RNA helicase DDX11-like protein 8	0.6125	0.9837	3	0	3	0	1	0	0	1	0	0	0	1	0	0	0	0	0	0	0	0	0	0	0	0	1	0	0	1	0	0	0	1	0	292813	152885	103294	0	132136	49408.7	128006
sp|A8MW92|P20L1_HUMAN	A8MW92	P20L1_HUMAN	PHF20L1	1017	Homo sapiens	1:Experimental evidence at protein level	PHD finger protein 20-like protein 1	0.9845	0.9946	1	1	1	0	0	0	0	0	0	1	0	0	0	0	0	0	0	0	0	1	0	0	0	0	0	0	0	0	0	1	0	0	0	0	0	0	0	0	0	23998.2
sp|A8MWD9|RUXGL_HUMAN	A8MWD9	RUXGL_HUMAN	SNRPGP15	76	Homo sapiens	5:Protein uncertain	Putative small nuclear ribonucleoprotein G-like protein 15	1	0.999	22	0	22	2	3	1	1	3	1	3	2	2	4	0	0	0	0	0	0	0	0	0	0	2	3	1	1	3	1	3	2	2	4	36564.4	36828.2	57766.8	86262.4	113466	112554	119066
sp|B3KU38|IQIP1_HUMAN	B3KU38	IQIP1_HUMAN	IQCJ-SCHIP1	563	Homo sapiens	1:Experimental evidence at protein level	IQCJ-SCHIP1 readthrough transcript protein	0.9633	0.999	2	0	2	0	0	0	0	0	2	0	0	0	0	0	0	0	0	0	0	0	0	0	0	0	0	0	0	0	2	0	0	0	0	0	0	13276.7	0	0	24220	0
sp|C4AMC7|WASH3_HUMAN	C4AMC7	WASH3_HUMAN	WASH3P	463	Homo sapiens	1:Experimental evidence at protein level	Putative WAS protein family homolog 3	1	0.999	56	0	56	10	9	7	8	2	4	5	4	3	4	0	0	0	0	0	0	0	0	0	0	10	9	7	8	2	4	5	4	3	4	358307	380191	418770	288072	50849.1	216006	253353
sp|C9J7I0|UMAD1_HUMAN	C9J7I0	UMAD1_HUMAN	UMAD1	137	Homo sapiens	1:Experimental evidence at protein level	UBAP1-MVB12-associated (UMA)-domain containing protein 1	0.9575	0.9988	1	1	1	0	0	0	0	0	0	0	1	0	0	0	0	0	0	0	0	0	1	0	0	0	0	0	0	0	0	0	1	0	0	0	0	0	0	0	0	0
sp|C9JLW8|MCRI1_HUMAN	C9JLW8	MCRI1_HUMAN	MCRIP1	97	Homo sapiens	1:Experimental evidence at protein level	Mapk-regulated corepressor-interacting protein 1	1	0.999	26	26	26	4	2	2	2	2	4	3	3	3	1	4	2	2	2	2	4	3	3	3	1	4	2	2	2	2	4	3	3	3	1	78160.2	93093.5	63244.3	81638.3	58409.3	135556	127321
sp|E9PAV3|NACAM_HUMAN	E9PAV3	NACAM_HUMAN	NACA	2078	Homo sapiens	1:Experimental evidence at protein level	Nascent polypeptide-associated complex subunit alpha, muscle-specific form	1	0.999	230	1	230	13	15	27	20	17	31	30	30	30	17	0	0	0	0	0	0	0	1	0	0	13	15	27	20	17	31	30	30	30	17	859068	877588	1.98422e+06	1.68101e+06	1453434	2.82317e+06	2.34162e+06
sp|E9PRG8|CK098_HUMAN	E9PRG8	CK098_HUMAN	C11orf98	123	Homo sapiens	4:Protein predicted	Uncharacterized protein C11orf98	0.9633	0.999	9	9	9	1	1	0	0	2	1	0	3	1	0	1	1	0	0	2	1	0	3	1	0	1	1	0	0	2	1	0	3	1	0	181306	234652	195823	345654	167900	213269	174843
sp|L0R819|ASURF_HUMAN	L0R819	ASURF_HUMAN	ASDURF	96	Homo sapiens	1:Experimental evidence at protein level	ASNSD1 upstream open reading frame protein	1	0.999	36	36	36	2	2	4	4	3	4	3	4	4	6	2	2	4	4	3	4	3	4	4	6	2	2	4	4	3	4	3	4	4	6	59823.2	94569.4	167347	185779	106781	120312	139794
sp|O00116|ADAS_HUMAN	O00116	ADAS_HUMAN	AGPS	658	Homo sapiens	1:Experimental evidence at protein level	Alkyldihydroxyacetonephosphate synthase, peroxisomal	1	0.999	19	19	19	1	3	6	1	0	0	1	2	4	1	1	3	6	1	0	0	1	2	4	1	1	3	6	1	0	0	1	2	4	1	65222.2	20653.3	79165.6	22016.9	0	0	45167.4
sp|O00139|KIF2A_HUMAN	O00139	KIF2A_HUMAN	KIF2A	706	Homo sapiens	1:Experimental evidence at protein level	Kinesin-like protein KIF2A	1	0.999	38	38	38	0	2	4	3	5	3	12	3	4	2	0	2	4	3	5	3	12	3	4	2	0	2	4	3	5	3	12	3	4	2	229799	70316.4	65948	138937	123254	95114.9	492068
sp|O00148|DX39A_HUMAN	O00148	DX39A_HUMAN	DDX39A	427	Homo sapiens	1:Experimental evidence at protein level	ATP-dependent RNA helicase DDX39A	1	0.999	40	40	127	4	3	6	8	1	3	1	3	5	6	4	3	6	8	1	3	1	3	5	6	13	20	16	14	7	9	7	11	15	15	240145	248668	126837	143046	25515.2	87158.8	80271.4
sp|O00154|BACH_HUMAN	O00154	BACH_HUMAN	ACOT7	380	Homo sapiens	1:Experimental evidence at protein level	Cytosolic acyl coenzyme A thioester hydrolase	1	0.999	49	49	49	1	0	1	4	7	6	9	7	5	9	1	0	1	4	7	6	9	7	5	9	1	0	1	4	7	6	9	7	5	9	119931	40956.2	87884.5	194257	169994	258458	277044
sp|O00159|MYO1C_HUMAN	O00159	MYO1C_HUMAN	MYO1C	1063	Homo sapiens	1:Experimental evidence at protein level	Unconventional myosin-Ic	1	0.999	563	563	584	88	49	50	40	40	52	39	74	71	60	88	49	50	40	40	52	39	74	71	60	90	51	52	43	41	54	42	76	73	62	5905630	2.61201e+06	1.91891e+06	1.63033e+06	1.91272e+06	1.96413e+06	1738381
sp|O00161|SNP23_HUMAN	O00161	SNP23_HUMAN	SNAP23	211	Homo sapiens	1:Experimental evidence at protein level	Synaptosomal-associated protein 23	1	0.999	9	9	9	1	0	1	2	0	0	1	0	1	3	1	0	1	2	0	0	1	0	1	3	1	0	1	2	0	0	1	0	1	3	108725	0	70456.1	40090.4	0	29601.5	75668.6
sp|O00165|HAX1_HUMAN	O00165	HAX1_HUMAN	HAX1	279	Homo sapiens	1:Experimental evidence at protein level	HCLS1-associated protein X-1	0.9996	0.9987	2	2	2	0	0	0	0	1	0	0	0	0	1	0	0	0	0	1	0	0	0	0	1	0	0	0	0	1	0	0	0	0	1	0	0	0	0	2737.07	0	0
sp|O00170|AIP_HUMAN	O00170	AIP_HUMAN	AIP	330	Homo sapiens	1:Experimental evidence at protein level	AH receptor-interacting protein	1	0.999	83	83	83	4	5	11	9	7	7	15	7	9	9	4	5	11	9	7	7	15	7	9	9	4	5	11	9	7	7	15	7	9	9	212999	183385	375822	367501	282777	440901	607023
sp|O00178|GTPB1_HUMAN	O00178	GTPB1_HUMAN	GTPBP1	669	Homo sapiens	1:Experimental evidence at protein level	GTP-binding protein 1	1	0.999	10	10	10	0	0	0	2	0	4	0	1	1	2	0	0	0	2	0	4	0	1	1	2	0	0	0	2	0	4	0	1	1	2	0	0	0	34081.6	0	181614	11515.3
sp|O00186|STXB3_HUMAN	O00186	STXB3_HUMAN	STXBP3	592	Homo sapiens	1:Experimental evidence at protein level	Syntaxin-binding protein 3	1	0.999	6	6	6	0	0	2	3	0	0	1	0	0	0	0	0	2	3	0	0	1	0	0	0	0	0	2	3	0	0	1	0	0	0	0	0	35614.6	77863.2	0	0	18279.2
sp|O00193|SMAP_HUMAN	O00193	SMAP_HUMAN	SMAP	183	Homo sapiens	1:Experimental evidence at protein level	Small acidic protein	1	0.999	13	13	13	0	0	0	0	0	2	1	3	7	0	0	0	0	0	0	2	1	3	7	0	0	0	0	0	0	2	1	3	7	0	0	0	0	0	0	55593.2	74034.3
sp|O00194|RB27B_HUMAN	O00194	RB27B_HUMAN	RAB27B	218	Homo sapiens	1:Experimental evidence at protein level	Ras-related protein Rab-27B	1	0.999	20	20	20	2	3	5	5	0	3	1	0	0	1	2	3	5	5	0	3	1	0	0	1	2	3	5	5	0	3	1	0	0	1	75271.2	172759	175417	95819.7	0	42206.7	19626.2
sp|O00203|AP3B1_HUMAN	O00203	AP3B1_HUMAN	AP3B1	1094	Homo sapiens	1:Experimental evidence at protein level	AP-3 complex subunit beta-1	1	0.999	19	13	19	0	1	2	2	3	4	4	0	3	0	0	1	1	1	3	3	2	0	2	0	0	1	2	2	3	4	4	0	3	0	0	24351.4	61603.3	38437	28295.7	107447	126098
sp|O00213|APBB1_HUMAN	O00213	APBB1_HUMAN	APBB1	710	Homo sapiens	1:Experimental evidence at protein level	Amyloid beta precursor protein binding family B member 1	1	0.999	71	64	71	11	12	19	17	0	2	2	4	1	3	9	11	17	16	0	2	1	4	1	3	11	12	19	17	0	2	2	4	1	3	197671	299934	424281	306452	0	25075	145660
sp|O00214|LEG8_HUMAN	O00214	LEG8_HUMAN	LGALS8	317	Homo sapiens	1:Experimental evidence at protein level	Galectin-8	1	0.999	6	6	6	1	1	0	0	0	1	1	1	1	0	1	1	0	0	0	1	1	1	1	0	1	1	0	0	0	1	1	1	1	0	49321.7	28739.1	0	10652.5	0	15353.6	32625.9
sp|O00217|NDUS8_HUMAN	O00217	NDUS8_HUMAN	NDUFS8	210	Homo sapiens	1:Experimental evidence at protein level	NADH dehydrogenase [ubiquinone] iron-sulfur protein 8, mitochondrial	0.9632	0.999	0	0	0	0	0	0	0	0	0	0	0	0	0	0	0	0	0	0	0	0	0	0	0	0	0	0	0	0	0	0	0	0	0	0	0	0	0	0	0	0
sp|O00221|IKBE_HUMAN	O00221	IKBE_HUMAN	NFKBIE	500	Homo sapiens	1:Experimental evidence at protein level	NF-kappa-B inhibitor epsilon	1	0.999	46	46	46	11	5	8	10	0	1	3	2	2	4	11	5	8	10	0	1	3	2	2	4	11	5	8	10	0	1	3	2	2	4	186609	137209	113111	125734	0	25507.6	74262.7
sp|O00231|PSD11_HUMAN	O00231	PSD11_HUMAN	PSMD11	422	Homo sapiens	1:Experimental evidence at protein level	26S proteasome non-ATPase regulatory subunit 11	1	0.999	176	176	176	21	21	23	18	15	13	19	14	20	12	21	21	23	18	15	13	19	14	20	12	21	21	23	18	15	13	19	14	20	12	921371	931332	962694	620060	519684	602507	690892
sp|O00232|PSD12_HUMAN	O00232	PSD12_HUMAN	PSMD12	456	Homo sapiens	1:Experimental evidence at protein level	26S proteasome non-ATPase regulatory subunit 12	1	0.999	108	108	108	9	8	18	17	3	10	12	9	11	11	9	8	18	17	3	10	12	9	11	11	9	8	18	17	3	10	12	9	11	11	403618	293607	562735	491334	73383.8	274623	387778
sp|O00233|PSMD9_HUMAN	O00233	PSMD9_HUMAN	PSMD9	223	Homo sapiens	1:Experimental evidence at protein level	26S proteasome non-ATPase regulatory subunit 9	1	0.999	22	22	22	0	0	0	2	3	3	1	2	6	5	0	0	0	2	3	3	1	2	6	5	0	0	0	2	3	3	1	2	6	5	0	0	0	37325.2	89961.8	29444.7	0
sp|O00244|ATOX1_HUMAN	O00244	ATOX1_HUMAN	ATOX1	68	Homo sapiens	1:Experimental evidence at protein level	Copper transport protein ATOX1	0.9997	0.999	2	2	2	0	0	0	0	0	0	0	0	0	2	0	0	0	0	0	0	0	0	0	2	0	0	0	0	0	0	0	0	0	2	0	0	0	0	0	0	0
sp|O00257|CBX4_HUMAN	O00257	CBX4_HUMAN	CBX4	560	Homo sapiens	1:Experimental evidence at protein level	E3 SUMO-protein ligase CBX4	0.9614	0.9989	1	1	1	0	0	0	0	1	0	0	0	0	0	0	0	0	0	1	0	0	0	0	0	0	0	0	0	1	0	0	0	0	0	0	0	0	0	51367.4	0	39110.5
sp|O00264|PGRC1_HUMAN	O00264	PGRC1_HUMAN	PGRMC1	195	Homo sapiens	1:Experimental evidence at protein level	Membrane-associated progesterone receptor component 1	1	0.999	3	3	3	0	0	0	2	0	0	1	0	0	0	0	0	0	2	0	0	1	0	0	0	0	0	0	2	0	0	1	0	0	0	44919	39703.3	22442.5	70691.7	0	61728.5	73091
sp|O00267|SPT5H_HUMAN	O00267	SPT5H_HUMAN	SUPT5H	1087	Homo sapiens	1:Experimental evidence at protein level	Transcription elongation factor SPT5	1	0.999	95	95	95	2	4	4	4	7	23	15	8	12	16	2	4	4	4	7	23	15	8	12	16	2	4	4	4	7	23	15	8	12	16	49624.8	83978.5	251042	250242	152263	745830	614744
sp|O00268|TAF4_HUMAN	O00268	TAF4_HUMAN	TAF4	1085	Homo sapiens	1:Experimental evidence at protein level	Transcription initiation factor TFIID subunit 4	1	0.999	114	109	114	19	20	16	15	10	8	14	4	5	3	19	19	16	14	9	7	13	4	5	3	19	20	16	15	10	8	14	4	5	3	814234	1.20248e+06	768013	494407	603944	387525	784970
sp|O00273|DFFA_HUMAN	O00273	DFFA_HUMAN	DFFA	331	Homo sapiens	1:Experimental evidence at protein level	DNA fragmentation factor subunit alpha	1	0.999	21	21	21	0	0	4	6	0	6	3	1	0	1	0	0	4	6	0	6	3	1	0	1	0	0	4	6	0	6	3	1	0	1	0	0	118287	117106	0	137992	160765
sp|O00287|RFXAP_HUMAN	O00287	RFXAP_HUMAN	RFXAP	272	Homo sapiens	1:Experimental evidence at protein level	Regulatory factor X-associated protein	0.9633	0.999	1	1	1	0	0	0	0	0	1	0	0	0	0	0	0	0	0	0	1	0	0	0	0	0	0	0	0	0	1	0	0	0	0	0	0	0	0	0	7662.7	0
sp|O00299|CLIC1_HUMAN	O00299	CLIC1_HUMAN	CLIC1	241	Homo sapiens	1:Experimental evidence at protein level	Chloride intracellular channel protein 1	1	0.999	88	88	88	4	4	3	7	7	14	15	14	9	11	4	4	3	7	7	14	15	14	9	11	4	4	3	7	7	14	15	14	9	11	150741	199821	305126	287883	380185	702710	755628
sp|O00303|EIF3F_HUMAN	O00303	EIF3F_HUMAN	EIF3F	357	Homo sapiens	1:Experimental evidence at protein level	Eukaryotic translation initiation factor 3 subunit F	1	0.999	231	231	231	19	20	37	25	16	24	23	22	26	19	19	20	37	25	16	24	23	22	26	19	19	20	37	25	16	24	23	22	26	19	917287	894749	1.62678e+06	697011	856833	939120	1.24229e+06
sp|O00308|WWP2_HUMAN	O00308	WWP2_HUMAN	WWP2	870	Homo sapiens	1:Experimental evidence at protein level	NEDD4-like E3 ubiquitin-protein ligase WWP2	1	0.999	10	10	13	0	0	2	3	0	0	1	0	1	3	0	0	2	3	0	0	1	0	1	3	1	0	2	3	0	1	2	0	1	3	0	37049.4	52028.4	65648.8	0	0	36175.3
sp|O00327|BMAL1_HUMAN	O00327	BMAL1_HUMAN	BMAL1	626	Homo sapiens	1:Experimental evidence at protein level	Basic helix-loop-helix ARNT-like protein 1	0.9993	0.996	2	2	2	0	0	1	0	0	0	0	1	0	0	0	0	1	0	0	0	0	1	0	0	0	0	1	0	0	0	0	1	0	0	0	0	9471.61	0	0	0	0
sp|O00329|PK3CD_HUMAN	O00329	PK3CD_HUMAN	PIK3CD	1044	Homo sapiens	1:Experimental evidence at protein level	Phosphatidylinositol 4,5-bisphosphate 3-kinase catalytic subunit delta isoform	0.9626	0.999	1	1	1	0	0	1	0	0	0	0	0	0	0	0	0	1	0	0	0	0	0	0	0	0	0	1	0	0	0	0	0	0	0	0	0	7595.39	0	0	0	0
sp|O00399|DCTN6_HUMAN	O00399	DCTN6_HUMAN	DCTN6	190	Homo sapiens	1:Experimental evidence at protein level	Dynactin subunit 6	0.9633	0.999	1	1	1	0	0	1	0	0	0	0	0	0	0	0	0	1	0	0	0	0	0	0	0	0	0	1	0	0	0	0	0	0	0	0	0	22898	14032.2	0	0	9648.86
sp|O00401|WASL_HUMAN	O00401	WASL_HUMAN	WASL	505	Homo sapiens	1:Experimental evidence at protein level	Actin nucleation-promoting factor WASL	1	0.999	34	34	34	0	0	3	2	0	9	4	4	4	8	0	0	3	2	0	9	4	4	4	8	0	0	3	2	0	9	4	4	4	8	0	0	40320.7	61837.9	0	158724	149277
sp|O00410|IPO5_HUMAN	O00410	IPO5_HUMAN	IPO5	1097	Homo sapiens	1:Experimental evidence at protein level	Importin-5	0.9989	0.999	6	6	6	0	1	1	2	0	2	0	0	0	0	0	1	1	2	0	2	0	0	0	0	0	1	1	2	0	2	0	0	0	0	0	0	5347.9	5128.65	0	5569.57	0
sp|O00418|EF2K_HUMAN	O00418	EF2K_HUMAN	EEF2K	725	Homo sapiens	1:Experimental evidence at protein level	Eukaryotic elongation factor 2 kinase	0.8487	0.9953	1	1	1	0	0	0	1	0	0	0	0	0	0	0	0	0	1	0	0	0	0	0	0	0	0	0	1	0	0	0	0	0	0	0	0	0	9817.8	0	0	0
sp|O00422|SAP18_HUMAN	O00422	SAP18_HUMAN	SAP18	153	Homo sapiens	1:Experimental evidence at protein level	Histone deacetylase complex subunit SAP18	1	0.999	22	22	22	3	3	1	1	0	1	4	0	6	3	3	3	1	1	0	1	4	0	6	3	3	3	1	1	0	1	4	0	6	3	79551.9	90214.7	52687.6	33594.9	0	137995	102093
sp|O00425|IF2B3_HUMAN	O00425	IF2B3_HUMAN	IGF2BP3	579	Homo sapiens	1:Experimental evidence at protein level	Insulin-like growth factor 2 mRNA-binding protein 3	0.9304	0.9875	1	1	24	0	0	0	0	0	0	0	0	1	0	0	0	0	0	0	0	0	0	1	0	1	1	1	2	2	3	4	3	4	3	0	0	26553.3	0	0	0	0
sp|O00429|DNM1L_HUMAN	O00429	DNM1L_HUMAN	DNM1L	736	Homo sapiens	1:Experimental evidence at protein level	Dynamin-1-like protein	1	0.999	231	231	231	10	13	33	30	13	35	32	21	24	20	10	13	33	30	13	35	32	21	24	20	10	13	33	30	13	35	32	21	24	20	308389	279782	845448	751846	290431	885268	772806
sp|O00443|P3C2A_HUMAN	O00443	P3C2A_HUMAN	PIK3C2A	1686	Homo sapiens	1:Experimental evidence at protein level	Phosphatidylinositol 4-phosphate 3-kinase C2 domain-containing subunit alpha	1	0.999	25	25	27	3	4	11	5	0	0	0	0	0	2	3	4	11	5	0	0	0	0	0	2	3	4	11	5	0	0	0	0	1	3	62153.1	81249.9	123230	63369.7	0	0	6513.94
sp|O00458|IFRD1_HUMAN	O00458	IFRD1_HUMAN	IFRD1	451	Homo sapiens	1:Experimental evidence at protein level	Interferon-related developmental regulator 1	0.9633	0.999	1	1	1	0	0	0	0	0	1	0	0	0	0	0	0	0	0	0	1	0	0	0	0	0	0	0	0	0	1	0	0	0	0	0	0	0	0	0	7044.59	0
sp|O00461|GOLI4_HUMAN	O00461	GOLI4_HUMAN	GOLIM4	696	Homo sapiens	1:Experimental evidence at protein level	Golgi integral membrane protein 4	0.9632	0.999	0	0	0	0	0	0	0	0	0	0	0	0	0	0	0	0	0	0	0	0	0	0	0	0	0	0	0	0	0	0	0	0	0	0	0	0	0	0	0	0
sp|O00468|AGRIN_HUMAN	O00468	AGRIN_HUMAN	AGRN	2068	Homo sapiens	1:Experimental evidence at protein level	Agrin	0.8569	0.9956	0	0	0	0	0	0	0	0	0	0	0	0	0	0	0	0	0	0	0	0	0	0	0	0	0	0	0	0	0	0	0	0	0	0	0	0	0	0	0	0
sp|O00469|PLOD2_HUMAN	O00469	PLOD2_HUMAN	PLOD2	737	Homo sapiens	1:Experimental evidence at protein level	Procollagen-lysine,2-oxoglutarate 5-dioxygenase 2	1	0.999	186	186	186	12	13	20	19	7	14	20	23	27	31	12	13	20	19	7	14	20	23	27	31	12	13	20	19	7	14	20	23	27	31	430289	397149	2.22309e+06	530835	306174	435565	2.44029e+06
sp|O00479|HMGN4_HUMAN	O00479	HMGN4_HUMAN	HMGN4	90	Homo sapiens	1:Experimental evidence at protein level	High mobility group nucleosome-binding domain-containing protein 4	0.9592	0.9989	0	0	0	0	0	0	0	0	0	0	0	0	0	0	0	0	0	0	0	0	0	0	0	0	0	0	0	0	0	0	0	0	0	0	7451.72	0	0	0	0	0
sp|O00483|NDUA4_HUMAN	O00483	NDUA4_HUMAN	NDUFA4	81	Homo sapiens	1:Experimental evidence at protein level	Cytochrome c oxidase subunit NDUFA4	0.9632	0.999	1	1	1	0	0	0	0	1	0	0	0	0	0	0	0	0	0	1	0	0	0	0	0	0	0	0	0	1	0	0	0	0	0	0	0	0	0	20031.2	0	19583.5
sp|O00487|PSDE_HUMAN	O00487	PSDE_HUMAN	PSMD14	310	Homo sapiens	1:Experimental evidence at protein level	26S proteasome non-ATPase regulatory subunit 14	1	0.999	48	48	48	4	6	9	9	4	3	3	5	4	1	4	6	9	9	4	3	3	5	4	1	4	6	9	9	4	3	3	5	4	1	237289	243337	236563	144292	103296	94844.8	94335.1
sp|O00499|BIN1_HUMAN	O00499	BIN1_HUMAN	BIN1	593	Homo sapiens	1:Experimental evidence at protein level	Myc box-dependent-interacting protein 1	1	0.999	7	7	7	0	0	1	3	0	1	1	0	0	1	0	0	1	3	0	1	1	0	0	1	0	0	1	3	0	1	1	0	0	1	24327.7	23552.8	37971.6	44141.1	0	33796.4	37631.8
sp|O00505|IMA4_HUMAN	O00505	IMA4_HUMAN	KPNA3	521	Homo sapiens	1:Experimental evidence at protein level	Importin subunit alpha-4	1	0.999	38	38	58	0	1	3	5	2	7	5	5	3	7	0	1	3	5	2	7	5	5	3	7	1	3	5	7	4	8	6	8	7	9	37288.7	65105.1	68417.3	98370	37131.1	153286	138556
sp|O00512|BCL9_HUMAN	O00512	BCL9_HUMAN	BCL9	1426	Homo sapiens	1:Experimental evidence at protein level	B-cell CLL/lymphoma 9 protein	1	0.999	17	17	17	0	0	0	0	2	1	4	3	4	3	0	0	0	0	2	1	4	3	4	3	0	0	0	0	2	1	4	3	4	3	54237.1	0	0	11467.9	70575.7	76349.7	238918
sp|O00541|PESC_HUMAN	O00541	PESC_HUMAN	PES1	588	Homo sapiens	1:Experimental evidence at protein level	Pescadillo homolog	1	0.999	26	26	26	3	1	3	6	4	3	1	2	1	2	3	1	3	6	4	3	1	2	1	2	3	1	3	6	4	3	1	2	1	2	113987	0	74632.3	96969.6	31384.2	58230.8	67330.2
sp|O00560|SDCB1_HUMAN	O00560	SDCB1_HUMAN	SDCBP	298	Homo sapiens	1:Experimental evidence at protein level	Syntenin-1	1	0.999	134	134	134	2	2	6	4	7	21	13	28	27	24	2	2	6	4	7	21	13	28	27	24	2	2	6	4	7	21	13	28	27	24	93602.1	70286.5	287566	153494	276414	636916	638774
sp|O00566|MPP10_HUMAN	O00566	MPP10_HUMAN	MPHOSPH10	681	Homo sapiens	1:Experimental evidence at protein level	U3 small nucleolar ribonucleoprotein protein MPP10	1	0.999	2	2	2	0	0	2	0	0	0	0	0	0	0	0	0	2	0	0	0	0	0	0	0	0	0	2	0	0	0	0	0	0	0	0	0	37214.1	0	0	0	0
sp|O00567|NOP56_HUMAN	O00567	NOP56_HUMAN	NOP56	594	Homo sapiens	1:Experimental evidence at protein level	Nucleolar protein 56	1	0.999	40	40	40	5	2	7	3	3	3	9	2	5	1	5	2	7	3	3	3	9	2	5	1	5	2	7	3	3	3	9	2	5	1	181559	94810.2	154710	116181	70305.3	113753	280262
sp|O00571|DDX3X_HUMAN	O00571	DDX3X_HUMAN	DDX3X	662	Homo sapiens	1:Experimental evidence at protein level	ATP-dependent RNA helicase DDX3X	1	0.999	530	194	530	54	58	63	54	50	51	47	54	53	46	22	18	26	22	22	18	17	17	17	15	54	58	63	54	50	51	47	54	53	46	3.88298e+06	4.22235e+06	3.31293e+06	2836373	1.9657e+06	2.61307e+06	2.30515e+06
sp|O00625|PIR_HUMAN	O00625	PIR_HUMAN	PIR	290	Homo sapiens	1:Experimental evidence at protein level	Pirin	1	0.999	12	12	12	0	0	0	0	1	4	2	1	1	3	0	0	0	0	1	4	2	1	1	3	0	0	0	0	1	4	2	1	1	3	0	0	0	0	0	66881.5	56436.5
sp|O00629|IMA3_HUMAN	O00629	IMA3_HUMAN	KPNA4	521	Homo sapiens	1:Experimental evidence at protein level	Importin subunit alpha-3	1	0.999	186	166	186	10	14	22	23	14	21	18	21	23	20	9	12	20	21	12	20	17	18	19	18	10	14	22	23	14	21	18	21	23	20	373184	576564	607672	411100	323862	532405	573984
sp|O00712|NFIB_HUMAN	O00712	NFIB_HUMAN	NFIB	420	Homo sapiens	1:Experimental evidence at protein level	Nuclear factor 1 B-type	1	0.999	263	263	307	0	0	2	5	9	14	6	78	72	77	0	0	2	5	9	14	6	78	72	77	2	2	2	7	17	25	18	81	74	79	34272	91586.4	59846.8	101175	166882	206833	300964
sp|O00716|E2F3_HUMAN	O00716	E2F3_HUMAN	E2F3	465	Homo sapiens	1:Experimental evidence at protein level	Transcription factor E2F3	1	0.999	4	4	4	0	0	0	2	0	1	1	0	0	0	0	0	0	2	0	1	1	0	0	0	0	0	0	2	0	1	1	0	0	0	0	0	8295.12	9154.02	0	9376.25	24999.9
sp|O00743|PPP6_HUMAN	O00743	PPP6_HUMAN	PPP6C	305	Homo sapiens	1:Experimental evidence at protein level	Serine/threonine-protein phosphatase 6 catalytic subunit	1	0.999	91	91	91	10	11	11	13	8	7	6	7	8	10	10	11	11	13	8	7	6	7	8	10	10	11	11	13	8	7	6	7	8	10	369452	276659	267554	285963	112106	160067	213647
sp|O00763|ACACB_HUMAN	O00763	ACACB_HUMAN	ACACB	2458	Homo sapiens	1:Experimental evidence at protein level	Acetyl-CoA carboxylase 2	1	0.999	28	28	391	7	10	1	0	4	0	2	1	2	1	7	10	1	0	4	0	2	1	2	1	65	56	35	23	37	30	33	41	45	26	390186	832631	366148	0	56436.6	0	656795
sp|O14497|ARI1A_HUMAN	O14497	ARI1A_HUMAN	ARID1A	2285	Homo sapiens	1:Experimental evidence at protein level	AT-rich interactive domain-containing protein 1A	1	0.999	205	178	205	5	9	9	7	38	36	42	13	24	22	5	6	6	7	35	32	37	10	20	20	5	9	9	7	38	36	42	13	24	22	219722	188847	516254	286249	1.23807e+06	1319338	1.93593e+06
sp|O14503|BHE40_HUMAN	O14503	BHE40_HUMAN	BHLHE40	412	Homo sapiens	1:Experimental evidence at protein level	Class E basic helix-loop-helix protein 40	0.9633	0.999	0	0	0	0	0	0	0	0	0	0	0	0	0	0	0	0	0	0	0	0	0	0	0	0	0	0	0	0	0	0	0	0	0	0	0	0	0	0	0	0
sp|O14519|CDKA1_HUMAN	O14519	CDKA1_HUMAN	CDK2AP1	115	Homo sapiens	1:Experimental evidence at protein level	Cyclin-dependent kinase 2-associated protein 1	1	0.999	14	8	14	1	2	1	4	1	3	2	0	0	0	1	1	1	2	0	2	1	0	0	0	1	2	1	4	1	3	2	0	0	0	11649.2	32706.8	386394	23049.1	31715.1	46678.3	50748.8
sp|O14524|NEMP1_HUMAN	O14524	NEMP1_HUMAN	NEMP1	444	Homo sapiens	1:Experimental evidence at protein level	Nuclear envelope integral membrane protein 1	1	0.999	5	5	5	2	2	0	0	0	0	0	1	0	0	2	2	0	0	0	0	0	1	0	0	2	2	0	0	0	0	0	1	0	0	97130.9	69096.5	9861.69	0	0	0	0
sp|O14530|TXND9_HUMAN	O14530	TXND9_HUMAN	TXNDC9	226	Homo sapiens	1:Experimental evidence at protein level	Thioredoxin domain-containing protein 9	1	0.999	35	35	35	0	2	3	5	0	4	6	2	5	8	0	2	3	5	0	4	6	2	5	8	0	2	3	5	0	4	6	2	5	8	0	29762.4	32828	110438	0	136898	127552
sp|O14531|DPYL4_HUMAN	O14531	DPYL4_HUMAN	DPYSL4	572	Homo sapiens	1:Experimental evidence at protein level	Dihydropyrimidinase-related protein 4	1	0.999	11	11	11	2	3	5	0	0	0	0	1	0	0	2	3	5	0	0	0	0	1	0	0	2	3	5	0	0	0	0	1	0	0	57596.7	82705.4	28595.2	12426.2	0	0	0
sp|O14556|G3PT_HUMAN	O14556	G3PT_HUMAN	GAPDHS	408	Homo sapiens	1:Experimental evidence at protein level	Glyceraldehyde-3-phosphate dehydrogenase, testis-specific	0.9598	0.9989	0	0	0	0	0	0	0	0	0	0	0	0	0	0	0	0	0	0	0	0	0	0	0	0	0	0	0	0	0	0	0	0	0	0	0	0	0	0	0	0
sp|O14562|UBFD1_HUMAN	O14562	UBFD1_HUMAN	UBFD1	309	Homo sapiens	1:Experimental evidence at protein level	Ubiquitin domain-containing protein UBFD1	1	0.999	77	77	77	5	5	9	5	5	11	8	12	7	10	5	5	9	5	5	11	8	12	7	10	5	5	9	5	5	11	8	12	7	10	207342	172548	463800	233798	176352	233130	529651
sp|O14578|CTRO_HUMAN	O14578	CTRO_HUMAN	CIT	2027	Homo sapiens	1:Experimental evidence at protein level	Citron Rho-interacting kinase	0.9455	0.9985	1	1	1	0	0	1	0	0	0	0	0	0	0	0	0	1	0	0	0	0	0	0	0	0	0	1	0	0	0	0	0	0	0	0	0	17347.1	0	0	0	0
sp|O14579|COPE_HUMAN	O14579	COPE_HUMAN	COPE	308	Homo sapiens	1:Experimental evidence at protein level	Coatomer subunit epsilon	1	0.999	59	59	59	3	4	12	13	2	4	8	7	4	2	3	4	12	13	2	4	8	7	4	2	3	4	12	13	2	4	8	7	4	2	210267	137966	322717	265497	87663.8	96450.4	240880
sp|O14602|IF1AY_HUMAN	O14602	IF1AY_HUMAN	EIF1AY	144	Homo sapiens	1:Experimental evidence at protein level	Eukaryotic translation initiation factor 1A, Y-chromosomal	1	0.999	30	0	30	1	0	2	2	5	4	7	5	1	3	0	0	0	0	0	0	0	0	0	0	1	0	2	2	5	4	7	5	1	3	23958.5	21541.2	42742.2	48639.7	68043.3	163997	159684
sp|O14607|UTY_HUMAN	O14607	UTY_HUMAN	UTY	1347	Homo sapiens	1:Experimental evidence at protein level	Histone demethylase UTY	0.9583	0.9927	0	0	22	0	0	0	0	0	0	0	0	0	0	0	0	0	0	0	0	0	0	0	0	1	2	4	3	2	1	3	1	2	3	0	0	0	0	0	0	0
sp|O14617|AP3D1_HUMAN	O14617	AP3D1_HUMAN	AP3D1	1153	Homo sapiens	1:Experimental evidence at protein level	AP-3 complex subunit delta-1	1	0.999	31	31	31	3	1	8	5	0	3	8	1	0	2	3	1	8	5	0	3	8	1	0	2	3	1	8	5	0	3	8	1	0	2	296835	142317	133030	125419	0	125364	400362
sp|O14639|ABLM1_HUMAN	O14639	ABLM1_HUMAN	ABLIM1	778	Homo sapiens	1:Experimental evidence at protein level	Actin-binding LIM protein 1	0.9993	0.999	2	2	2	0	0	0	1	0	0	0	1	0	0	0	0	0	1	0	0	0	1	0	0	0	0	0	1	0	0	0	1	0	0	0	0	0	0	0	0	0
sp|O14640|DVL1_HUMAN	O14640	DVL1_HUMAN	DVL1	695	Homo sapiens	1:Experimental evidence at protein level	Segment polarity protein dishevelled homolog DVL-1	0.9973	0.999	2	1	2	0	0	1	0	0	0	0	0	1	0	0	0	1	0	0	0	0	0	0	0	0	0	1	0	0	0	0	0	1	0	0	0	9262.77	0	0	0	23938.9
sp|O14641|DVL2_HUMAN	O14641	DVL2_HUMAN	DVL2	736	Homo sapiens	1:Experimental evidence at protein level	Segment polarity protein dishevelled homolog DVL-2	1	0.999	12	12	34	1	2	4	0	0	0	2	1	2	0	1	2	4	0	0	0	2	1	2	0	5	3	4	2	5	1	5	3	4	2	37358.4	76031.4	99857.1	29900.6	0	0	51866.1
sp|O14662|STX16_HUMAN	O14662	STX16_HUMAN	STX16	325	Homo sapiens	1:Experimental evidence at protein level	Syntaxin-16	0.9613	0.9989	2	2	2	0	0	0	1	1	0	0	0	0	0	0	0	0	1	1	0	0	0	0	0	0	0	0	1	1	0	0	0	0	0	0	0	12190.3	12614.4	0	0	8617.11
sp|O14686|KMT2D_HUMAN	O14686	KMT2D_HUMAN	KMT2D	5537	Homo sapiens	1:Experimental evidence at protein level	Histone-lysine N-methyltransferase 2D	1	0.999	19	19	30	0	1	3	2	1	4	7	0	0	1	0	1	3	2	1	4	7	0	0	1	0	1	4	2	3	5	11	0	2	2	0	8964.78	22529.9	40058.1	48529.4	52355.6	221117
sp|O14715|RGPD8_HUMAN	O14715	RGPD8_HUMAN	RGPD8	1765	Homo sapiens	1:Experimental evidence at protein level	RANBP2-like and GRIP domain-containing protein 8	0	0.9987	1	0	234	0	0	1	0	0	0	0	0	0	0	0	0	0	0	0	0	0	0	0	0	30	34	40	25	16	17	16	21	15	20	0	0	27861.2	0	0	0	0
sp|O14734|ACOT8_HUMAN	O14734	ACOT8_HUMAN	ACOT8	319	Homo sapiens	1:Experimental evidence at protein level	Acyl-coenzyme A thioesterase 8	0.9957	0.9987	1	1	1	1	0	0	0	0	0	0	0	0	0	1	0	0	0	0	0	0	0	0	0	1	0	0	0	0	0	0	0	0	0	7933.34	1.05345e+06	0	0	0	0	0
sp|O14737|PDCD5_HUMAN	O14737	PDCD5_HUMAN	PDCD5	125	Homo sapiens	1:Experimental evidence at protein level	Programmed cell death protein 5	1	0.999	112	112	112	3	8	8	7	19	15	14	13	11	14	3	8	8	7	19	15	14	13	11	14	3	8	8	7	19	15	14	13	11	14	293608	622740	427042	643894	918628	914880	1.1215e+06
sp|O14744|ANM5_HUMAN	O14744	ANM5_HUMAN	PRMT5	637	Homo sapiens	1:Experimental evidence at protein level	Protein arginine N-methyltransferase 5	1	0.999	86	86	86	4	2	18	12	6	10	12	8	7	7	4	2	18	12	6	10	12	8	7	7	4	2	18	12	6	10	12	8	7	7	186271	96918.6	254522	461287	153638	285309	457593
sp|O14745|NHRF1_HUMAN	O14745	NHRF1_HUMAN	NHERF1	358	Homo sapiens	1:Experimental evidence at protein level	Na(+)/H(+) exchange regulatory cofactor NHE-RF1	1	0.999	14	14	14	1	1	4	1	2	1	4	0	0	0	1	1	4	1	2	1	4	0	0	0	1	1	4	1	2	1	4	0	0	0	75251.6	94586.8	130074	45560.6	100581	35465.2	138230
sp|O14763|TR10B_HUMAN	O14763	TR10B_HUMAN	TNFRSF10B	440	Homo sapiens	1:Experimental evidence at protein level	Tumor necrosis factor receptor superfamily member 10B	0.9632	0.999	1	1	1	0	0	1	0	0	0	0	0	0	0	0	0	1	0	0	0	0	0	0	0	0	0	1	0	0	0	0	0	0	0	0	0	8076.67	0	0	0	0
sp|O14773|TPP1_HUMAN	O14773	TPP1_HUMAN	TPP1	563	Homo sapiens	1:Experimental evidence at protein level	Tripeptidyl-peptidase 1	0.9623	0.999	2	2	2	1	1	0	0	0	0	0	0	0	0	1	1	0	0	0	0	0	0	0	0	1	1	0	0	0	0	0	0	0	0	5859	10699.4	0	0	0	0	0
sp|O14776|TCRG1_HUMAN	O14776	TCRG1_HUMAN	TCERG1	1098	Homo sapiens	1:Experimental evidence at protein level	Transcription elongation regulator 1	1	0.999	85	85	85	7	4	9	6	9	7	17	12	9	5	7	4	9	6	9	7	17	12	9	5	7	4	9	6	9	7	17	12	9	5	160275	172860	300758	224131	295299	178846	289940
sp|O14777|NDC80_HUMAN	O14777	NDC80_HUMAN	NDC80	642	Homo sapiens	1:Experimental evidence at protein level	Kinetochore protein NDC80 homolog	1	0.999	7	7	7	1	1	4	1	0	0	0	0	0	0	1	1	4	1	0	0	0	0	0	0	1	1	4	1	0	0	0	0	0	0	16399.9	22157.3	62277.7	35627.8	0	0	0
sp|O14786|NRP1_HUMAN	O14786	NRP1_HUMAN	NRP1	923	Homo sapiens	1:Experimental evidence at protein level	Neuropilin-1	0.8574	0.9957	0	0	0	0	0	0	0	0	0	0	0	0	0	0	0	0	0	0	0	0	0	0	0	0	0	0	0	0	0	0	0	0	0	0	0	0	0	0	0	0
sp|O14802|RPC1_HUMAN	O14802	RPC1_HUMAN	POLR3A	1390	Homo sapiens	1:Experimental evidence at protein level	DNA-directed RNA polymerase III subunit RPC1	1	0.999	6	6	6	1	0	1	2	0	0	1	0	1	0	1	0	1	2	0	0	1	0	1	0	1	0	1	2	0	0	1	0	1	0	36202.2	0	28358.3	41037.2	0	0	0
sp|O14818|PSA7_HUMAN	O14818	PSA7_HUMAN	PSMA7	248	Homo sapiens	1:Experimental evidence at protein level	Proteasome subunit alpha type-7	1	0.999	90	28	90	6	5	10	6	7	11	12	13	9	11	2	2	3	1	3	3	2	5	3	4	6	5	10	6	7	11	12	13	9	11	230808	108141	250454	188370	230647	340347	399651
sp|O14828|SCAM3_HUMAN	O14828	SCAM3_HUMAN	SCAMP3	347	Homo sapiens	1:Experimental evidence at protein level	Secretory carrier-associated membrane protein 3	1	0.9989	5	5	5	0	0	3	2	0	0	0	0	0	0	0	0	3	2	0	0	0	0	0	0	0	0	3	2	0	0	0	0	0	0	37587.5	21517.5	33579.7	36053.5	0	0	0
sp|O14867|BACH1_HUMAN	O14867	BACH1_HUMAN	BACH1	736	Homo sapiens	1:Experimental evidence at protein level	Transcription regulator protein BACH1	0.9624	0.999	1	1	1	1	0	0	0	0	0	0	0	0	0	1	0	0	0	0	0	0	0	0	0	1	0	0	0	0	0	0	0	0	0	19870.2	0	0	0	0	0	0
sp|O14879|IFIT3_HUMAN	O14879	IFIT3_HUMAN	IFIT3	490	Homo sapiens	1:Experimental evidence at protein level	Interferon-induced protein with tetratricopeptide repeats 3	1	0.999	11	11	11	0	0	0	1	2	2	6	0	0	0	0	0	0	1	2	2	6	0	0	0	0	0	0	1	2	2	6	0	0	0	0	33923.9	12834	109359	35798.3	91821.4	147209
sp|O14880|MGST3_HUMAN	O14880	MGST3_HUMAN	MGST3	152	Homo sapiens	1:Experimental evidence at protein level	Glutathione S-transferase 3, mitochondrial	0.9633	0.999	3	3	3	2	0	0	0	0	0	0	0	0	1	2	0	0	0	0	0	0	0	0	1	2	0	0	0	0	0	0	0	0	1	24943.5	0	0	0	0	0	0
sp|O14893|GEMI2_HUMAN	O14893	GEMI2_HUMAN	GEMIN2	280	Homo sapiens	1:Experimental evidence at protein level	Gem-associated protein 2	1	0.999	16	16	16	1	0	4	2	0	1	0	3	3	2	1	0	4	2	0	1	0	3	3	2	1	0	4	2	0	1	0	3	3	2	45807.5	30281.1	49090.8	46109.7	0	5923.33	0
sp|O14907|TX1B3_HUMAN	O14907	TX1B3_HUMAN	TAX1BP3	124	Homo sapiens	1:Experimental evidence at protein level	Tax1-binding protein 3	0.9633	0.999	12	12	12	1	1	0	0	3	1	2	1	3	0	1	1	0	0	3	1	2	1	3	0	1	1	0	0	3	1	2	1	3	0	41672.6	34824.3	0	0	77364.8	44611.7	75279.9
sp|O14908|GIPC1_HUMAN	O14908	GIPC1_HUMAN	GIPC1	333	Homo sapiens	1:Experimental evidence at protein level	PDZ domain-containing protein GIPC1	1	0.999	26	12	26	3	1	1	1	0	3	3	6	2	6	0	0	0	0	0	2	2	3	1	4	3	1	1	1	0	3	3	6	2	6	23100.3	26204	69801.2	56532.9	0	87084.1	138086
sp|O14929|HAT1_HUMAN	O14929	HAT1_HUMAN	HAT1	419	Homo sapiens	1:Experimental evidence at protein level	Histone acetyltransferase type B catalytic subunit	1	0.999	141	141	141	13	9	20	18	13	19	11	15	13	10	13	9	20	18	13	19	11	15	13	10	13	9	20	18	13	19	11	15	13	10	365294	333684	973713	579633	455510	624731	584870
sp|O14936|CSKP_HUMAN	O14936	CSKP_HUMAN	CASK	926	Homo sapiens	1:Experimental evidence at protein level	Peripheral plasma membrane protein CASK	1	0.999	40	40	40	2	1	10	2	2	7	9	3	3	1	2	1	10	2	2	7	9	3	3	1	2	1	10	2	2	7	9	3	3	1	41436.2	59920.4	257098	71156.4	55633.9	119203	128495
sp|O14949|QCR8_HUMAN	O14949	QCR8_HUMAN	UQCRQ	82	Homo sapiens	1:Experimental evidence at protein level	Cytochrome b-c1 complex subunit 8	1	0.999	0	0	0	0	0	0	0	0	0	0	0	0	0	0	0	0	0	0	0	0	0	0	0	0	0	0	0	0	0	0	0	0	0	0	0	0	0	0	0	0
sp|O14950|ML12B_HUMAN	O14950	ML12B_HUMAN	MYL12B	172	Homo sapiens	1:Experimental evidence at protein level	Myosin regulatory light chain 12B	1	0.999	196	1	196	24	20	23	22	8	21	14	26	22	16	0	0	0	1	0	0	0	0	0	0	24	20	23	22	8	21	14	26	22	16	1.44971e+06	1.15016e+06	1.44864e+06	1.01119e+06	340632	740577	713452
sp|O14964|HGS_HUMAN	O14964	HGS_HUMAN	HGS	777	Homo sapiens	1:Experimental evidence at protein level	Hepatocyte growth factor-regulated tyrosine kinase substrate	1	0.999	77	77	77	3	4	10	5	1	10	9	8	11	16	3	4	10	5	1	10	9	8	11	16	3	4	10	5	1	10	9	8	11	16	227769	201034	265588	158391	73895.2	279794	296815
sp|O14965|AURKA_HUMAN	O14965	AURKA_HUMAN	AURKA	403	Homo sapiens	1:Experimental evidence at protein level	Aurora kinase A	0.9632	0.999	2	2	2	0	0	0	0	0	1	1	0	0	0	0	0	0	0	0	1	1	0	0	0	0	0	0	0	0	1	1	0	0	0	0	0	0	22799	0	39946.9	29045.4
sp|O14966|RAB7L_HUMAN	O14966	RAB7L_HUMAN	RAB29	203	Homo sapiens	1:Experimental evidence at protein level	Ras-related protein Rab-7L1	0.9714	0.999	4	1	4	0	0	1	1	0	1	1	0	0	0	0	0	0	0	0	1	0	0	0	0	0	0	1	1	0	1	1	0	0	0	0	0	37379.3	39163.7	0	19773.4	46988.9
sp|O14972|VP26C_HUMAN	O14972	VP26C_HUMAN	VPS26C	297	Homo sapiens	1:Experimental evidence at protein level	Vacuolar protein sorting-associated protein 26C	0.9631	0.999	4	4	4	0	0	0	0	0	2	2	0	0	0	0	0	0	0	0	2	2	0	0	0	0	0	0	0	0	2	2	0	0	0	0	0	0	0	0	22843.7	19203.2
sp|O14974|MYPT1_HUMAN	O14974	MYPT1_HUMAN	PPP1R12A	1030	Homo sapiens	1:Experimental evidence at protein level	Protein phosphatase 1 regulatory subunit 12A	1	0.999	103	103	103	5	8	16	17	4	16	13	4	8	12	5	8	16	17	4	16	13	4	8	12	5	8	16	17	4	16	13	4	8	12	158064	159169	382439	459755	155929	442412	332337
sp|O14976|GAK_HUMAN	O14976	GAK_HUMAN	GAK	1311	Homo sapiens	1:Experimental evidence at protein level	Cyclin-G-associated kinase	1	0.999	49	49	49	5	6	16	11	0	2	1	2	2	4	5	6	16	11	0	2	1	2	2	4	5	6	16	11	0	2	1	2	2	4	94530.7	170981	254993	194798	0	36115	77484.5
sp|O14979|HNRDL_HUMAN	O14979	HNRDL_HUMAN	HNRNPDL	420	Homo sapiens	1:Experimental evidence at protein level	Heterogeneous nuclear ribonucleoprotein D-like	1	0.999	81	81	85	2	7	5	4	4	9	12	14	13	11	2	7	5	4	4	9	12	14	13	11	2	7	5	4	4	9	12	17	14	11	93687.2	113330	150533	87105.8	112031	247433	372189
sp|O14980|XPO1_HUMAN	O14980	XPO1_HUMAN	XPO1	1071	Homo sapiens	1:Experimental evidence at protein level	Exportin-1	1	0.999	72	72	72	5	6	5	9	2	12	14	6	7	6	5	6	5	9	2	12	14	6	7	6	5	6	5	9	2	12	14	6	7	6	107323	114473	122768	138570	61362.3	183948	218493
sp|O14981|BTAF1_HUMAN	O14981	BTAF1_HUMAN	BTAF1	1849	Homo sapiens	1:Experimental evidence at protein level	TATA-binding protein-associated factor 172	1	0.999	8	8	8	0	1	2	1	1	1	2	0	0	0	0	1	2	1	1	1	2	0	0	0	0	1	2	1	1	1	2	0	0	0	0	35380.8	33721	0	28239	19540.6	33419.5
sp|O15013|ARHGA_HUMAN	O15013	ARHGA_HUMAN	ARHGEF10	1369	Homo sapiens	1:Experimental evidence at protein level	Rho guanine nucleotide exchange factor 10	1	0.999	24	22	24	1	3	7	8	0	2	2	0	0	1	0	3	7	7	0	2	2	0	0	1	1	3	7	8	0	2	2	0	0	1	3771.47	164338	109410	114421	0	26448.3	22878.1
sp|O15014|ZN609_HUMAN	O15014	ZN609_HUMAN	ZNF609	1411	Homo sapiens	1:Experimental evidence at protein level	Zinc finger protein 609	1	0.999	24	24	24	0	0	0	1	6	4	7	3	1	2	0	0	0	1	6	4	7	3	1	2	0	0	0	1	6	4	7	3	1	2	0	55391.6	17512.6	1.04022e+06	161315	110813	822904
sp|O15027|SC16A_HUMAN	O15027	SC16A_HUMAN	SEC16A	2357	Homo sapiens	1:Experimental evidence at protein level	Protein transport protein Sec16A	1	0.999	264	264	264	33	33	27	22	15	11	18	38	36	31	33	33	27	22	15	11	18	38	36	31	33	33	27	22	15	11	18	38	36	31	1.26362e+06	1.35918e+06	792285	613659	400150	279129	566719
sp|O15042|SR140_HUMAN	O15042	SR140_HUMAN	U2SURP	1029	Homo sapiens	1:Experimental evidence at protein level	U2 snRNP-associated SURP motif-containing protein	1	0.999	263	263	263	24	27	32	25	26	29	34	21	26	19	24	27	32	25	26	29	34	21	26	19	24	27	32	25	26	29	34	21	26	19	1.26388e+06	1.18897e+06	1.35929e+06	733559	750946	904387	1.15245e+06
sp|O15056|SYNJ2_HUMAN	O15056	SYNJ2_HUMAN	SYNJ2	1496	Homo sapiens	1:Experimental evidence at protein level	Synaptojanin-2	1	0.999	135	135	135	17	32	34	34	2	1	1	5	4	5	17	32	34	34	2	1	1	5	4	5	17	32	34	34	2	1	1	5	4	5	889441	1519878	962176	932137	65205.3	27785	161367
sp|O15061|SYNEM_HUMAN	O15061	SYNEM_HUMAN	SYNM	1565	Homo sapiens	1:Experimental evidence at protein level	Synemin	1	0.999	416	416	416	73	67	55	48	16	31	37	31	31	27	73	67	55	48	16	31	37	31	31	27	73	67	55	48	16	31	37	31	31	27	3.73398e+06	3.13901e+06	2.73499e+06	1.42937e+06	610113	960232	1.28265e+06
sp|O15062|ZBTB5_HUMAN	O15062	ZBTB5_HUMAN	ZBTB5	677	Homo sapiens	1:Experimental evidence at protein level	Zinc finger and BTB domain-containing protein 5	0.9633	0.999	4	4	4	0	0	0	0	0	3	1	0	0	0	0	0	0	0	0	3	1	0	0	0	0	0	0	0	0	3	1	0	0	0	0	0	0	0	0	22777.7	18764.1
sp|O15063|GRRE1_HUMAN	O15063	GRRE1_HUMAN	GARRE1	1070	Homo sapiens	1:Experimental evidence at protein level	Granule associated Rac and RHOG effector protein 1	0.9663	0.9988	2	2	2	0	0	1	0	0	0	1	0	0	0	0	0	1	0	0	0	1	0	0	0	0	0	1	0	0	0	1	0	0	0	0	0	0	0	0	0	18481.5
sp|O15066|KIF3B_HUMAN	O15066	KIF3B_HUMAN	KIF3B	747	Homo sapiens	1:Experimental evidence at protein level	Kinesin-like protein KIF3B	0.9998	0.999	4	4	4	0	0	0	1	0	2	1	0	0	0	0	0	0	1	0	2	1	0	0	0	0	0	0	1	0	2	1	0	0	0	0	0	12578.4	13021.2	0	30060.8	19410.5
sp|O15067|PUR4_HUMAN	O15067	PUR4_HUMAN	PFAS	1338	Homo sapiens	1:Experimental evidence at protein level	Phosphoribosylformylglycinamidine synthase	1	0.999	51	51	51	2	6	18	15	0	4	1	2	0	3	2	6	18	15	0	4	1	2	0	3	2	6	18	15	0	4	1	2	0	3	65947.4	136676	306397	207299	0	44673.6	47982.3
sp|O15075|DCLK1_HUMAN	O15075	DCLK1_HUMAN	DCLK1	740	Homo sapiens	1:Experimental evidence at protein level	Serine/threonine-protein kinase DCLK1	1	0.999	25	25	25	0	0	0	0	1	4	5	4	6	5	0	0	0	0	1	4	5	4	6	5	0	0	0	0	1	4	5	4	6	5	0	0	10323	0	20671.2	73174.4	68379.7
sp|O15084|ANR28_HUMAN	O15084	ANR28_HUMAN	ANKRD28	1053	Homo sapiens	1:Experimental evidence at protein level	Serine/threonine-protein phosphatase 6 regulatory ankyrin repeat subunit A	1	0.999	63	52	63	4	9	13	9	1	2	3	6	8	8	4	9	11	7	0	1	1	5	6	8	4	9	13	9	1	2	3	6	8	8	112050	159158	245151	207279	45498.9	79425.4	93560.6
sp|O15085|ARHGB_HUMAN	O15085	ARHGB_HUMAN	ARHGEF11	1522	Homo sapiens	1:Experimental evidence at protein level	Rho guanine nucleotide exchange factor 11	1	0.999	10	10	10	1	2	2	2	0	0	1	1	0	1	1	2	2	2	0	0	1	1	0	1	1	2	2	2	0	0	1	1	0	1	33438.9	42209.1	13025.2	27581.9	0	18267.2	14360.9
sp|O15111|IKKA_HUMAN	O15111	IKKA_HUMAN	CHUK	745	Homo sapiens	1:Experimental evidence at protein level	Inhibitor of nuclear factor kappa-B kinase subunit alpha	0.9963	0.999	4	4	4	0	1	2	1	0	0	0	0	0	0	0	1	2	1	0	0	0	0	0	0	0	1	2	1	0	0	0	0	0	0	0	152727	187986	76738.2	0	0	60148.2
sp|O15116|LSM1_HUMAN	O15116	LSM1_HUMAN	LSM1	133	Homo sapiens	1:Experimental evidence at protein level	U6 snRNA-associated Sm-like protein LSm1	1	0.999	27	27	27	3	2	2	3	4	2	2	2	3	4	3	2	2	3	4	2	2	2	3	4	3	2	2	3	4	2	2	2	3	4	79747.6	152683	152576	141517	54634.3	90449.4	81409.2
sp|O15119|TBX3_HUMAN	O15119	TBX3_HUMAN	TBX3	743	Homo sapiens	1:Experimental evidence at protein level	T-box transcription factor TBX3	1	0.999	12	12	12	0	1	1	2	3	2	2	0	1	0	0	1	1	2	3	2	2	0	1	0	0	1	1	2	3	2	2	0	1	0	0	0	14926.9	26038.3	0	9234.97	10849.9
sp|O15126|SCAM1_HUMAN	O15126	SCAM1_HUMAN	SCAMP1	338	Homo sapiens	1:Experimental evidence at protein level	Secretory carrier-associated membrane protein 1	0.9633	0.999	2	2	2	0	0	1	1	0	0	0	0	0	0	0	0	1	1	0	0	0	0	0	0	0	0	1	1	0	0	0	0	0	0	0	0	22617.1	18945.3	0	0	0
sp|O15143|ARC1B_HUMAN	O15143	ARC1B_HUMAN	ARPC1B	372	Homo sapiens	1:Experimental evidence at protein level	Actin-related protein 2/3 complex subunit 1B	1	0.999	150	150	206	8	8	15	14	15	28	23	10	12	17	8	8	15	14	15	28	23	10	12	17	14	11	19	23	18	38	33	14	14	22	428706	470691	593609	665146	1.17087e+06	1473291	1.41771e+06
sp|O15144|ARPC2_HUMAN	O15144	ARPC2_HUMAN	ARPC2	300	Homo sapiens	1:Experimental evidence at protein level	Actin-related protein 2/3 complex subunit 2	1	0.999	288	288	288	23	20	26	25	29	40	43	24	32	26	23	20	26	25	29	40	43	24	32	26	23	20	26	25	29	40	43	24	32	26	1.01016e+06	1.02009e+06	1.41431e+06	1.09042e+06	2.20064e+06	2872540	2.97085e+06
sp|O15145|ARPC3_HUMAN	O15145	ARPC3_HUMAN	ARPC3	178	Homo sapiens	1:Experimental evidence at protein level	Actin-related protein 2/3 complex subunit 3	1	0.999	160	160	160	7	13	9	19	16	20	27	15	15	19	7	13	9	19	16	20	27	15	15	19	7	13	9	19	16	20	27	15	15	19	330388	335095	771517	808142	1.01287e+06	1.21785e+06	1.25195e+06
sp|O15160|RPAC1_HUMAN	O15160	RPAC1_HUMAN	POLR1C	346	Homo sapiens	1:Experimental evidence at protein level	DNA-directed RNA polymerases I and III subunit RPAC1	1	0.999	33	33	33	4	1	5	5	1	6	3	3	3	2	4	1	5	5	1	6	3	3	3	2	4	1	5	5	1	6	3	3	3	2	81194.1	24597.3	112278	105007	28647.3	89152.7	80094.3
sp|O15164|TIF1A_HUMAN	O15164	TIF1A_HUMAN	TRIM24	1050	Homo sapiens	1:Experimental evidence at protein level	Transcription intermediary factor 1-alpha	1	0.999	14	14	24	0	0	0	2	2	5	5	0	0	0	0	0	0	2	2	5	5	0	0	0	0	0	0	3	5	8	6	1	1	0	25521.7	0	58865.2	14942	90793.2	103145	257166
sp|O15182|CETN3_HUMAN	O15182	CETN3_HUMAN	CETN3	167	Homo sapiens	1:Experimental evidence at protein level	Centrin-3	0.9633	0.999	1	1	1	0	0	0	0	0	0	0	0	1	0	0	0	0	0	0	0	0	0	1	0	0	0	0	0	0	0	0	0	1	0	0	0	0	0	0	0	0
sp|O15212|PFD6_HUMAN	O15212	PFD6_HUMAN	PFDN6	129	Homo sapiens	1:Experimental evidence at protein level	Prefoldin subunit 6	1	0.999	75	75	75	4	6	11	7	6	6	9	9	9	8	4	6	11	7	6	6	9	9	9	8	4	6	11	7	6	6	9	9	9	8	189718	192220	299992	230616	463554	661219	660691
sp|O15226|NKRF_HUMAN	O15226	NKRF_HUMAN	NKRF	690	Homo sapiens	1:Experimental evidence at protein level	NF-kappa-B-repressing factor	1	0.999	24	24	24	2	1	4	4	0	3	5	2	1	2	2	1	4	4	0	3	5	2	1	2	2	1	4	4	0	3	5	2	1	2	117230	119748	175520	113845	0	97767.9	171916
sp|O15260|SURF4_HUMAN	O15260	SURF4_HUMAN	SURF4	269	Homo sapiens	1:Experimental evidence at protein level	Surfeit locus protein 4	1	0.999	8	8	8	1	1	0	0	0	0	4	1	1	0	1	1	0	0	0	0	4	1	1	0	1	1	0	0	0	0	4	1	1	0	23537.4	17491.2	7638.95	11640.3	0	0	19757.3
sp|O15269|SPTC1_HUMAN	O15269	SPTC1_HUMAN	SPTLC1	473	Homo sapiens	1:Experimental evidence at protein level	Serine palmitoyltransferase 1	1	0.999	11	11	11	2	1	2	1	3	1	1	0	0	0	2	1	2	1	3	1	1	0	0	0	2	1	2	1	3	1	1	0	0	0	56507.2	48467.3	76083	5144.48	64363.8	41315.2	141473
sp|O15294|OGT1_HUMAN	O15294	OGT1_HUMAN	OGT	1046	Homo sapiens	1:Experimental evidence at protein level	UDP-N-acetylglucosamine--peptide N-acetylglucosaminyltransferase 110 kDa subunit	1	0.999	353	353	353	23	25	39	28	40	45	59	35	36	23	23	25	39	28	40	45	59	35	36	23	23	25	39	28	40	45	59	35	36	23	851196	1.43901e+06	1.56435e+06	1.00545e+06	1420403	1.69319e+06	2.33808e+06
sp|O15305|PMM2_HUMAN	O15305	PMM2_HUMAN	PMM2	246	Homo sapiens	1:Experimental evidence at protein level	Phosphomannomutase 2	0.9624	0.999	1	1	1	0	0	0	0	0	0	0	0	0	1	0	0	0	0	0	0	0	0	0	1	0	0	0	0	0	0	0	0	0	1	0	0	0	0	0	0	0
sp|O15344|TRI18_HUMAN	O15344	TRI18_HUMAN	MID1	667	Homo sapiens	1:Experimental evidence at protein level	E3 ubiquitin-protein ligase Midline-1	0.963	0.999	2	2	2	0	0	0	0	0	2	0	0	0	0	0	0	0	0	0	2	0	0	0	0	0	0	0	0	0	2	0	0	0	0	0	0	0	0	0	12195.9	0
sp|O15347|HMGB3_HUMAN	O15347	HMGB3_HUMAN	HMGB3	200	Homo sapiens	1:Experimental evidence at protein level	High mobility group protein B3	1	0.999	12	12	12	0	0	0	1	1	2	5	2	0	1	0	0	0	1	1	2	5	2	0	1	0	0	0	1	1	2	5	2	0	1	0	0	0	29419.7	52125.8	71038.7	80452.5
sp|O15355|PPM1G_HUMAN	O15355	PPM1G_HUMAN	PPM1G	546	Homo sapiens	1:Experimental evidence at protein level	Protein phosphatase 1G	1	0.999	138	138	138	10	11	17	20	13	19	19	11	6	12	10	11	17	20	13	19	19	11	6	12	10	11	17	20	13	19	19	11	6	12	511134	586926	447815	642215	495224	616619	631698
sp|O15357|SHIP2_HUMAN	O15357	SHIP2_HUMAN	INPPL1	1258	Homo sapiens	1:Experimental evidence at protein level	Phosphatidylinositol 3,4,5-trisphosphate 5-phosphatase 2	1	0.999	9	9	9	0	1	1	4	0	1	1	0	0	1	0	1	1	4	0	1	1	0	0	1	0	1	1	4	0	1	1	0	0	1	0	48076.2	22655.9	63383.9	0	35277	33607.5
sp|O15371|EIF3D_HUMAN	O15371	EIF3D_HUMAN	EIF3D	548	Homo sapiens	1:Experimental evidence at protein level	Eukaryotic translation initiation factor 3 subunit D	1	0.999	232	232	232	15	20	35	31	18	17	25	21	22	28	15	20	35	31	18	17	25	21	22	28	15	20	35	31	18	17	25	21	22	28	645848	813457	1.13842e+06	1.17307e+06	516333	749482	984421
sp|O15372|EIF3H_HUMAN	O15372	EIF3H_HUMAN	EIF3H	352	Homo sapiens	1:Experimental evidence at protein level	Eukaryotic translation initiation factor 3 subunit H	1	0.999	232	232	232	17	22	38	32	12	24	20	25	19	23	17	22	38	32	12	24	20	25	19	23	17	22	38	32	12	24	20	25	19	23	646507	930544	1235157	1.05287e+06	275950	617020	779372
sp|O15379|HDAC3_HUMAN	O15379	HDAC3_HUMAN	HDAC3	428	Homo sapiens	1:Experimental evidence at protein level	Histone deacetylase 3	1	0.999	77	77	78	5	5	8	9	7	8	9	8	10	8	5	5	8	9	7	8	9	8	10	8	5	5	8	9	7	9	9	8	10	8	100310	159250	166923	161847	280457	284220	385714
sp|O15381|NVL_HUMAN	O15381	NVL_HUMAN	NVL	856	Homo sapiens	1:Experimental evidence at protein level	Nuclear valosin-containing protein-like	0.9421	0.985	2	2	2	0	0	0	0	1	1	0	0	0	0	0	0	0	0	1	1	0	0	0	0	0	0	0	0	1	1	0	0	0	0	0	0	0	0	78255.5	93157.8	83463
sp|O15397|IPO8_HUMAN	O15397	IPO8_HUMAN	IPO8	1037	Homo sapiens	1:Experimental evidence at protein level	Importin-8	1	0.999	9	9	18	0	2	1	2	0	0	0	1	2	1	0	2	1	2	0	0	0	1	2	1	1	2	1	5	2	2	1	1	2	1	44582.6	71006.8	0	45012.3	0	44353	64040.3
sp|O15400|STX7_HUMAN	O15400	STX7_HUMAN	STX7	261	Homo sapiens	1:Experimental evidence at protein level	Syntaxin-7	0.9633	0.999	0	0	0	0	0	0	0	0	0	0	0	0	0	0	0	0	0	0	0	0	0	0	0	0	0	0	0	0	0	0	0	0	0	0	0	0	0	0	0	0
sp|O15417|TNC18_HUMAN	O15417	TNC18_HUMAN	TNRC18	2968	Homo sapiens	1:Experimental evidence at protein level	Trinucleotide repeat-containing gene 18 protein	1	0.999	11	11	11	0	0	0	0	4	2	3	0	0	2	0	0	0	0	4	2	3	0	0	2	0	0	0	0	4	2	3	0	0	2	0	0	0	0	51296.8	56971	64640.7
sp|O15427|MOT4_HUMAN	O15427	MOT4_HUMAN	SLC16A3	465	Homo sapiens	1:Experimental evidence at protein level	Monocarboxylate transporter 4	1	0.999	21	21	21	2	0	0	4	4	1	5	1	1	3	2	0	0	4	4	1	5	1	1	3	2	0	0	4	4	1	5	1	1	3	65876.4	109687	22500	48962.7	138006	82349.1	98554
sp|O15438|MRP3_HUMAN	O15438	MRP3_HUMAN	ABCC3	1527	Homo sapiens	1:Experimental evidence at protein level	ATP-binding cassette sub-family C member 3	0.9628	0.999	1	1	1	1	0	0	0	0	0	0	0	0	0	1	0	0	0	0	0	0	0	0	0	1	0	0	0	0	0	0	0	0	0	12361.7	9768.77	0	0	0	0	0
sp|O15446|RPA34_HUMAN	O15446	RPA34_HUMAN	POLR1G	510	Homo sapiens	1:Experimental evidence at protein level	DNA-directed RNA polymerase I subunit RPA34	0.9633	0.999	5	5	5	0	0	0	1	1	1	2	0	0	0	0	0	0	1	1	1	2	0	0	0	0	0	0	1	1	1	2	0	0	0	0	0	0	18623.5	29943.1	28501.8	23997
sp|O15460|P4HA2_HUMAN	O15460	P4HA2_HUMAN	P4HA2	535	Homo sapiens	1:Experimental evidence at protein level	Prolyl 4-hydroxylase subunit alpha-2	1	0.999	21	21	21	0	0	3	2	3	3	1	4	4	1	0	0	3	2	3	3	1	4	4	1	0	0	3	2	3	3	1	4	4	1	48969.2	23055.2	89033.8	22880.9	32843.4	73920.2	68008.4
sp|O15498|YKT6_HUMAN	O15498	YKT6_HUMAN	YKT6	198	Homo sapiens	1:Experimental evidence at protein level	Synaptobrevin homolog YKT6	1	0.999	14	14	14	0	0	4	3	0	2	4	0	0	1	0	0	4	3	0	2	4	0	0	1	0	0	4	3	0	2	4	0	0	1	0	0	42450.9	67226.2	0	55895.4	39937.9
sp|O15511|ARPC5_HUMAN	O15511	ARPC5_HUMAN	ARPC5	151	Homo sapiens	1:Experimental evidence at protein level	Actin-related protein 2/3 complex subunit 5	1	0.999	61	61	61	8	8	4	3	7	5	9	8	6	3	8	8	4	3	7	5	9	8	6	3	8	8	4	3	7	5	9	8	6	3	266414	215669	143523	218531	445116	425907	635750
sp|O15516|CLOCK_HUMAN	O15516	CLOCK_HUMAN	CLOCK	846	Homo sapiens	1:Experimental evidence at protein level	Circadian locomoter output cycles protein kaput	1	0.999	6	6	6	0	0	0	3	1	0	2	0	0	0	0	0	0	3	1	0	2	0	0	0	0	0	0	3	1	0	2	0	0	0	0	0	22221.8	41335.9	32584	0	75815.3
sp|O15523|DDX3Y_HUMAN	O15523	DDX3Y_HUMAN	DDX3Y	660	Homo sapiens	1:Experimental evidence at protein level	ATP-dependent RNA helicase DDX3Y	1	0.999	33	33	369	4	1	3	3	1	6	3	6	4	2	4	1	3	3	1	6	3	6	4	2	36	41	40	35	29	39	33	43	40	33	165300	48024.1	113974	120056	41466.7	99671.4	93762.1
sp|O15541|R113A_HUMAN	O15541	R113A_HUMAN	RNF113A	343	Homo sapiens	1:Experimental evidence at protein level	E3 ubiquitin-protein ligase RNF113A	1	0.999	7	7	7	0	0	0	0	0	3	0	0	0	4	0	0	0	0	0	3	0	0	0	4	0	0	0	0	0	3	0	0	0	4	0	0	0	0	0	29576	0
sp|O15550|KDM6A_HUMAN	O15550	KDM6A_HUMAN	KDM6A	1401	Homo sapiens	1:Experimental evidence at protein level	Lysine-specific demethylase 6A	1	0.999	65	43	65	2	2	11	4	6	10	12	4	7	7	1	0	7	1	4	9	9	3	5	4	2	2	11	4	6	10	12	4	7	7	579538	73386.9	138923	53245.1	172045	264991	446201
sp|O43143|DHX15_HUMAN	O43143	DHX15_HUMAN	DHX15	795	Homo sapiens	1:Experimental evidence at protein level	ATP-dependent RNA helicase DHX15	1	0.999	486	481	486	25	23	39	30	44	47	71	77	69	61	25	23	39	30	44	47	70	74	68	61	25	23	39	30	44	47	71	77	69	61	903788	873088	1741923	1.30492e+06	1.78266e+06	2.34958e+06	2.72679e+06
sp|O43148|MCES_HUMAN	O43148	MCES_HUMAN	RNMT	476	Homo sapiens	1:Experimental evidence at protein level	mRNA cap guanine-N7 methyltransferase	1	0.999	41	41	41	1	2	1	2	3	2	3	11	8	8	1	2	1	2	3	2	3	11	8	8	1	2	1	2	3	2	3	11	8	8	88833.6	28070.6	48567.8	67927.2	77126.4	301309	183977
sp|O43149|ZZEF1_HUMAN	O43149	ZZEF1_HUMAN	ZZEF1	2961	Homo sapiens	1:Experimental evidence at protein level	Zinc finger ZZ-type and EF-hand domain-containing protein 1	0.9998	0.9989	2	2	2	0	0	1	1	0	0	0	0	0	0	0	0	1	1	0	0	0	0	0	0	0	0	1	1	0	0	0	0	0	0	0	0	14538.7	10088.5	0	0	0
sp|O43150|ASAP2_HUMAN	O43150	ASAP2_HUMAN	ASAP2	1006	Homo sapiens	1:Experimental evidence at protein level	Arf-GAP with SH3 domain, ANK repeat and PH domain-containing protein 2	1	0.999	11	11	32	0	0	3	1	1	2	2	0	2	0	0	0	3	1	1	2	2	0	2	0	4	1	4	4	1	4	5	1	6	2	0	0	56717.1	0	27320.5	28642.1	67524.3
sp|O43156|TTI1_HUMAN	O43156	TTI1_HUMAN	TTI1	1089	Homo sapiens	1:Experimental evidence at protein level	TELO2-interacting protein 1 homolog	0.9633	0.999	1	1	1	0	0	1	0	0	0	0	0	0	0	0	0	1	0	0	0	0	0	0	0	0	0	1	0	0	0	0	0	0	0	0	0	11404.2	11760.9	0	0	0
sp|O43159|RRP8_HUMAN	O43159	RRP8_HUMAN	RRP8	456	Homo sapiens	1:Experimental evidence at protein level	Ribosomal RNA-processing protein 8	1	0.999	7	7	7	0	0	1	0	0	1	5	0	0	0	0	0	1	0	0	1	5	0	0	0	0	0	1	0	0	1	5	0	0	0	66902	0	66880.8	0	0	35518.1	74123.7
sp|O43172|PRP4_HUMAN	O43172	PRP4_HUMAN	PRPF4	522	Homo sapiens	1:Experimental evidence at protein level	U4/U6 small nuclear ribonucleoprotein Prp4	1	0.999	190	190	190	19	19	25	13	11	24	24	18	21	16	19	19	25	13	11	24	24	18	21	16	19	19	25	13	11	24	24	18	21	16	1.14028e+06	954678	1.39629e+06	1.15108e+06	769468	1.30868e+06	1.54393e+06
sp|O43175|SERA_HUMAN	O43175	SERA_HUMAN	PHGDH	533	Homo sapiens	1:Experimental evidence at protein level	D-3-phosphoglycerate dehydrogenase	1	0.999	106	106	106	10	7	16	9	8	14	11	11	15	5	10	7	16	9	8	14	11	11	15	5	10	7	16	9	8	14	11	11	15	5	531215	491959	560937	239601	221113	367458	451966
sp|O43237|DC1L2_HUMAN	O43237	DC1L2_HUMAN	DYNC1LI2	492	Homo sapiens	1:Experimental evidence at protein level	Cytoplasmic dynein 1 light intermediate chain 2	1	0.999	193	158	193	16	28	30	32	14	22	15	17	9	10	15	20	22	28	13	16	12	15	8	9	16	28	30	32	14	22	15	17	9	10	755760	829743	1.13527e+06	1.16763e+06	312986	650023	607694
sp|O43242|PSMD3_HUMAN	O43242	PSMD3_HUMAN	PSMD3	534	Homo sapiens	1:Experimental evidence at protein level	26S proteasome non-ATPase regulatory subunit 3	1	0.999	183	183	183	17	17	24	19	14	21	22	20	17	12	17	17	24	19	14	21	22	20	17	12	17	17	24	19	14	21	22	20	17	12	569015	467015	922787	538901	327462	433268	610771
sp|O43251|RFOX2_HUMAN	O43251	RFOX2_HUMAN	RBFOX2	390	Homo sapiens	1:Experimental evidence at protein level	RNA binding protein fox-1 homolog 2	1	0.999	21	0	21	0	0	0	0	4	3	5	3	3	3	0	0	0	0	0	0	0	0	0	0	0	0	0	0	4	3	5	3	3	3	0	0	11852.4	0	35098.1	23705.6	46763.5
sp|O43264|ZW10_HUMAN	O43264	ZW10_HUMAN	ZW10	779	Homo sapiens	1:Experimental evidence at protein level	Centromere/kinetochore protein zw10 homolog	1	0.999	14	14	14	2	0	4	2	1	3	1	1	0	0	2	0	4	2	1	3	1	1	0	0	2	0	4	2	1	3	1	1	0	0	40804	0	56005	43383.7	27960.7	40256.2	33395.4
sp|O43290|SNUT1_HUMAN	O43290	SNUT1_HUMAN	SART1	800	Homo sapiens	1:Experimental evidence at protein level	U4/U6.U5 tri-snRNP-associated protein 1	1	0.999	98	98	98	13	12	11	9	5	10	9	11	11	7	13	12	11	9	5	10	9	11	11	7	13	12	11	9	5	10	9	11	11	7	306933	322892	270117	234990	165869	231145	292341
sp|O43293|DAPK3_HUMAN	O43293	DAPK3_HUMAN	DAPK3	454	Homo sapiens	1:Experimental evidence at protein level	Death-associated protein kinase 3	1	0.999	10	8	10	1	2	5	2	0	0	0	0	0	0	1	2	3	2	0	0	0	0	0	0	1	2	5	2	0	0	0	0	0	0	0	63064.8	113779	62119	0	0	0
sp|O43294|TGFI1_HUMAN	O43294	TGFI1_HUMAN	TGFB1I1	461	Homo sapiens	1:Experimental evidence at protein level	Transforming growth factor beta-1-induced transcript 1 protein	0.9387	0.9983	1	1	1	0	0	1	0	0	0	0	0	0	0	0	0	1	0	0	0	0	0	0	0	0	0	1	0	0	0	0	0	0	0	0	0	6431.18	0	0	0	0
sp|O43295|SRGP3_HUMAN	O43295	SRGP3_HUMAN	SRGAP3	1099	Homo sapiens	1:Experimental evidence at protein level	SLIT-ROBO Rho GTPase-activating protein 3	0.9936	0.9975	2	2	3	1	0	0	0	0	1	0	0	0	0	1	0	0	0	0	1	0	0	0	0	1	0	0	1	0	1	0	0	0	0	47309.6	0	10983.1	0	0	80456.8	0
sp|O43298|ZBT43_HUMAN	O43298	ZBT43_HUMAN	ZBTB43	467	Homo sapiens	1:Experimental evidence at protein level	Zinc finger and BTB domain-containing protein 43	0.9633	0.999	2	2	2	0	0	0	0	2	0	0	0	0	0	0	0	0	0	2	0	0	0	0	0	0	0	0	0	2	0	0	0	0	0	0	0	0	0	26163.9	0	19434.4
sp|O43303|CP110_HUMAN	O43303	CP110_HUMAN	CCP110	1012	Homo sapiens	1:Experimental evidence at protein level	Centriolar coiled-coil protein of 110 kDa	0.9633	0.999	4	4	4	0	1	0	2	0	0	0	0	1	0	0	1	0	2	0	0	0	0	1	0	0	1	0	2	0	0	0	0	1	0	444473	201629	218373	139715	0	0	190115
sp|O43314|VIP2_HUMAN	O43314	VIP2_HUMAN	PPIP5K2	1243	Homo sapiens	1:Experimental evidence at protein level	Inositol hexakisphosphate and diphosphoinositol-pentakisphosphate kinase 2	1	0.999	13	12	13	0	1	1	7	0	2	2	0	0	0	0	0	1	7	0	2	2	0	0	0	0	1	1	7	0	2	2	0	0	0	0	0	26359.1	73808.2	0	58517.4	32012.5
sp|O43318|M3K7_HUMAN	O43318	M3K7_HUMAN	MAP3K7	606	Homo sapiens	1:Experimental evidence at protein level	Mitogen-activated protein kinase kinase kinase 7	1	0.999	70	70	70	6	8	20	20	0	3	3	2	3	5	6	8	20	20	0	3	3	2	3	5	6	8	20	20	0	3	3	2	3	5	326476	1.93035e+06	1630025	580758	0	191050	147000
sp|O43324|MCA3_HUMAN	O43324	MCA3_HUMAN	EEF1E1	174	Homo sapiens	1:Experimental evidence at protein level	Eukaryotic translation elongation factor 1 epsilon-1	1	0.999	72	72	72	8	7	10	7	7	7	7	6	7	6	8	7	10	7	7	7	7	6	7	6	8	7	10	7	7	7	7	6	7	6	338049	356899	480684	398701	213371	314536	312234
sp|O43353|RIPK2_HUMAN	O43353	RIPK2_HUMAN	RIPK2	540	Homo sapiens	1:Experimental evidence at protein level	Receptor-interacting serine/threonine-protein kinase 2	1	0.999	14	14	14	1	1	5	3	0	0	0	2	1	1	1	1	5	3	0	0	0	2	1	1	1	1	5	3	0	0	0	2	1	1	2.02209e+06	41464.8	96822.1	90166	0	0	24349.7
sp|O43379|WDR62_HUMAN	O43379	WDR62_HUMAN	WDR62	1518	Homo sapiens	1:Experimental evidence at protein level	WD repeat-containing protein 62	0.9961	0.999	2	2	2	0	0	1	1	0	0	0	0	0	0	0	0	1	1	0	0	0	0	0	0	0	0	1	1	0	0	0	0	0	0	0	0	23497	19738.9	0	0	0
sp|O43390|HNRPR_HUMAN	O43390	HNRPR_HUMAN	HNRNPR	633	Homo sapiens	1:Experimental evidence at protein level	Heterogeneous nuclear ribonucleoprotein R	1	0.999	174	174	201	18	16	25	10	14	18	14	20	27	12	18	16	25	10	14	18	14	20	27	12	21	19	28	11	17	21	17	23	30	14	923887	769370	779964	413222	426565	635914	860609
sp|O43395|PRPF3_HUMAN	O43395	PRPF3_HUMAN	PRPF3	683	Homo sapiens	1:Experimental evidence at protein level	U4/U6 small nuclear ribonucleoprotein Prp3	1	0.999	78	78	78	7	9	16	7	8	11	10	5	3	2	7	9	16	7	8	11	10	5	3	2	7	9	16	7	8	11	10	5	3	2	319103	405384	385379	304746	326307	352870	460771
sp|O43396|TXNL1_HUMAN	O43396	TXNL1_HUMAN	TXNL1	289	Homo sapiens	1:Experimental evidence at protein level	Thioredoxin-like protein 1	1	0.999	8	8	8	0	0	5	0	0	1	2	0	0	0	0	0	5	0	0	1	2	0	0	0	0	0	5	0	0	1	2	0	0	0	0	0	128310	18047.3	0	29568.4	100506
sp|O43399|TPD54_HUMAN	O43399	TPD54_HUMAN	TPD52L2	206	Homo sapiens	1:Experimental evidence at protein level	Tumor protein D54	1	0.999	92	92	92	3	7	11	12	8	8	18	8	7	10	3	7	11	12	8	8	18	8	7	10	3	7	11	12	8	8	18	8	7	10	91368.3	108839	298433	270989	140812	289866	378334
sp|O43402|EMC8_HUMAN	O43402	EMC8_HUMAN	EMC8	210	Homo sapiens	1:Experimental evidence at protein level	ER membrane protein complex subunit 8	0.9632	0.999	2	2	2	0	0	2	0	0	0	0	0	0	0	0	0	2	0	0	0	0	0	0	0	0	0	2	0	0	0	0	0	0	0	0	0	11785.6	0	0	0	0
sp|O43426|SYNJ1_HUMAN	O43426	SYNJ1_HUMAN	SYNJ1	1573	Homo sapiens	1:Experimental evidence at protein level	Synaptojanin-1	1	0.999	9	9	9	0	0	4	1	0	2	0	2	0	0	0	0	4	1	0	2	0	2	0	0	0	0	4	1	0	2	0	2	0	0	0	25763.6	58906.6	27243.6	0	22119.3	10180.5
sp|O43432|IF4G3_HUMAN	O43432	IF4G3_HUMAN	EIF4G3	1585	Homo sapiens	1:Experimental evidence at protein level	Eukaryotic translation initiation factor 4 gamma 3	1	0.999	58	58	132	1	6	5	6	1	5	3	10	13	8	1	6	5	6	1	5	3	10	13	8	8	14	11	15	7	14	9	17	21	16	98431.2	248365	91611.3	141922	51427	101009	89489.4
sp|O43447|PPIH_HUMAN	O43447	PPIH_HUMAN	PPIH	177	Homo sapiens	1:Experimental evidence at protein level	Peptidyl-prolyl cis-trans isomerase H	1	0.999	82	82	82	5	2	4	7	8	13	15	12	5	11	5	2	4	7	8	13	15	12	5	11	5	2	4	7	8	13	15	12	5	11	209672	172221	182343	216610	299924	531710	676148
sp|O43488|ARK72_HUMAN	O43488	ARK72_HUMAN	AKR7A2	359	Homo sapiens	1:Experimental evidence at protein level	Aflatoxin B1 aldehyde reductase member 2	0.9633	0.999	15	0	15	0	1	0	3	3	1	3	0	3	1	0	0	0	0	0	0	0	0	0	0	0	1	0	3	3	1	3	0	3	1	0	0	0	0	0	0	0
sp|O43491|E41L2_HUMAN	O43491	E41L2_HUMAN	EPB41L2	1005	Homo sapiens	1:Experimental evidence at protein level	Band 4.1-like protein 2	1	0.999	128	128	141	17	17	27	19	6	14	10	8	7	3	17	17	27	19	6	14	10	8	7	3	17	19	31	21	8	15	12	8	7	3	893485	776566	1.08813e+06	727190	260553	412854	541419
sp|O43504|LTOR5_HUMAN	O43504	LTOR5_HUMAN	LAMTOR5	91	Homo sapiens	1:Experimental evidence at protein level	Ragulator complex protein LAMTOR5	1	0.999	14	14	14	2	2	2	2	1	1	1	1	1	1	2	2	2	2	1	1	1	1	1	1	2	2	2	2	1	1	1	1	1	1	88518.1	28801.5	70638	65825.2	139643	46806.3	59060.2
sp|O43513|MED7_HUMAN	O43513	MED7_HUMAN	MED7	233	Homo sapiens	1:Experimental evidence at protein level	Mediator of RNA polymerase II transcription subunit 7	0.9977	0.999	3	3	3	0	0	0	0	1	0	2	0	0	0	0	0	0	0	1	0	2	0	0	0	0	0	0	0	1	0	2	0	0	0	0	0	51412.2	23077.3	30531.9	32298.9	33801.4
sp|O43516|WIPF1_HUMAN	O43516	WIPF1_HUMAN	WIPF1	503	Homo sapiens	1:Experimental evidence at protein level	WAS/WASL-interacting protein family member 1	0.6094	0.9834	1	1	1	0	0	0	0	0	0	0	1	0	0	0	0	0	0	0	0	0	1	0	0	0	0	0	0	0	0	0	1	0	0	0	0	0	0	0	0	0
sp|O43524|FOXO3_HUMAN	O43524	FOXO3_HUMAN	FOXO3	673	Homo sapiens	1:Experimental evidence at protein level	Forkhead box protein O3	0.7836	0.9928	4	4	4	0	0	0	0	0	0	2	0	0	2	0	0	0	0	0	0	2	0	0	2	0	0	0	0	0	0	2	0	0	2	0	0	0	0	0	0	16032
sp|O43566|RGS14_HUMAN	O43566	RGS14_HUMAN	RGS14	566	Homo sapiens	1:Experimental evidence at protein level	Regulator of G-protein signaling 14	0.9156	0.9976	1	1	1	0	0	0	0	0	0	1	0	0	0	0	0	0	0	0	0	1	0	0	0	0	0	0	0	0	0	1	0	0	0	0	0	0	0	0	0	4262.72
sp|O43572|AKA10_HUMAN	O43572	AKA10_HUMAN	AKAP10	662	Homo sapiens	1:Experimental evidence at protein level	A-kinase anchor protein 10, mitochondrial	0.9981	0.999	2	2	2	0	0	1	1	0	0	0	0	0	0	0	0	1	1	0	0	0	0	0	0	0	0	1	1	0	0	0	0	0	0	0	0	13856.8	0	0	0	0
sp|O43583|DENR_HUMAN	O43583	DENR_HUMAN	DENR	198	Homo sapiens	1:Experimental evidence at protein level	Density-regulated protein	1	0.999	34	34	34	0	0	2	0	8	6	6	5	3	4	0	0	2	0	8	6	6	5	3	4	0	0	2	0	8	6	6	5	3	4	0	0	31219.7	0	148438	164322	244246
sp|O43592|XPOT_HUMAN	O43592	XPOT_HUMAN	XPOT	962	Homo sapiens	1:Experimental evidence at protein level	Exportin-T	0.9984	0.999	3	3	3	0	0	1	1	0	0	1	0	0	0	0	0	1	1	0	0	1	0	0	0	0	0	1	1	0	0	1	0	0	0	0	0	0	18544.3	0	0	23640.3
sp|O43615|TIM44_HUMAN	O43615	TIM44_HUMAN	TIMM44	452	Homo sapiens	1:Experimental evidence at protein level	Mitochondrial import inner membrane translocase subunit TIM44	1	0.999	3	3	3	0	1	1	0	0	1	0	0	0	0	0	1	1	0	0	1	0	0	0	0	0	1	1	0	0	1	0	0	0	0	0	1.03706e+06	2.35573e+06	0	0	18508.5	39029.2
sp|O43617|TPPC3_HUMAN	O43617	TPPC3_HUMAN	TRAPPC3	180	Homo sapiens	1:Experimental evidence at protein level	Trafficking protein particle complex subunit 3	1	0.999	12	12	12	3	1	0	1	1	0	1	1	3	1	3	1	0	1	1	0	1	1	3	1	3	1	0	1	1	0	1	1	3	1	150091	129944	0	52364	29096.2	0	38094.5
sp|O43633|CHM2A_HUMAN	O43633	CHM2A_HUMAN	CHMP2A	222	Homo sapiens	1:Experimental evidence at protein level	Charged multivesicular body protein 2a	1	0.999	7	7	7	0	0	0	0	1	3	3	0	0	0	0	0	0	0	1	3	3	0	0	0	0	0	0	0	1	3	3	0	0	0	0	0	0	0	33826.1	73783.8	58313.8
sp|O43639|NCK2_HUMAN	O43639	NCK2_HUMAN	NCK2	380	Homo sapiens	1:Experimental evidence at protein level	Cytoplasmic protein NCK2	1	0.999	11	11	28	0	0	0	2	1	3	1	1	2	1	0	0	0	2	1	3	1	1	2	1	0	1	1	4	1	7	3	2	7	2	0	0	0	29588.6	38281.5	54217.9	33644.9
sp|O43660|PLRG1_HUMAN	O43660	PLRG1_HUMAN	PLRG1	514	Homo sapiens	1:Experimental evidence at protein level	Pleiotropic regulator 1	1	0.999	36	36	36	3	2	7	6	4	3	2	1	1	7	3	2	7	6	4	3	2	1	1	7	3	2	7	6	4	3	2	1	1	7	488548	133730	116431	156069	127530	110014	238760
sp|O43665|RGS10_HUMAN	O43665	RGS10_HUMAN	RGS10	181	Homo sapiens	1:Experimental evidence at protein level	Regulator of G-protein signaling 10	1	0.999	25	25	25	0	0	1	2	1	8	5	1	5	2	0	0	1	2	1	8	5	1	5	2	0	0	1	2	1	8	5	1	5	2	0	0	32109.3	36643.4	26581.5	124577	97410.9
sp|O43670|ZN207_HUMAN	O43670	ZN207_HUMAN	ZNF207	478	Homo sapiens	1:Experimental evidence at protein level	BUB3-interacting and GLEBS motif-containing protein ZNF207	1	0.999	46	46	46	0	0	2	1	10	11	6	6	5	5	0	0	2	1	10	11	6	6	5	5	0	0	2	1	10	11	6	6	5	5	0	0	19909.5	50493.9	270512	250618	348948
sp|O43681|GET3_HUMAN	O43681	GET3_HUMAN	GET3	348	Homo sapiens	1:Experimental evidence at protein level	ATPase GET3	1	0.999	8	8	8	1	1	2	1	1	1	1	0	0	0	1	1	2	1	1	1	1	0	0	0	1	1	2	1	1	1	1	0	0	0	52561.4	33752.2	37647.9	34971.7	28951.1	24184.4	37066.7
sp|O43684|BUB3_HUMAN	O43684	BUB3_HUMAN	BUB3	328	Homo sapiens	1:Experimental evidence at protein level	Mitotic checkpoint protein BUB3	1	0.999	149	149	149	4	6	13	10	17	19	16	22	22	20	4	6	13	10	17	19	16	22	22	20	4	6	13	10	17	19	16	22	22	20	209781	209632	804834	312938	825622	1.1135e+06	1.04708e+06
sp|O43707|ACTN4_HUMAN	O43707	ACTN4_HUMAN	ACTN4	911	Homo sapiens	1:Experimental evidence at protein level	Alpha-actinin-4	1	0.999	390	211	390	68	88	50	31	17	9	24	43	41	19	43	56	33	7	6	5	10	24	23	4	68	88	50	31	17	9	24	43	41	19	3.68096e+06	4825969	2.1234e+06	1.37709e+06	366940	373540	752376
sp|O43709|BUD23_HUMAN	O43709	BUD23_HUMAN	BUD23	281	Homo sapiens	1:Experimental evidence at protein level	Probable 18S rRNA (guanine-N(7))-methyltransferase	1	0.999	6	6	6	0	0	0	0	0	0	0	4	2	0	0	0	0	0	0	0	0	4	2	0	0	0	0	0	0	0	0	4	2	0	30260.1	32154.7	0	0	0	0	16901.5
sp|O43719|HTSF1_HUMAN	O43719	HTSF1_HUMAN	HTATSF1	755	Homo sapiens	1:Experimental evidence at protein level	HIV Tat-specific factor 1	1	0.999	49	49	49	2	1	7	3	2	7	10	6	8	3	2	1	7	3	2	7	10	6	8	3	2	1	7	3	2	7	10	6	8	3	102105	49007.8	250129	123609	51104	191691	270629
sp|O43741|AAKB2_HUMAN	O43741	AAKB2_HUMAN	PRKAB2	272	Homo sapiens	1:Experimental evidence at protein level	5'-AMP-activated protein kinase subunit beta-2	1	0.999	4	1	4	0	1	0	0	0	1	1	0	0	1	0	0	0	0	0	0	1	0	0	0	0	1	0	0	0	1	1	0	0	1	0	21505.8	0	0	0	19039.3	23388.7
sp|O43747|AP1G1_HUMAN	O43747	AP1G1_HUMAN	AP1G1	822	Homo sapiens	1:Experimental evidence at protein level	AP-1 complex subunit gamma-1	1	0.999	62	62	62	0	0	5	6	10	19	16	1	1	4	0	0	5	6	10	19	16	1	1	4	0	0	5	6	10	19	16	1	1	4	47584.6	15124.7	100619	129071	172061	535083	517099
sp|O43765|SGTA_HUMAN	O43765	SGTA_HUMAN	SGTA	313	Homo sapiens	1:Experimental evidence at protein level	Small glutamine-rich tetratricopeptide repeat-containing protein alpha	1	0.999	3	3	3	0	0	0	2	0	0	0	0	0	1	0	0	0	2	0	0	0	0	0	1	0	0	0	2	0	0	0	0	0	1	0	0	0	13032.1	0	0	18797.1
sp|O43768|ENSA_HUMAN	O43768	ENSA_HUMAN	ENSA	121	Homo sapiens	1:Experimental evidence at protein level	Alpha-endosulfine	1	0.999	53	43	53	1	1	15	1	4	5	10	7	3	6	0	0	14	1	2	4	9	5	2	6	1	1	15	1	4	5	10	7	3	6	31099.8	41101.4	214336	62974.7	145624	178866	364792
sp|O43776|SYNC_HUMAN	O43776	SYNC_HUMAN	NARS1	548	Homo sapiens	1:Experimental evidence at protein level	Asparagine--tRNA ligase, cytoplasmic	1	0.999	150	150	150	5	7	26	14	22	25	25	11	6	9	5	7	26	14	22	25	25	11	6	9	5	7	26	14	22	25	25	11	6	9	159673	244972	842174	776218	342072	718001	890988
sp|O43795|MYO1B_HUMAN	O43795	MYO1B_HUMAN	MYO1B	1136	Homo sapiens	1:Experimental evidence at protein level	Unconventional myosin-Ib	1	0.999	158	132	179	24	11	18	6	6	10	13	23	38	9	21	9	17	4	4	7	8	21	35	6	26	13	20	9	7	12	16	25	40	11	1.22402e+06	324189	654470	920677	145312	582494	576730
sp|O43808|PM34_HUMAN	O43808	PM34_HUMAN	SLC25A17	307	Homo sapiens	1:Experimental evidence at protein level	Peroxisomal membrane protein PMP34	0.9633	0.999	1	1	1	0	0	0	1	0	0	0	0	0	0	0	0	0	1	0	0	0	0	0	0	0	0	0	1	0	0	0	0	0	0	0	0	0	20343.9	0	0	0
sp|O43809|CPSF5_HUMAN	O43809	CPSF5_HUMAN	NUDT21	227	Homo sapiens	1:Experimental evidence at protein level	Cleavage and polyadenylation specificity factor subunit 5	1	0.999	247	247	247	15	14	24	20	23	24	36	32	34	25	15	14	24	20	23	24	36	32	34	25	15	14	24	20	23	24	36	32	34	25	772147	792197	1.66457e+06	1.00585e+06	1.11087e+06	1.91993e+06	2.32568e+06
sp|O43813|LANC1_HUMAN	O43813	LANC1_HUMAN	LANCL1	399	Homo sapiens	1:Experimental evidence at protein level	Glutathione S-transferase LANCL1	1	0.999	72	72	72	2	3	4	6	5	6	12	13	13	8	2	3	4	6	5	6	12	13	13	8	2	3	4	6	5	6	12	13	13	8	348336	66202.9	109924	51916.7	74582.9	164065	397987
sp|O43815|STRN_HUMAN	O43815	STRN_HUMAN	STRN	780	Homo sapiens	1:Experimental evidence at protein level	Striatin	1	0.999	159	159	159	19	20	34	24	10	12	12	8	10	10	19	20	34	24	10	12	12	8	10	10	19	20	34	24	10	12	12	8	10	10	695712	798489	1.10518e+06	704878	233858	334514	581834
sp|O43818|U3IP2_HUMAN	O43818	U3IP2_HUMAN	RRP9	475	Homo sapiens	1:Experimental evidence at protein level	U3 small nucleolar RNA-interacting protein 2	1	0.999	47	47	47	1	1	5	6	5	6	4	8	7	4	1	1	5	6	5	6	4	8	7	4	1	1	5	6	5	6	4	8	7	4	74105.1	37305.6	130882	139152	98531	97278.8	173650
sp|O43822|CF410_HUMAN	O43822	CF410_HUMAN	CFAP410	256	Homo sapiens	1:Experimental evidence at protein level	Cilia- and flagella-associated protein 410	0.9633	0.999	1	1	1	0	0	0	1	0	0	0	0	0	0	0	0	0	1	0	0	0	0	0	0	0	0	0	1	0	0	0	0	0	0	0	0	0	617.801	0	0	0
sp|O43823|AKAP8_HUMAN	O43823	AKAP8_HUMAN	AKAP8	692	Homo sapiens	1:Experimental evidence at protein level	A-kinase anchor protein 8	0.8917	0.9968	1	1	1	0	0	0	0	0	0	0	0	0	1	0	0	0	0	0	0	0	0	0	1	0	0	0	0	0	0	0	0	0	1	0	0	0	0	0	0	0
sp|O43852|CALU_HUMAN	O43852	CALU_HUMAN	CALU	315	Homo sapiens	1:Experimental evidence at protein level	Calumenin	1	0.999	167	167	167	11	8	19	18	12	16	18	27	23	15	11	8	19	18	12	16	18	27	23	15	11	8	19	18	12	16	18	27	23	15	520337	347931	789723	377422	258715	504532	836230
sp|O43865|SAHH2_HUMAN	O43865	SAHH2_HUMAN	AHCYL1	530	Homo sapiens	1:Experimental evidence at protein level	S-adenosylhomocysteine hydrolase-like protein 1	1	0.999	50	23	52	3	2	8	9	3	6	9	3	4	3	2	0	4	4	0	3	5	3	1	1	3	2	10	9	3	6	9	3	4	3	157973	58172.2	803711	444298	45463.3	183483	594116
sp|O43913|ORC5_HUMAN	O43913	ORC5_HUMAN	ORC5	435	Homo sapiens	1:Experimental evidence at protein level	Origin recognition complex subunit 5	1	0.999	26	26	26	2	5	10	7	0	0	1	1	0	0	2	5	10	7	0	0	1	1	0	0	2	5	10	7	0	0	1	1	0	0	61291	88827.1	177102	131589	0	15272.1	38823.3
sp|O43929|ORC4_HUMAN	O43929	ORC4_HUMAN	ORC4	436	Homo sapiens	1:Experimental evidence at protein level	Origin recognition complex subunit 4	1	0.999	9	9	9	0	0	3	3	0	1	0	0	0	2	0	0	3	3	0	1	0	0	0	2	0	0	3	3	0	1	0	0	0	2	0	0	46314.5	44997.6	0	10523	0
sp|O60216|RAD21_HUMAN	O60216	RAD21_HUMAN	RAD21	631	Homo sapiens	1:Experimental evidence at protein level	Double-strand-break repair protein rad21 homolog	1	0.999	25	19	25	0	0	5	3	4	5	6	0	1	1	0	0	3	2	4	5	4	0	1	0	0	0	5	3	4	5	6	0	1	1	0	0	102017	74831.6	52173.5	13609.2	77778.8
sp|O60231|DHX16_HUMAN	O60231	DHX16_HUMAN	DHX16	1041	Homo sapiens	1:Experimental evidence at protein level	Pre-mRNA-splicing factor ATP-dependent RNA helicase DHX16	1	0.999	104	104	109	2	2	22	10	6	16	16	11	7	12	2	2	22	10	6	16	16	11	7	12	2	2	22	10	6	16	17	14	8	12	110070	92069.7	370891	233519	167704	336197	519290
sp|O60232|ZNRD2_HUMAN	O60232	ZNRD2_HUMAN	ZNRD2	199	Homo sapiens	1:Experimental evidence at protein level	Protein ZNRD2	1	0.999	18	18	18	4	3	1	3	0	0	1	2	3	1	4	3	1	3	0	0	1	2	3	1	4	3	1	3	0	0	1	2	3	1	78698.5	79778.7	97822.4	109291	0	0	28279.4
sp|O60244|MED14_HUMAN	O60244	MED14_HUMAN	MED14	1454	Homo sapiens	1:Experimental evidence at protein level	Mediator of RNA polymerase II transcription subunit 14	1	0.999	134	134	134	3	5	27	14	14	13	27	11	12	8	3	5	27	14	14	13	27	11	12	8	3	5	27	14	14	13	27	11	12	8	422416	455412	789015	236953	425674	635659	1.46033e+06
sp|O60256|KPRB_HUMAN	O60256	KPRB_HUMAN	PRPSAP2	369	Homo sapiens	1:Experimental evidence at protein level	Phosphoribosyl pyrophosphate synthase-associated protein 2	0.9633	0.999	4	4	4	0	0	1	1	0	0	1	1	0	0	0	0	1	1	0	0	1	1	0	0	0	0	1	1	0	0	1	1	0	0	0	0	48478.3	48796.9	0	0	98163.8
sp|O60264|SMCA5_HUMAN	O60264	SMCA5_HUMAN	SMARCA5	1052	Homo sapiens	1:Experimental evidence at protein level	SWI/SNF-related matrix-associated actin-dependent regulator of chromatin subfamily A member 5	1	0.999	73	32	73	8	2	11	10	9	11	12	3	5	2	2	1	6	4	7	4	5	1	2	0	8	2	11	10	9	11	12	3	5	2	302575	321179	310104	233938	221242	317241	451230
sp|O60271|JIP4_HUMAN	O60271	JIP4_HUMAN	SPAG9	1321	Homo sapiens	1:Experimental evidence at protein level	C-Jun-amino-terminal kinase-interacting protein 4	1	0.999	300	296	300	30	35	43	52	13	30	31	21	19	26	30	35	42	49	13	30	31	21	19	26	30	35	43	52	13	30	31	21	19	26	1.04822e+06	1.40166e+06	1.52613e+06	1.47916e+06	454868	1.14421e+06	1.0006e+06
sp|O60281|ZN292_HUMAN	O60281	ZN292_HUMAN	ZNF292	2723	Homo sapiens	1:Experimental evidence at protein level	Zinc finger protein 292	1	0.999	23	23	23	0	2	2	0	9	2	7	0	0	1	0	2	2	0	9	2	7	0	0	1	0	2	2	0	9	2	7	0	0	1	43423.7	49881.5	77557.9	43624	188357	0	248531
sp|O60282|KIF5C_HUMAN	O60282	KIF5C_HUMAN	KIF5C	957	Homo sapiens	1:Experimental evidence at protein level	Kinesin heavy chain isoform 5C	1	0.999	11	7	67	0	0	5	1	1	2	0	0	1	1	0	0	4	0	1	2	0	0	0	0	5	5	12	8	6	9	6	2	5	9	0	0	105890	28570.4	415405	301133	0
sp|O60306|AQR_HUMAN	O60306	AQR_HUMAN	AQR	1485	Homo sapiens	1:Experimental evidence at protein level	RNA helicase aquarius	1	0.999	43	43	43	0	0	7	8	3	10	6	3	4	2	0	0	7	8	3	10	6	3	4	2	0	0	7	8	3	10	6	3	4	2	76878.2	0	145484	120886	83524.3	186151	197978
sp|O60315|ZEB2_HUMAN	O60315	ZEB2_HUMAN	ZEB2	1214	Homo sapiens	1:Experimental evidence at protein level	Zinc finger E-box-binding homeobox 2	1	0.999	26	26	26	0	0	2	0	7	8	9	0	0	0	0	0	2	0	7	8	9	0	0	0	0	0	2	0	7	8	9	0	0	0	0	23451.7	30120.4	28118.7	199193	155949	245035
sp|O60318|GANP_HUMAN	O60318	GANP_HUMAN	MCM3AP	1980	Homo sapiens	1:Experimental evidence at protein level	Germinal-center associated nuclear protein	1	0.999	21	21	21	1	2	7	1	2	2	3	0	3	0	1	2	7	1	2	2	3	0	3	0	1	2	7	1	2	2	3	0	3	0	70955.7	119922	259464	43386.9	53467.4	72946.9	50353.8
sp|O60333|KIF1B_HUMAN	O60333	KIF1B_HUMAN	KIF1B	1816	Homo sapiens	1:Experimental evidence at protein level	Kinesin-like protein KIF1B	1	0.999	92	47	92	10	8	16	12	5	11	7	5	10	8	6	2	11	7	1	6	5	1	5	3	10	8	16	12	5	11	7	5	10	8	1.17775e+06	1.10639e+06	868875	364816	183258	289416	407086
sp|O60341|KDM1A_HUMAN	O60341	KDM1A_HUMAN	KDM1A	852	Homo sapiens	1:Experimental evidence at protein level	Lysine-specific histone demethylase 1A	1	0.999	161	161	161	13	11	17	12	26	19	28	13	14	8	13	11	17	12	26	19	28	13	14	8	13	11	17	12	26	19	28	13	14	8	438068	516503	582785	268622	848686	792398	1.20016e+06
sp|O60437|PEPL_HUMAN	O60437	PEPL_HUMAN	PPL	1756	Homo sapiens	1:Experimental evidence at protein level	Periplakin	0.9769	0.9961	3	3	3	0	0	1	0	0	0	0	0	2	0	0	0	1	0	0	0	0	0	2	0	0	0	1	0	0	0	0	0	2	0	0	12258.6	8177.9	0	0	0	0
sp|O60443|GSDME_HUMAN	O60443	GSDME_HUMAN	GSDME	496	Homo sapiens	1:Experimental evidence at protein level	Gasdermin-E	1	0.999	18	18	18	0	0	1	2	1	4	2	2	3	3	0	0	1	2	1	4	2	2	3	3	0	0	1	2	1	4	2	2	3	3	0	0	30437.9	44445.3	29109.8	117276	98975.4
sp|O60462|NRP2_HUMAN	O60462	NRP2_HUMAN	NRP2	931	Homo sapiens	1:Experimental evidence at protein level	Neuropilin-2	1	0.999	8	8	8	0	0	0	0	0	0	0	4	3	1	0	0	0	0	0	0	0	4	3	1	0	0	0	0	0	0	0	4	3	1	81474.2	159143	111627	116850	0	0	0
sp|O60488|ACSL4_HUMAN	O60488	ACSL4_HUMAN	ACSL4	711	Homo sapiens	1:Experimental evidence at protein level	Long-chain-fatty-acid--CoA ligase 4	0.9795	0.9965	1	1	28	0	0	0	0	0	0	1	0	0	0	0	0	0	0	0	0	1	0	0	0	3	3	4	2	3	3	4	2	2	2	0	0	4200.59	0	0	0	14644.1
sp|O60493|SNX3_HUMAN	O60493	SNX3_HUMAN	SNX3	162	Homo sapiens	1:Experimental evidence at protein level	Sorting nexin-3	1	0.999	51	50	51	2	3	3	3	3	11	9	5	5	7	2	3	3	3	3	11	9	4	5	7	2	3	3	3	3	11	9	5	5	7	39440.2	41775.7	53990.4	92572.9	159228	314758	296135
sp|O60502|OGA_HUMAN	O60502	OGA_HUMAN	OGA	916	Homo sapiens	1:Experimental evidence at protein level	Protein O-GlcNAcase	1	0.999	283	283	283	26	30	41	38	10	30	31	25	29	23	26	30	41	38	10	30	31	25	29	23	26	30	41	38	10	30	31	25	29	23	1.0798e+06	1.02808e+06	1.33211e+06	1.13653e+06	179932	670014	696001
sp|O60504|VINEX_HUMAN	O60504	VINEX_HUMAN	SORBS3	671	Homo sapiens	1:Experimental evidence at protein level	Vinexin	1	0.999	16	16	16	0	0	1	0	1	3	1	4	2	4	0	0	1	0	1	3	1	4	2	4	0	0	1	0	1	3	1	4	2	4	48720.4	85904.1	90345.5	18607.7	51944	56047.6	116990
sp|O60506|HNRPQ_HUMAN	O60506	HNRPQ_HUMAN	SYNCRIP	623	Homo sapiens	1:Experimental evidence at protein level	Heterogeneous nuclear ribonucleoprotein Q	1	0.999	376	349	376	35	33	38	37	24	45	38	48	46	32	32	30	35	36	21	42	35	45	43	30	35	33	38	37	24	45	38	48	46	32	1.74656e+06	1.57212e+06	1.76252e+06	1.13109e+06	1.13541e+06	1.56444e+06	1.75024e+06
sp|O60524|NEMF_HUMAN	O60524	NEMF_HUMAN	NEMF	1076	Homo sapiens	1:Experimental evidence at protein level	Ribosome quality control complex subunit NEMF	0.9987	0.999	3	3	3	0	0	0	0	0	3	0	0	0	0	0	0	0	0	0	3	0	0	0	0	0	0	0	0	0	3	0	0	0	0	0	0	11427.4	0	0	120363	0
sp|O60551|NMT2_HUMAN	O60551	NMT2_HUMAN	NMT2	498	Homo sapiens	1:Experimental evidence at protein level	Glycylpeptide N-tetradecanoyltransferase 2	1	0.999	27	27	67	0	0	3	5	2	4	3	2	3	5	0	0	3	5	2	4	3	2	3	5	2	2	9	11	6	9	9	5	5	9	0	0	16548.5	82240.1	66215.4	89569	75262.3
sp|O60563|CCNT1_HUMAN	O60563	CCNT1_HUMAN	CCNT1	726	Homo sapiens	1:Experimental evidence at protein level	Cyclin-T1	0.9987	0.999	2	1	2	1	0	0	0	0	1	0	0	0	0	1	0	0	0	0	0	0	0	0	0	1	0	0	0	0	1	0	0	0	0	25540.9	22615.3	0	0	0	13454.7	0
sp|O60566|BUB1B_HUMAN	O60566	BUB1B_HUMAN	BUB1B	1050	Homo sapiens	1:Experimental evidence at protein level	Mitotic checkpoint serine/threonine-protein kinase BUB1 beta	1	0.999	3	3	3	0	0	1	2	0	0	0	0	0	0	0	0	1	2	0	0	0	0	0	0	0	0	1	2	0	0	0	0	0	0	0	20101.2	34987.1	21740.4	0	0	0
sp|O60568|PLOD3_HUMAN	O60568	PLOD3_HUMAN	PLOD3	738	Homo sapiens	1:Experimental evidence at protein level	Multifunctional procollagen lysine hydroxylase and glycosyltransferase LH3	1	0.999	214	214	214	11	9	29	19	5	12	23	34	50	22	11	9	29	19	5	12	23	34	50	22	11	9	29	19	5	12	23	34	50	22	383492	310322	994813	376363	133776	378350	560804
sp|O60573|IF4E2_HUMAN	O60573	IF4E2_HUMAN	EIF4E2	245	Homo sapiens	1:Experimental evidence at protein level	Eukaryotic translation initiation factor 4E type 2	1	0.999	46	46	46	4	6	6	7	5	3	3	4	4	4	4	6	6	7	5	3	3	4	4	4	4	6	6	7	5	3	3	4	4	4	221736	404891	290128	252513	77774.1	167172	231833
sp|O60610|DIAP1_HUMAN	O60610	DIAP1_HUMAN	DIAPH1	1272	Homo sapiens	1:Experimental evidence at protein level	Protein diaphanous homolog 1	1	0.999	64	64	64	1	4	28	19	0	3	3	0	1	5	1	4	28	19	0	3	3	0	1	5	1	4	28	19	0	3	3	0	1	5	121603	123446	473731	389962	0	86575.4	210376
sp|O60613|SEP15_HUMAN	O60613	SEP15_HUMAN	SELENOF	165	Homo sapiens	1:Experimental evidence at protein level	Selenoprotein F	0.9633	0.999	2	2	2	1	0	0	0	0	0	1	0	0	0	1	0	0	0	0	0	1	0	0	0	1	0	0	0	0	0	1	0	0	0	8601.16	0	0	11915	0	0	23838.5
sp|O60645|EXOC3_HUMAN	O60645	EXOC3_HUMAN	EXOC3	745	Homo sapiens	1:Experimental evidence at protein level	Exocyst complex component 3	1	0.999	13	13	13	2	1	3	1	0	2	3	0	1	0	2	1	3	1	0	2	3	0	1	0	2	1	3	1	0	2	3	0	1	0	41475.6	14295.2	49976.4	13366	0	14265.2	49278.2
sp|O60664|PLIN3_HUMAN	O60664	PLIN3_HUMAN	PLIN3	434	Homo sapiens	1:Experimental evidence at protein level	Perilipin-3	1	0.999	142	142	142	6	8	21	12	17	22	23	10	10	13	6	8	21	12	17	22	23	10	10	13	6	8	21	12	17	22	23	10	10	13	336759	136236	533950	467069	449724	683630	867479
sp|O60678|ANM3_HUMAN	O60678	ANM3_HUMAN	PRMT3	531	Homo sapiens	1:Experimental evidence at protein level	Protein arginine N-methyltransferase 3	0.9632	0.999	1	1	1	0	0	1	0	0	0	0	0	0	0	0	0	1	0	0	0	0	0	0	0	0	0	1	0	0	0	0	0	0	0	0	0	11720.6	0	0	0	0
sp|O60684|IMA7_HUMAN	O60684	IMA7_HUMAN	KPNA6	536	Homo sapiens	1:Experimental evidence at protein level	Importin subunit alpha-7	1	0.999	52	36	105	3	4	7	2	6	5	7	7	9	2	1	2	5	1	5	4	5	5	6	2	8	8	10	6	12	9	15	13	14	10	49221.1	160870	257271	26688.2	205511	184991	273763
sp|O60701|UGDH_HUMAN	O60701	UGDH_HUMAN	UGDH	494	Homo sapiens	1:Experimental evidence at protein level	UDP-glucose 6-dehydrogenase	1	0.999	122	122	122	1	4	20	14	14	17	22	9	7	14	1	4	20	14	14	17	22	9	7	14	1	4	20	14	14	17	22	9	7	14	102218	119810	492283	324290	335462	424043	591919
sp|O60711|LPXN_HUMAN	O60711	LPXN_HUMAN	LPXN	386	Homo sapiens	1:Experimental evidence at protein level	Leupaxin	1	0.999	17	17	17	0	0	5	2	0	1	1	4	2	2	0	0	5	2	0	1	1	4	2	2	0	0	5	2	0	1	1	4	2	2	0	36479.7	109134	36697.8	0	16465	70321.7
sp|O60716|CTND1_HUMAN	O60716	CTND1_HUMAN	CTNND1	968	Homo sapiens	1:Experimental evidence at protein level	Catenin delta-1	1	0.999	152	152	152	8	12	19	21	13	16	21	18	9	15	8	12	19	21	13	16	21	18	9	15	8	12	19	21	13	16	21	18	9	15	284962	1.70578e+06	566744	515767	302121	433263	787737
sp|O60739|EIF1B_HUMAN	O60739	EIF1B_HUMAN	EIF1B	113	Homo sapiens	1:Experimental evidence at protein level	Eukaryotic translation initiation factor 1b	0.9941	0.999	2	2	19	0	0	0	0	0	0	2	0	0	0	0	0	0	0	0	0	2	0	0	0	0	0	0	0	2	3	4	5	2	3	0	0	0	0	0	0	15720.9
sp|O60749|SNX2_HUMAN	O60749	SNX2_HUMAN	SNX2	519	Homo sapiens	1:Experimental evidence at protein level	Sorting nexin-2	1	0.999	8	8	9	0	0	0	1	0	1	6	0	0	0	0	0	0	1	0	1	6	0	0	0	0	0	0	2	0	1	6	0	0	0	0	23611.9	45167.8	32310.4	0	42133.8	120313
sp|O60762|DPM1_HUMAN	O60762	DPM1_HUMAN	DPM1	260	Homo sapiens	1:Experimental evidence at protein level	Dolichol-phosphate mannosyltransferase subunit 1	1	0.999	10	10	10	3	1	1	0	1	0	1	2	1	0	3	1	1	0	1	0	1	2	1	0	3	1	1	0	1	0	1	2	1	0	44856.9	38415.3	20047.2	27611.8	2744.6	0	45268.7
sp|O60763|USO1_HUMAN	O60763	USO1_HUMAN	USO1	962	Homo sapiens	1:Experimental evidence at protein level	General vesicular transport factor p115	1	0.999	57	57	57	1	1	16	17	5	7	6	2	1	1	1	1	16	17	5	7	6	2	1	1	1	1	16	17	5	7	6	2	1	1	0	24744.2	219146	258929	108829	100371	138911
sp|O60783|RT14_HUMAN	O60783	RT14_HUMAN	MRPS14	128	Homo sapiens	1:Experimental evidence at protein level	Small ribosomal subunit protein uS14m	0.9633	0.999	16	16	16	0	0	2	4	3	2	1	1	1	2	0	0	2	4	3	2	1	1	1	2	0	0	2	4	3	2	1	1	1	2	26711.3	0	21213.3	19797.1	32875.6	24907.7	27386
sp|O60784|TOM1_HUMAN	O60784	TOM1_HUMAN	TOM1	492	Homo sapiens	1:Experimental evidence at protein level	Target of Myb1 membrane trafficking protein	0.9633	0.999	10	10	10	1	1	0	1	0	2	2	1	1	1	1	1	0	1	0	2	2	1	1	1	1	1	0	1	0	2	2	1	1	1	10502.8	7493.79	0	8703.84	0	11056.2	8358.69
sp|O60814|H2B1K_HUMAN	O60814	H2B1K_HUMAN	H2BC12	126	Homo sapiens	1:Experimental evidence at protein level	Histone H2B type 1-K	1	0.999	11	0	127	1	2	1	1	1	1	1	1	1	1	0	0	0	0	0	0	0	0	0	0	18	16	10	12	14	10	8	15	14	10	211950	272216	85586.5	54883	101704	68557.9	92538.2
sp|O60826|CCD22_HUMAN	O60826	CCD22_HUMAN	CCDC22	627	Homo sapiens	1:Experimental evidence at protein level	Coiled-coil domain-containing protein 22	1	0.999	20	20	20	0	0	1	2	2	7	4	0	2	2	0	0	1	2	2	7	4	0	2	2	0	0	1	2	2	7	4	0	2	2	18799.1	32848.7	37427.3	40902.8	45563.4	90206.6	118325
sp|O60828|PQBP1_HUMAN	O60828	PQBP1_HUMAN	PQBP1	265	Homo sapiens	1:Experimental evidence at protein level	Polyglutamine-binding protein 1	1	0.999	4	4	4	0	0	0	0	0	0	0	0	0	4	0	0	0	0	0	0	0	0	0	4	0	0	0	0	0	0	0	0	0	4	0	0	0	0	0	0	12306.3
sp|O60831|PRAF2_HUMAN	O60831	PRAF2_HUMAN	PRAF2	178	Homo sapiens	1:Experimental evidence at protein level	PRA1 family protein 2	0.9633	0.999	0	0	0	0	0	0	0	0	0	0	0	0	0	0	0	0	0	0	0	0	0	0	0	0	0	0	0	0	0	0	0	0	0	0	0	0	0	0	0	0
sp|O60832|DKC1_HUMAN	O60832	DKC1_HUMAN	DKC1	514	Homo sapiens	1:Experimental evidence at protein level	H/ACA ribonucleoprotein complex subunit DKC1	1	0.999	83	83	83	2	2	8	9	3	11	7	15	12	14	2	2	8	9	3	11	7	15	12	14	2	2	8	9	3	11	7	15	12	14	23913.9	107564	209222	135661	59085.3	159223	185936
sp|O60841|IF2P_HUMAN	O60841	IF2P_HUMAN	EIF5B	1220	Homo sapiens	1:Experimental evidence at protein level	Eukaryotic translation initiation factor 5B	1	0.999	656	656	656	63	71	112	95	39	65	68	51	45	47	63	71	112	95	39	65	68	51	45	47	63	71	112	95	39	65	68	51	45	47	2.91802e+06	3336724	4.88472e+06	3.44259e+06	1.1773e+06	2.29388e+06	2.31125e+06
sp|O60869|EDF1_HUMAN	O60869	EDF1_HUMAN	EDF1	148	Homo sapiens	1:Experimental evidence at protein level	Endothelial differentiation-related factor 1	1	0.999	74	74	74	1	3	2	5	5	11	7	12	11	17	1	3	2	5	5	11	7	12	11	17	1	3	2	5	5	11	7	12	11	17	91758	147324	116212	158229	241925	448059	361047
sp|O60879|DIAP2_HUMAN	O60879	DIAP2_HUMAN	DIAPH2	1101	Homo sapiens	1:Experimental evidence at protein level	Protein diaphanous homolog 2	0.9974	0.999	7	7	7	0	2	1	0	0	2	0	1	0	1	0	2	1	0	0	2	0	1	0	1	0	2	1	0	0	2	0	1	0	1	17574.7	85911.6	53672.8	34641.3	0	80702.9	62631.3
sp|O60884|DNJA2_HUMAN	O60884	DNJA2_HUMAN	DNAJA2	412	Homo sapiens	1:Experimental evidence at protein level	DnaJ homolog subfamily A member 2	1	0.999	88	88	88	4	5	12	7	8	9	10	11	13	9	4	5	12	7	8	9	10	11	13	9	4	5	12	7	8	9	10	11	13	9	225616	138839	338531	252005	232240	407890	453440
sp|O60885|BRD4_HUMAN	O60885	BRD4_HUMAN	BRD4	1362	Homo sapiens	1:Experimental evidence at protein level	Bromodomain-containing protein 4	1	0.999	37	30	37	3	0	2	2	9	9	8	2	2	0	3	0	2	2	5	9	5	2	2	0	3	0	2	2	9	9	8	2	2	0	128800	38747.9	514993	20776.4	241951	161283	298182
sp|O60907|TBL1X_HUMAN	O60907	TBL1X_HUMAN	TBL1X	577	Homo sapiens	1:Experimental evidence at protein level	F-box-like/WD repeat-containing protein TBL1X	1	0.999	3	3	67	0	0	0	0	1	0	2	0	0	0	0	0	0	0	1	0	2	0	0	0	3	6	4	4	10	11	10	7	7	5	0	0	13378.7	0	29377.5	0	23882
sp|O60925|PFD1_HUMAN	O60925	PFD1_HUMAN	PFDN1	122	Homo sapiens	1:Experimental evidence at protein level	Prefoldin subunit 1	1	0.999	46	46	46	3	3	5	1	8	6	5	5	6	4	3	3	5	1	8	6	5	5	6	4	3	3	5	1	8	6	5	5	6	4	187236	200144	277068	54903.3	391250	446574	461793
sp|O60927|PP1RB_HUMAN	O60927	PP1RB_HUMAN	PPP1R11	126	Homo sapiens	1:Experimental evidence at protein level	E3 ubiquitin-protein ligase PPP1R11	0.9633	0.999	3	3	3	0	0	0	0	0	0	0	1	1	1	0	0	0	0	0	0	0	1	1	1	0	0	0	0	0	0	0	1	1	1	0	0	0	0	0	0	0
sp|O60934|NBN_HUMAN	O60934	NBN_HUMAN	NBN	754	Homo sapiens	1:Experimental evidence at protein level	Nibrin	1	0.999	72	72	72	12	15	12	8	5	7	9	1	2	1	12	15	12	8	5	7	9	1	2	1	12	15	12	8	5	7	9	1	2	1	387957	447742	387806	282194	90769	122816	235805
sp|O60942|MCE1_HUMAN	O60942	MCE1_HUMAN	RNGTT	597	Homo sapiens	1:Experimental evidence at protein level	mRNA-capping enzyme	1	0.999	17	17	17	2	1	1	2	1	3	3	1	2	1	2	1	1	2	1	3	3	1	2	1	2	1	1	2	1	3	3	1	2	1	109158	188483	128758	107200	51266.5	90082.8	152399
sp|O75044|SRGP2_HUMAN	O75044	SRGP2_HUMAN	SRGAP2	1071	Homo sapiens	1:Experimental evidence at protein level	SLIT-ROBO Rho GTPase-activating protein 2	1	0.999	6	1	19	0	0	1	0	1	2	2	0	0	0	0	0	1	0	0	0	0	0	0	0	1	1	2	1	3	3	4	2	1	1	0	0	27457.5	0	49432.5	45699.5	41050.1
sp|O75083|WDR1_HUMAN	O75083	WDR1_HUMAN	WDR1	606	Homo sapiens	1:Experimental evidence at protein level	WD repeat-containing protein 1	1	0.999	115	115	115	4	12	15	3	8	8	19	17	20	9	4	12	15	3	8	8	19	17	20	9	4	12	15	3	8	8	19	17	20	9	145855	285281	415792	109413	161720	200426	450683
sp|O75113|N4BP1_HUMAN	O75113	N4BP1_HUMAN	N4BP1	896	Homo sapiens	1:Experimental evidence at protein level	NEDD4-binding protein 1	1	0.999	6	6	6	0	1	2	0	0	1	2	0	0	0	0	1	2	0	0	1	2	0	0	0	0	1	2	0	0	1	2	0	0	0	0	15616.1	9177.65	0	0	18424.3	37407.5
sp|O75116|ROCK2_HUMAN	O75116	ROCK2_HUMAN	ROCK2	1388	Homo sapiens	1:Experimental evidence at protein level	Rho-associated protein kinase 2	1	0.999	113	82	113	10	16	35	21	4	8	10	1	1	7	4	13	29	19	3	5	6	0	0	3	10	16	35	21	4	8	10	1	1	7	409419	470606	880054	551015	124784	199384	793518
sp|O75122|CLAP2_HUMAN	O75122	CLAP2_HUMAN	CLASP2	1294	Homo sapiens	1:Experimental evidence at protein level	CLIP-associating protein 2	1	0.999	8	8	22	0	0	2	0	1	2	2	0	0	1	0	0	2	0	1	2	2	0	0	1	0	0	4	1	2	3	5	1	2	4	0	0	27693.3	0	24729	15391.3	34585.5
sp|O75127|PTCD1_HUMAN	O75127	PTCD1_HUMAN	PTCD1	700	Homo sapiens	1:Experimental evidence at protein level	Pentatricopeptide repeat-containing protein 1, mitochondrial	0.8247	0.9945	1	1	1	0	0	0	0	0	0	1	0	0	0	0	0	0	0	0	0	1	0	0	0	0	0	0	0	0	0	1	0	0	0	0	0	0	6979.81	0	0	8205.62
sp|O75131|CPNE3_HUMAN	O75131	CPNE3_HUMAN	CPNE3	537	Homo sapiens	1:Experimental evidence at protein level	Copine-3	1	0.999	171	156	171	2	5	13	12	24	30	28	17	14	26	2	4	13	11	22	28	25	16	13	22	2	5	13	12	24	30	28	17	14	26	209601	196686	471044	394395	803189	1.07391e+06	1.29935e+06
sp|O75143|ATG13_HUMAN	O75143	ATG13_HUMAN	ATG13	517	Homo sapiens	1:Experimental evidence at protein level	Autophagy-related protein 13	0.9629	0.999	1	1	1	0	0	1	0	0	0	0	0	0	0	0	0	1	0	0	0	0	0	0	0	0	0	1	0	0	0	0	0	0	0	0	0	22671.8	0	0	38139.2	0
sp|O75146|HIP1R_HUMAN	O75146	HIP1R_HUMAN	HIP1R	1068	Homo sapiens	1:Experimental evidence at protein level	Huntingtin-interacting protein 1-related protein	0.9789	0.9837	2	2	2	0	1	1	0	0	0	0	0	0	0	0	1	1	0	0	0	0	0	0	0	0	1	1	0	0	0	0	0	0	0	0	49826	53501.5	0	0	0	0
sp|O75150|BRE1B_HUMAN	O75150	BRE1B_HUMAN	RNF40	1001	Homo sapiens	1:Experimental evidence at protein level	E3 ubiquitin-protein ligase BRE1B	1	0.999	149	126	149	8	10	20	17	16	12	22	15	15	14	7	8	16	13	13	11	20	14	13	11	8	10	20	17	16	12	22	15	15	14	295701	281526	486926	415466	368543	425666	681634
sp|O75152|ZC11A_HUMAN	O75152	ZC11A_HUMAN	ZC3H11A	810	Homo sapiens	1:Experimental evidence at protein level	Zinc finger CCCH domain-containing protein 11A	1	0.999	9	9	9	0	0	1	1	0	3	4	0	0	0	0	0	1	1	0	3	4	0	0	0	0	0	1	1	0	3	4	0	0	0	0	0	0	6257.89	0	30209.1	47023.9
sp|O75153|CLU_HUMAN	O75153	CLU_HUMAN	CLUH	1309	Homo sapiens	1:Experimental evidence at protein level	Clustered mitochondria protein homolog	1	0.999	15	15	15	0	1	5	9	0	0	0	0	0	0	0	1	5	9	0	0	0	0	0	0	0	1	5	9	0	0	0	0	0	0	45512	15099.9	162834	115977	0	0	34728.1
sp|O75165|DJC13_HUMAN	O75165	DJC13_HUMAN	DNAJC13	2243	Homo sapiens	1:Experimental evidence at protein level	DnaJ homolog subfamily C member 13	1	0.999	25	25	25	2	3	8	7	0	2	2	0	1	0	2	3	8	7	0	2	2	0	1	0	2	3	8	7	0	2	2	0	1	0	75119.2	63832.7	217606	169735	0	50960.3	105798
sp|O75170|PP6R2_HUMAN	O75170	PP6R2_HUMAN	PPP6R2	966	Homo sapiens	1:Experimental evidence at protein level	Serine/threonine-protein phosphatase 6 regulatory subunit 2	1	0.999	5	5	6	1	0	1	2	0	0	0	0	0	1	1	0	1	2	0	0	0	0	0	1	1	0	1	2	0	0	1	0	0	1	48100.2	27880.5	28952.3	39991.2	0	0	40238.2
sp|O75175|CNOT3_HUMAN	O75175	CNOT3_HUMAN	CNOT3	753	Homo sapiens	1:Experimental evidence at protein level	CCR4-NOT transcription complex subunit 3	1	0.999	87	87	87	10	12	8	9	6	6	10	9	9	8	10	12	8	9	6	6	10	9	9	8	10	12	8	9	6	6	10	9	9	8	452538	347893	314270	230791	219382	134339	261628
sp|O75177|CREST_HUMAN	O75177	CREST_HUMAN	SS18L1	396	Homo sapiens	1:Experimental evidence at protein level	Calcium-responsive transactivator	0.9633	0.999	7	7	7	0	0	0	0	2	1	2	0	0	2	0	0	0	0	2	1	2	0	0	2	0	0	0	0	2	1	2	0	0	2	0	0	0	0	26619.9	0	0
sp|O75179|ANR17_HUMAN	O75179	ANR17_HUMAN	ANKRD17	2603	Homo sapiens	1:Experimental evidence at protein level	Ankyrin repeat domain-containing protein 17	1	0.999	355	195	355	40	41	50	46	20	28	28	39	27	36	18	24	32	26	12	14	15	20	13	21	40	41	50	46	20	28	28	39	27	36	1.15268e+06	1.698e+06	1.42938e+06	1069816	460548	673529	993210
sp|O75182|SIN3B_HUMAN	O75182	SIN3B_HUMAN	SIN3B	1162	Homo sapiens	1:Experimental evidence at protein level	Paired amphipathic helix protein Sin3b	1	0.999	42	42	42	1	4	9	12	1	8	6	1	0	0	1	4	9	12	1	8	6	1	0	0	1	4	9	12	1	8	6	1	0	0	164596	134401	650093	272692	38074.8	346648	267038
sp|O75190|DNJB6_HUMAN	O75190	DNJB6_HUMAN	DNAJB6	326	Homo sapiens	1:Experimental evidence at protein level	DnaJ homolog subfamily B member 6	1	0.999	13	7	13	0	0	3	0	2	1	2	2	2	1	0	0	2	0	1	1	1	1	1	0	0	0	3	0	2	1	2	2	2	1	32205	0	63501.9	86071.7	152000	144029	167167
sp|O75223|GGCT_HUMAN	O75223	GGCT_HUMAN	GGCT	188	Homo sapiens	1:Experimental evidence at protein level	Gamma-glutamylcyclotransferase	0.9998	0.999	3	3	3	0	0	0	0	1	0	0	2	0	0	0	0	0	0	1	0	0	2	0	0	0	0	0	0	1	0	0	2	0	0	0	0	0	0	37262.2	0	0
sp|O75251|NDUS7_HUMAN	O75251	NDUS7_HUMAN	NDUFS7	213	Homo sapiens	1:Experimental evidence at protein level	NADH dehydrogenase [ubiquinone] iron-sulfur protein 7, mitochondrial	0.6091	0.9834	0	0	0	0	0	0	0	0	0	0	0	0	0	0	0	0	0	0	0	0	0	0	0	0	0	0	0	0	0	0	0	0	0	0	0	0	0	0	0	0
sp|O75306|NDUS2_HUMAN	O75306	NDUS2_HUMAN	NDUFS2	463	Homo sapiens	1:Experimental evidence at protein level	NADH dehydrogenase [ubiquinone] iron-sulfur protein 2, mitochondrial	0.9998	0.999	2	2	2	0	1	0	0	0	0	0	1	0	0	0	1	0	0	0	0	0	1	0	0	0	1	0	0	0	0	0	1	0	0	0	0	0	0	0	0	0
sp|O75312|ZPR1_HUMAN	O75312	ZPR1_HUMAN	ZPR1	459	Homo sapiens	1:Experimental evidence at protein level	Zinc finger protein ZPR1	1	0.999	16	16	16	1	1	3	4	2	2	2	0	0	1	1	1	3	4	2	2	2	0	0	1	1	1	3	4	2	2	2	0	0	1	45178.4	93914	112639	149358	33569.9	35277.9	75501
sp|O75317|UBP12_HUMAN	O75317	UBP12_HUMAN	USP12	370	Homo sapiens	1:Experimental evidence at protein level	Ubiquitin carboxyl-terminal hydrolase 12	0.9633	0.999	1	0	1	0	0	1	0	0	0	0	0	0	0	0	0	0	0	0	0	0	0	0	0	0	0	1	0	0	0	0	0	0	0	0	0	13174.5	0	0	0	0
sp|O75330|HMMR_HUMAN	O75330	HMMR_HUMAN	HMMR	724	Homo sapiens	1:Experimental evidence at protein level	Hyaluronan mediated motility receptor	1	0.999	19	19	19	0	6	3	1	0	0	0	2	1	6	0	6	3	1	0	0	0	2	1	6	0	6	3	1	0	0	0	2	1	6	32288.4	105155	85606.7	6551.17	0	0	15500.1
sp|O75347|TBCA_HUMAN	O75347	TBCA_HUMAN	TBCA	108	Homo sapiens	1:Experimental evidence at protein level	Tubulin-specific chaperone A	1	0.999	6	6	6	0	0	0	0	0	3	3	0	0	0	0	0	0	0	0	3	3	0	0	0	0	0	0	0	0	3	3	0	0	0	0	0	0	0	0	46041.3	49679.5
sp|O75348|VATG1_HUMAN	O75348	VATG1_HUMAN	ATP6V1G1	118	Homo sapiens	1:Experimental evidence at protein level	V-type proton ATPase subunit G 1	1	0.999	73	45	73	2	5	11	12	6	8	8	4	7	10	1	3	7	8	2	6	5	1	4	8	2	5	11	12	6	8	8	4	7	10	126597	171437	371802	281112	312041	363875	297606
sp|O75351|VPS4B_HUMAN	O75351	VPS4B_HUMAN	VPS4B	444	Homo sapiens	1:Experimental evidence at protein level	Vacuolar protein sorting-associated protein 4B	1	0.999	99	84	99	1	4	4	4	13	15	18	11	14	15	0	1	4	3	10	14	17	10	13	12	1	4	4	4	13	15	18	11	14	15	68024.6	90210.8	157407	165112	278557	554510	522057
sp|O75352|MPU1_HUMAN	O75352	MPU1_HUMAN	MPDU1	247	Homo sapiens	1:Experimental evidence at protein level	Mannose-P-dolichol utilization defect 1 protein	1	0.999	1	1	1	0	0	0	0	0	0	1	0	0	0	0	0	0	0	0	0	1	0	0	0	0	0	0	0	0	0	1	0	0	0	0	0	0	0	0	0	50805.9
sp|O75362|ZN217_HUMAN	O75362	ZN217_HUMAN	ZNF217	1048	Homo sapiens	1:Experimental evidence at protein level	Zinc finger protein 217	1	0.999	1	1	1	0	0	0	0	0	1	0	0	0	0	0	0	0	0	0	1	0	0	0	0	0	0	0	0	0	1	0	0	0	0	0	0	0	0	0	17620.6	0
sp|O75364|PITX3_HUMAN	O75364	PITX3_HUMAN	PITX3	302	Homo sapiens	1:Experimental evidence at protein level	Pituitary homeobox 3	0.9633	0.999	1	0	1	0	0	0	0	0	0	1	0	0	0	0	0	0	0	0	0	0	0	0	0	0	0	0	0	0	0	1	0	0	0	0	0	0	0	0	0	52098.8
sp|O75367|H2AY_HUMAN	O75367	H2AY_HUMAN	MACROH2A1	369	Homo sapiens	1:Experimental evidence at protein level	Core histone macro-H2A.1	1	0.999	12	12	12	8	1	0	0	0	0	0	1	2	0	8	1	0	0	0	0	0	1	2	0	8	1	0	0	0	0	0	1	2	0	189323	67669.2	0	0	0	0	18346.8
sp|O75369|FLNB_HUMAN	O75369	FLNB_HUMAN	FLNB	2602	Homo sapiens	1:Experimental evidence at protein level	Filamin-B	1	0.999	1560	1507	1890	219	242	234	153	77	105	119	153	153	105	215	236	224	150	72	103	112	145	147	103	255	277	281	201	104	130	148	181	179	134	13400000	14800000	12600000	8545957	3.59765e+06	4.44507e+06	6.34816e+06
sp|O75376|NCOR1_HUMAN	O75376	NCOR1_HUMAN	NCOR1	2440	Homo sapiens	1:Experimental evidence at protein level	Nuclear receptor corepressor 1	1	0.999	124	124	128	0	4	10	9	16	27	28	11	12	7	0	4	10	9	16	27	28	11	12	7	1	4	10	9	17	27	29	11	12	8	88696.9	685406	683901	635498	825260	1.11338e+06	1.64595e+06
sp|O75381|PEX14_HUMAN	O75381	PEX14_HUMAN	PEX14	377	Homo sapiens	1:Experimental evidence at protein level	Peroxisomal membrane protein PEX14	1	0.999	45	45	45	7	6	6	6	2	5	5	2	4	2	7	6	6	6	2	5	5	2	4	2	7	6	6	6	2	5	5	2	4	2	210556	162299	208190	118236	0	103866	137787
sp|O75390|CISY_HUMAN	O75390	CISY_HUMAN	CS	466	Homo sapiens	1:Experimental evidence at protein level	Citrate synthase, mitochondrial	0.9632	0.999	0	0	0	0	0	0	0	0	0	0	0	0	0	0	0	0	0	0	0	0	0	0	0	0	0	0	0	0	0	0	0	0	0	0	0	0	0	0	0	0
sp|O75391|SPAG7_HUMAN	O75391	SPAG7_HUMAN	SPAG7	227	Homo sapiens	1:Experimental evidence at protein level	Sperm-associated antigen 7	1	0.999	6	6	6	0	0	0	0	0	2	1	1	1	1	0	0	0	0	0	2	1	1	1	1	0	0	0	0	0	2	1	1	1	1	0	0	12433.5	0	0	34196	72612.9
sp|O75396|SC22B_HUMAN	O75396	SC22B_HUMAN	SEC22B	215	Homo sapiens	1:Experimental evidence at protein level	Vesicle-trafficking protein SEC22b	1	0.999	91	91	91	6	3	16	14	6	10	11	10	8	7	6	3	16	14	6	10	11	10	8	7	6	3	16	14	6	10	11	10	8	7	193957	187017	451820	292120	239907	261484	362387
sp|O75400|PR40A_HUMAN	O75400	PR40A_HUMAN	PRPF40A	957	Homo sapiens	1:Experimental evidence at protein level	Pre-mRNA-processing factor 40 homolog A	1	0.999	218	218	218	17	25	21	21	9	23	21	27	29	25	17	25	21	21	9	23	21	27	29	25	17	25	21	21	9	23	21	27	29	25	880770	883438	856652	740928	304827	682898	853856
sp|O75410|TACC1_HUMAN	O75410	TACC1_HUMAN	TACC1	805	Homo sapiens	1:Experimental evidence at protein level	Transforming acidic coiled-coil-containing protein 1	1	0.999	8	8	14	0	1	1	2	0	2	1	0	1	0	0	1	1	2	0	2	1	0	1	0	1	3	2	2	0	2	2	0	2	0	32731.5	30353.1	42152.8	19210.7	0	57125.5	30452.3
sp|O75420|GGYF1_HUMAN	O75420	GGYF1_HUMAN	GIGYF1	1035	Homo sapiens	1:Experimental evidence at protein level	GRB10-interacting GYF protein 1	1	0.999	18	18	18	0	1	4	3	0	1	1	3	5	0	0	1	4	3	0	1	1	3	5	0	0	1	4	3	0	1	1	3	5	0	78328.4	63861.4	95703.6	46423	0	11145.6	35785.2
sp|O75427|LRCH4_HUMAN	O75427	LRCH4_HUMAN	LRCH4	683	Homo sapiens	1:Experimental evidence at protein level	Leucine-rich repeat and calponin homology domain-containing protein 4	0.9998	0.999	2	2	2	0	0	1	0	0	0	1	0	0	0	0	0	1	0	0	0	1	0	0	0	0	0	1	0	0	0	1	0	0	0	0	0	8135.62	0	0	0	21898.7
sp|O75436|VP26A_HUMAN	O75436	VP26A_HUMAN	VPS26A	327	Homo sapiens	1:Experimental evidence at protein level	Vacuolar protein sorting-associated protein 26A	1	0.999	19	19	19	0	0	5	2	4	2	4	2	0	0	0	0	5	2	4	2	4	2	0	0	0	0	5	2	4	2	4	2	0	0	0	13586	53504.6	17455.5	88225.3	68331.6	156412
sp|O75448|MED24_HUMAN	O75448	MED24_HUMAN	MED24	989	Homo sapiens	1:Experimental evidence at protein level	Mediator of RNA polymerase II transcription subunit 24	1	0.999	171	171	171	14	15	21	17	23	22	20	12	10	17	14	15	21	17	23	22	20	12	10	17	14	15	21	17	23	22	20	12	10	17	497002	378041	498011	432921	487406	552036	641747
sp|O75475|PSIP1_HUMAN	O75475	PSIP1_HUMAN	PSIP1	530	Homo sapiens	1:Experimental evidence at protein level	PC4 and SFRS1-interacting protein	1	0.999	63	61	63	7	5	9	5	4	9	6	6	3	9	7	5	9	5	4	8	6	6	3	8	7	5	9	5	4	9	6	6	3	9	134544	96619.3	212819	188817	134348	246644	225579
sp|O75477|ERLN1_HUMAN	O75477	ERLN1_HUMAN	ERLIN1	348	Homo sapiens	1:Experimental evidence at protein level	Erlin-1	1	0.999	16	16	22	1	2	3	2	0	2	1	1	4	0	1	2	3	2	0	2	1	1	4	0	2	4	3	2	0	2	1	3	5	0	61995.6	48068.3	39787.1	41068.3	0	40115.8	41466.5
sp|O75478|TAD2A_HUMAN	O75478	TAD2A_HUMAN	TADA2A	443	Homo sapiens	1:Experimental evidence at protein level	Transcriptional adapter 2-alpha	1	0.999	29	29	29	1	7	7	4	1	2	3	1	0	3	1	7	7	4	1	2	3	1	0	3	1	7	7	4	1	2	3	1	0	3	21789.7	71161.6	175060	76431.8	22452	68982.2	124151
sp|O75486|SUPT3_HUMAN	O75486	SUPT3_HUMAN	SUPT3H	317	Homo sapiens	1:Experimental evidence at protein level	Transcription initiation protein SPT3 homolog	1	0.999	9	9	9	1	1	1	1	0	2	3	0	0	0	1	1	1	1	0	2	3	0	0	0	1	1	1	1	0	2	3	0	0	0	40621.1	10963.1	23642.8	20824.7	0	40235.4	47956.9
sp|O75487|GPC4_HUMAN	O75487	GPC4_HUMAN	GPC4	556	Homo sapiens	1:Experimental evidence at protein level	Glypican-4	0.9815	0.999	3	3	3	0	1	0	0	0	0	0	1	1	0	0	1	0	0	0	0	0	1	1	0	0	1	0	0	0	0	0	1	1	0	0	28871.9	0	0	0	0	0
sp|O75489|NDUS3_HUMAN	O75489	NDUS3_HUMAN	NDUFS3	264	Homo sapiens	1:Experimental evidence at protein level	NADH dehydrogenase [ubiquinone] iron-sulfur protein 3, mitochondrial	1	0.999	1	1	1	1	0	0	0	0	0	0	0	0	0	1	0	0	0	0	0	0	0	0	0	1	0	0	0	0	0	0	0	0	0	27329.3	0	0	0	0	0	0
sp|O75494|SRS10_HUMAN	O75494	SRS10_HUMAN	SRSF10	262	Homo sapiens	1:Experimental evidence at protein level	Serine/arginine-rich splicing factor 10	1	0.999	30	19	30	4	4	3	6	0	1	0	4	4	4	2	3	3	3	0	1	0	2	3	2	4	4	3	6	0	1	0	4	4	4	90738.2	117408	59318	41709.8	0	20064.3	0
sp|O75496|GEMI_HUMAN	O75496	GEMI_HUMAN	GMNN	209	Homo sapiens	1:Experimental evidence at protein level	Geminin	0.9995	0.999	5	5	5	0	0	1	0	0	0	0	2	1	1	0	0	1	0	0	0	0	2	1	1	0	0	1	0	0	0	0	2	1	1	0	0	7637.26	0	0	0	0
sp|O75506|HSBP1_HUMAN	O75506	HSBP1_HUMAN	HSBP1	76	Homo sapiens	1:Experimental evidence at protein level	Heat shock factor-binding protein 1	1	0.999	13	13	13	2	1	1	2	1	1	2	1	1	1	2	1	1	2	1	1	2	1	1	1	2	1	1	2	1	1	2	1	1	1	58828.4	7358.3	13103.9	26938.2	0	12767.3	34324.2
sp|O75521|ECI2_HUMAN	O75521	ECI2_HUMAN	ECI2	394	Homo sapiens	1:Experimental evidence at protein level	Enoyl-CoA delta isomerase 2	1	0.999	17	17	17	0	0	0	0	0	2	2	2	5	6	0	0	0	0	0	2	2	2	5	6	0	0	0	0	0	2	2	2	5	6	0	0	0	0	0	43085.7	68871
sp|O75525|KHDR3_HUMAN	O75525	KHDR3_HUMAN	KHDRBS3	346	Homo sapiens	1:Experimental evidence at protein level	KH domain-containing, RNA-binding, signal transduction-associated protein 3	1	0.999	63	62	67	4	2	4	4	3	9	5	8	15	9	4	2	4	4	3	8	5	8	15	9	4	2	4	4	3	9	5	9	18	9	109316	98100.6	98136.1	83610.9	201539	353221	285816
sp|O75528|TADA3_HUMAN	O75528	TADA3_HUMAN	TADA3	432	Homo sapiens	1:Experimental evidence at protein level	Transcriptional adapter 3	1	0.999	43	43	43	6	5	9	4	4	2	9	2	0	2	6	5	9	4	4	2	9	2	0	2	6	5	9	4	4	2	9	2	0	2	150497	111170	184981	158191	136133	102434	175796
sp|O75529|TAF5L_HUMAN	O75529	TAF5L_HUMAN	TAF5L	589	Homo sapiens	1:Experimental evidence at protein level	TAF5-like RNA polymerase II p300/CBP-associated factor-associated factor 65 kDa subunit 5L	1	0.999	5	5	5	0	0	1	0	1	2	1	0	0	0	0	0	1	0	1	2	1	0	0	0	0	0	1	0	1	2	1	0	0	0	0	0	23271	15925.6	25893.6	21805.4	66950.5
sp|O75530|EED_HUMAN	O75530	EED_HUMAN	EED	441	Homo sapiens	1:Experimental evidence at protein level	Polycomb protein EED	1	0.999	34	34	34	2	0	10	8	1	7	2	1	1	2	2	0	10	8	1	7	2	1	1	2	2	0	10	8	1	7	2	1	1	2	44785.7	0	133695	143297	43768.3	108194	46442.7
sp|O75531|BAF_HUMAN	O75531	BAF_HUMAN	BANF1	89	Homo sapiens	1:Experimental evidence at protein level	Barrier-to-autointegration factor	1	0.999	96	96	96	14	10	6	4	8	8	10	12	16	8	14	10	6	4	8	8	10	12	16	8	14	10	6	4	8	8	10	12	16	8	898463	378740	360370	193045	467589	376152	459629
sp|O75533|SF3B1_HUMAN	O75533	SF3B1_HUMAN	SF3B1	1304	Homo sapiens	1:Experimental evidence at protein level	Splicing factor 3B subunit 1	1	0.999	706	706	706	55	50	84	75	61	68	86	78	72	77	55	50	84	75	61	68	86	78	72	77	55	50	84	75	61	68	86	78	72	77	2417834	1.97201e+06	3.2999e+06	2.35616e+06	2.23095e+06	2.81917e+06	2.90364e+06
sp|O75534|CSDE1_HUMAN	O75534	CSDE1_HUMAN	CSDE1	798	Homo sapiens	1:Experimental evidence at protein level	Cold shock domain-containing protein E1	1	0.999	454	454	454	27	33	64	49	37	50	45	65	49	35	27	33	64	49	37	50	45	65	49	35	27	33	64	49	37	50	45	65	49	35	1.74523e+06	1.82237e+06	2.4928e+06	1.71677e+06	1.16182e+06	1.70119e+06	2.05453e+06
sp|O75554|WBP4_HUMAN	O75554	WBP4_HUMAN	WBP4	376	Homo sapiens	1:Experimental evidence at protein level	WW domain-binding protein 4	0.9629	0.999	1	1	1	0	0	0	0	0	0	0	0	1	0	0	0	0	0	0	0	0	0	1	0	0	0	0	0	0	0	0	0	1	0	0	0	0	0	0	0	0
sp|O75569|PRKRA_HUMAN	O75569	PRKRA_HUMAN	PRKRA	313	Homo sapiens	1:Experimental evidence at protein level	Interferon-inducible double-stranded RNA-dependent protein kinase activator A	1	0.999	4	4	4	0	1	2	0	0	1	0	0	0	0	0	1	2	0	0	1	0	0	0	0	0	1	2	0	0	1	0	0	0	0	0	28953.8	36144.5	0	0	16504.4	22828.5
sp|O75586|MED6_HUMAN	O75586	MED6_HUMAN	MED6	246	Homo sapiens	1:Experimental evidence at protein level	Mediator of RNA polymerase II transcription subunit 6	1	0.999	19	19	19	1	1	1	1	3	3	6	2	0	1	1	1	1	1	3	3	6	2	0	1	1	1	1	1	3	3	6	2	0	1	64896.2	51123.6	46094.3	36888.8	28181.2	61638.3	166810
sp|O75592|MYCB2_HUMAN	O75592	MYCB2_HUMAN	MYCBP2	4678	Homo sapiens	1:Experimental evidence at protein level	E3 ubiquitin-protein ligase MYCBP2	0.9955	0.999	2	2	2	0	0	1	0	0	1	0	0	0	0	0	0	1	0	0	1	0	0	0	0	0	0	1	0	0	1	0	0	0	0	0	0	13142.2	8436	0	0	0
sp|O75607|NPM3_HUMAN	O75607	NPM3_HUMAN	NPM3	178	Homo sapiens	1:Experimental evidence at protein level	Nucleoplasmin-3	1	0.999	45	45	45	7	5	4	4	4	4	4	5	3	5	7	5	4	4	4	4	4	5	3	5	7	5	4	4	4	4	4	5	3	5	177488	201946	298278	220275	122247	167726	152170
sp|O75616|ERAL1_HUMAN	O75616	ERAL1_HUMAN	ERAL1	437	Homo sapiens	1:Experimental evidence at protein level	GTPase Era, mitochondrial	1	0.999	3	3	3	0	0	0	0	0	1	0	1	0	1	0	0	0	0	0	1	0	1	0	1	0	0	0	0	0	1	0	1	0	1	0	0	0	0	0	0	0
sp|O75643|U520_HUMAN	O75643	U520_HUMAN	SNRNP200	2136	Homo sapiens	1:Experimental evidence at protein level	U5 small nuclear ribonucleoprotein 200 kDa helicase	1	0.999	1078	1078	1078	81	84	150	115	90	137	124	87	102	108	81	84	150	115	90	137	124	87	102	108	81	84	150	115	90	137	124	87	102	108	3.4238e+06	3.21148e+06	4982838	3473294	2.57673e+06	4.16063e+06	4514025
sp|O75663|TIPRL_HUMAN	O75663	TIPRL_HUMAN	TIPRL	272	Homo sapiens	1:Experimental evidence at protein level	TIP41-like protein	1	0.999	197	197	197	14	19	23	15	14	21	23	26	16	26	14	19	23	15	14	21	23	26	16	26	14	19	23	15	14	21	23	26	16	26	520123	542565	872473	561643	468438	869745	871186
sp|O75694|NU155_HUMAN	O75694	NU155_HUMAN	NUP155	1391	Homo sapiens	1:Experimental evidence at protein level	Nuclear pore complex protein Nup155	1	0.999	13	13	13	0	0	5	0	0	1	1	5	1	0	0	0	5	0	0	1	1	5	1	0	0	0	5	0	0	1	1	5	1	0	141133	0	62426.8	20816.3	0	49207.2	13161.6
sp|O75717|WDHD1_HUMAN	O75717	WDHD1_HUMAN	WDHD1	1129	Homo sapiens	1:Experimental evidence at protein level	WD repeat and HMG-box DNA-binding protein 1	1	0.999	43	43	43	0	4	15	11	0	3	1	2	3	4	0	4	15	11	0	3	1	2	3	4	0	4	15	11	0	3	1	2	3	4	41870.7	235945	643608	342458	0	32985.5	238265
sp|O75718|CRTAP_HUMAN	O75718	CRTAP_HUMAN	CRTAP	401	Homo sapiens	1:Experimental evidence at protein level	Cartilage-associated protein	0.9624	0.999	1	1	1	0	0	0	0	0	0	0	1	0	0	0	0	0	0	0	0	0	1	0	0	0	0	0	0	0	0	0	1	0	0	0	0	0	0	0	0	0
sp|O75787|RENR_HUMAN	O75787	RENR_HUMAN	ATP6AP2	350	Homo sapiens	1:Experimental evidence at protein level	Renin receptor	0.996	0.999	2	2	2	0	0	0	0	0	2	0	0	0	0	0	0	0	0	0	2	0	0	0	0	0	0	0	0	0	2	0	0	0	0	0	0	0	0	0	26578.8	0
sp|O75792|RNH2A_HUMAN	O75792	RNH2A_HUMAN	RNASEH2A	299	Homo sapiens	1:Experimental evidence at protein level	Ribonuclease H2 subunit A	0.9578	0.9988	1	1	1	0	0	0	1	0	0	0	0	0	0	0	0	0	1	0	0	0	0	0	0	0	0	0	1	0	0	0	0	0	0	0	14673.1	0	21598.1	0	0	0
sp|O75815|BCAR3_HUMAN	O75815	BCAR3_HUMAN	BCAR3	825	Homo sapiens	1:Experimental evidence at protein level	Breast cancer anti-estrogen resistance protein 3	1	0.999	7	7	7	0	2	4	1	0	0	0	0	0	0	0	2	4	1	0	0	0	0	0	0	0	2	4	1	0	0	0	0	0	0	0	49458.7	24007.3	28968	0	0	0
sp|O75817|POP7_HUMAN	O75817	POP7_HUMAN	POP7	140	Homo sapiens	1:Experimental evidence at protein level	Ribonuclease P protein subunit p20	1	0.999	7	7	7	1	0	2	2	1	0	0	0	1	0	1	0	2	2	1	0	0	0	1	0	1	0	2	2	1	0	0	0	1	0	109775	0	98776.5	105340	64269.4	0	0
sp|O75818|RPP40_HUMAN	O75818	RPP40_HUMAN	RPP40	363	Homo sapiens	1:Experimental evidence at protein level	Ribonuclease P protein subunit p40	1	0.999	13	13	13	0	0	1	2	1	3	2	1	1	2	0	0	1	2	1	3	2	1	1	2	0	0	1	2	1	3	2	1	1	2	30884.4	0	43557.8	50109.6	28130	82665.8	56697.8
sp|O75821|EIF3G_HUMAN	O75821	EIF3G_HUMAN	EIF3G	320	Homo sapiens	1:Experimental evidence at protein level	Eukaryotic translation initiation factor 3 subunit G	1	0.999	103	103	103	6	8	17	14	8	11	7	11	11	10	6	8	17	14	8	11	7	11	11	10	6	8	17	14	8	11	7	11	11	10	326567	580474	1062866	697879	391402	614339	850484
sp|O75822|EIF3J_HUMAN	O75822	EIF3J_HUMAN	EIF3J	258	Homo sapiens	1:Experimental evidence at protein level	Eukaryotic translation initiation factor 3 subunit J	1	0.999	71	71	71	4	5	9	9	5	12	16	4	2	5	4	5	9	9	5	12	16	4	2	5	4	5	9	9	5	12	16	4	2	5	251542	204650	310115	233622	176197	183900	354468
sp|O75832|PSD10_HUMAN	O75832	PSD10_HUMAN	PSMD10	226	Homo sapiens	1:Experimental evidence at protein level	26S proteasome non-ATPase regulatory subunit 10	0.9999	0.999	4	4	4	0	0	0	3	0	0	0	0	0	1	0	0	0	3	0	0	0	0	0	1	0	0	0	3	0	0	0	0	0	1	0	0	22939.6	41433.8	0	0	17449.1
sp|O75874|IDHC_HUMAN	O75874	IDHC_HUMAN	IDH1	414	Homo sapiens	1:Experimental evidence at protein level	Isocitrate dehydrogenase [NADP] cytoplasmic	1	0.999	22	22	22	0	0	2	7	1	5	4	1	0	2	0	0	2	7	1	5	4	1	0	2	0	0	2	7	1	5	4	1	0	2	0	0	63488.7	64063.5	38298.2	84391.9	79204.2
sp|O75886|STAM2_HUMAN	O75886	STAM2_HUMAN	STAM2	525	Homo sapiens	1:Experimental evidence at protein level	Signal transducing adapter molecule 2	1	0.999	22	22	23	0	0	3	1	1	5	3	3	3	3	0	0	3	1	1	5	3	3	3	3	0	0	3	1	1	5	3	3	3	4	0	0	43520.3	5958.47	22460.6	47978.3	106106
sp|O75891|AL1L1_HUMAN	O75891	AL1L1_HUMAN	ALDH1L1	902	Homo sapiens	1:Experimental evidence at protein level	Cytosolic 10-formyltetrahydrofolate dehydrogenase	0.9464	0.9864	2	2	2	1	0	0	0	0	0	0	0	0	1	1	0	0	0	0	0	0	0	0	1	1	0	0	0	0	0	0	0	0	1	36366.9	0	0	0	0	0	0
sp|O75896|TUSC2_HUMAN	O75896	TUSC2_HUMAN	TUSC2	110	Homo sapiens	1:Experimental evidence at protein level	Tumor suppressor candidate 2	1	0.999	6	6	6	0	0	2	3	0	0	0	0	0	1	0	0	2	3	0	0	0	0	0	1	0	0	2	3	0	0	0	0	0	1	0	0	77476.5	68001.7	0	0	0
sp|O75909|CCNK_HUMAN	O75909	CCNK_HUMAN	CCNK	580	Homo sapiens	1:Experimental evidence at protein level	Cyclin-K	1	0.999	72	72	72	4	3	12	4	6	9	8	7	13	6	4	3	12	4	6	9	8	7	13	6	4	3	12	4	6	9	8	7	13	6	137214	137584	355466	140144	221356	305185	368015
sp|O75911|DHRS3_HUMAN	O75911	DHRS3_HUMAN	DHRS3	302	Homo sapiens	1:Experimental evidence at protein level	Short-chain dehydrogenase/reductase 3	0.9628	0.999	0	0	0	0	0	0	0	0	0	0	0	0	0	0	0	0	0	0	0	0	0	0	0	0	0	0	0	0	0	0	0	0	0	0	0	0	0	0	0	7143.25
sp|O75915|PRAF3_HUMAN	O75915	PRAF3_HUMAN	ARL6IP5	188	Homo sapiens	1:Experimental evidence at protein level	PRA1 family protein 3	1	0.999	13	13	13	0	0	1	7	0	1	1	1	0	2	0	0	1	7	0	1	1	1	0	2	0	0	1	7	0	1	1	1	0	2	0	0	30271	86887.8	0	37497.2	53371.3
sp|O75925|PIAS1_HUMAN	O75925	PIAS1_HUMAN	PIAS1	651	Homo sapiens	1:Experimental evidence at protein level	E3 SUMO-protein ligase PIAS1	1	0.999	6	6	12	0	0	0	0	0	4	2	0	0	0	0	0	0	0	0	4	2	0	0	0	0	0	1	0	0	5	4	1	1	0	0	0	0	0	0	52268.4	43507.5
sp|O75928|PIAS2_HUMAN	O75928	PIAS2_HUMAN	PIAS2	621	Homo sapiens	1:Experimental evidence at protein level	E3 SUMO-protein ligase PIAS2	1	0.999	17	8	17	0	0	1	0	2	6	6	1	1	0	0	0	0	0	2	3	3	0	0	0	0	0	1	0	2	6	6	1	1	0	0	0	85522.9	15883.8	26215.8	75584.1	140063
sp|O75934|SPF27_HUMAN	O75934	SPF27_HUMAN	BCAS2	225	Homo sapiens	1:Experimental evidence at protein level	Pre-mRNA-splicing factor SPF27	1	0.999	82	82	82	7	8	8	9	6	7	14	8	10	5	7	8	8	9	6	7	14	8	10	5	7	8	8	9	6	7	14	8	10	5	293726	236748	389896	319348	297496	379926	487274
sp|O75935|DCTN3_HUMAN	O75935	DCTN3_HUMAN	DCTN3	186	Homo sapiens	1:Experimental evidence at protein level	Dynactin subunit 3	0.9193	0.9977	1	1	1	1	0	0	0	0	0	0	0	0	0	1	0	0	0	0	0	0	0	0	0	1	0	0	0	0	0	0	0	0	0	38089.3	0	0	0	0	0	0
sp|O75937|DNJC8_HUMAN	O75937	DNJC8_HUMAN	DNAJC8	253	Homo sapiens	1:Experimental evidence at protein level	DnaJ homolog subfamily C member 8	1	0.999	91	91	91	2	0	7	3	9	16	11	14	16	13	2	0	7	3	9	16	11	14	16	13	2	0	7	3	9	16	11	14	16	13	63593.3	44290.2	228853	100471	329270	516301	539481
sp|O75940|SPF30_HUMAN	O75940	SPF30_HUMAN	SMNDC1	238	Homo sapiens	1:Experimental evidence at protein level	Survival of motor neuron-related-splicing factor 30	1	0.999	32	32	32	0	0	3	5	3	3	3	5	4	6	0	0	3	5	3	3	3	5	4	6	0	0	3	5	3	3	3	5	4	6	0	0	30024.5	61486.5	70653.7	132855	89150.1
sp|O75947|ATP5H_HUMAN	O75947	ATP5H_HUMAN	ATP5PD	161	Homo sapiens	1:Experimental evidence at protein level	ATP synthase subunit d, mitochondrial	0.9633	0.999	12	12	12	1	0	1	0	1	2	3	2	1	1	1	0	1	0	1	2	3	2	1	1	1	0	1	0	1	2	3	2	1	1	28361.9	0	15946.4	13707	33690.8	30643.7	32686.6
sp|O75955|FLOT1_HUMAN	O75955	FLOT1_HUMAN	FLOT1	427	Homo sapiens	1:Experimental evidence at protein level	Flotillin-1	1	0.999	127	127	127	20	22	19	17	9	8	9	7	8	8	20	22	19	17	9	8	9	7	8	8	20	22	19	17	9	8	9	7	8	8	1.30778e+06	1.11326e+06	1.05022e+06	616598	297029	234974	423370
sp|O75962|TRIO_HUMAN	O75962	TRIO_HUMAN	TRIO	3097	Homo sapiens	1:Experimental evidence at protein level	Triple functional domain protein	1	0.999	19	16	19	0	2	6	6	0	1	1	1	2	0	0	1	5	6	0	1	1	1	1	0	0	2	6	6	0	1	1	1	2	0	19193.6	64207.9	362544	64217.6	0	22427.8	141732
sp|O75970|MPDZ_HUMAN	O75970	MPDZ_HUMAN	MPDZ	2070	Homo sapiens	1:Experimental evidence at protein level	Multiple PDZ domain protein	1	0.999	14	14	14	4	1	7	2	0	0	0	0	0	0	4	1	7	2	0	0	0	0	0	0	4	1	7	2	0	0	0	0	0	0	40677.8	21197.4	95377.4	34458.6	0	0	45241.6
sp|O76003|GLRX3_HUMAN	O76003	GLRX3_HUMAN	GLRX3	335	Homo sapiens	1:Experimental evidence at protein level	Glutaredoxin-3	1	0.999	163	163	163	4	11	15	18	18	23	23	18	16	17	4	11	15	18	18	23	23	18	16	17	4	11	15	18	18	23	23	18	16	17	194246	280048	566843	527966	393459	794864	860072
sp|O76021|RL1D1_HUMAN	O76021	RL1D1_HUMAN	RSL1D1	490	Homo sapiens	1:Experimental evidence at protein level	Ribosomal L1 domain-containing protein 1	1	0.999	58	58	58	4	2	12	8	5	5	9	4	2	7	4	2	12	8	5	5	9	4	2	7	4	2	12	8	5	5	9	4	2	7	211968	100215	234112	170855	155614	205251	215674
sp|O76031|CLPX_HUMAN	O76031	CLPX_HUMAN	CLPX	633	Homo sapiens	1:Experimental evidence at protein level	ATP-dependent Clp protease ATP-binding subunit clpX-like, mitochondrial	1	0.999	10	10	10	5	1	1	0	0	0	0	2	0	1	5	1	1	0	0	0	0	2	0	1	5	1	1	0	0	0	0	2	0	1	128222	69635.6	0	0	0	0	0
sp|O76094|SRP72_HUMAN	O76094	SRP72_HUMAN	SRP72	671	Homo sapiens	1:Experimental evidence at protein level	Signal recognition particle subunit SRP72	1	0.999	145	145	145	8	11	19	18	10	15	18	17	16	13	8	11	19	18	10	15	18	17	16	13	8	11	19	18	10	15	18	17	16	13	652980	551143	691114	739112	491987	524361	695795
sp|O94763|RMP_HUMAN	O94763	RMP_HUMAN	URI1	535	Homo sapiens	1:Experimental evidence at protein level	Unconventional prefoldin RPB5 interactor 1	1	0.999	104	104	104	6	10	22	16	4	8	5	11	9	13	6	10	22	16	4	8	5	11	9	13	6	10	22	16	4	8	5	11	9	13	305823	334235	491729	519329	162693	344467	314889
sp|O94776|MTA2_HUMAN	O94776	MTA2_HUMAN	MTA2	668	Homo sapiens	1:Experimental evidence at protein level	Metastasis-associated protein MTA2	1	0.999	448	412	448	43	37	50	55	48	57	60	30	34	34	42	34	45	49	43	52	56	28	33	30	43	37	50	55	48	57	60	30	34	34	4.31267e+06	3.64827e+06	4286790	3.39383e+06	3.50744e+06	3.87086e+06	4.41356e+06
sp|O94804|STK10_HUMAN	O94804	STK10_HUMAN	STK10	968	Homo sapiens	1:Experimental evidence at protein level	Serine/threonine-protein kinase 10	1	0.999	45	45	49	1	2	8	6	3	9	8	2	3	3	1	2	8	6	3	9	8	2	3	3	1	2	9	7	3	9	8	2	3	5	41308.7	45867.1	163804	190720	56888.8	143812	193536
sp|O94808|GFPT2_HUMAN	O94808	GFPT2_HUMAN	GFPT2	682	Homo sapiens	1:Experimental evidence at protein level	Glutamine--fructose-6-phosphate aminotransferase [isomerizing] 2	1	0.999	15	15	21	0	1	2	4	1	0	2	2	2	1	0	1	2	4	1	0	2	2	2	1	0	1	4	5	1	2	2	3	2	1	0	0	30998.7	49714.5	0	30496.4	34430.3
sp|O94813|SLIT2_HUMAN	O94813	SLIT2_HUMAN	SLIT2	1529	Homo sapiens	1:Experimental evidence at protein level	Slit homolog 2 protein	1	0.999	11	11	11	0	0	2	1	0	2	0	5	1	0	0	0	2	1	0	2	0	5	1	0	0	0	2	1	0	2	0	5	1	0	0	0	25749.4	5139.9	0	29389.2	10917.4
sp|O94817|ATG12_HUMAN	O94817	ATG12_HUMAN	ATG12	140	Homo sapiens	1:Experimental evidence at protein level	Ubiquitin-like protein ATG12	0.9632	0.999	5	5	5	0	2	1	1	0	1	0	0	0	0	0	2	1	1	0	1	0	0	0	0	0	2	1	1	0	1	0	0	0	0	0	27021.7	40917.9	30855.5	0	27954.3	25691.7
sp|O94818|NOL4_HUMAN	O94818	NOL4_HUMAN	NOL4	638	Homo sapiens	1:Experimental evidence at protein level	Nucleolar protein 4	0.9632	0.999	0	0	0	0	0	0	0	0	0	0	0	0	0	0	0	0	0	0	0	0	0	0	0	0	0	0	0	0	0	0	0	0	0	0	0	0	0	0	0	0
sp|O94826|TOM70_HUMAN	O94826	TOM70_HUMAN	TOMM70	608	Homo sapiens	1:Experimental evidence at protein level	Mitochondrial import receptor subunit TOM70	1	0.999	1	1	1	0	0	0	0	0	0	1	0	0	0	0	0	0	0	0	0	1	0	0	0	0	0	0	0	0	0	1	0	0	0	0	0	0	0	0	0	37905.1
sp|O94842|TOX4_HUMAN	O94842	TOX4_HUMAN	TOX4	621	Homo sapiens	1:Experimental evidence at protein level	TOX high mobility group box family member 4	1	0.999	70	46	70	5	8	13	9	8	11	11	1	3	1	4	5	10	7	4	6	7	0	2	1	5	8	13	9	8	11	11	1	3	1	147809	341323	433203	334798	410705	412856	502726
sp|O94854|K0754_HUMAN	O94854	K0754_HUMAN	MACF1	3515	Homo sapiens	2:Experimental evidence at transcript level	Microtubule-actin cross-linking factor 1, isoforms 6/7	0.9999	0.999	1	1	302	0	0	1	0	0	0	0	0	0	0	0	0	1	0	0	0	0	0	0	0	40	52	57	46	9	21	25	17	21	14	0	0	0	0	0	0	0
sp|O94855|SC24D_HUMAN	O94855	SC24D_HUMAN	SEC24D	1032	Homo sapiens	1:Experimental evidence at protein level	Protein transport protein Sec24D	1	0.999	29	29	30	0	1	0	0	2	8	9	3	4	2	0	1	0	0	2	8	9	3	4	2	0	1	0	0	2	9	9	3	4	2	0	9000.99	0	0	41826.1	273707	227869
sp|O94874|UFL1_HUMAN	O94874	UFL1_HUMAN	UFL1	794	Homo sapiens	1:Experimental evidence at protein level	E3 UFM1-protein ligase 1	1	0.9989	3	3	3	0	0	0	1	0	1	1	0	0	0	0	0	0	1	0	1	1	0	0	0	0	0	0	1	0	1	1	0	0	0	0	0	0	21555.7	0	18572.7	18737.4
sp|O94875|SRBS2_HUMAN	O94875	SRBS2_HUMAN	SORBS2	1100	Homo sapiens	1:Experimental evidence at protein level	Sorbin and SH3 domain-containing protein 2	1	0.999	19	19	19	1	0	0	1	2	6	4	1	3	1	1	0	0	1	2	6	4	1	3	1	1	0	0	1	2	6	4	1	3	1	37903.2	0	23649.7	45292.4	27386.3	161245	183235
sp|O94888|UBXN7_HUMAN	O94888	UBXN7_HUMAN	UBXN7	489	Homo sapiens	1:Experimental evidence at protein level	UBX domain-containing protein 7	1	0.999	112	112	112	11	15	13	15	8	12	9	13	5	11	11	15	13	15	8	12	9	13	5	11	11	15	13	15	8	12	9	13	5	11	519059	586444	457216	518029	229906	389001	446836
sp|O94901|SUN1_HUMAN	O94901	SUN1_HUMAN	SUN1	785	Homo sapiens	1:Experimental evidence at protein level	SUN domain-containing protein 1	1	0.999	5	5	5	2	0	0	0	0	0	1	0	0	2	2	0	0	0	0	0	1	0	0	2	2	0	0	0	0	0	1	0	0	2	104802	0	0	0	0	0	17674
sp|O94903|PLPHP_HUMAN	O94903	PLPHP_HUMAN	PLPBP	275	Homo sapiens	1:Experimental evidence at protein level	Pyridoxal phosphate homeostasis protein	1	0.999	64	64	64	0	2	2	3	9	9	11	8	8	12	0	2	2	3	9	9	11	8	8	12	0	2	2	3	9	9	11	8	8	12	0	33383.7	97362.1	107532	373339	458942	574313
sp|O94905|ERLN2_HUMAN	O94905	ERLN2_HUMAN	ERLIN2	339	Homo sapiens	1:Experimental evidence at protein level	Erlin-2	1	0.999	16	10	16	3	3	0	0	1	1	1	3	2	2	2	1	0	0	1	1	1	1	1	2	3	3	0	0	1	1	1	3	2	2	149208	164541	0	0	43231.1	11345.1	106066
sp|O94906|PRP6_HUMAN	O94906	PRP6_HUMAN	PRPF6	941	Homo sapiens	1:Experimental evidence at protein level	Pre-mRNA-processing factor 6	1	0.999	160	160	160	9	10	21	19	13	18	31	9	13	17	9	10	21	19	13	18	31	9	13	17	9	10	21	19	13	18	31	9	13	17	663529	341557	645940	416813	474687	659678	919651
sp|O94913|PCF11_HUMAN	O94913	PCF11_HUMAN	PCF11	1555	Homo sapiens	1:Experimental evidence at protein level	Pre-mRNA cleavage complex 2 protein Pcf11	1	0.999	128	128	128	10	10	17	10	8	10	14	17	22	10	10	10	17	10	8	10	14	17	22	10	10	10	17	10	8	10	14	17	22	10	455019	585122	711929	352670	191912	316972	445659
sp|O94915|FRYL_HUMAN	O94915	FRYL_HUMAN	FRYL	3013	Homo sapiens	1:Experimental evidence at protein level	Protein furry homolog-like	1	0.999	32	32	32	5	4	11	7	1	1	0	0	1	2	5	4	11	7	1	1	0	0	1	2	5	4	11	7	1	1	0	0	1	2	106321	116296	180021	186498	9517.59	13554	50308.7
sp|O94921|CDK14_HUMAN	O94921	CDK14_HUMAN	CDK14	469	Homo sapiens	1:Experimental evidence at protein level	Cyclin-dependent kinase 14	1	0.999	8	4	8	0	0	1	2	0	2	3	0	0	0	0	0	0	0	0	1	3	0	0	0	0	0	1	2	0	2	3	0	0	0	0	0	9942.45	10765.9	0	12253.4	31764.4
sp|O94925|GLSK_HUMAN	O94925	GLSK_HUMAN	GLS	669	Homo sapiens	1:Experimental evidence at protein level	Glutaminase kidney isoform, mitochondrial	0.9999	0.999	5	5	5	0	0	2	0	0	1	2	0	0	0	0	0	2	0	0	1	2	0	0	0	0	0	2	0	0	1	2	0	0	0	23766.6	0	29500	0	0	26550.2	28198.5
sp|O94927|HAUS5_HUMAN	O94927	HAUS5_HUMAN	HAUS5	633	Homo sapiens	1:Experimental evidence at protein level	HAUS augmin-like complex subunit 5	1	0.999	54	54	54	9	10	22	10	0	0	0	2	1	0	9	10	22	10	0	0	0	2	1	0	9	10	22	10	0	0	0	2	1	0	418218	363240	675699	231798	0	0	488763
sp|O94964|SOGA1_HUMAN	O94964	SOGA1_HUMAN	SOGA1	1423	Homo sapiens	1:Experimental evidence at protein level	Protein SOGA1	1	0.999	42	36	42	6	8	11	11	0	0	0	0	4	2	6	7	9	8	0	0	0	0	4	2	6	8	11	11	0	0	0	0	4	2	218046	350829	326634	260591	0	20210	83829.4
sp|O94966|UBP19_HUMAN	O94966	UBP19_HUMAN	USP19	1318	Homo sapiens	1:Experimental evidence at protein level	Ubiquitin carboxyl-terminal hydrolase 19	1	0.999	3	3	3	0	0	2	1	0	0	0	0	0	0	0	0	2	1	0	0	0	0	0	0	0	0	2	1	0	0	0	0	0	0	39371.4	46772.4	92040.7	56783.3	0	79681.1	69246.3
sp|O94967|WDR47_HUMAN	O94967	WDR47_HUMAN	WDR47	919	Homo sapiens	1:Experimental evidence at protein level	WD repeat-containing protein 47	1	0.999	8	8	8	0	1	0	2	0	1	1	0	2	1	0	1	0	2	0	1	1	0	2	1	0	1	0	2	0	1	1	0	2	1	116653	108213	70705.8	37023.4	0	43508.6	109001
sp|O94973|AP2A2_HUMAN	O94973	AP2A2_HUMAN	AP2A2	939	Homo sapiens	1:Experimental evidence at protein level	AP-2 complex subunit alpha-2	1	0.999	192	192	334	11	10	27	18	19	35	28	15	14	15	11	10	27	18	19	35	28	15	14	15	23	22	42	29	32	55	55	26	24	26	285937	284048	651572	352496	365526	1.06014e+06	1.03146e+06
sp|O94979|SC31A_HUMAN	O94979	SC31A_HUMAN	SEC31A	1220	Homo sapiens	1:Experimental evidence at protein level	Protein transport protein Sec31A	1	0.999	164	164	164	7	12	16	12	11	23	21	27	18	17	7	12	16	12	11	23	21	27	18	17	7	12	16	12	11	23	21	27	18	17	257124	376231	426279	381277	321166	602799	761395
sp|O94986|CE152_HUMAN	O94986	CE152_HUMAN	CEP152	1710	Homo sapiens	1:Experimental evidence at protein level	Centrosomal protein of 152 kDa	0.779	0.9926	2	2	2	0	0	2	0	0	0	0	0	0	0	0	0	2	0	0	0	0	0	0	0	0	0	2	0	0	0	0	0	0	0	0	0	14714.8	0	0	0	0
sp|O94992|HEXI1_HUMAN	O94992	HEXI1_HUMAN	HEXIM1	359	Homo sapiens	1:Experimental evidence at protein level	Protein HEXIM1	1	0.999	43	43	43	4	8	5	1	9	4	6	2	4	0	4	8	5	1	9	4	6	2	4	0	4	8	5	1	9	4	6	2	4	0	132733	127946	248929	40454.4	223757	151765	234391
sp|O95071|UBR5_HUMAN	O95071	UBR5_HUMAN	UBR5	2799	Homo sapiens	1:Experimental evidence at protein level	E3 ubiquitin-protein ligase UBR5	1	0.999	10	10	10	2	0	5	1	0	1	1	0	0	0	2	0	5	1	0	1	1	0	0	0	2	0	5	1	0	1	1	0	0	0	38191.5	36113.5	122114	27316.8	0	62193	67507.7
sp|O95084|PRS23_HUMAN	O95084	PRS23_HUMAN	PRSS23	383	Homo sapiens	1:Experimental evidence at protein level	Serine protease 23	0.9632	0.999	9	9	9	2	0	1	0	0	1	1	1	1	2	2	0	1	0	0	1	1	1	1	2	2	0	1	0	0	1	1	1	1	2	27501.7	0	39517.4	0	0	71120.8	50839.2
sp|O95104|SCAF4_HUMAN	O95104	SCAF4_HUMAN	SCAF4	1147	Homo sapiens	1:Experimental evidence at protein level	SR-related and CTD-associated factor 4	1	0.999	174	146	174	12	16	20	17	11	15	14	24	23	22	10	14	18	15	10	13	11	19	18	18	12	16	20	17	11	15	14	24	23	22	720188	628029	746078	556700	513496	574267	679833
sp|O95140|MFN2_HUMAN	O95140	MFN2_HUMAN	MFN2	757	Homo sapiens	1:Experimental evidence at protein level	Mitofusin-2	0.9632	0.999	1	1	1	0	0	0	0	0	0	1	0	0	0	0	0	0	0	0	0	1	0	0	0	0	0	0	0	0	0	1	0	0	0	0	0	0	0	0	0	21077.5
sp|O95147|DUS14_HUMAN	O95147	DUS14_HUMAN	DUSP14	198	Homo sapiens	1:Experimental evidence at protein level	Dual specificity protein phosphatase 14	1	0.999	2	2	2	0	0	0	0	0	0	0	0	0	2	0	0	0	0	0	0	0	0	0	2	0	0	0	0	0	0	0	0	0	2	0	0	0	0	0	0	0
sp|O95163|ELP1_HUMAN	O95163	ELP1_HUMAN	ELP1	1332	Homo sapiens	1:Experimental evidence at protein level	Elongator complex protein 1	1	0.999	169	169	169	25	23	23	25	6	10	21	10	11	15	25	23	23	25	6	10	21	10	11	15	25	23	23	25	6	10	21	10	11	15	734647	685097	663321	698258	180467	328839	653841
sp|O95197|RTN3_HUMAN	O95197	RTN3_HUMAN	RTN3	1032	Homo sapiens	1:Experimental evidence at protein level	Reticulon-3	1	0.999	1	1	1	0	0	0	0	0	0	0	0	1	0	0	0	0	0	0	0	0	0	1	0	0	0	0	0	0	0	0	0	1	0	0	0	0	0	0	0	0
sp|O95208|EPN2_HUMAN	O95208	EPN2_HUMAN	EPN2	641	Homo sapiens	1:Experimental evidence at protein level	Epsin-2	0.9632	0.999	7	0	7	0	0	0	0	0	1	1	2	1	2	0	0	0	0	0	0	0	0	0	0	0	0	0	0	0	1	1	2	1	2	0	0	0	0	0	12471.5	10342.4
sp|O95218|ZRAB2_HUMAN	O95218	ZRAB2_HUMAN	ZRANB2	330	Homo sapiens	1:Experimental evidence at protein level	Zinc finger Ran-binding domain-containing protein 2	1	0.999	58	58	58	2	1	7	7	6	8	8	3	8	8	2	1	7	7	6	8	8	3	8	8	2	1	7	7	6	8	8	3	8	8	89524.7	75153.5	261847	228686	244291	288186	434608
sp|O95219|SNX4_HUMAN	O95219	SNX4_HUMAN	SNX4	450	Homo sapiens	1:Experimental evidence at protein level	Sorting nexin-4	1	0.999	40	40	40	2	1	4	8	6	2	6	6	2	3	2	1	4	8	6	2	6	6	2	3	2	1	4	8	6	2	6	6	2	3	105521	51693.2	142565	138168	47484.4	70148.8	136591
sp|O95232|LC7L3_HUMAN	O95232	LC7L3_HUMAN	LUC7L3	432	Homo sapiens	1:Experimental evidence at protein level	Luc7-like protein 3	0.9633	0.999	5	5	5	0	0	0	0	2	1	2	0	0	0	0	0	0	0	2	1	2	0	0	0	0	0	0	0	2	1	2	0	0	0	0	0	0	8758.78	22844.7	18143.3	17250.1
sp|O95235|KI20A_HUMAN	O95235	KI20A_HUMAN	KIF20A	890	Homo sapiens	1:Experimental evidence at protein level	Kinesin-like protein KIF20A	0.998	0.9966	2	2	2	0	0	0	0	0	0	2	0	0	0	0	0	0	0	0	0	2	0	0	0	0	0	0	0	0	0	2	0	0	0	0	0	0	0	0	0	0
sp|O95239|KIF4A_HUMAN	O95239	KIF4A_HUMAN	KIF4A	1232	Homo sapiens	1:Experimental evidence at protein level	Chromosome-associated kinesin KIF4A	1	0.999	151	65	151	13	17	35	26	8	10	12	9	10	11	7	6	17	11	4	4	8	1	3	4	13	17	35	26	8	10	12	9	10	11	288292	566694	707170	591748	167813	175823	403775
sp|O95249|GOSR1_HUMAN	O95249	GOSR1_HUMAN	GOSR1	250	Homo sapiens	1:Experimental evidence at protein level	Golgi SNAP receptor complex member 1	0.9633	0.999	5	5	5	0	0	1	0	2	1	1	0	0	0	0	0	1	0	2	1	1	0	0	0	0	0	1	0	2	1	1	0	0	0	17143	15512.7	28038.8	0	28032.2	14139.5	35195.3
sp|O95251|KAT7_HUMAN	O95251	KAT7_HUMAN	KAT7	611	Homo sapiens	1:Experimental evidence at protein level	Histone acetyltransferase KAT7	0.9997	0.9989	5	5	7	0	0	0	1	0	0	4	0	0	0	0	0	0	1	0	0	4	0	0	0	0	0	1	1	1	0	4	0	0	0	0	0	0	17707.2	0	0	44301.8
sp|O95260|ATE1_HUMAN	O95260	ATE1_HUMAN	ATE1	518	Homo sapiens	1:Experimental evidence at protein level	Arginyl-tRNA--protein transferase 1	1	0.999	75	75	75	7	9	10	3	1	17	11	7	3	7	7	9	10	3	1	17	11	7	3	7	7	9	10	3	1	17	11	7	3	7	123440	130009	250270	100945	45345.7	340448	337764
sp|O95292|VAPB_HUMAN	O95292	VAPB_HUMAN	VAPB	243	Homo sapiens	1:Experimental evidence at protein level	Vesicle-associated membrane protein-associated protein B/C	1	0.999	28	28	58	0	0	4	0	8	9	7	0	0	0	0	0	4	0	8	9	7	0	0	0	2	3	4	2	12	15	15	3	2	0	13174.7	15000.9	45010.9	56324.4	310669	224360	381680
sp|O95295|SNAPN_HUMAN	O95295	SNAPN_HUMAN	SNAPIN	136	Homo sapiens	1:Experimental evidence at protein level	SNARE-associated protein Snapin	1	0.999	22	22	22	0	0	5	3	1	5	4	1	1	2	0	0	5	3	1	5	4	1	1	2	0	0	5	3	1	5	4	1	1	2	0	31787.1	80067.6	55538.8	61635	113600	120521
sp|O95299|NDUAA_HUMAN	O95299	NDUAA_HUMAN	NDUFA10	355	Homo sapiens	1:Experimental evidence at protein level	NADH dehydrogenase [ubiquinone] 1 alpha subcomplex subunit 10, mitochondrial	0.9633	0.999	1	1	1	0	0	0	0	0	0	0	1	0	0	0	0	0	0	0	0	0	1	0	0	0	0	0	0	0	0	0	1	0	0	0	0	0	0	0	0	0
sp|O95336|6PGL_HUMAN	O95336	6PGL_HUMAN	PGLS	258	Homo sapiens	1:Experimental evidence at protein level	6-phosphogluconolactonase	1	0.999	8	8	8	0	0	1	0	2	2	0	1	1	1	0	0	1	0	2	2	0	1	1	1	0	0	1	0	2	2	0	1	1	1	0	0	0	0	39813.9	29543.2	47652.9
sp|O95347|SMC2_HUMAN	O95347	SMC2_HUMAN	SMC2	1197	Homo sapiens	1:Experimental evidence at protein level	Structural maintenance of chromosomes protein 2	1	0.999	111	111	111	9	13	33	23	2	8	8	4	3	8	9	13	33	23	2	8	8	4	3	8	9	13	33	23	2	8	8	4	3	8	328896	430682	803146	587291	66228.7	220182	437610
sp|O95352|ATG7_HUMAN	O95352	ATG7_HUMAN	ATG7	703	Homo sapiens	1:Experimental evidence at protein level	Ubiquitin-like modifier-activating enzyme ATG7	1	0.999	23	23	23	1	1	7	6	1	4	3	0	0	0	1	1	7	6	1	4	3	0	0	0	1	1	7	6	1	4	3	0	0	0	26910.8	28844.5	556162	608154	0	228514	261420
sp|O95359|TACC2_HUMAN	O95359	TACC2_HUMAN	TACC2	2948	Homo sapiens	1:Experimental evidence at protein level	Transforming acidic coiled-coil-containing protein 2	1	0.999	44	38	44	5	6	4	8	1	1	6	3	6	4	4	4	3	8	1	1	5	3	5	4	5	6	4	8	1	1	6	3	6	4	289412	211248	187805	294125	75179.2	45507.7	200361
sp|O95361|TRI16_HUMAN	O95361	TRI16_HUMAN	TRIM16	564	Homo sapiens	1:Experimental evidence at protein level	Tripartite motif-containing protein 16	1	0.999	10	5	10	1	0	5	2	0	1	1	0	0	0	1	0	3	1	0	0	0	0	0	0	1	0	5	2	0	1	1	0	0	0	13338.5	0	69587.2	86212.7	0	40854.8	54455.1
sp|O95365|ZBT7A_HUMAN	O95365	ZBT7A_HUMAN	ZBTB7A	584	Homo sapiens	1:Experimental evidence at protein level	Zinc finger and BTB domain-containing protein 7A	1	0.999	40	40	40	4	8	5	5	5	5	7	0	1	0	4	8	5	5	5	5	7	0	1	0	4	8	5	5	5	5	7	0	1	0	59358.3	74028.9	91065.9	32176.3	44007.4	185960	243074
sp|O95372|LYPA2_HUMAN	O95372	LYPA2_HUMAN	LYPLA2	231	Homo sapiens	1:Experimental evidence at protein level	Acyl-protein thioesterase 2	1	0.999	87	87	87	8	9	8	10	4	11	10	8	7	12	8	9	8	10	4	11	10	8	7	12	8	9	8	10	4	11	10	8	7	12	178226	219898	262290	280852	149251	532574	398980
sp|O95373|IPO7_HUMAN	O95373	IPO7_HUMAN	IPO7	1038	Homo sapiens	1:Experimental evidence at protein level	Importin-7	1	0.999	77	68	77	4	2	24	16	5	9	12	0	1	4	3	2	24	13	3	7	11	0	1	4	4	2	24	16	5	9	12	0	1	4	161018	104307	340791	334430	99474.5	177722	293986
sp|O95391|SLU7_HUMAN	O95391	SLU7_HUMAN	SLU7	586	Homo sapiens	1:Experimental evidence at protein level	Pre-mRNA-splicing factor SLU7	1	0.999	13	13	13	0	1	4	2	1	1	2	0	0	2	0	1	4	2	1	1	2	0	0	2	0	1	4	2	1	1	2	0	0	2	0	39030	49300.4	45799.7	0	24237.9	43575.8
sp|O95394|AGM1_HUMAN	O95394	AGM1_HUMAN	PGM3	542	Homo sapiens	1:Experimental evidence at protein level	Phosphoacetylglucosamine mutase	1	0.999	8	8	8	0	0	0	0	0	5	3	0	0	0	0	0	0	0	0	5	3	0	0	0	0	0	0	0	0	5	3	0	0	0	0	0	8047.78	9737.31	0	91199.3	84382.3
sp|O95400|CD2B2_HUMAN	O95400	CD2B2_HUMAN	CD2BP2	341	Homo sapiens	1:Experimental evidence at protein level	CD2 antigen cytoplasmic tail-binding protein 2	1	0.999	52	52	52	4	1	8	6	4	6	6	5	6	6	4	1	8	6	4	6	6	5	6	6	4	1	8	6	4	6	6	5	6	6	230034	28956.8	280482	196514	217122	261359	317054
sp|O95425|SVIL_HUMAN	O95425	SVIL_HUMAN	SVIL	2214	Homo sapiens	1:Experimental evidence at protein level	Supervillin	1	0.999	80	80	80	8	13	21	9	1	2	8	4	11	3	8	13	21	9	1	2	8	4	11	3	8	13	21	9	1	2	8	4	11	3	243910	461368	453814	257975	29022.3	55379.6	273078
sp|O95429|BAG4_HUMAN	O95429	BAG4_HUMAN	BAG4	457	Homo sapiens	1:Experimental evidence at protein level	BAG family molecular chaperone regulator 4	1	0.999	7	7	7	0	0	4	1	0	0	2	0	0	0	0	0	4	1	0	0	2	0	0	0	0	0	4	1	0	0	2	0	0	0	48175.6	0	118250	72499.9	0	0	87215.4
sp|O95433|AHSA1_HUMAN	O95433	AHSA1_HUMAN	AHSA1	338	Homo sapiens	1:Experimental evidence at protein level	Activator of 90 kDa heat shock protein ATPase homolog 1	1	0.999	56	56	56	2	1	6	6	4	10	8	6	6	7	2	1	6	6	4	10	8	6	6	7	2	1	6	6	4	10	8	6	6	7	74051.3	92987.2	130536	153611	116157	542480	263633
sp|O95453|PARN_HUMAN	O95453	PARN_HUMAN	PARN	639	Homo sapiens	1:Experimental evidence at protein level	Poly(A)-specific ribonuclease PARN	1	0.999	14	14	14	0	0	5	4	0	2	1	0	0	2	0	0	5	4	0	2	1	0	0	2	0	0	5	4	0	2	1	0	0	2	30104.7	0	93679	46882.9	0	40581.8	66901.8
sp|O95456|PSMG1_HUMAN	O95456	PSMG1_HUMAN	PSMG1	288	Homo sapiens	1:Experimental evidence at protein level	Proteasome assembly chaperone 1	1	0.999	69	69	69	2	4	9	4	5	10	11	8	9	7	2	4	9	4	5	10	11	8	9	7	2	4	9	4	5	10	11	8	9	7	90726.8	113854	220603	208552	138649	344892	298957
sp|O95478|NSA2_HUMAN	O95478	NSA2_HUMAN	NSA2	260	Homo sapiens	1:Experimental evidence at protein level	Ribosome biogenesis protein NSA2 homolog	1	0.999	15	15	15	3	0	0	3	0	3	3	0	2	1	3	0	0	3	0	3	3	0	2	1	3	0	0	3	0	3	3	0	2	1	83010.8	0	28338.6	89204.9	0	36638.2	26809.2
sp|O95486|SC24A_HUMAN	O95486	SC24A_HUMAN	SEC24A	1093	Homo sapiens	1:Experimental evidence at protein level	Protein transport protein Sec24A	1	0.999	47	47	70	0	2	8	9	2	4	8	6	4	4	0	2	8	9	2	4	8	6	4	4	0	2	13	14	2	8	11	9	6	5	0	19634.6	151078	150122	30919	56290.2	140257
sp|O95487|SC24B_HUMAN	O95487	SC24B_HUMAN	SEC24B	1268	Homo sapiens	1:Experimental evidence at protein level	Protein transport protein Sec24B	1	0.999	96	73	96	0	0	14	15	11	16	20	8	5	7	0	0	9	10	11	12	17	5	3	6	0	0	14	15	11	16	20	8	5	7	0	47028.7	201132	183503	274889	298106	424913
sp|O95573|ACSL3_HUMAN	O95573	ACSL3_HUMAN	ACSL3	720	Homo sapiens	1:Experimental evidence at protein level	Fatty acid CoA ligase Acsl3	1	0.999	253	226	253	30	28	42	28	19	35	34	9	14	14	27	25	38	26	16	32	31	7	12	12	30	28	42	28	19	35	34	9	14	14	1469544	1.33111e+06	2.07314e+06	1.43385e+06	813576	1.31587e+06	1378544
sp|O95602|RPA1_HUMAN	O95602	RPA1_HUMAN	POLR1A	1720	Homo sapiens	1:Experimental evidence at protein level	DNA-directed RNA polymerase I subunit RPA1	1	0.999	6	6	6	0	0	4	2	0	0	0	0	0	0	0	0	4	2	0	0	0	0	0	0	0	0	4	2	0	0	0	0	0	0	0	0	118967	43283.9	0	13728.6	16084.2
sp|O95613|PCNT_HUMAN	O95613	PCNT_HUMAN	PCNT	3336	Homo sapiens	1:Experimental evidence at protein level	Pericentrin	0.9994	0.9988	4	4	4	0	0	4	0	0	0	0	0	0	0	0	0	4	0	0	0	0	0	0	0	0	0	4	0	0	0	0	0	0	0	0	0	95427	0	0	0	0
sp|O95619|YETS4_HUMAN	O95619	YETS4_HUMAN	YEATS4	227	Homo sapiens	1:Experimental evidence at protein level	YEATS domain-containing protein 4	1	0.999	37	37	37	1	1	6	4	2	4	5	3	8	3	1	1	6	4	2	4	5	3	8	3	1	1	6	4	2	4	5	3	8	3	33582.9	31334.9	178122	72508.7	59891.4	160937	146348
sp|O95628|CNOT4_HUMAN	O95628	CNOT4_HUMAN	CNOT4	575	Homo sapiens	1:Experimental evidence at protein level	CCR4-NOT transcription complex subunit 4	1	0.999	15	15	15	0	1	0	0	0	4	3	1	3	3	0	1	0	0	0	4	3	1	3	3	0	1	0	0	0	4	3	1	3	3	0	30164.8	13585.7	26473.1	0	97884.1	92835.9
sp|O95630|STABP_HUMAN	O95630	STABP_HUMAN	STAMBP	424	Homo sapiens	1:Experimental evidence at protein level	STAM-binding protein	1	0.999	60	60	60	0	2	7	6	4	5	11	10	8	7	0	2	7	6	4	5	11	10	8	7	0	2	7	6	4	5	11	10	8	7	128561	144167	182528	187224	183863	222988	414438
sp|O95639|CPSF4_HUMAN	O95639	CPSF4_HUMAN	CPSF4	269	Homo sapiens	1:Experimental evidence at protein level	Cleavage and polyadenylation specificity factor subunit 4	1	0.999	68	68	68	4	6	8	9	11	5	7	6	5	7	4	6	8	9	11	5	7	6	5	7	4	6	8	9	11	5	7	6	5	7	275618	133738	302867	230584	147574	143178	237266
sp|O95684|CEP43_HUMAN	O95684	CEP43_HUMAN	CEP43	399	Homo sapiens	1:Experimental evidence at protein level	Centrosomal protein 43	1	0.999	15	15	15	0	5	4	5	0	0	0	0	1	0	0	5	4	5	0	0	0	0	1	0	0	5	4	5	0	0	0	0	1	0	0	91133	100537	75181.7	0	23738.3	10331.2
sp|O95707|RPP29_HUMAN	O95707	RPP29_HUMAN	POP4	220	Homo sapiens	1:Experimental evidence at protein level	Ribonuclease P protein subunit p29	0.9627	0.999	1	1	1	0	0	0	0	0	1	0	0	0	0	0	0	0	0	0	1	0	0	0	0	0	0	0	0	0	1	0	0	0	0	0	0	0	0	0	23807	0
sp|O95721|SNP29_HUMAN	O95721	SNP29_HUMAN	SNAP29	258	Homo sapiens	1:Experimental evidence at protein level	Synaptosomal-associated protein 29	1	0.999	6	6	6	0	0	0	0	0	0	1	1	4	0	0	0	0	0	0	0	1	1	4	0	0	0	0	0	0	0	1	1	4	0	0	0	0	0	0	0	66093.2
sp|O95747|OXSR1_HUMAN	O95747	OXSR1_HUMAN	OXSR1	527	Homo sapiens	1:Experimental evidence at protein level	Serine/threonine-protein kinase OSR1	1	0.999	30	30	30	0	0	1	2	5	11	11	0	0	0	0	0	1	2	5	11	11	0	0	0	0	0	1	2	5	11	11	0	0	0	20135.1	0	51904.4	68186.6	158566	338299	272760
sp|O95757|HS74L_HUMAN	O95757	HS74L_HUMAN	HSPA4L	839	Homo sapiens	1:Experimental evidence at protein level	Heat shock 70 kDa protein 4L	1	0.999	42	42	94	0	1	7	15	2	7	4	1	0	5	0	1	7	15	2	7	4	1	0	5	3	3	13	23	11	14	10	5	2	10	0	51607.2	216733	236354	78862.3	181224	225655
sp|O95758|PTBP3_HUMAN	O95758	PTBP3_HUMAN	PTBP3	552	Homo sapiens	1:Experimental evidence at protein level	Polypyrimidine tract-binding protein 3	0.999	0.999	1	1	33	0	0	0	0	0	0	0	0	0	1	0	0	0	0	0	0	0	0	0	1	0	1	2	2	5	4	7	4	2	6	0	0	0	0	0	0	0
sp|O95777|LSM8_HUMAN	O95777	LSM8_HUMAN	LSM8	96	Homo sapiens	1:Experimental evidence at protein level	U6 snRNA-associated Sm-like protein LSm8	1	0.999	62	62	62	9	5	6	7	3	4	6	7	7	8	9	5	6	7	3	4	6	7	7	8	9	5	6	7	3	4	6	7	7	8	293713	247053	213077	159347	92999.4	147176	188129
sp|O95782|AP2A1_HUMAN	O95782	AP2A1_HUMAN	AP2A1	977	Homo sapiens	1:Experimental evidence at protein level	AP-2 complex subunit alpha-1	1	0.999	544	402	544	46	42	41	47	71	85	88	41	44	39	34	30	26	36	58	65	61	30	34	28	46	42	41	47	71	85	88	41	44	39	2.51569e+06	2.26255e+06	2214425	1.84728e+06	3.28298e+06	5.19056e+06	5276612
sp|O95785|WIZ_HUMAN	O95785	WIZ_HUMAN	WIZ	1651	Homo sapiens	1:Experimental evidence at protein level	Protein Wiz	1	0.999	7	7	7	0	0	3	0	0	0	4	0	0	0	0	0	3	0	0	0	4	0	0	0	0	0	3	0	0	0	4	0	0	0	0	0	73987.9	0	0	0	61239.9
sp|O95793|STAU1_HUMAN	O95793	STAU1_HUMAN	STAU1	577	Homo sapiens	1:Experimental evidence at protein level	Double-stranded RNA-binding protein Staufen homolog 1	1	0.999	57	57	57	1	6	8	8	3	4	5	8	9	5	1	6	8	8	3	4	5	8	9	5	1	6	8	8	3	4	5	8	9	5	41979.9	139376	161864	143665	62442.1	82576.9	117111
sp|O95801|TTC4_HUMAN	O95801	TTC4_HUMAN	TTC4	387	Homo sapiens	1:Experimental evidence at protein level	Tetratricopeptide repeat protein 4	1	0.999	104	104	104	3	7	12	8	4	19	13	16	12	10	3	7	12	8	4	19	13	16	12	10	3	7	12	8	4	19	13	16	12	10	129199	170712	429158	250323	124632	505422	533006
sp|O95816|BAG2_HUMAN	O95816	BAG2_HUMAN	BAG2	211	Homo sapiens	1:Experimental evidence at protein level	BAG family molecular chaperone regulator 2	1	0.999	118	118	118	11	10	15	9	9	11	12	16	10	15	11	10	15	9	9	11	12	16	10	15	11	10	15	9	9	11	12	16	10	15	624623	498185	564720	408516	197162	283363	501294
sp|O95817|BAG3_HUMAN	O95817	BAG3_HUMAN	BAG3	575	Homo sapiens	1:Experimental evidence at protein level	BAG family molecular chaperone regulator 3	1	0.999	526	526	526	4	8	42	28	70	94	86	62	62	70	4	8	42	28	70	94	86	62	62	70	4	8	42	28	70	94	86	62	62	70	312749	296891	1.50325e+06	1.18983e+06	3.48885e+06	4398745	4705054
sp|O95819|M4K4_HUMAN	O95819	M4K4_HUMAN	MAP4K4	1239	Homo sapiens	1:Experimental evidence at protein level	Mitogen-activated protein kinase kinase kinase kinase 4	1	0.999	123	93	123	12	16	26	22	5	13	12	6	5	6	8	12	21	19	5	10	9	4	2	3	12	16	26	22	5	13	12	6	5	6	433471	698364	657303	814533	192981	403878	449616
sp|O95825|QORL1_HUMAN	O95825	QORL1_HUMAN	CRYZL1	349	Homo sapiens	1:Experimental evidence at protein level	Quinone oxidoreductase-like protein 1	1	0.999	9	9	9	0	0	3	2	1	0	3	0	0	0	0	0	3	2	1	0	3	0	0	0	0	0	3	2	1	0	3	0	0	0	0	0	39404.6	21297.4	34147.7	0	33375.7
sp|O95831|AIFM1_HUMAN	O95831	AIFM1_HUMAN	AIFM1	613	Homo sapiens	1:Experimental evidence at protein level	Apoptosis-inducing factor 1, mitochondrial	0.9633	0.999	1	1	1	0	0	0	0	0	1	0	0	0	0	0	0	0	0	0	1	0	0	0	0	0	0	0	0	0	1	0	0	0	0	0	0	0	0	0	3985.49	0
sp|O95837|GNA14_HUMAN	O95837	GNA14_HUMAN	GNA14	355	Homo sapiens	1:Experimental evidence at protein level	Guanine nucleotide-binding protein subunit alpha-14	0.9621	0.999	0	0	0	0	0	0	0	0	0	0	0	0	0	0	0	0	0	0	0	0	0	0	0	0	0	0	0	0	0	0	0	0	0	0	0	0	0	0	0	0
sp|O95881|TXD12_HUMAN	O95881	TXD12_HUMAN	TXNDC12	172	Homo sapiens	1:Experimental evidence at protein level	Thioredoxin domain-containing protein 12	0.9595	0.9989	0	0	0	0	0	0	0	0	0	0	0	0	0	0	0	0	0	0	0	0	0	0	0	0	0	0	0	0	0	0	0	0	0	0	0	0	0	0	0	7925.95
sp|O95905|ECD_HUMAN	O95905	ECD_HUMAN	ECD	644	Homo sapiens	1:Experimental evidence at protein level	Protein ecdysoneless homolog	1	0.999	9	9	9	0	1	4	3	0	0	0	0	0	1	0	1	4	3	0	0	0	0	0	1	0	1	4	3	0	0	0	0	0	1	0	11070.2	49275.7	45228.7	0	18877.9	18161.5
sp|O95926|SYF2_HUMAN	O95926	SYF2_HUMAN	SYF2	243	Homo sapiens	1:Experimental evidence at protein level	Pre-mRNA-splicing factor SYF2	1	0.999	14	14	14	0	1	2	1	1	2	2	1	2	2	0	1	2	1	1	2	2	1	2	2	0	1	2	1	1	2	2	1	2	2	0	3682.44	3938.21	2970.95	7709.35	14355.2	9920.39
sp|O95983|MBD3_HUMAN	O95983	MBD3_HUMAN	MBD3	291	Homo sapiens	1:Experimental evidence at protein level	Methyl-CpG-binding domain protein 3	1	0.999	94	94	94	10	10	14	13	6	9	10	7	8	7	10	10	14	13	6	9	10	7	8	7	10	10	14	13	6	9	10	7	8	7	477681	365740	572246	418277	294210	597511	567853
sp|O95999|BCL10_HUMAN	O95999	BCL10_HUMAN	BCL10	233	Homo sapiens	1:Experimental evidence at protein level	B-cell lymphoma/leukemia 10	0.9998	0.9989	10	10	10	0	0	0	1	0	5	2	0	1	1	0	0	0	1	0	5	2	0	1	1	0	0	0	1	0	5	2	0	1	1	0	0	0	19649.6	0	50619.2	28427.6
sp|O96007|MOC2B_HUMAN	O96007	MOC2B_HUMAN	MOCS2	188	Homo sapiens	1:Experimental evidence at protein level	Molybdopterin synthase catalytic subunit	1	0.999	21	21	21	0	4	3	3	1	2	3	2	1	2	0	4	3	3	1	2	3	2	1	2	0	4	3	3	1	2	3	2	1	2	0	47119	59257.5	52904.3	14117.5	58280	47779.2
sp|O96013|PAK4_HUMAN	O96013	PAK4_HUMAN	PAK4	591	Homo sapiens	1:Experimental evidence at protein level	Serine/threonine-protein kinase PAK 4	1	0.999	33	26	33	0	2	2	1	6	8	8	3	1	2	0	2	2	1	6	7	5	1	1	1	0	2	2	1	6	8	8	3	1	2	0	22103.9	11201.8	36969	143564	120646	161360
sp|O96019|ACL6A_HUMAN	O96019	ACL6A_HUMAN	ACTL6A	429	Homo sapiens	1:Experimental evidence at protein level	Actin-like protein 6A	1	0.999	281	240	281	14	19	33	30	28	32	42	31	30	22	12	17	29	26	25	27	37	25	23	19	14	19	33	30	28	32	42	31	30	22	1.70308e+06	973611	1840656	1304457	2.18454e+06	2210733	2.95541e+06
sp|P00367|DHE3_HUMAN	P00367	DHE3_HUMAN	GLUD1	558	Homo sapiens	1:Experimental evidence at protein level	Glutamate dehydrogenase 1, mitochondrial	1	0.999	457	63	457	1	3	17	9	40	46	55	111	95	80	0	0	2	1	5	8	7	15	9	16	1	3	17	9	40	46	55	111	95	80	49436.6	30120.4	425457	373505	2.04149e+06	1.80749e+06	2.77594e+06
sp|P00387|NB5R3_HUMAN	P00387	NB5R3_HUMAN	CYB5R3	301	Homo sapiens	1:Experimental evidence at protein level	NADH-cytochrome b5 reductase 3	1	0.999	36	36	36	4	1	9	4	1	6	6	0	1	4	4	1	9	4	1	6	6	0	1	4	4	1	9	4	1	6	6	0	1	4	166797	44943	186205	189936	60581.8	206199	221997
sp|P00403|COX2_HUMAN	P00403	COX2_HUMAN	MT-CO2	227	Homo sapiens	1:Experimental evidence at protein level	Cytochrome c oxidase subunit 2	0.9633	0.999	4	4	4	1	0	0	0	0	0	0	2	1	0	1	0	0	0	0	0	0	2	1	0	1	0	0	0	0	0	0	2	1	0	36445.7	0	0	0	0	0	0
sp|P00491|PNPH_HUMAN	P00491	PNPH_HUMAN	PNP	289	Homo sapiens	1:Experimental evidence at protein level	Purine nucleoside phosphorylase	1	0.999	77	77	77	4	8	6	6	13	7	8	8	8	9	4	8	6	6	13	7	8	8	8	9	4	8	6	6	13	7	8	8	8	9	71554.4	130548	113022	117286	160045	198690	210536
sp|P00492|HPRT_HUMAN	P00492	HPRT_HUMAN	HPRT1	218	Homo sapiens	1:Experimental evidence at protein level	Hypoxanthine-guanine phosphoribosyltransferase	1	0.999	21	21	21	0	1	2	2	0	1	4	4	3	4	0	1	2	2	0	1	4	4	3	4	0	1	2	2	0	1	4	4	3	4	0	9576.83	13686.5	13925.6	0	18536.6	76094
sp|P00533|EGFR_HUMAN	P00533	EGFR_HUMAN	EGFR	1210	Homo sapiens	1:Experimental evidence at protein level	Epidermal growth factor receptor	1	0.999	10	9	10	3	0	3	3	0	0	0	0	0	1	3	0	2	3	0	0	0	0	0	1	3	0	3	3	0	0	0	0	0	1	67083.4	0	199644	59549.5	0	0	21007.4
sp|P00551|KKA1_ECOLX	P00551	KKA1_ECOLX	aphA1	271	Escherichia coli	3:Protein inferred from homology	Aminoglycoside 3'-phosphotransferase	1	0.999	0	0	0	0	0	0	0	0	0	0	0	0	0	0	0	0	0	0	0	0	0	0	0	0	0	0	0	0	0	0	0	0	0	0	0	7134.15	0	0	0	0
sp|P00558|PGK1_HUMAN	P00558	PGK1_HUMAN	PGK1	417	Homo sapiens	1:Experimental evidence at protein level	Phosphoglycerate kinase 1	1	0.999	432	397	432	37	26	30	34	48	59	65	43	43	47	34	25	26	34	44	53	58	39	37	47	37	26	30	34	48	59	65	43	43	47	1.71486e+06	1.67821e+06	2.22385e+06	2.29445e+06	2.86626e+06	4242711	4685439
sp|P00568|KAD1_HUMAN	P00568	KAD1_HUMAN	AK1	194	Homo sapiens	1:Experimental evidence at protein level	Adenylate kinase isoenzyme 1	1	0.999	9	9	9	0	0	0	0	0	2	3	1	1	2	0	0	0	0	0	2	3	1	1	2	0	0	0	0	0	2	3	1	1	2	0	0	8453.5	0	0	39238.1	38456.3
sp|P00711|LALBA_BOVIN	P00711	LALBA_BOVIN	LALBA	142	Bos taurus	1:Experimental evidence at protein level	Alpha-lactalbumin	1	0.999	23	23	23	1	0	0	0	20	0	2	0	0	0	1	0	0	0	20	0	2	0	0	0	1	0	0	0	20	0	2	0	0	0	23500.9	0	0	0	3.90884e+06	0	46249.9
sp|P00761|TRYP_PIG	P00761	TRYP_PIG		231	Sus scrofa	1:Experimental evidence at protein level	Trypsin	1	0.999	795	795	795	102	96	54	68	91	64	78	84	85	73	102	96	54	68	91	64	78	84	85	73	102	96	54	68	91	64	78	84	85	73	26000000	17000000	8444341	5411460	13200000	7152799	11800000
sp|P00813|ADA_HUMAN	P00813	ADA_HUMAN	ADA	363	Homo sapiens	1:Experimental evidence at protein level	Adenosine deaminase	0.8212	0.9943	3	3	3	0	0	0	0	0	0	0	1	2	0	0	0	0	0	0	0	0	1	2	0	0	0	0	0	0	0	0	1	2	0	48504.4	40033.5	0	0	0	0	0
sp|P00846|ATP6_HUMAN	P00846	ATP6_HUMAN	MT-ATP6	226	Homo sapiens	1:Experimental evidence at protein level	ATP synthase subunit a	0.9623	0.999	0	0	0	0	0	0	0	0	0	0	0	0	0	0	0	0	0	0	0	0	0	0	0	0	0	0	0	0	0	0	0	0	0	0	0	0	11678.8	0	0	18977.5
sp|P01031|CO5_HUMAN	P01031	CO5_HUMAN	C5	1676	Homo sapiens	1:Experimental evidence at protein level	Complement C5	0.9909	0.9976	1	1	1	0	0	0	0	0	0	0	0	0	1	0	0	0	0	0	0	0	0	0	1	0	0	0	0	0	0	0	0	0	1	0	0	0	0	0	0	0
sp|P01111|RASN_HUMAN	P01111	RASN_HUMAN	NRAS	189	Homo sapiens	1:Experimental evidence at protein level	GTPase NRas	0.9633	0.999	0	0	0	0	0	0	0	0	0	0	0	0	0	0	0	0	0	0	0	0	0	0	0	0	0	0	0	0	0	0	0	0	0	0	0	0	0	0	0	14505.6
sp|P01834|IGKC_HUMAN	P01834	IGKC_HUMAN	IGKC	107	Homo sapiens	1:Experimental evidence at protein level	Immunoglobulin kappa constant	0.9996	0.999	2	1	2	2	0	0	0	0	0	0	0	0	0	1	0	0	0	0	0	0	0	0	0	2	0	0	0	0	0	0	0	0	0	1.97354e+06	0	1.09395e+06	1.2287e+06	0	0	0
sp|P01857|IGHG1_HUMAN	P01857	IGHG1_HUMAN	IGHG1	399	Homo sapiens	1:Experimental evidence at protein level	Immunoglobulin heavy constant gamma 1	1	0.999	11	0	11	9	0	0	0	0	0	0	1	1	0	0	0	0	0	0	0	0	0	0	0	9	0	0	0	0	0	0	1	1	0	377923	0	24959	0	0	0	33706.5
sp|P01859|IGHG2_HUMAN	P01859	IGHG2_HUMAN	IGHG2	395	Homo sapiens	1:Experimental evidence at protein level	Immunoglobulin heavy constant gamma 2	1	0.999	2	2	2	2	0	0	0	0	0	0	0	0	0	2	0	0	0	0	0	0	0	0	0	2	0	0	0	0	0	0	0	0	0	76953.9	0	0	0	0	0	0
sp|P01889|HLAB_HUMAN	P01889	HLAB_HUMAN	HLA-B	362	Homo sapiens	1:Experimental evidence at protein level	HLA class I histocompatibility antigen, B alpha chain	0.9816	0.999	0	0	0	0	0	0	0	0	0	0	0	0	0	0	0	0	0	0	0	0	0	0	0	0	0	0	0	0	0	0	0	0	0	0	0	0	0	0	0	0
sp|P02042|HBD_HUMAN	P02042	HBD_HUMAN	HBD	147	Homo sapiens	1:Experimental evidence at protein level	Hemoglobin subunit delta	1	0.999	4	4	57	4	0	0	0	0	0	0	0	0	0	4	0	0	0	0	0	0	0	0	0	37	3	2	3	3	1	1	2	3	2	220589	0	0	0	0	0	0
sp|P02511|CRYAB_HUMAN	P02511	CRYAB_HUMAN	CRYAB	175	Homo sapiens	1:Experimental evidence at protein level	Alpha-crystallin B chain	1	0.999	138	138	138	10	11	18	16	12	12	15	14	14	16	10	11	18	16	12	12	15	14	14	16	10	11	18	16	12	12	15	14	14	16	586626	552160	1.01699e+06	955592	813767	938783	988677
sp|P02533|K1C14_HUMAN	P02533	K1C14_HUMAN	KRT14	472	Homo sapiens	1:Experimental evidence at protein level	Keratin, type I cytoskeletal 14	1	0.999	185	93	238	14	13	1	1	33	22	27	31	39	4	8	7	1	0	14	9	12	16	23	3	16	15	2	2	45	28	35	39	49	7	1.10417e+06	1.79962e+06	335241	229785	3224657	1577982	2.00809e+06
sp|P02545|LMNA_HUMAN	P02545	LMNA_HUMAN	LMNA	664	Homo sapiens	1:Experimental evidence at protein level	Prelamin-A/C	1	0.999	442	427	442	45	33	33	22	50	46	53	59	63	38	45	33	33	20	47	45	50	56	62	36	45	33	33	22	50	46	53	59	63	38	2.77635e+06	1.89214e+06	1.64058e+06	734101	3.02339e+06	2.57428e+06	2.80406e+06
sp|P02549|SPTA1_HUMAN	P02549	SPTA1_HUMAN	SPTA1	2419	Homo sapiens	1:Experimental evidence at protein level	Spectrin alpha chain, erythrocytic 1	0.9959	0.9988	2	2	2	1	0	0	0	0	0	0	0	1	0	1	0	0	0	0	0	0	0	1	0	1	0	0	0	0	0	0	0	1	0	13070.9	0	412826	0	0	156128	184167
sp|P02647|APOA1_HUMAN	P02647	APOA1_HUMAN	APOA1	267	Homo sapiens	1:Experimental evidence at protein level	Apolipoprotein A-I	1	0.999	9	9	9	9	0	0	0	0	0	0	0	0	0	9	0	0	0	0	0	0	0	0	0	9	0	0	0	0	0	0	0	0	0	161997	0	0	0	0	0	0
sp|P02662|CASA1_BOVIN	P02662	CASA1_BOVIN	CSN1S1	214	Bos taurus	1:Experimental evidence at protein level	Alpha-S1-casein	1	0.999	236	236	236	14	3	0	3	135	26	31	6	12	6	14	3	0	3	135	26	31	6	12	6	14	3	0	3	135	26	31	6	12	6	1.73273e+06	138780	12610.2	31421.9	44400000	2.95949e+06	3.79853e+06
sp|P02663|CASA2_BOVIN	P02663	CASA2_BOVIN	CSN1S2	222	Bos taurus	1:Experimental evidence at protein level	Alpha-S2-casein	1	0.999	59	59	59	1	0	0	0	48	2	4	1	3	0	1	0	0	0	48	2	4	1	3	0	1	0	0	0	48	2	4	1	3	0	159132	0	0	0	9545623	140625	217945
sp|P02666|CASB_BOVIN	P02666	CASB_BOVIN	CSN2	224	Bos taurus	1:Experimental evidence at protein level	Beta-casein	1	0.999	125	125	125	14	0	1	1	63	15	18	3	9	1	14	0	1	1	63	15	18	3	9	1	14	0	1	1	63	15	18	3	9	1	532438	22228.1	0	11863.9	5488772	577081	674352
sp|P02668|CASK_BOVIN	P02668	CASK_BOVIN	CSN3	190	Bos taurus	1:Experimental evidence at protein level	Kappa-casein	1	0.999	196	196	196	19	1	0	0	119	20	25	4	6	2	19	1	0	0	119	20	25	4	6	2	19	1	0	0	119	20	25	4	6	2	532232	28476.6	0	0	27300000	836248	1.12221e+06
sp|P02679|FIBG_HUMAN	P02679	FIBG_HUMAN	FGG	453	Homo sapiens	1:Experimental evidence at protein level	Fibrinogen gamma chain	0.997	0.999	3	3	3	3	0	0	0	0	0	0	0	0	0	3	0	0	0	0	0	0	0	0	0	3	0	0	0	0	0	0	0	0	0	112633	0	0	0	0	0	0
sp|P02730|B3AT_HUMAN	P02730	B3AT_HUMAN	SLC4A1	911	Homo sapiens	1:Experimental evidence at protein level	Band 3 anion transport protein	0.9633	0.999	2	2	2	2	0	0	0	0	0	0	0	0	0	2	0	0	0	0	0	0	0	0	0	2	0	0	0	0	0	0	0	0	0	36376.8	0	0	0	0	0	0
sp|P02748|CO9_HUMAN	P02748	CO9_HUMAN	C9	559	Homo sapiens	1:Experimental evidence at protein level	Complement component C9	1	0.999	13	13	13	2	0	0	1	2	1	1	2	1	3	2	0	0	1	2	1	1	2	1	3	2	0	0	1	2	1	1	2	1	3	47770.7	24393.1	0	14699.6	32935.9	19632.2	21267.3
sp|P02751|FINC_HUMAN	P02751	FINC_HUMAN	FN1	2477	Homo sapiens	1:Experimental evidence at protein level	Fibronectin	0.9425	0.9984	0	0	0	0	0	0	0	0	0	0	0	0	0	0	0	0	0	0	0	0	0	0	0	0	0	0	0	0	0	0	0	0	0	0	0	0	0	0	0	0
sp|P02769|ALBU_BOVIN	P02769	ALBU_BOVIN	ALB	607	Bos taurus	1:Experimental evidence at protein level	Albumin	1	0.999	203	178	203	32	26	21	27	22	8	13	21	19	14	27	22	21	26	16	8	11	18	15	14	32	26	21	27	22	8	13	21	19	14	1.17044e+06	838805	754019	743052	1.03794e+06	250001	553914
sp|P02786|TFR1_HUMAN	P02786	TFR1_HUMAN	TFRC	760	Homo sapiens	1:Experimental evidence at protein level	Transferrin receptor protein 1	1	0.999	24	24	24	1	2	10	8	2	0	1	0	0	0	1	2	10	8	2	0	1	0	0	0	1	2	10	8	2	0	1	0	0	0	74974.9	62845.1	177439	152244	16797.6	26882.2	266847
sp|P02794|FRIH_HUMAN	P02794	FRIH_HUMAN	FTH1	183	Homo sapiens	1:Experimental evidence at protein level	Ferritin heavy chain	1	0.999	10	10	10	0	0	0	0	0	1	0	3	4	2	0	0	0	0	0	1	0	3	4	2	0	0	0	0	0	1	0	3	4	2	0	0	0	0	0	27460.6	21936.9
sp|P02795|MT2_HUMAN	P02795	MT2_HUMAN	MT2A	61	Homo sapiens	1:Experimental evidence at protein level	Metallothionein-2	1	0.999	31	15	31	1	1	3	5	4	3	2	2	2	8	0	0	1	3	2	2	1	1	1	4	1	1	3	5	4	3	2	2	2	8	23678.2	21853.6	29685.8	54981.5	62438.6	86786.6	93347.5
sp|P04004|VTNC_HUMAN	P04004	VTNC_HUMAN	VTN	478	Homo sapiens	1:Experimental evidence at protein level	Vitronectin	0.9633	0.999	2	2	2	1	1	0	0	0	0	0	0	0	0	1	1	0	0	0	0	0	0	0	0	1	1	0	0	0	0	0	0	0	0	54765.1	30093.9	16925.2	10235.9	0	0	0
sp|P04040|CATA_HUMAN	P04040	CATA_HUMAN	CAT	527	Homo sapiens	1:Experimental evidence at protein level	Catalase	1	0.999	58	58	58	2	1	9	5	5	4	4	13	11	4	2	1	9	5	5	4	4	13	11	4	2	1	9	5	5	4	4	13	11	4	29882.2	74093.7	231890	168500	116141	99276	100531
sp|P04049|RAF1_HUMAN	P04049	RAF1_HUMAN	RAF1	648	Homo sapiens	1:Experimental evidence at protein level	RAF proto-oncogene serine/threonine-protein kinase	0.9809	0.996	3	1	3	1	0	0	0	0	0	0	0	1	1	0	0	0	0	0	0	0	0	0	1	1	0	0	0	0	0	0	0	1	1	80776.7	0	75471.8	0	0	0	0
sp|P04062|GBA1_HUMAN	P04062	GBA1_HUMAN	GBA1	536	Homo sapiens	1:Experimental evidence at protein level	Lysosomal acid glucosylceramidase	1	0.999	8	8	8	0	1	0	0	3	1	1	0	1	1	0	1	0	0	3	1	1	0	1	1	0	1	0	0	3	1	1	0	1	1	45720.1	85775.6	0	95239.2	62573.2	61799.1	70756
sp|P04075|ALDOA_HUMAN	P04075	ALDOA_HUMAN	ALDOA	364	Homo sapiens	1:Experimental evidence at protein level	Fructose-bisphosphate aldolase A	1	0.999	244	55	244	12	13	29	29	22	37	29	30	26	17	4	3	10	6	7	9	5	6	5	0	12	13	29	29	22	37	29	30	26	17	629640	612490	1.00743e+06	803849	732146	1.00126e+06	1.19488e+06
sp|P04080|CYTB_HUMAN	P04080	CYTB_HUMAN	CSTB	98	Homo sapiens	1:Experimental evidence at protein level	Cystatin-B	0.6527	0.9862	3	3	3	0	0	0	0	0	1	0	1	1	0	0	0	0	0	0	1	0	1	1	0	0	0	0	0	0	1	0	1	1	0	0	0	0	0	0	24947.4	0
sp|P04083|ANXA1_HUMAN	P04083	ANXA1_HUMAN	ANXA1	346	Homo sapiens	1:Experimental evidence at protein level	Annexin A1	1	0.999	2336	2336	2336	151	146	159	174	207	305	274	307	276	337	151	146	159	174	207	305	274	307	276	337	151	146	159	174	207	305	274	307	276	337	23600000	27600000	32200000	31600000	49500000	61500000	57300000
sp|P04150|GCR_HUMAN	P04150	GCR_HUMAN	NR3C1	777	Homo sapiens	1:Experimental evidence at protein level	Glucocorticoid receptor	1	0.999	123	120	123	21	21	15	16	6	11	11	9	7	6	21	20	14	15	6	11	11	9	7	6	21	21	15	16	6	11	11	9	7	6	805905	911946	455588	431947	236550	162604	368316
sp|P04181|OAT_HUMAN	P04181	OAT_HUMAN	OAT	439	Homo sapiens	1:Experimental evidence at protein level	Ornithine aminotransferase, mitochondrial	1	0.999	8	8	8	0	0	0	0	0	3	2	1	0	2	0	0	0	0	0	3	2	1	0	2	0	0	0	0	0	3	2	1	0	2	0	0	47959.9	0	0	63755.1	94140.7
sp|P04183|KITH_HUMAN	P04183	KITH_HUMAN	TK1	234	Homo sapiens	1:Experimental evidence at protein level	Thymidine kinase, cytosolic	1	0.999	106	106	106	0	4	15	17	3	9	7	14	13	24	0	4	15	17	3	9	7	14	13	24	0	4	15	17	3	9	7	14	13	24	15377.3	188799	380720	544920	77783	340597	301167
sp|P04216|THY1_HUMAN	P04216	THY1_HUMAN	THY1	161	Homo sapiens	1:Experimental evidence at protein level	Thy-1 membrane glycoprotein	1	0.999	69	69	69	11	8	6	2	5	7	6	8	10	6	11	8	6	2	5	7	6	8	10	6	11	8	6	2	5	7	6	8	10	6	1.24722e+06	578868	226162	251812	358816	331386	264380
sp|P04259|K2C6B_HUMAN	P04259	K2C6B_HUMAN	KRT6B	564	Homo sapiens	1:Experimental evidence at protein level	Keratin, type II cytoskeletal 6B	1	0.999	40	2	223	1	1	0	0	9	11	5	6	7	0	0	0	0	0	1	1	0	0	0	0	17	16	4	7	38	32	26	35	38	10	49461.7	51836.9	0	0	328781	415417	205006
sp|P04264|K2C1_HUMAN	P04264	K2C1_HUMAN	KRT1	644	Homo sapiens	1:Experimental evidence at protein level	Keratin, type II cytoskeletal 1	1	0.999	1182	1059	1182	102	128	29	18	200	119	148	184	185	69	89	119	26	13	173	107	130	174	171	57	102	128	29	18	200	119	148	184	185	69	12900000	15700000	1238582	968840	28300000	12100000	15800000
sp|P04406|G3P_HUMAN	P04406	G3P_HUMAN	GAPDH	335	Homo sapiens	1:Experimental evidence at protein level	Glyceraldehyde-3-phosphate dehydrogenase	1	0.999	272	272	272	34	21	24	16	22	25	31	43	34	22	34	21	24	16	22	25	31	43	34	22	34	21	24	16	22	25	31	43	34	22	1573333	1.18464e+06	768579	589850	977744	991045	1.196e+06
sp|P04439|HLAA_HUMAN	P04439	HLAA_HUMAN	HLA-A	365	Homo sapiens	1:Experimental evidence at protein level	HLA class I histocompatibility antigen, A alpha chain	0.9633	0.999	9	9	9	1	1	0	2	0	0	2	1	1	1	1	1	0	2	0	0	2	1	1	1	1	1	0	2	0	0	2	1	1	1	55926.8	46042	0	28844.2	0	25445.1	34153.1
sp|P04632|CPNS1_HUMAN	P04632	CPNS1_HUMAN	CAPNS1	268	Homo sapiens	1:Experimental evidence at protein level	Calpain small subunit 1	1	0.999	84	84	84	4	5	11	16	3	9	11	7	8	10	4	5	11	16	3	9	11	7	8	10	4	5	11	16	3	9	11	7	8	10	87905.1	135924	281400	330065	73795	257312	228570
sp|P04637|P53_HUMAN	P04637	P53_HUMAN	TP53	393	Homo sapiens	1:Experimental evidence at protein level	Cellular tumor antigen p53	1	0.999	105	105	105	12	11	16	17	13	6	11	8	6	5	12	11	16	17	13	6	11	8	6	5	12	11	16	17	13	6	11	8	6	5	875319	610366	1.02658e+06	664618	395618	372249	559001
sp|P04733|MT1F_HUMAN	P04733	MT1F_HUMAN	MT1F	61	Homo sapiens	1:Experimental evidence at protein level	Metallothionein-1F	0.9985	0.9974	7	4	7	0	0	0	1	0	0	0	0	2	4	0	0	0	1	0	0	0	0	2	1	0	0	0	1	0	0	0	0	2	4	0	0	0	0	0	0	0
sp|P04792|HSPB1_HUMAN	P04792	HSPB1_HUMAN	HSPB1	205	Homo sapiens	1:Experimental evidence at protein level	Heat shock protein beta-1	1	0.999	237	237	237	14	17	19	22	23	25	22	31	31	33	14	17	19	22	23	25	22	31	31	33	14	17	19	22	23	25	22	31	31	33	1.17949e+06	1.06648e+06	1.48332e+06	1.63369e+06	1.49043e+06	1.59261e+06	1.94354e+06
sp|P04843|RPN1_HUMAN	P04843	RPN1_HUMAN	RPN1	607	Homo sapiens	1:Experimental evidence at protein level	Dolichyl-diphosphooligosaccharide--protein glycosyltransferase subunit 1	1	0.999	93	93	93	7	8	6	8	7	13	13	11	13	7	7	8	6	8	7	13	13	11	13	7	7	8	6	8	7	13	13	11	13	7	363984	426374	283168	258799	226509	341109	434451
sp|P04844|RPN2_HUMAN	P04844	RPN2_HUMAN	RPN2	631	Homo sapiens	1:Experimental evidence at protein level	Dolichyl-diphosphooligosaccharide--protein glycosyltransferase subunit 2	1	0.999	23	23	23	2	1	1	1	2	5	6	2	2	1	2	1	1	1	2	5	6	2	2	1	2	1	1	1	2	5	6	2	2	1	81046	55851.9	48270.7	38612.7	40103.6	85799.4	100426
sp|P04899|GNAI2_HUMAN	P04899	GNAI2_HUMAN	GNAI2	355	Homo sapiens	1:Experimental evidence at protein level	Guanine nucleotide-binding protein G(i) subunit alpha-2	1	0.999	183	104	183	27	16	16	10	15	14	15	32	29	9	18	10	7	6	8	6	7	20	17	5	27	16	16	10	15	14	15	32	29	9	1.60089e+06	816681	750349	287096	464889	343467	437886
sp|P04908|H2A1B_HUMAN	P04908	H2A1B_HUMAN	H2AC4	130	Homo sapiens	1:Experimental evidence at protein level	Histone H2A type 1-B/E	0.9941	0.999	5	0	158	0	1	0	0	0	0	0	1	3	0	0	0	0	0	0	0	0	0	0	0	18	25	12	12	13	14	13	13	23	15	60417	61377.3	0	0	0	35808.1	35601.5
sp|P05023|AT1A1_HUMAN	P05023	AT1A1_HUMAN	ATP1A1	1023	Homo sapiens	1:Experimental evidence at protein level	Sodium/potassium-transporting ATPase subunit alpha-1	1	0.999	218	100	218	24	22	28	10	25	13	28	26	28	14	10	11	13	6	9	10	12	12	11	6	24	22	28	10	25	13	28	26	28	14	1.23671e+06	805393	949984	433946	1.00834e+06	533451	1.02331e+06
sp|P05067|A4_HUMAN	P05067	A4_HUMAN	APP	770	Homo sapiens	1:Experimental evidence at protein level	Amyloid-beta precursor protein	1	0.999	8	8	8	0	0	2	1	0	1	3	0	0	1	0	0	2	1	0	1	3	0	0	1	0	0	2	1	0	1	3	0	0	1	0	0	16432.8	41818.5	0	26640.2	44538.7
sp|P05089|ARGI1_HUMAN	P05089	ARGI1_HUMAN	ARG1	322	Homo sapiens	1:Experimental evidence at protein level	Arginase-1	1	0.999	17	17	17	1	0	0	0	2	1	2	7	4	0	1	0	0	0	2	1	2	7	4	0	1	0	0	0	2	1	2	7	4	0	53446.7	14794.1	0	0	44001.1	19536.9	47555.4
sp|P05109|S10A8_HUMAN	P05109	S10A8_HUMAN	S100A8	93	Homo sapiens	1:Experimental evidence at protein level	Protein S100-A8	0.9633	0.999	5	5	5	1	0	0	0	2	1	0	0	1	0	1	0	0	0	2	1	0	0	1	0	1	0	0	0	2	1	0	0	1	0	54248.5	0	0	0	39111.3	76307.9	0
sp|P05121|PAI1_HUMAN	P05121	PAI1_HUMAN	SERPINE1	402	Homo sapiens	1:Experimental evidence at protein level	Plasminogen activator inhibitor 1	0.9941	0.999	3	3	3	0	0	1	0	0	0	0	1	0	1	0	0	1	0	0	0	0	1	0	1	0	0	1	0	0	0	0	1	0	1	0	0	21742.3	0	0	0	0
sp|P05141|ADT2_HUMAN	P05141	ADT2_HUMAN	SLC25A5	298	Homo sapiens	1:Experimental evidence at protein level	ADP/ATP translocase 2	1	0.999	123	32	123	15	13	11	10	8	11	14	14	14	13	4	7	1	2	1	2	2	5	4	4	15	13	11	10	8	11	14	14	14	13	1.34574e+06	1.17201e+06	460770	550456	523452	567656	603289
sp|P05161|ISG15_HUMAN	P05161	ISG15_HUMAN	ISG15	165	Homo sapiens	1:Experimental evidence at protein level	Ubiquitin-like protein ISG15	0.6347	0.9851	2	2	2	0	0	0	0	0	0	0	0	1	1	0	0	0	0	0	0	0	0	1	1	0	0	0	0	0	0	0	0	1	1	0	0	0	0	0	0	0
sp|P05165|PCCA_HUMAN	P05165	PCCA_HUMAN	PCCA	728	Homo sapiens	1:Experimental evidence at protein level	Propionyl-CoA carboxylase alpha chain, mitochondrial	1	0.999	1575	1575	1575	213	176	117	83	159	125	188	212	199	103	213	176	117	83	159	125	188	212	199	103	213	176	117	83	159	125	188	212	199	103	32000000	24000000	10600000	6.13282e+06	19300000	9766620	16000000
sp|P05166|PCCB_HUMAN	P05166	PCCB_HUMAN	PCCB	539	Homo sapiens	1:Experimental evidence at protein level	Propionyl-CoA carboxylase beta chain, mitochondrial	1	0.999	1276	1276	1276	164	143	97	93	117	103	119	155	162	123	164	143	97	93	117	103	119	155	162	123	164	143	97	93	117	103	119	155	162	123	28000000	20700000	9032057	6421337	15800000	10500000	13400000
sp|P05198|IF2A_HUMAN	P05198	IF2A_HUMAN	EIF2S1	315	Homo sapiens	1:Experimental evidence at protein level	Eukaryotic translation initiation factor 2 subunit 1	1	0.999	159	159	159	2	10	17	17	18	25	29	13	15	13	2	10	17	17	18	25	29	13	15	13	2	10	17	17	18	25	29	13	15	13	209915	394620	543996	727627	803825	1.18912e+06	1.0392e+06
sp|P05204|HMGN2_HUMAN	P05204	HMGN2_HUMAN	HMGN2	90	Homo sapiens	1:Experimental evidence at protein level	Non-histone chromosomal protein HMG-17	0.9633	0.999	10	0	10	2	1	1	1	0	0	0	1	2	2	0	0	0	0	0	0	0	0	0	0	2	1	1	1	0	0	0	1	2	2	19104.1	28022.3	10829.1	14859	0	0	13024
sp|P05386|RLA1_HUMAN	P05386	RLA1_HUMAN	RPLP1	114	Homo sapiens	1:Experimental evidence at protein level	Large ribosomal subunit protein P1	1	0.999	155	155	166	21	18	13	19	14	12	13	15	14	16	21	18	13	19	14	12	13	15	14	16	21	19	16	20	14	12	15	17	15	17	1.14096e+06	1234153	1.27729e+06	1.04256e+06	446030	698836	555116
sp|P05387|RLA2_HUMAN	P05387	RLA2_HUMAN	RPLP2	115	Homo sapiens	1:Experimental evidence at protein level	Large ribosomal subunit protein P2	1	0.999	168	157	168	17	24	19	12	14	12	19	21	21	9	17	23	16	11	14	12	17	19	20	8	17	24	19	12	14	12	19	21	21	9	1583169	1.74471e+06	1.5531e+06	766731	647786	903224	973559
sp|P05388|RLA0_HUMAN	P05388	RLA0_HUMAN	RPLP0	317	Homo sapiens	1:Experimental evidence at protein level	Large ribosomal subunit protein uL10	1	0.999	259	142	259	26	30	39	36	14	20	24	26	26	18	15	21	19	24	4	9	12	15	14	9	26	30	39	36	14	20	24	26	26	18	1641108	1865107	2213021	1683099	770848	1.3132e+06	1486617
sp|P05412|JUN_HUMAN	P05412	JUN_HUMAN	JUN	331	Homo sapiens	1:Experimental evidence at protein level	Transcription factor Jun	1	0.999	37	37	37	4	2	1	4	5	4	6	4	5	2	4	2	1	4	5	4	6	4	5	2	4	2	1	4	5	4	6	4	5	2	148049	97368	130509	86583.4	235741	255860	382434
sp|P05455|LA_HUMAN	P05455	LA_HUMAN	SSB	408	Homo sapiens	1:Experimental evidence at protein level	Lupus La protein	1	0.999	127	127	127	8	7	22	20	10	12	18	8	9	13	8	7	22	20	10	12	18	8	9	13	8	7	22	20	10	12	18	8	9	13	288181	363070	638656	611897	463577	739253	792415
sp|P05556|ITB1_HUMAN	P05556	ITB1_HUMAN	ITGB1	798	Homo sapiens	1:Experimental evidence at protein level	Integrin beta-1	1	0.999	1	1	1	0	0	1	0	0	0	0	0	0	0	0	0	1	0	0	0	0	0	0	0	0	0	1	0	0	0	0	0	0	0	0	0	4172.79	0	0	0	17973
sp|P05997|CO5A2_HUMAN	P05997	CO5A2_HUMAN	COL5A2	1499	Homo sapiens	1:Experimental evidence at protein level	Collagen alpha-2(V) chain	0.9626	0.999	0	0	0	0	0	0	0	0	0	0	0	0	0	0	0	0	0	0	0	0	0	0	0	0	0	0	0	0	0	0	0	0	0	0	0	0	0	0	0	0
sp|P06396|GELS_HUMAN	P06396	GELS_HUMAN	GSN	782	Homo sapiens	1:Experimental evidence at protein level	Gelsolin	1	0.999	302	302	302	37	41	24	27	19	28	28	27	34	37	37	41	24	27	19	28	28	27	34	37	37	41	24	27	19	28	28	27	34	37	2435231	2.09343e+06	1.16298e+06	940230	966482	1.16723e+06	1.25035e+06
sp|P06400|RB_HUMAN	P06400	RB_HUMAN	RB1	928	Homo sapiens	1:Experimental evidence at protein level	Retinoblastoma-associated protein	1	0.999	10	10	10	0	0	1	1	0	4	1	1	1	1	0	0	1	1	0	4	1	1	1	1	0	0	1	1	0	4	1	1	1	1	0	0	45598.2	9191.13	0	30994.2	64702.7
sp|P06401|PRGR_HUMAN	P06401	PRGR_HUMAN	PGR	933	Homo sapiens	1:Experimental evidence at protein level	Progesterone receptor	0.9367	0.984	5	5	5	0	0	0	0	1	0	0	4	0	0	0	0	0	0	1	0	0	4	0	0	0	0	0	0	1	0	0	4	0	0	68668.8	90821.7	178313	0	31513.8	82278.4	168158
sp|P06493|CDK1_HUMAN	P06493	CDK1_HUMAN	CDK1	297	Homo sapiens	1:Experimental evidence at protein level	Cyclin-dependent kinase 1	1	0.999	31	31	31	1	1	5	4	1	1	5	2	6	5	1	1	5	4	1	1	5	2	6	5	1	1	5	4	1	1	5	2	6	5	87481.5	48598.2	106962	113722	41255	39080.4	133011
sp|P06576|ATPB_HUMAN	P06576	ATPB_HUMAN	ATP5F1B	529	Homo sapiens	1:Experimental evidence at protein level	ATP synthase subunit beta, mitochondrial	1	0.999	117	117	117	12	13	3	10	10	8	13	18	19	11	12	13	3	10	10	8	13	18	19	11	12	13	3	10	10	8	13	18	19	11	524315	525710	136561	202053	200001	307858	334823
sp|P06702|S10A9_HUMAN	P06702	S10A9_HUMAN	S100A9	114	Homo sapiens	1:Experimental evidence at protein level	Protein S100-A9	1	0.999	26	26	26	4	2	0	0	5	6	3	3	3	0	4	2	0	0	5	6	3	3	3	0	4	2	0	0	5	6	3	3	3	0	171206	124404	0	13726.2	185884	238324	65017.3
sp|P06703|S10A6_HUMAN	P06703	S10A6_HUMAN	S100A6	90	Homo sapiens	1:Experimental evidence at protein level	Protein S100-A6	1	0.999	148	148	148	5	7	16	15	8	20	17	13	20	27	5	7	16	15	8	20	17	13	20	27	5	7	16	15	8	20	17	13	20	27	183741	363510	1.06107e+06	1.02597e+06	974281	2003517	1.5946e+06
sp|P06730|IF4E_HUMAN	P06730	IF4E_HUMAN	EIF4E	217	Homo sapiens	1:Experimental evidence at protein level	Eukaryotic translation initiation factor 4E	1	0.999	108	108	108	7	7	9	11	10	15	12	14	16	7	7	7	9	11	10	15	12	14	16	7	7	7	9	11	10	15	12	14	16	7	774147	635127	936976	565157	876304	1.05196e+06	1.32139e+06
sp|P06733|ENOA_HUMAN	P06733	ENOA_HUMAN	ENO1	434	Homo sapiens	1:Experimental evidence at protein level	Alpha-enolase	1	0.999	616	462	616	40	40	50	69	48	79	82	71	65	72	30	32	39	55	33	51	59	54	49	60	40	40	50	69	48	79	82	71	65	72	2.82411e+06	2454431	2.69743e+06	3.1099e+06	3.52235e+06	4.74894e+06	5.10439e+06
sp|P06737|PYGL_HUMAN	P06737	PYGL_HUMAN	PYGL	847	Homo sapiens	1:Experimental evidence at protein level	Glycogen phosphorylase, liver form	1	0.999	290	206	290	26	19	41	43	18	38	39	20	20	26	21	12	26	32	14	29	29	11	16	16	26	19	41	43	18	38	39	20	20	26	934097	755366	1.30592e+06	1.17113e+06	798932	1.20407e+06	1.27982e+06
sp|P06744|G6PI_HUMAN	P06744	G6PI_HUMAN	GPI	558	Homo sapiens	1:Experimental evidence at protein level	Glucose-6-phosphate isomerase	1	0.999	15	15	15	1	0	2	2	1	3	1	3	1	1	1	0	2	2	1	3	1	3	1	1	1	0	2	2	1	3	1	3	1	1	47011.2	0	63957	28474	32980.3	79814.4	71363.1
sp|P06748|NPM_HUMAN	P06748	NPM_HUMAN	NPM1	294	Homo sapiens	1:Experimental evidence at protein level	Nucleophosmin	1	0.999	477	477	477	56	54	65	62	39	46	44	37	38	36	56	54	65	62	39	46	44	37	38	36	56	54	65	62	39	46	44	37	38	36	3717779	4.39727e+06	5.80069e+06	5805145	2.52958e+06	4.06308e+06	3.50391e+06
sp|P06753|TPM3_HUMAN	P06753	TPM3_HUMAN	TPM3	285	Homo sapiens	1:Experimental evidence at protein level	Tropomyosin alpha-3 chain	1	0.999	69	69	158	6	7	8	8	6	9	5	6	8	6	6	7	8	8	6	9	5	6	8	6	19	17	23	9	13	17	13	16	21	10	478563	390588	288460	171253	167046	137269	137669
sp|P06756|ITAV_HUMAN	P06756	ITAV_HUMAN	ITGAV	1048	Homo sapiens	1:Experimental evidence at protein level	Integrin alpha-V	1	0.999	1	1	1	0	0	0	0	0	0	1	0	0	0	0	0	0	0	0	0	1	0	0	0	0	0	0	0	0	0	1	0	0	0	0	0	0	27072.2	0	15952.5	37959.6
sp|P06858|LIPL_HUMAN	P06858	LIPL_HUMAN	LPL	475	Homo sapiens	1:Experimental evidence at protein level	Lipoprotein lipase	1	0.999	9	9	9	0	0	0	0	9	0	0	0	0	0	0	0	0	0	9	0	0	0	0	0	0	0	0	0	9	0	0	0	0	0	0	0	0	0	293577	0	0
sp|P06899|H2B1J_HUMAN	P06899	H2B1J_HUMAN	H2BC11	126	Homo sapiens	1:Experimental evidence at protein level	Histone H2B type 1-J	1	0.999	135	0	135	20	18	11	12	14	10	8	16	16	10	0	0	0	0	0	0	0	0	0	0	20	18	11	12	14	10	8	16	16	10	3019509	1949160	753092	570656	414258	528165	423975
sp|P07099|HYEP_HUMAN	P07099	HYEP_HUMAN	EPHX1	455	Homo sapiens	1:Experimental evidence at protein level	Epoxide hydrolase 1	0.9996	0.999	1	1	1	0	0	0	1	0	0	0	0	0	0	0	0	0	1	0	0	0	0	0	0	0	0	0	1	0	0	0	0	0	0	0	0	0	14831.7	0	0	0
sp|P07195|LDHB_HUMAN	P07195	LDHB_HUMAN	LDHB	334	Homo sapiens	1:Experimental evidence at protein level	L-lactate dehydrogenase B chain	0.9633	0.999	1	1	1	0	0	0	1	0	0	0	0	0	0	0	0	0	1	0	0	0	0	0	0	0	0	0	1	0	0	0	0	0	0	0	0	0	14205.9	0	0	0
sp|P07237|PDIA1_HUMAN	P07237	PDIA1_HUMAN	P4HB	508	Homo sapiens	1:Experimental evidence at protein level	Protein disulfide-isomerase	1	0.999	330	330	330	22	24	36	27	29	32	41	44	43	32	22	24	36	27	29	32	41	44	43	32	22	24	36	27	29	32	41	44	43	32	1.51848e+06	1.66337e+06	2.48771e+06	1.74277e+06	1.73771e+06	1.81921e+06	2.06694e+06
sp|P07305|H10_HUMAN	P07305	H10_HUMAN	H1-0	194	Homo sapiens	1:Experimental evidence at protein level	Histone H1.0	1	0.999	6	6	6	0	0	0	0	2	1	1	1	0	1	0	0	0	0	2	1	1	1	0	1	0	0	0	0	2	1	1	1	0	1	0	0	0	0	0	25347.9	61498
sp|P07311|ACYP1_HUMAN	P07311	ACYP1_HUMAN	ACYP1	99	Homo sapiens	1:Experimental evidence at protein level	Acylphosphatase-1	0.9994	0.999	6	6	6	0	0	0	0	0	1	1	1	2	1	0	0	0	0	0	1	1	1	2	1	0	0	0	0	0	1	1	1	2	1	0	0	0	0	0	33280.1	44017.8
sp|P07339|CATD_HUMAN	P07339	CATD_HUMAN	CTSD	412	Homo sapiens	1:Experimental evidence at protein level	Cathepsin D	1	0.999	45	45	45	8	2	2	4	4	4	3	7	7	4	8	2	2	4	4	4	3	7	7	4	8	2	2	4	4	4	3	7	7	4	392183	127654	82319	166411	144570	188943	234308
sp|P07355|ANXA2_HUMAN	P07355	ANXA2_HUMAN	ANXA2	339	Homo sapiens	1:Experimental evidence at protein level	Annexin A2	1	0.999	1855	557	1855	136	144	174	128	188	254	209	240	211	171	34	41	52	52	49	73	66	62	68	60	136	144	174	128	188	254	209	240	211	171	22400000	22100000	31000000	22400000	45300000	53600000	54900000
sp|P07360|CO8G_HUMAN	P07360	CO8G_HUMAN	C8G	202	Homo sapiens	1:Experimental evidence at protein level	Complement component C8 gamma chain	1	0.999	8	8	8	0	0	0	0	0	0	2	3	2	1	0	0	0	0	0	0	2	3	2	1	0	0	0	0	0	0	2	3	2	1	0	0	0	0	0	0	8518.98
sp|P07384|CAN1_HUMAN	P07384	CAN1_HUMAN	CAPN1	714	Homo sapiens	1:Experimental evidence at protein level	Calpain-1 catalytic subunit	1	0.999	87	87	87	4	5	12	15	3	15	15	3	5	10	4	5	12	15	3	15	15	3	5	10	4	5	12	15	3	15	15	3	5	10	288002	215634	313336	358912	95309	431240	476332
sp|P07437|TBB5_HUMAN	P07437	TBB5_HUMAN	TUBB	444	Homo sapiens	1:Experimental evidence at protein level	Tubulin beta chain	1	0.999	1070	234	1070	100	103	97	104	89	109	122	124	116	106	25	22	18	25	18	20	29	27	24	26	100	103	97	104	89	109	122	124	116	106	7883708	7.75042e+06	6.85129e+06	7337995	5722751	8347143	9041606
sp|P07477|TRY1_HUMAN	P07477	TRY1_HUMAN	PRSS1	247	Homo sapiens	1:Experimental evidence at protein level	Serine protease 1	0.9996	0.999	10	6	10	2	2	1	0	1	0	1	0	1	2	1	1	1	0	1	0	0	0	0	2	2	2	1	0	1	0	1	0	1	2	149367	37894.4	635928	280328	0	120665	535566
sp|P07602|SAP_HUMAN	P07602	SAP_HUMAN	PSAP	524	Homo sapiens	1:Experimental evidence at protein level	Prosaposin	1	0.999	1	1	1	0	0	0	0	0	0	1	0	0	0	0	0	0	0	0	0	1	0	0	0	0	0	0	0	0	0	1	0	0	0	16725	11347.2	0	0	0	0	13073.5
sp|P07686|HEXB_HUMAN	P07686	HEXB_HUMAN	HEXB	556	Homo sapiens	1:Experimental evidence at protein level	Beta-hexosaminidase subunit beta	1	0.999	12	12	12	0	1	2	1	0	1	1	2	3	1	0	1	2	1	0	1	1	2	3	1	0	1	2	1	0	1	1	2	3	1	20381	25100.8	56608.7	56499.2	0	21513.7	51512.1
sp|P07737|PROF1_HUMAN	P07737	PROF1_HUMAN	PFN1	140	Homo sapiens	1:Experimental evidence at protein level	Profilin-1	1	0.999	332	332	332	13	11	19	16	31	41	45	53	47	56	13	11	19	16	31	41	45	53	47	56	13	11	19	16	31	41	45	53	47	56	792569	787567	1.16324e+06	1.25182e+06	2.79217e+06	4.859e+06	4.01059e+06
sp|P07741|APT_HUMAN	P07741	APT_HUMAN	APRT	180	Homo sapiens	1:Experimental evidence at protein level	Adenine phosphoribosyltransferase	0.9999	0.999	3	3	3	0	0	0	0	0	1	0	1	1	0	0	0	0	0	0	1	0	1	1	0	0	0	0	0	0	1	0	1	1	0	0	0	0	0	0	37620.6	32396.9
sp|P07814|SYEP_HUMAN	P07814	SYEP_HUMAN	EPRS1	1512	Homo sapiens	1:Experimental evidence at protein level	Bifunctional glutamate/proline--tRNA ligase	1	0.999	537	537	537	58	60	100	71	21	47	66	40	34	40	58	60	100	71	21	47	66	40	34	40	58	60	100	71	21	47	66	40	34	40	2.07269e+06	2.14183e+06	3.47293e+06	2.17904e+06	914694	1.62164e+06	2.07416e+06
sp|P07858|CATB_HUMAN	P07858	CATB_HUMAN	CTSB	339	Homo sapiens	1:Experimental evidence at protein level	Cathepsin B	1	0.999	2	2	2	0	0	0	0	0	1	0	0	1	0	0	0	0	0	0	1	0	0	1	0	0	0	0	0	0	1	0	0	1	0	0	0	0	0	0	13381.7	30077.1
sp|P07900|HS90A_HUMAN	P07900	HS90A_HUMAN	HSP90AA1	732	Homo sapiens	1:Experimental evidence at protein level	Heat shock protein HSP 90-alpha	1	0.999	805	359	805	63	62	135	110	67	84	95	69	67	53	29	28	69	50	20	36	44	34	28	21	63	62	135	110	67	84	95	69	67	53	5.7635e+06	6371960	13700000	10700000	6.2258e+06	6.5975e+06	8718623
sp|P07910|HNRPC_HUMAN	P07910	HNRPC_HUMAN	HNRNPC	306	Homo sapiens	1:Experimental evidence at protein level	Heterogeneous nuclear ribonucleoproteins C1/C2	1	0.999	160	111	160	13	12	11	15	17	19	16	19	22	16	7	8	8	11	12	13	9	14	17	12	13	12	11	15	17	19	16	19	22	16	1.46384e+06	1.27952e+06	636311	715204	792989	890463	1.01088e+06
sp|P07919|QCR6_HUMAN	P07919	QCR6_HUMAN	UQCRH	91	Homo sapiens	1:Experimental evidence at protein level	Cytochrome b-c1 complex subunit 6, mitochondrial	0.9633	0.999	7	7	7	2	1	0	0	0	0	0	2	1	1	2	1	0	0	0	0	0	2	1	1	2	1	0	0	0	0	0	2	1	1	26782	25144.8	13545.2	12277.1	0	0	19242.3
sp|P07947|YES_HUMAN	P07947	YES_HUMAN	YES1	543	Homo sapiens	1:Experimental evidence at protein level	Tyrosine-protein kinase Yes	1	0.999	2	0	2	0	0	0	0	0	0	0	0	2	0	0	0	0	0	0	0	0	0	0	0	0	0	0	0	0	0	0	0	2	0	21730.5	0	0	0	0	0	0
sp|P07948|LYN_HUMAN	P07948	LYN_HUMAN	LYN	512	Homo sapiens	1:Experimental evidence at protein level	Tyrosine-protein kinase Lyn	0.9629	0.999	1	1	1	0	0	0	0	0	0	0	1	0	0	0	0	0	0	0	0	0	1	0	0	0	0	0	0	0	0	0	1	0	0	0	0	0	0	0	0	0
sp|P07951|TPM2_HUMAN	P07951	TPM2_HUMAN	TPM2	284	Homo sapiens	1:Experimental evidence at protein level	Tropomyosin beta chain	1	0.999	110	51	235	6	7	13	16	9	16	10	11	11	11	1	1	7	10	3	10	4	5	3	7	20	23	27	22	20	26	22	25	29	21	297762	265246	310353	403676	451092	529452	395425
sp|P07954|FUMH_HUMAN	P07954	FUMH_HUMAN	FH	510	Homo sapiens	1:Experimental evidence at protein level	Fumarate hydratase, mitochondrial	0.9633	0.999	1	1	1	0	0	0	0	0	1	0	0	0	0	0	0	0	0	0	1	0	0	0	0	0	0	0	0	0	1	0	0	0	0	0	0	20920	0	0	17686.7	0
sp|P07992|ERCC1_HUMAN	P07992	ERCC1_HUMAN	ERCC1	297	Homo sapiens	1:Experimental evidence at protein level	DNA excision repair protein ERCC-1	1	0.999	3	3	3	1	0	0	0	0	2	0	0	0	0	1	0	0	0	0	2	0	0	0	0	1	0	0	0	0	2	0	0	0	0	24276.7	0	0	0	0	10361.7	0
sp|P07996|TSP1_HUMAN	P07996	TSP1_HUMAN	THBS1	1170	Homo sapiens	1:Experimental evidence at protein level	Thrombospondin-1	1	0.999	14	14	14	0	4	1	6	1	1	0	1	0	0	0	4	1	6	1	1	0	1	0	0	0	4	1	6	1	1	0	1	0	0	0	27562.1	18286.4	123630	19048.7	61467.2	35715.9
sp|P08047|SP1_HUMAN	P08047	SP1_HUMAN	SP1	785	Homo sapiens	1:Experimental evidence at protein level	Transcription factor Sp1	0.6256	0.9845	1	1	1	0	0	0	0	0	0	1	0	0	0	0	0	0	0	0	0	1	0	0	0	0	0	0	0	0	0	1	0	0	0	0	0	0	0	0	0	0
sp|P08123|CO1A2_HUMAN	P08123	CO1A2_HUMAN	COL1A2	1366	Homo sapiens	1:Experimental evidence at protein level	Collagen alpha-2(I) chain	1	0.999	0	0	0	0	0	0	0	0	0	0	0	0	0	0	0	0	0	0	0	0	0	0	0	0	0	0	0	0	0	0	0	0	0	0	0	0	0	0	0	0
sp|P08133|ANXA6_HUMAN	P08133	ANXA6_HUMAN	ANXA6	673	Homo sapiens	1:Experimental evidence at protein level	Annexin A6	1	0.999	113	113	113	2	4	11	10	7	22	22	12	6	17	2	4	11	10	7	22	22	12	6	17	2	4	11	10	7	22	22	12	6	17	213641	351274	1.21435e+06	703194	294356	1.21228e+06	794425
sp|P08134|RHOC_HUMAN	P08134	RHOC_HUMAN	RHOC	193	Homo sapiens	1:Experimental evidence at protein level	Rho-related GTP-binding protein RhoC	1	0.999	52	6	52	8	6	5	4	4	6	7	5	5	2	1	2	0	1	0	0	0	1	1	0	8	6	5	4	4	6	7	5	5	2	292331	230907	227746	124588	155360	50042.6	233753
sp|P08195|4F2_HUMAN	P08195	4F2_HUMAN	SLC3A2	630	Homo sapiens	1:Experimental evidence at protein level	Amino acid transporter heavy chain SLC3A2	1	0.999	3	3	3	0	0	1	1	0	0	0	1	0	0	0	0	1	1	0	0	0	1	0	0	0	0	1	1	0	0	0	1	0	0	0	0	27254.9	21523.7	0	0	0
sp|P08238|HS90B_HUMAN	P08238	HS90B_HUMAN	HSP90AB1	724	Homo sapiens	1:Experimental evidence at protein level	Heat shock protein HSP 90-beta	1	0.999	463	294	789	42	47	97	51	33	34	47	47	39	26	26	31	57	37	18	20	32	30	27	16	65	72	148	95	62	71	85	76	69	46	2.70094e+06	3.05955e+06	7.35348e+06	3.53923e+06	2.16896e+06	2.59693e+06	3.5957e+06
sp|P08240|SRPRA_HUMAN	P08240	SRPRA_HUMAN	SRPRA	638	Homo sapiens	1:Experimental evidence at protein level	Signal recognition particle receptor subunit alpha	1	0.999	27	27	27	1	2	5	3	4	4	4	0	1	3	1	2	5	3	4	4	4	0	1	3	1	2	5	3	4	4	4	0	1	3	30953.8	27340.4	91049.9	92710.3	518949	452673	786641
sp|P08243|ASNS_HUMAN	P08243	ASNS_HUMAN	ASNS	561	Homo sapiens	1:Experimental evidence at protein level	Asparagine synthetase [glutamine-hydrolyzing]	1	0.999	67	67	67	6	8	6	8	3	7	6	10	7	6	6	8	6	8	3	7	6	10	7	6	6	8	6	8	3	7	6	10	7	6	191993	190753	146430	196107	42426.6	140609	167102
sp|P08574|CY1_HUMAN	P08574	CY1_HUMAN	CYC1	325	Homo sapiens	1:Experimental evidence at protein level	Cytochrome c1, heme protein, mitochondrial	1	0.999	0	0	0	0	0	0	0	0	0	0	0	0	0	0	0	0	0	0	0	0	0	0	0	0	0	0	0	0	0	0	0	0	0	0	0	7925.11	5902.98	0	10484.3	20275.9
sp|P08579|RU2B_HUMAN	P08579	RU2B_HUMAN	SNRPB2	225	Homo sapiens	1:Experimental evidence at protein level	U2 small nuclear ribonucleoprotein B''	1	0.999	45	43	45	2	1	6	1	7	4	4	5	7	8	2	1	5	1	7	4	4	5	6	8	2	1	6	1	7	4	4	5	7	8	82286.6	89654.1	226103	30531.9	209939	95701.4	258219
sp|P08581|MET_HUMAN	P08581	MET_HUMAN	MET	1390	Homo sapiens	1:Experimental evidence at protein level	Hepatocyte growth factor receptor	1	0.999	5	5	5	0	0	4	1	0	0	0	0	0	0	0	0	4	1	0	0	0	0	0	0	0	0	4	1	0	0	0	0	0	0	0	0	73379.9	11229.2	0	0	0
sp|P08621|RU17_HUMAN	P08621	RU17_HUMAN	SNRNP70	437	Homo sapiens	1:Experimental evidence at protein level	U1 small nuclear ribonucleoprotein 70 kDa	1	0.999	150	150	150	7	10	15	15	19	19	13	17	13	22	7	10	15	15	19	19	13	17	13	22	7	10	15	15	19	19	13	17	13	22	429284	454034	530155	648947	816505	1.03777e+06	804997
sp|P08651-5|NFIC_HUMAN	P08651-5	NFIC_HUMAN	NFIC	428	Homo sapiens		Isoform 5 of Nuclear factor 1 C-type	1	0.999	43	43	92	0	0	3	2	6	11	7	3	3	8	0	0	3	2	6	11	7	3	3	8	2	2	3	5	14	23	20	6	6	11	30286.5	0	74728.7	100436	199985	155715	262471
sp|P08670|VIME_HUMAN	P08670	VIME_HUMAN	VIM	466	Homo sapiens	1:Experimental evidence at protein level	Vimentin	1	0.999	1756	1545	1756	223	187	187	130	151	170	174	195	209	130	189	164	165	119	129	151	156	170	186	116	223	187	187	130	151	170	174	195	209	130	46700000	32700000	22000000	12300000	24800000	16500000	24200000
sp|P08708|RS17_HUMAN	P08708	RS17_HUMAN	RPS17	135	Homo sapiens	1:Experimental evidence at protein level	Small ribosomal subunit protein eS17	1	0.999	44	44	44	5	4	8	3	1	6	5	6	3	3	5	4	8	3	1	6	5	6	3	3	5	4	8	3	1	6	5	6	3	3	222213	202387	243450	95428.1	43516.5	101522	175335
sp|P08754|GNAI3_HUMAN	P08754	GNAI3_HUMAN	GNAI3	354	Homo sapiens	1:Experimental evidence at protein level	Guanine nucleotide-binding protein G(i) subunit alpha-3	1	0.999	39	39	98	2	6	8	1	3	2	2	5	5	5	2	6	8	1	3	2	2	5	5	5	8	10	14	3	10	10	10	13	13	7	156779	118138	130056	24850.2	57426.2	24197.6	74504.9
sp|P08758|ANXA5_HUMAN	P08758	ANXA5_HUMAN	ANXA5	320	Homo sapiens	1:Experimental evidence at protein level	Annexin A5	1	0.999	707	707	707	60	59	69	66	70	84	93	76	61	69	60	59	69	66	70	84	93	76	61	69	60	59	69	66	70	84	93	76	61	69	3463274	3380790	4.40267e+06	3.11178e+06	3.51469e+06	5238120	6.06362e+06
sp|P08779|K1C16_HUMAN	P08779	K1C16_HUMAN	KRT16	473	Homo sapiens	1:Experimental evidence at protein level	Keratin, type I cytoskeletal 16	1	0.999	89	89	197	6	6	0	0	16	30	9	11	11	0	6	6	0	0	16	30	9	11	11	0	13	12	1	1	39	46	26	27	29	3	142913	180417	0	0	754233	1.31313e+06	452679
sp|P08865|RSSA_HUMAN	P08865	RSSA_HUMAN	RPSA	295	Homo sapiens	1:Experimental evidence at protein level	Small ribosomal subunit protein uS2	1	0.999	95	34	95	11	13	10	10	5	4	7	15	9	11	3	4	4	3	3	3	3	5	3	3	11	13	10	10	5	4	7	15	9	11	358213	276325	266520	233990	131712	173990	275032
sp|P09001|RM03_HUMAN	P09001	RM03_HUMAN	MRPL3	348	Homo sapiens	1:Experimental evidence at protein level	Large ribosomal subunit protein uL3m	1	0.999	1	1	1	0	0	1	0	0	0	0	0	0	0	0	0	1	0	0	0	0	0	0	0	0	0	1	0	0	0	0	0	0	0	0	0	10178	0	0	0	0
sp|P09012|SNRPA_HUMAN	P09012	SNRPA_HUMAN	SNRPA	282	Homo sapiens	1:Experimental evidence at protein level	U1 small nuclear ribonucleoprotein A	1	0.999	29	29	31	0	0	5	1	2	4	7	4	3	3	0	0	5	1	2	4	7	4	3	3	0	0	6	1	2	4	7	4	4	3	0	0	141075	55030.8	129124	129317	216372
sp|P09038|FGF2_HUMAN	P09038	FGF2_HUMAN	FGF2	288	Homo sapiens	1:Experimental evidence at protein level	Fibroblast growth factor 2	0.9572	0.9988	1	1	1	0	0	0	0	0	1	0	0	0	0	0	0	0	0	0	1	0	0	0	0	0	0	0	0	0	1	0	0	0	0	0	0	0	0	0	14763.3	0
sp|P09104|ENOG_HUMAN	P09104	ENOG_HUMAN	ENO2	434	Homo sapiens	1:Experimental evidence at protein level	Gamma-enolase	0.9939	0.999	1	1	136	0	0	0	0	0	0	1	0	0	0	0	0	0	0	0	0	1	0	0	0	8	7	9	14	13	26	19	15	13	12	0	0	0	0	0	0	8592.42
sp|P09110|THIK_HUMAN	P09110	THIK_HUMAN	ACAA1	424	Homo sapiens	1:Experimental evidence at protein level	3-ketoacyl-CoA thiolase, peroxisomal	1	0.999	15	15	15	0	0	0	0	0	0	0	4	3	8	0	0	0	0	0	0	0	4	3	8	0	0	0	0	0	0	0	4	3	8	0	0	0	0	0	0	24067.2
sp|P09132|SRP19_HUMAN	P09132	SRP19_HUMAN	SRP19	144	Homo sapiens	1:Experimental evidence at protein level	Signal recognition particle 19 kDa protein	1	0.999	29	29	29	1	1	2	2	1	5	4	7	4	2	1	1	2	2	1	5	4	7	4	2	1	1	2	2	1	5	4	7	4	2	43084.1	42539.3	22881.7	61344.6	52424	104601	68453.4
sp|P09211|GSTP1_HUMAN	P09211	GSTP1_HUMAN	GSTP1	210	Homo sapiens	1:Experimental evidence at protein level	Glutathione S-transferase P	1	0.999	49	49	49	2	0	0	3	3	8	8	9	8	8	2	0	0	3	3	8	8	9	8	8	2	0	0	3	3	8	8	9	8	8	117369	50375	133467	169853	135624	249355	263570
sp|P09234|RU1C_HUMAN	P09234	RU1C_HUMAN	SNRPC	159	Homo sapiens	1:Experimental evidence at protein level	U1 small nuclear ribonucleoprotein C	1	0.999	40	40	40	5	4	4	1	1	2	5	10	6	2	5	4	4	1	1	2	5	10	6	2	5	4	4	1	1	2	5	10	6	2	112799	54547.2	132894	19075	55223.5	72714.7	154987
sp|P09382|LEG1_HUMAN	P09382	LEG1_HUMAN	LGALS1	135	Homo sapiens	1:Experimental evidence at protein level	Galectin-1	1	0.999	143	143	143	14	26	15	14	8	9	4	19	19	15	14	26	15	14	8	9	4	19	19	15	14	26	15	14	8	9	4	19	19	15	1.55251e+06	1.82416e+06	484436	345061	366322	323887	246821
sp|P09417|DHPR_HUMAN	P09417	DHPR_HUMAN	QDPR	244	Homo sapiens	1:Experimental evidence at protein level	Dihydropteridine reductase	1	0.999	5	5	5	0	0	0	0	1	3	0	1	0	0	0	0	0	0	1	3	0	1	0	0	0	0	0	0	1	3	0	1	0	0	0	0	0	0	26456.3	49172	77626.6
sp|P09429|HMGB1_HUMAN	P09429	HMGB1_HUMAN	HMGB1	215	Homo sapiens	1:Experimental evidence at protein level	High mobility group protein B1	1	0.999	106	53	106	4	2	8	7	14	19	17	9	9	17	3	1	6	3	7	9	8	3	5	8	4	2	8	7	14	19	17	9	9	17	92721.4	159694	367571	396122	784636	1.06741e+06	970327
sp|P09486|SPRC_HUMAN	P09486	SPRC_HUMAN	SPARC	303	Homo sapiens	1:Experimental evidence at protein level	SPARC	1	0.999	6	6	6	0	0	0	0	0	0	5	1	0	0	0	0	0	0	0	0	5	1	0	0	0	0	0	0	0	0	5	1	0	0	0	0	0	0	0	0	27115.4
sp|P09488|GSTM1_HUMAN	P09488	GSTM1_HUMAN	GSTM1	218	Homo sapiens	1:Experimental evidence at protein level	Glutathione S-transferase Mu 1	1	0.999	2	1	7	0	0	0	0	0	0	2	0	0	0	0	0	0	0	0	0	1	0	0	0	0	0	1	0	0	0	3	2	1	0	0	0	0	0	0	26042.8	46349.3
sp|P09493|TPM1_HUMAN	P09493	TPM1_HUMAN	TPM1	284	Homo sapiens	1:Experimental evidence at protein level	Tropomyosin alpha-1 chain	1	0.999	62	38	156	11	5	14	4	6	2	2	6	9	3	7	3	8	4	3	1	1	3	5	3	21	15	27	10	13	12	11	15	23	9	639090	328260	862007	144368	117567	47710	247667
sp|P09496|CLCA_HUMAN	P09496	CLCA_HUMAN	CLTA	248	Homo sapiens	1:Experimental evidence at protein level	Clathrin light chain A	1	0.999	16	16	16	0	0	2	2	1	3	4	1	1	2	0	0	2	2	1	3	4	1	1	2	0	0	2	2	1	3	4	1	1	2	0	0	49603.9	87524.5	65183.9	137497	183864
sp|P09497|CLCB_HUMAN	P09497	CLCB_HUMAN	CLTB	229	Homo sapiens	1:Experimental evidence at protein level	Clathrin light chain B	0.924	0.9978	2	2	2	0	0	0	0	0	1	1	0	0	0	0	0	0	0	0	1	1	0	0	0	0	0	0	0	0	1	1	0	0	0	0	0	0	0	0	11837.9	11979.6
sp|P09525|ANXA4_HUMAN	P09525	ANXA4_HUMAN	ANXA4	319	Homo sapiens	1:Experimental evidence at protein level	Annexin A4	1	0.999	79	79	79	1	2	3	4	6	13	13	12	10	15	1	2	3	4	6	13	13	12	10	15	1	2	3	4	6	13	13	12	10	15	40660.9	46443.8	102966	72260.8	233730	461332	506021
sp|P09543|CN37_HUMAN	P09543	CN37_HUMAN	CNP	421	Homo sapiens	1:Experimental evidence at protein level	2',3'-cyclic-nucleotide 3'-phosphodiesterase	1	0.999	26	26	26	2	1	4	2	0	4	3	3	6	1	2	1	4	2	0	4	3	3	6	1	2	1	4	2	0	4	3	3	6	1	27728.4	66117.7	57277.5	38425.6	0	126593	64158.5
sp|P09622|DLDH_HUMAN	P09622	DLDH_HUMAN	DLD	509	Homo sapiens	1:Experimental evidence at protein level	Dihydrolipoyl dehydrogenase, mitochondrial	1	0.999	32	32	32	2	3	4	2	0	2	7	5	6	1	2	3	4	2	0	2	7	5	6	1	2	3	4	2	0	2	7	5	6	1	86161.7	64113.7	51749.6	21501.9	0	67760.1	161338
sp|P09651|ROA1_HUMAN	P09651	ROA1_HUMAN	HNRNPA1	372	Homo sapiens	1:Experimental evidence at protein level	Heterogeneous nuclear ribonucleoprotein A1	1	0.999	475	68	520	38	35	36	40	33	48	60	61	63	61	5	6	6	6	3	6	8	10	9	9	41	36	38	43	40	56	64	63	67	72	2.53583e+06	2473021	2.23793e+06	1.88098e+06	1.9111e+06	3.51676e+06	3331696
sp|P09661|RU2A_HUMAN	P09661	RU2A_HUMAN	SNRPA1	255	Homo sapiens	1:Experimental evidence at protein level	U2 small nuclear ribonucleoprotein A'	1	0.999	119	119	119	9	9	11	9	13	12	10	13	20	13	9	9	11	9	13	12	10	13	20	13	9	9	11	9	13	12	10	13	20	13	498877	428491	491475	415127	371917	602711	566601
sp|P09874|PARP1_HUMAN	P09874	PARP1_HUMAN	PARP1	1014	Homo sapiens	1:Experimental evidence at protein level	Poly [ADP-ribose] polymerase 1	1	0.999	216	216	216	15	16	24	15	23	31	33	22	24	13	15	16	24	15	23	31	33	22	24	13	15	16	24	15	23	31	33	22	24	13	876502	721631	835054	643299	874969	1.24199e+06	1.27174e+06
sp|P09884|DPOLA_HUMAN	P09884	DPOLA_HUMAN	POLA1	1462	Homo sapiens	1:Experimental evidence at protein level	DNA polymerase alpha catalytic subunit	1	0.999	35	35	35	2	8	12	5	0	1	0	2	3	2	2	8	12	5	0	1	0	2	3	2	2	8	12	5	0	1	0	2	3	2	37629.9	75490	191908	81255.9	0	10789.8	45182.9
sp|P09936|UCHL1_HUMAN	P09936	UCHL1_HUMAN	UCHL1	223	Homo sapiens	1:Experimental evidence at protein level	Ubiquitin carboxyl-terminal hydrolase isozyme L1	1	0.999	42	42	42	0	1	4	2	4	4	6	8	7	6	0	1	4	2	4	4	6	8	7	6	0	1	4	2	4	4	6	8	7	6	65737.8	51217	125821	44747.7	67501.7	64787.6	227018
sp|P0C0S5|H2AZ_HUMAN	P0C0S5	H2AZ_HUMAN	H2AZ1	128	Homo sapiens	1:Experimental evidence at protein level	Histone H2A.Z	1	0.999	27	0	32	2	4	4	2	0	1	2	3	7	2	0	0	0	0	0	0	0	0	0	0	3	5	4	2	1	1	4	3	7	2	105498	149440	87503.4	36910.9	0	5379.51	80001.9
sp|P0C1Z6|TFPT_HUMAN	P0C1Z6	TFPT_HUMAN	TFPT	253	Homo sapiens	1:Experimental evidence at protein level	TCF3 fusion partner	1	0.999	4	4	4	0	0	1	0	0	2	1	0	0	0	0	0	1	0	0	2	1	0	0	0	0	0	1	0	0	2	1	0	0	0	0	0	15308.8	18819	0	30818	51403.5
sp|P0C221|CC175_HUMAN	P0C221	CC175_HUMAN	CCDC175	793	Homo sapiens	4:Protein predicted	Coiled-coil domain-containing protein 175	0.8433	0.9951	2	2	2	0	1	0	0	0	0	0	0	1	0	0	1	0	0	0	0	0	0	1	0	0	1	0	0	0	0	0	0	1	0	0	0	61773.9	0	0	0	45657.6
sp|P0C7T5|ATX1L_HUMAN	P0C7T5	ATX1L_HUMAN	ATXN1L	689	Homo sapiens	1:Experimental evidence at protein level	Ataxin-1-like	1	0.999	37	37	37	1	3	0	0	12	5	7	2	5	2	1	3	0	0	12	5	7	2	5	2	1	3	0	0	12	5	7	2	5	2	68422.9	61985.5	117361	0	218873	78626.7	231560
sp|P0CAP2|GRL1A_HUMAN	P0CAP2	GRL1A_HUMAN	POLR2M	368	Homo sapiens	1:Experimental evidence at protein level	DNA-directed RNA polymerase II subunit GRINL1A	0.6672	0.9871	1	1	1	0	0	0	0	0	0	0	1	0	0	0	0	0	0	0	0	0	1	0	0	0	0	0	0	0	0	0	1	0	0	0	0	0	0	0	0	0
sp|P0CG38|POTEI_HUMAN	P0CG38	POTEI_HUMAN	POTEI	1075	Homo sapiens	3:Protein inferred from homology	POTE ankyrin domain family member I	1	0.9891	14	9	233	4	3	0	1	1	0	2	1	1	1	2	3	0	1	1	0	0	1	1	0	31	29	25	19	28	17	17	23	31	13	122458	20148.8	0	24159.1	0	28440.7	28630.7
sp|P0CW19|LIMS3_HUMAN	P0CW19	LIMS3_HUMAN	LIMS3	117	Homo sapiens	2:Experimental evidence at transcript level	LIM and senescent cell antigen-like-containing domain protein 3	1	0.999	31	0	31	2	1	4	3	3	2	3	5	1	7	0	0	0	0	0	0	0	0	0	0	2	1	4	3	3	2	3	5	1	7	24360.5	28097.3	42821.3	75979.9	82763.1	68372.6	56291
sp|P0DI81|TPC2A_HUMAN	P0DI81	TPC2A_HUMAN	TRAPPC2	140	Homo sapiens	1:Experimental evidence at protein level	Trafficking protein particle complex subunit 2	1	0.999	16	0	16	0	1	3	5	0	2	1	0	2	2	0	0	0	0	0	0	0	0	0	0	0	1	3	5	0	2	1	0	2	2	0	56084.6	88810.5	55896.2	0	37778.5	63789.5
sp|P0DME0|SETLP_HUMAN	P0DME0	SETLP_HUMAN	SETSIP	302	Homo sapiens	1:Experimental evidence at protein level	Protein SETSIP	1	0.999	41	0	41	3	4	6	3	3	3	5	4	5	5	0	0	0	0	0	0	0	0	0	0	3	4	6	3	3	3	5	4	5	5	153252	186428	116738	122857	51738.5	121170	175465
sp|P0DMV8|HS71A_HUMAN	P0DMV8	HS71A_HUMAN	HSPA1A	641	Homo sapiens	1:Experimental evidence at protein level	Heat shock 70 kDa protein 1A	1	0.999	1733	0	1884	106	109	210	199	169	209	200	198	179	154	0	0	0	0	0	0	0	0	0	0	119	121	226	206	190	223	220	220	199	160	10500000	9305033	25100000	19200000	15200000	16300000	19100000
sp|P0DP23|CALM1_HUMAN	P0DP23	CALM1_HUMAN	CALM1	149	Homo sapiens	1:Experimental evidence at protein level	Calmodulin-1	1	0.999	192	0	192	24	19	23	18	11	16	23	23	24	11	0	0	0	0	0	0	0	0	0	0	24	19	23	18	11	16	23	23	24	11	3.19484e+06	1.89877e+06	1.50586e+06	1092228	886322	928267	1.04682e+06
sp|P10155|RO60_HUMAN	P10155	RO60_HUMAN	RO60	538	Homo sapiens	1:Experimental evidence at protein level	RNA-binding protein RO60	1	0.999	14	14	14	1	1	0	2	2	3	4	1	0	0	1	1	0	2	2	3	4	1	0	0	1	1	0	2	2	3	4	1	0	0	27520.3	23959.2	0	28696.3	57558.5	44654.1	78836.1
sp|P10243|MYBA_HUMAN	P10243	MYBA_HUMAN	MYBL1	752	Homo sapiens	1:Experimental evidence at protein level	Myb-related protein A	0.9954	0.9962	2	2	2	1	0	0	0	0	0	1	0	0	0	1	0	0	0	0	0	1	0	0	0	1	0	0	0	0	0	1	0	0	0	38928.2	0	0	0	0	29486.3	25607.4
sp|P10301|RRAS_HUMAN	P10301	RRAS_HUMAN	RRAS	218	Homo sapiens	1:Experimental evidence at protein level	Ras-related protein R-Ras	1	0.999	2	1	2	0	0	0	0	1	0	1	0	0	0	0	0	0	0	0	0	1	0	0	0	0	0	0	0	1	0	1	0	0	0	0	0	0	0	0	0	15754.5
sp|P10321|HLAC_HUMAN	P10321	HLAC_HUMAN	HLA-C	366	Homo sapiens	1:Experimental evidence at protein level	HLA class I histocompatibility antigen, C alpha chain	0.9633	0.999	7	7	7	2	2	0	0	0	0	0	1	0	2	2	2	0	0	0	0	0	1	0	2	2	2	0	0	0	0	0	1	0	2	40456.7	32981	0	21002.7	0	0	0
sp|P10412|H14_HUMAN	P10412	H14_HUMAN	H1-4	219	Homo sapiens	1:Experimental evidence at protein level	Histone H1.4	1	0.999	45	45	152	2	5	2	1	8	1	4	7	10	5	2	5	2	1	8	1	4	7	10	5	14	17	11	8	20	13	15	20	20	14	807266	810024	118496	30807.4	1.10531e+06	47835.1	551536
sp|P10451|OSTP_HUMAN	P10451	OSTP_HUMAN	SPP1	314	Homo sapiens	1:Experimental evidence at protein level	Osteopontin	0.8178	0.9942	1	1	1	0	0	0	0	1	0	0	0	0	0	0	0	0	0	1	0	0	0	0	0	0	0	0	0	1	0	0	0	0	0	0	0	0	0	33178.7	0	0
sp|P10515|ODP2_HUMAN	P10515	ODP2_HUMAN	DLAT	647	Homo sapiens	1:Experimental evidence at protein level	Dihydrolipoyllysine-residue acetyltransferase component of pyruvate dehydrogenase complex, mitochondrial	1	0.999	30	30	30	0	0	0	1	9	8	10	1	1	0	0	0	0	1	9	8	10	1	1	0	0	0	0	1	9	8	10	1	1	0	27955.3	25194.2	23166.3	44772.1	169419	273528	313264
sp|P10599|THIO_HUMAN	P10599	THIO_HUMAN	TXN	105	Homo sapiens	1:Experimental evidence at protein level	Thioredoxin	1	0.999	23	23	23	3	3	2	1	2	3	2	3	2	2	3	3	2	1	2	3	2	3	2	2	3	3	2	1	2	3	2	3	2	2	48844.5	70997.2	25566.5	42680.6	60434.8	148727	63411.9
sp|P10619|PPGB_HUMAN	P10619	PPGB_HUMAN	CTSA	480	Homo sapiens	1:Experimental evidence at protein level	Lysosomal protective protein	1	0.999	5	5	5	0	0	1	0	0	2	0	0	1	1	0	0	1	0	0	2	0	0	1	1	0	0	1	0	0	2	0	0	1	1	0	0	26967.4	0	0	48195.8	0
sp|P10620|MGST1_HUMAN	P10620	MGST1_HUMAN	MGST1	155	Homo sapiens	1:Experimental evidence at protein level	Microsomal glutathione S-transferase 1	0.9633	0.999	13	13	13	3	1	1	0	4	0	2	1	1	0	3	1	1	0	4	0	2	1	1	0	3	1	1	0	4	0	2	1	1	0	68384.9	36821.8	32234.6	0	38374.3	0	34133.1
sp|P10644|KAP0_HUMAN	P10644	KAP0_HUMAN	PRKAR1A	381	Homo sapiens	1:Experimental evidence at protein level	cAMP-dependent protein kinase type I-alpha regulatory subunit	1	0.999	58	58	58	9	12	10	13	1	2	4	4	2	1	9	12	10	13	1	2	4	4	2	1	9	12	10	13	1	2	4	4	2	1	574226	613420	526198	683416	52657.7	564741	183163
sp|P10809|CH60_HUMAN	P10809	CH60_HUMAN	HSPD1	573	Homo sapiens	1:Experimental evidence at protein level	60 kDa heat shock protein, mitochondrial	1	0.999	397	397	397	36	23	43	37	41	38	42	47	46	44	36	23	43	37	41	38	42	47	46	44	36	23	43	37	41	38	42	47	46	44	1.59851e+06	1.01971e+06	1.45126e+06	1.37257e+06	1.79585e+06	1.41034e+06	1.7729e+06
sp|P11021|BIP_HUMAN	P11021	BIP_HUMAN	HSPA5	654	Homo sapiens	1:Experimental evidence at protein level	Endoplasmic reticulum chaperone BiP	1	0.999	1130	1119	1307	101	103	119	90	105	126	115	142	125	104	100	103	115	89	104	126	115	140	123	104	118	114	135	106	128	143	135	163	145	120	10000000	8163878	11000000	6.08322e+06	9634209	8583018	11100000
sp|P11137|MTAP2_HUMAN	P11137	MTAP2_HUMAN	MAP2	1827	Homo sapiens	1:Experimental evidence at protein level	Microtubule-associated protein 2	1	0.999	168	168	168	22	26	27	19	3	14	12	16	15	14	22	26	27	19	3	14	12	16	15	14	22	26	27	19	3	14	12	16	15	14	867142	1.00052e+06	809837	443583	79386.1	525697	495255
sp|P11142|HSP7C_HUMAN	P11142	HSP7C_HUMAN	HSPA8	646	Homo sapiens	1:Experimental evidence at protein level	Heat shock cognate 71 kDa protein	1	0.999	2101	1426	2101	165	158	211	214	220	282	229	236	205	181	115	109	158	155	139	180	146	160	140	124	165	158	211	214	220	282	229	236	205	181	34300000	28700000	38000000	37400000	40200000	39100000	44700000
sp|P11161|EGR2_HUMAN	P11161	EGR2_HUMAN	EGR2	476	Homo sapiens	1:Experimental evidence at protein level	E3 SUMO-protein ligase EGR2	0.7236	0.9901	1	1	1	0	0	0	0	0	0	0	0	0	1	0	0	0	0	0	0	0	0	0	1	0	0	0	0	0	0	0	0	0	1	0	0	0	0	0	0	0
sp|P11166|GTR1_HUMAN	P11166	GTR1_HUMAN	SLC2A1	492	Homo sapiens	1:Experimental evidence at protein level	Solute carrier family 2, facilitated glucose transporter member 1	1	0.999	59	59	59	6	5	4	5	5	6	9	7	8	4	6	5	4	5	5	6	9	7	8	4	6	5	4	5	5	6	9	7	8	4	220302	265521	213500	98277.7	168576	94190.9	240699
sp|P11171|EPB41_HUMAN	P11171	EPB41_HUMAN	EPB41	864	Homo sapiens	1:Experimental evidence at protein level	Protein 4.1	0.9624	0.999	3	3	8	0	0	1	1	0	0	1	0	0	0	0	0	1	1	0	0	1	0	0	0	0	0	3	4	0	0	1	0	0	0	0	0	30999	0	0	0	18587
sp|P11172|UMPS_HUMAN	P11172	UMPS_HUMAN	UMPS	480	Homo sapiens	1:Experimental evidence at protein level	Uridine 5'-monophosphate synthase	1	0.999	24	24	24	0	0	4	3	3	5	3	1	4	1	0	0	4	3	3	5	3	1	4	1	0	0	4	3	3	5	3	1	4	1	0	0	101911	89466.9	46342.3	143441	214570
sp|P11177|ODPB_HUMAN	P11177	ODPB_HUMAN	PDHB	359	Homo sapiens	1:Experimental evidence at protein level	Pyruvate dehydrogenase E1 component subunit beta, mitochondrial	0.9994	0.999	0	0	0	0	0	0	0	0	0	0	0	0	0	0	0	0	0	0	0	0	0	0	0	0	0	0	0	0	0	0	0	0	0	0	0	0	0	0	0	0
sp|P11182|ODB2_HUMAN	P11182	ODB2_HUMAN	DBT	482	Homo sapiens	1:Experimental evidence at protein level	Lipoamide acyltransferase component of branched-chain alpha-keto acid dehydrogenase complex, mitochondrial	1	0.999	184	184	184	26	44	13	8	15	12	17	18	19	12	26	44	13	8	15	12	17	18	19	12	26	44	13	8	15	12	17	18	19	12	1.15403e+06	1.69805e+06	439328	290445	358629	435240	528113
sp|P11216|PYGB_HUMAN	P11216	PYGB_HUMAN	PYGB	843	Homo sapiens	1:Experimental evidence at protein level	Glycogen phosphorylase, brain form	1	0.999	166	165	246	14	11	33	25	9	20	22	14	7	11	14	11	33	25	9	20	22	14	7	10	19	18	47	36	12	28	31	23	11	21	637313	410208	1348001	802534	267421	605790	828018
sp|P11274|BCR_HUMAN	P11274	BCR_HUMAN	BCR	1271	Homo sapiens	1:Experimental evidence at protein level	Breakpoint cluster region protein	1	0.999	6	6	15	0	1	2	2	0	0	0	0	0	1	0	1	2	2	0	0	0	0	0	1	1	2	3	2	1	1	1	2	1	1	0	0	13963	5983.51	0	0	0
sp|P11387|TOP1_HUMAN	P11387	TOP1_HUMAN	TOP1	765	Homo sapiens	1:Experimental evidence at protein level	DNA topoisomerase 1	1	0.999	83	81	83	5	7	4	7	11	8	14	6	12	9	5	7	4	7	10	8	14	6	12	8	5	7	4	7	11	8	14	6	12	9	208683	265615	229787	136878	224102	235356	341729
sp|P11388|TOP2A_HUMAN	P11388	TOP2A_HUMAN	TOP2A	1531	Homo sapiens	1:Experimental evidence at protein level	DNA topoisomerase 2-alpha	1	0.999	33	29	33	8	9	2	2	0	3	1	1	6	1	6	8	2	2	0	3	1	1	5	1	8	9	2	2	0	3	1	1	6	1	292401	294625	94373.5	52711	0	90078.3	47122.2
sp|P11413|G6PD_HUMAN	P11413	G6PD_HUMAN	G6PD	515	Homo sapiens	1:Experimental evidence at protein level	Glucose-6-phosphate 1-dehydrogenase	1	0.999	210	210	210	17	20	25	19	17	31	29	18	14	20	17	20	25	19	17	31	29	18	14	20	17	20	25	19	17	31	29	18	14	20	762125	1.28041e+06	978291	817777	577921	945664	1194269
sp|P11474|ERR1_HUMAN	P11474	ERR1_HUMAN	ESRRA	423	Homo sapiens	1:Experimental evidence at protein level	Steroid hormone receptor ERR1	0.9999	0.999	5	1	5	0	0	0	0	1	2	2	0	0	0	0	0	0	0	1	0	0	0	0	0	0	0	0	0	1	2	2	0	0	0	0	0	0	0	3181.34	26769	23722.5
sp|P11498|PYC_HUMAN	P11498	PYC_HUMAN	PC	1178	Homo sapiens	1:Experimental evidence at protein level	Pyruvate carboxylase, mitochondrial	1	0.999	3355	3355	3355	451	381	280	230	342	269	316	405	416	265	451	381	280	230	342	269	316	405	416	265	451	381	280	230	342	269	316	405	416	265	73400000	60600000	29400000	16600000	37500000	25600000	36000000
sp|P11586|C1TC_HUMAN	P11586	C1TC_HUMAN	MTHFD1	935	Homo sapiens	1:Experimental evidence at protein level	C-1-tetrahydrofolate synthase, cytoplasmic	1	0.999	111	111	111	12	8	18	14	9	11	16	8	8	7	12	8	18	14	9	11	16	8	8	7	12	8	18	14	9	11	16	8	8	7	236338	188047	430288	337920	259673	1137001	1155449
sp|P11717|MPRI_HUMAN	P11717	MPRI_HUMAN	IGF2R	2491	Homo sapiens	1:Experimental evidence at protein level	Cation-independent mannose-6-phosphate receptor	1	0.999	316	316	316	35	35	37	35	14	31	28	28	41	32	35	35	37	35	14	31	28	28	41	32	35	35	37	35	14	31	28	28	41	32	1.3178e+06	1.4336e+06	1.19297e+06	1129583	537297	1.00518e+06	1.03005e+06
sp|P11908|PRPS2_HUMAN	P11908	PRPS2_HUMAN	PRPS2	318	Homo sapiens	1:Experimental evidence at protein level	Ribose-phosphate pyrophosphokinase 2	1	0.999	9	3	9	0	0	0	3	0	3	1	0	0	2	0	0	0	2	0	1	0	0	0	0	0	0	0	3	0	3	1	0	0	2	0	0	18858.3	34134	0	39034.8	40921.5
sp|P11940|PABP1_HUMAN	P11940	PABP1_HUMAN	PABPC1	636	Homo sapiens	1:Experimental evidence at protein level	Polyadenylate-binding protein 1	1	0.999	460	63	460	31	36	44	43	36	45	46	64	62	53	4	5	5	3	6	8	6	12	10	4	31	36	44	43	36	45	46	64	62	53	2.45491e+06	2.15972e+06	2.94737e+06	2348958	1.99023e+06	2.47693e+06	2.92949e+06
sp|P12004|PCNA_HUMAN	P12004	PCNA_HUMAN	PCNA	261	Homo sapiens	1:Experimental evidence at protein level	Proliferating cell nuclear antigen	1	0.999	8	8	8	1	2	0	0	0	0	1	2	2	0	1	2	0	0	0	0	1	2	2	0	1	2	0	0	0	0	1	2	2	0	60791.6	83607.3	0	0	0	0	66458.9
sp|P12081|HARS1_HUMAN	P12081	HARS1_HUMAN	HARS1	509	Homo sapiens	1:Experimental evidence at protein level	Histidine--tRNA ligase, cytoplasmic	1	0.999	57	57	57	1	3	8	6	9	9	12	3	3	3	1	3	8	6	9	9	12	3	3	3	1	3	8	6	9	9	12	3	3	3	84956.3	56748.1	240600	168476	183525	253724	288633
sp|P12109|CO6A1_HUMAN	P12109	CO6A1_HUMAN	COL6A1	1028	Homo sapiens	1:Experimental evidence at protein level	Collagen alpha-1(VI) chain	1	0.999	13	13	13	0	0	0	0	1	1	4	5	1	1	0	0	0	0	1	1	4	5	1	1	0	0	0	0	1	1	4	5	1	1	45619.2	0	29918	0	49031.7	38313	105973
sp|P12110|CO6A2_HUMAN	P12110	CO6A2_HUMAN	COL6A2	1019	Homo sapiens	1:Experimental evidence at protein level	Collagen alpha-2(VI) chain	0.9965	0.9988	2	2	2	0	0	0	0	0	0	1	1	0	0	0	0	0	0	0	0	1	1	0	0	0	0	0	0	0	0	1	1	0	0	0	0	0	0	0	0	20056.6
sp|P12235|ADT1_HUMAN	P12235	ADT1_HUMAN	SLC25A4	298	Homo sapiens	1:Experimental evidence at protein level	ADP/ATP translocase 1	0.9988	0.9987	1	1	86	1	0	0	0	0	0	0	0	0	0	1	0	0	0	0	0	0	0	0	0	13	6	10	7	7	7	11	9	9	7	10343	0	0	0	0	0	0
sp|P12236|ADT3_HUMAN	P12236	ADT3_HUMAN	SLC25A6	298	Homo sapiens	1:Experimental evidence at protein level	ADP/ATP translocase 3	1	0.999	28	15	119	7	4	1	2	2	1	4	3	3	1	4	3	0	1	1	1	2	1	1	1	18	10	11	10	9	10	16	12	13	10	306671	214848	56295.6	75495.1	75014.5	36278	90562.8
sp|P12268|IMDH2_HUMAN	P12268	IMDH2_HUMAN	IMPDH2	514	Homo sapiens	1:Experimental evidence at protein level	Inosine-5'-monophosphate dehydrogenase 2	1	0.999	51	51	51	3	2	9	4	2	5	5	7	7	7	3	2	9	4	2	5	5	7	7	7	3	2	9	4	2	5	5	7	7	7	58539.3	22230.8	161012	95735.8	30056.4	158558	103501
sp|P12270|TPR_HUMAN	P12270	TPR_HUMAN	TPR	2363	Homo sapiens	1:Experimental evidence at protein level	Nucleoprotein TPR	1	0.999	154	154	154	13	7	28	21	11	14	22	18	15	5	13	7	28	21	11	14	22	18	15	5	13	7	28	21	11	14	22	18	15	5	441424	228656	479709	415278	187890	311316	769149
sp|P12273|PIP_HUMAN	P12273	PIP_HUMAN	PIP	146	Homo sapiens	1:Experimental evidence at protein level	Prolactin-inducible protein	1	0.999	3	3	3	0	0	0	0	1	0	1	0	1	0	0	0	0	0	1	0	1	0	1	0	0	0	0	0	1	0	1	0	1	0	0	0	0	0	24735.8	0	19200.7
sp|P12277|KCRB_HUMAN	P12277	KCRB_HUMAN	CKB	381	Homo sapiens	1:Experimental evidence at protein level	Creatine kinase B-type	1	0.999	5	5	5	0	0	0	0	0	1	2	1	0	1	0	0	0	0	0	1	2	1	0	1	0	0	0	0	0	1	2	1	0	1	0	0	0	0	0	69259.4	38405.4
sp|P12755|SKI_HUMAN	P12755	SKI_HUMAN	SKI	728	Homo sapiens	1:Experimental evidence at protein level	Ski oncogene	0.9999	0.999	2	2	2	0	0	0	0	0	2	0	0	0	0	0	0	0	0	0	2	0	0	0	0	0	0	0	0	0	2	0	0	0	0	0	0	140573	0	0	25875.3	45098.9
sp|P12757|SKIL_HUMAN	P12757	SKIL_HUMAN	SKIL	684	Homo sapiens	1:Experimental evidence at protein level	Ski-like protein	1	0.999	6	6	6	0	0	0	0	1	2	3	0	0	0	0	0	0	0	1	2	3	0	0	0	0	0	0	0	1	2	3	0	0	0	0	0	0	0	0	17191.6	36389.8
sp|P12814|ACTN1_HUMAN	P12814	ACTN1_HUMAN	ACTN1	892	Homo sapiens	1:Experimental evidence at protein level	Alpha-actinin-1	1	0.999	81	67	244	14	15	11	13	1	2	5	6	9	5	13	14	9	12	1	1	3	4	7	3	36	43	27	36	11	6	18	24	25	18	477633	406674	291947	220339	0	43189	138664
sp|P12931|SRC_HUMAN	P12931	SRC_HUMAN	SRC	536	Homo sapiens	1:Experimental evidence at protein level	Proto-oncogene tyrosine-protein kinase Src	0.9999	0.999	3	3	5	0	0	0	0	0	2	0	0	1	0	0	0	0	0	0	2	0	0	1	0	0	0	0	0	0	2	0	0	3	0	0	0	0	0	0	21454.7	0
sp|P12955|PEPD_HUMAN	P12955	PEPD_HUMAN	PEPD	493	Homo sapiens	1:Experimental evidence at protein level	Xaa-Pro dipeptidase	1	0.999	17	17	17	0	0	1	2	5	1	3	2	1	2	0	0	1	2	5	1	3	2	1	2	0	0	1	2	5	1	3	2	1	2	20297.8	0	43302.2	34026	31176.9	36380.4	29261.7
sp|P12956|XRCC6_HUMAN	P12956	XRCC6_HUMAN	XRCC6	609	Homo sapiens	1:Experimental evidence at protein level	X-ray repair cross-complementing protein 6	1	0.999	786	786	786	89	82	87	42	75	75	82	94	99	61	89	82	87	42	75	75	82	94	99	61	89	82	87	42	75	75	82	94	99	61	7.02734e+06	4512123	4.40909e+06	2.1888e+06	4753613	3.9445e+06	4712139
sp|P13010|XRCC5_HUMAN	P13010	XRCC5_HUMAN	XRCC5	732	Homo sapiens	1:Experimental evidence at protein level	X-ray repair cross-complementing protein 5	1	0.999	678	678	678	74	60	74	52	61	74	67	73	87	56	74	60	74	52	61	74	67	73	87	56	74	60	74	52	61	74	67	73	87	56	5.57085e+06	3.72733e+06	3.45705e+06	2.00007e+06	4.00736e+06	2.90819e+06	3.31723e+06
sp|P13378|HXD8_HUMAN	P13378	HXD8_HUMAN	HOXD8	290	Homo sapiens	1:Experimental evidence at protein level	Homeobox protein Hox-D8	1	0.999	5	2	5	0	0	0	0	2	2	1	0	0	0	0	0	0	0	1	1	0	0	0	0	0	0	0	0	2	2	1	0	0	0	0	0	0	0	55026.2	40073.1	24914.7
sp|P13473|LAMP2_HUMAN	P13473	LAMP2_HUMAN	LAMP2	410	Homo sapiens	1:Experimental evidence at protein level	Lysosome-associated membrane glycoprotein 2	0.9609	0.9989	0	0	0	0	0	0	0	0	0	0	0	0	0	0	0	0	0	0	0	0	0	0	0	0	0	0	0	0	0	0	0	0	0	0	0	0	0	0	0	0
sp|P13611|CSPG2_HUMAN	P13611	CSPG2_HUMAN	VCAN	3396	Homo sapiens	1:Experimental evidence at protein level	Versican core protein	1	0.999	0	0	0	0	0	0	0	0	0	0	0	0	0	0	0	0	0	0	0	0	0	0	0	0	0	0	0	0	0	0	0	0	0	0	0	0	0	0	0	0
sp|P13639|EF2_HUMAN	P13639	EF2_HUMAN	EEF2	858	Homo sapiens	1:Experimental evidence at protein level	Elongation factor 2	1	0.999	460	460	460	34	36	51	38	42	59	60	43	53	44	34	36	51	38	42	59	60	43	53	44	34	36	51	38	42	59	60	43	53	44	1.16856e+06	1.17356e+06	1.8866e+06	1.59197e+06	1.14284e+06	2.40891e+06	2.49674e+06
sp|P13645|K1C10_HUMAN	P13645	K1C10_HUMAN	KRT10	584	Homo sapiens	1:Experimental evidence at protein level	Keratin, type I cytoskeletal 10	1	0.999	927	812	927	84	72	20	8	159	88	123	124	205	44	75	64	17	7	136	78	109	107	180	39	84	72	20	8	159	88	123	124	205	44	7.57579e+06	6.65887e+06	1.0231e+06	1.02067e+06	20400000	5916981	8727540
sp|P13647|K2C5_HUMAN	P13647	K2C5_HUMAN	KRT5	590	Homo sapiens	1:Experimental evidence at protein level	Keratin, type II cytoskeletal 5	1	0.999	129	80	248	7	10	0	0	28	12	19	25	27	1	4	7	0	0	18	6	11	17	16	1	19	21	4	7	45	25	30	42	47	8	606122	658592	0	29045.8	1446480	576934	894002
sp|P13667|PDIA4_HUMAN	P13667	PDIA4_HUMAN	PDIA4	645	Homo sapiens	1:Experimental evidence at protein level	Protein disulfide-isomerase A4	1	0.999	100	100	100	5	3	7	4	12	13	16	15	19	6	5	3	7	4	12	13	16	15	19	6	5	3	7	4	12	13	16	15	19	6	295457	133610	180953	187842	339042	584728	508167
sp|P13671|CO6_HUMAN	P13671	CO6_HUMAN	C6	934	Homo sapiens	1:Experimental evidence at protein level	Complement component C6	0.9633	0.999	4	4	4	0	0	0	0	0	0	0	2	0	2	0	0	0	0	0	0	0	2	0	2	0	0	0	0	0	0	0	2	0	2	0	0	0	0	0	0	0
sp|P13674|P4HA1_HUMAN	P13674	P4HA1_HUMAN	P4HA1	534	Homo sapiens	1:Experimental evidence at protein level	Prolyl 4-hydroxylase subunit alpha-1	1	0.999	460	460	460	30	39	51	42	40	46	46	60	66	40	30	39	51	42	40	46	46	60	66	40	30	39	51	42	40	46	46	60	66	40	1597181	1.8753e+06	2646479	1.89188e+06	1.70424e+06	2074672	2.11952e+06
sp|P13693|TCTP_HUMAN	P13693	TCTP_HUMAN	TPT1	172	Homo sapiens	1:Experimental evidence at protein level	Translationally-controlled tumor protein	1	0.999	130	94	130	0	0	12	15	12	18	19	19	15	20	0	0	9	12	8	13	14	16	9	13	0	0	12	15	12	18	19	19	15	20	7753.88	0	254450	319447	507758	717551	782250
sp|P13797|PLST_HUMAN	P13797	PLST_HUMAN	PLS3	630	Homo sapiens	1:Experimental evidence at protein level	Plastin-3	1	0.999	264	185	264	16	20	32	35	27	32	40	20	22	20	10	12	27	29	15	22	30	12	15	13	16	20	32	35	27	32	40	20	22	20	685832	786317	2.24667e+06	1.25319e+06	973666	1.33279e+06	1.40155e+06
sp|P13804|ETFA_HUMAN	P13804	ETFA_HUMAN	ETFA	333	Homo sapiens	1:Experimental evidence at protein level	Electron transfer flavoprotein subunit alpha, mitochondrial	1	0.999	28	28	28	0	2	0	0	1	6	5	7	5	2	0	2	0	0	1	6	5	7	5	2	0	2	0	0	1	6	5	7	5	2	271637	76662.2	79421.2	43215.6	30816.8	106826	134028
sp|P13807|GYS1_HUMAN	P13807	GYS1_HUMAN	GYS1	737	Homo sapiens	1:Experimental evidence at protein level	Glycogen [starch] synthase, muscle	1	0.999	28	28	28	2	4	4	5	0	3	4	0	2	4	2	4	4	5	0	3	4	0	2	4	2	4	4	5	0	3	4	0	2	4	33146.9	64691.6	79542.6	61879.8	0	44201.7	18246.4
sp|P13861|KAP2_HUMAN	P13861	KAP2_HUMAN	PRKAR2A	404	Homo sapiens	1:Experimental evidence at protein level	cAMP-dependent protein kinase type II-alpha regulatory subunit	1	0.999	164	144	164	17	31	27	22	9	11	11	11	13	12	16	28	23	19	8	8	8	10	12	12	17	31	27	22	9	11	11	11	13	12	829152	976905	1.12302e+06	831974	278037	267517	527829
sp|P13929|ENOB_HUMAN	P13929	ENOB_HUMAN	ENO3	434	Homo sapiens	1:Experimental evidence at protein level	Beta-enolase	0.977	0.996	0	0	154	0	0	0	0	0	0	0	0	0	0	0	0	0	0	0	0	0	0	0	0	10	8	11	14	15	28	23	17	16	12	0	0	0	0	0	0	0
sp|P13984|T2FB_HUMAN	P13984	T2FB_HUMAN	GTF2F2	249	Homo sapiens	1:Experimental evidence at protein level	General transcription factor IIF subunit 2	1	0.999	70	70	70	4	6	9	10	4	5	7	7	10	8	4	6	9	10	4	5	7	7	10	8	4	6	9	10	4	5	7	7	10	8	199891	199964	315951	284701	100010	181306	203576
sp|P13987|CD59_HUMAN	P13987	CD59_HUMAN	CD59	128	Homo sapiens	1:Experimental evidence at protein level	CD59 glycoprotein	1	0.999	28	28	28	5	2	2	2	4	2	2	3	3	3	5	2	2	2	4	2	2	3	3	3	5	2	2	2	4	2	2	3	3	3	291979	137004	140079	155469	124985	104987	106514
sp|P14136|GFAP_HUMAN	P14136	GFAP_HUMAN	GFAP	432	Homo sapiens	1:Experimental evidence at protein level	Glial fibrillary acidic protein	1	0.999	580	573	666	73	53	57	37	60	57	65	71	62	45	71	53	55	37	59	57	64	71	62	44	79	60	60	41	76	66	78	81	71	54	9991442	7389745	5063560	2.81352e+06	6.98208e+06	4510179	6677438
sp|P14314|GLU2B_HUMAN	P14314	GLU2B_HUMAN	PRKCSH	528	Homo sapiens	1:Experimental evidence at protein level	Glucosidase 2 subunit beta	1	0.999	15	15	15	1	0	0	0	1	0	1	4	6	2	1	0	0	0	1	0	1	4	6	2	1	0	0	0	1	0	1	4	6	2	103146	27898	39459.9	0	18421.8	0	118816
sp|P14324|FPPS_HUMAN	P14324	FPPS_HUMAN	FDPS	419	Homo sapiens	1:Experimental evidence at protein level	Farnesyl pyrophosphate synthase	0.9624	0.999	2	2	2	0	0	0	1	0	1	0	0	0	0	0	0	0	1	0	1	0	0	0	0	0	0	0	1	0	1	0	0	0	0	0	0	0	25932.3	0	40587.5	0
sp|P14406|CX7A2_HUMAN	P14406	CX7A2_HUMAN	COX7A2	83	Homo sapiens	1:Experimental evidence at protein level	Cytochrome c oxidase subunit 7A2, mitochondrial	0.9633	0.999	0	0	0	0	0	0	0	0	0	0	0	0	0	0	0	0	0	0	0	0	0	0	0	0	0	0	0	0	0	0	0	0	0	0	0	0	0	0	0	0
sp|P14550|AK1A1_HUMAN	P14550	AK1A1_HUMAN	AKR1A1	325	Homo sapiens	1:Experimental evidence at protein level	Aldo-keto reductase family 1 member A1	0.9841	0.999	2	1	2	0	0	0	0	0	0	1	1	0	0	0	0	0	0	0	0	0	1	0	0	0	0	0	0	0	0	1	1	0	0	0	0	0	0	0	0	27077.1
sp|P14618|KPYM_HUMAN	P14618	KPYM_HUMAN	PKM	531	Homo sapiens	1:Experimental evidence at protein level	Pyruvate kinase PKM	1	0.999	623	607	623	61	48	53	58	46	70	77	72	72	66	59	47	52	58	45	68	74	69	70	65	61	48	53	58	46	70	77	72	72	66	3.89235e+06	3273277	3.03214e+06	2.27325e+06	2.06308e+06	3554173	3.67765e+06
sp|P14625|ENPL_HUMAN	P14625	ENPL_HUMAN	HSP90B1	803	Homo sapiens	1:Experimental evidence at protein level	Endoplasmin	1	0.999	122	114	149	10	4	16	11	8	14	14	15	16	14	10	4	14	10	8	14	13	13	15	13	15	7	23	11	9	16	17	19	18	14	404457	342904	387108	362727	301716	411452	598944
sp|P14635|CCNB1_HUMAN	P14635	CCNB1_HUMAN	CCNB1	433	Homo sapiens	1:Experimental evidence at protein level	G2/mitotic-specific cyclin-B1	1	0.999	19	19	19	0	1	1	1	0	5	2	2	3	4	0	1	1	1	0	5	2	2	3	4	0	1	1	1	0	5	2	2	3	4	0	23856	40494	26500.9	0	77650.2	55988.8
sp|P14649|MYL6B_HUMAN	P14649	MYL6B_HUMAN	MYL6B	208	Homo sapiens	1:Experimental evidence at protein level	Myosin light chain 6B	1	0.999	23	23	78	2	3	5	6	0	0	0	2	4	1	2	3	5	6	0	0	0	2	4	1	9	10	10	11	5	6	4	8	9	6	16564.8	0	50196.6	69840.1	0	0	10475
sp|P14678|RSMB_HUMAN	P14678	RSMB_HUMAN	SNRPB	240	Homo sapiens	1:Experimental evidence at protein level	Small nuclear ribonucleoprotein-associated proteins B and B'	1	0.999	17	0	17	1	2	4	2	1	2	1	1	2	1	0	0	0	0	0	0	0	0	0	0	1	2	4	2	1	2	1	1	2	1	32330	25863.1	68722.4	53781.9	78057.8	74978.5	61791.3
sp|P14735|IDE_HUMAN	P14735	IDE_HUMAN	IDE	1019	Homo sapiens	1:Experimental evidence at protein level	Insulin-degrading enzyme	1	0.999	34	34	34	0	1	0	1	0	8	8	6	6	4	0	1	0	1	0	8	8	6	6	4	0	1	0	1	0	8	8	6	6	4	51015.3	25905.6	39465.7	55695.3	0	178219	162178
sp|P14854|CX6B1_HUMAN	P14854	CX6B1_HUMAN	COX6B1	86	Homo sapiens	1:Experimental evidence at protein level	Cytochrome c oxidase subunit 6B1	1	0.999	17	17	17	0	0	0	0	1	2	4	4	3	3	0	0	0	0	1	2	4	4	3	3	0	0	0	0	1	2	4	4	3	3	15041.5	0	10281	12851.2	33363.8	81136.8	94198.8
sp|P14859|PO2F1_HUMAN	P14859	PO2F1_HUMAN	POU2F1	743	Homo sapiens	1:Experimental evidence at protein level	POU domain, class 2, transcription factor 1	1	0.9989	4	3	4	0	0	1	0	0	0	3	0	0	0	0	0	1	0	0	0	2	0	0	0	0	0	1	0	0	0	3	0	0	0	0	0	14903.5	0	0	0	34980.7
sp|P14866|HNRPL_HUMAN	P14866	HNRPL_HUMAN	HNRNPL	589	Homo sapiens	1:Experimental evidence at protein level	Heterogeneous nuclear ribonucleoprotein L	1	0.999	300	300	300	26	21	24	11	20	35	30	46	52	35	26	21	24	11	20	35	30	46	52	35	26	21	24	11	20	35	30	46	52	35	1.06585e+06	938531	801095	322734	592486	814553	969504
sp|P14868|SYDC_HUMAN	P14868	SYDC_HUMAN	DARS1	501	Homo sapiens	1:Experimental evidence at protein level	Aspartate--tRNA ligase, cytoplasmic	1	0.999	188	188	188	14	21	27	18	20	22	25	14	15	12	14	21	27	18	20	22	25	14	15	12	14	21	27	18	20	22	25	14	15	12	861308	1.03478e+06	1362758	800689	708179	703867	1.05052e+06
sp|P14921|ETS1_HUMAN	P14921	ETS1_HUMAN	ETS1	441	Homo sapiens	1:Experimental evidence at protein level	Protein C-ets-1	0.9998	0.999	4	3	4	0	0	0	3	0	0	1	0	0	0	0	0	0	3	0	0	0	0	0	0	0	0	0	3	0	0	1	0	0	0	0	0	0	21664.5	0	0	30233.7
sp|P14923|PLAK_HUMAN	P14923	PLAK_HUMAN	JUP	745	Homo sapiens	1:Experimental evidence at protein level	Junction plakoglobin	1	0.999	62	39	62	3	2	3	0	12	6	8	13	13	2	2	2	0	0	8	4	4	8	10	1	3	2	3	0	12	6	8	13	13	2	169650	66207.4	32670.7	0	249156	139364	189490
sp|P14927|QCR7_HUMAN	P14927	QCR7_HUMAN	UQCRB	111	Homo sapiens	1:Experimental evidence at protein level	Cytochrome b-c1 complex subunit 7	0.9633	0.999	1	1	1	0	0	0	0	0	0	0	1	0	0	0	0	0	0	0	0	0	1	0	0	0	0	0	0	0	0	0	1	0	0	0	0	0	0	0	0	0
sp|P15104|GLNA_HUMAN	P15104	GLNA_HUMAN	GLUL	373	Homo sapiens	1:Experimental evidence at protein level	Glutamine synthetase	1	0.999	4	4	4	0	0	0	0	0	1	0	2	0	1	0	0	0	0	0	1	0	2	0	1	0	0	0	0	0	1	0	2	0	1	0	0	0	0	0	29645.3	0
sp|P15121|ALDR_HUMAN	P15121	ALDR_HUMAN	AKR1B1	316	Homo sapiens	1:Experimental evidence at protein level	Aldo-keto reductase family 1 member B1	0.7062	0.9892	1	1	2	0	0	0	0	0	0	0	0	0	1	0	0	0	0	0	0	0	0	0	1	0	0	0	0	0	0	1	0	0	1	0	0	0	0	0	11841.1	0
sp|P15311|EZRI_HUMAN	P15311	EZRI_HUMAN	EZR	586	Homo sapiens	1:Experimental evidence at protein level	Ezrin	1	0.999	298	293	472	20	27	47	42	23	38	34	23	20	24	20	27	47	41	22	36	33	23	20	24	35	41	64	65	45	62	55	37	30	38	852134	1061218	1.66536e+06	1.36944e+06	855385	1.54786e+06	1428633
sp|P15407|FOSL1_HUMAN	P15407	FOSL1_HUMAN	FOSL1	271	Homo sapiens	1:Experimental evidence at protein level	Fos-related antigen 1	1	0.999	31	30	31	2	3	2	3	3	4	5	4	2	3	2	3	2	3	3	3	5	4	2	3	2	3	2	3	3	4	5	4	2	3	81960	89761.6	77597.8	77639.2	141994	254151	281850
sp|P15408|FOSL2_HUMAN	P15408	FOSL2_HUMAN	FOSL2	326	Homo sapiens	1:Experimental evidence at protein level	Fos-related antigen 2	1	0.999	40	40	41	0	0	1	1	11	5	6	3	7	6	0	0	1	1	11	5	6	3	7	6	0	0	1	1	11	6	6	3	7	6	0	0	57886.1	34585.6	264706	216208	188038
sp|P15531|NDKA_HUMAN	P15531	NDKA_HUMAN	NME1	152	Homo sapiens	1:Experimental evidence at protein level	Nucleoside diphosphate kinase A	1	0.999	58	58	116	1	1	5	5	2	5	5	11	8	15	1	1	5	5	2	5	5	11	8	15	5	4	11	8	10	13	10	17	16	22	48113	47135.3	182154	186649	196427	221615	222975
sp|P15559|NQO1_HUMAN	P15559	NQO1_HUMAN	NQO1	274	Homo sapiens	1:Experimental evidence at protein level	NAD(P)H dehydrogenase [quinone] 1	1	0.999	150	150	150	8	13	15	13	14	19	25	15	12	16	8	13	15	13	14	19	25	15	12	16	8	13	15	13	14	19	25	15	12	16	501437	634386	755667	605048	850890	1.04239e+06	1.57021e+06
sp|P15586|GNS_HUMAN	P15586	GNS_HUMAN	GNS	552	Homo sapiens	1:Experimental evidence at protein level	N-acetylglucosamine-6-sulfatase	1	0.999	19	19	19	3	2	1	2	1	1	3	1	2	3	3	2	1	2	1	1	3	1	2	3	3	2	1	2	1	1	3	1	2	3	163358	124721	129406	44651.9	34161.4	45004.1	176065
sp|P15822|ZEP1_HUMAN	P15822	ZEP1_HUMAN	HIVEP1	2718	Homo sapiens	1:Experimental evidence at protein level	Zinc finger protein 40	1	0.999	3	3	4	0	0	0	0	1	1	1	0	0	0	0	0	0	0	1	1	1	0	0	0	0	0	0	0	1	1	2	0	0	0	0	0	15057.6	0	21752.3	0	19870
sp|P15880|RS2_HUMAN	P15880	RS2_HUMAN	RPS2	293	Homo sapiens	1:Experimental evidence at protein level	Small ribosomal subunit protein uS5	1	0.999	177	177	177	25	22	20	15	11	20	12	17	22	13	25	22	20	15	11	20	12	17	22	13	25	22	20	15	11	20	12	17	22	13	1.51698e+06	1.43587e+06	841603	610280	515029	394598	704890
sp|P15924|DESP_HUMAN	P15924	DESP_HUMAN	DSP	2871	Homo sapiens	1:Experimental evidence at protein level	Desmoplakin	1	0.999	112	112	112	7	4	0	0	17	9	10	31	32	2	7	4	0	0	17	9	10	31	32	2	7	4	0	0	17	9	10	31	32	2	317956	179138	42343.6	0	411272	219115	378748
sp|P15927|RFA2_HUMAN	P15927	RFA2_HUMAN	RPA2	270	Homo sapiens	1:Experimental evidence at protein level	Replication protein A 32 kDa subunit	1	0.999	183	183	183	23	16	25	20	9	15	19	17	26	13	23	16	25	20	9	15	19	17	26	13	23	16	25	20	9	15	19	17	26	13	1.65965e+06	1.32802e+06	1.38891e+06	677217	641051	780970	835213
sp|P16070|CD44_HUMAN	P16070	CD44_HUMAN	CD44	742	Homo sapiens	1:Experimental evidence at protein level	CD44 antigen	1	0.999	62	62	62	11	8	6	1	7	7	5	8	7	2	11	8	6	1	7	7	5	8	7	2	11	8	6	1	7	7	5	8	7	2	650320	544908	305069	0	320960	156335	312789
sp|P16104|H2AX_HUMAN	P16104	H2AX_HUMAN	H2AX	143	Homo sapiens	1:Experimental evidence at protein level	Histone H2AX	1	0.999	26	0	36	3	5	3	2	0	4	2	1	3	3	0	0	0	0	0	0	0	0	0	0	4	7	4	2	1	4	4	2	5	3	75197.2	43080.5	29274.9	17449.7	0	28373.2	23436.6
sp|P16144|ITB4_HUMAN	P16144	ITB4_HUMAN	ITGB4	1822	Homo sapiens	1:Experimental evidence at protein level	Integrin beta-4	1	0.999	9	9	9	1	1	0	0	2	0	1	1	2	1	1	1	0	0	2	0	1	1	2	1	1	1	0	0	2	0	1	1	2	1	29645.6	204497	14482.3	174033	31671.9	152180	160633
sp|P16152|CBR1_HUMAN	P16152	CBR1_HUMAN	CBR1	277	Homo sapiens	1:Experimental evidence at protein level	Carbonyl reductase [NADPH] 1	1	0.999	112	90	112	2	6	14	9	16	14	18	13	12	8	2	5	9	8	14	10	14	12	10	6	2	6	14	9	16	14	18	13	12	8	111681	178049	379589	253934	460388	699220	650049
sp|P16220|CREB1_HUMAN	P16220	CREB1_HUMAN	CREB1	327	Homo sapiens	1:Experimental evidence at protein level	Cyclic AMP-responsive element-binding protein 1	1	0.999	9	9	9	0	0	0	1	2	2	1	1	1	1	0	0	0	1	2	2	1	1	1	1	0	0	0	1	2	2	1	1	1	1	0	0	30832.6	37646.7	100517	69616.8	91484.6
sp|P16278|BGAL_HUMAN	P16278	BGAL_HUMAN	GLB1	677	Homo sapiens	1:Experimental evidence at protein level	Beta-galactosidase	1	0.999	20	16	20	3	6	0	0	0	1	2	1	2	5	2	6	0	0	0	1	2	0	2	3	3	6	0	0	0	1	2	1	2	5	123634	96266	0	27222	0	23004.7	27699.9
sp|P16298|PP2BB_HUMAN	P16298	PP2BB_HUMAN	PPP3CB	524	Homo sapiens	1:Experimental evidence at protein level	Serine/threonine-protein phosphatase 2B catalytic subunit beta isoform	0.9515	0.9867	1	0	1	0	0	0	0	0	0	1	0	0	0	0	0	0	0	0	0	0	0	0	0	0	0	0	0	0	0	1	0	0	0	0	0	12149.8	0	0	0	11895.6
sp|P16333|NCK1_HUMAN	P16333	NCK1_HUMAN	NCK1	377	Homo sapiens	1:Experimental evidence at protein level	Cytoplasmic protein NCK1	1	0.999	22	5	22	0	1	2	3	0	4	3	3	5	1	0	0	1	1	0	0	1	2	0	0	0	1	2	3	0	4	3	3	5	1	14353.9	14571.3	56739.2	33954.9	0	19060.9	53501.8
sp|P16383|GCFC2_HUMAN	P16383	GCFC2_HUMAN	GCFC2	781	Homo sapiens	1:Experimental evidence at protein level	Intron Large complex component GCFC2	1	0.999	76	76	76	9	13	14	11	2	6	9	5	1	6	9	13	14	11	2	6	9	5	1	6	9	13	14	11	2	6	9	5	1	6	283675	426176	371633	249530	26947.8	149038	217070
sp|P16401|H15_HUMAN	P16401	H15_HUMAN	H1-5	226	Homo sapiens	1:Experimental evidence at protein level	Histone H1.5	1	0.999	164	164	164	16	16	14	11	19	16	17	22	25	8	16	16	14	11	19	16	17	22	25	8	16	16	14	11	19	16	17	22	25	8	2.71581e+06	2.38654e+06	1.7257e+06	492525	3244359	1.9021e+06	2.12583e+06
sp|P16402|H13_HUMAN	P16402	H13_HUMAN	H1-3	221	Homo sapiens	1:Experimental evidence at protein level	Histone H1.3	0.9941	0.999	39	39	146	3	6	2	6	3	2	4	4	4	5	3	6	2	6	3	2	4	4	4	5	15	18	11	13	15	14	15	17	14	14	320559	199160	44087	109891	185982	135980	183650
sp|P16403|H12_HUMAN	P16403	H12_HUMAN	H1-2	213	Homo sapiens	1:Experimental evidence at protein level	Histone H1.2	1	0.999	172	65	172	18	21	10	14	21	16	19	20	20	13	6	9	1	7	9	4	8	7	10	4	18	21	10	14	21	16	19	20	20	13	3779910	2.65173e+06	2.33664e+06	903048	4314683	1.63453e+06	2.91296e+06
sp|P16615|AT2A2_HUMAN	P16615	AT2A2_HUMAN	ATP2A2	1042	Homo sapiens	1:Experimental evidence at protein level	Sarcoplasmic/endoplasmic reticulum calcium ATPase 2	1	0.999	93	44	93	9	11	17	10	4	5	11	8	11	7	3	7	10	4	1	1	5	4	6	3	9	11	17	10	4	5	11	8	11	7	326057	321037	495685	319370	127522	241406	305125
sp|P16949|STMN1_HUMAN	P16949	STMN1_HUMAN	STMN1	149	Homo sapiens	1:Experimental evidence at protein level	Stathmin	1	0.999	45	21	45	2	4	5	3	3	10	6	4	3	5	1	1	2	2	1	5	3	1	1	4	2	4	5	3	3	10	6	4	3	5	116875	130660	243505	343428	279876	574396	443346
sp|P16989|YBOX3_HUMAN	P16989	YBOX3_HUMAN	YBX3	372	Homo sapiens	1:Experimental evidence at protein level	Y-box-binding protein 3	1	0.999	11	11	96	0	1	1	2	1	1	3	2	0	0	0	1	1	2	1	1	3	2	0	0	7	8	12	13	7	8	11	11	12	7	12607.9	41847.5	28869	41708	31591.8	43270.2	39716.7
sp|P17028|ZNF24_HUMAN	P17028	ZNF24_HUMAN	ZNF24	368	Homo sapiens	1:Experimental evidence at protein level	Zinc finger protein 24	0.9633	0.999	1	1	1	0	0	0	0	0	0	1	0	0	0	0	0	0	0	0	0	1	0	0	0	0	0	0	0	0	0	1	0	0	0	0	0	0	0	0	0	13440.3
sp|P17066|HSP76_HUMAN	P17066	HSP76_HUMAN	HSPA6	643	Homo sapiens	1:Experimental evidence at protein level	Heat shock 70 kDa protein 6	1	0.999	58	50	673	0	0	12	10	4	6	10	5	5	6	0	0	11	7	4	5	8	5	5	5	36	39	69	75	91	98	79	66	61	59	25597.9	26188.9	291512	187803	161440	188433	448806
sp|P17096|HMGA1_HUMAN	P17096	HMGA1_HUMAN	HMGA1	107	Homo sapiens	1:Experimental evidence at protein level	High mobility group protein HMG-I/HMG-Y	0.9633	0.999	0	0	0	0	0	0	0	0	0	0	0	0	0	0	0	0	0	0	0	0	0	0	0	0	0	0	0	0	0	0	0	0	0	0	0	0	0	0	0	0
sp|P17252|KPCA_HUMAN	P17252	KPCA_HUMAN	PRKCA	672	Homo sapiens	1:Experimental evidence at protein level	Protein kinase C alpha type	1	0.999	9	1	9	1	0	2	3	0	2	1	0	0	0	0	0	0	1	0	0	0	0	0	0	1	0	2	3	0	2	1	0	0	0	29164.6	31446.2	35270.3	28565.3	0	30702.3	46333.1
sp|P17275|JUNB_HUMAN	P17275	JUNB_HUMAN	JUNB	347	Homo sapiens	1:Experimental evidence at protein level	Transcription factor JunB	1	0.999	20	20	20	0	1	0	0	4	6	7	0	2	0	0	1	0	0	4	6	7	0	2	0	0	1	0	0	4	6	7	0	2	0	35271.8	36356.3	16706	0	110469	109496	184893
sp|P17302|CXA1_HUMAN	P17302	CXA1_HUMAN	GJA1	382	Homo sapiens	1:Experimental evidence at protein level	Gap junction alpha-1 protein	0.9984	0.9989	7	7	7	0	0	2	0	0	2	1	0	0	2	0	0	2	0	0	2	1	0	0	2	0	0	2	0	0	2	1	0	0	2	0	0	87392.5	123618	0	89041.6	85114.8
sp|P17480|UBF1_HUMAN	P17480	UBF1_HUMAN	UBTF	764	Homo sapiens	1:Experimental evidence at protein level	Nucleolar transcription factor 1	1	0.999	221	221	221	26	27	25	23	28	32	34	7	11	8	26	27	25	23	28	32	34	7	11	8	26	27	25	23	28	32	34	7	11	8	986149	994042	1.14989e+06	757088	1.32892e+06	1.48492e+06	1.87434e+06
sp|P17535|JUND_HUMAN	P17535	JUND_HUMAN	JUND	347	Homo sapiens	1:Experimental evidence at protein level	Transcription factor JunD	1	0.999	12	12	12	0	0	0	0	1	6	3	1	1	0	0	0	0	0	1	6	3	1	1	0	0	0	0	0	1	6	3	1	1	0	0	0	0	0	38047.1	44703.6	72777.7
sp|P17600|SYN1_HUMAN	P17600	SYN1_HUMAN	SYN1	705	Homo sapiens	1:Experimental evidence at protein level	Synapsin-1	0.8274	0.9946	3	3	3	1	1	0	0	0	0	0	0	0	1	1	1	0	0	0	0	0	0	0	1	1	1	0	0	0	0	0	0	0	1	124627	81198	0	0	0	0	28661.6
sp|P17612|KAPCA_HUMAN	P17612	KAPCA_HUMAN	PRKACA	351	Homo sapiens	1:Experimental evidence at protein level	cAMP-dependent protein kinase catalytic subunit alpha	1	0.999	63	21	63	4	8	16	9	1	5	5	6	5	4	1	2	5	2	1	2	2	2	2	2	4	8	16	9	1	5	5	6	5	4	197573	374438	741720	353976	38635.4	211423	203581
sp|P17655|CAN2_HUMAN	P17655	CAN2_HUMAN	CAPN2	700	Homo sapiens	1:Experimental evidence at protein level	Calpain-2 catalytic subunit	1	0.999	160	160	160	10	14	40	24	3	19	24	6	12	8	10	14	40	24	3	19	24	6	12	8	10	14	40	24	3	19	24	6	12	8	288583	290551	747480	427367	107053	380808	512787
sp|P17676|CEBPB_HUMAN	P17676	CEBPB_HUMAN	CEBPB	345	Homo sapiens	1:Experimental evidence at protein level	CCAAT/enhancer-binding protein beta	1	0.999	1	1	1	0	0	0	0	1	0	0	0	0	0	0	0	0	0	1	0	0	0	0	0	0	0	0	0	1	0	0	0	0	0	0	0	0	0	34134.2	165953	0
sp|P17812|PYRG1_HUMAN	P17812	PYRG1_HUMAN	CTPS1	591	Homo sapiens	1:Experimental evidence at protein level	CTP synthase 1	1	0.999	27	27	27	1	4	8	3	3	2	2	0	1	3	1	4	8	3	3	2	2	0	1	3	1	4	8	3	3	2	2	0	1	3	51884.6	43852	101701	131257	68474.8	132924	77291.8
sp|P17844|DDX5_HUMAN	P17844	DDX5_HUMAN	DDX5	614	Homo sapiens	1:Experimental evidence at protein level	Probable ATP-dependent RNA helicase DDX5	1	0.999	405	326	428	35	38	36	46	39	45	45	44	41	36	28	28	30	41	27	34	36	37	36	29	38	41	37	50	43	47	48	45	42	37	2.20407e+06	1.99664e+06	1.68189e+06	1.37202e+06	2.47588e+06	2.71613e+06	3.01123e+06
sp|P17858|PFKAL_HUMAN	P17858	PFKAL_HUMAN	PFKL	780	Homo sapiens	1:Experimental evidence at protein level	ATP-dependent 6-phosphofructokinase, liver type	0.9996	0.999	10	10	16	0	1	1	3	0	1	2	0	0	2	0	1	1	3	0	1	2	0	0	2	0	1	2	6	0	1	2	0	2	2	0	32485.3	206745	36636.2	0	175878	150453
sp|P17931|LEG3_HUMAN	P17931	LEG3_HUMAN	LGALS3	250	Homo sapiens	1:Experimental evidence at protein level	Galectin-3	1	0.999	4	4	4	0	0	0	0	0	0	0	0	1	3	0	0	0	0	0	0	0	0	1	3	0	0	0	0	0	0	0	0	1	3	0	0	0	0	0	0	0
sp|P17936|IBP3_HUMAN	P17936	IBP3_HUMAN	IGFBP3	291	Homo sapiens	1:Experimental evidence at protein level	Insulin-like growth factor-binding protein 3	0.9633	0.999	0	0	0	0	0	0	0	0	0	0	0	0	0	0	0	0	0	0	0	0	0	0	0	0	0	0	0	0	0	0	0	0	0	0	0	0	0	0	0	22006.7
sp|P17980|PRS6A_HUMAN	P17980	PRS6A_HUMAN	PSMC3	439	Homo sapiens	1:Experimental evidence at protein level	26S proteasome regulatory subunit 6A	1	0.999	186	186	186	15	9	26	20	6	27	22	24	20	17	15	9	26	20	6	27	22	24	20	17	15	9	26	20	6	27	22	24	20	17	423341	345644	874383	634805	203144	812360	770515
sp|P17987|TCPA_HUMAN	P17987	TCPA_HUMAN	TCP1	556	Homo sapiens	1:Experimental evidence at protein level	T-complex protein 1 subunit alpha	1	0.999	1500	1500	1500	122	129	158	132	117	125	129	203	202	183	122	129	158	132	117	125	129	203	202	183	122	129	158	132	117	125	129	203	202	183	13000000	11500000	16300000	12400000	9004496	9785123	11400000
sp|P18031|PTN1_HUMAN	P18031	PTN1_HUMAN	PTPN1	435	Homo sapiens	1:Experimental evidence at protein level	Tyrosine-protein phosphatase non-receptor type 1	1	0.999	50	50	50	4	3	12	7	6	6	11	1	0	0	4	3	12	7	6	6	11	1	0	0	4	3	12	7	6	6	11	1	0	0	208400	103020	303332	183749	135000	147096	348257
sp|P18065|IBP2_HUMAN	P18065	IBP2_HUMAN	IGFBP2	325	Homo sapiens	1:Experimental evidence at protein level	Insulin-like growth factor-binding protein 2	0.7095	0.9894	0	0	0	0	0	0	0	0	0	0	0	0	0	0	0	0	0	0	0	0	0	0	0	0	0	0	0	0	0	0	0	0	0	0	0	0	0	0	0	0
sp|P18074|ERCC2_HUMAN	P18074	ERCC2_HUMAN	ERCC2	760	Homo sapiens	1:Experimental evidence at protein level	General transcription and DNA repair factor IIH helicase subunit XPD	1	0.999	4	4	4	0	0	2	2	0	0	0	0	0	0	0	0	2	2	0	0	0	0	0	0	0	0	2	2	0	0	0	0	0	0	0	0	48188.1	3363	0	0	0
sp|P18077|RL35A_HUMAN	P18077	RL35A_HUMAN	RPL35A	110	Homo sapiens	1:Experimental evidence at protein level	Large ribosomal subunit protein eL33	0.9632	0.999	4	4	4	0	0	1	0	0	0	0	2	1	0	0	0	1	0	0	0	0	2	1	0	0	0	1	0	0	0	0	2	1	0	0	46687.6	37562.4	0	0	0	19381.9
sp|P18085|ARF4_HUMAN	P18085	ARF4_HUMAN	ARF4	180	Homo sapiens	1:Experimental evidence at protein level	ADP-ribosylation factor 4	1	0.999	200	106	200	17	18	19	28	12	18	21	24	23	20	10	10	8	14	8	11	13	14	9	9	17	18	19	28	12	18	21	24	23	20	661436	874284	831153	811671	653669	804679	909044
sp|P18124|RL7_HUMAN	P18124	RL7_HUMAN	RPL7	248	Homo sapiens	1:Experimental evidence at protein level	Large ribosomal subunit protein uL30	1	0.999	229	229	229	27	18	35	21	18	26	29	20	18	17	27	18	35	21	18	26	29	20	18	17	27	18	35	21	18	26	29	20	18	17	1.4796e+06	1.60503e+06	1.70348e+06	1.16303e+06	1017857	1.41644e+06	1.4787e+06
sp|P18206|VINC_HUMAN	P18206	VINC_HUMAN	VCL	1134	Homo sapiens	1:Experimental evidence at protein level	Vinculin	1	0.999	193	193	193	12	8	15	17	21	33	34	21	15	17	12	8	15	17	21	33	34	21	15	17	12	8	15	17	21	33	34	21	15	17	360167	246059	457082	325234	613407	950206	1.19523e+06
sp|P18583|SON_HUMAN	P18583	SON_HUMAN	SON	2426	Homo sapiens	1:Experimental evidence at protein level	Protein SON	1	0.999	58	58	58	5	5	10	3	8	4	2	6	12	3	5	5	10	3	8	4	2	6	12	3	5	5	10	3	8	4	2	6	12	3	136247	108863	270282	100232	98843.8	74984.2	97779.9
sp|P18615|NELFE_HUMAN	P18615	NELFE_HUMAN	NELFE	380	Homo sapiens	1:Experimental evidence at protein level	Negative elongation factor E	1	0.999	29	29	29	0	3	3	3	1	3	4	4	3	5	0	3	3	3	1	3	4	4	3	5	0	3	3	3	1	3	4	4	3	5	36357	48109.5	65528.8	95944.6	37704.7	118485	112869
sp|P18621|RL17_HUMAN	P18621	RL17_HUMAN	RPL17	184	Homo sapiens	1:Experimental evidence at protein level	Large ribosomal subunit protein uL22	1	0.999	204	204	204	20	18	20	26	16	18	20	20	26	20	20	18	20	26	16	18	20	20	26	20	20	18	20	26	16	18	20	20	26	20	1.70381e+06	1.99362e+06	1.69036e+06	1389065	1.19886e+06	959602	1.19642e+06
sp|P18669|PGAM1_HUMAN	P18669	PGAM1_HUMAN	PGAM1	254	Homo sapiens	1:Experimental evidence at protein level	Phosphoglycerate mutase 1	1	0.999	344	157	344	20	21	50	34	37	33	44	35	40	30	10	13	27	12	16	13	21	19	17	9	20	21	50	34	37	33	44	35	40	30	1124802	1.28511e+06	2.77399e+06	1.97046e+06	1.74474e+06	2.68778e+06	3253031
sp|P18754|RCC1_HUMAN	P18754	RCC1_HUMAN	RCC1	421	Homo sapiens	1:Experimental evidence at protein level	Regulator of chromosome condensation	1	0.999	41	41	41	0	2	4	5	4	6	8	5	4	3	0	2	4	5	4	6	8	5	4	3	0	2	4	5	4	6	8	5	4	3	32611.9	89335.2	70132.4	37004.1	107254	121385	128888
sp|P18859|ATP5J_HUMAN	P18859	ATP5J_HUMAN	ATP5PF	108	Homo sapiens	1:Experimental evidence at protein level	ATP synthase-coupling factor 6, mitochondrial	0.947	0.9985	0	0	0	0	0	0	0	0	0	0	0	0	0	0	0	0	0	0	0	0	0	0	0	0	0	0	0	0	0	0	0	0	0	0	0	0	0	0	0	0
sp|P18887|XRCC1_HUMAN	P18887	XRCC1_HUMAN	XRCC1	633	Homo sapiens	1:Experimental evidence at protein level	DNA repair protein XRCC1	1	0.999	58	58	58	4	2	4	8	3	7	10	5	7	8	4	2	4	8	3	7	10	5	7	8	4	2	4	8	3	7	10	5	7	8	54287.6	40538.1	80296.3	117577	73757.8	135922	187351
sp|P19022|CADH2_HUMAN	P19022	CADH2_HUMAN	CDH2	906	Homo sapiens	1:Experimental evidence at protein level	Cadherin-2	1	0.999	51	45	51	2	2	3	11	4	8	8	5	5	3	2	2	2	9	4	6	7	5	5	3	2	2	3	11	4	8	8	5	5	3	74017.1	104357	192712	200871	124502	180936	250163
sp|P19174|PLCG1_HUMAN	P19174	PLCG1_HUMAN	PLCG1	1290	Homo sapiens	1:Experimental evidence at protein level	1-phosphatidylinositol 4,5-bisphosphate phosphodiesterase gamma-1	0.9719	0.999	2	2	2	0	0	0	1	1	0	0	0	0	0	0	0	0	1	1	0	0	0	0	0	0	0	0	1	1	0	0	0	0	0	0	0	0	4276.02	17944.3	0	0
sp|P19338|NUCL_HUMAN	P19338	NUCL_HUMAN	NCL	710	Homo sapiens	1:Experimental evidence at protein level	Nucleolin	1	0.999	217	217	217	19	20	29	27	17	20	24	22	24	15	19	20	29	27	17	20	24	22	24	15	19	20	29	27	17	20	24	22	24	15	1.56139e+06	1.8287e+06	1.26938e+06	1.26891e+06	576414	911541	1.10406e+06
sp|P19367|HXK1_HUMAN	P19367	HXK1_HUMAN	HK1	917	Homo sapiens	1:Experimental evidence at protein level	Hexokinase-1	1	0.999	147	144	147	17	16	16	15	14	17	18	13	13	8	15	16	16	14	14	17	18	13	13	8	17	16	16	15	14	17	18	13	13	8	431867	374622	992068	1.45239e+06	389152	1.01853e+06	794347
sp|P19387|RPB3_HUMAN	P19387	RPB3_HUMAN	POLR2C	275	Homo sapiens	1:Experimental evidence at protein level	DNA-directed RNA polymerase II subunit RPB3	1	0.999	53	53	53	5	2	7	9	3	7	5	6	5	4	5	2	7	9	3	7	5	6	5	4	5	2	7	9	3	7	5	6	5	4	130659	169530	194077	226592	104367	189160	144311
sp|P19388|RPAB1_HUMAN	P19388	RPAB1_HUMAN	POLR2E	210	Homo sapiens	1:Experimental evidence at protein level	DNA-directed RNA polymerases I, II, and III subunit RPABC1	1	0.999	38	38	38	6	3	2	4	4	2	2	5	6	4	6	3	2	4	4	2	2	5	6	4	6	3	2	4	4	2	2	5	6	4	215624	214245	112825	82682.8	82844.5	72343.7	126648
sp|P19404|NDUV2_HUMAN	P19404	NDUV2_HUMAN	NDUFV2	249	Homo sapiens	1:Experimental evidence at protein level	NADH dehydrogenase [ubiquinone] flavoprotein 2, mitochondrial	0.9628	0.999	0	0	0	0	0	0	0	0	0	0	0	0	0	0	0	0	0	0	0	0	0	0	0	0	0	0	0	0	0	0	0	0	0	14556.6	0	0	0	0	0	13374.1
sp|P19447|ERCC3_HUMAN	P19447	ERCC3_HUMAN	ERCC3	782	Homo sapiens	1:Experimental evidence at protein level	General transcription and DNA repair factor IIH helicase subunit XPB	1	0.999	4	4	4	0	0	0	0	0	3	1	0	0	0	0	0	0	0	0	3	1	0	0	0	0	0	0	0	0	3	1	0	0	0	0	0	0	0	0	83366.6	35609.6
sp|P19474|RO52_HUMAN	P19474	RO52_HUMAN	TRIM21	475	Homo sapiens	1:Experimental evidence at protein level	E3 ubiquitin-protein ligase TRIM21	0.9116	0.9975	2	2	2	0	0	0	0	0	1	1	0	0	0	0	0	0	0	0	1	1	0	0	0	0	0	0	0	0	1	1	0	0	0	0	0	0	0	0	17973.9	14743.7
sp|P19525|E2AK2_HUMAN	P19525	E2AK2_HUMAN	EIF2AK2	551	Homo sapiens	1:Experimental evidence at protein level	Interferon-induced, double-stranded RNA-activated protein kinase	1	0.999	66	66	66	4	3	7	7	6	9	11	7	4	8	4	3	7	7	6	9	11	7	4	8	4	3	7	7	6	9	11	7	4	8	150440	90498.1	179652	210074	137105	220034	243384
sp|P19532|TFE3_HUMAN	P19532	TFE3_HUMAN	TFE3	575	Homo sapiens	1:Experimental evidence at protein level	Transcription factor E3	0.9632	0.999	0	0	0	0	0	0	0	0	0	0	0	0	0	0	0	0	0	0	0	0	0	0	0	0	0	0	0	0	0	0	0	0	0	0	0	0	0	0	0	0
sp|P19623|SPEE_HUMAN	P19623	SPEE_HUMAN	SRM	302	Homo sapiens	1:Experimental evidence at protein level	Spermidine synthase	1	0.999	7	7	7	0	1	1	0	0	2	2	1	0	0	0	1	1	0	0	2	2	1	0	0	0	1	1	0	0	2	2	1	0	0	0	24001.3	9418.1	29941.2	0	42280.2	68986.9
sp|P19784|CSK22_HUMAN	P19784	CSK22_HUMAN	CSNK2A2	350	Homo sapiens	1:Experimental evidence at protein level	Casein kinase II subunit alpha'	1	0.999	131	131	143	1	2	10	13	16	26	27	11	13	12	1	2	10	13	16	26	27	11	13	12	1	2	10	17	16	29	30	11	14	13	166450	147536	471956	517535	780850	900788	1.34164e+06
sp|P19793|RXRA_HUMAN	P19793	RXRA_HUMAN	RXRA	462	Homo sapiens	1:Experimental evidence at protein level	Retinoic acid receptor RXR-alpha	1	0.999	40	12	40	0	0	1	0	9	12	16	1	1	0	0	0	0	0	1	4	7	0	0	0	0	0	1	0	9	12	16	1	1	0	0	793390	23031.3	14597	194660	2.05036e+06	833969
sp|P19838|NFKB1_HUMAN	P19838	NFKB1_HUMAN	NFKB1	968	Homo sapiens	1:Experimental evidence at protein level	Nuclear factor NF-kappa-B p105 subunit	1	0.999	45	45	45	3	3	3	5	0	9	8	3	5	6	3	3	3	5	0	9	8	3	5	6	3	3	3	5	0	9	8	3	5	6	101932	91198	97351.1	72574.1	0	113946	160958
sp|P20020|AT2B1_HUMAN	P20020	AT2B1_HUMAN	ATP2B1	1220	Homo sapiens	1:Experimental evidence at protein level	Plasma membrane calcium-transporting ATPase 1	0.9514	0.9914	1	1	10	0	0	1	0	0	0	0	0	0	0	0	0	1	0	0	0	0	0	0	0	2	2	3	0	0	0	0	0	2	1	0	0	7082.57	0	0	0	0
sp|P20042|IF2B_HUMAN	P20042	IF2B_HUMAN	EIF2S2	333	Homo sapiens	1:Experimental evidence at protein level	Eukaryotic translation initiation factor 2 subunit 2	1	0.999	117	117	117	4	4	14	13	12	19	26	12	5	8	4	4	14	13	12	19	26	12	5	8	4	4	14	13	12	19	26	12	5	8	177779	262559	400451	452486	410572	586761	757882
sp|P20073|ANXA7_HUMAN	P20073	ANXA7_HUMAN	ANXA7	488	Homo sapiens	1:Experimental evidence at protein level	Annexin A7	1	0.999	88	88	88	0	0	3	1	5	11	9	20	19	20	0	0	3	1	5	11	9	20	19	20	0	0	3	1	5	11	9	20	19	20	134106	0	55753.1	62190.3	170034	389507	421250
sp|P20226|TBP_HUMAN	P20226	TBP_HUMAN	TBP	339	Homo sapiens	1:Experimental evidence at protein level	TATA-box-binding protein	1	0.999	7	2	7	1	0	2	2	0	1	1	0	0	0	1	0	1	0	0	0	0	0	0	0	1	0	2	2	0	1	1	0	0	0	32266.5	0	60287.4	45964.1	0	44654.4	37378.7
sp|P20248|CCNA2_HUMAN	P20248	CCNA2_HUMAN	CCNA2	432	Homo sapiens	1:Experimental evidence at protein level	Cyclin-A2	0.9986	0.999	5	5	5	0	0	0	0	1	1	3	0	0	0	0	0	0	0	1	1	3	0	0	0	0	0	0	0	1	1	3	0	0	0	0	0	0	0	245338	60089.8	50980.3
sp|P20264|PO3F3_HUMAN	P20264	PO3F3_HUMAN	POU3F3	500	Homo sapiens	1:Experimental evidence at protein level	POU domain, class 3, transcription factor 3	0.9605	0.9989	0	0	0	0	0	0	0	0	0	0	0	0	0	0	0	0	0	0	0	0	0	0	0	0	0	0	0	0	0	0	0	0	0	0	0	0	0	0	0	0
sp|P20290|BTF3_HUMAN	P20290	BTF3_HUMAN	BTF3	206	Homo sapiens	1:Experimental evidence at protein level	Transcription factor BTF3	1	0.999	188	188	188	5	10	19	13	15	24	16	34	30	22	5	10	19	13	15	24	16	34	30	22	5	10	19	13	15	24	16	34	30	22	299326	409023	899807	579036	476833	672419	679238
sp|P20337|RAB3B_HUMAN	P20337	RAB3B_HUMAN	RAB3B	219	Homo sapiens	1:Experimental evidence at protein level	Ras-related protein Rab-3B	0.9999	0.999	3	1	19	0	1	0	1	0	1	0	0	0	0	0	0	0	0	0	1	0	0	0	0	2	3	2	1	2	2	5	0	2	0	0	25912.2	0	27372.4	0	5868.13	0
sp|P20339|RAB5A_HUMAN	P20339	RAB5A_HUMAN	RAB5A	215	Homo sapiens	1:Experimental evidence at protein level	Ras-related protein Rab-5A	1	0.999	9	9	15	2	2	1	0	1	1	1	0	1	0	2	2	1	0	1	1	1	0	1	0	3	5	1	0	2	1	1	0	2	0	13293.2	13043.1	12703.7	0	24301.4	12881.1	13990
sp|P20340|RAB6A_HUMAN	P20340	RAB6A_HUMAN	RAB6A	208	Homo sapiens	1:Experimental evidence at protein level	Ras-related protein Rab-6A	1	0.999	3	0	19	1	0	0	0	0	0	0	1	1	0	0	0	0	0	0	0	0	0	0	0	3	2	2	0	2	1	5	1	3	0	29958.5	21510.1	0	0	0	0	16829.3
sp|P20585|MSH3_HUMAN	P20585	MSH3_HUMAN	MSH3	1137	Homo sapiens	1:Experimental evidence at protein level	DNA mismatch repair protein Msh3	1	0.999	9	9	9	0	0	3	2	0	2	2	0	0	0	0	0	3	2	0	2	2	0	0	0	0	0	3	2	0	2	2	0	0	0	0	0	15828.3	33712	0	42210.9	68991.8
sp|P20618|PSB1_HUMAN	P20618	PSB1_HUMAN	PSMB1	241	Homo sapiens	1:Experimental evidence at protein level	Proteasome subunit beta type-1	1	0.999	9	9	9	0	0	2	1	0	3	0	0	2	1	0	0	2	1	0	3	0	0	2	1	0	0	2	1	0	3	0	0	2	1	0	0	20385.2	41009.9	0	54561.4	0
sp|P20648|ATP4A_HUMAN	P20648	ATP4A_HUMAN	ATP4A	1035	Homo sapiens	1:Experimental evidence at protein level	Potassium-transporting ATPase alpha chain 1	0.9521	0.9987	0	0	20	0	0	0	0	0	0	0	0	0	0	0	0	0	0	0	0	0	0	0	0	1	2	4	0	3	0	4	1	3	2	0	0	0	0	0	0	0
sp|P20674|COX5A_HUMAN	P20674	COX5A_HUMAN	COX5A	150	Homo sapiens	1:Experimental evidence at protein level	Cytochrome c oxidase subunit 5A, mitochondrial	1	0.999	0	0	0	0	0	0	0	0	0	0	0	0	0	0	0	0	0	0	0	0	0	0	0	0	0	0	0	0	0	0	0	0	0	0	0	0	0	0	0	0
sp|P20700|LMNB1_HUMAN	P20700	LMNB1_HUMAN	LMNB1	586	Homo sapiens	1:Experimental evidence at protein level	Lamin-B1	1	0.999	92	92	107	15	4	7	5	9	6	9	14	15	8	15	4	7	5	9	6	9	14	15	8	15	4	7	7	12	7	12	17	16	10	570472	159838	225138	44030.9	201052	104181	235747
sp|P20810|ICAL_HUMAN	P20810	ICAL_HUMAN	CAST	708	Homo sapiens	1:Experimental evidence at protein level	Calpastatin	1	0.999	340	340	340	35	41	38	39	31	38	32	30	28	28	35	41	38	39	31	38	32	30	28	28	35	41	38	39	31	38	32	30	28	28	1.73572e+06	2.06902e+06	2572789	2.20854e+06	944360	1.50711e+06	1.33495e+06
sp|P20908|CO5A1_HUMAN	P20908	CO5A1_HUMAN	COL5A1	1838	Homo sapiens	1:Experimental evidence at protein level	Collagen alpha-1(V) chain	0.9633	0.999	1	1	1	0	0	0	0	0	0	0	0	1	0	0	0	0	0	0	0	0	0	1	0	0	0	0	0	0	0	0	0	1	0	0	0	0	0	0	0	0
sp|P20936|RASA1_HUMAN	P20936	RASA1_HUMAN	RASA1	1047	Homo sapiens	1:Experimental evidence at protein level	Ras GTPase-activating protein 1	1	0.999	65	65	65	0	1	8	7	4	17	17	1	2	8	0	1	8	7	4	17	17	1	2	8	0	1	8	7	4	17	17	1	2	8	0	24285.5	126583	108420	134266	434078	454988
sp|P21127|CD11B_HUMAN	P21127	CD11B_HUMAN	CDK11B	795	Homo sapiens	1:Experimental evidence at protein level	Cyclin-dependent kinase 11B	1	0.999	37	0	37	4	5	9	7	2	4	3	1	2	0	0	0	0	0	0	0	0	0	0	0	4	5	9	7	2	4	3	1	2	0	89356.1	79226.7	178440	587064	1.19645e+06	54660	1.16565e+06
sp|P21246|PTN_HUMAN	P21246	PTN_HUMAN	PTN	168	Homo sapiens	1:Experimental evidence at protein level	Pleiotrophin	0.9633	0.999	1	1	1	0	1	0	0	0	0	0	0	0	0	0	1	0	0	0	0	0	0	0	0	0	1	0	0	0	0	0	0	0	0	60296.4	51843.1	15349.4	0	0	41244.9	49695.9
sp|P21266|GSTM3_HUMAN	P21266	GSTM3_HUMAN	GSTM3	225	Homo sapiens	1:Experimental evidence at protein level	Glutathione S-transferase Mu 3	1	0.999	78	75	78	0	3	9	7	12	9	13	10	8	7	0	3	9	7	10	9	13	9	8	7	0	3	9	7	12	9	13	10	8	7	149661	154300	519984	162183	266031	260494	806065
sp|P21281|VATB2_HUMAN	P21281	VATB2_HUMAN	ATP6V1B2	511	Homo sapiens	1:Experimental evidence at protein level	V-type proton ATPase subunit B, brain isoform	1	0.999	388	235	388	14	16	42	47	27	48	53	52	41	48	9	11	28	22	18	25	34	36	26	26	14	16	42	47	27	48	53	52	41	48	444397	468602	1.34469e+06	937374	923064	1.27403e+06	1.51639e+06
sp|P21283|VATC1_HUMAN	P21283	VATC1_HUMAN	ATP6V1C1	382	Homo sapiens	1:Experimental evidence at protein level	V-type proton ATPase subunit C 1	1	0.999	113	113	113	4	7	7	10	10	13	16	15	17	14	4	7	7	10	10	13	16	15	17	14	4	7	7	10	10	13	16	15	17	14	198224	212783	328593	257467	288112	640887	701730
sp|P21291|CSRP1_HUMAN	P21291	CSRP1_HUMAN	CSRP1	193	Homo sapiens	1:Experimental evidence at protein level	Cysteine and glycine-rich protein 1	1	0.999	111	111	111	5	5	7	5	9	12	13	17	21	17	5	5	7	5	9	12	13	17	21	17	5	5	7	5	9	12	13	17	21	17	131898	182177	315756	139961	395888	529892	633852
sp|P21333|FLNA_HUMAN	P21333	FLNA_HUMAN	FLNA	2647	Homo sapiens	1:Experimental evidence at protein level	Filamin-A	1	0.999	7173	6793	7173	983	1038	899	688	496	571	598	709	655	536	943	998	842	635	466	543	564	675	623	504	983	1038	899	688	496	571	598	709	655	536	217000000	223000000	139000000	96600000	68300000	57000000	71700000
sp|P21399|ACOHC_HUMAN	P21399	ACOHC_HUMAN	ACO1	889	Homo sapiens	1:Experimental evidence at protein level	Cytoplasmic aconitate hydratase	1	0.999	608	608	608	42	55	73	67	44	84	75	48	58	62	42	55	73	67	44	84	75	48	58	62	42	55	73	67	44	84	75	48	58	62	2.14708e+06	2.72201e+06	3.18926e+06	2660351	1.89961e+06	3.63881e+06	3.54038e+06
sp|P21589|5NTD_HUMAN	P21589	5NTD_HUMAN	NT5E	574	Homo sapiens	1:Experimental evidence at protein level	5'-nucleotidase	1	0.999	171	171	171	34	18	11	5	22	13	14	21	22	11	34	18	11	5	22	13	14	21	22	11	34	18	11	5	22	13	14	21	22	11	1.61568e+06	735537	447589	226305	413867	343274	340214
sp|P21675|TAF1_HUMAN	P21675	TAF1_HUMAN	TAF1	1893	Homo sapiens	1:Experimental evidence at protein level	Transcription initiation factor TFIID subunit 1	1	0.999	106	19	106	7	10	27	14	8	16	19	2	1	2	1	1	7	2	4	1	3	0	0	0	7	10	27	14	8	16	19	2	1	2	274186	220442	540989	286597	156875	312607	481006
sp|P21796|VDAC1_HUMAN	P21796	VDAC1_HUMAN	VDAC1	283	Homo sapiens	1:Experimental evidence at protein level	Voltage-dependent anion-selective channel protein 1	1	0.999	53	41	53	9	8	2	1	4	3	8	9	6	3	7	5	2	0	3	2	7	8	5	2	9	8	2	1	4	3	8	9	6	3	341223	295434	50929.2	32146.7	111420	65256.2	261990
sp|P21912|SDHB_HUMAN	P21912	SDHB_HUMAN	SDHB	280	Homo sapiens	1:Experimental evidence at protein level	Succinate dehydrogenase [ubiquinone] iron-sulfur subunit, mitochondrial	0.9626	0.999	0	0	0	0	0	0	0	0	0	0	0	0	0	0	0	0	0	0	0	0	0	0	0	0	0	0	0	0	0	0	0	0	0	0	0	0	0	0	0	0
sp|P21926|CD9_HUMAN	P21926	CD9_HUMAN	CD9	228	Homo sapiens	1:Experimental evidence at protein level	CD9 antigen	0.9633	0.999	0	0	0	0	0	0	0	0	0	0	0	0	0	0	0	0	0	0	0	0	0	0	0	0	0	0	0	0	0	0	0	0	0	0	0	0	0	0	0	0
sp|P21964|COMT_HUMAN	P21964	COMT_HUMAN	COMT	271	Homo sapiens	1:Experimental evidence at protein level	Catechol O-methyltransferase	1	0.999	3	3	3	0	1	0	0	0	0	0	2	0	0	0	1	0	0	0	0	0	2	0	0	0	1	0	0	0	0	0	2	0	0	0	0	0	0	0	0	19853.6
sp|P21980|TGM2_HUMAN	P21980	TGM2_HUMAN	TGM2	687	Homo sapiens	1:Experimental evidence at protein level	Protein-glutamine gamma-glutamyltransferase 2	0.963	0.999	1	1	1	0	0	0	0	0	0	0	0	1	0	0	0	0	0	0	0	0	0	1	0	0	0	0	0	0	0	0	0	1	0	0	0	0	0	0	0	0
sp|P22059|OSBP1_HUMAN	P22059	OSBP1_HUMAN	OSBP	807	Homo sapiens	1:Experimental evidence at protein level	Oxysterol-binding protein 1	1	0.999	120	117	120	2	4	23	19	11	16	21	10	8	6	2	4	23	19	11	15	19	10	8	6	2	4	23	19	11	16	21	10	8	6	168059	99202.8	653015	504933	321239	561424	742263
sp|P22061|PIMT_HUMAN	P22061	PIMT_HUMAN	PCMT1	227	Homo sapiens	1:Experimental evidence at protein level	Protein-L-isoaspartate(D-aspartate) O-methyltransferase	1	0.999	172	172	172	16	13	8	16	15	16	18	23	26	21	16	13	8	16	15	16	18	23	26	21	16	13	8	16	15	16	18	23	26	21	861845	662131	392256	616457	502751	894510	1.04349e+06
sp|P22087|FBRL_HUMAN	P22087	FBRL_HUMAN	FBL	321	Homo sapiens	1:Experimental evidence at protein level	rRNA 2'-O-methyltransferase fibrillarin	1	0.999	124	110	124	18	12	12	5	10	10	12	19	12	14	16	11	11	5	9	9	11	14	11	13	18	12	12	5	10	10	12	19	12	14	331292	235445	362175	144024	415932	312705	381298
sp|P22102|PUR2_HUMAN	P22102	PUR2_HUMAN	GART	1010	Homo sapiens	1:Experimental evidence at protein level	Trifunctional purine biosynthetic protein adenosine-3	1	0.999	377	377	377	38	34	65	58	26	38	33	28	28	29	38	34	65	58	26	38	33	28	28	29	38	34	65	58	26	38	33	28	28	29	1.27663e+06	1.23237e+06	2139830	1773793	597226	974161	1.1415e+06
sp|P22234|PUR6_HUMAN	P22234	PUR6_HUMAN	PAICS	425	Homo sapiens	1:Experimental evidence at protein level	Bifunctional phosphoribosylaminoimidazole carboxylase/phosphoribosylaminoimidazole succinocarboxamide synthetase	1	0.999	545	545	545	45	59	68	62	37	62	67	47	45	53	45	59	68	62	37	62	67	47	45	53	45	59	68	62	37	62	67	47	45	53	3634681	4.53685e+06	5.84702e+06	4.71821e+06	2.08394e+06	3.77422e+06	4380934
sp|P22307|SCP2_HUMAN	P22307	SCP2_HUMAN	SCP2	547	Homo sapiens	1:Experimental evidence at protein level	Sterol carrier protein 2	0.9998	0.999	2	2	2	0	0	0	0	0	0	0	0	0	2	0	0	0	0	0	0	0	0	0	2	0	0	0	0	0	0	0	0	0	2	0	0	0	0	0	0	19266.7
sp|P22314|UBA1_HUMAN	P22314	UBA1_HUMAN	UBA1	1058	Homo sapiens	1:Experimental evidence at protein level	Ubiquitin-like modifier-activating enzyme 1	1	0.999	275	275	275	22	18	49	25	16	23	35	31	29	27	22	18	49	25	16	23	35	31	29	27	22	18	49	25	16	23	35	31	29	27	680307	654564	1.92249e+06	1.24416e+06	657046	1.1844e+06	1.43327e+06
sp|P22392|NDKB_HUMAN	P22392	NDKB_HUMAN	NME2	152	Homo sapiens	1:Experimental evidence at protein level	Nucleoside diphosphate kinase B	1	0.999	138	24	138	6	6	16	14	14	21	18	13	16	14	0	0	4	3	2	4	4	2	3	2	6	6	16	14	14	21	18	13	16	14	338669	166286	776646	634462	679736	1.07517e+06	988568
sp|P22415|USF1_HUMAN	P22415	USF1_HUMAN	USF1	310	Homo sapiens	1:Experimental evidence at protein level	Upstream stimulatory factor 1	0.9633	0.999	3	3	3	0	0	0	0	0	1	2	0	0	0	0	0	0	0	0	1	2	0	0	0	0	0	0	0	0	1	2	0	0	0	0	0	0	0	0	34136.7	32351.9
sp|P22626|ROA2_HUMAN	P22626	ROA2_HUMAN	HNRNPA2B1	353	Homo sapiens	1:Experimental evidence at protein level	Heterogeneous nuclear ribonucleoproteins A2/B1	1	0.999	567	522	567	37	42	48	45	50	72	66	55	82	70	34	41	46	42	43	64	62	53	78	59	37	42	48	45	50	72	66	55	82	70	3.0565e+06	2.97724e+06	2.78598e+06	2.30857e+06	3077654	4.91386e+06	4.70824e+06
sp|P22670|RFX1_HUMAN	P22670	RFX1_HUMAN	RFX1	979	Homo sapiens	1:Experimental evidence at protein level	MHC class II regulatory factor RFX1	0.9997	0.999	1	1	1	0	0	0	0	0	1	0	0	0	0	0	0	0	0	0	1	0	0	0	0	0	0	0	0	0	1	0	0	0	0	0	0	0	0	0	12444.4	0
sp|P22681|CBL_HUMAN	P22681	CBL_HUMAN	CBL	906	Homo sapiens	1:Experimental evidence at protein level	E3 ubiquitin-protein ligase CBL	1	0.999	66	57	66	0	0	6	4	8	9	10	15	5	9	0	0	6	3	8	6	7	14	5	8	0	0	6	4	8	9	10	15	5	9	0	0	67860.5	118074	67805.6	272182	300436
sp|P22694|KAPCB_HUMAN	P22694	KAPCB_HUMAN	PRKACB	351	Homo sapiens	1:Experimental evidence at protein level	cAMP-dependent protein kinase catalytic subunit beta	1	0.999	15	15	51	1	2	2	2	3	1	2	0	0	2	1	2	2	2	3	1	2	0	0	2	3	6	12	8	3	3	5	4	3	4	27696.3	35142.2	63395.1	45449.1	26052.3	34937.5	33899.8
sp|P22695|QCR2_HUMAN	P22695	QCR2_HUMAN	UQCRC2	453	Homo sapiens	1:Experimental evidence at protein level	Cytochrome b-c1 complex subunit 2, mitochondrial	1	0.999	1	1	1	0	0	0	0	0	0	0	1	0	0	0	0	0	0	0	0	0	1	0	0	0	0	0	0	0	0	0	1	0	0	0	17181.7	0	0	0	0	20633.6
sp|P23025|XPA_HUMAN	P23025	XPA_HUMAN	XPA	273	Homo sapiens	1:Experimental evidence at protein level	DNA repair protein complementing XP-A cells	0.9958	0.999	2	2	2	0	0	0	0	0	1	0	1	0	0	0	0	0	0	0	1	0	1	0	0	0	0	0	0	0	1	0	1	0	0	0	0	0	0	0	13868.1	0
sp|P23109|AMPD1_HUMAN	P23109	AMPD1_HUMAN	AMPD1	747	Homo sapiens	1:Experimental evidence at protein level	AMP deaminase 1	0.9631	0.999	1	1	1	0	0	1	0	0	0	0	0	0	0	0	0	1	0	0	0	0	0	0	0	0	0	1	0	0	0	0	0	0	0	0	0	18627.6	0	0	0	0
sp|P23193|TCEA1_HUMAN	P23193	TCEA1_HUMAN	TCEA1	301	Homo sapiens	1:Experimental evidence at protein level	Transcription elongation factor A protein 1	1	0.999	90	76	90	0	0	0	2	18	13	18	13	11	15	0	0	0	2	16	10	15	10	9	14	0	0	0	2	18	13	18	13	11	15	74736.6	0	76825.6	102165	455576	539743	693250
sp|P23229|ITA6_HUMAN	P23229	ITA6_HUMAN	ITGA6	1130	Homo sapiens	1:Experimental evidence at protein level	Integrin alpha-6	0.9999	0.999	2	2	2	0	0	0	0	0	0	0	1	1	0	0	0	0	0	0	0	0	1	1	0	0	0	0	0	0	0	0	1	1	0	31972.4	0	28499.4	20124.3	0	0	0
sp|P23246|SFPQ_HUMAN	P23246	SFPQ_HUMAN	SFPQ	707	Homo sapiens	1:Experimental evidence at protein level	Splicing factor, proline- and glutamine-rich	1	0.999	691	691	691	41	43	45	52	84	86	81	91	84	84	41	43	45	52	84	86	81	91	84	84	41	43	45	52	84	86	81	91	84	84	2.28093e+06	2184120	2.88375e+06	2.75476e+06	5.74017e+06	6330241	6184472
sp|P23258|TBG1_HUMAN	P23258	TBG1_HUMAN	TUBG1	451	Homo sapiens	1:Experimental evidence at protein level	Tubulin gamma-1 chain	1	0.999	13	2	13	0	0	4	2	0	1	1	3	1	1	0	0	1	1	0	0	0	0	0	0	0	0	4	2	0	1	1	3	1	1	0	0	84564.3	67727.4	0	44249.2	70331.1
sp|P23284|PPIB_HUMAN	P23284	PPIB_HUMAN	PPIB	216	Homo sapiens	1:Experimental evidence at protein level	Peptidyl-prolyl cis-trans isomerase B	1	0.999	0	0	0	0	0	0	0	0	0	0	0	0	0	0	0	0	0	0	0	0	0	0	0	0	0	0	0	0	0	0	0	0	0	0	0	0	0	0	0	39979.1
sp|P23381|SYWC_HUMAN	P23381	SYWC_HUMAN	WARS1	471	Homo sapiens	1:Experimental evidence at protein level	Tryptophan--tRNA ligase, cytoplasmic	1	0.999	28	28	28	0	2	9	6	0	6	3	1	0	1	0	2	9	6	0	6	3	1	0	1	0	2	9	6	0	6	3	1	0	1	51582	61352.5	162800	158267	0	153788	147738
sp|P23396|RS3_HUMAN	P23396	RS3_HUMAN	RPS3	243	Homo sapiens	1:Experimental evidence at protein level	Small ribosomal subunit protein uS3	1	0.999	112	112	112	11	13	18	8	13	12	8	9	13	7	11	13	18	8	13	12	8	9	13	7	11	13	18	8	13	12	8	9	13	7	1.2053e+06	1.03818e+06	655208	479220	487847	473160	525531
sp|P23497|SP100_HUMAN	P23497	SP100_HUMAN	SP100	879	Homo sapiens	1:Experimental evidence at protein level	Nuclear autoantigen Sp-100	1	0.999	14	9	14	0	1	4	4	0	2	1	1	1	0	0	0	2	2	0	2	1	1	1	0	0	1	4	4	0	2	1	1	1	0	0	17889.4	73358.5	67110.8	0	16610.5	17695.7
sp|P23508|CRCM_HUMAN	P23508	CRCM_HUMAN	MCC	829	Homo sapiens	1:Experimental evidence at protein level	Colorectal mutant cancer protein	1	0.999	63	63	63	5	5	12	5	0	7	9	8	7	5	5	5	12	5	0	7	9	8	7	5	5	5	12	5	0	7	9	8	7	5	189484	181561	439621	280155	0	221829	294582
sp|P23526|SAHH_HUMAN	P23526	SAHH_HUMAN	AHCY	432	Homo sapiens	1:Experimental evidence at protein level	Adenosylhomocysteinase	1	0.999	56	54	56	7	10	4	4	5	5	4	4	6	7	7	10	2	4	5	5	4	4	6	7	7	10	4	4	5	5	4	4	6	7	178246	165138	129301	137534	130139	172254	177064
sp|P23528|COF1_HUMAN	P23528	COF1_HUMAN	CFL1	166	Homo sapiens	1:Experimental evidence at protein level	Cofilin-1	1	0.999	716	498	716	25	35	52	52	60	96	94	104	84	114	16	25	29	36	48	63	67	70	54	90	25	35	52	52	60	96	94	104	84	114	1.52323e+06	1.69864e+06	2.47344e+06	2560377	4329247	6317610	5.12827e+06
sp|P23588|IF4B_HUMAN	P23588	IF4B_HUMAN	EIF4B	611	Homo sapiens	1:Experimental evidence at protein level	Eukaryotic translation initiation factor 4B	1	0.999	122	122	122	1	2	10	12	6	22	30	10	8	21	1	2	10	12	6	22	30	10	8	21	1	2	10	12	6	22	30	10	8	21	42335.5	107895	311099	387906	207414	483876	431849
sp|P23634|AT2B4_HUMAN	P23634	AT2B4_HUMAN	ATP2B4	1241	Homo sapiens	1:Experimental evidence at protein level	Plasma membrane calcium-transporting ATPase 4	1	0.999	10	1	10	2	2	3	0	0	0	0	0	2	1	0	0	1	0	0	0	0	0	0	0	2	2	3	0	0	0	0	0	2	1	98743.6	53820.3	45133.2	0	0	0	21014.3
sp|P23919|KTHY_HUMAN	P23919	KTHY_HUMAN	DTYMK	212	Homo sapiens	1:Experimental evidence at protein level	Thymidylate kinase	1	0.999	10	10	10	0	0	0	0	0	3	5	0	1	1	0	0	0	0	0	3	5	0	1	1	0	0	0	0	0	3	5	0	1	1	0	0	0	0	0	42862.2	71335.8
sp|P23921|RIR1_HUMAN	P23921	RIR1_HUMAN	RRM1	792	Homo sapiens	1:Experimental evidence at protein level	Ribonucleoside-diphosphate reductase large subunit	0.9632	0.999	1	1	1	0	0	1	0	0	0	0	0	0	0	0	0	1	0	0	0	0	0	0	0	0	0	1	0	0	0	0	0	0	0	0	0	5007.2	0	0	0	0
sp|P24534|EF1B_HUMAN	P24534	EF1B_HUMAN	EEF1B2	225	Homo sapiens	1:Experimental evidence at protein level	Elongation factor 1-beta	1	0.999	226	226	227	32	24	32	27	14	19	16	22	17	23	32	24	32	27	14	19	16	22	17	23	32	24	33	27	14	19	16	22	17	23	2.62445e+06	3.19257e+06	2479083	3192705	965889	1.79187e+06	1.70011e+06
sp|P24539|AT5F1_HUMAN	P24539	AT5F1_HUMAN	ATP5PB	256	Homo sapiens	1:Experimental evidence at protein level	ATP synthase F(0) complex subunit B1, mitochondrial	0.9999	0.999	0	0	0	0	0	0	0	0	0	0	0	0	0	0	0	0	0	0	0	0	0	0	0	0	0	0	0	0	0	0	0	0	0	0	0	0	0	0	0	0
sp|P24666|PPAC_HUMAN	P24666	PPAC_HUMAN	ACP1	158	Homo sapiens	1:Experimental evidence at protein level	Low molecular weight phosphotyrosine protein phosphatase	1	0.999	19	19	19	0	0	0	1	1	1	4	4	4	4	0	0	0	1	1	1	4	4	4	4	0	0	0	1	1	1	4	4	4	4	0	0	0	23752.4	53030.3	49876.9	91696.8
sp|P24752|THIL_HUMAN	P24752	THIL_HUMAN	ACAT1	427	Homo sapiens	1:Experimental evidence at protein level	Acetyl-CoA acetyltransferase, mitochondrial	1	0.999	16	16	16	1	1	0	0	0	2	2	3	3	4	1	1	0	0	0	2	2	3	3	4	1	1	0	0	0	2	2	3	3	4	19898.9	13075.4	9725.45	11077	0	34448.5	56916.2
sp|P24821|TENA_HUMAN	P24821	TENA_HUMAN	TNC	2201	Homo sapiens	1:Experimental evidence at protein level	Tenascin	1	0.999	18	18	18	5	0	1	1	0	0	0	7	4	0	5	0	1	1	0	0	0	7	4	0	5	0	1	1	0	0	0	7	4	0	121027	0	16865.4	11791.9	0	0	0
sp|P24863|CCNC_HUMAN	P24863	CCNC_HUMAN	CCNC	283	Homo sapiens	1:Experimental evidence at protein level	Cyclin-C	1	0.999	15	15	15	1	2	2	1	2	1	3	1	0	2	1	2	2	1	2	1	3	1	0	2	1	2	2	1	2	1	3	1	0	2	23742	0	37806.4	29712.4	49047.6	16493.7	73304.4
sp|P24928|RPB1_HUMAN	P24928	RPB1_HUMAN	POLR2A	1970	Homo sapiens	1:Experimental evidence at protein level	DNA-directed RNA polymerase II subunit RPB1	1	0.999	48	48	48	0	1	2	3	4	11	11	5	3	8	0	1	2	3	4	11	11	5	3	8	0	1	2	3	4	11	11	5	3	8	0	15681.3	287995	103700	42632.8	433090	220461
sp|P24941|CDK2_HUMAN	P24941	CDK2_HUMAN	CDK2	298	Homo sapiens	1:Experimental evidence at protein level	Cyclin-dependent kinase 2	1	0.999	28	17	28	0	0	4	2	1	6	5	2	4	4	0	0	3	1	1	4	3	1	2	2	0	0	4	2	1	6	5	2	4	4	0	0	70978.4	63743.7	22542.7	123207	96948.1
sp|P25054|APC_HUMAN	P25054	APC_HUMAN	APC	2843	Homo sapiens	1:Experimental evidence at protein level	Adenomatous polyposis coli protein	0.996	0.999	4	4	4	0	1	0	1	1	0	0	0	1	0	0	1	0	1	1	0	0	0	1	0	0	1	0	1	1	0	0	0	1	0	277308	105360	0	9706.95	110178	0	0
sp|P25098|ARBK1_HUMAN	P25098	ARBK1_HUMAN	GRK2	689	Homo sapiens	1:Experimental evidence at protein level	Beta-adrenergic receptor kinase 1	1	0.999	21	12	21	0	1	0	0	0	3	4	3	5	5	0	1	0	0	0	2	2	1	2	4	0	1	0	0	0	3	4	3	5	5	71453.6	16685.3	0	43389.8	0	80805.3	93689.7
sp|P25205|MCM3_HUMAN	P25205	MCM3_HUMAN	MCM3	808	Homo sapiens	1:Experimental evidence at protein level	DNA replication licensing factor MCM3	1	0.999	136	136	136	12	8	9	15	10	25	20	12	14	11	12	8	9	15	10	25	20	12	14	11	12	8	9	15	10	25	20	12	14	11	232310	157399	319493	344252	277996	648225	672998
sp|P25311|ZA2G_HUMAN	P25311	ZA2G_HUMAN	AZGP1	298	Homo sapiens	1:Experimental evidence at protein level	Zinc-alpha-2-glycoprotein	1	0.9989	3	3	3	0	0	0	0	0	0	0	1	2	0	0	0	0	0	0	0	0	1	2	0	0	0	0	0	0	0	0	1	2	0	0	0	0	0	0	0	0
sp|P25398|RS12_HUMAN	P25398	RS12_HUMAN	RPS12	132	Homo sapiens	1:Experimental evidence at protein level	Small ribosomal subunit protein eS12	1	0.999	122	122	122	11	10	16	16	11	11	11	17	13	6	11	10	16	16	11	11	11	17	13	6	11	10	16	16	11	11	11	17	13	6	808745	870956	958299	1.04442e+06	475169	585875	1.13797e+06
sp|P25440|BRD2_HUMAN	P25440	BRD2_HUMAN	BRD2	801	Homo sapiens	1:Experimental evidence at protein level	Bromodomain-containing protein 2	1	0.999	8	8	12	0	0	0	0	2	5	1	0	0	0	0	0	0	0	2	5	1	0	0	0	0	0	0	0	4	5	3	0	0	0	0	0	0	0	31347.8	64561.6	42549
sp|P25490|TYY1_HUMAN	P25490	TYY1_HUMAN	YY1	414	Homo sapiens	1:Experimental evidence at protein level	Transcriptional repressor protein YY1	1	0.999	14	4	14	2	1	1	2	2	3	0	1	1	1	0	0	0	0	2	2	0	0	0	0	2	1	1	2	2	3	0	1	1	1	30809.4	30910.1	42338	35143.9	16625.3	41959.2	52853.6
sp|P25685|DNJB1_HUMAN	P25685	DNJB1_HUMAN	DNAJB1	340	Homo sapiens	1:Experimental evidence at protein level	DnaJ homolog subfamily B member 1	1	0.999	207	184	207	8	8	16	19	24	32	33	27	24	16	5	5	13	19	22	29	29	24	22	16	8	8	16	19	24	32	33	27	24	16	329805	257368	765733	456272	1.21714e+06	1.34018e+06	1.56502e+06
sp|P25686|DNJB2_HUMAN	P25686	DNJB2_HUMAN	DNAJB2	324	Homo sapiens	1:Experimental evidence at protein level	DnaJ homolog subfamily B member 2	0.9961	0.9947	2	2	8	0	0	0	0	0	0	0	1	0	1	0	0	0	0	0	0	0	1	0	1	0	0	1	0	1	0	1	2	1	2	0	0	0	0	0	0	52889.5
sp|P25705|ATPA_HUMAN	P25705	ATPA_HUMAN	ATP5F1A	553	Homo sapiens	1:Experimental evidence at protein level	ATP synthase subunit alpha, mitochondrial	1	0.999	132	132	132	18	17	16	8	10	9	11	19	16	8	18	17	16	8	10	9	11	19	16	8	18	17	16	8	10	9	11	19	16	8	969923	552880	462578	223239	420898	343962	631324
sp|P25786|PSA1_HUMAN	P25786	PSA1_HUMAN	PSMA1	263	Homo sapiens	1:Experimental evidence at protein level	Proteasome subunit alpha type-1	1	0.999	11	11	11	0	1	2	1	2	1	1	1	2	0	0	1	2	1	2	1	1	1	2	0	0	1	2	1	2	1	1	1	2	0	37927.1	32266.7	89303.3	34270.9	108903	38152.2	135426
sp|P25787|PSA2_HUMAN	P25787	PSA2_HUMAN	PSMA2	234	Homo sapiens	1:Experimental evidence at protein level	Proteasome subunit alpha type-2	1	0.999	63	63	63	8	5	8	4	0	5	2	11	9	11	8	5	8	4	0	5	2	11	9	11	8	5	8	4	0	5	2	11	9	11	136314	94832.6	129072	108682	0	81399.6	113040
sp|P25788|PSA3_HUMAN	P25788	PSA3_HUMAN	PSMA3	255	Homo sapiens	1:Experimental evidence at protein level	Proteasome subunit alpha type-3	1	0.999	28	28	28	2	3	4	2	2	0	3	6	5	1	2	3	4	2	2	0	3	6	5	1	2	3	4	2	2	0	3	6	5	1	74985.4	105459	86022.1	51253.7	26015.3	0	60687.3
sp|P25789|PSA4_HUMAN	P25789	PSA4_HUMAN	PSMA4	261	Homo sapiens	1:Experimental evidence at protein level	Proteasome subunit alpha type-4	1	0.999	46	46	46	5	6	5	6	1	3	5	3	10	2	5	6	5	6	1	3	5	3	10	2	5	6	5	6	1	3	5	3	10	2	142869	110641	105352	99378.5	26346	99538.9	136114
sp|P26006|ITA3_HUMAN	P26006	ITA3_HUMAN	ITGA3	1051	Homo sapiens	1:Experimental evidence at protein level	Integrin alpha-3	1	0.999	65	65	65	6	8	6	6	2	4	8	6	10	9	6	8	6	6	2	4	8	6	10	9	6	8	6	6	2	4	8	6	10	9	199345	154263	130830	98494.6	33084.3	96852.9	178590
sp|P26012|ITB8_HUMAN	P26012	ITB8_HUMAN	ITGB8	769	Homo sapiens	1:Experimental evidence at protein level	Integrin beta-8	0.7643	0.992	2	2	2	0	0	1	0	0	1	0	0	0	0	0	0	1	0	0	1	0	0	0	0	0	0	1	0	0	1	0	0	0	0	503557	475814	427693	736899	0	1.15382e+06	0
sp|P26038|MOES_HUMAN	P26038	MOES_HUMAN	MSN	577	Homo sapiens	1:Experimental evidence at protein level	Moesin	1	0.999	471	269	471	37	39	69	70	49	55	47	39	31	35	20	24	47	43	24	28	24	22	19	18	37	39	69	70	49	55	47	39	31	35	2.35801e+06	2409621	4006661	3.98784e+06	2222565	3.08081e+06	3.16555e+06
sp|P26196|DDX6_HUMAN	P26196	DDX6_HUMAN	DDX6	483	Homo sapiens	1:Experimental evidence at protein level	Probable ATP-dependent RNA helicase DDX6	1	0.999	285	285	285	11	23	30	20	25	33	41	37	37	28	11	23	30	20	25	33	41	37	37	28	11	23	30	20	25	33	41	37	37	28	583673	1.18468e+06	936256	710300	922042	1.61995e+06	2.03674e+06
sp|P26232|CTNA2_HUMAN	P26232	CTNA2_HUMAN	CTNNA2	953	Homo sapiens	1:Experimental evidence at protein level	Catenin alpha-2	1	0.999	48	48	136	5	5	4	7	5	8	3	4	2	5	5	5	4	7	5	8	3	4	2	5	9	8	18	17	16	19	17	9	10	13	109080	85835.7	282977	209640	163545	289492	208241
sp|P26358|DNMT1_HUMAN	P26358	DNMT1_HUMAN	DNMT1	1616	Homo sapiens	1:Experimental evidence at protein level	DNA (cytosine-5)-methyltransferase 1	1	0.999	32	32	32	1	2	10	2	0	4	5	2	2	4	1	2	10	2	0	4	5	2	2	4	1	2	10	2	0	4	5	2	2	4	54775.7	189729	279835	90314.4	0	43635.7	42260.4
sp|P26367|PAX6_HUMAN	P26367	PAX6_HUMAN	PAX6	422	Homo sapiens	1:Experimental evidence at protein level	Paired box protein Pax-6	0.9997	0.9989	2	2	2	0	0	0	0	0	0	1	0	1	0	0	0	0	0	0	0	1	0	1	0	0	0	0	0	0	0	1	0	1	0	65241.4	0	0	0	0	0	37179.9
sp|P26368|U2AF2_HUMAN	P26368	U2AF2_HUMAN	U2AF2	475	Homo sapiens	1:Experimental evidence at protein level	Splicing factor U2AF 65 kDa subunit	1	0.999	662	662	662	54	59	63	68	45	76	73	68	82	74	54	59	63	68	45	76	73	68	82	74	54	59	63	68	45	76	73	68	82	74	4539611	4476726	4447805	3581361	3580094	5166634	5.26137e+06
sp|P26373|RL13_HUMAN	P26373	RL13_HUMAN	RPL13	211	Homo sapiens	1:Experimental evidence at protein level	Large ribosomal subunit protein eL13	1	0.999	70	70	70	5	7	10	7	10	6	6	7	7	5	5	7	10	7	10	6	6	7	7	5	5	7	10	7	10	6	6	7	7	5	534418	597883	657620	225665	436776	287441	506413
sp|P26583|HMGB2_HUMAN	P26583	HMGB2_HUMAN	HMGB2	209	Homo sapiens	1:Experimental evidence at protein level	High mobility group protein B2	1	0.999	23	23	45	0	0	1	1	1	3	5	5	4	3	0	0	1	1	1	3	5	5	4	3	1	0	1	2	4	7	9	8	5	8	0	0	36106.7	100566	83488.6	157235	156649
sp|P26599|PTBP1_HUMAN	P26599	PTBP1_HUMAN	PTBP1	557	Homo sapiens	1:Experimental evidence at protein level	Polypyrimidine tract-binding protein 1	1	0.999	458	426	458	19	17	26	33	36	70	78	58	55	66	19	16	24	31	31	66	71	54	53	61	19	17	26	33	36	70	78	58	55	66	633257	614070	870556	894700	1.3739e+06	3.10668e+06	2953819
sp|P26639|SYTC_HUMAN	P26639	SYTC_HUMAN	TARS1	723	Homo sapiens	1:Experimental evidence at protein level	Threonine--tRNA ligase 1, cytoplasmic	1	0.999	63	33	63	1	3	8	8	6	5	5	10	6	11	1	1	6	5	2	3	3	5	2	5	1	3	8	8	6	5	5	10	6	11	83737.7	68019	220383	276254	30661.6	188198	242012
sp|P26640|SYVC_HUMAN	P26640	SYVC_HUMAN	VARS1	1264	Homo sapiens	1:Experimental evidence at protein level	Valine--tRNA ligase	1	0.999	463	463	463	41	58	71	61	32	58	44	30	28	40	41	58	71	61	32	58	44	30	28	40	41	58	71	61	32	58	44	30	28	40	2.52947e+06	2.68636e+06	2.83485e+06	2.87673e+06	1198184	2.0447e+06	1.97448e+06
sp|P26641|EF1G_HUMAN	P26641	EF1G_HUMAN	EEF1G	437	Homo sapiens	1:Experimental evidence at protein level	Elongation factor 1-gamma	1	0.999	279	279	279	40	25	36	33	19	25	29	26	21	25	40	25	36	33	19	25	29	26	21	25	40	25	36	33	19	25	29	26	21	25	3.20201e+06	3.31473e+06	3857572	3.28194e+06	1.13728e+06	1.6658e+06	1.8527e+06
sp|P26885|FKBP2_HUMAN	P26885	FKBP2_HUMAN	FKBP2	142	Homo sapiens	1:Experimental evidence at protein level	Peptidyl-prolyl cis-trans isomerase FKBP2	0.9625	0.999	0	0	0	0	0	0	0	0	0	0	0	0	0	0	0	0	0	0	0	0	0	0	0	0	0	0	0	0	0	0	0	0	0	0	0	0	0	0	0	0
sp|P27105|STOM_HUMAN	P27105	STOM_HUMAN	STOM	288	Homo sapiens	1:Experimental evidence at protein level	Stomatin	1	0.999	8	8	8	1	0	4	3	0	0	0	0	0	0	1	0	4	3	0	0	0	0	0	0	1	0	4	3	0	0	0	0	0	0	35653.4	0	69916.8	43754.5	0	0	0
sp|P27144|KAD4_HUMAN	P27144	KAD4_HUMAN	AK4	223	Homo sapiens	1:Experimental evidence at protein level	Adenylate kinase 4, mitochondrial	1	0.999	3	3	3	0	0	0	1	0	0	2	0	0	0	0	0	0	1	0	0	2	0	0	0	0	0	0	1	0	0	2	0	0	0	16210.6	0	31126.4	14245.5	0	0	72619.2
sp|P27348|1433T_HUMAN	P27348	1433T_HUMAN	YWHAQ	245	Homo sapiens	1:Experimental evidence at protein level	14-3-3 protein theta	1	0.999	355	352	441	15	19	25	26	23	29	29	70	62	57	15	19	25	26	23	29	29	68	62	56	18	27	31	34	29	35	37	82	73	75	967423	1.02889e+06	1.44273e+06	1.31632e+06	1.68607e+06	2.3612e+06	2194279
sp|P27361|MK03_HUMAN	P27361	MK03_HUMAN	MAPK3	379	Homo sapiens	1:Experimental evidence at protein level	Mitogen-activated protein kinase 3	1	0.999	3	3	100	0	0	1	0	0	1	1	0	0	0	0	0	1	0	0	1	1	0	0	0	8	2	11	10	7	12	10	13	13	14	0	0	16387	0	0	46293.4	37909.7
sp|P27448|MARK3_HUMAN	P27448	MARK3_HUMAN	MARK3	753	Homo sapiens	1:Experimental evidence at protein level	MAP/microtubule affinity-regulating kinase 3	0.6958	0.9887	1	0	1	0	0	0	0	0	0	0	1	0	0	0	0	0	0	0	0	0	0	0	0	0	0	0	0	0	0	0	1	0	0	0	0	0	0	0	0	0
sp|P27540|ARNT_HUMAN	P27540	ARNT_HUMAN	ARNT	789	Homo sapiens	1:Experimental evidence at protein level	Aryl hydrocarbon receptor nuclear translocator	1	0.999	27	27	27	0	1	0	0	9	6	10	0	1	0	0	1	0	0	9	6	10	0	1	0	0	1	0	0	9	6	10	0	1	0	30411	0	15256	0	190753	210363	244542
sp|P27635|RL10_HUMAN	P27635	RL10_HUMAN	RPL10	214	Homo sapiens	1:Experimental evidence at protein level	Large ribosomal subunit protein uL16	1	0.999	150	110	150	17	22	14	14	12	10	10	17	20	14	11	17	10	11	8	8	6	12	16	11	17	22	14	14	12	10	10	17	20	14	869460	885678	638754	602242	453972	335885	465942
sp|P27694|RFA1_HUMAN	P27694	RFA1_HUMAN	RPA1	616	Homo sapiens	1:Experimental evidence at protein level	Replication protein A 70 kDa DNA-binding subunit	1	0.999	804	804	804	93	86	79	79	61	76	73	86	99	72	93	86	79	79	61	76	73	86	99	72	93	86	79	79	61	76	73	86	99	72	8459634	7885385	4.98315e+06	4.17405e+06	3892760	3.48677e+06	4.1547e+06
sp|P27695|APEX1_HUMAN	P27695	APEX1_HUMAN	APEX1	318	Homo sapiens	1:Experimental evidence at protein level	DNA-(apurinic or apyrimidinic site) endonuclease	1	0.999	20	20	20	0	0	1	0	0	3	4	5	2	5	0	0	1	0	0	3	4	5	2	5	0	0	1	0	0	3	4	5	2	5	345250	101529	187222	54770.2	0	79848.5	268567
sp|P27708|PYR1_HUMAN	P27708	PYR1_HUMAN	CAD	2225	Homo sapiens	1:Experimental evidence at protein level	CAD protein	1	0.999	599	599	599	46	50	102	72	30	44	58	65	59	73	46	50	102	72	30	44	58	65	59	73	46	50	102	72	30	44	58	65	59	73	1.63732e+06	2636236	3.58035e+06	2.41777e+06	688478	1.20663e+06	1.91441e+06
sp|P27797|CALR_HUMAN	P27797	CALR_HUMAN	CALR	417	Homo sapiens	1:Experimental evidence at protein level	Calreticulin	1	0.999	35	35	35	3	1	4	3	2	2	3	6	7	4	3	1	4	3	2	2	3	6	7	4	3	1	4	3	2	2	3	6	7	4	167870	46915.2	129558	91621.9	89135.5	61092.5	97568.6
sp|P27816|MAP4_HUMAN	P27816	MAP4_HUMAN	MAP4	1152	Homo sapiens	1:Experimental evidence at protein level	Microtubule-associated protein 4	1	0.999	452	452	452	47	63	58	79	33	31	30	36	36	39	47	63	58	79	33	31	30	36	36	39	47	63	58	79	33	31	30	36	36	39	4.15503e+06	4912201	3537906	3.54685e+06	1.04196e+06	1.6322e+06	1.70178e+06
sp|P27824|CALX_HUMAN	P27824	CALX_HUMAN	CANX	592	Homo sapiens	1:Experimental evidence at protein level	Calnexin	1	0.999	56	56	56	5	2	4	6	7	5	8	8	8	3	5	2	4	6	7	5	8	8	8	3	5	2	4	6	7	5	8	8	8	3	263313	219646	148010	136270	214079	135588	300596
sp|P27986|P85A_HUMAN	P27986	P85A_HUMAN	PIK3R1	724	Homo sapiens	1:Experimental evidence at protein level	Phosphatidylinositol 3-kinase regulatory subunit alpha	1	0.999	34	33	34	0	2	4	2	4	8	6	2	2	4	0	2	4	2	4	7	6	2	2	4	0	2	4	2	4	8	6	2	2	4	32467.1	60474	195949	250020	110020	300374	390216
sp|P28065|PSB9_HUMAN	P28065	PSB9_HUMAN	PSMB9	219	Homo sapiens	1:Experimental evidence at protein level	Proteasome subunit beta type-9	0.9633	0.999	2	2	2	0	0	0	0	0	0	0	1	0	1	0	0	0	0	0	0	0	1	0	1	0	0	0	0	0	0	0	1	0	1	0	0	14646.3	0	0	0	0
sp|P28066|PSA5_HUMAN	P28066	PSA5_HUMAN	PSMA5	241	Homo sapiens	1:Experimental evidence at protein level	Proteasome subunit alpha type-5	1	0.999	46	46	46	2	2	5	5	0	6	5	6	9	6	2	2	5	5	0	6	5	6	9	6	2	2	5	5	0	6	5	6	9	6	170422	50920.7	176726	73450.3	0	137345	108950
sp|P28070|PSB4_HUMAN	P28070	PSB4_HUMAN	PSMB4	264	Homo sapiens	1:Experimental evidence at protein level	Proteasome subunit beta type-4	0.9999	0.999	1	1	1	0	0	0	0	0	0	1	0	0	0	0	0	0	0	0	0	1	0	0	0	0	0	0	0	0	0	1	0	0	0	0	0	13706.6	0	0	0	0
sp|P28072|PSB6_HUMAN	P28072	PSB6_HUMAN	PSMB6	239	Homo sapiens	1:Experimental evidence at protein level	Proteasome subunit beta type-6	0.9352	0.9982	1	1	1	0	0	0	0	0	0	0	1	0	0	0	0	0	0	0	0	0	1	0	0	0	0	0	0	0	0	0	1	0	0	0	0	0	0	0	0	0
sp|P28074|PSB5_HUMAN	P28074	PSB5_HUMAN	PSMB5	263	Homo sapiens	1:Experimental evidence at protein level	Proteasome subunit beta type-5	0.9977	0.999	1	1	1	0	0	0	0	0	0	0	0	1	0	0	0	0	0	0	0	0	0	1	0	0	0	0	0	0	0	0	0	1	0	0	0	0	0	0	0	0
sp|P28161|GSTM2_HUMAN	P28161	GSTM2_HUMAN	GSTM2	218	Homo sapiens	1:Experimental evidence at protein level	Glutathione S-transferase Mu 2	1	0.999	15	10	18	0	0	2	0	0	3	3	4	2	1	0	0	1	0	0	3	2	2	1	1	0	0	2	0	2	3	3	5	2	1	19708.7	0	46185.1	46082.7	0	107244	96597.3
sp|P28288|ABCD3_HUMAN	P28288	ABCD3_HUMAN	ABCD3	659	Homo sapiens	1:Experimental evidence at protein level	ATP-binding cassette sub-family D member 3	1	0.999	72	72	72	10	5	9	10	2	6	8	9	9	4	10	5	9	10	2	6	8	9	9	4	10	5	9	10	2	6	8	9	9	4	211216	135824	248063	161144	25397.7	116051	172964
sp|P28290|ITPI2_HUMAN	P28290	ITPI2_HUMAN	ITPRID2	1259	Homo sapiens	1:Experimental evidence at protein level	Protein ITPRID2	1	0.999	13	13	13	1	1	5	5	0	0	1	0	0	0	1	1	5	5	0	0	1	0	0	0	1	1	5	5	0	0	1	0	0	0	0	34038	87961	61312.2	0	26407.3	30187.2
sp|P28324|ELK4_HUMAN	P28324	ELK4_HUMAN	ELK4	431	Homo sapiens	1:Experimental evidence at protein level	ETS domain-containing protein Elk-4	1	0.999	0	0	0	0	0	0	0	0	0	0	0	0	0	0	0	0	0	0	0	0	0	0	0	0	0	0	0	0	0	0	0	0	0	0	0	9582.35	0	0	0	0
sp|P28331|NDUS1_HUMAN	P28331	NDUS1_HUMAN	NDUFS1	727	Homo sapiens	1:Experimental evidence at protein level	NADH-ubiquinone oxidoreductase 75 kDa subunit, mitochondrial	1	0.999	10	10	10	1	3	1	1	0	1	1	1	1	0	1	3	1	1	0	1	1	1	1	0	1	3	1	1	0	1	1	1	1	0	9247.46	218844	15148.2	8901.91	0	13169.1	31844.8
sp|P28340|DPOD1_HUMAN	P28340	DPOD1_HUMAN	POLD1	1107	Homo sapiens	1:Experimental evidence at protein level	DNA polymerase delta catalytic subunit	1	0.999	161	161	161	21	16	30	32	11	12	10	9	13	7	21	16	30	32	11	12	10	9	13	7	21	16	30	32	11	12	10	9	13	7	607143	1.23013e+06	964015	1915550	194174	310389	1.67252e+06
sp|P28347|TEAD1_HUMAN	P28347	TEAD1_HUMAN	TEAD1	426	Homo sapiens	1:Experimental evidence at protein level	Transcriptional enhancer factor TEF-1	1	0.999	14	7	14	0	0	0	0	5	4	5	0	0	0	0	0	0	0	2	3	2	0	0	0	0	0	0	0	5	4	5	0	0	0	0	0	12803.6	0	129768	145642	189108
sp|P28370|SMCA1_HUMAN	P28370	SMCA1_HUMAN	SMARCA1	1054	Homo sapiens	1:Experimental evidence at protein level	Probable global transcription activator SNF2L1	1	0.999	12	12	53	1	2	1	1	1	1	2	1	1	1	1	2	1	1	1	1	2	1	1	1	7	3	6	7	3	8	9	3	4	3	73479.2	130352	78503.1	11776.7	31290.3	22979.1	53204.2
sp|P28482|MK01_HUMAN	P28482	MK01_HUMAN	MAPK1	360	Homo sapiens	1:Experimental evidence at protein level	Mitogen-activated protein kinase 1	1	0.999	213	116	213	9	4	21	16	19	32	24	31	30	27	1	2	11	6	12	21	15	18	17	13	9	4	21	16	19	32	24	31	30	27	245978	162521	878702	521888	639287	1105580	1.37622e+06
sp|P28702|RXRB_HUMAN	P28702	RXRB_HUMAN	RXRB	533	Homo sapiens	1:Experimental evidence at protein level	Retinoic acid receptor RXR-beta	1	0.999	9	9	35	0	0	1	0	0	3	4	0	0	1	0	0	1	0	0	3	4	0	0	1	0	0	2	0	8	10	12	1	1	1	0	0	26690.1	11524.8	0	63390.6	53743.5
sp|P28749|RBL1_HUMAN	P28749	RBL1_HUMAN	RBL1	1068	Homo sapiens	1:Experimental evidence at protein level	Retinoblastoma-like protein 1	0.9601	0.9989	2	2	2	0	0	1	1	0	0	0	0	0	0	0	0	1	1	0	0	0	0	0	0	0	0	1	1	0	0	0	0	0	0	0	0	9626.87	7130.87	0	0	0
sp|P28799|GRN_HUMAN	P28799	GRN_HUMAN	GRN	593	Homo sapiens	1:Experimental evidence at protein level	Progranulin	1	0.999	36	36	36	3	6	1	1	5	1	4	5	7	3	3	6	1	1	5	1	4	5	7	3	3	6	1	1	5	1	4	5	7	3	112390	108094	18942.1	31009.7	140881	73373.1	76575.9
sp|P28838|AMPL_HUMAN	P28838	AMPL_HUMAN	LAP3	519	Homo sapiens	1:Experimental evidence at protein level	Cytosol aminopeptidase	1	0.999	28	28	28	2	3	4	4	1	4	4	1	2	3	2	3	4	4	1	4	4	1	2	3	2	3	4	4	1	4	4	1	2	3	26255.9	46543.5	95421	98722.4	26030	64789.2	32935.2
sp|P29083|T2EA_HUMAN	P29083	T2EA_HUMAN	GTF2E1	439	Homo sapiens	1:Experimental evidence at protein level	General transcription factor IIE subunit 1	1	0.999	11	11	11	0	0	2	0	1	2	4	0	2	0	0	0	2	0	1	2	4	0	2	0	0	0	2	0	1	2	4	0	2	0	25238.2	31354.5	35172.7	0	43726.1	81517.2	76786.6
sp|P29144|TPP2_HUMAN	P29144	TPP2_HUMAN	TPP2	1249	Homo sapiens	1:Experimental evidence at protein level	Tripeptidyl-peptidase 2	0.9997	0.999	2	2	2	0	0	1	1	0	0	0	0	0	0	0	0	1	1	0	0	0	0	0	0	0	0	1	1	0	0	0	0	0	0	0	0	9829.41	21274	0	0	5944.26
sp|P29218|IMPA1_HUMAN	P29218	IMPA1_HUMAN	IMPA1	277	Homo sapiens	1:Experimental evidence at protein level	Inositol monophosphatase 1	1	0.9989	3	3	3	0	0	0	1	1	1	0	0	0	0	0	0	0	1	1	1	0	0	0	0	0	0	0	1	1	1	0	0	0	0	0	0	0	9297.84	25817.2	0	0
sp|P29317|EPHA2_HUMAN	P29317	EPHA2_HUMAN	EPHA2	976	Homo sapiens	1:Experimental evidence at protein level	Ephrin type-A receptor 2	1	0.999	38	31	38	5	10	5	2	1	1	5	6	1	2	4	8	3	2	1	1	3	6	1	2	5	10	5	2	1	1	5	6	1	2	228342	199143	202407	97944.3	27785.4	172925	214978
sp|P29320|EPHA3_HUMAN	P29320	EPHA3_HUMAN	EPHA3	983	Homo sapiens	1:Experimental evidence at protein level	Ephrin type-A receptor 3	1	0.999	27	23	27	5	4	8	6	0	3	0	0	0	1	4	4	7	5	0	3	0	0	0	0	5	4	8	6	0	3	0	0	0	1	111224	54968.5	146056	137605	0	40328.8	28192
sp|P29353|SHC1_HUMAN	P29353	SHC1_HUMAN	SHC1	583	Homo sapiens	1:Experimental evidence at protein level	SHC-transforming protein 1	1	0.999	95	88	95	4	9	16	19	2	10	6	9	13	7	4	8	13	17	2	9	6	9	13	7	4	9	16	19	2	10	6	9	13	7	280133	413617	465579	467331	33430.6	254024	263187
sp|P29375|KDM5A_HUMAN	P29375	KDM5A_HUMAN	KDM5A	1690	Homo sapiens	1:Experimental evidence at protein level	Lysine-specific demethylase 5A	1	0.999	14	11	14	0	0	5	3	2	2	1	0	0	1	0	0	3	3	1	2	1	0	0	1	0	0	5	3	2	2	1	0	0	1	15655.2	0	134401	64893.7	74295.2	60330.4	170392
sp|P29400|CO4A5_HUMAN	P29400	CO4A5_HUMAN	COL4A5	1685	Homo sapiens	1:Experimental evidence at protein level	Collagen alpha-5(IV) chain	0.6966	0.9887	1	1	1	1	0	0	0	0	0	0	0	0	0	1	0	0	0	0	0	0	0	0	0	1	0	0	0	0	0	0	0	0	0	5455.38	0	0	0	0	0	0
sp|P29401|TKT_HUMAN	P29401	TKT_HUMAN	TKT	623	Homo sapiens	1:Experimental evidence at protein level	Transketolase	1	0.999	278	278	278	16	18	32	32	14	29	30	32	31	44	16	18	32	32	14	29	30	32	31	44	16	18	32	32	14	29	30	32	31	44	438157	415596	965607	756233	506180	947556	911041
sp|P29466|CASP1_HUMAN	P29466	CASP1_HUMAN	CASP1	404	Homo sapiens	1:Experimental evidence at protein level	Caspase-1	1	0.999	2	2	2	0	0	0	0	0	1	1	0	0	0	0	0	0	0	0	1	1	0	0	0	0	0	0	0	0	1	1	0	0	0	238771	0	0	0	0	44318.8	56297
sp|P29558|RBMS1_HUMAN	P29558	RBMS1_HUMAN	RBMS1	406	Homo sapiens	1:Experimental evidence at protein level	RNA-binding motif, single-stranded-interacting protein 1	1	0.999	34	22	34	2	0	1	5	1	2	3	9	6	5	0	0	0	4	0	0	1	8	5	4	2	0	1	5	1	2	3	9	6	5	71870	0	73594.8	99907.2	45418	50677.8	124941
sp|P29590|PML_HUMAN	P29590	PML_HUMAN	PML	882	Homo sapiens	1:Experimental evidence at protein level	Protein PML	1	0.999	25	25	25	2	1	3	3	3	4	4	1	1	3	2	1	3	3	3	4	4	1	1	3	2	1	3	3	3	4	4	1	1	3	73148.6	48213.6	85499.2	51706.1	80565.1	69592.1	109072
sp|P29692|EF1D_HUMAN	P29692	EF1D_HUMAN	EEF1D	281	Homo sapiens	1:Experimental evidence at protein level	Elongation factor 1-delta	1	0.999	344	343	344	44	49	57	48	19	27	22	27	22	29	44	49	56	48	19	27	22	27	22	29	44	49	57	48	19	27	22	27	22	29	3347425	3.76439e+06	3.00334e+06	2523828	1061670	1.31726e+06	1.2426e+06
sp|P29966|MARCS_HUMAN	P29966	MARCS_HUMAN	MARCKS	332	Homo sapiens	1:Experimental evidence at protein level	Myristoylated alanine-rich C-kinase substrate	1	0.999	30	30	30	1	0	3	8	3	4	3	7	0	1	1	0	3	8	3	4	3	7	0	1	1	0	3	8	3	4	3	7	0	1	15449	29773.1	44484.5	162674	92928	65709.2	119978
sp|P30040|ERP29_HUMAN	P30040	ERP29_HUMAN	ERP29	261	Homo sapiens	1:Experimental evidence at protein level	Endoplasmic reticulum resident protein 29	1	0.999	2	2	2	0	0	0	0	0	0	0	0	2	0	0	0	0	0	0	0	0	0	2	0	0	0	0	0	0	0	0	0	2	0	25783.7	0	7870.18	0	0	12455.8	169653
sp|P30041|PRDX6_HUMAN	P30041	PRDX6_HUMAN	PRDX6	224	Homo sapiens	1:Experimental evidence at protein level	Peroxiredoxin-6	1	0.999	222	222	222	9	14	21	20	23	27	32	25	25	26	9	14	21	20	23	27	32	25	25	26	9	14	21	20	23	27	32	25	25	26	389718	752130	1.4931e+06	1.19639e+06	993601	2.6193e+06	2.13638e+06
sp|P30043|BLVRB_HUMAN	P30043	BLVRB_HUMAN	BLVRB	206	Homo sapiens	1:Experimental evidence at protein level	Flavin reductase (NADPH)	0.9629	0.999	1	1	1	0	0	0	0	0	0	0	0	0	1	0	0	0	0	0	0	0	0	0	1	0	0	0	0	0	0	0	0	0	1	0	0	0	0	0	8256.26	0
sp|P30044|PRDX5_HUMAN	P30044	PRDX5_HUMAN	PRDX5	214	Homo sapiens	1:Experimental evidence at protein level	Peroxiredoxin-5, mitochondrial	1	0.999	2	2	2	0	0	0	0	0	1	0	0	0	1	0	0	0	0	0	1	0	0	0	1	0	0	0	0	0	1	0	0	0	1	0	0	0	0	0	16593	31567.1
sp|P30048|PRDX3_HUMAN	P30048	PRDX3_HUMAN	PRDX3	256	Homo sapiens	1:Experimental evidence at protein level	Thioredoxin-dependent peroxide reductase, mitochondrial	1	0.999	41	41	41	2	0	1	0	5	6	4	10	8	5	2	0	1	0	5	6	4	10	8	5	2	0	1	0	5	6	4	10	8	5	194262	100300	31262.6	70624.2	120738	140902	187136
sp|P30049|ATPD_HUMAN	P30049	ATPD_HUMAN	ATP5F1D	168	Homo sapiens	1:Experimental evidence at protein level	ATP synthase subunit delta, mitochondrial	0.9632	0.999	0	0	0	0	0	0	0	0	0	0	0	0	0	0	0	0	0	0	0	0	0	0	0	0	0	0	0	0	0	0	0	0	0	25222.9	0	0	0	0	0	32612.3
sp|P30050|RL12_HUMAN	P30050	RL12_HUMAN	RPL12	165	Homo sapiens	1:Experimental evidence at protein level	Large ribosomal subunit protein uL11	1	0.999	148	148	148	16	18	22	10	10	11	15	19	14	13	16	18	22	10	10	11	15	19	14	13	16	18	22	10	10	11	15	19	14	13	1.07253e+06	1.2478e+06	1.22545e+06	888830	785518	897404	1.06348e+06
sp|P30084|ECHM_HUMAN	P30084	ECHM_HUMAN	ECHS1	290	Homo sapiens	1:Experimental evidence at protein level	Enoyl-CoA hydratase, mitochondrial	1	0.999	1	1	1	0	0	0	0	0	1	0	0	0	0	0	0	0	0	0	1	0	0	0	0	0	0	0	0	0	1	0	0	0	0	0	0	0	0	0	11779.6	0
sp|P30085|KCY_HUMAN	P30085	KCY_HUMAN	CMPK1	196	Homo sapiens	1:Experimental evidence at protein level	UMP-CMP kinase	1	0.999	35	35	35	0	0	5	1	2	6	7	3	3	8	0	0	5	1	2	6	7	3	3	8	0	0	5	1	2	6	7	3	3	8	0	0	55740.1	37026.1	55047.4	81399.9	134989
sp|P30086|PEBP1_HUMAN	P30086	PEBP1_HUMAN	PEBP1	187	Homo sapiens	1:Experimental evidence at protein level	Phosphatidylethanolamine-binding protein 1	1	0.999	139	139	139	2	2	11	9	12	19	19	21	25	19	2	2	11	9	12	19	19	21	25	19	2	2	11	9	12	19	19	21	25	19	130721	137180	403918	335597	862416	1.27898e+06	1.1449e+06
sp|P30101|PDIA3_HUMAN	P30101	PDIA3_HUMAN	PDIA3	505	Homo sapiens	1:Experimental evidence at protein level	Protein disulfide-isomerase A3	1	0.999	112	112	112	4	1	14	18	5	13	14	16	13	14	4	1	14	18	5	13	14	16	13	14	4	1	14	18	5	13	14	16	13	14	219526	112942	371964	480328	252714	354146	631517
sp|P30153|2AAA_HUMAN	P30153	2AAA_HUMAN	PPP2R1A	589	Homo sapiens	1:Experimental evidence at protein level	Serine/threonine-protein phosphatase 2A 65 kDa regulatory subunit A alpha isoform	1	0.999	113	61	113	6	7	19	14	6	17	11	9	11	13	2	3	10	8	5	10	8	3	4	8	6	7	19	14	6	17	11	9	11	13	173400	319435	374077	283897	160825	336873	346639
sp|P30260|CDC27_HUMAN	P30260	CDC27_HUMAN	CDC27	824	Homo sapiens	1:Experimental evidence at protein level	Cell division cycle protein 27 homolog	1	0.999	93	93	93	12	9	15	13	5	9	8	7	7	8	12	9	15	13	5	9	8	7	7	8	12	9	15	13	5	9	8	7	7	8	379478	254720	365317	262787	148586	231063	385620
sp|P30405|PPIF_HUMAN	P30405	PPIF_HUMAN	PPIF	207	Homo sapiens	1:Experimental evidence at protein level	Peptidyl-prolyl cis-trans isomerase F, mitochondrial	1	0.999	6	6	6	0	0	0	0	0	0	0	1	1	4	0	0	0	0	0	0	0	1	1	4	0	0	0	0	0	0	0	1	1	4	0	0	0	0	0	0	0
sp|P30419|NMT1_HUMAN	P30419	NMT1_HUMAN	NMT1	496	Homo sapiens	1:Experimental evidence at protein level	Glycylpeptide N-tetradecanoyltransferase 1	1	0.999	242	202	242	6	10	30	29	21	40	35	21	19	31	4	8	24	23	17	35	29	18	17	27	6	10	30	29	21	40	35	21	19	31	227851	319888	775758	776400	725500	1449876	1.22993e+06
sp|P30520|PURA2_HUMAN	P30520	PURA2_HUMAN	ADSS2	456	Homo sapiens	1:Experimental evidence at protein level	Adenylosuccinate synthetase isozyme 2	1	0.999	15	15	15	1	0	6	3	0	1	1	0	0	3	1	0	6	3	0	1	1	0	0	3	1	0	6	3	0	1	1	0	0	3	24397	54619.2	128988	87579.7	0	43816.5	70972.8
sp|P30530|UFO_HUMAN	P30530	UFO_HUMAN	AXL	894	Homo sapiens	1:Experimental evidence at protein level	Tyrosine-protein kinase receptor UFO	1	0.999	24	21	24	1	2	8	9	0	0	2	1	1	0	1	2	7	7	0	0	2	1	1	0	1	2	8	9	0	0	2	1	1	0	145218	116681	254799	133563	0	0	88503.9
sp|P30533|AMRP_HUMAN	P30533	AMRP_HUMAN	LRPAP1	357	Homo sapiens	1:Experimental evidence at protein level	Alpha-2-macroglobulin receptor-associated protein	0.9998	0.999	2	2	2	0	0	1	0	1	0	0	0	0	0	0	0	1	0	1	0	0	0	0	0	0	0	1	0	1	0	0	0	0	0	0	0	0	0	48888.4	0	36547.2
sp|P30566|PUR8_HUMAN	P30566	PUR8_HUMAN	ADSL	484	Homo sapiens	1:Experimental evidence at protein level	Adenylosuccinate lyase	1	0.999	81	81	81	5	6	12	14	4	9	14	9	4	4	5	6	12	14	4	9	14	9	4	4	5	6	12	14	4	9	14	9	4	4	166301	165277	281977	248651	69314.7	185026	255786
sp|P30622|CLIP1_HUMAN	P30622	CLIP1_HUMAN	CLIP1	1438	Homo sapiens	1:Experimental evidence at protein level	CAP-Gly domain-containing linker protein 1	1	0.999	77	73	77	8	6	17	12	3	2	4	9	11	5	7	6	16	11	3	2	4	8	11	5	8	6	17	12	3	2	4	9	11	5	278246	176651	412224	192040	95435.5	106377	212595
sp|P30626|SORCN_HUMAN	P30626	SORCN_HUMAN	SRI	198	Homo sapiens	1:Experimental evidence at protein level	Sorcin	1	0.999	27	27	27	0	0	1	2	0	3	4	6	5	6	0	0	1	2	0	3	4	6	5	6	0	0	1	2	0	3	4	6	5	6	0	0	16254.9	21080.6	0	104183	56200.3
sp|P30876|RPB2_HUMAN	P30876	RPB2_HUMAN	POLR2B	1174	Homo sapiens	1:Experimental evidence at protein level	DNA-directed RNA polymerase II subunit RPB2	1	0.999	230	230	230	27	27	40	36	16	22	21	14	16	11	27	27	40	36	16	22	21	14	16	11	27	27	40	36	16	22	21	14	16	11	979800	1.06265e+06	1.5817e+06	978976	488060	568964	905328
sp|P31040|SDHA_HUMAN	P31040	SDHA_HUMAN	SDHA	664	Homo sapiens	1:Experimental evidence at protein level	Succinate dehydrogenase [ubiquinone] flavoprotein subunit, mitochondrial	1	0.999	12	12	12	1	1	2	0	0	2	2	1	2	1	1	1	2	0	0	2	2	1	2	1	1	1	2	0	0	2	2	1	2	1	14770.6	20369.5	7254.12	0	0	11604.7	14659.3
sp|P31150|GDIA_HUMAN	P31150	GDIA_HUMAN	GDI1	447	Homo sapiens	1:Experimental evidence at protein level	Rab GDP dissociation inhibitor alpha	0.9999	0.9988	2	2	25	0	0	0	0	0	0	0	2	0	0	0	0	0	0	0	0	0	2	0	0	2	1	3	1	1	2	7	4	2	2	0	0	0	0	0	0	0
sp|P31151|S10A7_HUMAN	P31151	S10A7_HUMAN	S100A7	101	Homo sapiens	1:Experimental evidence at protein level	Protein S100-A7	1	0.999	8	3	8	0	0	0	0	6	0	0	0	2	0	0	0	0	0	2	0	0	0	1	0	0	0	0	0	6	0	0	0	2	0	0	0	0	0	87564.3	0	0
sp|P31153|METK2_HUMAN	P31153	METK2_HUMAN	MAT2A	395	Homo sapiens	1:Experimental evidence at protein level	S-adenosylmethionine synthase isoform type-2	1	0.999	10	10	10	0	0	0	0	2	1	2	3	2	0	0	0	0	0	2	1	2	3	2	0	0	0	0	0	2	1	2	3	2	0	37030.2	0	33073.1	0	64270.3	49746.1	121895
sp|P31350|RIR2_HUMAN	P31350	RIR2_HUMAN	RRM2	389	Homo sapiens	1:Experimental evidence at protein level	Ribonucleoside-diphosphate reductase subunit M2	1	0.999	14	14	26	5	1	1	0	0	0	0	2	1	4	5	1	1	0	0	0	0	2	1	4	7	3	2	1	0	1	1	3	3	5	70092.9	76060.6	36179	0	0	0	0
sp|P31483|TIA1_HUMAN	P31483	TIA1_HUMAN	TIA1	386	Homo sapiens	1:Experimental evidence at protein level	Cytotoxic granule associated RNA binding protein TIA1	1	0.999	18	18	44	0	0	0	0	0	1	3	6	4	4	0	0	0	0	0	1	3	6	4	4	1	0	1	5	3	3	7	9	6	9	0	0	0	6739.39	0	8907.67	42280.8
sp|P31629|ZEP2_HUMAN	P31629	ZEP2_HUMAN	HIVEP2	2446	Homo sapiens	1:Experimental evidence at protein level	Transcription factor HIVEP2	1	0.999	6	5	6	1	0	0	0	0	2	3	0	0	0	1	0	0	0	0	2	2	0	0	0	1	0	0	0	0	2	3	0	0	0	0	21558	0	0	0	29049.3	38010.9
sp|P31689|DNJA1_HUMAN	P31689	DNJA1_HUMAN	DNAJA1	397	Homo sapiens	1:Experimental evidence at protein level	DnaJ homolog subfamily A member 1	1	0.999	257	257	257	6	6	24	25	24	40	46	31	22	33	6	6	24	25	24	40	46	31	22	33	6	6	24	25	24	40	46	31	22	33	235203	169287	749717	749342	797628	1.58566e+06	1.54828e+06
sp|P31751|AKT2_HUMAN	P31751	AKT2_HUMAN	AKT2	481	Homo sapiens	1:Experimental evidence at protein level	RAC-beta serine/threonine-protein kinase	0.9609	0.9989	1	1	1	0	0	0	0	0	0	0	0	0	1	0	0	0	0	0	0	0	0	0	1	0	0	0	0	0	0	0	0	0	1	0	0	11009.2	0	0	0	0
sp|P31930|QCR1_HUMAN	P31930	QCR1_HUMAN	UQCRC1	480	Homo sapiens	1:Experimental evidence at protein level	Cytochrome b-c1 complex subunit 1, mitochondrial	1	0.999	0	0	0	0	0	0	0	0	0	0	0	0	0	0	0	0	0	0	0	0	0	0	0	0	0	0	0	0	0	0	0	0	0	11411.1	0	0	0	0	0	0
sp|P31939|PUR9_HUMAN	P31939	PUR9_HUMAN	ATIC	592	Homo sapiens	1:Experimental evidence at protein level	Bifunctional purine biosynthesis protein ATIC	1	0.999	42	42	42	0	1	4	3	0	8	9	5	6	6	0	1	4	3	0	8	9	5	6	6	0	1	4	3	0	8	9	5	6	6	15126.9	0	102730	86230.3	0	139829	187741
sp|P31942|HNRH3_HUMAN	P31942	HNRH3_HUMAN	HNRNPH3	346	Homo sapiens	1:Experimental evidence at protein level	Heterogeneous nuclear ribonucleoprotein H3	1	0.999	175	175	175	22	22	10	9	9	17	19	31	23	13	22	22	10	9	9	17	19	31	23	13	22	22	10	9	9	17	19	31	23	13	1.13241e+06	969248	370387	304993	328527	362576	539028
sp|P31943|HNRH1_HUMAN	P31943	HNRH1_HUMAN	HNRNPH1	449	Homo sapiens	1:Experimental evidence at protein level	Heterogeneous nuclear ribonucleoprotein H	1	0.999	280	122	280	16	14	27	20	24	34	36	45	38	26	8	5	12	9	5	13	18	26	19	7	16	14	27	20	24	34	36	45	38	26	1.48788e+06	1357390	1.96268e+06	1.41644e+06	1.66969e+06	2.6168e+06	2.78186e+06
sp|P31944|CASPE_HUMAN	P31944	CASPE_HUMAN	CASP14	242	Homo sapiens	1:Experimental evidence at protein level	Caspase-14	1	0.999	11	11	11	0	1	0	0	5	0	0	1	4	0	0	1	0	0	5	0	0	1	4	0	0	1	0	0	5	0	0	1	4	0	0	0	0	0	70705.3	0	0
sp|P31946|1433B_HUMAN	P31946	1433B_HUMAN	YWHAB	246	Homo sapiens	1:Experimental evidence at protein level	14-3-3 protein beta/alpha	1	0.999	143	143	248	11	7	11	13	3	10	12	23	30	23	11	7	11	13	3	10	12	23	30	23	16	16	17	22	10	16	24	40	43	44	370714	171117	401101	278163	25480.8	269038	329966
sp|P31948|STIP1_HUMAN	P31948	STIP1_HUMAN	STIP1	543	Homo sapiens	1:Experimental evidence at protein level	Stress-induced-phosphoprotein 1	1	0.999	645	645	645	47	36	84	98	59	79	82	50	55	55	47	36	84	98	59	79	82	50	55	55	47	36	84	98	59	79	82	50	55	55	3.02003e+06	2.98947e+06	6215737	7067516	3.7756e+06	6.48931e+06	5.67647e+06
sp|P31949|S10AB_HUMAN	P31949	S10AB_HUMAN	S100A11	105	Homo sapiens	1:Experimental evidence at protein level	Protein S100-A11	1	0.999	85	85	85	6	4	8	4	6	12	12	11	11	11	6	4	8	4	6	12	12	11	11	11	6	4	8	4	6	12	12	11	11	11	195353	201304	322643	261116	436707	668217	665950
sp|P32019|I5P2_HUMAN	P32019	I5P2_HUMAN	INPP5B	993	Homo sapiens	1:Experimental evidence at protein level	Type II inositol 1,4,5-trisphosphate 5-phosphatase	0.9335	0.9981	2	2	2	0	0	0	1	0	1	0	0	0	0	0	0	0	1	0	1	0	0	0	0	0	0	0	1	0	1	0	0	0	0	0	0	0	0	0	0	0
sp|P32119|PRDX2_HUMAN	P32119	PRDX2_HUMAN	PRDX2	198	Homo sapiens	1:Experimental evidence at protein level	Peroxiredoxin-2	1	0.999	188	188	256	13	10	23	16	10	25	18	21	27	25	13	10	23	16	10	25	18	21	27	25	20	18	27	16	20	38	26	28	34	29	343746	319526	791750	594488	266659	1.23961e+06	999778
sp|P32321|DCTD_HUMAN	P32321	DCTD_HUMAN	DCTD	178	Homo sapiens	1:Experimental evidence at protein level	Deoxycytidylate deaminase	1	0.999	31	31	31	4	2	1	5	1	4	2	2	4	6	4	2	1	5	1	4	2	2	4	6	4	2	1	5	1	4	2	2	4	6	68793.7	63471.4	37251.2	145934	35405.2	87086.2	112074
sp|P32322|P5CR1_HUMAN	P32322	P5CR1_HUMAN	PYCR1	319	Homo sapiens	1:Experimental evidence at protein level	Pyrroline-5-carboxylate reductase 1, mitochondrial	1	0.999	12	12	22	0	0	2	4	0	0	0	1	1	4	0	0	2	4	0	0	0	1	1	4	2	1	2	5	1	1	2	1	1	6	22753.8	21830.9	77144.5	40719.6	0	0	21562.8
sp|P32456|GBP2_HUMAN	P32456	GBP2_HUMAN	GBP2	591	Homo sapiens	1:Experimental evidence at protein level	Guanylate-binding protein 2	0.967	0.999	6	1	6	0	0	0	1	1	1	0	1	2	0	0	0	0	0	1	0	0	0	0	0	0	0	0	1	1	1	0	1	2	0	0	0	0	12630.1	0	24530.3	16513.7
sp|P32519|ELF1_HUMAN	P32519	ELF1_HUMAN	ELF1	619	Homo sapiens	1:Experimental evidence at protein level	ETS-related transcription factor Elf-1	0.9633	0.999	0	0	0	0	0	0	0	0	0	0	0	0	0	0	0	0	0	0	0	0	0	0	0	0	0	0	0	0	0	0	0	0	0	0	0	0	0	0	0	20545.3
sp|P32969|RL9_HUMAN	P32969	RL9_HUMAN	RPL9	192	Homo sapiens	1:Experimental evidence at protein level	Large ribosomal subunit protein uL6	1	0.999	81	81	81	8	9	8	8	3	10	10	11	9	5	8	9	8	8	3	10	10	11	9	5	8	9	8	8	3	10	10	11	9	5	463895	500068	390233	320058	155266	321554	334844
sp|P32970|CD70_HUMAN	P32970	CD70_HUMAN	CD70	193	Homo sapiens	1:Experimental evidence at protein level	CD70 antigen	1	0.999	2	2	2	1	0	0	0	0	0	0	1	0	0	1	0	0	0	0	0	0	1	0	0	1	0	0	0	0	0	0	1	0	0	82519.1	116136	103598	82871.8	0	0	0
sp|P33176|KINH_HUMAN	P33176	KINH_HUMAN	KIF5B	963	Homo sapiens	1:Experimental evidence at protein level	Kinesin-1 heavy chain	1	0.999	452	389	452	41	39	61	45	45	58	55	34	35	39	36	34	53	37	40	50	47	32	31	29	41	39	61	45	45	58	55	34	35	39	1.98274e+06	2.047e+06	2.78354e+06	2.28323e+06	1339748	1.70649e+06	2.22738e+06
sp|P33240|CSTF2_HUMAN	P33240	CSTF2_HUMAN	CSTF2	577	Homo sapiens	1:Experimental evidence at protein level	Cleavage stimulation factor subunit 2	1	0.999	117	42	117	11	9	13	10	7	12	14	13	12	16	3	2	4	1	3	6	6	6	6	5	11	9	13	10	7	12	14	13	12	16	496900	314024	386971	212843	240614	355640	384179
sp|P33316|DUT_HUMAN	P33316	DUT_HUMAN	DUT	252	Homo sapiens	1:Experimental evidence at protein level	Deoxyuridine 5'-triphosphate nucleotidohydrolase, mitochondrial	1	0.999	93	93	93	2	2	3	5	8	14	13	10	18	18	2	2	3	5	8	14	13	10	18	18	2	2	3	5	8	14	13	10	18	18	105339	115386	215476	225754	405416	678548	603985
sp|P33897|ABCD1_HUMAN	P33897	ABCD1_HUMAN	ABCD1	745	Homo sapiens	1:Experimental evidence at protein level	ATP-binding cassette sub-family D member 1	0.9593	0.9989	1	1	1	1	0	0	0	0	0	0	0	0	0	1	0	0	0	0	0	0	0	0	0	1	0	0	0	0	0	0	0	0	0	16166	0	0	0	0	0	0
sp|P33947|ERD22_HUMAN	P33947	ERD22_HUMAN	KDELR2	212	Homo sapiens	1:Experimental evidence at protein level	ER lumen protein-retaining receptor 2	1	0.999	12	12	12	1	1	2	3	0	2	1	0	1	1	1	1	2	3	0	2	1	0	1	1	1	1	2	3	0	2	1	0	1	1	10752.6	8921.52	22456.8	21096.8	0	17425	0
sp|P33981|TTK_HUMAN	P33981	TTK_HUMAN	TTK	857	Homo sapiens	1:Experimental evidence at protein level	Dual specificity protein kinase TTK	1	0.999	20	20	20	3	1	8	7	0	0	1	0	0	0	3	1	8	7	0	0	1	0	0	0	3	1	8	7	0	0	1	0	0	0	44461.3	43661.8	186062	133953	0	14275.5	7491.05
sp|P33991|MCM4_HUMAN	P33991	MCM4_HUMAN	MCM4	863	Homo sapiens	1:Experimental evidence at protein level	DNA replication licensing factor MCM4	1	0.999	393	393	393	30	25	70	53	26	39	38	34	39	39	30	25	70	53	26	39	38	34	39	39	30	25	70	53	26	39	38	34	39	39	1.03276e+06	1.16562e+06	2.5159e+06	1.98388e+06	628910	1.25916e+06	1.43499e+06
sp|P33992|MCM5_HUMAN	P33992	MCM5_HUMAN	MCM5	734	Homo sapiens	1:Experimental evidence at protein level	DNA replication licensing factor MCM5	1	0.999	90	90	90	7	3	6	7	12	12	8	12	15	8	7	3	6	7	12	12	8	12	15	8	7	3	6	7	12	12	8	12	15	8	230380	141693	263660	323806	331072	443758	472437
sp|P33993|MCM7_HUMAN	P33993	MCM7_HUMAN	MCM7	719	Homo sapiens	1:Experimental evidence at protein level	DNA replication licensing factor MCM7	1	0.999	177	177	177	3	3	29	30	9	23	28	16	22	14	3	3	29	30	9	23	28	16	22	14	3	3	29	30	9	23	28	16	22	14	103767	186384	860647	461481	141647	424625	512236
sp|P34096|RNAS4_HUMAN	P34096	RNAS4_HUMAN	RNASE4	147	Homo sapiens	1:Experimental evidence at protein level	Ribonuclease 4	0.9633	0.999	1	1	1	0	0	0	0	1	0	0	0	0	0	0	0	0	0	1	0	0	0	0	0	0	0	0	0	1	0	0	0	0	0	0	0	0	0	50854.2	0	0
sp|P34896|GLYC_HUMAN	P34896	GLYC_HUMAN	SHMT1	483	Homo sapiens	1:Experimental evidence at protein level	Serine hydroxymethyltransferase, cytosolic	1	0.999	13	13	16	1	0	7	3	0	1	1	0	0	0	1	0	7	3	0	1	1	0	0	0	1	1	7	3	0	1	1	1	1	0	110456	0	224691	66895.9	0	34598	73186.1
sp|P34897|GLYM_HUMAN	P34897	GLYM_HUMAN	SHMT2	504	Homo sapiens	1:Experimental evidence at protein level	Serine hydroxymethyltransferase, mitochondrial	1	0.999	16	13	16	2	1	1	2	0	2	2	3	3	0	2	0	1	2	0	2	2	2	2	0	2	1	1	2	0	2	2	3	3	0	35638	0	10460	28102.3	0	28531.5	49916
sp|P34931|HS71L_HUMAN	P34931	HS71L_HUMAN	HSPA1L	641	Homo sapiens	1:Experimental evidence at protein level	Heat shock 70 kDa protein 1-like	1	0.9987	7	7	794	0	0	0	1	0	0	2	2	1	1	0	0	0	1	0	0	2	2	1	1	60	53	89	74	87	85	99	92	87	68	0	0	0	27131.3	0	0	42073.3
sp|P34932|HSP74_HUMAN	P34932	HSP74_HUMAN	HSPA4	840	Homo sapiens	1:Experimental evidence at protein level	Heat shock 70 kDa protein 4	1	0.999	90	85	126	5	3	18	15	6	10	11	8	8	6	5	3	17	14	6	9	10	8	8	5	6	4	21	22	13	15	15	11	9	10	178261	128396	490566	370476	123927	340057	455138
sp|P35030|TRY3_HUMAN	P35030	TRY3_HUMAN	PRSS3	304	Homo sapiens	1:Experimental evidence at protein level	Trypsin-3	0.9443	0.9985	1	1	1	0	0	0	0	0	0	0	0	1	0	0	0	0	0	0	0	0	0	1	0	0	0	0	0	0	0	0	0	1	0	0	0	0	0	0	0	0
sp|P35052|GPC1_HUMAN	P35052	GPC1_HUMAN	GPC1	558	Homo sapiens	1:Experimental evidence at protein level	Glypican-1	1	0.999	6	6	6	1	0	0	0	0	0	0	3	2	0	1	0	0	0	0	0	0	3	2	0	1	0	0	0	0	0	0	3	2	0	44183	0	0	0	0	0	31022.3
sp|P35080|PROF2_HUMAN	P35080	PROF2_HUMAN	PFN2	140	Homo sapiens	1:Experimental evidence at protein level	Profilin-2	1	0.999	26	26	26	1	3	1	3	2	4	3	3	2	4	1	3	1	3	2	4	3	3	2	4	1	3	1	3	2	4	3	3	2	4	36718.4	92854.6	24113.8	76325.8	155429	173007	173663
sp|P35221|CTNA1_HUMAN	P35221	CTNA1_HUMAN	CTNNA1	906	Homo sapiens	1:Experimental evidence at protein level	Catenin alpha-1	1	0.999	423	322	423	22	26	69	51	34	56	55	31	35	44	17	21	55	40	22	44	40	23	25	35	22	26	69	51	34	56	55	31	35	44	892243	1.14458e+06	2207547	1.87365e+06	1450540	2.22635e+06	2.31423e+06
sp|P35222|CTNB1_HUMAN	P35222	CTNB1_HUMAN	CTNNB1	781	Homo sapiens	1:Experimental evidence at protein level	Catenin beta-1	1	0.999	78	78	101	3	2	7	10	10	10	13	6	8	9	3	2	7	10	10	10	13	6	8	9	4	2	10	10	14	12	17	11	11	10	87120.4	68401.7	251213	232970	296513	481733	445325
sp|P35226|BMI1_HUMAN	P35226	BMI1_HUMAN	BMI1	326	Homo sapiens	1:Experimental evidence at protein level	Polycomb complex protein BMI-1	1	0.999	9	9	9	0	0	1	0	1	2	4	0	0	1	0	0	1	0	1	2	4	0	0	1	0	0	1	0	1	2	4	0	0	1	0	0	14104.2	0	23046.2	18403.8	53492.3
sp|P35232|PHB1_HUMAN	P35232	PHB1_HUMAN	PHB1	272	Homo sapiens	1:Experimental evidence at protein level	Prohibitin 1	1	0.999	33	33	33	3	4	2	0	0	1	4	8	7	4	3	4	2	0	0	1	4	8	7	4	3	4	2	0	0	1	4	8	7	4	80014.9	65114.3	32970.1	0	0	28507.6	78026.2
sp|P35240|MERL_HUMAN	P35240	MERL_HUMAN	NF2	595	Homo sapiens	1:Experimental evidence at protein level	Merlin	1	0.999	95	95	95	9	8	17	18	2	7	4	10	10	10	9	8	17	18	2	7	4	10	10	10	9	8	17	18	2	7	4	10	10	10	460527	283219	631770	494175	39731.3	232829	399504
sp|P35241|RADI_HUMAN	P35241	RADI_HUMAN	RDX	583	Homo sapiens	1:Experimental evidence at protein level	Radixin	1	0.999	115	115	322	5	11	32	16	4	15	9	8	8	7	5	11	32	16	4	15	9	8	8	7	22	26	54	44	30	44	33	25	20	24	166251	273344	609052	550086	114570	369538	371800
sp|P35244|RFA3_HUMAN	P35244	RFA3_HUMAN	RPA3	121	Homo sapiens	1:Experimental evidence at protein level	Replication protein A 14 kDa subunit	1	0.999	250	250	250	24	22	25	22	22	24	27	26	31	27	24	22	25	22	22	24	27	26	31	27	24	22	25	22	22	24	27	26	31	27	2.49412e+06	2.10612e+06	1954096	1.3319e+06	968558	1.24397e+06	1389430
sp|P35249|RFC4_HUMAN	P35249	RFC4_HUMAN	RFC4	363	Homo sapiens	1:Experimental evidence at protein level	Replication factor C subunit 4	1	0.999	38	38	38	1	3	9	7	3	6	4	1	3	1	1	3	9	7	3	6	4	1	3	1	1	3	9	7	3	6	4	1	3	1	117611	70821.1	222761	164804	103017	89850	125974
sp|P35250|RFC2_HUMAN	P35250	RFC2_HUMAN	RFC2	354	Homo sapiens	1:Experimental evidence at protein level	Replication factor C subunit 2	1	0.999	2	2	2	0	0	2	0	0	0	0	0	0	0	0	0	2	0	0	0	0	0	0	0	0	0	2	0	0	0	0	0	0	0	10827	0	22955.9	0	0	0	40400.9
sp|P35251|RFC1_HUMAN	P35251	RFC1_HUMAN	RFC1	1148	Homo sapiens	1:Experimental evidence at protein level	Replication factor C subunit 1	1	0.999	82	82	82	4	8	9	4	10	7	10	13	10	7	4	8	9	4	10	7	10	13	10	7	4	8	9	4	10	7	10	13	10	7	192652	168001	227451	94803.3	179427	173092	171406
sp|P35268|RL22_HUMAN	P35268	RL22_HUMAN	RPL22	128	Homo sapiens	1:Experimental evidence at protein level	Large ribosomal subunit protein eL22	1	0.999	22	22	22	4	2	2	1	1	3	4	2	2	1	4	2	2	1	1	3	4	2	2	1	4	2	2	1	1	3	4	2	2	1	157784	131924	69942.1	37742.9	62128.4	78961.4	102240
sp|P35269|T2FA_HUMAN	P35269	T2FA_HUMAN	GTF2F1	517	Homo sapiens	1:Experimental evidence at protein level	General transcription factor IIF subunit 1	1	0.999	91	91	91	7	5	11	13	7	8	7	14	9	10	7	5	11	13	7	8	7	14	9	10	7	5	11	13	7	8	7	14	9	10	436539	214930	450839	372774	331557	390620	381971
sp|P35270|SPRE_HUMAN	P35270	SPRE_HUMAN	SPR	261	Homo sapiens	1:Experimental evidence at protein level	Sepiapterin reductase	1	0.999	41	41	41	0	0	3	4	3	10	8	3	5	5	0	0	3	4	3	10	8	3	5	5	0	0	3	4	3	10	8	3	5	5	24544.2	0	68006.6	117858	80446.6	126462	196039
sp|P35442|TSP2_HUMAN	P35442	TSP2_HUMAN	THBS2	1172	Homo sapiens	1:Experimental evidence at protein level	Thrombospondin-2	0.7609	0.9918	1	1	1	0	1	0	0	0	0	0	0	0	0	0	1	0	0	0	0	0	0	0	0	0	1	0	0	0	0	0	0	0	0	0	36224	25910.1	30165.5	0	0	0
sp|P35527|K1C9_HUMAN	P35527	K1C9_HUMAN	KRT9	623	Homo sapiens	1:Experimental evidence at protein level	Keratin, type I cytoskeletal 9	1	0.999	1022	1022	1022	120	105	12	13	119	91	118	236	173	35	120	105	12	13	119	91	118	236	173	35	120	105	12	13	119	91	118	236	173	35	11100000	12500000	309187	606603	14200000	6389669	9267260
sp|P35568|IRS1_HUMAN	P35568	IRS1_HUMAN	IRS1	1242	Homo sapiens	1:Experimental evidence at protein level	Insulin receptor substrate 1	0.9999	0.9988	3	3	3	0	0	1	2	0	0	0	0	0	0	0	0	1	2	0	0	0	0	0	0	0	0	1	2	0	0	0	0	0	0	0	0	16508	44401.8	0	0	0
sp|P35573|GDE_HUMAN	P35573	GDE_HUMAN	AGL	1532	Homo sapiens	1:Experimental evidence at protein level	Glycogen debranching enzyme	1	0.999	14	14	14	0	0	0	0	1	3	5	0	1	4	0	0	0	0	1	3	5	0	1	4	0	0	0	0	1	3	5	0	1	4	0	0	27842.1	0	38398.2	65453.2	133705
sp|P35579|MYH9_HUMAN	P35579	MYH9_HUMAN	MYH9	1960	Homo sapiens	1:Experimental evidence at protein level	Myosin-9	1	0.999	3747	3113	3747	504	404	418	369	261	310	307	419	434	321	423	339	352	306	219	260	255	343	350	266	504	404	418	369	261	310	307	419	434	321	59000000	42900000	41800000	32700000	18400000	22400000	20100000
sp|P35580|MYH10_HUMAN	P35580	MYH10_HUMAN	MYH10	1976	Homo sapiens	1:Experimental evidence at protein level	Myosin-10	1	0.999	1011	978	1439	136	116	109	98	65	69	67	120	136	95	130	110	106	96	62	65	63	119	132	95	183	157	157	144	95	102	102	171	199	129	9002943	6.09267e+06	4.04418e+06	2.91165e+06	2037580	2.41493e+06	3.02176e+06
sp|P35606|COPB2_HUMAN	P35606	COPB2_HUMAN	COPB2	906	Homo sapiens	1:Experimental evidence at protein level	Coatomer subunit beta'	1	0.999	179	179	179	17	10	30	27	11	16	24	10	16	18	17	10	30	27	11	16	24	10	16	18	17	10	30	27	11	16	24	10	16	18	404521	496049	931054	911677	193421	612053	1.22902e+06
sp|P35610|SOAT1_HUMAN	P35610	SOAT1_HUMAN	SOAT1	550	Homo sapiens	1:Experimental evidence at protein level	Sterol O-acyltransferase 1	1	0.999	16	16	16	3	2	3	3	0	1	2	2	0	0	3	2	3	3	0	1	2	2	0	0	3	2	3	3	0	1	2	2	0	0	24432.5	21127.4	99087.2	13936.8	0	74746.2	71741.1
sp|P35611|ADDA_HUMAN	P35611	ADDA_HUMAN	ADD1	737	Homo sapiens	1:Experimental evidence at protein level	Alpha-adducin	1	0.999	158	158	158	18	22	24	31	5	12	11	10	12	13	18	22	24	31	5	12	11	10	12	13	18	22	24	31	5	12	11	10	12	13	775647	717418	790294	710257	160150	304776	440221
sp|P35612|ADDB_HUMAN	P35612	ADDB_HUMAN	ADD2	726	Homo sapiens	1:Experimental evidence at protein level	Beta-adducin	1	0.999	80	80	80	10	18	10	11	1	6	6	4	7	7	10	18	10	11	1	6	6	4	7	7	10	18	10	11	1	6	6	4	7	7	330097	284052	280287	262705	31764.9	171335	210400
sp|P35613|BASI_HUMAN	P35613	BASI_HUMAN	BSG	385	Homo sapiens	1:Experimental evidence at protein level	Basigin	1	0.999	15	15	15	2	3	0	2	2	0	1	2	1	2	2	3	0	2	2	0	1	2	1	2	2	3	0	2	2	0	1	2	1	2	42924.5	40398.5	0	22093.7	38749.9	15753.3	66767.2
sp|P35637|FUS_HUMAN	P35637	FUS_HUMAN	FUS	526	Homo sapiens	1:Experimental evidence at protein level	RNA-binding protein FUS	1	0.999	199	187	199	13	12	16	12	14	30	29	29	23	21	12	11	15	11	13	29	28	27	21	20	13	12	16	12	14	30	29	29	23	21	610579	635761	588385	415747	1202041	1.21156e+06	1.46346e+06
sp|P35658|NU214_HUMAN	P35658	NU214_HUMAN	NUP214	2090	Homo sapiens	1:Experimental evidence at protein level	Nuclear pore complex protein Nup214	1	0.999	398	398	398	52	60	53	50	16	30	31	37	38	31	52	60	53	50	16	30	31	37	38	31	52	60	53	50	16	30	31	37	38	31	2.65733e+06	2.8866e+06	2.43063e+06	1.62704e+06	617005	742591	1.28094e+06
sp|P35659|DEK_HUMAN	P35659	DEK_HUMAN	DEK	375	Homo sapiens	1:Experimental evidence at protein level	Protein DEK	1	0.999	18	18	18	3	0	0	1	2	2	2	5	2	1	3	0	0	1	2	2	2	5	2	1	3	0	0	1	2	2	2	5	2	1	330759	30393.2	0	24449.6	53365.3	42300.8	217722
sp|P35749|MYH11_HUMAN	P35749	MYH11_HUMAN	MYH11	1972	Homo sapiens	1:Experimental evidence at protein level	Myosin-11	1	0.9852	3	3	453	0	0	1	0	0	0	1	0	1	0	0	0	1	0	0	0	1	0	1	0	62	50	41	40	34	39	42	51	63	31	0	0	117456	0	0	0	0
sp|P35813|PPM1A_HUMAN	P35813	PPM1A_HUMAN	PPM1A	382	Homo sapiens	1:Experimental evidence at protein level	Protein phosphatase 1A	0.6899	0.9883	1	1	1	0	0	0	0	0	1	0	0	0	0	0	0	0	0	0	1	0	0	0	0	0	0	0	0	0	1	0	0	0	0	0	0	0	0	0	25053.7	0
sp|P35908|K22E_HUMAN	P35908	K22E_HUMAN	KRT2	639	Homo sapiens	1:Experimental evidence at protein level	Keratin, type II cytoskeletal 2 epidermal	1	0.999	659	539	682	59	57	3	6	113	64	77	121	132	27	46	47	2	2	94	52	66	100	108	22	62	57	4	6	123	66	78	123	134	29	5096995	2.93386e+06	190788	185300	8852535	3492100	4.65285e+06
sp|P35998|PRS7_HUMAN	P35998	PRS7_HUMAN	PSMC2	433	Homo sapiens	1:Experimental evidence at protein level	26S proteasome regulatory subunit 7	1	0.999	311	311	311	24	28	44	39	21	29	33	31	36	26	24	28	44	39	21	29	33	31	36	26	24	28	44	39	21	29	33	31	36	26	1.3122e+06	1.17355e+06	1876068	1.70469e+06	739610	1.18008e+06	1.27799e+06
sp|P36021|MOT8_HUMAN	P36021	MOT8_HUMAN	SLC16A2	539	Homo sapiens	1:Experimental evidence at protein level	Monocarboxylate transporter 8	0.8616	0.9958	1	1	1	0	0	1	0	0	0	0	0	0	0	0	0	1	0	0	0	0	0	0	0	0	0	1	0	0	0	0	0	0	0	0	0	6798.53	0	0	0	0
sp|P36404|ARL2_HUMAN	P36404	ARL2_HUMAN	ARL2	184	Homo sapiens	1:Experimental evidence at protein level	ADP-ribosylation factor-like protein 2	1	0.999	8	8	8	0	0	2	4	1	1	0	0	0	0	0	0	2	4	1	1	0	0	0	0	0	0	2	4	1	1	0	0	0	0	25490.7	0	20480	25390.3	22039.5	0	0
sp|P36405|ARL3_HUMAN	P36405	ARL3_HUMAN	ARL3	182	Homo sapiens	1:Experimental evidence at protein level	ADP-ribosylation factor-like protein 3	1	0.999	118	118	118	5	3	9	5	9	14	18	19	19	17	5	3	9	5	9	14	18	19	19	17	5	3	9	5	9	14	18	19	19	17	119234	88765.8	181443	200865	452529	706989	740718
sp|P36507|MP2K2_HUMAN	P36507	MP2K2_HUMAN	MAP2K2	400	Homo sapiens	1:Experimental evidence at protein level	Dual specificity mitogen-activated protein kinase kinase 2	0.8716	0.9961	1	1	10	0	0	0	0	0	0	0	0	0	1	0	0	0	0	0	0	0	0	0	1	0	0	1	2	0	1	2	0	0	4	0	0	0	0	0	0	0
sp|P36542|ATPG_HUMAN	P36542	ATPG_HUMAN	ATP5F1C	298	Homo sapiens	1:Experimental evidence at protein level	ATP synthase subunit gamma, mitochondrial	1	0.999	32	32	32	3	7	2	2	2	1	2	5	5	3	3	7	2	2	2	1	2	5	5	3	3	7	2	2	2	1	2	5	5	3	91206.6	89350.1	60559.4	58923	26543.8	13591.3	51257.4
sp|P36543|VATE1_HUMAN	P36543	VATE1_HUMAN	ATP6V1E1	226	Homo sapiens	1:Experimental evidence at protein level	V-type proton ATPase subunit E 1	1	0.999	55	51	55	4	2	6	6	6	5	6	8	4	8	4	2	6	6	6	5	6	6	3	7	4	2	6	6	6	5	6	8	4	8	184546	170609	196226	225629	244540	419271	370125
sp|P36578|RL4_HUMAN	P36578	RL4_HUMAN	RPL4	427	Homo sapiens	1:Experimental evidence at protein level	Large ribosomal subunit protein uL4	1	0.999	419	419	419	38	41	56	38	46	41	47	40	45	27	38	41	56	38	46	41	47	40	45	27	38	41	56	38	46	41	47	40	45	27	2.60916e+06	2.80881e+06	3.33844e+06	2403954	1.76694e+06	2.00526e+06	2.59673e+06
sp|P36639|8ODP_HUMAN	P36639	8ODP_HUMAN	NUDT1	156	Homo sapiens	1:Experimental evidence at protein level	Oxidized purine nucleoside triphosphate hydrolase	0.9378	0.9983	0	0	0	0	0	0	0	0	0	0	0	0	0	0	0	0	0	0	0	0	0	0	0	0	0	0	0	0	0	0	0	0	0	0	0	0	0	0	0	0
sp|P36776|LONM_HUMAN	P36776	LONM_HUMAN	LONP1	959	Homo sapiens	1:Experimental evidence at protein level	Lon protease homolog, mitochondrial	1	0.999	10	10	10	1	0	0	0	0	1	1	3	2	2	1	0	0	0	0	1	1	3	2	2	1	0	0	0	0	1	1	3	2	2	21744.1	0	0	0	0	17133.5	16828
sp|P36871|PGM1_HUMAN	P36871	PGM1_HUMAN	PGM1	562	Homo sapiens	1:Experimental evidence at protein level	Phosphoglucomutase-1	0.9999	0.999	4	4	4	1	0	0	0	0	1	1	0	1	0	1	0	0	0	0	1	1	0	1	0	1	0	0	0	0	1	1	0	1	0	0	0	6983.5	0	0	15069.1	101554
sp|P36873|PP1G_HUMAN	P36873	PP1G_HUMAN	PPP1CC	323	Homo sapiens	1:Experimental evidence at protein level	Serine/threonine-protein phosphatase PP1-gamma catalytic subunit	1	0.999	45	45	415	4	4	7	7	4	4	4	3	4	4	4	4	7	7	4	4	4	3	4	4	43	34	58	38	32	40	48	47	41	34	313250	254765	347997	194130	149596	260166	232833
sp|P36954|RPB9_HUMAN	P36954	RPB9_HUMAN	POLR2I	125	Homo sapiens	1:Experimental evidence at protein level	DNA-directed RNA polymerase II subunit RPB9	0.9633	0.999	4	4	4	0	0	0	2	0	2	0	0	0	0	0	0	0	2	0	2	0	0	0	0	0	0	0	2	0	2	0	0	0	0	0	0	15117.9	13645	0	19670	16074.8
sp|P36957|ODO2_HUMAN	P36957	ODO2_HUMAN	DLST	453	Homo sapiens	1:Experimental evidence at protein level	Dihydrolipoyllysine-residue succinyltransferase component of 2-oxoglutarate dehydrogenase complex, mitochondrial	0.9633	0.999	8	8	8	0	1	0	0	0	0	0	4	1	2	0	1	0	0	0	0	0	4	1	2	0	1	0	0	0	0	0	4	1	2	0	39777.2	0	0	0	0	29397.5
sp|P36969|GPX4_HUMAN	P36969	GPX4_HUMAN	GPX4	197	Homo sapiens	1:Experimental evidence at protein level	Phospholipid hydroperoxide glutathione peroxidase	1	0.999	30	30	30	0	1	2	1	5	5	5	4	4	3	0	1	2	1	5	5	5	4	4	3	0	1	2	1	5	5	5	4	4	3	75064.3	61583.8	71740.9	61380.9	279226	267510	320173
sp|P37108|SRP14_HUMAN	P37108	SRP14_HUMAN	SRP14	136	Homo sapiens	1:Experimental evidence at protein level	Signal recognition particle 14 kDa protein	1	0.999	60	60	60	4	2	5	6	6	9	7	6	7	8	4	2	5	6	6	9	7	6	7	8	4	2	5	6	6	9	7	6	7	8	147395	143696	222060	233629	246236	688502	467634
sp|P37198|NUP62_HUMAN	P37198	NUP62_HUMAN	NUP62	522	Homo sapiens	1:Experimental evidence at protein level	Nuclear pore glycoprotein p62	1	0.999	329	329	329	37	36	37	31	15	21	29	41	44	38	37	36	37	31	15	21	29	41	44	38	37	36	37	31	15	21	29	41	44	38	1531853	2.15534e+06	2101173	1.36691e+06	559121	647217	1.25827e+06
sp|P37235|HPCL1_HUMAN	P37235	HPCL1_HUMAN	HPCAL1	193	Homo sapiens	1:Experimental evidence at protein level	Hippocalcin-like protein 1	1	0.999	192	100	192	19	23	18	14	24	17	19	23	18	17	11	13	11	5	13	7	10	12	10	8	19	23	18	14	24	17	19	23	18	17	1.39152e+06	1.37183e+06	1273686	964929	868179	1.23497e+06	1.35516e+06
sp|P37275|ZEB1_HUMAN	P37275	ZEB1_HUMAN	ZEB1	1124	Homo sapiens	1:Experimental evidence at protein level	Zinc finger E-box-binding homeobox 1	0.9633	0.999	5	5	5	0	0	1	0	1	1	2	0	0	0	0	0	1	0	1	1	2	0	0	0	0	0	1	0	1	1	2	0	0	0	0	0	15063.2	0	44924.8	40159.4	34558
sp|P37802|TAGL2_HUMAN	P37802	TAGL2_HUMAN	TAGLN2	199	Homo sapiens	1:Experimental evidence at protein level	Transgelin-2	1	0.999	395	356	395	15	18	23	19	37	42	56	59	52	74	12	17	22	18	34	41	50	52	45	65	15	18	23	19	37	42	56	59	52	74	996425	928964	1.14132e+06	1.18391e+06	2.14035e+06	2.70536e+06	3.3869e+06
sp|P37837|TALDO_HUMAN	P37837	TALDO_HUMAN	TALDO1	337	Homo sapiens	1:Experimental evidence at protein level	Transaldolase	1	0.999	373	373	373	28	36	38	38	41	40	45	33	35	39	28	36	38	38	41	40	45	33	35	39	28	36	38	38	41	40	45	33	35	39	3.47224e+06	3409752	2.58677e+06	3.49858e+06	3.62315e+06	4137682	4.16583e+06
sp|P38117|ETFB_HUMAN	P38117	ETFB_HUMAN	ETFB	255	Homo sapiens	1:Experimental evidence at protein level	Electron transfer flavoprotein subunit beta	1	0.999	10	10	10	0	0	0	0	0	1	3	4	2	0	0	0	0	0	0	1	3	4	2	0	0	0	0	0	0	1	3	4	2	0	20019.5	0	0	0	0	18023.4	43708.3
sp|P38159|RBMX_HUMAN	P38159	RBMX_HUMAN	RBMX	391	Homo sapiens	1:Experimental evidence at protein level	RNA-binding motif protein, X chromosome	1	0.999	62	21	62	6	3	3	5	5	6	7	10	9	8	2	1	1	3	2	2	2	3	2	3	6	3	3	5	5	6	7	10	9	8	385424	298384	102309	79058.7	214879	182571	246255
sp|P38398|BRCA1_HUMAN	P38398	BRCA1_HUMAN	BRCA1	1863	Homo sapiens	1:Experimental evidence at protein level	Breast cancer type 1 susceptibility protein	0.9633	0.999	2	2	2	0	0	1	1	0	0	0	0	0	0	0	0	1	1	0	0	0	0	0	0	0	0	1	1	0	0	0	0	0	0	0	0	20388.8	21599	0	0	0
sp|P38432|COIL_HUMAN	P38432	COIL_HUMAN	COIL	576	Homo sapiens	1:Experimental evidence at protein level	Coilin	1	0.999	5	5	5	0	0	0	2	0	1	1	0	1	0	0	0	0	2	0	1	1	0	1	0	0	0	0	2	0	1	1	0	1	0	26864.6	0	0	13192.1	0	24070.2	23794.5
sp|P38435|VKGC_HUMAN	P38435	VKGC_HUMAN	GGCX	758	Homo sapiens	1:Experimental evidence at protein level	Vitamin K-dependent gamma-carboxylase	0.8496	0.9954	0	0	0	0	0	0	0	0	0	0	0	0	0	0	0	0	0	0	0	0	0	0	0	0	0	0	0	0	0	0	0	0	0	0	149704	0	0	0	64043.4	57229.7
sp|P38606|VATA_HUMAN	P38606	VATA_HUMAN	ATP6V1A	617	Homo sapiens	1:Experimental evidence at protein level	V-type proton ATPase catalytic subunit A	1	0.999	313	313	313	19	24	46	35	17	35	38	35	34	30	19	24	46	35	17	35	38	35	34	30	19	24	46	35	17	35	38	35	34	30	698614	812755	1.61148e+06	1.01064e+06	506942	1.10704e+06	1.47018e+06
sp|P38646|GRP75_HUMAN	P38646	GRP75_HUMAN	HSPA9	679	Homo sapiens	1:Experimental evidence at protein level	Stress-70 protein, mitochondrial	1	0.999	948	948	948	103	82	74	73	101	92	106	121	112	84	103	82	74	73	101	92	106	121	112	84	103	82	74	73	101	92	106	121	112	84	7.90845e+06	5664966	3.89791e+06	3.54662e+06	6.1607e+06	5656840	6.67753e+06
sp|P38919|IF4A3_HUMAN	P38919	IF4A3_HUMAN	EIF4A3	411	Homo sapiens	1:Experimental evidence at protein level	Eukaryotic initiation factor 4A-III	1	0.999	33	33	71	4	5	2	2	1	2	2	6	6	3	4	5	2	2	1	2	2	6	6	3	5	5	7	4	5	6	7	14	13	5	171472	139543	49669.5	78433.2	27436.6	72326.8	82364.4
sp|P39019|RS19_HUMAN	P39019	RS19_HUMAN	RPS19	145	Homo sapiens	1:Experimental evidence at protein level	Small ribosomal subunit protein eS19	1	0.999	21	21	21	3	4	1	0	1	5	1	3	3	0	3	4	1	0	1	5	1	3	3	0	3	4	1	0	1	5	1	3	3	0	116688	138087	12148.5	22490.7	0	24840.3	91095.5
sp|P39023|RL3_HUMAN	P39023	RL3_HUMAN	RPL3	403	Homo sapiens	1:Experimental evidence at protein level	Large ribosomal subunit protein uL3	1	0.999	130	129	130	11	11	18	13	11	10	16	16	14	10	10	11	18	13	11	10	16	16	14	10	11	11	18	13	11	10	16	16	14	10	805664	1.12807e+06	1.30314e+06	983765	415855	593253	938400
sp|P39656|OST48_HUMAN	P39656	OST48_HUMAN	DDOST	456	Homo sapiens	1:Experimental evidence at protein level	Dolichyl-diphosphooligosaccharide--protein glycosyltransferase 48 kDa subunit	1	0.999	19	19	19	0	1	3	3	3	2	6	1	0	0	0	1	3	3	3	2	6	1	0	0	0	1	3	3	3	2	6	1	0	0	39559.6	43291.5	11032.6	21498.9	38370.4	26211.6	103304
sp|P39687|AN32A_HUMAN	P39687	AN32A_HUMAN	ANP32A	249	Homo sapiens	1:Experimental evidence at protein level	Acidic leucine-rich nuclear phosphoprotein 32 family member A	0.9633	0.999	0	0	0	0	0	0	0	0	0	0	0	0	0	0	0	0	0	0	0	0	0	0	0	0	0	0	0	0	0	0	0	0	0	0	0	0	0	0	0	0
sp|P39748|FEN1_HUMAN	P39748	FEN1_HUMAN	FEN1	380	Homo sapiens	1:Experimental evidence at protein level	Flap endonuclease 1	1	0.999	70	70	70	5	6	6	2	6	10	17	6	6	6	5	6	6	2	6	10	17	6	6	6	5	6	6	2	6	10	17	6	6	6	196956	200284	152560	96272.1	185911	319310	397610
sp|P39880|CUX1_HUMAN	P39880	CUX1_HUMAN	CUX1	1505	Homo sapiens	1:Experimental evidence at protein level	Homeobox protein cut-like 1	1	0.999	231	118	231	16	18	19	20	41	43	48	10	9	7	8	9	8	11	22	23	24	4	5	4	16	18	19	20	41	43	48	10	9	7	1.19829e+06	603745	837720	490832	1.50931e+06	1.35774e+06	2.0103e+06
sp|P40123|CAP2_HUMAN	P40123	CAP2_HUMAN	CAP2	477	Homo sapiens	1:Experimental evidence at protein level	Adenylyl cyclase-associated protein 2	1	0.999	51	51	51	4	2	8	7	2	6	9	3	4	6	4	2	8	7	2	6	9	3	4	6	4	2	8	7	2	6	9	3	4	6	45396.3	102406	206492	213727	50926.6	181128	323535
sp|P40222|TXLNA_HUMAN	P40222	TXLNA_HUMAN	TXLNA	546	Homo sapiens	1:Experimental evidence at protein level	Alpha-taxilin	1	0.999	65	65	65	4	2	4	8	4	12	9	5	6	11	4	2	4	8	4	12	9	5	6	11	4	2	4	8	4	12	9	5	6	11	53672.5	66048.5	100919	217245	190412	272439	298131
sp|P40227|TCPZ_HUMAN	P40227	TCPZ_HUMAN	CCT6A	531	Homo sapiens	1:Experimental evidence at protein level	T-complex protein 1 subunit zeta	1	0.999	1054	933	1054	71	76	124	98	68	91	79	157	150	140	58	67	107	91	63	80	73	137	128	129	71	76	124	98	68	91	79	157	150	140	6103988	5.76596e+06	11200000	9541116	5.04414e+06	6225530	6.71253e+06
sp|P40261|NNMT_HUMAN	P40261	NNMT_HUMAN	NNMT	264	Homo sapiens	1:Experimental evidence at protein level	Nicotinamide N-methyltransferase	0.9633	0.999	1	1	1	0	0	0	0	0	1	0	0	0	0	0	0	0	0	0	1	0	0	0	0	0	0	0	0	0	1	0	0	0	0	0	0	0	0	0	12057	0
sp|P40429|RL13A_HUMAN	P40429	RL13A_HUMAN	RPL13A	203	Homo sapiens	1:Experimental evidence at protein level	Large ribosomal subunit protein uL13	1	0.999	63	36	63	7	8	6	4	5	4	6	10	8	5	4	2	4	3	2	2	4	6	5	4	7	8	6	4	5	4	6	10	8	5	949893	887438	413128	309270	525208	330060	576145
sp|P40616|ARL1_HUMAN	P40616	ARL1_HUMAN	ARL1	181	Homo sapiens	1:Experimental evidence at protein level	ADP-ribosylation factor-like protein 1	1	0.999	5	5	5	0	0	2	1	0	1	0	1	0	0	0	0	2	1	0	1	0	1	0	0	0	0	2	1	0	1	0	1	0	0	0	0	28145.3	17419.8	0	11013.7	0
sp|P40692|MLH1_HUMAN	P40692	MLH1_HUMAN	MLH1	756	Homo sapiens	1:Experimental evidence at protein level	DNA mismatch repair protein Mlh1	1	0.999	8	8	8	1	1	4	2	0	0	0	0	0	0	1	1	4	2	0	0	0	0	0	0	1	1	4	2	0	0	0	0	0	0	15483	28259.2	30548.7	38648.4	0	0	14100.3
sp|P40763|STAT3_HUMAN	P40763	STAT3_HUMAN	STAT3	770	Homo sapiens	1:Experimental evidence at protein level	Signal transducer and activator of transcription 3	1	0.999	479	479	479	53	64	70	67	24	48	33	39	44	37	53	64	70	67	24	48	33	39	44	37	53	64	70	67	24	48	33	39	44	37	2277369	2894013	2.95494e+06	2.71961e+06	903700	1.45584e+06	1423509
sp|P40818|UBP8_HUMAN	P40818	UBP8_HUMAN	USP8	1118	Homo sapiens	1:Experimental evidence at protein level	Ubiquitin carboxyl-terminal hydrolase 8	1	0.999	27	27	27	0	0	2	6	5	7	1	2	1	3	0	0	2	6	5	7	1	2	1	3	0	0	2	6	5	7	1	2	1	3	30582.5	0	112625	179858	111916	152819	101647
sp|P40926|MDHM_HUMAN	P40926	MDHM_HUMAN	MDH2	338	Homo sapiens	1:Experimental evidence at protein level	Malate dehydrogenase, mitochondrial	1	0.999	105	105	105	6	3	4	4	3	9	9	26	20	21	6	3	4	4	3	9	9	26	20	21	6	3	4	4	3	9	9	26	20	21	472856	438325	231228	392452	110323	338725	383084
sp|P40937|RFC5_HUMAN	P40937	RFC5_HUMAN	RFC5	340	Homo sapiens	1:Experimental evidence at protein level	Replication factor C subunit 5	1	0.999	7	7	7	0	0	2	2	0	1	1	0	1	0	0	0	2	2	0	1	1	0	1	0	0	0	2	2	0	1	1	0	1	0	12745	0	45612.3	36091.6	0	28194.3	55773.2
sp|P40938|RFC3_HUMAN	P40938	RFC3_HUMAN	RFC3	356	Homo sapiens	1:Experimental evidence at protein level	Replication factor C subunit 3	1	0.999	9	9	9	0	0	1	1	0	5	1	1	0	0	0	0	1	1	0	5	1	1	0	0	0	0	1	1	0	5	1	1	0	0	0	0	30759.5	32667.2	0	64342.8	37315.6
sp|P40939|ECHA_HUMAN	P40939	ECHA_HUMAN	HADHA	763	Homo sapiens	1:Experimental evidence at protein level	Trifunctional enzyme subunit alpha, mitochondrial	1	0.999	90	90	90	17	11	12	6	2	8	5	12	6	11	17	11	12	6	2	8	5	12	6	11	17	11	12	6	2	8	5	12	6	11	451237	346019	373694	213379	37212.8	170509	330418
sp|P41091|IF2G_HUMAN	P41091	IF2G_HUMAN	EIF2S3	472	Homo sapiens	1:Experimental evidence at protein level	Eukaryotic translation initiation factor 2 subunit 3	1	0.999	207	33	207	11	16	24	10	23	24	41	24	22	12	3	2	3	1	4	2	9	4	4	1	11	16	24	10	23	24	41	24	22	12	670930	702738	1.11496e+06	451139	1.00556e+06	1.12045e+06	1.60077e+06
sp|P41182|BCL6_HUMAN	P41182	BCL6_HUMAN	BCL6	706	Homo sapiens	1:Experimental evidence at protein level	B-cell lymphoma 6 protein	0.9707	0.999	3	3	3	0	0	0	0	2	0	0	0	1	0	0	0	0	0	2	0	0	0	1	0	0	0	0	0	2	0	0	0	1	0	0	0	0	0	33943.6	0	25605.9
sp|P41208|CETN2_HUMAN	P41208	CETN2_HUMAN	CETN2	172	Homo sapiens	1:Experimental evidence at protein level	Centrin-2	1	0.999	38	38	38	3	0	3	4	1	4	6	4	4	9	3	0	3	4	1	4	6	4	4	9	3	0	3	4	1	4	6	4	4	9	56067.2	0	62286	192441	62178.6	166334	162427
sp|P41212|ETV6_HUMAN	P41212	ETV6_HUMAN	ETV6	452	Homo sapiens	1:Experimental evidence at protein level	Transcription factor ETV6	1	0.999	2	2	2	0	0	0	0	0	2	0	0	0	0	0	0	0	0	0	2	0	0	0	0	0	0	0	0	0	2	0	0	0	0	0	0	0	0	0	22704.7	0
sp|P41223|BUD31_HUMAN	P41223	BUD31_HUMAN	BUD31	144	Homo sapiens	1:Experimental evidence at protein level	Protein BUD31 homolog	1	0.999	13	13	13	0	0	0	1	1	4	2	1	3	1	0	0	0	1	1	4	2	1	3	1	0	0	0	1	1	4	2	1	3	1	0	0	0	18262.8	66376.9	130563	73307.9
sp|P41227|NAA10_HUMAN	P41227	NAA10_HUMAN	NAA10	235	Homo sapiens	1:Experimental evidence at protein level	N-alpha-acetyltransferase 10	1	0.999	10	10	10	0	0	2	2	1	1	2	0	0	2	0	0	2	2	1	1	2	0	0	2	0	0	2	2	1	1	2	0	0	2	0	21892.4	166426	37343	33553.1	35975.7	125200
sp|P41229|KDM5C_HUMAN	P41229	KDM5C_HUMAN	KDM5C	1560	Homo sapiens	1:Experimental evidence at protein level	Lysine-specific demethylase 5C	1	0.999	8	7	11	0	1	1	3	0	1	0	1	1	0	0	1	1	3	0	0	0	1	1	0	0	1	3	3	1	1	0	1	1	0	0	10097.5	29076.5	10544.7	0	3316.49	0
sp|P41236|IPP2_HUMAN	P41236	IPP2_HUMAN	PPP1R2	205	Homo sapiens	1:Experimental evidence at protein level	Protein phosphatase inhibitor 2	1	0.999	24	1	24	0	0	2	2	2	4	5	2	2	5	0	0	0	0	0	1	0	0	0	0	0	0	2	2	2	4	5	2	2	5	0	0	30376.5	67086	71206.7	88553.3	118433
sp|P41240|CSK_HUMAN	P41240	CSK_HUMAN	CSK	450	Homo sapiens	1:Experimental evidence at protein level	Tyrosine-protein kinase CSK	1	0.999	104	95	104	2	2	6	13	12	13	20	11	13	12	2	2	6	12	9	12	19	11	12	10	2	2	6	13	12	13	20	11	13	12	128335	424883	253930	247147	277632	569876	701197
sp|P41250|GARS_HUMAN	P41250	GARS_HUMAN	GARS1	739	Homo sapiens	1:Experimental evidence at protein level	Glycine--tRNA ligase	1	0.999	131	131	131	5	16	25	24	4	15	16	8	10	8	5	16	25	24	4	15	16	8	10	8	5	16	25	24	4	15	16	8	10	8	343815	451489	883258	720142	152783	451869	616364
sp|P41252|SYIC_HUMAN	P41252	SYIC_HUMAN	IARS1	1262	Homo sapiens	1:Experimental evidence at protein level	Isoleucine--tRNA ligase, cytoplasmic	1	0.999	410	410	410	46	53	61	50	23	41	40	36	31	29	46	53	61	50	23	41	40	36	31	29	46	53	61	50	23	41	40	36	31	29	2220366	2.25228e+06	2.4968e+06	2.07333e+06	742745	1.79756e+06	1.86645e+06
sp|P41567|EIF1_HUMAN	P41567	EIF1_HUMAN	EIF1	113	Homo sapiens	1:Experimental evidence at protein level	Eukaryotic translation initiation factor 1	1	0.999	46	29	46	1	0	3	1	3	10	6	8	6	8	1	0	3	1	1	7	4	3	4	5	1	0	3	1	3	10	6	8	6	8	37993.8	18091.8	80917.8	20724.7	73580.4	263033	265688
sp|P41743|KPCI_HUMAN	P41743	KPCI_HUMAN	PRKCI	596	Homo sapiens	1:Experimental evidence at protein level	Protein kinase C iota type	0.9633	0.999	3	3	3	0	0	0	0	0	1	1	0	0	1	0	0	0	0	0	1	1	0	0	1	0	0	0	0	0	1	1	0	0	1	0	132615	0	0	0	83984	72180.3
sp|P42025|ACTY_HUMAN	P42025	ACTY_HUMAN	ACTR1B	376	Homo sapiens	1:Experimental evidence at protein level	Beta-centractin	1	0.999	21	21	70	1	2	9	4	0	3	0	0	0	2	1	2	9	4	0	3	0	0	0	2	7	9	21	9	2	7	5	1	1	8	76857	79163.6	127062	65044.8	0	52599.1	86498.8
sp|P42126|ECI1_HUMAN	P42126	ECI1_HUMAN	ECI1	302	Homo sapiens	1:Experimental evidence at protein level	Enoyl-CoA delta isomerase 1, mitochondrial	0.9621	0.999	1	1	1	1	0	0	0	0	0	0	0	0	0	1	0	0	0	0	0	0	0	0	0	1	0	0	0	0	0	0	0	0	0	46160.8	0	0	0	0	0	0
sp|P42166|LAP2A_HUMAN	P42166	LAP2A_HUMAN	TMPO	694	Homo sapiens	1:Experimental evidence at protein level	Lamina-associated polypeptide 2, isoform alpha	1	0.999	74	22	74	7	6	13	13	2	11	11	5	3	3	1	2	5	5	0	4	4	1	0	0	7	6	13	13	2	11	11	5	3	3	283858	308280	483751	321255	116885	248208	327090
sp|P42167|LAP2B_HUMAN	P42167	LAP2B_HUMAN	TMPO	454	Homo sapiens	1:Experimental evidence at protein level	Lamina-associated polypeptide 2, isoforms beta/gamma	1	0.999	5	5	57	0	1	1	3	0	0	0	0	0	0	0	1	1	3	0	0	0	0	0	0	6	5	9	11	2	7	7	4	3	3	0	48644.7	64978.2	51492.6	0	24971.7	23375.9
sp|P42212|GFP_AEQVI	P42212	GFP_AEQVI	GFP	238	Aequorea victoria	1:Experimental evidence at protein level	Green fluorescent protein	1	0.999	36	36	36	10	7	10	9	0	0	0	0	0	0	10	7	10	9	0	0	0	0	0	0	10	7	10	9	0	0	0	0	0	0	567512	408611	278892	238558	0	0	0
sp|P42224|STAT1_HUMAN	P42224	STAT1_HUMAN	STAT1	750	Homo sapiens	1:Experimental evidence at protein level	Signal transducer and activator of transcription 1-alpha/beta	1	0.999	24	24	24	0	4	4	11	0	4	1	0	0	0	0	4	4	11	0	4	1	0	0	0	0	4	4	11	0	4	1	0	0	0	28200.4	84384.1	191097	280599	0	254291	303928
sp|P42285|MTREX_HUMAN	P42285	MTREX_HUMAN	MTREX	1042	Homo sapiens	1:Experimental evidence at protein level	Exosome RNA helicase MTR4	1	0.999	261	261	261	10	9	31	40	19	29	33	21	30	39	10	9	31	40	19	29	33	21	30	39	10	9	31	40	19	29	33	21	30	39	466947	340515	816982	828356	604210	830332	1.05115e+06
sp|P42330|AK1C3_HUMAN	P42330	AK1C3_HUMAN	AKR1C3	323	Homo sapiens	1:Experimental evidence at protein level	Aldo-keto reductase family 1 member C3	1	0.999	44	35	44	0	0	0	0	7	13	17	2	1	4	0	0	0	0	3	12	14	2	1	3	0	0	0	0	7	13	17	2	1	4	0	0	0	0	149849	271772	319133
sp|P42336|PK3CA_HUMAN	P42336	PK3CA_HUMAN	PIK3CA	1068	Homo sapiens	1:Experimental evidence at protein level	Phosphatidylinositol 4,5-bisphosphate 3-kinase catalytic subunit alpha isoform	1	0.999	25	25	25	0	1	3	3	1	6	4	2	2	3	0	1	3	3	1	6	4	2	2	3	0	1	3	3	1	6	4	2	2	3	0	17849.2	52623.2	38905.4	16199.6	79182.1	82103.4
sp|P42338|PK3CB_HUMAN	P42338	PK3CB_HUMAN	PIK3CB	1070	Homo sapiens	1:Experimental evidence at protein level	Phosphatidylinositol 4,5-bisphosphate 3-kinase catalytic subunit beta isoform	1	0.999	3	3	3	0	0	0	0	0	1	2	0	0	0	0	0	0	0	0	1	2	0	0	0	0	0	0	0	0	1	2	0	0	0	0	0	0	0	0	6683.56	10174
sp|P42356|PI4KA_HUMAN	P42356	PI4KA_HUMAN	PI4KA	2102	Homo sapiens	1:Experimental evidence at protein level	Phosphatidylinositol 4-kinase alpha	1	0.9988	7	5	7	2	1	0	1	0	0	0	1	2	0	0	1	0	1	0	0	0	1	2	0	2	1	0	1	0	0	0	1	2	0	111430	97395.5	0	2356.56	0	0	0
sp|P42566|EPS15_HUMAN	P42566	EPS15_HUMAN	EPS15	896	Homo sapiens	1:Experimental evidence at protein level	Epidermal growth factor receptor substrate 15	1	0.999	198	198	198	23	19	23	20	16	20	23	20	20	14	23	19	23	20	16	20	23	20	20	14	23	19	23	20	16	20	23	20	20	14	855822	1.25073e+06	744333	643942	321203	443478	679725
sp|P42574|CASP3_HUMAN	P42574	CASP3_HUMAN	CASP3	277	Homo sapiens	1:Experimental evidence at protein level	Caspase-3	1	0.999	77	70	77	3	6	15	8	5	10	13	4	8	5	3	6	13	8	4	9	11	3	8	5	3	6	15	8	5	10	13	4	8	5	153143	153185	330588	156083	154628	264299	385389
sp|P42575|CASP2_HUMAN	P42575	CASP2_HUMAN	CASP2	452	Homo sapiens	1:Experimental evidence at protein level	Caspase-2	0.9632	0.999	3	3	3	0	0	1	1	0	0	1	0	0	0	0	0	1	1	0	0	1	0	0	0	0	0	1	1	0	0	1	0	0	0	0	0	14512.7	17731.3	0	0	14972.6
sp|P42677|RS27_HUMAN	P42677	RS27_HUMAN	RPS27	84	Homo sapiens	1:Experimental evidence at protein level	Small ribosomal subunit protein eS27	1	0.999	25	8	25	2	3	1	3	2	2	5	2	2	3	0	0	0	2	0	1	2	0	0	3	2	3	1	3	2	2	5	2	2	3	204479	247835	192403	203756	73795.2	124181	258127
sp|P42694|HELZ_HUMAN	P42694	HELZ_HUMAN	HELZ	1942	Homo sapiens	1:Experimental evidence at protein level	Probable helicase with zinc finger domain	1	0.999	56	56	56	0	3	7	3	0	1	4	10	14	14	0	3	7	3	0	1	4	10	14	14	0	3	7	3	0	1	4	10	14	14	22448.1	222167	222612	73250.4	0	130833	263436
sp|P42704|LPPRC_HUMAN	P42704	LPPRC_HUMAN	LRPPRC	1394	Homo sapiens	1:Experimental evidence at protein level	Leucine-rich PPR motif-containing protein, mitochondrial	1	0.999	6	6	6	0	0	0	0	1	1	1	0	2	1	0	0	0	0	1	1	1	0	2	1	0	0	0	0	1	1	1	0	2	1	0	0	0	0	0	0	0
sp|P42765|THIM_HUMAN	P42765	THIM_HUMAN	ACAA2	397	Homo sapiens	1:Experimental evidence at protein level	3-ketoacyl-CoA thiolase, mitochondrial	0.9999	0.999	2	2	2	0	0	0	0	0	0	0	0	2	0	0	0	0	0	0	0	0	0	2	0	0	0	0	0	0	0	0	0	2	0	0	0	0	0	0	0	20370.9
sp|P42766|RL35_HUMAN	P42766	RL35_HUMAN	RPL35	123	Homo sapiens	1:Experimental evidence at protein level	Large ribosomal subunit protein uL29	1	0.999	55	55	55	4	6	6	4	5	5	6	6	7	6	4	6	6	4	5	5	6	6	7	6	4	6	6	4	5	5	6	6	7	6	726819	804258	441801	323417	537601	384123	446461
sp|P42858|HD_HUMAN	P42858	HD_HUMAN	HTT	3142	Homo sapiens	1:Experimental evidence at protein level	Huntingtin	0.9986	0.9978	2	2	2	0	1	0	1	0	0	0	0	0	0	0	1	0	1	0	0	0	0	0	0	0	1	0	1	0	0	0	0	0	0	0	15752.7	0	14856.4	0	0	0
sp|P43034|LIS1_HUMAN	P43034	LIS1_HUMAN	PAFAH1B1	410	Homo sapiens	1:Experimental evidence at protein level	Platelet-activating factor acetylhydrolase IB subunit beta	1	0.999	17	17	17	0	1	2	3	0	4	2	1	2	2	0	1	2	3	0	4	2	1	2	2	0	1	2	3	0	4	2	1	2	2	0	27161.5	49248.6	36652.3	0	99074.8	59031.9
sp|P43243|MATR3_HUMAN	P43243	MATR3_HUMAN	MATR3	847	Homo sapiens	1:Experimental evidence at protein level	Matrin-3	1	0.999	428	428	428	34	26	39	37	28	37	49	61	65	52	34	26	39	37	28	37	49	61	65	52	34	26	39	37	28	37	49	61	65	52	1.17551e+06	1.08141e+06	1.64664e+06	1.12089e+06	1.08226e+06	1.44593e+06	1.73109e+06
sp|P43246|MSH2_HUMAN	P43246	MSH2_HUMAN	MSH2	934	Homo sapiens	1:Experimental evidence at protein level	DNA mismatch repair protein Msh2	1	0.999	62	62	62	4	6	10	9	2	7	6	5	6	7	4	6	10	9	2	7	6	5	6	7	4	6	10	9	2	7	6	5	6	7	130645	177709	283794	198628	53352.3	142874	323428
sp|P43304|GPDM_HUMAN	P43304	GPDM_HUMAN	GPD2	727	Homo sapiens	1:Experimental evidence at protein level	Glycerol-3-phosphate dehydrogenase, mitochondrial	1	0.999	0	0	0	0	0	0	0	0	0	0	0	0	0	0	0	0	0	0	0	0	0	0	0	0	0	0	0	0	0	0	0	0	0	0	0	0	0	0	0	12616.4
sp|P43307|SSRA_HUMAN	P43307	SSRA_HUMAN	SSR1	286	Homo sapiens	1:Experimental evidence at protein level	Translocon-associated protein subunit alpha	1	0.999	2	2	2	0	0	0	0	0	0	0	2	0	0	0	0	0	0	0	0	0	2	0	0	0	0	0	0	0	0	0	2	0	0	0	0	17313.5	0	0	0	18275.1
sp|P43487|RANG_HUMAN	P43487	RANG_HUMAN	RANBP1	201	Homo sapiens	1:Experimental evidence at protein level	Ran-specific GTPase-activating protein	1	0.999	119	119	119	6	5	17	11	9	13	18	15	16	9	6	5	17	11	9	13	18	15	16	9	6	5	17	11	9	13	18	15	16	9	375126	298405	947159	682433	723998	844351	1.0516e+06
sp|P43490|NAMPT_HUMAN	P43490	NAMPT_HUMAN	NAMPT	491	Homo sapiens	1:Experimental evidence at protein level	Nicotinamide phosphoribosyltransferase	1	0.999	14	14	14	1	0	6	4	0	1	1	0	0	1	1	0	6	4	0	1	1	0	0	1	1	0	6	4	0	1	1	0	0	1	45155.5	0	80935.7	48301.2	0	19631.2	974260
sp|P43686|PRS6B_HUMAN	P43686	PRS6B_HUMAN	PSMC4	418	Homo sapiens	1:Experimental evidence at protein level	26S proteasome regulatory subunit 6B	1	0.999	181	181	181	17	20	28	19	10	16	20	21	14	16	17	20	28	19	10	16	20	21	14	16	17	20	28	19	10	16	20	21	14	16	674545	619280	942531	676196	292261	478090	493226
sp|P45880|VDAC2_HUMAN	P45880	VDAC2_HUMAN	VDAC2	294	Homo sapiens	1:Experimental evidence at protein level	Voltage-dependent anion-selective channel protein 2	1	0.999	12	12	12	1	2	0	0	4	0	1	4	0	0	1	2	0	0	4	0	1	4	0	0	1	2	0	0	4	0	1	4	0	0	53635.7	31506	6263.86	12877.2	42998.3	0	34162.1
sp|P45973|CBX5_HUMAN	P45973	CBX5_HUMAN	CBX5	191	Homo sapiens	1:Experimental evidence at protein level	Chromobox protein homolog 5	1	0.999	2	2	19	0	0	0	0	0	1	1	0	0	0	0	0	0	0	0	1	1	0	0	0	2	1	1	1	2	5	4	1	1	1	0	0	0	0	0	25252.5	42164.8
sp|P45974|UBP5_HUMAN	P45974	UBP5_HUMAN	USP5	858	Homo sapiens	1:Experimental evidence at protein level	Ubiquitin carboxyl-terminal hydrolase 5	1	0.999	45	39	45	2	4	13	14	0	6	1	0	1	4	2	4	11	13	0	3	1	0	1	4	2	4	13	14	0	6	1	0	1	4	40171.6	66574.7	180750	196128	0	34923.9	80710.2
sp|P45983|MK08_HUMAN	P45983	MK08_HUMAN	MAPK8	427	Homo sapiens	1:Experimental evidence at protein level	Mitogen-activated protein kinase 8	0.9957	0.999	2	2	2	0	0	0	0	0	1	0	0	0	1	0	0	0	0	0	1	0	0	0	1	0	0	0	0	0	1	0	0	0	1	44645.5	0	0	0	0	90324.5	128437
sp|P45985|MP2K4_HUMAN	P45985	MP2K4_HUMAN	MAP2K4	399	Homo sapiens	1:Experimental evidence at protein level	Dual specificity mitogen-activated protein kinase kinase 4	1	0.999	26	26	26	0	2	1	1	3	3	7	4	2	3	0	2	1	1	3	3	7	4	2	3	0	2	1	1	3	3	7	4	2	3	0	22781.2	10280.3	23622.8	44897.1	68732.1	106911
sp|P46013|KI67_HUMAN	P46013	KI67_HUMAN	MKI67	3256	Homo sapiens	1:Experimental evidence at protein level	Proliferation marker protein Ki-67	1	0.999	357	357	357	44	62	88	67	16	25	36	4	4	11	44	62	88	67	16	25	36	4	4	11	44	62	88	67	16	25	36	4	4	11	2542729	3.22427e+06	2231728	1.86506e+06	575907	667486	1.08922e+06
sp|P46019|KPB2_HUMAN	P46019	KPB2_HUMAN	PHKA2	1235	Homo sapiens	1:Experimental evidence at protein level	Phosphorylase b kinase regulatory subunit alpha, liver isoform	1	0.999	7	7	7	0	2	2	2	0	0	0	0	1	0	0	2	2	2	0	0	0	0	1	0	0	2	2	2	0	0	0	0	1	0	0	28861.7	51988.7	42112.3	0	0	11569.3
sp|P46020|KPB1_HUMAN	P46020	KPB1_HUMAN	PHKA1	1223	Homo sapiens	1:Experimental evidence at protein level	Phosphorylase b kinase regulatory subunit alpha, skeletal muscle isoform	1	0.999	34	34	34	5	8	10	4	1	2	2	0	0	2	5	8	10	4	1	2	2	0	0	2	5	8	10	4	1	2	2	0	0	2	163962	130532	179336	80066.4	16226.4	39534.1	57779.7
sp|P46060|RAGP1_HUMAN	P46060	RAGP1_HUMAN	RANGAP1	587	Homo sapiens	1:Experimental evidence at protein level	Ran GTPase-activating protein 1	1	0.999	403	403	403	43	43	51	42	40	46	47	32	34	25	43	43	51	42	40	46	47	32	34	25	43	43	51	42	40	46	47	32	34	25	2.21363e+06	2285296	2332704	2.01357e+06	1.41236e+06	1.75064e+06	2.05127e+06
sp|P46063|RECQ1_HUMAN	P46063	RECQ1_HUMAN	RECQL	649	Homo sapiens	1:Experimental evidence at protein level	ATP-dependent DNA helicase Q1	1	0.999	116	116	116	6	4	11	4	15	20	25	10	11	10	6	4	11	4	15	20	25	10	11	10	6	4	11	4	15	20	25	10	11	10	971643	65933.9	496950	116514	1.30637e+06	495774	912060
sp|P46087|NOP2_HUMAN	P46087	NOP2_HUMAN	NOP2	812	Homo sapiens	1:Experimental evidence at protein level	Probable 28S rRNA (cytosine(4447)-C(5))-methyltransferase	1	0.999	34	34	34	4	3	3	1	7	5	6	3	1	1	4	3	3	1	7	5	6	3	1	1	4	3	3	1	7	5	6	3	1	1	191163	101436	94168.1	68296.4	94296.7	110408	148096
sp|P46100|ATRX_HUMAN	P46100	ATRX_HUMAN	ATRX	2492	Homo sapiens	1:Experimental evidence at protein level	Transcriptional regulator ATRX	1	0.999	9	9	9	0	0	3	2	0	1	3	0	0	0	0	0	3	2	0	1	3	0	0	0	0	0	3	2	0	1	3	0	0	0	11296.1	0	38232.5	44269.1	0	15949.3	39643.6
sp|P46108|CRK_HUMAN	P46108	CRK_HUMAN	CRK	304	Homo sapiens	1:Experimental evidence at protein level	Adapter molecule crk	1	0.999	247	247	247	18	19	26	23	19	32	30	28	31	21	18	19	26	23	19	32	30	28	31	21	18	19	26	23	19	32	30	28	31	21	1.37027e+06	1310740	1.78135e+06	1.28573e+06	1.09084e+06	1.64269e+06	1.69787e+06
sp|P46109|CRKL_HUMAN	P46109	CRKL_HUMAN	CRKL	303	Homo sapiens	1:Experimental evidence at protein level	Crk-like protein	1	0.999	90	90	90	3	5	12	9	8	16	11	12	4	10	3	5	12	9	8	16	11	12	4	10	3	5	12	9	8	16	11	12	4	10	164052	295563	337164	345717	340429	572796	618083
sp|P46379|BAG6_HUMAN	P46379	BAG6_HUMAN	BAG6	1132	Homo sapiens	1:Experimental evidence at protein level	Large proline-rich protein BAG6	0.9998	0.999	7	7	7	1	0	1	2	0	1	2	0	0	0	1	0	1	2	0	1	2	0	0	0	1	0	1	2	0	1	2	0	0	0	171920	0	36390.8	47308.1	0	27338.2	25039.9
sp|P46459|NSF_HUMAN	P46459	NSF_HUMAN	NSF	744	Homo sapiens	1:Experimental evidence at protein level	Vesicle-fusing ATPase	1	0.999	175	175	175	16	16	23	22	17	29	22	9	12	9	16	16	23	22	17	29	22	9	12	9	16	16	23	22	17	29	22	9	12	9	753580	789688	1.37985e+06	751182	592062	1.45292e+06	1.49871e+06
sp|P46527|CDN1B_HUMAN	P46527	CDN1B_HUMAN	CDKN1B	198	Homo sapiens	1:Experimental evidence at protein level	Cyclin-dependent kinase inhibitor 1B	1	0.999	6	6	6	0	0	0	0	0	4	2	0	0	0	0	0	0	0	0	4	2	0	0	0	0	0	0	0	0	4	2	0	0	0	0	0	0	0	0	53257.4	44475.8
sp|P46734|MP2K3_HUMAN	P46734	MP2K3_HUMAN	MAP2K3	347	Homo sapiens	1:Experimental evidence at protein level	Dual specificity mitogen-activated protein kinase kinase 3	1	0.999	10	7	10	0	1	1	1	0	1	2	0	1	3	0	1	1	1	0	1	2	0	0	1	0	1	1	1	0	1	2	0	1	3	116888	71012.1	34646.8	20984.2	0	25168.8	67521.9
sp|P46736|BRCC3_HUMAN	P46736	BRCC3_HUMAN	BRCC3	316	Homo sapiens	1:Experimental evidence at protein level	Lys-63-specific deubiquitinase BRCC36	1	0.999	67	67	67	8	7	11	7	4	8	11	4	3	4	8	7	11	7	4	8	11	4	3	4	8	7	11	7	4	8	11	4	3	4	182736	279205	498598	176542	165137	225599	439032
sp|P46776|RL27A_HUMAN	P46776	RL27A_HUMAN	RPL27A	148	Homo sapiens	1:Experimental evidence at protein level	Large ribosomal subunit protein uL15	1	0.999	71	71	71	7	12	8	1	8	5	10	9	10	1	7	12	8	1	8	5	10	9	10	1	7	12	8	1	8	5	10	9	10	1	1.67631e+06	1.41725e+06	975260	85596.2	698846	481913	660452
sp|P46777|RL5_HUMAN	P46777	RL5_HUMAN	RPL5	297	Homo sapiens	1:Experimental evidence at protein level	Large ribosomal subunit protein uL18	1	0.999	124	124	124	14	14	10	13	11	10	13	13	15	11	14	14	10	13	11	10	13	13	15	11	14	14	10	13	11	10	13	13	15	11	943548	1.12971e+06	800313	966290	618710	765199	852797
sp|P46778|RL21_HUMAN	P46778	RL21_HUMAN	RPL21	160	Homo sapiens	1:Experimental evidence at protein level	Large ribosomal subunit protein eL21	1	0.999	64	64	64	7	11	9	5	0	4	7	6	12	3	7	11	9	5	0	4	7	6	12	3	7	11	9	5	0	4	7	6	12	3	245265	290035	345975	146620	0	103602	172954
sp|P46779|RL28_HUMAN	P46779	RL28_HUMAN	RPL28	137	Homo sapiens	1:Experimental evidence at protein level	Large ribosomal subunit protein eL28	1	0.999	67	67	67	9	5	7	11	6	5	4	7	6	7	9	5	7	11	6	5	4	7	6	7	9	5	7	11	6	5	4	7	6	7	390114	338217	410372	477387	373097	344618	388896
sp|P46781|RS9_HUMAN	P46781	RS9_HUMAN	RPS9	194	Homo sapiens	1:Experimental evidence at protein level	Small ribosomal subunit protein uS4	1	0.999	166	166	166	17	20	14	12	13	16	17	23	18	16	17	20	14	12	13	16	17	23	18	16	17	20	14	12	13	16	17	23	18	16	1.49755e+06	1.46443e+06	1.08678e+06	1.13772e+06	1.0251e+06	1.00468e+06	1.0005e+06
sp|P46782|RS5_HUMAN	P46782	RS5_HUMAN	RPS5	204	Homo sapiens	1:Experimental evidence at protein level	Small ribosomal subunit protein uS7	1	0.999	80	80	80	11	10	10	7	2	7	7	11	8	7	11	10	10	7	2	7	7	11	8	7	11	10	10	7	2	7	7	11	8	7	445194	486599	209284	268956	0	238600	305321
sp|P46783|RS10_HUMAN	P46783	RS10_HUMAN	RPS10	165	Homo sapiens	1:Experimental evidence at protein level	Small ribosomal subunit protein eS10	1	0.999	80	75	80	9	7	7	11	4	7	9	8	11	7	9	6	6	11	3	7	9	8	9	7	9	7	7	11	4	7	9	8	11	7	474546	422317	436476	313413	239296	287921	343669
sp|P46821|MAP1B_HUMAN	P46821	MAP1B_HUMAN	MAP1B	2468	Homo sapiens	1:Experimental evidence at protein level	Microtubule-associated protein 1B	1	0.999	3724	3668	3724	549	572	500	384	228	272	274	336	376	233	544	567	491	379	224	267	270	330	369	227	549	572	500	384	228	272	274	336	376	233	60700000	66400000	53000000	32500000	15200000	21100000	22500000
sp|P46926|GNPI1_HUMAN	P46926	GNPI1_HUMAN	GNPDA1	289	Homo sapiens	1:Experimental evidence at protein level	Glucosamine-6-phosphate isomerase 1	1	0.999	91	55	91	2	4	9	6	10	14	20	10	6	10	1	2	5	4	6	11	10	6	4	6	2	4	9	6	10	14	20	10	6	10	131061	104212	371312	248603	370148	406334	703249
sp|P46934|NEDD4_HUMAN	P46934	NEDD4_HUMAN	NEDD4	1319	Homo sapiens	1:Experimental evidence at protein level	E3 ubiquitin-protein ligase NEDD4	1	0.999	49	34	49	0	1	5	4	6	13	5	1	5	9	0	1	3	2	6	8	4	1	3	6	0	1	5	4	6	13	5	1	5	9	43773.4	66158.1	168829	80296.1	41807.7	242466	246638
sp|P46937|YAP1_HUMAN	P46937	YAP1_HUMAN	YAP1	504	Homo sapiens	1:Experimental evidence at protein level	Transcriptional coactivator YAP1	1	0.999	162	162	162	15	16	27	17	16	14	17	15	14	11	15	16	27	17	16	14	17	15	14	11	15	16	27	17	16	14	17	15	14	11	830520	937315	1.2639e+06	654683	418281	636747	688496
sp|P46939|UTRN_HUMAN	P46939	UTRN_HUMAN	UTRN	3433	Homo sapiens	1:Experimental evidence at protein level	Utrophin	1	0.999	548	543	548	72	74	116	76	18	39	51	34	40	28	72	74	115	75	18	39	51	34	39	26	72	74	116	76	18	39	51	34	40	28	2.80414e+06	2.33927e+06	3521775	1.86311e+06	420992	848539	1.42359e+06
sp|P46940|IQGA1_HUMAN	P46940	IQGA1_HUMAN	IQGAP1	1657	Homo sapiens	1:Experimental evidence at protein level	Ras GTPase-activating-like protein IQGAP1	1	0.999	265	255	265	41	30	35	27	10	22	27	27	30	16	39	28	35	26	10	21	25	26	30	15	41	30	35	27	10	22	27	27	30	16	1.42098e+06	1.09418e+06	1.10776e+06	669936	321448	537998	952203
sp|P46976|GLYG_HUMAN	P46976	GLYG_HUMAN	GYG1	350	Homo sapiens	1:Experimental evidence at protein level	Glycogenin-1	0.9633	0.999	3	3	3	0	0	1	1	0	0	0	0	1	0	0	0	1	1	0	0	0	0	1	0	0	0	1	1	0	0	0	0	1	0	0	0	38935	24988.3	0	20509.6	0
sp|P46977|STT3A_HUMAN	P46977	STT3A_HUMAN	STT3A	705	Homo sapiens	1:Experimental evidence at protein level	Dolichyl-diphosphooligosaccharide--protein glycosyltransferase subunit STT3A	0.9996	0.9987	3	3	3	0	0	0	1	1	0	0	0	1	0	0	0	0	1	1	0	0	0	1	0	0	0	0	1	1	0	0	0	1	0	0	30898.7	0	22046.6	59613.6	31952.8	17131.1
sp|P47755|CAZA2_HUMAN	P47755	CAZA2_HUMAN	CAPZA2	286	Homo sapiens	1:Experimental evidence at protein level	F-actin-capping protein subunit alpha-2	1	0.999	211	211	232	30	30	20	19	19	19	20	23	18	13	30	30	20	19	19	19	20	23	18	13	32	33	23	21	21	21	22	25	19	15	1.52952e+06	1.7981e+06	1.48726e+06	1.00912e+06	777670	1.00704e+06	1.05659e+06
sp|P47756|CAPZB_HUMAN	P47756	CAPZB_HUMAN	CAPZB	272	Homo sapiens	1:Experimental evidence at protein level	F-actin-capping protein subunit beta	1	0.999	217	217	217	25	28	33	14	7	22	21	28	25	14	25	28	33	14	7	22	21	28	25	14	25	28	33	14	7	22	21	28	25	14	1.20932e+06	1244846	1.10102e+06	583139	372541	575304	736011
sp|P47895|AL1A3_HUMAN	P47895	AL1A3_HUMAN	ALDH1A3	512	Homo sapiens	1:Experimental evidence at protein level	Retinaldehyde dehydrogenase 3	1	0.999	29	29	29	1	2	10	12	0	1	1	0	0	2	1	2	10	12	0	1	1	0	0	2	1	2	10	12	0	1	1	0	0	2	71317.4	175472	366549	578894	0	16174.6	16059.9
sp|P47897|SYQ_HUMAN	P47897	SYQ_HUMAN	QARS1	775	Homo sapiens	1:Experimental evidence at protein level	Glutamine--tRNA ligase	1	0.999	247	247	247	25	25	41	32	17	31	28	18	16	14	25	25	41	32	17	31	28	18	16	14	25	25	41	32	17	31	28	18	16	14	3866213	1.33736e+06	1267048	988442	690095	854643	1015097
sp|P47914|RL29_HUMAN	P47914	RL29_HUMAN	RPL29	159	Homo sapiens	1:Experimental evidence at protein level	Large ribosomal subunit protein eL29	1	0.999	48	48	48	4	1	4	4	5	4	7	6	6	7	4	1	4	4	5	4	7	6	6	7	4	1	4	4	5	4	7	6	6	7	148807	161795	130642	303094	333657	323089	248161
sp|P47989|XDH_HUMAN	P47989	XDH_HUMAN	XDH	1333	Homo sapiens	1:Experimental evidence at protein level	Xanthine dehydrogenase/oxidase	0.9604	0.9989	1	1	1	0	0	0	0	1	0	0	0	0	0	0	0	0	0	1	0	0	0	0	0	0	0	0	0	1	0	0	0	0	0	0	0	0	0	38758.7	0	0
sp|P48047|ATPO_HUMAN	P48047	ATPO_HUMAN	ATP5PO	213	Homo sapiens	1:Experimental evidence at protein level	ATP synthase subunit O, mitochondrial	1	0.999	2	2	2	1	0	0	0	0	0	0	0	1	0	1	0	0	0	0	0	0	0	1	0	1	0	0	0	0	0	0	0	1	0	0	0	0	0	0	0	0
sp|P48059|LIMS1_HUMAN	P48059	LIMS1_HUMAN	LIMS1	325	Homo sapiens	1:Experimental evidence at protein level	LIM and senescent cell antigen-like-containing domain protein 1	1	0.999	144	88	144	10	13	22	14	8	14	13	17	15	18	10	9	12	9	6	9	7	9	9	8	10	13	22	14	8	14	13	17	15	18	282221	383334	571580	395605	324284	430907	561707
sp|P48147|PPCE_HUMAN	P48147	PPCE_HUMAN	PREP	710	Homo sapiens	1:Experimental evidence at protein level	Prolyl endopeptidase	0.9633	0.999	6	6	6	0	0	1	1	0	1	1	0	1	1	0	0	1	1	0	1	1	0	1	1	0	0	1	1	0	1	1	0	1	1	0	0	48950.8	38301.1	0	45151.2	34663.6
sp|P48200|IREB2_HUMAN	P48200	IREB2_HUMAN	IREB2	963	Homo sapiens	1:Experimental evidence at protein level	Iron-responsive element-binding protein 2	1	0.999	19	19	19	0	0	2	1	1	9	4	1	0	1	0	0	2	1	1	9	4	1	0	1	0	0	2	1	1	9	4	1	0	1	0	0	26522.1	52504.6	32375.8	118656	131809
sp|P48426|PI42A_HUMAN	P48426	PI42A_HUMAN	PIP4K2A	406	Homo sapiens	1:Experimental evidence at protein level	Phosphatidylinositol 5-phosphate 4-kinase type-2 alpha	1	0.999	66	30	66	2	10	6	6	7	7	11	5	4	8	1	1	5	2	4	2	6	3	2	4	2	10	6	6	7	7	11	5	4	8	135255	132876	140039	187463	129071	156999	279910
sp|P48431|SOX2_HUMAN	P48431	SOX2_HUMAN	SOX2	317	Homo sapiens	1:Experimental evidence at protein level	Transcription factor SOX-2	0.9625	0.999	5	5	6	0	0	0	0	1	1	1	0	0	2	0	0	0	0	1	1	1	0	0	2	0	0	0	0	1	1	1	0	0	3	0	0	0	0	52084.5	47264.7	47223.1
sp|P48444|COPD_HUMAN	P48444	COPD_HUMAN	ARCN1	511	Homo sapiens	1:Experimental evidence at protein level	Coatomer subunit delta	1	0.999	90	90	90	6	4	14	21	3	11	11	5	6	9	6	4	14	21	3	11	11	5	6	9	6	4	14	21	3	11	11	5	6	9	257356	207811	433740	504000	157743	306200	311636
sp|P48507|GSH0_HUMAN	P48507	GSH0_HUMAN	GCLM	274	Homo sapiens	1:Experimental evidence at protein level	Glutamate--cysteine ligase regulatory subunit	1	0.999	22	22	22	0	1	1	4	1	5	4	2	1	3	0	1	1	4	1	5	4	2	1	3	0	1	1	4	1	5	4	2	1	3	0	27505.6	44798.9	71280	32232.4	74688.4	97768.3
sp|P48552|NRIP1_HUMAN	P48552	NRIP1_HUMAN	NRIP1	1158	Homo sapiens	1:Experimental evidence at protein level	Nuclear receptor-interacting protein 1	0.9632	0.999	0	0	0	0	0	0	0	0	0	0	0	0	0	0	0	0	0	0	0	0	0	0	0	0	0	0	0	0	0	0	0	0	0	0	0	0	0	0	0	0
sp|P48553|TPC10_HUMAN	P48553	TPC10_HUMAN	TRAPPC10	1259	Homo sapiens	1:Experimental evidence at protein level	Trafficking protein particle complex subunit 10	1	0.999	46	46	46	1	5	10	7	2	5	5	4	6	1	1	5	10	7	2	5	5	4	6	1	1	5	10	7	2	5	5	4	6	1	117139	183849	282792	195821	52177.3	100970	91371.1
sp|P48556|PSMD8_HUMAN	P48556	PSMD8_HUMAN	PSMD8	350	Homo sapiens	1:Experimental evidence at protein level	26S proteasome non-ATPase regulatory subunit 8	1	0.999	38	38	38	5	5	4	8	1	5	1	2	5	2	5	5	4	8	1	5	1	2	5	2	5	5	4	8	1	5	1	2	5	2	190318	146439	225721	217417	27963.1	96389.8	90228.8
sp|P48634|PRC2A_HUMAN	P48634	PRC2A_HUMAN	PRRC2A	2157	Homo sapiens	1:Experimental evidence at protein level	Protein PRRC2A	1	0.999	68	68	69	2	4	6	8	5	8	4	4	9	18	2	4	6	8	5	8	4	4	9	18	2	5	6	8	5	8	4	4	9	18	34541.6	206684	272846	359309	191911	211802	324414
sp|P48643|TCPE_HUMAN	P48643	TCPE_HUMAN	CCT5	541	Homo sapiens	1:Experimental evidence at protein level	T-complex protein 1 subunit epsilon	1	0.999	1451	1415	1451	105	99	148	133	108	133	136	213	201	175	101	96	141	133	105	130	134	205	195	175	105	99	148	133	108	133	136	213	201	175	7377937	7270699	13600000	11400000	6334605	8279182	9637153
sp|P48651|PTSS1_HUMAN	P48651	PTSS1_HUMAN	PTDSS1	473	Homo sapiens	1:Experimental evidence at protein level	Phosphatidylserine synthase 1	0.9997	0.999	16	16	16	2	2	2	2	0	2	2	1	2	1	2	2	2	2	0	2	2	1	2	1	2	2	2	2	0	2	2	1	2	1	60120.4	51066.5	29365	54167.2	0	44318.9	48139.3
sp|P48668|K2C6C_HUMAN	P48668	K2C6C_HUMAN	KRT6C	564	Homo sapiens	1:Experimental evidence at protein level	Keratin, type II cytoskeletal 6C	0.6656	0.999	6	0	232	1	0	0	0	0	2	1	1	1	0	0	0	0	0	0	0	0	0	0	0	19	17	4	7	39	33	28	36	40	9	31025.6	0	0	0	0	120855	57657.2
sp|P48681|NEST_HUMAN	P48681	NEST_HUMAN	NES	1621	Homo sapiens	1:Experimental evidence at protein level	Nestin	1	0.999	616	616	616	90	65	84	64	49	45	63	54	63	39	90	65	84	64	49	45	63	54	63	39	90	65	84	64	49	45	63	54	63	39	5484765	3.80357e+06	4.09335e+06	2.73937e+06	2.10201e+06	1.86283e+06	2.70874e+06
sp|P48729|KC1A_HUMAN	P48729	KC1A_HUMAN	CSNK1A1	337	Homo sapiens	1:Experimental evidence at protein level	Casein kinase I isoform alpha	1	0.999	69	41	69	1	2	3	5	5	9	12	10	13	9	0	0	2	4	4	5	7	6	8	5	1	2	3	5	5	9	12	10	13	9	64497.8	47106.8	130322	96697.8	267071	505127	553612
sp|P48730|KC1D_HUMAN	P48730	KC1D_HUMAN	CSNK1D	415	Homo sapiens	1:Experimental evidence at protein level	Casein kinase I isoform delta	0.9999	0.999	33	6	33	0	1	0	0	6	7	7	2	3	7	0	0	0	0	1	1	2	0	0	2	0	1	0	0	6	7	7	2	3	7	49260.7	13738.4	17422.2	43053.9	233431	197365	204031
sp|P49005|DPOD2_HUMAN	P49005	DPOD2_HUMAN	POLD2	469	Homo sapiens	1:Experimental evidence at protein level	DNA polymerase delta subunit 2	1	0.999	30	30	30	2	3	9	6	5	1	3	0	0	1	2	3	9	6	5	1	3	0	0	1	2	3	9	6	5	1	3	0	0	1	121041	85811.6	231284	143757	66267.5	79261.8	130971
sp|P49023|PAXI_HUMAN	P49023	PAXI_HUMAN	PXN	591	Homo sapiens	1:Experimental evidence at protein level	Paxillin	1	0.999	133	133	133	6	6	16	21	8	11	12	14	15	24	6	6	16	21	8	11	12	14	15	24	6	6	16	21	8	11	12	14	15	24	184627	223670	300120	513729	145251	217335	325082
sp|P49069|CAMLG_HUMAN	P49069	CAMLG_HUMAN	CAMLG	296	Homo sapiens	1:Experimental evidence at protein level	Guided entry of tail-anchored proteins factor CAMLG	0.9631	0.999	2	2	2	0	0	0	1	0	1	0	0	0	0	0	0	0	1	0	1	0	0	0	0	0	0	0	1	0	1	0	0	0	0	0	0	24494.5	24204.5	0	30914.9	0
sp|P49116|NR2C2_HUMAN	P49116	NR2C2_HUMAN	NR2C2	596	Homo sapiens	1:Experimental evidence at protein level	Nuclear receptor subfamily 2 group C member 2	1	0.999	28	28	28	0	0	0	1	4	8	14	0	1	0	0	0	0	1	4	8	14	0	1	0	0	0	0	1	4	8	14	0	1	0	26377	0	34571.9	33677.8	149591	155175	344821
sp|P49137|MAPK2_HUMAN	P49137	MAPK2_HUMAN	MAPKAPK2	400	Homo sapiens	1:Experimental evidence at protein level	MAP kinase-activated protein kinase 2	1	0.999	16	16	16	0	0	1	1	3	3	2	1	1	4	0	0	1	1	3	3	2	1	1	4	0	0	1	1	3	3	2	1	1	4	0	0	15326.8	15082	41564.1	48552	62729
sp|P49184|DNSL1_HUMAN	P49184	DNSL1_HUMAN	DNASE1L1	302	Homo sapiens	1:Experimental evidence at protein level	Deoxyribonuclease-1-like 1	0.9633	0.999	0	0	0	0	0	0	0	0	0	0	0	0	0	0	0	0	0	0	0	0	0	0	0	0	0	0	0	0	0	0	0	0	0	0	0	0	0	0	0	0
sp|P49189|AL9A1_HUMAN	P49189	AL9A1_HUMAN	ALDH9A1	494	Homo sapiens	1:Experimental evidence at protein level	4-trimethylaminobutyraldehyde dehydrogenase	0.9978	0.9987	1	1	1	0	0	0	0	0	0	0	0	1	0	0	0	0	0	0	0	0	0	1	0	0	0	0	0	0	0	0	0	1	0	19377.9	18922.9	0	0	0	18591.5	19073.8
sp|P49257|LMAN1_HUMAN	P49257	LMAN1_HUMAN	LMAN1	510	Homo sapiens	1:Experimental evidence at protein level	Protein ERGIC-53	1	0.999	17	17	17	0	0	2	2	3	2	8	0	0	0	0	0	2	2	3	2	8	0	0	0	0	0	2	2	3	2	8	0	0	0	0	0	54185.2	52301.9	85254.4	41428.7	117820
sp|P49321|NASP_HUMAN	P49321	NASP_HUMAN	NASP	788	Homo sapiens	1:Experimental evidence at protein level	Nuclear autoantigenic sperm protein	1	0.999	101	101	101	15	11	15	12	8	9	9	9	6	7	15	11	15	12	8	9	9	9	6	7	15	11	15	12	8	9	9	9	6	7	257460	334953	474781	389200	138341	180623	218903
sp|P49327|FAS_HUMAN	P49327	FAS_HUMAN	FASN	2511	Homo sapiens	1:Experimental evidence at protein level	Fatty acid synthase	1	0.999	1941	1941	1941	193	228	253	229	137	196	195	173	160	177	193	228	253	229	137	196	195	173	160	177	193	228	253	229	137	196	195	173	160	177	11100000	12600000	12700000	11900000	5731446	8518433	8911025
sp|P49356|FNTB_HUMAN	P49356	FNTB_HUMAN	FNTB	437	Homo sapiens	1:Experimental evidence at protein level	Protein farnesyltransferase subunit beta	0.7378	0.9908	1	1	1	0	0	1	0	0	0	0	0	0	0	0	0	1	0	0	0	0	0	0	0	0	0	1	0	0	0	0	0	0	0	0	0	27923.6	0	0	0	0
sp|P49366|DHYS_HUMAN	P49366	DHYS_HUMAN	DHPS	369	Homo sapiens	1:Experimental evidence at protein level	Deoxyhypusine synthase	1	0.999	20	20	20	0	0	5	5	0	3	2	3	1	1	0	0	5	5	0	3	2	3	1	1	0	0	5	5	0	3	2	3	1	1	0	0	132841	104641	0	32115.5	55539.4
sp|P49368|TCPG_HUMAN	P49368	TCPG_HUMAN	CCT3	545	Homo sapiens	1:Experimental evidence at protein level	T-complex protein 1 subunit gamma	1	0.999	1231	1231	1231	106	95	116	117	107	127	124	156	159	124	106	95	116	117	107	127	124	156	159	124	106	95	116	117	107	127	124	156	159	124	10300000	10700000	12800000	11500000	9887895	10200000	10700000
sp|P49411|EFTU_HUMAN	P49411	EFTU_HUMAN	TUFM	455	Homo sapiens	1:Experimental evidence at protein level	Elongation factor Tu, mitochondrial	1	0.999	93	93	93	5	5	7	3	9	8	8	13	17	18	5	5	7	3	9	8	8	13	17	18	5	5	7	3	9	8	8	13	17	18	338227	279717	234163	134234	270191	218044	369851
sp|P49419|AL7A1_HUMAN	P49419	AL7A1_HUMAN	ALDH7A1	539	Homo sapiens	1:Experimental evidence at protein level	Alpha-aminoadipic semialdehyde dehydrogenase	0.9615	0.999	1	1	1	0	0	1	0	0	0	0	0	0	0	0	0	1	0	0	0	0	0	0	0	0	0	1	0	0	0	0	0	0	0	0	0	11573.6	0	0	0	0
sp|P49448|DHE4_HUMAN	P49448	DHE4_HUMAN	GLUD2	558	Homo sapiens	1:Experimental evidence at protein level	Glutamate dehydrogenase 2, mitochondrial	0.9995	0.9964	2	2	299	0	0	0	0	0	0	2	0	0	0	0	0	0	0	0	0	2	0	0	0	1	2	9	8	30	28	38	72	65	46	0	0	0	0	0	0	0
sp|P49454|CENPF_HUMAN	P49454	CENPF_HUMAN	CENPF	3114	Homo sapiens	1:Experimental evidence at protein level	Centromere protein F	1	0.999	27	27	27	6	5	8	5	0	0	1	0	1	1	6	5	8	5	0	0	1	0	1	1	6	5	8	5	0	0	1	0	1	1	219568	90014.4	86456.3	44980.1	0	0	42148.4
sp|P49458|SRP09_HUMAN	P49458	SRP09_HUMAN	SRP9	86	Homo sapiens	1:Experimental evidence at protein level	Signal recognition particle 9 kDa protein	1	0.999	30	30	30	2	1	2	1	3	4	5	5	5	2	2	1	2	1	3	4	5	5	5	2	2	1	2	1	3	4	5	5	5	2	125755	68421.8	144118	108964	253441	205670	334192
sp|P49585|PCY1A_HUMAN	P49585	PCY1A_HUMAN	PCYT1A	367	Homo sapiens	1:Experimental evidence at protein level	Choline-phosphate cytidylyltransferase A	1	0.999	103	63	103	8	7	13	17	8	8	11	11	8	12	5	3	7	13	6	5	6	6	3	9	8	7	13	17	8	8	11	11	8	12	263986	306772	591097	397444	238861	403907	465000
sp|P49588|SYAC_HUMAN	P49588	SYAC_HUMAN	AARS1	968	Homo sapiens	1:Experimental evidence at protein level	Alanine--tRNA ligase, cytoplasmic	1	0.999	693	693	693	53	52	85	60	63	76	86	78	71	69	53	52	85	60	63	76	86	78	71	69	53	52	85	60	63	76	86	78	71	69	2.47015e+06	2.58106e+06	3.30305e+06	2.77536e+06	2.57644e+06	3498128	3874997
sp|P49589|SYCC_HUMAN	P49589	SYCC_HUMAN	CARS1	748	Homo sapiens	1:Experimental evidence at protein level	Cysteine--tRNA ligase, cytoplasmic	1	0.999	116	116	116	3	13	19	14	4	13	15	13	10	12	3	13	19	14	4	13	15	13	10	12	3	13	19	14	4	13	15	13	10	12	229724	402066	670934	402010	117846	373726	441205
sp|P49591|SYSC_HUMAN	P49591	SYSC_HUMAN	SARS1	514	Homo sapiens	1:Experimental evidence at protein level	Serine--tRNA ligase, cytoplasmic	1	0.999	211	211	211	20	17	30	27	15	28	25	17	18	14	20	17	30	27	15	28	25	17	18	14	20	17	30	27	15	28	25	17	18	14	811674	799762	1.28962e+06	964487	584910	780552	1077929
sp|P49642|PRI1_HUMAN	P49642	PRI1_HUMAN	PRIM1	420	Homo sapiens	1:Experimental evidence at protein level	DNA primase small subunit	1	0.999	10	10	10	1	1	5	3	0	0	0	0	0	0	1	1	5	3	0	0	0	0	0	0	1	1	5	3	0	0	0	0	0	0	29651.2	19186	111427	89210.6	0	0	0
sp|P49643|PRI2_HUMAN	P49643	PRI2_HUMAN	PRIM2	509	Homo sapiens	1:Experimental evidence at protein level	DNA primase large subunit	1	0.999	34	34	34	4	3	10	6	0	3	2	2	2	2	4	3	10	6	0	3	2	2	2	2	4	3	10	6	0	3	2	2	2	2	73086.9	109045	184739	131792	0	22491.5	66849.8
sp|P49662|CASP4_HUMAN	P49662	CASP4_HUMAN	CASP4	377	Homo sapiens	1:Experimental evidence at protein level	Caspase-4	1	0.999	5	3	5	0	0	0	0	0	2	2	1	0	0	0	0	0	0	0	2	1	0	0	0	0	0	0	0	0	2	2	1	0	0	8060.54	0	0	8671.82	0	6323.54	42790.8
sp|P49674|KC1E_HUMAN	P49674	KC1E_HUMAN	CSNK1E	416	Homo sapiens	1:Experimental evidence at protein level	Casein kinase I isoform epsilon	0.9939	0.999	2	2	29	0	0	0	0	0	1	1	0	0	0	0	0	0	0	0	1	1	0	0	0	0	1	0	0	5	7	6	2	3	5	0	0	0	0	0	27985.8	31682.1
sp|P49711|CTCF_HUMAN	P49711	CTCF_HUMAN	CTCF	727	Homo sapiens	1:Experimental evidence at protein level	Transcriptional repressor CTCF	0.9633	0.999	4	4	4	0	0	0	0	0	1	2	0	1	0	0	0	0	0	0	1	2	0	1	0	0	0	0	0	0	1	2	0	1	0	0	0	0	0	0	0	22488.8
sp|P49716|CEBPD_HUMAN	P49716	CEBPD_HUMAN	CEBPD	269	Homo sapiens	1:Experimental evidence at protein level	CCAAT/enhancer-binding protein delta	0.6985	0.9888	2	2	2	0	0	1	0	0	0	0	0	0	1	0	0	1	0	0	0	0	0	0	1	0	0	1	0	0	0	0	0	0	1	78546.2	0	24206.7	0	0	0	0
sp|P49720|PSB3_HUMAN	P49720	PSB3_HUMAN	PSMB3	205	Homo sapiens	1:Experimental evidence at protein level	Proteasome subunit beta type-3	1	0.999	52	52	52	5	6	4	6	5	4	6	5	4	7	5	6	4	6	5	4	6	5	4	7	5	6	4	6	5	4	6	5	4	7	102230	208120	133143	168083	112562	109502	178760
sp|P49721|PSB2_HUMAN	P49721	PSB2_HUMAN	PSMB2	201	Homo sapiens	1:Experimental evidence at protein level	Proteasome subunit beta type-2	1	0.999	23	23	23	2	2	6	2	3	1	1	2	2	2	2	2	6	2	3	1	1	2	2	2	2	2	6	2	3	1	1	2	2	2	39097.8	29007.1	131471	47073.9	59957.3	32195.8	29014.9
sp|P49736|MCM2_HUMAN	P49736	MCM2_HUMAN	MCM2	904	Homo sapiens	1:Experimental evidence at protein level	DNA replication licensing factor MCM2	1	0.999	228	228	228	13	17	27	27	14	20	26	29	35	20	13	17	27	27	14	20	26	29	35	20	13	17	27	27	14	20	26	29	35	20	437979	568007	1425481	778685	263379	957153	1.13341e+06
sp|P49748|ACADV_HUMAN	P49748	ACADV_HUMAN	ACADVL	655	Homo sapiens	1:Experimental evidence at protein level	Very long-chain specific acyl-CoA dehydrogenase, mitochondrial	1	0.999	20	20	20	6	0	1	3	2	0	3	3	2	0	6	0	1	3	2	0	3	3	2	0	6	0	1	3	2	0	3	3	2	0	323454	142972	36362.3	53590.4	66069.2	0	166552
sp|P49750|YLPM1_HUMAN	P49750	YLPM1_HUMAN	YLPM1	2146	Homo sapiens	1:Experimental evidence at protein level	YLP motif-containing protein 1	1	0.999	144	144	144	10	13	16	12	7	4	8	29	24	21	10	13	16	12	7	4	8	29	24	21	10	13	16	12	7	4	8	29	24	21	325461	300758	385642	232391	201191	130999	552371
sp|P49754|VPS41_HUMAN	P49754	VPS41_HUMAN	VPS41	854	Homo sapiens	1:Experimental evidence at protein level	Vacuolar protein sorting-associated protein 41 homolog	1	0.999	8	8	8	1	1	2	1	0	0	1	1	0	1	1	1	2	1	0	0	1	1	0	1	1	1	2	1	0	0	1	1	0	1	32586.1	74790.6	77972.2	47963.2	0	0	20577.3
sp|P49755|TMEDA_HUMAN	P49755	TMEDA_HUMAN	TMED10	219	Homo sapiens	1:Experimental evidence at protein level	Transmembrane emp24 domain-containing protein 10	1	0.999	11	11	11	1	0	0	0	3	2	2	1	1	1	1	0	0	0	3	2	2	1	1	1	1	0	0	0	3	2	2	1	1	1	22909.1	0	9996.84	0	50316.5	0	59280.1
sp|P49756|RBM25_HUMAN	P49756	RBM25_HUMAN	RBM25	843	Homo sapiens	1:Experimental evidence at protein level	RNA-binding protein 25	1	0.999	291	291	291	18	16	31	36	17	27	27	38	45	36	18	16	31	36	17	27	27	38	45	36	18	16	31	36	17	27	27	38	45	36	732479	503233	1.02912e+06	1023585	536301	923605	1.34464e+06
sp|P49757|NUMB_HUMAN	P49757	NUMB_HUMAN	NUMB	651	Homo sapiens	1:Experimental evidence at protein level	Protein numb homolog	0.9999	0.999	2	1	2	0	0	2	0	0	0	0	0	0	0	0	0	1	0	0	0	0	0	0	0	0	0	2	0	0	0	0	0	0	0	34006.3	17187.8	35725.2	0	0	0	0
sp|P49770|EI2BB_HUMAN	P49770	EI2BB_HUMAN	EIF2B2	351	Homo sapiens	1:Experimental evidence at protein level	Translation initiation factor eIF-2B subunit beta	1	0.999	22	22	22	0	1	4	3	0	5	3	1	2	3	0	1	4	3	0	5	3	1	2	3	0	1	4	3	0	5	3	1	2	3	0	24193.5	90976.3	81909.9	0	71735.2	63041.4
sp|P49773|HINT1_HUMAN	P49773	HINT1_HUMAN	HINT1	126	Homo sapiens	1:Experimental evidence at protein level	Adenosine 5'-monophosphoramidase HINT1	1	0.999	275	275	275	2	1	23	18	27	35	42	44	40	43	2	1	23	18	27	35	42	44	40	43	2	1	23	18	27	35	42	44	40	43	80385.4	113186	773389	724469	1.33534e+06	2088188	2371848
sp|P49790|NU153_HUMAN	P49790	NU153_HUMAN	NUP153	1475	Homo sapiens	1:Experimental evidence at protein level	Nuclear pore complex protein Nup153	1	0.999	290	290	290	42	43	51	34	11	15	23	27	29	15	42	43	51	34	11	15	23	27	29	15	42	43	51	34	11	15	23	27	29	15	1.95975e+06	2.12574e+06	1.75021e+06	1.11978e+06	291305	485132	680371
sp|P49792|RBP2_HUMAN	P49792	RBP2_HUMAN	RANBP2	3224	Homo sapiens	1:Experimental evidence at protein level	E3 SUMO-protein ligase RanBP2	1	0.999	819	545	819	114	112	114	80	45	52	68	79	87	68	74	69	72	54	28	35	51	53	65	44	114	112	114	80	45	52	68	79	87	68	4843741	4974382	4929655	3.28122e+06	1.18058e+06	1.52179e+06	2735275
sp|P49821|NDUV1_HUMAN	P49821	NDUV1_HUMAN	NDUFV1	464	Homo sapiens	1:Experimental evidence at protein level	NADH dehydrogenase [ubiquinone] flavoprotein 1, mitochondrial	0.9265	0.9979	0	0	0	0	0	0	0	0	0	0	0	0	0	0	0	0	0	0	0	0	0	0	0	0	0	0	0	0	0	0	0	0	0	0	0	15308.4	0	0	0	0
sp|P49840|GSK3A_HUMAN	P49840	GSK3A_HUMAN	GSK3A	483	Homo sapiens	1:Experimental evidence at protein level	Glycogen synthase kinase-3 alpha	1	0.999	75	75	85	0	0	8	3	7	11	7	13	15	11	0	0	8	3	7	11	7	13	15	11	0	0	8	3	7	13	10	14	15	15	70554.4	38209.2	250286	69099.6	166400	537230	554812
sp|P49841|GSK3B_HUMAN	P49841	GSK3B_HUMAN	GSK3B	420	Homo sapiens	1:Experimental evidence at protein level	Glycogen synthase kinase-3 beta	1	0.999	105	95	105	1	3	13	9	6	15	20	11	8	19	1	3	13	9	6	13	17	10	8	15	1	3	13	9	6	15	20	11	8	19	147799	138354	261653	149658	193268	525063	455611
sp|P49848|TAF6_HUMAN	P49848	TAF6_HUMAN	TAF6	677	Homo sapiens	1:Experimental evidence at protein level	Transcription initiation factor TFIID subunit 6	1	0.999	275	275	275	27	27	40	23	37	30	35	23	18	15	27	27	40	23	37	30	35	23	18	15	27	27	40	23	37	30	35	23	18	15	1.02235e+06	1.05269e+06	1.3134e+06	751038	1.00195e+06	1.03777e+06	1.31098e+06
sp|P49902|5NTC_HUMAN	P49902	5NTC_HUMAN	NT5C2	561	Homo sapiens	1:Experimental evidence at protein level	Cytosolic purine 5'-nucleotidase	1	0.999	115	115	115	7	9	22	26	5	12	14	5	4	11	7	9	22	26	5	12	14	5	4	11	7	9	22	26	5	12	14	5	4	11	233613	282241	680950	544217	104300	435762	352083
sp|P49903|SPS1_HUMAN	P49903	SPS1_HUMAN	SEPHS1	392	Homo sapiens	1:Experimental evidence at protein level	Selenide, water dikinase 1	1	0.999	11	11	11	0	0	0	0	1	1	3	4	0	2	0	0	0	0	1	1	3	4	0	2	0	0	0	0	1	1	3	4	0	2	0	0	0	0	31530.8	33832	54246.9
sp|P49915|GUAA_HUMAN	P49915	GUAA_HUMAN	GMPS	693	Homo sapiens	1:Experimental evidence at protein level	GMP synthase [glutamine-hydrolyzing]	1	0.999	120	120	120	3	3	20	22	4	17	23	7	8	13	3	3	20	22	4	17	23	7	8	13	3	3	20	22	4	17	23	7	8	13	185289	105699	509478	436879	133406	486102	716768
sp|P49916|DNLI3_HUMAN	P49916	DNLI3_HUMAN	LIG3	1009	Homo sapiens	1:Experimental evidence at protein level	DNA ligase 3	1	0.999	35	35	35	3	2	2	5	1	2	3	8	5	4	3	2	2	5	1	2	3	8	5	4	3	2	2	5	1	2	3	8	5	4	84919.7	54229.4	80420.5	87366.4	31101.1	72685.1	113084
sp|P49917|DNLI4_HUMAN	P49917	DNLI4_HUMAN	LIG4	911	Homo sapiens	1:Experimental evidence at protein level	DNA ligase 4	1	0.999	27	27	27	0	0	5	1	3	9	7	0	0	2	0	0	5	1	3	9	7	0	0	2	0	0	5	1	3	9	7	0	0	2	38529.6	0	94825.4	69371.4	72380.8	168804	242144
sp|P49959|MRE11_HUMAN	P49959	MRE11_HUMAN	MRE11	708	Homo sapiens	1:Experimental evidence at protein level	Double-strand break repair protein MRE11	1	0.999	232	232	232	26	24	31	28	22	22	22	19	17	21	26	24	31	28	22	22	22	19	17	21	26	24	31	28	22	22	22	19	17	21	1.26678e+06	1.27577e+06	1114827	947753	746789	859214	930487
sp|P50213|IDH3A_HUMAN	P50213	IDH3A_HUMAN	IDH3A	366	Homo sapiens	1:Experimental evidence at protein level	Isocitrate dehydrogenase [NAD] subunit alpha, mitochondrial	0.9966	0.999	3	3	3	0	0	1	0	0	1	0	1	0	0	0	0	1	0	0	1	0	1	0	0	0	0	1	0	0	1	0	1	0	0	0	0	0	0	0	0	0
sp|P50395|GDIB_HUMAN	P50395	GDIB_HUMAN	GDI2	445	Homo sapiens	1:Experimental evidence at protein level	Rab GDP dissociation inhibitor beta	1	0.999	99	76	99	5	5	9	7	12	11	19	10	9	12	3	4	6	6	11	9	12	8	7	10	5	5	9	7	12	11	19	10	9	12	157660	132656	317137	181518	327837	314027	678468
sp|P50402|EMD_HUMAN	P50402	EMD_HUMAN	EMD	254	Homo sapiens	1:Experimental evidence at protein level	Emerin	1	0.999	67	67	67	12	5	5	1	8	7	8	11	8	2	12	5	5	1	8	7	8	11	8	2	12	5	5	1	8	7	8	11	8	2	405776	234970	262794	85322.1	254005	204535	289323
sp|P50416|CPT1A_HUMAN	P50416	CPT1A_HUMAN	CPT1A	773	Homo sapiens	1:Experimental evidence at protein level	Carnitine O-palmitoyltransferase 1, liver isoform	1	0.999	15	15	15	2	2	1	1	2	4	2	1	0	0	2	2	1	1	2	4	2	1	0	0	2	2	1	1	2	4	2	1	0	0	68989.8	54635.8	36961.3	35868.2	47242.8	45587.8	38523.1
sp|P50454|SERPH_HUMAN	P50454	SERPH_HUMAN	SERPINH1	418	Homo sapiens	1:Experimental evidence at protein level	Serpin H1	1	0.999	178	178	178	10	11	27	18	17	14	20	22	23	16	10	11	27	18	17	14	20	22	23	16	10	11	27	18	17	14	20	22	23	16	479772	319465	691022	496143	703879	668661	891379
sp|P50479|PDLI4_HUMAN	P50479	PDLI4_HUMAN	PDLIM4	330	Homo sapiens	1:Experimental evidence at protein level	PDZ and LIM domain protein 4	1	0.999	180	180	180	4	5	14	14	15	23	21	26	33	25	4	5	14	14	15	23	21	26	33	25	4	5	14	14	15	23	21	26	33	25	285596	249465	370569	556804	735458	1.00231e+06	1.02954e+06
sp|P50502|F10A1_HUMAN	P50502	F10A1_HUMAN	ST13	369	Homo sapiens	1:Experimental evidence at protein level	Hsc70-interacting protein	1	0.999	185	0	185	16	15	22	16	23	20	23	16	16	18	0	0	0	0	0	0	0	0	0	0	16	15	22	16	23	20	23	16	16	18	2.049e+06	2.04095e+06	2.40939e+06	1.77541e+06	1.95926e+06	2.10696e+06	2.40954e+06
sp|P50542|PEX5_HUMAN	P50542	PEX5_HUMAN	PEX5	639	Homo sapiens	1:Experimental evidence at protein level	Peroxisomal targeting signal 1 receptor	1	0.999	3	3	3	0	0	0	2	0	1	0	0	0	0	0	0	0	2	0	1	0	0	0	0	0	0	0	2	0	1	0	0	0	0	0	0	0	53267.3	0	5486.26	0
sp|P50548|ERF_HUMAN	P50548	ERF_HUMAN	ERF	548	Homo sapiens	1:Experimental evidence at protein level	ETS domain-containing transcription factor ERF	0.9343	0.9982	0	0	0	0	0	0	0	0	0	0	0	0	0	0	0	0	0	0	0	0	0	0	0	0	0	0	0	0	0	0	0	0	0	0	0	0	0	0	0	0
sp|P50552|VASP_HUMAN	P50552	VASP_HUMAN	VASP	380	Homo sapiens	1:Experimental evidence at protein level	Vasodilator-stimulated phosphoprotein	1	0.999	113	113	113	2	5	13	9	13	17	18	12	11	13	2	5	13	9	13	17	18	12	11	13	2	5	13	9	13	17	18	12	11	13	204409	191140	379741	301606	455794	412436	699392
sp|P50570|DYN2_HUMAN	P50570	DYN2_HUMAN	DNM2	870	Homo sapiens	1:Experimental evidence at protein level	Dynamin-2	1	0.999	248	186	248	12	11	27	25	17	32	31	31	30	32	10	8	20	21	13	23	22	23	20	26	12	11	27	25	17	32	31	31	30	32	252844	309785	706892	452608	391324	939368	967249
sp|P50613|CDK7_HUMAN	P50613	CDK7_HUMAN	CDK7	346	Homo sapiens	1:Experimental evidence at protein level	Cyclin-dependent kinase 7	0.9633	0.999	10	10	10	1	0	2	1	1	1	1	1	1	1	1	0	2	1	1	1	1	1	1	1	1	0	2	1	1	1	1	1	1	1	23734.6	0	26064.4	17532	27595.4	35290.3	36859.6
sp|P50747|BPL1_HUMAN	P50747	BPL1_HUMAN	HLCS	726	Homo sapiens	1:Experimental evidence at protein level	Biotin--protein ligase	1	0.999	30	30	30	3	2	2	0	0	3	5	7	7	1	3	2	2	0	0	3	5	7	7	1	3	2	2	0	0	3	5	7	7	1	143977	115807	148041	86589.8	0	238011	347168
sp|P50748|KNTC1_HUMAN	P50748	KNTC1_HUMAN	KNTC1	2209	Homo sapiens	1:Experimental evidence at protein level	Kinetochore-associated protein 1	1	0.999	12	12	12	0	1	6	4	0	0	1	0	0	0	0	1	6	4	0	0	1	0	0	0	0	1	6	4	0	0	1	0	0	0	0	34004.9	79297.2	61307.5	0	13987.3	34341.9
sp|P50750|CDK9_HUMAN	P50750	CDK9_HUMAN	CDK9	372	Homo sapiens	1:Experimental evidence at protein level	Cyclin-dependent kinase 9	1	0.999	42	42	42	2	4	5	2	3	12	13	0	1	0	2	4	5	2	3	12	13	0	1	0	2	4	5	2	3	12	13	0	1	0	88657.6	60009.3	85916.8	67013.3	138133	251739	230646
sp|P50851|LRBA_HUMAN	P50851	LRBA_HUMAN	LRBA	2863	Homo sapiens	1:Experimental evidence at protein level	Lipopolysaccharide-responsive and beige-like anchor protein	1	0.999	24	15	24	3	2	5	3	0	2	3	0	0	6	2	1	2	1	0	1	3	0	0	5	3	2	5	3	0	2	3	0	0	6	87007.2	19079	79608.7	55175.1	0	137370	191854
sp|P50914|RL14_HUMAN	P50914	RL14_HUMAN	RPL14	215	Homo sapiens	1:Experimental evidence at protein level	Large ribosomal subunit protein eL14	1	0.999	111	111	111	12	11	11	8	10	15	12	11	7	14	12	11	11	8	10	15	12	11	7	14	12	11	11	8	10	15	12	11	7	14	1.08164e+06	1362295	661422	782461	1.01451e+06	891067	952932
sp|P50990|TCPQ_HUMAN	P50990	TCPQ_HUMAN	CCT8	548	Homo sapiens	1:Experimental evidence at protein level	T-complex protein 1 subunit theta	1	0.999	1426	1426	1426	114	111	164	127	106	147	134	190	185	148	114	111	164	127	106	147	134	190	185	148	114	111	164	127	106	147	134	190	185	148	13300000	11900000	15000000	11600000	10800000	9860734	12300000
sp|P50991|TCPD_HUMAN	P50991	TCPD_HUMAN	CCT4	539	Homo sapiens	1:Experimental evidence at protein level	T-complex protein 1 subunit delta	1	0.999	1104	1104	1140	83	74	131	87	75	90	103	172	166	123	83	74	131	87	75	90	103	172	166	123	87	77	138	87	78	93	105	180	172	123	8540538	9340748	14400000	8803302	7610114	9501239	10300000
sp|P50993|AT1A2_HUMAN	P50993	AT1A2_HUMAN	ATP1A2	1020	Homo sapiens	1:Experimental evidence at protein level	Sodium/potassium-transporting ATPase subunit alpha-2	0.9991	0.999	5	5	105	0	0	0	1	0	2	0	1	1	0	0	0	0	1	0	2	0	1	1	0	14	9	11	5	12	5	14	12	15	8	0	0	30144.9	33827.9	0	47447.4	0
sp|P50995|ANX11_HUMAN	P50995	ANX11_HUMAN	ANXA11	505	Homo sapiens	1:Experimental evidence at protein level	Annexin A11	1	0.999	35	35	35	0	2	2	2	2	3	6	5	5	8	0	2	2	2	2	3	6	5	5	8	0	2	2	2	2	3	6	5	5	8	0	8262.39	0	0	27559	97094.8	85640.9
sp|P51003|PAPOA_HUMAN	P51003	PAPOA_HUMAN	PAPOLA	745	Homo sapiens	1:Experimental evidence at protein level	Poly(A) polymerase alpha	1	0.999	311	190	311	30	30	35	29	16	27	33	41	31	39	19	18	22	20	7	15	23	23	20	23	30	30	35	29	16	27	33	41	31	39	993387	924733	1.25942e+06	874535	659676	1.17576e+06	1.16135e+06
sp|P51114|FXR1_HUMAN	P51114	FXR1_HUMAN	FXR1	621	Homo sapiens	1:Experimental evidence at protein level	RNA-binding protein FXR1	1	0.999	446	446	446	32	25	58	38	30	46	50	61	58	48	32	25	58	38	30	46	50	61	58	48	32	25	58	38	30	46	50	61	58	48	1.27177e+06	929716	2.27289e+06	1905001	1.51089e+06	2.44311e+06	2.69748e+06
sp|P51116|FXR2_HUMAN	P51116	FXR2_HUMAN	FXR2	673	Homo sapiens	1:Experimental evidence at protein level	RNA-binding protein FXR2	1	0.999	307	275	307	30	21	27	28	25	31	33	31	45	36	27	20	25	25	21	28	29	28	41	31	30	21	27	28	25	31	33	31	45	36	1.14312e+06	1.35717e+06	1.16616e+06	1.02452e+06	948861	1.04866e+06	1.72264e+06
sp|P51148|RAB5C_HUMAN	P51148	RAB5C_HUMAN	RAB5C	216	Homo sapiens	1:Experimental evidence at protein level	Ras-related protein Rab-5C	1	0.999	39	33	39	8	8	1	2	3	3	2	6	5	1	7	5	1	2	2	3	2	6	4	1	8	8	1	2	3	3	2	6	5	1	205571	131699	74855.3	19433.5	105040	32719.4	83980.1
sp|P51149|RAB7A_HUMAN	P51149	RAB7A_HUMAN	RAB7A	207	Homo sapiens	1:Experimental evidence at protein level	Ras-related protein Rab-7a	1	0.999	27	27	27	5	4	1	2	4	2	3	2	2	2	5	4	1	2	4	2	3	2	2	2	5	4	1	2	4	2	3	2	2	2	93894.7	80857.1	16636.5	64228.4	90114.6	73366.4	130255
sp|P51153|RAB13_HUMAN	P51153	RAB13_HUMAN	RAB13	203	Homo sapiens	1:Experimental evidence at protein level	Ras-related protein Rab-13	1	0.999	5	5	19	2	0	1	1	0	0	1	0	0	0	2	0	1	1	0	0	1	0	0	0	4	3	2	2	1	2	3	1	1	0	50155.8	0	16574.3	37244.6	0	33155.7	41374.4
sp|P51157|RAB28_HUMAN	P51157	RAB28_HUMAN	RAB28	221	Homo sapiens	1:Experimental evidence at protein level	Ras-related protein Rab-28	0.962	0.999	1	1	1	0	1	0	0	0	0	0	0	0	0	0	1	0	0	0	0	0	0	0	0	0	1	0	0	0	0	0	0	0	0	0	18887	0	0	0	0	0
sp|P51159|RB27A_HUMAN	P51159	RB27A_HUMAN	RAB27A	221	Homo sapiens	1:Experimental evidence at protein level	Ras-related protein Rab-27A	0.9999	0.999	4	4	4	0	0	4	0	0	0	0	0	0	0	0	0	4	0	0	0	0	0	0	0	0	0	4	0	0	0	0	0	0	0	11314.6	0	30782.2	0	0	0	19675.3
sp|P51397|DAP1_HUMAN	P51397	DAP1_HUMAN	DAP	102	Homo sapiens	1:Experimental evidence at protein level	Death-associated protein 1	0.9121	0.9975	3	3	3	0	0	0	0	1	1	1	0	0	0	0	0	0	0	1	1	1	0	0	0	0	0	0	0	1	1	1	0	0	0	0	0	0	8628.45	32181	30040.9	26860.2
sp|P51398|RT29_HUMAN	P51398	RT29_HUMAN	DAP3	398	Homo sapiens	1:Experimental evidence at protein level	Small ribosomal subunit protein mS29	1	0.999	31	31	31	0	2	6	3	0	4	6	4	5	1	0	2	6	3	0	4	6	4	5	1	0	2	6	3	0	4	6	4	5	1	31229.5	72553.5	89356.4	29222	0	71010.1	182210
sp|P51452|DUS3_HUMAN	P51452	DUS3_HUMAN	DUSP3	185	Homo sapiens	1:Experimental evidence at protein level	Dual specificity protein phosphatase 3	1	0.999	203	203	203	14	16	27	25	20	21	19	18	27	16	14	16	27	25	20	21	19	18	27	16	14	16	27	25	20	21	19	18	27	16	1.36156e+06	1.678e+06	1782061	1279051	784811	1355924	1.35413e+06
sp|P51531|SMCA2_HUMAN	P51531	SMCA2_HUMAN	SMARCA2	1590	Homo sapiens	1:Experimental evidence at protein level	Probable global transcription activator SNF2L2	1	0.999	394	197	394	21	17	35	29	59	63	66	38	39	27	8	7	17	13	30	33	33	18	26	12	21	17	35	29	59	63	66	38	39	27	860205	895383	1.22882e+06	861518	2761434	2.44307e+06	3.18878e+06
sp|P51532|SMCA4_HUMAN	P51532	SMCA4_HUMAN	SMARCA4	1647	Homo sapiens	1:Experimental evidence at protein level	Transcription activator BRG1	1	0.999	151	151	348	13	10	12	7	22	22	25	13	16	11	13	10	12	7	22	22	25	13	16	11	26	20	30	23	51	52	58	33	29	26	573951	487944	538633	307904	960207	825903	1.31482e+06
sp|P51571|SSRD_HUMAN	P51571	SSRD_HUMAN	SSR4	173	Homo sapiens	1:Experimental evidence at protein level	Translocon-associated protein subunit delta	1	0.999	18	18	18	2	2	6	1	0	1	1	2	2	1	2	2	6	1	0	1	1	2	2	1	2	2	6	1	0	1	1	2	2	1	64819.1	74121.9	103096	25171.9	0	30733.5	44063.2
sp|P51572|BAP31_HUMAN	P51572	BAP31_HUMAN	BCAP31	246	Homo sapiens	1:Experimental evidence at protein level	B-cell receptor-associated protein 31	0.9632	0.999	0	0	0	0	0	0	0	0	0	0	0	0	0	0	0	0	0	0	0	0	0	0	0	0	0	0	0	0	0	0	0	0	0	0	0	0	0	0	0	11518.3
sp|P51580|TPMT_HUMAN	P51580	TPMT_HUMAN	TPMT	245	Homo sapiens	1:Experimental evidence at protein level	Thiopurine S-methyltransferase	0.9632	0.999	4	4	4	0	0	0	0	0	0	0	1	3	0	0	0	0	0	0	0	0	1	3	0	0	0	0	0	0	0	0	1	3	0	0	0	0	0	0	0	18430.2
sp|P51608|MECP2_HUMAN	P51608	MECP2_HUMAN	MECP2	486	Homo sapiens	1:Experimental evidence at protein level	Methyl-CpG-binding protein 2	1	0.999	23	23	23	1	2	1	0	6	1	2	2	5	3	1	2	1	0	6	1	2	2	5	3	1	2	1	0	6	1	2	2	5	3	154327	34870	21263.5	0	142562	53565.3	89088.6
sp|P51610|HCFC1_HUMAN	P51610	HCFC1_HUMAN	HCFC1	2035	Homo sapiens	1:Experimental evidence at protein level	Host cell factor 1	1	0.999	455	454	455	40	61	74	49	30	57	60	22	30	32	40	61	74	49	30	57	59	22	30	32	40	61	74	49	30	57	60	22	30	32	2315417	2778299	2.87194e+06	2.11874e+06	1.65348e+06	2157933	2.72142e+06
sp|P51617|IRAK1_HUMAN	P51617	IRAK1_HUMAN	IRAK1	712	Homo sapiens	1:Experimental evidence at protein level	Interleukin-1 receptor-associated kinase 1	1	0.999	7	7	7	0	1	2	2	0	1	0	0	0	1	0	1	2	2	0	1	0	0	0	1	0	1	2	2	0	1	0	0	0	1	7139.23	12968.1	22714.5	27895.7	0	8443.11	0
sp|P51659|DHB4_HUMAN	P51659	DHB4_HUMAN	HSD17B4	736	Homo sapiens	1:Experimental evidence at protein level	Peroxisomal multifunctional enzyme type 2	1	0.999	106	106	106	2	2	10	6	5	8	11	19	22	21	2	2	10	6	5	8	11	19	22	21	2	2	10	6	5	8	11	19	22	21	102156	105732	1216916	156997	134701	274843	409912
sp|P51665|PSMD7_HUMAN	P51665	PSMD7_HUMAN	PSMD7	324	Homo sapiens	1:Experimental evidence at protein level	26S proteasome non-ATPase regulatory subunit 7	1	0.999	158	158	158	15	13	22	22	8	17	14	16	15	16	15	13	22	22	8	17	14	16	15	16	15	13	22	22	8	17	14	16	15	16	481189	532994	914767	618339	224386	594766	561978
sp|P51784|UBP11_HUMAN	P51784	UBP11_HUMAN	USP11	963	Homo sapiens	1:Experimental evidence at protein level	Ubiquitin carboxyl-terminal hydrolase 11	1	0.999	17	14	17	0	1	7	2	1	0	0	2	1	3	0	1	6	2	0	0	0	2	1	2	0	1	7	2	1	0	0	2	1	3	0	17122.4	101879	31193.8	0	21226.8	16255.4
sp|P51808|DYLT3_HUMAN	P51808	DYLT3_HUMAN	DYNLT3	116	Homo sapiens	1:Experimental evidence at protein level	Dynein light chain Tctex-type 3	1	0.999	9	9	9	0	0	3	3	0	1	2	0	0	0	0	0	3	3	0	1	2	0	0	0	0	0	3	3	0	1	2	0	0	0	0	0	56219.1	21911.8	0	41324	43481.5
sp|P51812|KS6A3_HUMAN	P51812	KS6A3_HUMAN	RPS6KA3	740	Homo sapiens	1:Experimental evidence at protein level	Ribosomal protein S6 kinase alpha-3	1	0.999	41	18	41	0	1	4	4	1	9	8	1	4	9	0	0	1	1	0	4	3	0	3	6	0	1	4	4	1	9	8	1	4	9	0	22174.1	101817	77810.9	38018	208520	192134
sp|P51858|HDGF_HUMAN	P51858	HDGF_HUMAN	HDGF	240	Homo sapiens	1:Experimental evidence at protein level	Hepatoma-derived growth factor	1	0.999	40	40	42	2	2	5	6	2	4	8	3	5	3	2	2	5	6	2	4	8	3	5	3	2	2	5	6	2	5	8	3	5	4	91068.6	88021.2	216974	193004	79203.7	168017	260816
sp|P51948|MAT1_HUMAN	P51948	MAT1_HUMAN	MNAT1	309	Homo sapiens	1:Experimental evidence at protein level	CDK-activating kinase assembly factor MAT1	0.9633	0.999	3	3	3	0	0	1	0	0	1	0	0	0	1	0	0	1	0	0	1	0	0	0	1	0	0	1	0	0	1	0	0	0	1	0	0	10180.7	0	0	9125.43	5754.24
sp|P51965|UB2E1_HUMAN	P51965	UB2E1_HUMAN	UBE2E1	193	Homo sapiens	1:Experimental evidence at protein level	Ubiquitin-conjugating enzyme E2 E1	0.9993	0.999	3	1	3	0	0	1	0	0	0	0	2	0	0	0	0	1	0	0	0	0	0	0	0	0	0	1	0	0	0	0	2	0	0	0	0	24508	0	0	0	0
sp|P51970|NDUA8_HUMAN	P51970	NDUA8_HUMAN	NDUFA8	172	Homo sapiens	1:Experimental evidence at protein level	NADH dehydrogenase [ubiquinone] 1 alpha subcomplex subunit 8	0.9633	0.999	8	8	8	0	0	0	0	0	2	1	3	0	2	0	0	0	0	0	2	1	3	0	2	0	0	0	0	0	2	1	3	0	2	0	0	0	0	0	27608.5	26560.8
sp|P51991|ROA3_HUMAN	P51991	ROA3_HUMAN	HNRNPA3	378	Homo sapiens	1:Experimental evidence at protein level	Heterogeneous nuclear ribonucleoprotein A3	1	0.999	251	251	265	21	20	18	13	16	29	29	37	41	27	21	20	18	13	16	29	29	37	41	27	21	20	18	14	22	32	30	37	41	30	1.07713e+06	791891	646970	381622	496255	914668	1.02342e+06
sp|P52209|6PGD_HUMAN	P52209	6PGD_HUMAN	PGD	483	Homo sapiens	1:Experimental evidence at protein level	6-phosphogluconate dehydrogenase, decarboxylating	1	0.999	73	73	73	0	3	5	5	3	12	10	15	9	11	0	3	5	5	3	12	10	15	9	11	0	3	5	5	3	12	10	15	9	11	41476.2	82833.6	158865	211664	129388	278089	271873
sp|P52272|HNRPM_HUMAN	P52272	HNRPM_HUMAN	HNRNPM	730	Homo sapiens	1:Experimental evidence at protein level	Heterogeneous nuclear ribonucleoprotein M	1	0.999	570	570	570	43	45	50	44	42	57	59	84	76	70	43	45	50	44	42	57	59	84	76	70	43	45	50	44	42	57	59	84	76	70	3.05969e+06	3.01652e+06	3.35338e+06	3161515	2.87173e+06	3106562	3.88655e+06
sp|P52292|IMA1_HUMAN	P52292	IMA1_HUMAN	KPNA2	529	Homo sapiens	1:Experimental evidence at protein level	Importin subunit alpha-1	1	0.999	302	285	302	22	17	32	25	13	23	35	48	51	36	20	15	31	24	12	21	34	46	49	33	22	17	32	25	13	23	35	48	51	36	892729	898847	1.15862e+06	1065784	509106	862690	912076
sp|P52294|IMA5_HUMAN	P52294	IMA5_HUMAN	KPNA1	538	Homo sapiens	1:Experimental evidence at protein level	Importin subunit alpha-5	1	0.999	114	61	114	8	6	9	9	13	11	14	16	11	17	3	2	6	5	7	7	6	10	6	9	8	6	9	9	13	11	14	16	11	17	240311	240782	234122	231515	692057	617430	446876
sp|P52298|NCBP2_HUMAN	P52298	NCBP2_HUMAN	NCBP2	156	Homo sapiens	1:Experimental evidence at protein level	Nuclear cap-binding protein subunit 2	0.9977	0.999	10	10	10	0	1	0	1	2	1	1	1	1	2	0	1	0	1	2	1	1	1	1	2	0	1	0	1	2	1	1	1	1	2	49768.8	43624.5	19042.6	29125.8	40681.3	40101.1	41045.2
sp|P52306|GDS1_HUMAN	P52306	GDS1_HUMAN	RAP1GDS1	607	Homo sapiens	1:Experimental evidence at protein level	Rap1 GTPase-GDP dissociation stimulator 1	1	0.999	18	18	18	0	0	4	4	1	6	3	0	0	0	0	0	4	4	1	6	3	0	0	0	0	0	4	4	1	6	3	0	0	0	0	0	20500	44118.5	8050.08	93334.2	113419
sp|P52429|DGKE_HUMAN	P52429	DGKE_HUMAN	DGKE	567	Homo sapiens	1:Experimental evidence at protein level	Diacylglycerol kinase epsilon	0.6419	0.9856	1	1	1	0	0	0	0	0	0	1	0	0	0	0	0	0	0	0	0	1	0	0	0	0	0	0	0	0	0	1	0	0	0	0	0	0	0	0	54018.3	41384.8
sp|P52434|RPAB3_HUMAN	P52434	RPAB3_HUMAN	POLR2H	150	Homo sapiens	1:Experimental evidence at protein level	DNA-directed RNA polymerases I, II, and III subunit RPABC3	1	0.999	30	30	30	1	3	2	2	2	4	3	4	4	5	1	3	2	2	2	4	3	4	4	5	1	3	2	2	2	4	3	4	4	5	8419.38	46885.8	56924.9	31633.9	42855.2	107761	84250
sp|P52435|RPB11_HUMAN	P52435	RPB11_HUMAN	POLR2J	117	Homo sapiens	1:Experimental evidence at protein level	DNA-directed RNA polymerase II subunit RPB11-a	1	0.999	17	8	17	0	0	4	2	2	2	1	0	2	4	0	0	3	1	0	1	0	0	0	3	0	0	4	2	2	2	1	0	2	4	0	0	86999	67223.6	35533.2	52023.9	58868.2
sp|P52565|GDIR1_HUMAN	P52565	GDIR1_HUMAN	ARHGDIA	204	Homo sapiens	1:Experimental evidence at protein level	Rho GDP-dissociation inhibitor 1	1	0.999	119	119	119	7	9	12	8	11	20	18	15	12	7	7	9	12	8	11	20	18	15	12	7	7	9	12	8	11	20	18	15	12	7	452966	390865	556252	371629	410787	738998	674087
sp|P52594|AGFG1_HUMAN	P52594	AGFG1_HUMAN	AGFG1	562	Homo sapiens	1:Experimental evidence at protein level	Arf-GAP domain and FG repeat-containing protein 1	1	0.999	84	84	84	6	8	9	11	8	8	8	9	8	9	6	8	9	11	8	8	8	9	8	9	6	8	9	11	8	8	8	9	8	9	192228	228548	310628	361198	208257	253127	414105
sp|P52597|HNRPF_HUMAN	P52597	HNRPF_HUMAN	HNRNPF	415	Homo sapiens	1:Experimental evidence at protein level	Heterogeneous nuclear ribonucleoprotein F	1	0.999	182	182	266	9	11	18	14	10	19	20	28	24	29	9	11	18	14	10	19	20	28	24	29	15	16	27	20	17	28	28	38	35	42	533177	457918	832466	766448	813955	1.10314e+06	1483879
sp|P52655|TF2AA_HUMAN	P52655	TF2AA_HUMAN	GTF2A1	376	Homo sapiens	1:Experimental evidence at protein level	Transcription initiation factor IIA subunit 1	0.9633	0.999	3	3	3	0	0	0	0	1	1	1	0	0	0	0	0	0	0	1	1	1	0	0	0	0	0	0	0	1	1	1	0	0	0	2239052	2309441	723505	1.27303e+06	0	190823	406679
sp|P52701|MSH6_HUMAN	P52701	MSH6_HUMAN	MSH6	1360	Homo sapiens	1:Experimental evidence at protein level	DNA mismatch repair protein Msh6	1	0.999	65	65	65	6	9	9	14	0	7	7	3	3	7	6	9	9	14	0	7	7	3	3	7	6	9	9	14	0	7	7	3	3	7	171067	177105	251727	270700	0	180139	227182
sp|P52732|KIF11_HUMAN	P52732	KIF11_HUMAN	KIF11	1056	Homo sapiens	1:Experimental evidence at protein level	Kinesin-like protein KIF11	1	0.999	136	136	136	19	22	32	21	2	4	9	7	11	9	19	22	32	21	2	4	9	7	11	9	19	22	32	21	2	4	9	7	11	9	828277	859165	957747	653566	50860.3	145191	236860
sp|P52735|VAV2_HUMAN	P52735	VAV2_HUMAN	VAV2	878	Homo sapiens	1:Experimental evidence at protein level	Guanine nucleotide exchange factor VAV2	0.963	0.999	1	1	1	0	0	0	0	0	1	0	0	0	0	0	0	0	0	0	1	0	0	0	0	0	0	0	0	0	1	0	0	0	0	0	0	0	0	0	22009.1	0
sp|P52747|ZN143_HUMAN	P52747	ZN143_HUMAN	ZNF143	638	Homo sapiens	1:Experimental evidence at protein level	Zinc finger protein 143	1	0.999	5	5	5	0	0	1	0	1	2	1	0	0	0	0	0	1	0	1	2	1	0	0	0	0	0	1	0	1	2	1	0	0	0	0	0	0	7369.57	33884.1	56673.2	81750.5
sp|P52756|RBM5_HUMAN	P52756	RBM5_HUMAN	RBM5	815	Homo sapiens	1:Experimental evidence at protein level	RNA-binding protein 5	1	0.999	11	11	11	1	0	1	1	1	1	2	3	1	0	1	0	1	1	1	1	2	3	1	0	1	0	1	1	1	1	2	3	1	0	39984.6	0	29636.5	47745.4	50675.9	28333.7	125162
sp|P52788|SPSY_HUMAN	P52788	SPSY_HUMAN	SMS	366	Homo sapiens	1:Experimental evidence at protein level	Spermine synthase	1	0.999	5	5	5	0	0	0	2	0	2	0	0	1	0	0	0	0	2	0	2	0	0	1	0	0	0	0	2	0	2	0	0	1	0	0	0	0	7197.07	0	12487.1	0
sp|P52789|HXK2_HUMAN	P52789	HXK2_HUMAN	HK2	917	Homo sapiens	1:Experimental evidence at protein level	Hexokinase-2	0.9423	0.9868	1	1	2	0	0	0	1	0	0	0	0	0	0	0	0	0	1	0	0	0	0	0	0	0	0	0	2	0	0	0	0	0	0	0	130687	8983.71	19082.5	0	0	0
sp|P52815|RM12_HUMAN	P52815	RM12_HUMAN	MRPL12	198	Homo sapiens	1:Experimental evidence at protein level	Large ribosomal subunit protein bL12m	1	0.999	7	7	7	1	1	2	0	0	0	0	1	2	0	1	1	2	0	0	0	0	1	2	0	1	1	2	0	0	0	0	1	2	0	137242	49028.5	24303.2	0	0	0	0
sp|P52907|CAZA1_HUMAN	P52907	CAZA1_HUMAN	CAPZA1	286	Homo sapiens	1:Experimental evidence at protein level	F-actin-capping protein subunit alpha-1	1	0.999	281	260	281	38	34	30	24	16	26	30	29	26	28	36	31	27	22	14	24	28	27	25	26	38	34	30	24	16	26	30	29	26	28	2.08975e+06	2.11745e+06	1.41208e+06	1.7156e+06	1.01644e+06	1.39584e+06	1.49876e+06
sp|P52943|CRIP2_HUMAN	P52943	CRIP2_HUMAN	CRIP2	208	Homo sapiens	1:Experimental evidence at protein level	Cysteine-rich protein 2	1	0.999	22	22	22	1	1	1	1	3	4	4	3	2	2	1	1	1	1	3	4	4	3	2	2	1	1	1	1	3	4	4	3	2	2	69135.7	78003.3	33760	47197.7	107176	150058	127933
sp|P52948|NUP98_HUMAN	P52948	NUP98_HUMAN	NUP98	1817	Homo sapiens	1:Experimental evidence at protein level	Nuclear pore complex protein Nup98-Nup96	1	0.999	97	97	97	11	12	18	18	2	1	2	16	11	6	11	12	18	18	2	1	2	16	11	6	11	12	18	18	2	1	2	16	11	6	602127	538216	502210	226337	68263.4	69349.4	323995
sp|P53004|BIEA_HUMAN	P53004	BIEA_HUMAN	BLVRA	296	Homo sapiens	1:Experimental evidence at protein level	Biliverdin reductase A	0.9631	0.999	3	3	3	0	0	0	1	1	1	0	0	0	0	0	0	0	1	1	1	0	0	0	0	0	0	0	1	1	1	0	0	0	0	0	0	0	15307.9	24445.3	28572.6	32141.6
sp|P53041|PPP5_HUMAN	P53041	PPP5_HUMAN	PPP5C	499	Homo sapiens	1:Experimental evidence at protein level	Serine/threonine-protein phosphatase 5	1	0.999	13	13	13	1	1	1	3	0	1	1	3	1	1	1	1	1	3	0	1	1	3	1	1	1	1	1	3	0	1	1	3	1	1	29749.9	60402	61558.3	72340.8	0	35825	67205.2
sp|P53350|PLK1_HUMAN	P53350	PLK1_HUMAN	PLK1	603	Homo sapiens	1:Experimental evidence at protein level	Serine/threonine-protein kinase PLK1	1	0.999	9	9	9	0	1	2	2	0	2	1	1	0	0	0	1	2	2	0	2	1	1	0	0	0	1	2	2	0	2	1	1	0	0	0	41978.3	170294	160709	0	50101.5	76213.9
sp|P53367|ARFP1_HUMAN	P53367	ARFP1_HUMAN	ARFIP1	373	Homo sapiens	1:Experimental evidence at protein level	Arfaptin-1	1	0.999	8	8	8	0	1	3	1	0	0	0	0	1	2	0	1	3	1	0	0	0	0	1	2	0	1	3	1	0	0	0	0	1	2	25819.8	10681.3	52558.2	33613.8	0	0	35213
sp|P53396|ACLY_HUMAN	P53396	ACLY_HUMAN	ACLY	1101	Homo sapiens	1:Experimental evidence at protein level	ATP-citrate synthase	1	0.999	542	542	542	39	52	76	78	47	46	63	44	50	47	39	52	76	78	47	46	63	44	50	47	39	52	76	78	47	46	63	44	50	47	2.30274e+06	2.66986e+06	4445070	4.19638e+06	1.56384e+06	2722387	3.18086e+06
sp|P53539|FOSB_HUMAN	P53539	FOSB_HUMAN	FOSB	338	Homo sapiens	1:Experimental evidence at protein level	Protein FosB	1	0.999	4	4	5	0	0	0	0	0	1	2	0	0	1	0	0	0	0	0	1	2	0	0	1	0	0	0	0	0	2	2	0	0	1	0	0	0	0	0	32734.1	29060.8
sp|P53567|CEBPG_HUMAN	P53567	CEBPG_HUMAN	CEBPG	150	Homo sapiens	1:Experimental evidence at protein level	CCAAT/enhancer-binding protein gamma	0.963	0.999	0	0	0	0	0	0	0	0	0	0	0	0	0	0	0	0	0	0	0	0	0	0	0	0	0	0	0	0	0	0	0	0	0	0	0	0	0	0	0	0
sp|P53582|MAP11_HUMAN	P53582	MAP11_HUMAN	METAP1	386	Homo sapiens	1:Experimental evidence at protein level	Methionine aminopeptidase 1	0.9633	0.999	4	4	4	0	0	0	0	0	2	2	0	0	0	0	0	0	0	0	2	2	0	0	0	0	0	0	0	0	2	2	0	0	0	0	0	8543.22	7610.67	0	17702.4	23268.3
sp|P53611|PGTB2_HUMAN	P53611	PGTB2_HUMAN	RABGGTB	331	Homo sapiens	1:Experimental evidence at protein level	Geranylgeranyl transferase type-2 subunit beta	0.9633	0.999	2	2	2	0	0	0	0	0	0	1	0	1	0	0	0	0	0	0	0	1	0	1	0	0	0	0	0	0	0	1	0	1	0	0	0	0	0	0	0	19037.8
sp|P53618|COPB_HUMAN	P53618	COPB_HUMAN	COPB1	953	Homo sapiens	1:Experimental evidence at protein level	Coatomer subunit beta	1	0.999	381	381	381	30	39	53	53	29	48	61	23	21	24	30	39	53	53	29	48	61	23	21	24	30	39	53	53	29	48	61	23	21	24	1.27636e+06	1443943	2.00245e+06	1.8405e+06	926543	1.28699e+06	1.72452e+06
sp|P53621|COPA_HUMAN	P53621	COPA_HUMAN	COPA	1224	Homo sapiens	1:Experimental evidence at protein level	Coatomer subunit alpha	1	0.999	268	268	268	14	25	52	45	13	25	36	16	20	22	14	25	52	45	13	25	36	16	20	22	14	25	52	45	13	25	36	16	20	22	513834	653401	1.33533e+06	1198647	365319	813181	1084420
sp|P53634|CATC_HUMAN	P53634	CATC_HUMAN	CTSC	463	Homo sapiens	1:Experimental evidence at protein level	Dipeptidyl peptidase 1	1	0.999	12	12	12	0	1	4	0	4	1	1	0	0	1	0	1	4	0	4	1	1	0	0	1	0	1	4	0	4	1	1	0	0	1	34077.4	21885.7	66510.9	11748.9	82115.8	55603.3	65428.6
sp|P53680|AP2S1_HUMAN	P53680	AP2S1_HUMAN	AP2S1	142	Homo sapiens	1:Experimental evidence at protein level	AP-2 complex subunit sigma	1	0.999	40	40	40	3	5	6	2	4	4	5	6	3	2	3	5	6	2	4	4	5	6	3	2	3	5	6	2	4	4	5	6	3	2	90121	154531	192270	83890	207681	232800	286223
sp|P53985|MOT1_HUMAN	P53985	MOT1_HUMAN	SLC16A1	500	Homo sapiens	1:Experimental evidence at protein level	Monocarboxylate transporter 1	1	0.999	33	33	33	1	1	4	4	4	2	7	4	2	4	1	1	4	4	4	2	7	4	2	4	1	1	4	4	4	2	7	4	2	4	23749.9	19963.9	124322	53248.4	115095	328692	334639
sp|P53990|IST1_HUMAN	P53990	IST1_HUMAN	IST1	364	Homo sapiens	1:Experimental evidence at protein level	IST1 homolog	1	0.999	131	131	131	7	10	12	16	11	22	15	13	13	12	7	10	12	16	11	22	15	13	13	12	7	10	12	16	11	22	15	13	13	12	385809	366593	300416	440690	354540	504704	512775
sp|P53992|SC24C_HUMAN	P53992	SC24C_HUMAN	SEC24C	1094	Homo sapiens	1:Experimental evidence at protein level	Protein transport protein Sec24C	1	0.999	145	144	145	2	1	5	5	20	23	27	19	22	21	2	1	5	5	20	22	27	19	22	21	2	1	5	5	20	23	27	19	22	21	26922.3	22148.2	164343	129394	650561	1.03108e+06	1.01214e+06
sp|P53999|TCP4_HUMAN	P53999	TCP4_HUMAN	SUB1	127	Homo sapiens	1:Experimental evidence at protein level	Activated RNA polymerase II transcriptional coactivator p15	1	0.999	145	145	145	7	12	12	9	12	20	19	18	16	20	7	12	12	9	12	20	19	18	16	20	7	12	12	9	12	20	19	18	16	20	869618	945011	939224	1.21874e+06	1.53527e+06	1.65239e+06	1628459
sp|P54105|ICLN_HUMAN	P54105	ICLN_HUMAN	CLNS1A	237	Homo sapiens	1:Experimental evidence at protein level	Methylosome subunit pICln	1	0.999	34	34	34	2	1	4	1	0	5	1	8	5	7	2	1	4	1	0	5	1	8	5	7	2	1	4	1	0	5	1	8	5	7	68612.5	40906.7	138888	7537.87	0	74776.8	120172
sp|P54132|BLM_HUMAN	P54132	BLM_HUMAN	BLM	1417	Homo sapiens	1:Experimental evidence at protein level	RecQ-like DNA helicase BLM	1	0.999	6	6	6	1	0	3	2	0	0	0	0	0	0	1	0	3	2	0	0	0	0	0	0	1	0	3	2	0	0	0	0	0	0	16986.9	14360.7	21043	39077.4	0	0	0
sp|P54136|SYRC_HUMAN	P54136	SYRC_HUMAN	RARS1	660	Homo sapiens	1:Experimental evidence at protein level	Arginine--tRNA ligase, cytoplasmic	1	0.999	338	338	338	31	29	55	37	24	30	45	32	29	26	31	29	55	37	24	30	45	32	29	26	31	29	55	37	24	30	45	32	29	26	1.55193e+06	1.2257e+06	2054064	1.32898e+06	741848	1.3146e+06	1.77867e+06
sp|P54198|HIRA_HUMAN	P54198	HIRA_HUMAN	HIRA	1017	Homo sapiens	1:Experimental evidence at protein level	Protein HIRA	1	0.999	16	16	16	1	1	2	0	3	3	5	0	1	0	1	1	2	0	3	3	5	0	1	0	1	1	2	0	3	3	5	0	1	0	108840	59040	150110	44695.4	83128.8	122548	177789
sp|P54253|ATX1_HUMAN	P54253	ATX1_HUMAN	ATXN1	815	Homo sapiens	1:Experimental evidence at protein level	Ataxin-1	1	0.999	45	45	45	0	0	0	3	9	6	8	7	10	2	0	0	0	3	9	6	8	7	10	2	0	0	0	3	9	6	8	7	10	2	24191.6	529828	46576.6	1.145e+06	259210	152121	812850
sp|P54259|ATN1_HUMAN	P54259	ATN1_HUMAN	ATN1	1190	Homo sapiens	1:Experimental evidence at protein level	Atrophin-1	0.9633	0.999	3	3	3	0	0	0	0	0	0	0	0	0	3	0	0	0	0	0	0	0	0	0	3	0	0	0	0	0	0	0	0	0	3	0	0	0	0	0	0	15684.6
sp|P54277|PMS1_HUMAN	P54277	PMS1_HUMAN	PMS1	932	Homo sapiens	1:Experimental evidence at protein level	PMS1 protein homolog 1	0.9999	0.9989	2	2	2	1	0	0	1	0	0	0	0	0	0	1	0	0	1	0	0	0	0	0	0	1	0	0	1	0	0	0	0	0	0	0	0	0	10497.4	0	0	0
sp|P54278|PMS2_HUMAN	P54278	PMS2_HUMAN	PMS2	862	Homo sapiens	1:Experimental evidence at protein level	Mismatch repair endonuclease PMS2	1	0.999	9	9	9	0	0	3	1	0	2	3	0	0	0	0	0	3	1	0	2	3	0	0	0	0	0	3	1	0	2	3	0	0	0	27885	25924.3	34098.3	0	0	44550.8	40237.5
sp|P54577|SYYC_HUMAN	P54577	SYYC_HUMAN	YARS1	528	Homo sapiens	1:Experimental evidence at protein level	Tyrosine--tRNA ligase, cytoplasmic	1	0.999	35	35	35	0	2	7	6	4	8	7	0	0	1	0	2	7	6	4	8	7	0	0	1	0	2	7	6	4	8	7	0	0	1	0	240037	171835	174713	58150.5	233273	126486
sp|P54578|UBP14_HUMAN	P54578	UBP14_HUMAN	USP14	494	Homo sapiens	1:Experimental evidence at protein level	Ubiquitin carboxyl-terminal hydrolase 14	1	0.999	158	158	158	10	11	19	18	16	22	22	14	13	13	10	11	19	18	16	22	22	14	13	13	10	11	19	18	16	22	22	14	13	13	398302	280693	511517	559562	486759	796450	709032
sp|P54619|AAKG1_HUMAN	P54619	AAKG1_HUMAN	PRKAG1	331	Homo sapiens	1:Experimental evidence at protein level	5'-AMP-activated protein kinase subunit gamma-1	1	0.999	40	38	40	0	2	4	8	3	7	9	0	2	5	0	2	4	7	3	7	9	0	2	4	0	2	4	8	3	7	9	0	2	5	0	29325	80029.6	179204	49209.8	181401	205431
sp|P54652|HSP72_HUMAN	P54652	HSP72_HUMAN	HSPA2	639	Homo sapiens	1:Experimental evidence at protein level	Heat shock-related 70 kDa protein 2	1	0.999	39	39	714	1	3	7	4	0	5	4	4	5	6	1	3	7	4	0	5	4	4	5	6	51	52	60	63	81	107	87	80	70	63	30896	23561.6	40142.1	29508.5	0	5152.26	0
sp|P54709|AT1B3_HUMAN	P54709	AT1B3_HUMAN	ATP1B3	279	Homo sapiens	1:Experimental evidence at protein level	Sodium/potassium-transporting ATPase subunit beta-3	1	0.999	24	24	24	3	1	3	1	3	3	4	2	3	1	3	1	3	1	3	3	4	2	3	1	3	1	3	1	3	3	4	2	3	1	123933	120076	84203.6	29945.8	50439.7	88673.4	157093
sp|P54727|RD23B_HUMAN	P54727	RD23B_HUMAN	RAD23B	409	Homo sapiens	1:Experimental evidence at protein level	UV excision repair protein RAD23 homolog B	1	0.999	9	8	9	0	0	2	1	0	1	0	4	0	1	0	0	2	1	0	1	0	3	0	1	0	0	2	1	0	1	0	4	0	1	0	0	42059.5	29619.6	0	8226.89	19154.4
sp|P54819|KAD2_HUMAN	P54819	KAD2_HUMAN	AK2	239	Homo sapiens	1:Experimental evidence at protein level	Adenylate kinase 2, mitochondrial	1	0.999	8	8	8	0	0	1	1	0	1	1	0	0	4	0	0	1	1	0	1	1	0	0	4	0	0	1	1	0	1	1	0	0	4	0	0	32101.3	25591.9	0	28269.9	52269.4
sp|P54821|PRRX1_HUMAN	P54821	PRRX1_HUMAN	PRRX1	245	Homo sapiens	1:Experimental evidence at protein level	Paired mesoderm homeobox protein 1	1	0.999	19	7	19	2	0	1	0	6	3	5	1	1	0	0	0	0	0	4	1	2	0	0	0	2	0	1	0	6	3	5	1	1	0	32811.2	48905.5	21544.7	0	136480	69158.8	220050
sp|P54886|P5CS_HUMAN	P54886	P5CS_HUMAN	ALDH18A1	795	Homo sapiens	1:Experimental evidence at protein level	Delta-1-pyrroline-5-carboxylate synthase	1	0.999	33	33	33	0	1	8	5	2	4	8	1	2	2	0	1	8	5	2	4	8	1	2	2	0	1	8	5	2	4	8	1	2	2	143309	33194.4	127643	147906	60980.1	91619.6	179170
sp|P54920|SNAA_HUMAN	P54920	SNAA_HUMAN	NAPA	295	Homo sapiens	1:Experimental evidence at protein level	Alpha-soluble NSF attachment protein	1	0.999	121	90	121	5	7	13	13	10	17	20	11	10	15	4	5	12	8	6	14	17	7	6	11	5	7	13	13	10	17	20	11	10	15	292259	221631	309303	424850	259786	567641	664560
sp|P55010|IF5_HUMAN	P55010	IF5_HUMAN	EIF5	431	Homo sapiens	1:Experimental evidence at protein level	Eukaryotic translation initiation factor 5	1	0.999	151	151	151	8	6	20	12	19	27	32	11	8	8	8	6	20	12	19	27	32	11	8	8	8	6	20	12	19	27	32	11	8	8	318125	226317	593163	339100	490361	813290	845644
sp|P55011|S12A2_HUMAN	P55011	S12A2_HUMAN	SLC12A2	1212	Homo sapiens	1:Experimental evidence at protein level	Solute carrier family 12 member 2	1	0.999	7	7	7	0	0	0	4	0	0	0	1	0	2	0	0	0	4	0	0	0	1	0	2	0	0	0	4	0	0	0	1	0	2	0	0	57176.6	41320.9	0	0	6892.49
sp|P55036|PSMD4_HUMAN	P55036	PSMD4_HUMAN	PSMD4	377	Homo sapiens	1:Experimental evidence at protein level	26S proteasome non-ATPase regulatory subunit 4	1	0.999	79	44	79	7	7	12	9	5	9	9	9	8	4	4	5	7	5	4	4	4	5	4	2	7	7	12	9	5	9	9	9	8	4	389167	290116	417674	265692	138369	193937	255959
sp|P55039|DRG2_HUMAN	P55039	DRG2_HUMAN	DRG2	364	Homo sapiens	1:Experimental evidence at protein level	Developmentally-regulated GTP-binding protein 2	1	0.999	74	74	74	3	3	7	5	8	10	13	8	5	12	3	3	7	5	8	10	13	8	5	12	3	3	7	5	8	10	13	8	5	12	110896	79773.6	125143	150306	138276	263187	310705
sp|P55060|XPO2_HUMAN	P55060	XPO2_HUMAN	CSE1L	971	Homo sapiens	1:Experimental evidence at protein level	Exportin-2	1	0.999	214	214	214	20	20	34	25	19	31	30	14	11	10	20	20	34	25	19	31	30	14	11	10	20	20	34	25	19	31	30	14	11	10	417450	418604	943946	650738	582334	891779	1.11559e+06
sp|P55072|TERA_HUMAN	P55072	TERA_HUMAN	VCP	806	Homo sapiens	1:Experimental evidence at protein level	Transitional endoplasmic reticulum ATPase	1	0.999	518	507	518	58	53	97	66	33	45	52	43	40	31	57	51	95	66	33	43	50	42	39	31	58	53	97	66	33	45	52	43	40	31	3.24588e+06	2905928	5.25318e+06	3.15156e+06	995239	1.51301e+06	1.92413e+06
sp|P55084|ECHB_HUMAN	P55084	ECHB_HUMAN	HADHB	474	Homo sapiens	1:Experimental evidence at protein level	Trifunctional enzyme subunit beta, mitochondrial	1	0.999	30	30	30	5	4	5	2	1	1	4	3	3	2	5	4	5	2	1	1	4	3	3	2	5	4	5	2	1	1	4	3	3	2	184108	137018	97048.7	43822.2	34868.6	31263.5	90101.7
sp|P55196|AFAD_HUMAN	P55196	AFAD_HUMAN	AFDN	1824	Homo sapiens	1:Experimental evidence at protein level	Afadin	1	0.999	353	353	353	42	50	61	50	10	31	28	23	29	29	42	50	61	50	10	31	28	23	29	29	42	50	61	50	10	31	28	23	29	29	1.76351e+06	2.01823e+06	2.64181e+06	1.41583e+06	305404	733230	890930
sp|P55198|AF17_HUMAN	P55198	AF17_HUMAN	MLLT6	1093	Homo sapiens	1:Experimental evidence at protein level	Protein AF-17	1	0.999	1	1	1	0	0	0	0	0	0	0	1	0	0	0	0	0	0	0	0	0	1	0	0	0	0	0	0	0	0	0	1	0	0	0	19542.1	12057.1	0	0	0	38985.8
sp|P55199|ELL_HUMAN	P55199	ELL_HUMAN	ELL	621	Homo sapiens	1:Experimental evidence at protein level	RNA polymerase II elongation factor ELL	0.9633	0.999	1	1	1	0	0	0	0	0	1	0	0	0	0	0	0	0	0	0	1	0	0	0	0	0	0	0	0	0	1	0	0	0	0	0	0	0	0	0	13071.4	0
sp|P55209|NP1L1_HUMAN	P55209	NP1L1_HUMAN	NAP1L1	391	Homo sapiens	1:Experimental evidence at protein level	Nucleosome assembly protein 1-like 1	1	0.999	186	172	186	15	19	24	25	9	26	16	16	18	18	14	18	23	23	7	24	14	15	17	17	15	19	24	25	9	26	16	16	18	18	833130	955641	1.11494e+06	1.20929e+06	713203	1.01534e+06	1.05319e+06
sp|P55211|CASP9_HUMAN	P55211	CASP9_HUMAN	CASP9	416	Homo sapiens	1:Experimental evidence at protein level	Caspase-9	0.9618	0.999	1	1	1	0	0	0	1	0	0	0	0	0	0	0	0	0	1	0	0	0	0	0	0	0	0	0	1	0	0	0	0	0	0	0	0	0	9478.79	0	0	0
sp|P55263|ADK_HUMAN	P55263	ADK_HUMAN	ADK	362	Homo sapiens	1:Experimental evidence at protein level	Adenosine kinase	0.9633	0.999	3	3	3	0	0	0	0	0	1	1	0	0	1	0	0	0	0	0	1	1	0	0	1	0	0	0	0	0	1	1	0	0	1	0	0	0	0	0	26661.1	19655.4
sp|P55265|DSRAD_HUMAN	P55265	DSRAD_HUMAN	ADAR	1226	Homo sapiens	1:Experimental evidence at protein level	Double-stranded RNA-specific adenosine deaminase	1	0.999	105	105	105	12	12	15	17	10	10	16	4	4	5	12	12	15	17	10	10	16	4	4	5	12	12	15	17	10	10	16	4	4	5	422857	401245	488197	442170	238300	386607	551245
sp|P55273|CDN2D_HUMAN	P55273	CDN2D_HUMAN	CDKN2D	166	Homo sapiens	1:Experimental evidence at protein level	Cyclin-dependent kinase 4 inhibitor D	0.9633	0.999	1	1	1	0	0	0	0	0	1	0	0	0	0	0	0	0	0	0	1	0	0	0	0	0	0	0	0	0	1	0	0	0	0	0	0	0	0	0	6891.82	0
sp|P55290|CAD13_HUMAN	P55290	CAD13_HUMAN	CDH13	713	Homo sapiens	1:Experimental evidence at protein level	Cadherin-13	1	0.999	6	6	6	3	0	0	0	1	1	0	0	0	1	3	0	0	0	1	1	0	0	0	1	3	0	0	0	1	1	0	0	0	1	122765	16957.5	10597.2	0	33181.6	17469.4	0
sp|P55327|TPD52_HUMAN	P55327	TPD52_HUMAN	TPD52	224	Homo sapiens	1:Experimental evidence at protein level	Tumor protein D52	1	0.999	42	42	42	0	1	2	8	4	9	11	1	1	5	0	1	2	8	4	9	11	1	1	5	0	1	2	8	4	9	11	1	1	5	61228.9	78718.1	52414.2	115942	110175	216511	270215
sp|P55735|SEC13_HUMAN	P55735	SEC13_HUMAN	SEC13	322	Homo sapiens	1:Experimental evidence at protein level	Protein SEC13 homolog	1	0.999	187	187	187	21	17	18	20	11	10	17	27	26	20	21	17	18	20	11	10	17	27	26	20	21	17	18	20	11	10	17	27	26	20	966419	988354	490248	596164	487658	444120	643887
sp|P55769|NH2L1_HUMAN	P55769	NH2L1_HUMAN	SNU13	128	Homo sapiens	1:Experimental evidence at protein level	NHP2-like protein 1	1	0.999	30	30	30	1	4	2	2	4	2	4	4	3	4	1	4	2	2	4	2	4	4	3	4	1	4	2	2	4	2	4	4	3	4	110290	170711	146139	31058.3	172531	81889.2	376240
sp|P55786|PSA_HUMAN	P55786	PSA_HUMAN	NPEPPS	919	Homo sapiens	1:Experimental evidence at protein level	Puromycin-sensitive aminopeptidase	1	0.999	4	4	4	1	0	1	1	0	1	0	0	0	0	1	0	1	1	0	1	0	0	0	0	1	0	1	1	0	1	0	0	0	0	14528.2	0	20263.7	0	0	25982.9	0
sp|P55795|HNRH2_HUMAN	P55795	HNRH2_HUMAN	HNRNPH2	449	Homo sapiens	1:Experimental evidence at protein level	Heterogeneous nuclear ribonucleoprotein H2	1	0.999	36	36	133	3	0	3	8	3	2	5	5	4	3	3	0	3	8	3	2	5	5	4	3	7	6	11	15	19	16	17	16	15	11	103514	0	61852.7	54775.5	68160.3	54767.5	157099
sp|P55884|EIF3B_HUMAN	P55884	EIF3B_HUMAN	EIF3B	814	Homo sapiens	1:Experimental evidence at protein level	Eukaryotic translation initiation factor 3 subunit B	1	0.999	457	457	457	39	40	56	45	32	53	52	55	47	38	39	40	56	45	32	53	52	55	47	38	39	40	56	45	32	53	52	55	47	38	2.13321e+06	2.19905e+06	3.25632e+06	2.40552e+06	1.23027e+06	1.9213e+06	2.21182e+06
sp|P56134|ATPK_HUMAN	P56134	ATPK_HUMAN	ATP5MF	94	Homo sapiens	1:Experimental evidence at protein level	ATP synthase subunit f, mitochondrial	1	0.999	2	2	2	0	0	0	0	0	1	1	0	0	0	0	0	0	0	0	1	1	0	0	0	0	0	0	0	0	1	1	0	0	0	26510	0	8114.2	0	0	19004.4	19463.5
sp|P56179|DLX6_HUMAN	P56179	DLX6_HUMAN	DLX6	175	Homo sapiens	2:Experimental evidence at transcript level	Homeobox protein DLX-6	1	0.999	2	2	2	0	0	0	0	0	0	2	0	0	0	0	0	0	0	0	0	2	0	0	0	0	0	0	0	0	0	2	0	0	0	0	0	0	0	0	0	43177.9
sp|P56192|SYMC_HUMAN	P56192	SYMC_HUMAN	MARS1	900	Homo sapiens	1:Experimental evidence at protein level	Methionine--tRNA ligase, cytoplasmic	1	0.999	237	237	237	23	16	41	39	16	20	27	19	10	26	23	16	41	39	16	20	27	19	10	26	23	16	41	39	16	20	27	19	10	26	1.19154e+06	853758	1.5167e+06	1295707	460531	702598	1.03411e+06
sp|P56211|ARP19_HUMAN	P56211	ARP19_HUMAN	ARPP19	112	Homo sapiens	1:Experimental evidence at protein level	cAMP-regulated phosphoprotein 19	1	0.999	28	28	38	1	3	4	0	3	3	3	5	6	0	1	3	4	0	3	3	3	5	6	0	2	4	5	0	5	4	4	7	7	0	44164.1	70747.1	133232	0	48558.2	180259	175879
sp|P56377|AP1S2_HUMAN	P56377	AP1S2_HUMAN	AP1S2	157	Homo sapiens	1:Experimental evidence at protein level	AP-1 complex subunit sigma-2	1	0.999	19	19	19	0	0	1	0	8	5	5	0	0	0	0	0	1	0	8	5	5	0	0	0	0	0	1	0	8	5	5	0	0	0	0	0	45307.9	0	85241.9	73036.3	143755
sp|P56524|HDAC4_HUMAN	P56524	HDAC4_HUMAN	HDAC4	1084	Homo sapiens	1:Experimental evidence at protein level	Histone deacetylase 4	1	0.999	9	9	9	0	0	0	3	1	5	0	0	0	0	0	0	0	3	1	5	0	0	0	0	0	0	0	3	1	5	0	0	0	0	0	0	33804.2	21875.7	34877.6	88312.8	63414.7
sp|P56537|IF6_HUMAN	P56537	IF6_HUMAN	EIF6	245	Homo sapiens	1:Experimental evidence at protein level	Eukaryotic translation initiation factor 6	1	0.999	1	1	1	0	0	0	0	0	0	0	0	1	0	0	0	0	0	0	0	0	0	1	0	0	0	0	0	0	0	0	0	1	0	0	0	7866.29	0	0	0	0
sp|P56545|CTBP2_HUMAN	P56545	CTBP2_HUMAN	CTBP2	445	Homo sapiens	1:Experimental evidence at protein level	C-terminal-binding protein 2	1	0.999	45	44	45	0	0	6	2	4	16	13	2	2	0	0	0	6	2	4	16	13	1	2	0	0	0	6	2	4	16	13	2	2	0	85122.2	67640.7	79235.5	70140.2	207115	393014	414338
sp|P56945|BCAR1_HUMAN	P56945	BCAR1_HUMAN	BCAR1	870	Homo sapiens	1:Experimental evidence at protein level	Breast cancer anti-estrogen resistance protein 1	1	0.999	3	3	3	0	0	1	1	0	0	1	0	0	0	0	0	1	1	0	0	1	0	0	0	0	0	1	1	0	0	1	0	0	0	0	0	14483.8	24758.8	0	0	0
sp|P57071|PRD15_HUMAN	P57071	PRD15_HUMAN	PRDM15	1507	Homo sapiens	1:Experimental evidence at protein level	PR domain zinc finger protein 15	0.8956	0.9969	0	0	0	0	0	0	0	0	0	0	0	0	0	0	0	0	0	0	0	0	0	0	0	0	0	0	0	0	0	0	0	0	0	0	0	0	0	0	0	0
sp|P57076|CF298_HUMAN	P57076	CF298_HUMAN	CFAP298	290	Homo sapiens	1:Experimental evidence at protein level	Cilia- and flagella-associated protein 298	0.9633	0.999	1	1	1	0	0	0	1	0	0	0	0	0	0	0	0	0	1	0	0	0	0	0	0	0	0	0	1	0	0	0	0	0	0	0	0	0	20723.9	0	0	0
sp|P57081|WDR4_HUMAN	P57081	WDR4_HUMAN	WDR4	412	Homo sapiens	1:Experimental evidence at protein level	tRNA (guanine-N(7)-)-methyltransferase non-catalytic subunit WDR4	0.9633	0.999	6	6	6	0	0	1	2	0	1	0	0	0	2	0	0	1	2	0	1	0	0	0	2	0	0	1	2	0	1	0	0	0	2	0	0	16970.1	20208.5	0	26086	0
sp|P57088|TMM33_HUMAN	P57088	TMM33_HUMAN	TMEM33	247	Homo sapiens	1:Experimental evidence at protein level	Transmembrane protein 33	1	0.999	17	17	17	2	1	0	5	2	0	2	1	1	3	2	1	0	5	2	0	2	1	1	3	2	1	0	5	2	0	2	1	1	3	64289	31865.5	5319.92	37823.5	29396.5	0	41229.1
sp|P57678|GEMI4_HUMAN	P57678	GEMI4_HUMAN	GEMIN4	1058	Homo sapiens	1:Experimental evidence at protein level	Gem-associated protein 4	1	0.999	10	10	10	0	0	2	3	2	0	1	0	0	2	0	0	2	3	2	0	1	0	0	2	0	0	2	3	2	0	1	0	0	2	0	0	25028	29575.6	0	0	37072.6
sp|P57721|PCBP3_HUMAN	P57721	PCBP3_HUMAN	PCBP3	371	Homo sapiens	1:Experimental evidence at protein level	Poly(rC)-binding protein 3	0.9941	0.999	3	2	61	0	0	0	0	0	1	0	0	1	1	0	0	0	0	0	0	0	0	1	1	5	5	5	3	6	7	7	8	9	6	0	0	0	0	0	42945.3	55422.7
sp|P57740|NU107_HUMAN	P57740	NU107_HUMAN	NUP107	925	Homo sapiens	1:Experimental evidence at protein level	Nuclear pore complex protein Nup107	1	0.999	17	17	17	1	2	11	2	0	0	1	0	0	0	1	2	11	2	0	0	1	0	0	0	1	2	11	2	0	0	1	0	0	0	75312.2	52220.7	145765	35811.9	0	0	34496.7
sp|P57772|SELB_HUMAN	P57772	SELB_HUMAN	EEFSEC	596	Homo sapiens	1:Experimental evidence at protein level	Selenocysteine-specific elongation factor	0.8544	0.9955	2	2	2	1	0	0	0	0	0	0	0	0	1	1	0	0	0	0	0	0	0	0	1	1	0	0	0	0	0	0	0	0	1	0	0	0	0	0	0	0
sp|P58546|MTPN_HUMAN	P58546	MTPN_HUMAN	MTPN	118	Homo sapiens	1:Experimental evidence at protein level	Myotrophin	1	0.999	16	16	16	0	0	0	1	1	4	2	2	2	4	0	0	0	1	1	4	2	2	2	4	0	0	0	1	1	4	2	2	2	4	25761.7	0	46319.1	8697.74	29132.1	94984	105714
sp|P59768|GBG2_HUMAN	P59768	GBG2_HUMAN	GNG2	71	Homo sapiens	1:Experimental evidence at protein level	Guanine nucleotide-binding protein G(I)/G(S)/G(O) subunit gamma-2	1	0.999	0	0	0	0	0	0	0	0	0	0	0	0	0	0	0	0	0	0	0	0	0	0	0	0	0	0	0	0	0	0	0	0	0	27938.4	0	0	0	0	0	0
sp|P59998|ARPC4_HUMAN	P59998	ARPC4_HUMAN	ARPC4	168	Homo sapiens	1:Experimental evidence at protein level	Actin-related protein 2/3 complex subunit 4	1	0.999	236	236	236	14	19	26	26	19	35	30	23	21	23	14	19	26	26	19	35	30	23	21	23	14	19	26	26	19	35	30	23	21	23	1132462	1.05835e+06	1.58857e+06	1.46092e+06	2.14345e+06	3.09378e+06	2946133
sp|P60059|SC61G_HUMAN	P60059	SC61G_HUMAN	SEC61G	68	Homo sapiens	1:Experimental evidence at protein level	Protein transport protein Sec61 subunit gamma	0.9633	0.999	0	0	0	0	0	0	0	0	0	0	0	0	0	0	0	0	0	0	0	0	0	0	0	0	0	0	0	0	0	0	0	0	0	16002.8	16318.5	0	10739.9	0	11204	17846.7
sp|P60174|TPIS_HUMAN	P60174	TPIS_HUMAN	TPI1	249	Homo sapiens	1:Experimental evidence at protein level	Triosephosphate isomerase	1	0.999	73	73	73	2	3	3	2	3	7	15	13	12	13	2	3	3	2	3	7	15	13	12	13	2	3	3	2	3	7	15	13	12	13	119996	88415.9	116570	64949.3	119165	226174	284355
sp|P60228|EIF3E_HUMAN	P60228	EIF3E_HUMAN	EIF3E	445	Homo sapiens	1:Experimental evidence at protein level	Eukaryotic translation initiation factor 3 subunit E	1	0.999	192	192	192	17	13	32	17	11	25	26	17	22	12	17	13	32	17	11	25	26	17	22	12	17	13	32	17	11	25	26	17	22	12	868684	767862	1212627	515327	358272	575357	739267
sp|P60468|SC61B_HUMAN	P60468	SC61B_HUMAN	SEC61B	96	Homo sapiens	1:Experimental evidence at protein level	Protein transport protein Sec61 subunit beta	0.9998	0.999	1	1	1	0	0	0	0	1	0	0	0	0	0	0	0	0	0	1	0	0	0	0	0	0	0	0	0	1	0	0	0	0	0	36841.9	0	0	0	16102.7	0	0
sp|P60510|PP4C_HUMAN	P60510	PP4C_HUMAN	PPP4C	307	Homo sapiens	1:Experimental evidence at protein level	Serine/threonine-protein phosphatase 4 catalytic subunit	1	0.999	60	60	73	3	4	6	3	8	4	7	8	11	6	3	4	6	3	8	4	7	8	11	6	3	5	6	4	10	5	10	10	13	7	120311	471377	475449	143720	107294	159227	377463
sp|P60604|UB2G2_HUMAN	P60604	UB2G2_HUMAN	UBE2G2	165	Homo sapiens	1:Experimental evidence at protein level	Ubiquitin-conjugating enzyme E2 G2	0.9428	0.9984	2	2	2	0	0	0	0	0	0	1	0	0	1	0	0	0	0	0	0	1	0	0	1	0	0	0	0	0	0	1	0	0	1	0	0	0	0	0	0	11741.9
sp|P60660|MYL6_HUMAN	P60660	MYL6_HUMAN	MYL6	151	Homo sapiens	1:Experimental evidence at protein level	Myosin light polypeptide 6	1	0.999	379	283	379	53	43	36	41	29	32	34	41	43	27	39	31	28	30	22	24	28	29	33	19	53	43	36	41	29	32	34	41	43	27	6.89984e+06	5.17774e+06	4885686	3.94901e+06	2.58553e+06	2.55315e+06	2.14725e+06
sp|P60709|ACTB_HUMAN	P60709	ACTB_HUMAN	ACTB	375	Homo sapiens	1:Experimental evidence at protein level	Actin, cytoplasmic 1	1	0.999	104	104	1590	15	16	9	7	8	9	8	9	15	8	15	16	9	7	8	9	8	9	15	8	219	196	153	123	129	114	122	182	217	135	2.0592e+06	1.21451e+06	1.06317e+06	515636	527062	644993	617059
sp|P60842|IF4A1_HUMAN	P60842	IF4A1_HUMAN	EIF4A1	406	Homo sapiens	1:Experimental evidence at protein level	Eukaryotic initiation factor 4A-I	1	0.999	292	129	292	19	16	26	20	29	39	44	34	34	31	8	5	11	10	11	21	20	16	12	15	19	16	26	20	29	39	44	34	34	31	965078	666800	1.37418e+06	1.13362e+06	1.28312e+06	1.77027e+06	2052690
sp|P60866|RS20_HUMAN	P60866	RS20_HUMAN	RPS20	119	Homo sapiens	1:Experimental evidence at protein level	Small ribosomal subunit protein uS10	1	0.999	34	34	34	5	6	5	1	3	4	4	2	3	1	5	6	5	1	3	4	4	2	3	1	5	6	5	1	3	4	4	2	3	1	244521	290036	282930	107854	189498	262411	245925
sp|P60900|PSA6_HUMAN	P60900	PSA6_HUMAN	PSMA6	246	Homo sapiens	1:Experimental evidence at protein level	Proteasome subunit alpha type-6	1	0.999	32	32	32	3	2	3	5	2	1	3	5	4	4	3	2	3	5	2	1	3	5	4	4	3	2	3	5	2	1	3	5	4	4	114951	66287	77621.1	56720.4	37344.4	29440.9	107406
sp|P60903|S10AA_HUMAN	P60903	S10AA_HUMAN	S100A10	97	Homo sapiens	1:Experimental evidence at protein level	Protein S100-A10	1	0.999	74	74	74	5	8	7	6	5	8	10	6	7	12	5	8	7	6	5	8	10	6	7	12	5	8	7	6	5	8	10	6	7	12	424607	334240	570206	565112	354431	695101	860707
sp|P60953|CDC42_HUMAN	P60953	CDC42_HUMAN	CDC42	191	Homo sapiens	1:Experimental evidence at protein level	Cell division control protein 42 homolog	1	0.999	78	69	78	6	10	9	6	4	12	7	8	8	8	5	10	8	5	3	11	6	7	7	7	6	10	9	6	4	12	7	8	8	8	206640	152878	336099	157761	119585	131891	407105
sp|P60981|DEST_HUMAN	P60981	DEST_HUMAN	DSTN	165	Homo sapiens	1:Experimental evidence at protein level	Destrin	1	0.999	63	63	75	2	0	2	4	7	7	10	10	11	10	2	0	2	4	7	7	10	10	11	10	2	0	4	4	9	9	12	12	13	10	121803	51395.6	82553.6	45262.6	153494	153562	219795
sp|P61006|RAB8A_HUMAN	P61006	RAB8A_HUMAN	RAB8A	207	Homo sapiens	1:Experimental evidence at protein level	Ras-related protein Rab-8A	0.9633	0.999	8	8	38	2	1	0	0	0	1	0	2	2	0	2	1	0	0	0	1	0	2	2	0	6	6	3	1	3	4	7	3	5	0	33200.6	23608.8	0	21516.5	0	26579	28029.1
sp|P61011|SRP54_HUMAN	P61011	SRP54_HUMAN	SRP54	504	Homo sapiens	1:Experimental evidence at protein level	Signal recognition particle subunit SRP54	1	0.999	152	152	152	22	24	23	25	3	13	14	7	6	15	22	24	23	25	3	13	14	7	6	15	22	24	23	25	3	13	14	7	6	15	826795	653443	864193	807210	63146.1	369548	519726
sp|P61019|RAB2A_HUMAN	P61019	RAB2A_HUMAN	RAB2A	212	Homo sapiens	1:Experimental evidence at protein level	Ras-related protein Rab-2A	1	0.999	17	14	17	5	1	2	1	2	1	2	1	2	0	3	1	2	1	1	1	2	1	2	0	5	1	2	1	2	1	2	1	2	0	257808	130765	68446.1	39033.9	49624.5	55436.3	132680
sp|P61026|RAB10_HUMAN	P61026	RAB10_HUMAN	RAB10	200	Homo sapiens	1:Experimental evidence at protein level	Ras-related protein Rab-10	0.9999	0.999	25	25	55	4	3	1	2	5	1	2	1	3	3	4	3	1	2	5	1	2	1	3	3	8	8	4	3	8	4	9	2	6	3	44788.8	29455.3	18602.2	19772.9	25403.9	26399.9	23899.8
sp|P61077|UB2D3_HUMAN	P61077	UB2D3_HUMAN	UBE2D3	147	Homo sapiens	1:Experimental evidence at protein level	Ubiquitin-conjugating enzyme E2 D3	1	0.999	9	0	9	0	0	1	0	0	1	0	2	3	2	0	0	0	0	0	0	0	0	0	0	0	0	1	0	0	1	0	2	3	2	10043.4	0	34814.4	0	0	14901.1	0
sp|P61081|UBC12_HUMAN	P61081	UBC12_HUMAN	UBE2M	183	Homo sapiens	1:Experimental evidence at protein level	NEDD8-conjugating enzyme Ubc12	1	0.999	93	93	93	6	8	6	9	7	13	12	10	12	10	6	8	6	9	7	13	12	10	12	10	6	8	6	9	7	13	12	10	12	10	86789.4	310047	332615	215051	291702	509446	482782
sp|P61086|UBE2K_HUMAN	P61086	UBE2K_HUMAN	UBE2K	200	Homo sapiens	1:Experimental evidence at protein level	Ubiquitin-conjugating enzyme E2 K	0.9608	0.9989	1	1	1	0	0	0	0	0	0	0	1	0	0	0	0	0	0	0	0	0	1	0	0	0	0	0	0	0	0	0	1	0	0	22643.2	0	0	0	0	0	0
sp|P61088|UBE2N_HUMAN	P61088	UBE2N_HUMAN	UBE2N	152	Homo sapiens	1:Experimental evidence at protein level	Ubiquitin-conjugating enzyme E2 N	0.9633	0.999	1	1	1	0	0	0	1	0	0	0	0	0	0	0	0	0	1	0	0	0	0	0	0	0	0	0	1	0	0	0	0	0	0	0	0	0	10553.8	0	0	0
sp|P61106|RAB14_HUMAN	P61106	RAB14_HUMAN	RAB14	215	Homo sapiens	1:Experimental evidence at protein level	Ras-related protein Rab-14	1	0.999	48	32	48	7	3	6	1	5	2	14	4	4	2	5	1	4	1	3	1	9	4	2	2	7	3	6	1	5	2	14	4	4	2	463324	284762	193379	37209.2	166952	125175	247134
[truncated: 2,724 more rows]
[truncated: 14 more columns]

## Sheet: protein_GFP_U251_1
Protein	Protein ID	Entry Name	Gene	Length	Organism	Protein Description	Protein Existence	Coverage	Protein Probability	Top Peptide Probability	Total Peptides	Unique Peptides	Razor Peptides	Total Spectral Count	Unique Spectral Count	Razor Spectral Count	Total Intensity	Unique Intensity	Razor Intensity	Razor Assigned Modifications	Razor Observed Modifications	Indistinguishable Proteins
[truncated: 2,339 more rows]

[truncated: 9 more sheets: protein_GFP_U251_3, protein_GFP_U251_4, protein_GFP_U251_5, protein_NFIA_U251_1, protein_NFIA_U251_2, protein_NFIA_U251_3, protein_NFIB4_U251_1, protein_NFIB4_U251_2, protein_NFIB4_U251_3]
