# Supplementary material for: Nuclear Factor I Family Members are Key Transcription Factors Regulating Gene Expression
Source: Mol Cell Proteomics. 2024 Nov 29;24(1):100890. doi: 10.1016/j.mcpro.2024.100890 (PMC11775196; doi:10.1016/j.mcpro.2024.100890)
Supplement: Supplemental Dataset S11 [file mmc11.xlsx]

## Sheet: Sheet1
Dataset 11. Dot Blot results. Position and results of co-IP dot blot analysis per bait.
NFIA	Preys	Co-IP validation
1	BRD9	+
2	SMARCC2	+
3	BICRA	+
4	SMARCA2	+
5	BCL7C	+
6	DPF3	+
7	BCL7A	+
8	SMARCD1	+
9	ARID2	+
10	SMARCB1	+
11	DPF2	+
12	SMARCD3	+
13	BICRAL	+
14	SS18L1	+
15	DPF1	+
16	SMARCE1	+
N	LacZ
NFIB	Preys	Co-IP validation
1	BRD9	+
2	SMARCC2	+
3	BICRA	+
4	SMARCA2	+
5	BCL7C	+
6	DPF3	+
7	BCL7A	+
8	SMARCD1	+
9	ARID2	-
10	SMARCB1	+
11	DPF2	+
12	SMARCD3	+
13	BICRAL	+
14	SS18L1	+
15	DPF1	+
16	SMARCE1	+
N	LacZ
NFIC	Preys	Co-IP validation
1	BRD9	-
2	SMARCC2	+
3	BICRA	+
4	SMARCA2	+
5	BCL7C	-
6	DPF3	+
7	BCL7A	-
8	SMARCD1	+
9	ARID2	-
10	SMARCB1	+
11	DPF2	-
12	SMARCD3	+
13	BICRAL	+
14	SS18L1	+
15	DPF1	+
16	SMARCE1	+
N	LacZ
NFIX	Preys	Co-IP validation
1	BRD9	+
2	SMARCC2	+
3	BICRA	-
4	SMARCA2	-
5	BCL7C	+
6	DPF3	-
7	BCL7A	+
8	SMARCD1	+
9	ARID2	+
10	SMARCB1	+
11	DPF2	+
12	SMARCD3	+
13	BICRAL	-
14	SS18L1	+
15	DPF1	+
16	SMARCE1	+
N	LacZ
